# Supplementary material for: The domestic and international implications of future climate for U.S. agriculture in GCAM
Source: PLoS One. 2020 Aug 28;15(8):e0237918. doi: 10.1371/journal.pone.0237918 (PMC7455037; doi:10.1371/journal.pone.0237918)
Supplement: S1 Data — (ZIP) [file pone.0237918.s009.zip]

Archive with 39 entries (28 files):
- plosone-figures/
- plosone-figures/tables/
- plosone-figures/tables/aggregate_landtypes_areachange_2050_pretty.xls
- __MACOSX/
- __MACOSX/plosone-figures/
- __MACOSX/plosone-figures/tables/
- __MACOSX/plosone-figures/tables/._aggregate_landtypes_areachange_2050_pretty.xls
- plosone-figures/tables/aggregate_landtypes_areachange_2050.csv
- __MACOSX/plosone-figures/tables/._aggregate_landtypes_areachange_2050.csv
- plosone-figures/GCAM_output_data/
- plosone-figures/GCAM_output_data/Commodittyprices-31Jan2020.csv
- __MACOSX/plosone-figures/GCAM_output_data/
- __MACOSX/plosone-figures/GCAM_output_data/._Commodittyprices-31Jan2020.csv
- plosone-figures/GCAM_output_data/Landallocation-31Jan2020.csv
- __MACOSX/plosone-figures/GCAM_output_data/._Landallocation-31Jan2020.csv
- plosone-figures/GCAM_output_data/Production-31Jan2020.csv
- __MACOSX/plosone-figures/GCAM_output_data/._Production-31Jan2020.csv
- plosone-figures/impact_multipliers/
- plosone-figures/impact_multipliers/bio_impacts_rcp_gcm_gcm_R_GLU_C_IRR_allyears_RA31_gridcull_allyroutlier.csv
- __MACOSX/plosone-figures/impact_multipliers/
- __MACOSX/plosone-figures/impact_multipliers/._bio_impacts_rcp_gcm_gcm_R_GLU_C_IRR_allyears_RA31_gridcull_allyroutlier.csv
- plosone-figures/impact_multipliers/ag_impacts_rcp_gcm_gcm_R_GLU_C_IRR_allyears_RA31_gridcull_allyroutlier.csv
- __MACOSX/plosone-figures/impact_multipliers/._ag_impacts_rcp_gcm_gcm_R_GLU_C_IRR_allyears_RA31_gridcull_allyroutlier.csv
- plosone-figures/figures/
- plosone-figures/figures/Fig1_2100_nonmaincrops.png
- plosone-figures/figures/Fig1_2050_corn_oilcrop.png
- __MACOSX/plosone-figures/figures/
- __MACOSX/plosone-figures/figures/._Fig1_2050_corn_oilcrop.png
- plosone-figures/figures/Fig1_2100_maincrops.png
- plosone-figures/figures/Fig1_2050_wheat_rice.png
- __MACOSX/plosone-figures/figures/._Fig1_2050_wheat_rice.png
- plosone-figures/figures/Fig1_2050_nonmaincrops.png
- plosone-figures/plosone_analysis.Rmd
- __MACOSX/plosone-figures/._plosone_analysis.Rmd
- plosone-figures/plosone-figures.Rproj
- __MACOSX/plosone-figures/._plosone-figures.Rproj
- plosone-figures/plosone_impacts_plots.Rmd
- __MACOSX/plosone-figures/._plosone_impacts_plots.Rmd
- __MACOSX/._plosone-figures
