# Supplementary material for: The domestic and international implications of future climate for U.S. agriculture in GCAM
Source: PLoS One. 2020 Aug 28;15(8):e0237918. doi: 10.1371/journal.pone.0237918 (PMC7455037; doi:10.1371/journal.pone.0237918)
Supplement: S1 Data — (ZIP) [file pone.0237918.s009.zip › plosone-figures/tables/aggregate_landtypes_areachange_2050_pretty.xls]

## Sheet: aggregate_landtypes_areachange_
		Total Cropland		Other Arable Land		Forest		Grass, Shrub, Pasture
Model	GCM	Domestic	Full	Domestic	Full	Domestic	Full	Domestic	Full
EPIC	GFDL	-0.95104	-2.91696	1.11319	4.42045	0.419996	0.729927	0.00707349	0.2485
EPIC	HadGEM2-ES	-5.56548	-4.57293	4.99665	1.56899	2.30785	2.62219	0.215033	-0.0408185
EPIC	IPSL	-0.893931	-0.308836	-1.44319	-3.637	0.73123	0.952275	-0.0113517	-0.169838
EPIC	MIROC	-4.30599	-3.75743	4.37277	3.2005	1.65958	1.64839	0.199922	0.109141
EPIC	NORESM1	-1.83712	-1.80869	4.05478	4.11189	0.341299	0.304163	0.137965	0.144838
LPJmL	GFDL	1.11509	-3.09629	-1.92728	6.52542	-0.147924	0.158515	-0.148191	0.468603
LPJmL	HadGEM2-ES	0.974934	-1.16095	-2.53513	1.82385	0.0403776	0.189867	-0.164217	0.147157
LPJmL	IPSL	1.43055	0.748587	-2.53227	-0.503746	-0.199753	-0.324061	-0.181162	-0.03245
LPJmL	MIROC	1.06093	-0.665467	-2.90343	1.1418	0.00350486	-0.00621595	-0.14856	0.138071
LPJmL	NORESM1	1.49367	-2.03567	-2.36611	5.03983	-0.285923	-0.107046	-0.166456	0.370663
