# Supplementary material for: The domestic and international implications of future climate for U.S. agriculture in GCAM
Source: PLoS One. 2020 Aug 28;15(8):e0237918. doi: 10.1371/journal.pone.0237918 (PMC7455037; doi:10.1371/journal.pone.0237918)
Supplement: S1 Data — (ZIP) [file pone.0237918.s009.zip › plosone-figures/tables/aggregate_landtypes_areachange_2050.csv]

Region	year	Crop.Model	GCM	Spatial	Total Cropland Area	Other Arable Land Area	Forest Area	Grass, Shrub, Pasture Area
USA	2050	EPIC	GFDL	Domestic	-0.951040233211462	1.11318576299616	0.419995899530865	0.00707348987434449
USA	2050	EPIC	GFDL	Full	-2.91696158672717	4.42044903793718	0.729927016088809	0.248500046021132
USA	2050	EPIC	HadGEM2-ES	Domestic	-5.56547912672275	4.99664799731348	2.30785453876608	0.215032863379548
USA	2050	EPIC	HadGEM2-ES	Full	-4.57292631624575	1.56899212947941	2.62219222899699	-0.0408185027999811
USA	2050	EPIC	IPSL	Domestic	-0.893931149871473	-1.443190437417	0.731229555507087	-0.0113517134926754
USA	2050	EPIC	IPSL	Full	-0.308836465769711	-3.63699818610405	0.952274748941391	-0.169837625430306
USA	2050	EPIC	MIROC	Domestic	-4.3059865081506	4.3727691891037	1.65957903089914	0.199922040945561
USA	2050	EPIC	MIROC	Full	-3.75742893082349	3.20049995187324	1.6483938111341	0.109140523855786
USA	2050	EPIC	NORESM1	Domestic	-1.83711572063192	4.0547759853415	0.341299082986116	0.137964685048722
USA	2050	EPIC	NORESM1	Full	-1.80868732622811	4.11188804174815	0.304163343305472	0.144838288892133
USA	2050	LPJmL	GFDL	Domestic	1.11509258960591	-1.92728480696538	-0.147924072518827	-0.148191332426457
USA	2050	LPJmL	GFDL	Full	-3.09628675533109	6.52541901033887	0.158515164624715	0.468603347351885
USA	2050	LPJmL	HadGEM2-ES	Domestic	0.974934481676991	-2.53512963913382	0.0403775737069736	-0.164216512402913
USA	2050	LPJmL	HadGEM2-ES	Full	-1.1609542543826	1.82385292711218	0.189866732871466	0.147156702016329
USA	2050	LPJmL	IPSL	Domestic	1.43054666649344	-2.53227412144588	-0.199752913905271	-0.181162497526569
USA	2050	LPJmL	IPSL	Full	0.748586556497381	-0.503746294765293	-0.324060878588052	-0.032449979543685
USA	2050	LPJmL	MIROC	Domestic	1.06092839359362	-2.90343189914989	0.00350485862012869	-0.148559955224524
USA	2050	LPJmL	MIROC	Full	-0.665466686905489	1.14180454086458	-0.00621595150612518	0.138070808956297
USA	2050	LPJmL	NORESM1	Domestic	1.49367170621174	-2.36611410789576	-0.285923000582999	-0.166456157885357
USA	2050	LPJmL	NORESM1	Full	-2.03566658832234	5.03982686126594	-0.107046081190289	0.37066256421753
