# Supplementary material for: The domestic and international implications of future climate for U.S. agriculture in GCAM
Source: PLoS One. 2020 Aug 28;15(8):e0237918. doi: 10.1371/journal.pone.0237918 (PMC7455037; doi:10.1371/journal.pone.0237918)
Supplement: S1 Data — (ZIP) [file pone.0237918.s009.zip › plosone-figures/GCAM_output_data/Commodittyprices-31Jan2020.csv]

sce	region	crop	1990	2005	2010	2015	2020	2025	2030	2035	2040	2045	2050	2055	2060	2065	2070	2075	2080	2085	2090	2095	2100
AgPaperACSFull-HADGEM2-lpjml	USA	Corn	0.0625643	0.0625643	0.0625643	0.0579866	0.0584861	0.0596222	0.0599119	0.0622736	0.0646797	0.0659241	0.0680964	0.068565	0.0685971	0.0675845	0.0658158	0.0661083	0.0643953	0.0644683	0.0634008	0.0630851	0.0616049
AgPaperACSFull-HADGEM2-lpjml	USA	FiberCrop	0.248977	0.248977	0.248977	0.242726	0.245931	0.249973	0.254673	0.260369	0.264765	0.268475	0.273248	0.278247	0.280141	0.281186	0.281383	0.281583	0.28092	0.279861	0.277621	0.275418	0.272196
AgPaperACSFull-HADGEM2-lpjml	USA	FodderGrass	0.0382	0.0382	0.0382	0.0385025	0.0394561	0.0405783	0.0417175	0.0430251	0.0443275	0.0456195	0.0468051	0.0476656	0.0483746	0.048878	0.049197	0.0494873	0.0496069	0.049625	0.0494162	0.0491593	0.0486931
AgPaperACSFull-HADGEM2-lpjml	USA	FodderHerb	0.0545	0.0545	0.0545	0.0542182	0.0546545	0.0551858	0.0557241	0.0566124	0.0574738	0.0583155	0.0591072	0.0596191	0.0599873	0.0601493	0.0601453	0.0601476	0.0600816	0.0599257	0.0596509	0.0593222	0.0588578
AgPaperACSFull-HADGEM2-lpjml	USA	Forest	52.3429	52.3429	52.3429	53.4158	55.307	57.436	59.6616	62.0664	64.2715	66.5012	68.4952	69.9489	70.9425	71.4947	71.7648	71.7909	71.6477	71.2122	70.539	69.731	68.7704
AgPaperACSFull-HADGEM2-lpjml	USA	MiscCrop	0.237552	0.237552	0.237552	0.236448	0.236154	0.236023	0.235847	0.23634	0.236762	0.237143	0.237573	0.237778	0.237836	0.237721	0.237522	0.237315	0.237017	0.236734	0.236363	0.236015	0.235536
AgPaperACSFull-HADGEM2-lpjml	USA	OilCrop	0.13226	0.13226	0.13226	0.118759	0.117278	0.118152	0.117122	0.118318	0.119507	0.118904	0.118348	0.11733	0.115938	0.113551	0.112116	0.111126	0.109552	0.107871	0.105977	0.104318	0.10232
AgPaperACSFull-HADGEM2-lpjml	USA	OtherGrain	0.0628216	0.0628216	0.0628216	0.0593849	0.0597477	0.0603	0.0614867	0.0634446	0.0646607	0.0653773	0.0669481	0.0684217	0.0690492	0.0692563	0.0693328	0.0697422	0.0699321	0.0699287	0.0694331	0.0688786	0.0681245
AgPaperACSFull-HADGEM2-lpjml	USA	PalmFruit	0.120791	0.120791	0.120791	0.12054	0.121475	0.123491	0.124474	0.124563	0.123541	0.12356	0.123142	0.124825	0.125991	0.12658	0.127951	0.128382	0.128175	0.126889	0.125768	0.124495	0.121603
AgPaperACSFull-HADGEM2-lpjml	USA	Pasture	0.0382	0.0382	0.0382	0.0386471	0.0399748	0.0415006	0.0430455	0.0448319	0.0465777	0.0483151	0.0498948	0.0510134	0.0519708	0.0526446	0.053057	0.0534737	0.0536291	0.0536722	0.053413	0.0530781	0.0524678
AgPaperACSFull-HADGEM2-lpjml	USA	Rice	0.0998959	0.0998959	0.0998959	0.100258	0.103231	0.106904	0.110488	0.114631	0.118139	0.122299	0.125394	0.128094	0.129798	0.130777	0.131228	0.130695	0.129907	0.128657	0.12702	0.125068	0.122645
AgPaperACSFull-HADGEM2-lpjml	USA	Root_Tuber	0.0644117	0.0644117	0.0644117	0.0643071	0.0645797	0.0649171	0.0652194	0.0656499	0.0660233	0.0663599	0.0666788	0.0668633	0.0669601	0.0669789	0.0669635	0.0669316	0.0668872	0.0667913	0.0666406	0.0664697	0.0662691
AgPaperACSFull-HADGEM2-lpjml	USA	SugarCrop	0.0169316	0.0169316	0.0169316	0.0162745	0.016266	0.0161054	0.0158332	0.0161873	0.0165407	0.016912	0.0174853	0.017505	0.0176071	0.0177596	0.0178819	0.0178337	0.017674	0.0176816	0.017602	0.017422	0.0171699
AgPaperACSFull-HADGEM2-lpjml	USA	UnmanagedLand	-1	-1	-1	-1	-1	-1	-1	-1	-1	-1	-1	-1	-1	-1	-1	-1	-1	-1	-1	-1	-1
AgPaperACSFull-HADGEM2-lpjml	USA	Wheat	0.0731134	0.0731134	0.0731134	0.067892	0.065921	0.0646335	0.06387	0.0650982	0.0658669	0.0668396	0.0678904	0.0691363	0.0699164	0.0702669	0.0704301	0.0705197	0.0704603	0.0701495	0.0694115	0.068498	0.0674736
AgPaperACSFull-HADGEM2-lpjml	USA	biomass	1.1679	1.19575	1.26716	1.24991	1.24009	1.2591	1.25486	1.27819	1.35344	1.42456	1.49542	1.56969	1.6165	1.6368	1.6513	1.67096	1.6962	1.71192	1.71338	1.71149	1.69368
AgPaperACSdomestic-noresm1-epic	USA	Corn	0.0625643	0.0625643	0.0625643	0.0624345	0.0633194	0.0657445	0.0672848	0.0715029	0.0751128	0.0781187	0.0802967	0.0811231	0.0821732	0.0822667	0.0830658	0.0842991	0.0858509	0.0871665	0.0873199	0.0877279	0.089388
AgPaperACSdomestic-noresm1-epic	USA	FiberCrop	0.248977	0.248977	0.248977	0.252961	0.258808	0.266747	0.272678	0.289172	0.302669	0.320387	0.335707	0.357175	0.383767	0.397731	0.414631	0.439379	0.47276	0.507959	0.521315	0.53306	0.570559
AgPaperACSdomestic-noresm1-epic	USA	FodderGrass	0.0382	0.0382	0.0382	0.0387074	0.0396891	0.0409066	0.0421953	0.0436538	0.0450455	0.0464066	0.0476261	0.0484525	0.0491646	0.0496895	0.050055	0.050268	0.0504173	0.0502933	0.0501221	0.0496864	0.0492744
AgPaperACSdomestic-noresm1-epic	USA	FodderHerb	0.0545	0.0545	0.0545	0.0548414	0.0554124	0.0562165	0.0569959	0.0583638	0.0595195	0.0606454	0.0616727	0.0623517	0.0629203	0.0632047	0.0634131	0.063501	0.0635612	0.0634155	0.0630921	0.0626716	0.0622307
AgPaperACSdomestic-noresm1-epic	USA	Forest	52.3429	52.3429	52.3429	53.7101	55.6813	57.9471	60.3947	63.1475	65.6555	68.1214	70.3885	71.9507	73.0963	73.7109	74.0588	74.1193	74.0337	73.5726	72.8248	71.9033	70.9176
AgPaperACSdomestic-noresm1-epic	USA	MiscCrop	0.237552	0.237552	0.237552	0.237351	0.237237	0.23751	0.237766	0.239197	0.240271	0.241474	0.242808	0.243609	0.244583	0.245239	0.245662	0.246047	0.24665	0.247036	0.247224	0.246932	0.246837
AgPaperACSdomestic-noresm1-epic	USA	OilCrop	0.13226	0.13226	0.13226	0.130702	0.131807	0.135115	0.138226	0.144617	0.147996	0.14919	0.148317	0.147203	0.146686	0.145778	0.146766	0.147905	0.148741	0.149772	0.149798	0.151485	0.155104
AgPaperACSdomestic-noresm1-epic	USA	OtherGrain	0.0628216	0.0628216	0.0628216	0.0624808	0.0626381	0.0649387	0.0662631	0.0705356	0.0726059	0.0753172	0.0784723	0.0806328	0.08254	0.0830881	0.0847567	0.086602	0.0886209	0.0897071	0.0898521	0.0901736	0.0911294
AgPaperACSdomestic-noresm1-epic	USA	PalmFruit	0.120791	0.120791	0.120791	0.12179	0.123651	0.125991	0.128506	0.13078	0.132135	0.13269	0.132695	0.134763	0.137001	0.136816	0.136479	0.136153	0.135712	0.133952	0.132244	0.129136	0.127216
AgPaperACSdomestic-noresm1-epic	USA	Pasture	0.0382	0.0382	0.0382	0.0389373	0.0402709	0.0418128	0.0435166	0.0453132	0.0471078	0.0487649	0.0502753	0.0513107	0.052201	0.0529129	0.0533212	0.0535348	0.0536531	0.0533898	0.0531613	0.0525682	0.0520631
AgPaperACSdomestic-noresm1-epic	USA	Rice	0.0998959	0.0998959	0.0998959	0.102534	0.105555	0.110088	0.114732	0.121087	0.126698	0.132097	0.136867	0.140989	0.144067	0.145214	0.146858	0.147509	0.148082	0.148208	0.146527	0.144991	0.144168
AgPaperACSdomestic-noresm1-epic	USA	Root_Tuber	0.0644117	0.0644117	0.0644117	0.0648261	0.0652682	0.0658657	0.0665983	0.0676165	0.0683699	0.069206	0.0701293	0.07071	0.0713429	0.0719	0.0723579	0.073029	0.0737892	0.074169	0.0746647	0.0748067	0.07497
AgPaperACSdomestic-noresm1-epic	USA	SugarCrop	0.0169316	0.0169316	0.0169316	0.0171108	0.017209	0.017525	0.0178679	0.018889	0.0197762	0.0206694	0.0215529	0.0220291	0.0226635	0.0231787	0.0234984	0.0240855	0.0247288	0.0252131	0.0255134	0.0256534	0.025825
AgPaperACSdomestic-noresm1-epic	USA	Wheat	0.0731134	0.0731134	0.0731134	0.0716186	0.0696727	0.070815	0.0708516	0.0757643	0.0783237	0.0812378	0.0853959	0.0867963	0.0899971	0.0916874	0.0930842	0.0949345	0.0980642	0.0997552	0.100906	0.100439	0.098998
AgPaperACSdomestic-noresm1-epic	USA	biomass	1.1679	1.19575	1.26716	1.26372	1.25996	1.29255	1.29847	1.34586	1.44211	1.54997	1.67664	1.7722	1.84734	1.88041	1.91841	1.95473	2.0187	2.0512	2.06432	2.06703	2.0709
AgPaperACSdomestic-noresm1-lpjml	USA	Corn	0.0625643	0.0625643	0.0625643	0.0603571	0.0605669	0.0622303	0.0632061	0.0652743	0.0665635	0.0681197	0.0685104	0.0681224	0.0676479	0.0665962	0.0663394	0.0660872	0.0659464	0.0650884	0.0643861	0.0637543	0.0632746
AgPaperACSdomestic-noresm1-lpjml	USA	FiberCrop	0.248977	0.248977	0.248977	0.244836	0.24784	0.252779	0.256807	0.26248	0.26673	0.272793	0.27589	0.278749	0.281211	0.281438	0.281795	0.280648	0.280208	0.277884	0.275322	0.272454	0.269549
AgPaperACSdomestic-noresm1-lpjml	USA	FodderGrass	0.0382	0.0382	0.0382	0.0386561	0.0396318	0.0408361	0.0421093	0.0435743	0.0449522	0.0463051	0.0475378	0.0484105	0.0491178	0.0495801	0.0499745	0.0502107	0.0503912	0.0502972	0.0500673	0.0497256	0.0493038
AgPaperACSdomestic-noresm1-lpjml	USA	FodderHerb	0.0545	0.0545	0.0545	0.0545807	0.0550595	0.0557574	0.05642	0.0575083	0.0583832	0.0592456	0.0599351	0.0603726	0.060663	0.060695	0.0607607	0.0606907	0.0606063	0.0603399	0.0599851	0.0596189	0.0592134
AgPaperACSdomestic-noresm1-lpjml	USA	Forest	52.3429	52.3429	52.3429	53.6228	55.5584	57.7658	60.1469	62.758	65.1138	67.4093	69.4539	70.8861	71.9267	72.4141	72.7203	72.7094	72.5781	72.0564	71.3134	70.4517	69.4968
AgPaperACSdomestic-noresm1-lpjml	USA	MiscCrop	0.237552	0.237552	0.237552	0.236585	0.236252	0.2362	0.236051	0.236512	0.23678	0.236956	0.237122	0.237128	0.236988	0.236685	0.236457	0.236211	0.235939	0.235636	0.235294	0.234949	0.234606
AgPaperACSdomestic-noresm1-lpjml	USA	OilCrop	0.13226	0.13226	0.13226	0.124009	0.122105	0.124329	0.125441	0.126927	0.126541	0.125125	0.122404	0.119649	0.117832	0.115137	0.113604	0.112021	0.110412	0.108052	0.105916	0.104201	0.102661
AgPaperACSdomestic-noresm1-lpjml	USA	OtherGrain	0.0628216	0.0628216	0.0628216	0.0600594	0.0605458	0.0617017	0.0624691	0.0646437	0.0656137	0.0670763	0.0678382	0.0686385	0.0695589	0.0695484	0.0701993	0.0701129	0.0702882	0.0695049	0.0686343	0.0680495	0.067035
AgPaperACSdomestic-noresm1-lpjml	USA	PalmFruit	0.120791	0.120791	0.120791	0.122084	0.123172	0.125188	0.127052	0.128321	0.128537	0.12831	0.1272	0.129562	0.130854	0.130233	0.129385	0.128745	0.127265	0.124233	0.121921	0.118671	0.116011
AgPaperACSdomestic-noresm1-lpjml	USA	Pasture	0.0382	0.0382	0.0382	0.0389302	0.0402518	0.0418332	0.0435489	0.0454803	0.0473222	0.0490552	0.0506979	0.0519136	0.0528241	0.0534462	0.0539332	0.0542777	0.0545186	0.0544114	0.0541373	0.0537081	0.0532027
AgPaperACSdomestic-noresm1-lpjml	USA	Rice	0.0998959	0.0998959	0.0998959	0.100922	0.10371	0.107359	0.111058	0.115602	0.119345	0.122851	0.125551	0.127958	0.129155	0.129375	0.129443	0.128782	0.127798	0.126066	0.124314	0.122311	0.120169
AgPaperACSdomestic-noresm1-lpjml	USA	Root_Tuber	0.0644117	0.0644117	0.0644117	0.0643968	0.0646881	0.0650935	0.0654582	0.0659146	0.0662301	0.0665269	0.0667976	0.0668902	0.0669778	0.0669325	0.0669459	0.0669276	0.0669201	0.0668507	0.0666751	0.0665731	0.066414
AgPaperACSdomestic-noresm1-lpjml	USA	SugarCrop	0.0169316	0.0169316	0.0169316	0.0164594	0.0163276	0.0163074	0.0160772	0.0165091	0.0166918	0.0169204	0.0170644	0.016976	0.017065	0.0170508	0.0170176	0.0170019	0.0169864	0.0168901	0.0167729	0.0166583	0.0165973
AgPaperACSdomestic-noresm1-lpjml	USA	Wheat	0.0731134	0.0731134	0.0731134	0.0682343	0.0668536	0.0661448	0.0653319	0.0671779	0.0677317	0.0689952	0.0693848	0.0700684	0.0707404	0.0706136	0.0708676	0.0704811	0.0703744	0.0695824	0.0685492	0.0677388	0.066832
AgPaperACSdomestic-noresm1-lpjml	USA	biomass	1.1679	1.19575	1.26716	1.25454	1.24622	1.26945	1.26804	1.29533	1.36992	1.44459	1.51244	1.58117	1.62981	1.64785	1.66945	1.68501	1.71742	1.72731	1.7259	1.72133	1.71096
AgPaperACSfull-noresm1-epic	USA	Corn	0.0625643	0.0625643	0.0625643	0.0627482	0.0637226	0.0660482	0.0677281	0.0720018	0.0756019	0.0784703	0.0806772	0.0812156	0.0822827	0.0825466	0.0834638	0.0849947	0.0870085	0.0889041	0.0895463	0.0903523	0.0925259
AgPaperACSfull-noresm1-epic	USA	FiberCrop	0.248977	0.248977	0.248977	0.254306	0.260469	0.268764	0.275969	0.293369	0.308572	0.325992	0.343655	0.367766	0.398369	0.417775	0.437317	0.468725	0.511656	0.557169	0.575229	0.592065	0.633721
AgPaperACSfull-noresm1-epic	USA	FodderGrass	0.0382	0.0382	0.0382	0.0387838	0.0397886	0.0409707	0.0423032	0.0437692	0.0451413	0.0464379	0.0476502	0.0483388	0.0490339	0.049609	0.0500112	0.0503282	0.0506497	0.0507378	0.050741	0.0504614	0.0501151
AgPaperACSfull-noresm1-epic	USA	FodderHerb	0.0545	0.0545	0.0545	0.0549607	0.0554995	0.0561683	0.0569692	0.0583558	0.0593737	0.0604345	0.0614711	0.0619216	0.0623878	0.0626049	0.0629254	0.0631547	0.0633794	0.0635506	0.0636023	0.0634289	0.0631084
AgPaperACSfull-noresm1-epic	USA	Forest	52.3429	52.3429	52.3429	53.7538	55.7559	57.9984	60.5499	63.3012	65.7932	68.0939	70.3954	71.8184	73.0043	73.8034	74.1666	74.4491	74.7472	74.6386	74.1273	73.3966	72.5872
AgPaperACSfull-noresm1-epic	USA	MiscCrop	0.237552	0.237552	0.237552	0.237391	0.237284	0.237526	0.237802	0.239226	0.240278	0.241405	0.242725	0.243433	0.244397	0.245095	0.245538	0.246014	0.246781	0.24734	0.247676	0.247484	0.247497
AgPaperACSfull-noresm1-epic	USA	OilCrop	0.13226	0.13226	0.13226	0.132053	0.133582	0.136437	0.139917	0.146349	0.149614	0.150347	0.149437	0.147521	0.146956	0.146429	0.147639	0.149373	0.151124	0.153323	0.154347	0.156775	0.161237
AgPaperACSfull-noresm1-epic	USA	OtherGrain	0.0628216	0.0628216	0.0628216	0.0625723	0.0627967	0.0649542	0.0663561	0.0705278	0.0724898	0.0749264	0.0777815	0.0791221	0.0807571	0.0813276	0.0829311	0.0847962	0.0872288	0.0890048	0.0897057	0.0903674	0.091609
AgPaperACSfull-noresm1-epic	USA	PalmFruit	0.120791	0.120791	0.120791	0.12246	0.124258	0.125992	0.12782	0.12924	0.130194	0.130295	0.13033	0.132054	0.134326	0.134985	0.134928	0.135618	0.136495	0.135907	0.135173	0.133357	0.13214
AgPaperACSfull-noresm1-epic	USA	Pasture	0.0382	0.0382	0.0382	0.0390487	0.0404121	0.0418977	0.0436573	0.0454602	0.047223	0.048792	0.0502819	0.051117	0.0519762	0.052744	0.0532017	0.053545	0.0538835	0.0539009	0.053902	0.0535197	0.0530909
AgPaperACSfull-noresm1-epic	USA	Rice	0.0998959	0.0998959	0.0998959	0.102832	0.106166	0.110531	0.11546	0.12171	0.12729	0.131711	0.13641	0.140013	0.143049	0.144589	0.146341	0.14787	0.15006	0.151718	0.151194	0.150951	0.15178
AgPaperACSfull-noresm1-epic	USA	Root_Tuber	0.0644117	0.0644117	0.0644117	0.064852	0.0653011	0.0658874	0.0666398	0.06766	0.0684094	0.0692104	0.0701375	0.0706655	0.0713077	0.0719096	0.0723835	0.0731321	0.0740161	0.0745396	0.075147	0.07535	0.0756275
AgPaperACSfull-noresm1-epic	USA	SugarCrop	0.0169316	0.0169316	0.0169316	0.0172101	0.0173456	0.017695	0.0181196	0.0192507	0.0202555	0.0212124	0.0223714	0.0228446	0.0236479	0.0243132	0.024695	0.0255351	0.026535	0.027254	0.0276416	0.0280005	0.0283484
AgPaperACSfull-noresm1-epic	USA	Wheat	0.0731134	0.0731134	0.0731134	0.0720369	0.0701165	0.070953	0.0710983	0.0759603	0.0782687	0.0807831	0.0843306	0.0842244	0.0867329	0.0882722	0.0896603	0.0915	0.0950082	0.0976919	0.0997459	0.0999537	0.0989102
AgPaperACSfull-noresm1-epic	USA	biomass	1.1679	1.19575	1.26716	1.264	1.26027	1.29253	1.29852	1.34579	1.4422	1.54709	1.67182	1.7615	1.83783	1.8747	1.91441	1.95629	2.03126	2.076	2.09565	2.10434	2.11584
AgPaperACSfull-noresm1-lpjml	USA	Corn	0.0625643	0.0625643	0.0625643	0.0600238	0.060044	0.0616007	0.0623869	0.0640184	0.0649021	0.0658799	0.0658513	0.0650166	0.0641415	0.062947	0.0625598	0.0623876	0.0622958	0.0615077	0.0609892	0.0605111	0.0602108
AgPaperACSfull-noresm1-lpjml	USA	FiberCrop	0.248977	0.248977	0.248977	0.243818	0.246118	0.250522	0.253621	0.257503	0.259947	0.262604	0.263706	0.264597	0.265177	0.264376	0.263887	0.262658	0.262121	0.259839	0.258096	0.255993	0.253697
AgPaperACSfull-noresm1-lpjml	USA	FodderGrass	0.0382	0.0382	0.0382	0.0385543	0.0394619	0.0406202	0.0418012	0.0430805	0.0442537	0.0453096	0.0462757	0.0468558	0.0472936	0.0475939	0.0478526	0.0480707	0.0482296	0.0481279	0.047982	0.0477216	0.0473886
AgPaperACSfull-noresm1-lpjml	USA	FodderHerb	0.0545	0.0545	0.0545	0.05444	0.0547476	0.0553419	0.0558407	0.0566649	0.0573016	0.0578597	0.0583	0.0585009	0.0585035	0.0584373	0.0583843	0.058293	0.0581958	0.0579437	0.0577253	0.0574449	0.0571196
AgPaperACSfull-noresm1-lpjml	USA	Forest	52.3429	52.3429	52.3429	53.4453	55.266	57.377	59.585	61.8764	63.9006	65.7111	67.3699	68.4282	69.1286	69.437	69.6119	69.6451	69.5481	69.0608	68.4758	67.7512	66.9358
AgPaperACSfull-noresm1-lpjml	USA	MiscCrop	0.237552	0.237552	0.237552	0.236509	0.23613	0.236047	0.235842	0.236188	0.236342	0.236358	0.236398	0.23628	0.236038	0.235696	0.235439	0.235216	0.234962	0.234678	0.234395	0.234095	0.233796
AgPaperACSfull-noresm1-lpjml	USA	OilCrop	0.13226	0.13226	0.13226	0.122723	0.120337	0.122367	0.123022	0.123358	0.121867	0.11901	0.115477	0.111833	0.109178	0.106179	0.104363	0.103044	0.101633	0.0994859	0.0978296	0.096527	0.0953917
AgPaperACSfull-noresm1-lpjml	USA	OtherGrain	0.0628216	0.0628216	0.0628216	0.0596313	0.0599928	0.061119	0.0617338	0.0635056	0.0640957	0.0649816	0.0652771	0.0655005	0.0659187	0.06565	0.0659796	0.0659498	0.0661125	0.0653948	0.0647037	0.0642745	0.0634556
AgPaperACSfull-noresm1-lpjml	USA	PalmFruit	0.120791	0.120791	0.120791	0.121068	0.12088	0.122146	0.122308	0.121548	0.120194	0.118458	0.116701	0.117594	0.117636	0.116546	0.115826	0.115056	0.113799	0.111194	0.10965	0.107287	0.105257
AgPaperACSfull-noresm1-lpjml	USA	Pasture	0.0382	0.0382	0.0382	0.0387832	0.0400111	0.0415347	0.0431265	0.044811	0.0463813	0.0477227	0.0490067	0.0498204	0.0503721	0.0507774	0.0510846	0.0513995	0.0516111	0.0514923	0.0513267	0.0510032	0.0506111
AgPaperACSfull-noresm1-lpjml	USA	Rice	0.0998959	0.0998959	0.0998959	0.100033	0.102169	0.105266	0.108038	0.110958	0.113105	0.114354	0.115652	0.11636	0.116153	0.115453	0.114867	0.114084	0.112939	0.111281	0.109959	0.108489	0.106796
AgPaperACSfull-noresm1-lpjml	USA	Root_Tuber	0.0644117	0.0644117	0.0644117	0.0643554	0.0646207	0.0650063	0.0653352	0.0657215	0.0659657	0.0661618	0.06635	0.0663624	0.0663771	0.0662965	0.066282	0.0662704	0.0662631	0.0661963	0.0660551	0.0659798	0.0658505
AgPaperACSfull-noresm1-lpjml	USA	SugarCrop	0.0169316	0.0169316	0.0169316	0.0163945	0.0162012	0.01612	0.015809	0.0160789	0.0161442	0.0161971	0.0162548	0.0161206	0.0161476	0.0160803	0.0160175	0.0160071	0.0160075	0.0159352	0.015861	0.01579	0.0157616
AgPaperACSfull-noresm1-lpjml	USA	Wheat	0.0731134	0.0731134	0.0731134	0.0676551	0.0661401	0.0654528	0.0644481	0.0658423	0.0659937	0.0665603	0.066409	0.0665083	0.0667047	0.0663616	0.0663626	0.0660225	0.0659559	0.0652234	0.0644214	0.0637923	0.0630984
AgPaperACSfull-noresm1-lpjml	USA	biomass	1.1679	1.19575	1.26716	1.25452	1.24476	1.26658	1.26273	1.28637	1.35574	1.42156	1.47326	1.51745	1.5509	1.56182	1.5788	1.59396	1.62272	1.63097	1.63171	1.62876	1.61884
AgPaperACSinternational-noresm1-epic	USA	Corn	0.0625643	0.0625643	0.0625643	0.0600218	0.0610267	0.0619531	0.063103	0.0651035	0.0672467	0.0691217	0.0705208	0.0709916	0.0714116	0.0712423	0.0708923	0.0705374	0.0703524	0.0699675	0.0692977	0.0685074	0.0677076
AgPaperACSinternational-noresm1-epic	USA	FiberCrop	0.248977	0.248977	0.248977	0.24638	0.251002	0.256537	0.263518	0.27087	0.27911	0.286395	0.294448	0.302911	0.311498	0.319301	0.323462	0.330224	0.339235	0.347032	0.348317	0.349741	0.3496
AgPaperACSinternational-noresm1-epic	USA	FodderGrass	0.0382	0.0382	0.0382	0.0387243	0.0397403	0.040864	0.0421603	0.0436241	0.0449986	0.0462878	0.0475505	0.0483273	0.0490806	0.049619	0.0500195	0.050334	0.0506757	0.0508296	0.0507693	0.050565	0.0502604
AgPaperACSinternational-noresm1-epic	USA	FodderHerb	0.0545	0.0545	0.0545	0.0547086	0.0552172	0.0557647	0.0564977	0.0576314	0.0585297	0.0594364	0.0603149	0.0607378	0.0611141	0.0612674	0.0614632	0.0615486	0.0616103	0.0616119	0.0615347	0.0612576	0.0608733
AgPaperACSinternational-noresm1-epic	USA	Forest	52.3429	52.3429	52.3429	53.664	55.653	57.8202	60.3215	62.9296	65.3402	67.5229	69.7112	71.1313	72.304	73.0547	73.3599	73.5547	73.7631	73.5562	72.9986	72.2277	71.3921
AgPaperACSinternational-noresm1-epic	USA	MiscCrop	0.237552	0.237552	0.237552	0.236748	0.236541	0.236422	0.236394	0.236983	0.237494	0.23791	0.238317	0.238518	0.23865	0.238641	0.238542	0.238413	0.238353	0.238178	0.237892	0.237586	0.237306
AgPaperACSinternational-noresm1-epic	USA	OilCrop	0.13226	0.13226	0.13226	0.125335	0.125248	0.126583	0.129153	0.13164	0.133374	0.133342	0.132546	0.13139	0.130894	0.129832	0.129105	0.128254	0.127562	0.126314	0.124755	0.123139	0.121563
AgPaperACSinternational-noresm1-epic	USA	OtherGrain	0.0628216	0.0628216	0.0628216	0.0603995	0.0611945	0.0620494	0.063179	0.0649042	0.0664137	0.0676834	0.068779	0.0694313	0.0702542	0.0708269	0.0711223	0.071267	0.0717113	0.0719458	0.0717422	0.0712228	0.070519
AgPaperACSinternational-noresm1-epic	USA	PalmFruit	0.120791	0.120791	0.120791	0.122622	0.124207	0.12584	0.127291	0.127828	0.128134	0.127817	0.127367	0.128743	0.129715	0.130399	0.130113	0.129973	0.129858	0.128986	0.127579	0.126253	0.124569
AgPaperACSinternational-noresm1-epic	USA	Pasture	0.0382	0.0382	0.0382	0.038973	0.0403397	0.0418234	0.0435424	0.0454751	0.0472582	0.0489288	0.0505529	0.0515442	0.0525256	0.0532282	0.0537628	0.0541853	0.0546464	0.0548817	0.0548322	0.0545882	0.0542039
AgPaperACSinternational-noresm1-epic	USA	Rice	0.0998959	0.0998959	0.0998959	0.101257	0.104756	0.108305	0.112626	0.117298	0.121847	0.125104	0.128239	0.130896	0.133154	0.134648	0.135254	0.135865	0.136947	0.137059	0.136217	0.135315	0.134475
AgPaperACSinternational-noresm1-epic	USA	Root_Tuber	0.0644117	0.0644117	0.0644117	0.0644275	0.0647479	0.065107	0.0655189	0.065983	0.0664033	0.06677	0.0671387	0.0673358	0.0674976	0.0675745	0.0675923	0.0675927	0.0676195	0.0675806	0.06746	0.0673136	0.0671406
AgPaperACSinternational-noresm1-epic	USA	SugarCrop	0.0169316	0.0169316	0.0169316	0.016674	0.0167327	0.0168296	0.0169737	0.0175896	0.0181472	0.0186486	0.0192503	0.0194716	0.0197467	0.0198968	0.0199444	0.0200461	0.0202162	0.0202489	0.0201348	0.0200565	0.019943
AgPaperACSinternational-noresm1-epic	USA	Wheat	0.0731134	0.0731134	0.0731134	0.0693702	0.0680834	0.0669648	0.0664511	0.0679066	0.0689916	0.0698794	0.0703185	0.0702729	0.0705474	0.0706443	0.0706632	0.070444	0.0705603	0.0706792	0.0704244	0.0698739	0.0689978
AgPaperACSinternational-noresm1-epic	USA	biomass	1.1679	1.19575	1.26716	1.25431	1.24856	1.2709	1.27245	1.29946	1.3815	1.4583	1.54218	1.62081	1.67902	1.71141	1.7364	1.76049	1.80497	1.82918	1.83542	1.83341	1.82528
AgPaperACSinternational-noresm1-lpjml	USA	Corn	0.0625643	0.0625643	0.0625643	0.0593902	0.0601145	0.0610446	0.0618823	0.0634178	0.0651553	0.0665658	0.0674603	0.067678	0.067581	0.0670415	0.066465	0.0659392	0.0654126	0.0646112	0.0637893	0.0628986	0.0620448
AgPaperACSinternational-noresm1-lpjml	USA	FiberCrop	0.248977	0.248977	0.248977	0.244055	0.24766	0.252303	0.257063	0.261698	0.266344	0.270371	0.273971	0.277589	0.279927	0.281342	0.28217	0.282485	0.28264	0.281372	0.279969	0.278025	0.275571
AgPaperACSinternational-noresm1-lpjml	USA	FodderGrass	0.0382	0.0382	0.0382	0.0385444	0.0394688	0.0405833	0.0417457	0.0430146	0.0442065	0.0452677	0.0462606	0.0469142	0.0474074	0.0477325	0.047971	0.0481515	0.0482746	0.0481694	0.0479967	0.047723	0.0473787
AgPaperACSinternational-noresm1-lpjml	USA	FodderHerb	0.0545	0.0545	0.0545	0.0544538	0.0548185	0.0553903	0.0559332	0.0567771	0.057538	0.0581731	0.0587459	0.0590925	0.0592063	0.0592682	0.059231	0.0591491	0.0590492	0.0587974	0.0585682	0.0582376	0.0578531
AgPaperACSinternational-noresm1-lpjml	USA	Forest	52.3429	52.3429	52.3429	53.4453	55.2887	57.3834	59.6092	61.8988	63.9838	65.8264	67.5632	68.7195	69.4757	69.846	70.0106	70.0345	69.9177	69.4191	68.8147	68.0535	67.2056
AgPaperACSinternational-noresm1-lpjml	USA	MiscCrop	0.237552	0.237552	0.237552	0.236633	0.236372	0.236254	0.236147	0.236624	0.237028	0.237325	0.237584	0.237708	0.237704	0.23759	0.237438	0.237252	0.237074	0.236786	0.236477	0.23614	0.235788
AgPaperACSinternational-noresm1-lpjml	USA	OilCrop	0.13226	0.13226	0.13226	0.12276	0.121797	0.123373	0.12512	0.126369	0.126987	0.125733	0.123915	0.12236	0.12084	0.118994	0.117743	0.116647	0.115386	0.113393	0.111569	0.109802	0.108149
AgPaperACSinternational-noresm1-lpjml	USA	OtherGrain	0.0628216	0.0628216	0.0628216	0.0598865	0.0604885	0.0614517	0.0623498	0.063763	0.0649748	0.0659043	0.0667159	0.0674487	0.0679052	0.0681074	0.0681433	0.068202	0.0681885	0.0677952	0.067269	0.0666062	0.0658335
AgPaperACSinternational-noresm1-lpjml	USA	PalmFruit	0.120791	0.120791	0.120791	0.120943	0.121307	0.122784	0.123192	0.122602	0.12155	0.12007	0.118793	0.119048	0.118665	0.117969	0.117511	0.116335	0.115206	0.113567	0.112097	0.110535	0.108783
AgPaperACSinternational-noresm1-lpjml	USA	Pasture	0.0382	0.0382	0.0382	0.0387123	0.0399558	0.0414386	0.0429814	0.0446576	0.0462072	0.0475801	0.0488548	0.0497022	0.0503464	0.0507735	0.0510887	0.0513314	0.0514968	0.0513692	0.0511566	0.0508088	0.0503674
AgPaperACSinternational-noresm1-lpjml	USA	Rice	0.0998959	0.0998959	0.0998959	0.100072	0.102607	0.105774	0.108887	0.11202	0.114943	0.116805	0.118484	0.119843	0.12052	0.120565	0.120364	0.119961	0.119233	0.117898	0.116473	0.114883	0.113052
AgPaperACSinternational-noresm1-lpjml	USA	Root_Tuber	0.0644117	0.0644117	0.0644117	0.0643614	0.064649	0.0650002	0.0653596	0.0657539	0.0661044	0.0663948	0.0666663	0.0668172	0.0668912	0.0668962	0.0668775	0.0668375	0.0667978	0.0666858	0.0665498	0.0663946	0.066214
AgPaperACSinternational-noresm1-lpjml	USA	SugarCrop	0.0169316	0.0169316	0.0169316	0.0165155	0.0164758	0.0164841	0.016464	0.0168186	0.0171407	0.0173861	0.0176898	0.0178302	0.0179168	0.0178907	0.0178706	0.0178471	0.0178393	0.0177677	0.0176727	0.0175724	0.017455
AgPaperACSinternational-noresm1-lpjml	USA	Wheat	0.0731134	0.0731134	0.0731134	0.0683897	0.0669399	0.0661443	0.0653384	0.0663988	0.067276	0.0678008	0.068119	0.0686682	0.0689096	0.0688554	0.0686504	0.0684282	0.0682681	0.0676994	0.0670292	0.0662038	0.065297
AgPaperACSinternational-noresm1-lpjml	USA	biomass	1.1679	1.19575	1.26716	1.25403	1.2468	1.26807	1.26709	1.29049	1.36709	1.43674	1.49734	1.56319	1.60429	1.62586	1.64491	1.6634	1.69395	1.70608	1.70877	1.70398	1.68983
AgPaperACSDomestic-GFDL-EPIC	USA	Corn	0.0625643	0.0625643	0.0625643	0.0603787	0.0591514	0.0592516	0.0585398	0.0601714	0.0622383	0.0639505	0.066109	0.0668633	0.0667698	0.066522	0.0666636	0.0665138	0.0663652	0.0668706	0.0648235	0.0635608	0.0639649
AgPaperACSDomestic-GFDL-EPIC	USA	FiberCrop	0.248977	0.248977	0.248977	0.247654	0.251592	0.256814	0.26183	0.267828	0.278127	0.289266	0.298998	0.317504	0.328659	0.352119	0.36804	0.381286	0.412606	0.451835	0.451609	0.476378	0.497371
AgPaperACSDomestic-GFDL-EPIC	USA	FodderGrass	0.0382	0.0382	0.0382	0.0386492	0.0395346	0.0406406	0.0417863	0.0432161	0.0445299	0.0457945	0.0470304	0.0478053	0.0484691	0.0488024	0.0490949	0.0493238	0.0493609	0.049235	0.0489728	0.0485371	0.0481284
AgPaperACSDomestic-GFDL-EPIC	USA	FodderHerb	0.0545	0.0545	0.0545	0.0546432	0.0551383	0.0556994	0.0562595	0.0573376	0.0583969	0.0594176	0.0602141	0.0609551	0.0614525	0.0617015	0.0618923	0.061747	0.0618684	0.061786	0.0613197	0.0609865	0.0607332
AgPaperACSDomestic-GFDL-EPIC	USA	Forest	52.3429	52.3429	52.3429	53.6261	55.543	57.6919	60.0116	62.5955	65.0081	67.3547	69.4882	71.0422	72.1378	72.6822	73.0053	72.9966	72.9011	72.4588	71.6652	70.8212	69.9585
AgPaperACSDomestic-GFDL-EPIC	USA	MiscCrop	0.237552	0.237552	0.237552	0.237095	0.23687	0.236587	0.236251	0.237035	0.237715	0.238691	0.239109	0.240093	0.240588	0.240921	0.24126	0.241124	0.241881	0.242455	0.242085	0.242154	0.242274
AgPaperACSDomestic-GFDL-EPIC	USA	OilCrop	0.13226	0.13226	0.13226	0.12572	0.124848	0.124379	0.123733	0.125729	0.129353	0.131244	0.131456	0.131327	0.132044	0.130373	0.130643	0.127477	0.127638	0.127414	0.124568	0.12407	0.129492
AgPaperACSDomestic-GFDL-EPIC	USA	OtherGrain	0.0628216	0.0628216	0.0628216	0.0611001	0.0614158	0.0617483	0.0622106	0.0638195	0.0657908	0.0674763	0.067882	0.070381	0.0720172	0.0734048	0.0747682	0.0742644	0.0758528	0.0768988	0.0752858	0.0745699	0.0741726
AgPaperACSDomestic-GFDL-EPIC	USA	PalmFruit	0.120791	0.120791	0.120791	0.121003	0.122738	0.124132	0.126049	0.127305	0.1269	0.12644	0.125061	0.126281	0.126112	0.126652	0.126254	0.125262	0.123617	0.122152	0.120503	0.118814	0.116997
AgPaperACSDomestic-GFDL-EPIC	USA	Pasture	0.0382	0.0382	0.0382	0.0389314	0.0401232	0.0415842	0.0430901	0.0449737	0.046717	0.0483113	0.0499747	0.0509376	0.051856	0.0521588	0.0524841	0.0528115	0.0527743	0.0525369	0.0522714	0.05165	0.0512662
AgPaperACSDomestic-GFDL-EPIC	USA	Rice	0.0998959	0.0998959	0.0998959	0.102256	0.104806	0.107779	0.11101	0.115348	0.12056	0.125267	0.128691	0.133605	0.136422	0.139589	0.141676	0.139653	0.142086	0.142609	0.139869	0.138461	0.138055
AgPaperACSDomestic-GFDL-EPIC	USA	Root_Tuber	0.0644117	0.0644117	0.0644117	0.064456	0.0648441	0.0650234	0.0651951	0.0657853	0.0662689	0.0669035	0.0670475	0.0674836	0.0676608	0.0678927	0.0682764	0.0680512	0.068574	0.0689595	0.0688804	0.0691543	0.0691096
AgPaperACSDomestic-GFDL-EPIC	USA	SugarCrop	0.0169316	0.0169316	0.0169316	0.0167922	0.0170227	0.0170158	0.017216	0.0177939	0.0184867	0.0193159	0.019743	0.0202668	0.0206061	0.021011	0.021254	0.0212234	0.0216092	0.0219011	0.0216978	0.0219001	0.0220999
AgPaperACSDomestic-GFDL-EPIC	USA	UnmanagedLand	-1	-1	-1	-1	-1	-1	-1	-1	-1	-1	-1	-1	-1	-1	-1	-1	-1	-1	-1	-1	-1
AgPaperACSDomestic-GFDL-EPIC	USA	Wheat	0.0731134	0.0731134	0.0731134	0.0692988	0.0677354	0.0660512	0.0651726	0.0666979	0.0686031	0.0700178	0.0697336	0.0723213	0.0731956	0.0741311	0.0746957	0.0743052	0.0751558	0.075551	0.0739842	0.0735234	0.0724588
AgPaperACSDomestic-GFDL-EPIC	USA	biomass	1.1679	1.19575	1.26716	1.25622	1.2475	1.26662	1.26356	1.28962	1.37318	1.45284	1.5334	1.63081	1.68855	1.73351	1.76775	1.78468	1.8358	1.86802	1.85972	1.86212	1.86691
AgPaperACSDomestic-GFDL-LPJML	USA	Corn	0.0625643	0.0625643	0.0625643	0.0589427	0.058822	0.0595423	0.0589487	0.0604037	0.0626168	0.0642193	0.0648109	0.0647809	0.0655628	0.0648107	0.063614	0.062671	0.062626	0.0618284	0.0606485	0.0595823	0.0590768
AgPaperACSDomestic-GFDL-LPJML	USA	FiberCrop	0.248977	0.248977	0.248977	0.245163	0.248046	0.252109	0.254772	0.259482	0.264665	0.270583	0.273299	0.277221	0.281537	0.282934	0.284308	0.282443	0.283761	0.28225	0.279759	0.278121	0.275592
AgPaperACSDomestic-GFDL-LPJML	USA	FodderGrass	0.0382	0.0382	0.0382	0.0386064	0.039558	0.0407114	0.0418999	0.0433542	0.044773	0.0461076	0.0473173	0.048192	0.0489681	0.0494105	0.0496853	0.0498948	0.0500708	0.0499952	0.04975	0.0493898	0.0489825
AgPaperACSDomestic-GFDL-LPJML	USA	FodderHerb	0.0545	0.0545	0.0545	0.0545113	0.0549585	0.0555669	0.056093	0.0570533	0.0579536	0.0587838	0.0594194	0.0599067	0.0603254	0.0604591	0.060521	0.0604165	0.0603876	0.0601369	0.0597575	0.0593741	0.0589604
AgPaperACSDomestic-GFDL-LPJML	USA	Forest	52.3429	52.3429	52.3429	53.5816	55.5007	57.6609	59.9658	62.499	64.8556	67.1215	69.1477	70.6117	71.7413	72.2818	72.5679	72.557	72.4734	71.9944	71.2662	70.4388	69.5156
AgPaperACSDomestic-GFDL-LPJML	USA	MiscCrop	0.237552	0.237552	0.237552	0.236603	0.236198	0.235929	0.235569	0.235916	0.23616	0.236448	0.236484	0.236532	0.236598	0.23634	0.236074	0.23564	0.235519	0.235179	0.234789	0.234437	0.234147
AgPaperACSDomestic-GFDL-LPJML	USA	OilCrop	0.13226	0.13226	0.13226	0.121833	0.119201	0.119927	0.118743	0.119149	0.11974	0.118626	0.116646	0.114957	0.11416	0.112198	0.110653	0.108739	0.107526	0.105471	0.103235	0.101316	0.0995761
AgPaperACSDomestic-GFDL-LPJML	USA	OtherGrain	0.0628216	0.0628216	0.0628216	0.0602863	0.0607363	0.0614168	0.0617139	0.0630948	0.064345	0.0659406	0.0669986	0.0681121	0.069392	0.0698583	0.0704713	0.0699824	0.0703003	0.0699256	0.0690124	0.068576	0.0676379
AgPaperACSDomestic-GFDL-LPJML	USA	PalmFruit	0.120791	0.120791	0.120791	0.120941	0.122476	0.123553	0.125337	0.125911	0.125086	0.122781	0.120055	0.120808	0.119922	0.119586	0.119004	0.117833	0.116685	0.115122	0.113093	0.11108	0.109052
AgPaperACSDomestic-GFDL-LPJML	USA	Pasture	0.0382	0.0382	0.0382	0.0388435	0.0401269	0.0416719	0.043263	0.0452087	0.0471063	0.0488171	0.0503977	0.0515144	0.0524826	0.053081	0.053391	0.0536979	0.0539331	0.0538417	0.0535413	0.053067	0.0525586
AgPaperACSDomestic-GFDL-LPJML	USA	Rice	0.0998959	0.0998959	0.0998959	0.101103	0.103533	0.106587	0.109494	0.113509	0.117698	0.121128	0.123085	0.1257	0.128106	0.128751	0.129076	0.127671	0.12758	0.125775	0.123645	0.121585	0.119506
AgPaperACSDomestic-GFDL-LPJML	USA	Root_Tuber	0.0644117	0.0644117	0.0644117	0.0644044	0.0646364	0.0649368	0.0652188	0.065612	0.0659229	0.0662475	0.0664481	0.0666196	0.0668058	0.0667796	0.066793	0.0666448	0.0666455	0.0665368	0.066355	0.0662047	0.0660014
AgPaperACSDomestic-GFDL-LPJML	USA	SugarCrop	0.0169316	0.0169316	0.0169316	0.0162579	0.0159385	0.0159291	0.0156028	0.0157881	0.015895	0.0159376	0.0161873	0.0162457	0.0163307	0.0162953	0.0162084	0.0161587	0.0161844	0.0161313	0.0160189	0.0159295	0.0158077
AgPaperACSDomestic-GFDL-LPJML	USA	UnmanagedLand	-1	-1	-1	-1	-1	-1	-1	-1	-1	-1	-1	-1	-1	-1	-1	-1	-1	-1	-1	-1	-1
AgPaperACSDomestic-GFDL-LPJML	USA	Wheat	0.0731134	0.0731134	0.0731134	0.0688347	0.0671994	0.0660316	0.0649788	0.0659635	0.0667972	0.06801	0.068777	0.0698311	0.0707875	0.0710089	0.0713905	0.0709432	0.0710924	0.0706627	0.0697876	0.0692057	0.068178
AgPaperACSDomestic-GFDL-LPJML	USA	biomass	1.1679	1.19575	1.26716	1.25187	1.24306	1.26311	1.25714	1.27761	1.35206	1.42447	1.48778	1.55595	1.61434	1.6377	1.6602	1.67076	1.70798	1.71918	1.71615	1.71274	1.70079
AgPaperACSDomestic-HADGEM2-EPIC	USA	Corn	0.0625643	0.0625643	0.0625643	0.0589128	0.0610261	0.0629558	0.0675771	0.0745735	0.0799547	0.0813442	0.0898252	0.0956147	0.0950734	0.0955022	0.0948855	0.0937916	0.0994177	0.0962674	0.0946237	0.092887	0.0915492
AgPaperACSDomestic-HADGEM2-EPIC	USA	FiberCrop	0.248977	0.248977	0.248977	0.247353	0.254999	0.263655	0.283801	0.309288	0.333808	0.353493	0.389209	0.435091	0.459665	0.484407	0.50092	0.534104	0.593031	0.623635	0.641041	0.649325	0.709041
AgPaperACSDomestic-HADGEM2-EPIC	USA	FodderGrass	0.0382	0.0382	0.0382	0.0386189	0.0396765	0.0408442	0.0421785	0.0436786	0.0449834	0.0462742	0.0474959	0.0484465	0.0491478	0.0496461	0.0500456	0.0501819	0.050329	0.0501494	0.049909	0.0495783	0.0489959
AgPaperACSDomestic-HADGEM2-EPIC	USA	FodderHerb	0.0545	0.0545	0.0545	0.0545519	0.0551382	0.0558964	0.0568576	0.0582879	0.059621	0.0605943	0.0620653	0.0630836	0.0636061	0.0639706	0.0640842	0.0639515	0.0641794	0.0638099	0.06335	0.0628785	0.0622268
AgPaperACSDomestic-HADGEM2-EPIC	USA	Forest	52.3429	52.3429	52.3429	53.5898	55.5595	57.7826	60.2887	63.009	65.5028	67.7616	70.2187	71.9488	73.0383	73.6651	73.9002	73.6974	73.7014	73.0478	72.1789	71.1879	70.0454
AgPaperACSDomestic-HADGEM2-EPIC	USA	MiscCrop	0.237552	0.237552	0.237552	0.236939	0.237027	0.237079	0.237846	0.239621	0.241335	0.242667	0.24506	0.247379	0.248607	0.249837	0.250502	0.250654	0.252455	0.252276	0.251931	0.252011	0.251085
AgPaperACSDomestic-HADGEM2-EPIC	USA	OilCrop	0.13226	0.13226	0.13226	0.122548	0.123355	0.12679	0.134038	0.14238	0.151213	0.149325	0.160906	0.167947	0.16536	0.166035	0.164936	0.160329	0.170962	0.163174	0.160074	0.157864	0.152617
AgPaperACSDomestic-HADGEM2-EPIC	USA	OtherGrain	0.0628216	0.0628216	0.0628216	0.0607135	0.0614776	0.0632405	0.0663697	0.0705509	0.0759275	0.0770647	0.0839583	0.0882856	0.0900128	0.091801	0.092	0.0899978	0.0939996	0.0930952	0.091232	0.0914748	0.0905938
AgPaperACSDomestic-HADGEM2-EPIC	USA	PalmFruit	0.120791	0.120791	0.120791	0.121597	0.123435	0.125615	0.128152	0.130264	0.131051	0.132366	0.133409	0.137215	0.139564	0.141376	0.14227	0.14358	0.143697	0.142795	0.141005	0.1398	0.136345
AgPaperACSDomestic-HADGEM2-EPIC	USA	Pasture	0.0382	0.0382	0.0382	0.0388301	0.0402881	0.0418393	0.0435965	0.0455661	0.0471792	0.0489311	0.050443	0.051678	0.0525867	0.0533023	0.0539023	0.0542527	0.0543651	0.0540768	0.0537991	0.0534934	0.0526104
AgPaperACSDomestic-HADGEM2-EPIC	USA	Rice	0.0998959	0.0998959	0.0998959	0.101077	0.105096	0.109576	0.117923	0.126928	0.136	0.144056	0.154869	0.164556	0.168534	0.171426	0.173116	0.173171	0.177737	0.175926	0.175931	0.172471	0.17149
AgPaperACSDomestic-HADGEM2-EPIC	USA	Root_Tuber	0.0644117	0.0644117	0.0644117	0.0645149	0.0650035	0.06548	0.0662344	0.0674447	0.0684889	0.0693675	0.0712609	0.0731407	0.0745355	0.0760914	0.076724	0.0774437	0.0794751	0.080174	0.0800085	0.0806427	0.080017
AgPaperACSDomestic-HADGEM2-EPIC	USA	SugarCrop	0.0169316	0.0169316	0.0169316	0.0167329	0.0169129	0.0170879	0.0176861	0.018802	0.0199224	0.0206927	0.0223191	0.0236936	0.0245036	0.0253774	0.0256493	0.0258073	0.0265359	0.0263043	0.0259588	0.026118	0.0255103
AgPaperACSDomestic-HADGEM2-EPIC	USA	UnmanagedLand	-1	-1	-1	-1	-1	-1	-1	-1	-1	-1	-1	-1	-1	-1	-1	-1	-1	-1	-1	-1	-1
AgPaperACSDomestic-HADGEM2-EPIC	USA	Wheat	0.0731134	0.0731134	0.0731134	0.0690823	0.0673825	0.06746	0.0685257	0.0724595	0.0766799	0.0783596	0.0862768	0.0915623	0.0947721	0.0987319	0.099801	0.098788	0.102954	0.103844	0.102091	0.105035	0.101512
AgPaperACSDomestic-HADGEM2-EPIC	USA	biomass	1.1679	1.19575	1.26716	1.25247	1.24932	1.27683	1.29478	1.34641	1.45782	1.56113	1.74098	1.88525	1.94869	1.99672	2.02453	2.03504	2.12683	2.13356	2.1288	2.13439	2.10381
AgPaperACSDomestic-HADGEM2-LPJML	USA	Corn	0.0625643	0.0625643	0.0625643	0.0583276	0.0588521	0.0601552	0.0607141	0.0637053	0.0664808	0.0676449	0.070292	0.07102	0.0712682	0.0699091	0.0678615	0.0680775	0.0659809	0.0659416	0.064614	0.0641778	0.0625424
AgPaperACSDomestic-HADGEM2-LPJML	USA	FiberCrop	0.248977	0.248977	0.248977	0.243351	0.246425	0.250681	0.25593	0.262733	0.267837	0.2712	0.277129	0.282857	0.285172	0.285611	0.285754	0.285551	0.284249	0.282887	0.279998	0.27745	0.273635
AgPaperACSDomestic-HADGEM2-LPJML	USA	FodderGrass	0.0382	0.0382	0.0382	0.0386105	0.0395812	0.0407569	0.0419845	0.0434613	0.044881	0.0461835	0.0475146	0.0484873	0.0492834	0.0497303	0.0500181	0.0502775	0.0503116	0.0502777	0.0499745	0.0496545	0.0491365
AgPaperACSDomestic-HADGEM2-LPJML	USA	FodderHerb	0.0545	0.0545	0.0545	0.054448	0.054918	0.0555544	0.0561552	0.057264	0.0582387	0.0590287	0.0599366	0.0605658	0.0609722	0.0610564	0.0610177	0.0610047	0.0608091	0.0605642	0.0601778	0.0597709	0.0592747
AgPaperACSDomestic-HADGEM2-LPJML	USA	Forest	52.3429	52.3429	52.3429	53.5686	55.4967	57.6687	60.0119	62.6016	64.966	67.1665	69.336	70.9273	72.0191	72.5099	72.725	72.7404	72.5063	72.0072	71.2245	70.3312	69.3109
AgPaperACSDomestic-HADGEM2-LPJML	USA	MiscCrop	0.237552	0.237552	0.237552	0.236516	0.236167	0.236013	0.235812	0.236382	0.236793	0.237122	0.237662	0.237913	0.238018	0.237845	0.237678	0.237443	0.237138	0.236835	0.236439	0.236088	0.235548
AgPaperACSDomestic-HADGEM2-LPJML	USA	OilCrop	0.13226	0.13226	0.13226	0.120004	0.118463	0.119711	0.119495	0.121962	0.123727	0.122849	0.122841	0.122178	0.121057	0.118138	0.11649	0.115256	0.113224	0.111307	0.108936	0.10697	0.104663
AgPaperACSDomestic-HADGEM2-LPJML	USA	OtherGrain	0.0628216	0.0628216	0.0628216	0.0597329	0.0601036	0.0607448	0.0620758	0.064384	0.0658097	0.0664936	0.0683273	0.0699899	0.0707082	0.0706616	0.0705684	0.0707469	0.070672	0.0704186	0.0696533	0.0688691	0.0679278
AgPaperACSDomestic-HADGEM2-LPJML	USA	PalmFruit	0.120791	0.120791	0.120791	0.121259	0.122598	0.124904	0.126586	0.127668	0.127437	0.127532	0.127588	0.12991	0.131541	0.132035	0.133221	0.13363	0.13309	0.131741	0.130215	0.12866	0.125484
AgPaperACSDomestic-HADGEM2-LPJML	USA	Pasture	0.0382	0.0382	0.0382	0.0388033	0.0401548	0.0417552	0.0434157	0.0454209	0.0473155	0.0490695	0.0508332	0.052091	0.0531492	0.05374	0.0541019	0.0544626	0.0545038	0.0544693	0.0540846	0.0536607	0.0529874
AgPaperACSDomestic-HADGEM2-LPJML	USA	Rice	0.0998959	0.0998959	0.0998959	0.100227	0.103196	0.106771	0.110931	0.115987	0.120138	0.123811	0.127861	0.131081	0.13299	0.133177	0.133085	0.132325	0.130709	0.128983	0.126718	0.124427	0.121722
AgPaperACSDomestic-HADGEM2-LPJML	USA	Root_Tuber	0.0644117	0.0644117	0.0644117	0.0643293	0.0646169	0.0649631	0.0652569	0.065795	0.0662424	0.0666423	0.0671434	0.0675082	0.067806	0.0678564	0.0679543	0.0679987	0.0679548	0.0678706	0.0676574	0.0675465	0.0672524
AgPaperACSDomestic-HADGEM2-LPJML	USA	SugarCrop	0.0169316	0.0169316	0.0169316	0.0162877	0.0163094	0.016173	0.0159335	0.0163997	0.0168187	0.0172161	0.0179182	0.0180715	0.0182836	0.0184758	0.0186651	0.0186472	0.0184766	0.0184985	0.0183927	0.0182134	0.0179078
AgPaperACSDomestic-HADGEM2-LPJML	USA	UnmanagedLand	-1	-1	-1	-1	-1	-1	-1	-1	-1	-1	-1	-1	-1	-1	-1	-1	-1	-1	-1	-1	-1
AgPaperACSDomestic-HADGEM2-LPJML	USA	Wheat	0.0731134	0.0731134	0.0731134	0.068342	0.0663896	0.0652212	0.0645348	0.0660733	0.0669836	0.0679824	0.0692508	0.0706411	0.0715385	0.0716085	0.0716012	0.0714376	0.0712371	0.0707393	0.0697762	0.0687406	0.0676498
AgPaperACSDomestic-HADGEM2-LPJML	USA	biomass	1.1679	1.19575	1.26716	1.24985	1.24105	1.26144	1.25959	1.28718	1.3664	1.43894	1.52346	1.60728	1.66048	1.67761	1.69063	1.70916	1.73219	1.74623	1.74495	1.74153	1.72305
AgPaperACSDomestic-ipsl-epic	USA	Corn	0.0625643	0.0625643	0.0625643	0.0597623	0.0584391	0.0604446	0.0617307	0.0641541	0.0671442	0.0709232	0.0744317	0.0770917	0.0795044	0.0782063	0.0787517	0.0794259	0.0810966	0.0812037	0.0802167	0.0781021	0.083358
AgPaperACSDomestic-ipsl-epic	USA	FiberCrop	0.248977	0.248977	0.248977	0.244657	0.248077	0.254839	0.265501	0.276841	0.286388	0.302449	0.311022	0.334338	0.351886	0.36942	0.379741	0.415532	0.464075	0.518267	0.531042	0.560747	0.612624
AgPaperACSDomestic-ipsl-epic	USA	FodderGrass	0.0382	0.0382	0.0382	0.0386363	0.0395073	0.0407276	0.0419603	0.0434194	0.0448113	0.0461508	0.0475745	0.0484283	0.0492285	0.0496001	0.0499436	0.0500113	0.050045	0.049834	0.0495852	0.0491505	0.0488979
AgPaperACSDomestic-ipsl-epic	USA	FodderHerb	0.0545	0.0545	0.0545	0.0546252	0.0550289	0.0557914	0.0565623	0.057735	0.0587941	0.0599524	0.0610871	0.0619656	0.0626818	0.062948	0.0631979	0.0633092	0.0634543	0.0631928	0.0628154	0.062264	0.062022
AgPaperACSDomestic-ipsl-epic	USA	Forest	52.3429	52.3429	52.3429	53.6201	55.4919	57.7148	60.1224	62.7462	65.1705	67.6002	69.9075	71.5958	72.8666	73.395	73.7568	73.7822	73.7158	73.1362	72.3421	71.313	70.5088
AgPaperACSDomestic-ipsl-epic	USA	MiscCrop	0.237552	0.237552	0.237552	0.237197	0.236965	0.237089	0.237472	0.23862	0.239624	0.240769	0.2421	0.243632	0.24504	0.24613	0.246704	0.24772	0.249133	0.249479	0.24951	0.249033	0.24932
AgPaperACSDomestic-ipsl-epic	USA	OilCrop	0.13226	0.13226	0.13226	0.126153	0.123734	0.126187	0.128817	0.132034	0.134703	0.136827	0.137809	0.139882	0.14172	0.139041	0.139529	0.139366	0.141243	0.139226	0.137293	0.133586	0.140762
AgPaperACSDomestic-ipsl-epic	USA	OtherGrain	0.0628216	0.0628216	0.0628216	0.0594365	0.0588979	0.0605584	0.0622272	0.0644514	0.0656729	0.0691883	0.0718553	0.0763692	0.0794593	0.0812165	0.0833305	0.0871165	0.0915703	0.0924311	0.0920809	0.0907081	0.0938081
AgPaperACSDomestic-ipsl-epic	USA	PalmFruit	0.120791	0.120791	0.120791	0.121092	0.123304	0.126393	0.127734	0.129454	0.13039	0.131779	0.132096	0.134218	0.136501	0.137291	0.13707	0.136459	0.136003	0.134347	0.132092	0.129413	0.128194
AgPaperACSDomestic-ipsl-epic	USA	Pasture	0.0382	0.0382	0.0382	0.0389247	0.0402219	0.0418142	0.0434666	0.0454091	0.0473586	0.0490869	0.0508591	0.0519061	0.052827	0.053304	0.0536735	0.0535692	0.0533833	0.0531188	0.0528176	0.0523717	0.0518846
AgPaperACSDomestic-ipsl-epic	USA	Rice	0.0998959	0.0998959	0.0998959	0.10075	0.103427	0.107345	0.11203	0.117427	0.122598	0.128173	0.131875	0.138004	0.14175	0.144325	0.145656	0.148643	0.153304	0.155769	0.154138	0.153795	0.157136
AgPaperACSDomestic-ipsl-epic	USA	Root_Tuber	0.0644117	0.0644117	0.0644117	0.0645093	0.0648089	0.065354	0.0659364	0.0667237	0.0674048	0.0682115	0.0693111	0.0703453	0.071404	0.0722288	0.0727698	0.0736458	0.0749336	0.0751431	0.0753027	0.075096	0.0756782
AgPaperACSDomestic-ipsl-epic	USA	SugarCrop	0.0169316	0.0169316	0.0169316	0.0167178	0.0167236	0.0170439	0.0173861	0.0182912	0.0191219	0.0201226	0.021213	0.0222411	0.0231309	0.0239176	0.0243317	0.024998	0.0258801	0.0260504	0.0260426	0.0258848	0.0262208
AgPaperACSDomestic-ipsl-epic	USA	UnmanagedLand	-1	-1	-1	-1	-1	-1	-1	-1	-1	-1	-1	-1	-1	-1	-1	-1	-1	-1	-1	-1	-1
AgPaperACSDomestic-ipsl-epic	USA	Wheat	0.0731134	0.0731134	0.0731134	0.0686743	0.0661951	0.0666364	0.0671757	0.069054	0.070031	0.0734183	0.0769701	0.080773	0.0844796	0.08736	0.0901986	0.0927482	0.096736	0.0959906	0.0959702	0.0947811	0.0941886
AgPaperACSDomestic-ipsl-epic	USA	biomass	1.1679	1.19575	1.26716	1.25436	1.24195	1.2686	1.27467	1.305	1.38756	1.48007	1.58708	1.70268	1.78628	1.8251	1.86437	1.91528	1.99248	2.01568	2.02023	2.01152	2.04119
AgPaperACSDomestic-ipsl-jpjml	USA	Corn	0.0625643	0.0625643	0.0625643	0.0589674	0.0593622	0.0610344	0.0620531	0.0647265	0.0674188	0.0707622	0.0719968	0.0727835	0.0733251	0.0737754	0.0726956	0.0721898	0.0732911	0.0716442	0.0703083	0.0685454	0.0677195
AgPaperACSDomestic-ipsl-jpjml	USA	FiberCrop	0.248977	0.248977	0.248977	0.244012	0.247454	0.252335	0.256564	0.262922	0.268512	0.276519	0.28371	0.287377	0.292408	0.295485	0.297223	0.298005	0.300791	0.298021	0.295035	0.2929	0.290471
AgPaperACSDomestic-ipsl-jpjml	USA	FodderGrass	0.0382	0.0382	0.0382	0.0386053	0.0395714	0.0407657	0.0420459	0.0435376	0.0449667	0.0463984	0.0476578	0.0486149	0.0493699	0.0499067	0.0502435	0.0504279	0.0506692	0.0505318	0.050262	0.0498402	0.0493944
AgPaperACSDomestic-ipsl-jpjml	USA	FodderHerb	0.0545	0.0545	0.0545	0.0545185	0.0549962	0.0556938	0.0563382	0.0574512	0.0584442	0.0594424	0.0602505	0.0608658	0.0612899	0.0615516	0.0615852	0.0615172	0.0615767	0.0611988	0.0607832	0.0603327	0.0598676
AgPaperACSDomestic-ipsl-jpjml	USA	Forest	52.3429	52.3429	52.3429	53.5927	55.52	57.7183	60.0963	62.7121	65.1294	67.5076	69.64	71.1893	72.3016	72.9244	73.1849	73.1617	73.1044	72.5155	71.7269	70.7789	69.7933
AgPaperACSDomestic-ipsl-jpjml	USA	MiscCrop	0.237552	0.237552	0.237552	0.236626	0.236291	0.236167	0.236	0.236538	0.237053	0.237391	0.237742	0.237927	0.238104	0.23805	0.237931	0.237784	0.237791	0.237448	0.237061	0.236702	0.236294
AgPaperACSDomestic-ipsl-jpjml	USA	OilCrop	0.13226	0.13226	0.13226	0.122073	0.120422	0.122804	0.123903	0.126531	0.128115	0.129491	0.127968	0.127075	0.126601	0.125313	0.123523	0.121824	0.121632	0.118203	0.115433	0.112834	0.110755
AgPaperACSDomestic-ipsl-jpjml	USA	OtherGrain	0.0628216	0.0628216	0.0628216	0.0597876	0.0596729	0.0608183	0.0613628	0.0629667	0.064507	0.0661863	0.0672405	0.069158	0.0703609	0.0713172	0.0718291	0.072071	0.0726456	0.0723034	0.071578	0.0707412	0.0699187
AgPaperACSDomestic-ipsl-jpjml	USA	PalmFruit	0.120791	0.120791	0.120791	0.120516	0.122611	0.126166	0.127763	0.128484	0.129117	0.129762	0.130763	0.131777	0.133485	0.135083	0.134815	0.133547	0.131392	0.128986	0.126894	0.123287	0.121056
AgPaperACSDomestic-ipsl-jpjml	USA	Pasture	0.0382	0.0382	0.0382	0.0388475	0.0401797	0.041773	0.0434947	0.0454815	0.0474137	0.0492952	0.0509354	0.052204	0.0532197	0.0538966	0.0543264	0.0545719	0.0548564	0.0547127	0.0543691	0.05383	0.053241
AgPaperACSDomestic-ipsl-jpjml	USA	Rice	0.0998959	0.0998959	0.0998959	0.100459	0.103465	0.107078	0.111113	0.115826	0.120228	0.124783	0.127452	0.130873	0.133387	0.134524	0.135015	0.135212	0.135549	0.133838	0.131454	0.12953	0.127521
AgPaperACSDomestic-ipsl-jpjml	USA	Root_Tuber	0.0644117	0.0644117	0.0644117	0.0643483	0.0646109	0.0649718	0.0653399	0.0657868	0.0662589	0.066634	0.0670003	0.0672568	0.0674931	0.0676477	0.0677045	0.0677544	0.0679099	0.0678587	0.0676882	0.0675247	0.067303
AgPaperACSDomestic-ipsl-jpjml	USA	SugarCrop	0.0169316	0.0169316	0.0169316	0.0162067	0.0160461	0.0159081	0.0157326	0.0159869	0.0161382	0.0164816	0.0176031	0.0179053	0.0173044	0.0183291	0.0183169	0.0174674	0.0177746	0.0176985	0.0175148	0.0175993	0.0177265
AgPaperACSDomestic-ipsl-jpjml	USA	UnmanagedLand	-1	-1	-1	-1	-1	-1	-1	-1	-1	-1	-1	-1	-1	-1	-1	-1	-1	-1	-1	-1	-1
AgPaperACSDomestic-ipsl-jpjml	USA	Wheat	0.0731134	0.0731134	0.0731134	0.0687618	0.0670246	0.0662953	0.0651825	0.0666701	0.0676658	0.0687557	0.0697955	0.0711552	0.0716205	0.0725274	0.0727996	0.0726328	0.0729015	0.0720676	0.0711448	0.0701542	0.0691482
AgPaperACSDomestic-ipsl-jpjml	USA	biomass	1.1679	1.19575	1.26716	1.25189	1.24357	1.26652	1.2641	1.29093	1.3699	1.45109	1.53358	1.61536	1.67225	1.7075	1.72826	1.74694	1.79341	1.79865	1.79512	1.78624	1.77393
AgPaperACSFull-GFDL-EPIC	USA	Corn	0.0625643	0.0625643	0.0625643	0.0606184	0.0593135	0.0590953	0.0582084	0.0595921	0.061638	0.0630255	0.0650352	0.0657885	0.0657449	0.065827	0.0660534	0.0658926	0.0660146	0.0669469	0.0651909	0.0642225	0.0646994
AgPaperACSFull-GFDL-EPIC	USA	FiberCrop	0.248977	0.248977	0.248977	0.248983	0.253352	0.257735	0.26345	0.270207	0.28126	0.292227	0.303906	0.32603	0.342367	0.371911	0.391419	0.411352	0.45462	0.506103	0.513698	0.544257	0.568874
AgPaperACSFull-GFDL-EPIC	USA	FodderGrass	0.0382	0.0382	0.0382	0.0387198	0.0395823	0.0405707	0.0416367	0.0429505	0.044231	0.0453337	0.0464823	0.0472452	0.047916	0.048399	0.0487343	0.0489566	0.0491381	0.0492228	0.0491102	0.0488015	0.0484243
AgPaperACSFull-GFDL-EPIC	USA	FodderHerb	0.0545	0.0545	0.0545	0.0547573	0.0551115	0.0555168	0.0559336	0.0567215	0.0576498	0.0583779	0.0590318	0.0596708	0.0600058	0.0604547	0.060755	0.0605113	0.0607122	0.0608605	0.0605591	0.0603908	0.0600951
AgPaperACSFull-GFDL-EPIC	USA	Forest	52.3429	52.3429	52.3429	53.7247	55.6074	57.556	59.8072	62.2495	64.6414	66.7638	68.8687	70.5621	71.7671	72.5864	72.9522	72.9568	73.2006	73.1101	72.5321	71.8643	71.1072
AgPaperACSFull-GFDL-EPIC	USA	MiscCrop	0.237552	0.237552	0.237552	0.23713	0.236882	0.236519	0.236141	0.236854	0.237505	0.238371	0.238746	0.239716	0.240215	0.240637	0.240992	0.240872	0.24173	0.242458	0.242206	0.242374	0.242543
AgPaperACSFull-GFDL-EPIC	USA	OilCrop	0.13226	0.13226	0.13226	0.126713	0.125767	0.124155	0.122921	0.124226	0.127883	0.128923	0.128736	0.128513	0.129329	0.128474	0.12902	0.125671	0.126496	0.127338	0.125187	0.125527	0.131231
AgPaperACSFull-GFDL-EPIC	USA	OtherGrain	0.0628216	0.0628216	0.0628216	0.0613777	0.0617027	0.0614799	0.0617187	0.0631486	0.0649972	0.0661395	0.066287	0.0687477	0.0705426	0.0721873	0.073583	0.0733881	0.0753674	0.0770244	0.0760412	0.0758684	0.0756665
AgPaperACSFull-GFDL-EPIC	USA	PalmFruit	0.120791	0.120791	0.120791	0.120605	0.121866	0.12265	0.124108	0.124782	0.124228	0.123347	0.122653	0.123872	0.124301	0.125579	0.124908	0.12454	0.123765	0.123144	0.122284	0.121638	0.120193
AgPaperACSFull-GFDL-EPIC	USA	Pasture	0.0382	0.0382	0.0382	0.039034	0.0401899	0.0414792	0.0428664	0.0445893	0.0462838	0.0476579	0.0491939	0.0501317	0.0510531	0.0515601	0.0519482	0.0522776	0.052427	0.0524714	0.0524108	0.0519535	0.0516075
AgPaperACSFull-GFDL-EPIC	USA	Rice	0.0998959	0.0998959	0.0998959	0.102458	0.104873	0.107084	0.110134	0.113995	0.118959	0.122959	0.126425	0.131112	0.133881	0.137719	0.139635	0.138146	0.141462	0.143366	0.14182	0.14169	0.142218
AgPaperACSFull-GFDL-EPIC	USA	Root_Tuber	0.0644117	0.0644117	0.0644117	0.0644675	0.0648447	0.0649864	0.0651332	0.0656886	0.0661645	0.0667432	0.0668642	0.0672872	0.0674804	0.0677685	0.0681494	0.0679443	0.0685128	0.0689859	0.0689815	0.0693221	0.0692991
AgPaperACSFull-GFDL-EPIC	USA	SugarCrop	0.0169316	0.0169316	0.0169316	0.0168389	0.0170696	0.0170338	0.0172843	0.0178709	0.0186715	0.0195658	0.0201426	0.0207905	0.0214333	0.022162	0.0224856	0.0226853	0.0233815	0.0239941	0.0238921	0.0242217	0.0244886
AgPaperACSFull-GFDL-EPIC	USA	UnmanagedLand	-1	-1	-1	-1	-1	-1	-1	-1	-1	-1	-1	-1	-1	-1	-1	-1	-1	-1	-1	-1	-1
AgPaperACSFull-GFDL-EPIC	USA	Wheat	0.0731134	0.0731134	0.0731134	0.0696575	0.0678695	0.0653819	0.0639103	0.0649777	0.0666598	0.067409	0.0667486	0.068678	0.0693599	0.0703517	0.0707408	0.0704696	0.07125	0.0721826	0.0713162	0.0713334	0.0704046
AgPaperACSFull-GFDL-EPIC	USA	biomass	1.1679	1.19575	1.26716	1.25615	1.24774	1.26539	1.26099	1.28547	1.36766	1.443	1.51593	1.61022	1.66919	1.721	1.75621	1.77709	1.83517	1.8785	1.87802	1.88347	1.89284
AgPaperACSFull-GFDL-LPJML	USA	Corn	0.0625643	0.0625643	0.0625643	0.0586977	0.0583909	0.0589759	0.0581595	0.0590674	0.0607742	0.0618012	0.061869	0.06145	0.0618192	0.0610054	0.0597996	0.0590071	0.0589159	0.0582862	0.057357	0.0564657	0.0560488
AgPaperACSFull-GFDL-LPJML	USA	FiberCrop	0.248977	0.248977	0.248977	0.244056	0.246253	0.249538	0.251283	0.254314	0.257358	0.260876	0.261569	0.263662	0.265856	0.266071	0.266573	0.264511	0.26533	0.264085	0.262452	0.261385	0.259095
AgPaperACSFull-GFDL-LPJML	USA	FodderGrass	0.0382	0.0382	0.0382	0.0385178	0.0394031	0.0404852	0.0415659	0.0427763	0.0439356	0.0449645	0.0458561	0.0464741	0.0469846	0.0472921	0.0474647	0.0476536	0.0477682	0.0477476	0.0476013	0.0473374	0.0470082
AgPaperACSFull-GFDL-LPJML	USA	FodderHerb	0.0545	0.0545	0.0545	0.0543132	0.0546771	0.0551461	0.0555	0.0560497	0.0565835	0.0570294	0.0573212	0.0576131	0.0577035	0.0577123	0.0577038	0.0575657	0.0574625	0.057289	0.0570339	0.0567417	0.0564195
AgPaperACSFull-GFDL-LPJML	USA	Forest	52.3429	52.3429	52.3429	53.3963	55.2015	57.2174	59.3491	61.5307	63.506	65.3255	66.8987	68.0571	68.8551	69.2138	69.3847	69.3913	69.2987	68.9838	68.4314	67.7802	66.965
AgPaperACSFull-GFDL-LPJML	USA	MiscCrop	0.237552	0.237552	0.237552	0.236519	0.236067	0.23575	0.235331	0.235543	0.235654	0.235782	0.235682	0.235626	0.235577	0.23529	0.235006	0.234604	0.234474	0.234177	0.233849	0.233549	0.233259
AgPaperACSFull-GFDL-LPJML	USA	OilCrop	0.13226	0.13226	0.13226	0.12071	0.117392	0.11773	0.11587	0.1148	0.114157	0.111798	0.108813	0.106399	0.104881	0.102847	0.101128	0.0995278	0.0983445	0.0967191	0.0950981	0.0935503	0.0920677
AgPaperACSFull-GFDL-LPJML	USA	OtherGrain	0.0628216	0.0628216	0.0628216	0.0600433	0.0603438	0.0608434	0.0609786	0.0618878	0.062597	0.0635837	0.0641384	0.0649097	0.0657567	0.0660369	0.0665197	0.0662856	0.0664594	0.0662671	0.065588	0.0653931	0.0645932
AgPaperACSFull-GFDL-LPJML	USA	PalmFruit	0.120791	0.120791	0.120791	0.119224	0.118929	0.119218	0.11959	0.118938	0.117044	0.113722	0.110959	0.110619	0.109258	0.108167	0.106925	0.105486	0.104255	0.103074	0.101571	0.100352	0.09894
AgPaperACSFull-GFDL-LPJML	USA	Pasture	0.0382	0.0382	0.0382	0.0387203	0.0399136	0.0413629	0.0428112	0.0444289	0.0459767	0.0472836	0.0484415	0.0492168	0.0498359	0.0502537	0.0504375	0.0507151	0.0508646	0.0508446	0.0506712	0.0503264	0.0499193
AgPaperACSFull-GFDL-LPJML	USA	Rice	0.0998959	0.0998959	0.0998959	0.0999211	0.101781	0.104274	0.106337	0.10885	0.111466	0.113055	0.113337	0.114327	0.115088	0.114759	0.114376	0.112702	0.112391	0.110875	0.109323	0.107834	0.106053
AgPaperACSFull-GFDL-LPJML	USA	Root_Tuber	0.0644117	0.0644117	0.0644117	0.0643644	0.0645709	0.0648438	0.065088	0.0654005	0.0656298	0.0658588	0.0659631	0.0660597	0.0661658	0.0661065	0.0660974	0.0659628	0.0659543	0.0658724	0.0657313	0.0656167	0.0654335
AgPaperACSFull-GFDL-LPJML	USA	SugarCrop	0.0169316	0.0169316	0.0169316	0.0161978	0.0158465	0.0157826	0.0154102	0.0155022	0.0155296	0.0154931	0.0156454	0.0156393	0.0156411	0.0155481	0.0154304	0.0153646	0.0153685	0.0153292	0.0152473	0.0151978	0.0150661
AgPaperACSFull-GFDL-LPJML	USA	UnmanagedLand	-1	-1	-1	-1	-1	-1	-1	-1	-1	-1	-1	-1	-1	-1	-1	-1	-1	-1	-1	-1	-1
AgPaperACSFull-GFDL-LPJML	USA	Wheat	0.0731134	0.0731134	0.0731134	0.0685784	0.0667676	0.0654255	0.0642441	0.0647094	0.0649266	0.065434	0.0656609	0.0662882	0.0667906	0.0667609	0.0668954	0.0666514	0.0666487	0.0664167	0.0657651	0.0654551	0.0646451
AgPaperACSFull-GFDL-LPJML	USA	biomass	1.1679	1.19575	1.26716	1.25176	1.24122	1.25916	1.25069	1.26663	1.33478	1.3988	1.44679	1.49134	1.52926	1.54698	1.56513	1.57548	1.60691	1.61878	1.61924	1.61778	1.60468
AgPaperACSFull-HADGEM2-EPIC	USA	Corn	0.0625643	0.0625643	0.0625643	0.0589441	0.0611423	0.063024	0.0677654	0.0747364	0.0801536	0.0824922	0.0916821	0.0981076	0.0982139	0.0998634	0.0994052	0.0994938	0.105761	0.103624	0.102491	0.10114	0.0999557
AgPaperACSFull-HADGEM2-EPIC	USA	FiberCrop	0.248977	0.248977	0.248977	0.248773	0.257408	0.267185	0.28956	0.316725	0.342865	0.368096	0.410048	0.460072	0.493427	0.530664	0.550057	0.599215	0.669891	0.720055	0.749924	0.767065	0.841058
AgPaperACSFull-HADGEM2-EPIC	USA	FodderGrass	0.0382	0.0382	0.0382	0.0386238	0.0396977	0.0408506	0.0422217	0.043724	0.0450417	0.0466628	0.0480973	0.0491961	0.0501099	0.0509773	0.0514361	0.0519669	0.0522043	0.0523851	0.0523093	0.0520843	0.0514852
AgPaperACSFull-HADGEM2-EPIC	USA	FodderHerb	0.0545	0.0545	0.0545	0.0544889	0.0549911	0.0556401	0.0568028	0.0582853	0.0596612	0.0612608	0.0632779	0.0646694	0.0655226	0.066577	0.066779	0.0671753	0.0676632	0.0679117	0.0676459	0.0672585	0.0665846
AgPaperACSFull-HADGEM2-EPIC	USA	Forest	52.3429	52.3429	52.3429	53.5924	55.645	57.9491	60.5456	63.3587	65.9323	68.8752	71.6931	73.6406	75.1008	76.3229	76.5936	77.0897	77.372	77.3015	76.7176	75.8474	74.7772
AgPaperACSFull-HADGEM2-EPIC	USA	MiscCrop	0.237552	0.237552	0.237552	0.236936	0.23704	0.237098	0.237888	0.239673	0.241396	0.243002	0.245599	0.248075	0.249525	0.251136	0.251864	0.252444	0.254462	0.25469	0.25454	0.254735	0.253843
AgPaperACSFull-HADGEM2-EPIC	USA	OilCrop	0.13226	0.13226	0.13226	0.122623	0.123774	0.126983	0.134384	0.142525	0.151449	0.151852	0.165068	0.173425	0.172219	0.175405	0.174503	0.172	0.183763	0.177717	0.175511	0.173992	0.168612
AgPaperACSFull-HADGEM2-EPIC	USA	OtherGrain	0.0628216	0.0628216	0.0628216	0.0606611	0.0615102	0.0632362	0.0663582	0.0704248	0.0756148	0.0776836	0.0850856	0.0898588	0.0922938	0.0952101	0.0957639	0.09526	0.0996688	0.100191	0.0987837	0.0995971	0.0990473
AgPaperACSFull-HADGEM2-EPIC	USA	PalmFruit	0.120791	0.120791	0.120791	0.122238	0.124565	0.126772	0.129322	0.131519	0.132138	0.135082	0.137131	0.14273	0.147378	0.153022	0.154968	0.161023	0.164312	0.167297	0.167165	0.167391	0.164959
AgPaperACSFull-HADGEM2-EPIC	USA	Pasture	0.0382	0.0382	0.0382	0.0388391	0.0403124	0.0418346	0.0436361	0.0456	0.0472217	0.0494039	0.0511983	0.0526256	0.0538122	0.0550142	0.0556971	0.0565828	0.0567957	0.0569768	0.0569165	0.0567698	0.0558464
AgPaperACSFull-HADGEM2-EPIC	USA	Rice	0.0998959	0.0998959	0.0998959	0.101324	0.105858	0.110796	0.119304	0.128817	0.138035	0.148401	0.16102	0.172287	0.178717	0.185448	0.187969	0.192591	0.19981	0.201935	0.204526	0.20266	0.203335
AgPaperACSFull-HADGEM2-EPIC	USA	Root_Tuber	0.0644117	0.0644117	0.0644117	0.0645301	0.06503	0.065521	0.0662922	0.0675381	0.0685921	0.069668	0.0717202	0.0737732	0.0753819	0.0773399	0.0780609	0.0792117	0.0815803	0.0827679	0.0827949	0.0836823	0.0830576
AgPaperACSFull-HADGEM2-EPIC	USA	SugarCrop	0.0169316	0.0169316	0.0169316	0.0168266	0.0170646	0.0172759	0.017946	0.0191527	0.0204571	0.0216037	0.0235796	0.0252569	0.0264385	0.0280746	0.0283865	0.0290523	0.0300217	0.030182	0.0299026	0.0301074	0.0292196
AgPaperACSFull-HADGEM2-EPIC	USA	UnmanagedLand	-1	-1	-1	-1	-1	-1	-1	-1	-1	-1	-1	-1	-1	-1	-1	-1	-1	-1	-1	-1	-1
AgPaperACSFull-HADGEM2-EPIC	USA	Wheat	0.0731134	0.0731134	0.0731134	0.0691967	0.0673468	0.0671934	0.0679984	0.0716061	0.0754191	0.0778347	0.0862631	0.0915813	0.0950425	0.0997211	0.100749	0.100879	0.105137	0.107042	0.105729	0.109363	0.105933
AgPaperACSFull-HADGEM2-EPIC	USA	biomass	1.1679	1.19575	1.26716	1.25255	1.24957	1.27698	1.29474	1.34625	1.45811	1.57547	1.76327	1.91782	1.99256	2.05653	2.08619	2.11812	2.21911	2.24628	2.24898	2.26268	2.23999
AgPaperACSFull-ipsl-epic	USA	Corn	0.0625643	0.0625643	0.0625643	0.0598493	0.0585757	0.0606081	0.0619798	0.0645043	0.0674856	0.0715472	0.0755267	0.0789438	0.0823758	0.0825247	0.0834565	0.0852944	0.0880432	0.0893779	0.0889269	0.0868195	0.0922615
AgPaperACSFull-ipsl-epic	USA	FiberCrop	0.248977	0.248977	0.248977	0.245063	0.249149	0.256628	0.268963	0.282206	0.294125	0.314251	0.328856	0.362414	0.392737	0.427646	0.445168	0.499538	0.570527	0.649647	0.675303	0.714382	0.770014
AgPaperACSFull-ipsl-epic	USA	FodderGrass	0.0382	0.0382	0.0382	0.0386476	0.03952	0.0407458	0.0420091	0.043491	0.0448805	0.0463342	0.0479746	0.0491279	0.0503233	0.051333	0.0518269	0.0523087	0.0526734	0.0528627	0.0528353	0.0524086	0.0519674
AgPaperACSFull-ipsl-epic	USA	FodderHerb	0.0545	0.0545	0.0545	0.0545955	0.0549364	0.0557023	0.0564685	0.0576631	0.0586625	0.0599041	0.0613599	0.0627087	0.0640038	0.0654181	0.0658997	0.066898	0.0677265	0.0681184	0.0681566	0.0675058	0.0671372
AgPaperACSFull-ipsl-epic	USA	Forest	52.3429	52.3429	52.3429	53.5611	55.4842	57.7449	60.3188	62.9795	65.509	68.2513	70.9301	73.1614	75.0285	76.425	76.9884	77.627	78.1401	78.2794	77.7567	76.8395	76.0418
AgPaperACSFull-ipsl-epic	USA	MiscCrop	0.237552	0.237552	0.237552	0.23718	0.236956	0.237083	0.237502	0.23866	0.239667	0.240917	0.242403	0.244187	0.245926	0.24756	0.248287	0.249759	0.251643	0.25249	0.252769	0.25235	0.252615
AgPaperACSFull-ipsl-epic	USA	OilCrop	0.13226	0.13226	0.13226	0.12658	0.124318	0.126695	0.129565	0.133022	0.135638	0.138511	0.140557	0.144363	0.148429	0.148779	0.149971	0.152002	0.156035	0.156357	0.155468	0.151577	0.158923
AgPaperACSFull-ipsl-epic	USA	OtherGrain	0.0628216	0.0628216	0.0628216	0.0594185	0.0587689	0.0604488	0.0620817	0.0642995	0.0653459	0.0690018	0.0721492	0.0772937	0.0815277	0.0853369	0.0880405	0.0933516	0.099304	0.102306	0.103159	0.102107	0.104962
AgPaperACSFull-ipsl-epic	USA	PalmFruit	0.120791	0.120791	0.120791	0.121656	0.124555	0.127543	0.12983	0.13184	0.13324	0.135793	0.137327	0.141753	0.147291	0.151402	0.152586	0.155218	0.158235	0.160319	0.15955	0.15739	0.156852
AgPaperACSFull-ipsl-epic	USA	Pasture	0.0382	0.0382	0.0382	0.038944	0.0402335	0.0418308	0.0435128	0.0454807	0.0474124	0.0492824	0.0513475	0.0527878	0.0542346	0.0555771	0.0561391	0.0565562	0.056768	0.0570102	0.057001	0.0565694	0.0557854
AgPaperACSFull-ipsl-epic	USA	Rice	0.0998959	0.0998959	0.0998959	0.100558	0.103748	0.10768	0.113302	0.11874	0.124222	0.131274	0.136292	0.144878	0.151256	0.157336	0.160278	0.166322	0.174931	0.181795	0.182103	0.183482	0.188168
AgPaperACSFull-ipsl-epic	USA	Root_Tuber	0.0644117	0.0644117	0.0644117	0.0645112	0.0648198	0.0653676	0.0659722	0.0667655	0.0674596	0.0683336	0.0695399	0.0707348	0.0720298	0.0732143	0.0738752	0.0750844	0.0767744	0.0773777	0.0777561	0.0776055	0.0782521
AgPaperACSFull-ipsl-epic	USA	SugarCrop	0.0169316	0.0169316	0.0169316	0.016804	0.0168796	0.017229	0.0177062	0.0188001	0.0198949	0.0211982	0.022635	0.024305	0.0257936	0.0272931	0.0279348	0.029062	0.0305338	0.0310197	0.0310274	0.0307919	0.0309342
AgPaperACSFull-ipsl-epic	USA	UnmanagedLand	-1	-1	-1	-1	-1	-1	-1	-1	-1	-1	-1	-1	-1	-1	-1	-1	-1	-1	-1	-1	-1
AgPaperACSFull-ipsl-epic	USA	Wheat	0.0731134	0.0731134	0.0731134	0.068754	0.0659374	0.0663445	0.0666564	0.0683189	0.0688358	0.0720458	0.0760732	0.0799481	0.0845893	0.0894546	0.092702	0.0966431	0.10194	0.102335	0.103555	0.102396	0.101103
AgPaperACSFull-ipsl-epic	USA	biomass	1.1679	1.19575	1.26716	1.25485	1.242	1.26851	1.27503	1.3051	1.38808	1.48599	1.60416	1.73566	1.83609	1.90162	1.94481	2.01719	2.11518	2.15988	2.17562	2.17024	2.20611
AgPaperACSFull-ipsl-lpjml	USA	Corn	0.0625643	0.0625643	0.0625643	0.0587005	0.0590519	0.0606867	0.0615309	0.0640791	0.066656	0.0701958	0.0714822	0.0723877	0.0731442	0.0738937	0.0733456	0.0730702	0.0744902	0.0732278	0.0720651	0.0704622	0.0696352
AgPaperACSFull-ipsl-lpjml	USA	FiberCrop	0.248977	0.248977	0.248977	0.243084	0.246387	0.250883	0.254516	0.260026	0.264572	0.272122	0.279031	0.282967	0.288692	0.292423	0.295417	0.297102	0.300973	0.299735	0.297972	0.297032	0.295358
AgPaperACSFull-ipsl-lpjml	USA	FodderGrass	0.0382	0.0382	0.0382	0.0385262	0.0394655	0.0406373	0.0418417	0.0432527	0.0446072	0.0460746	0.0473183	0.0482939	0.0491084	0.0497631	0.0503094	0.050577	0.050957	0.0509638	0.0507869	0.0504366	0.0499991
AgPaperACSFull-ipsl-lpjml	USA	FodderHerb	0.0545	0.0545	0.0545	0.0543887	0.0547969	0.0554708	0.0559597	0.0569681	0.057894	0.0589908	0.0598495	0.0605317	0.061076	0.0615684	0.0618976	0.0619871	0.0622979	0.0620822	0.0617901	0.0614029	0.0609312
AgPaperACSFull-ipsl-lpjml	USA	Forest	52.3429	52.3429	52.3429	53.4289	55.3097	57.4508	59.7216	62.1544	64.4183	66.7892	68.8405	70.3845	71.5315	72.2719	72.7645	72.8207	72.9441	72.4954	71.8188	70.9615	70.0073
AgPaperACSFull-ipsl-lpjml	USA	MiscCrop	0.237552	0.237552	0.237552	0.236552	0.236202	0.236063	0.235856	0.236333	0.236794	0.237137	0.237469	0.237656	0.237862	0.237867	0.237844	0.237735	0.237805	0.237519	0.237174	0.236842	0.23644
AgPaperACSFull-ipsl-lpjml	USA	OilCrop	0.13226	0.13226	0.13226	0.121027	0.119347	0.121659	0.122222	0.12443	0.125675	0.127569	0.126077	0.125359	0.125239	0.124403	0.123514	0.122057	0.122341	0.119527	0.117057	0.114744	0.112609
AgPaperACSFull-ipsl-lpjml	USA	OtherGrain	0.0628216	0.0628216	0.0628216	0.0595842	0.0593585	0.0604771	0.0609008	0.0623503	0.0637715	0.0656015	0.0667824	0.0688556	0.0703414	0.0716925	0.0728594	0.0734183	0.0744587	0.074626	0.074192	0.073631	0.0728928
AgPaperACSFull-ipsl-lpjml	USA	PalmFruit	0.120791	0.120791	0.120791	0.11971	0.121466	0.124875	0.126464	0.126347	0.126372	0.126904	0.127297	0.128138	0.129709	0.131432	0.131573	0.13037	0.128911	0.127005	0.125328	0.121991	0.120029
AgPaperACSFull-ipsl-lpjml	USA	Pasture	0.0382	0.0382	0.0382	0.0387395	0.0400323	0.041597	0.0432164	0.0450981	0.046933	0.0488661	0.0504938	0.051792	0.0528928	0.0537381	0.0544585	0.0548206	0.0552944	0.0553474	0.0551338	0.0546924	0.0541185
AgPaperACSFull-ipsl-lpjml	USA	Rice	0.0998959	0.0998959	0.0998959	0.0995791	0.102249	0.105461	0.108909	0.112633	0.115958	0.12019	0.1223	0.125276	0.127568	0.128586	0.129359	0.129632	0.130311	0.12914	0.127148	0.125679	0.123961
AgPaperACSFull-ipsl-lpjml	USA	Root_Tuber	0.0644117	0.0644117	0.0644117	0.0643142	0.0645669	0.0649172	0.0652614	0.0656757	0.0661187	0.0664996	0.0668527	0.0671119	0.0673611	0.0675474	0.0676632	0.067736	0.0679344	0.0679256	0.0677832	0.0676443	0.0674284
AgPaperACSFull-ipsl-lpjml	USA	SugarCrop	0.0169316	0.0169316	0.0169316	0.0161055	0.0159208	0.015733	0.0154829	0.0156379	0.0157254	0.0159934	0.0169755	0.0173112	0.0167547	0.0177182	0.0177169	0.0169822	0.0172661	0.0172288	0.017094	0.0171983	0.0173273
AgPaperACSFull-ipsl-lpjml	USA	UnmanagedLand	-1	-1	-1	-1	-1	-1	-1	-1	-1	-1	-1	-1	-1	-1	-1	-1	-1	-1	-1	-1	-1
AgPaperACSFull-ipsl-lpjml	USA	Wheat	0.0731134	0.0731134	0.0731134	0.0685985	0.0666732	0.0659114	0.0646886	0.0660018	0.0668766	0.0680674	0.0693092	0.0708557	0.0715022	0.0728638	0.0738363	0.073887	0.0745747	0.0741394	0.0735488	0.0727136	0.0718539
AgPaperACSFull-ipsl-lpjml	USA	biomass	1.1679	1.19575	1.26716	1.25207	1.24276	1.26468	1.26066	1.28505	1.36194	1.44211	1.51701	1.59488	1.65171	1.69165	1.71953	1.74021	1.79075	1.7984	1.7972	1.79066	1.77929
AgPaperACSInternational-GFDL-EPIC	USA	Corn	0.0625643	0.0625643	0.0625643	0.0599562	0.0608045	0.0615046	0.0623329	0.0640334	0.0661803	0.0678148	0.0690462	0.0697811	0.0702227	0.0702656	0.069957	0.0693317	0.0690737	0.0687224	0.0680148	0.0672964	0.0663556
AgPaperACSInternational-GFDL-EPIC	USA	FiberCrop	0.248977	0.248977	0.248977	0.246403	0.25115	0.255497	0.261901	0.269395	0.277533	0.284009	0.291531	0.301036	0.310587	0.318792	0.323897	0.330526	0.341085	0.350428	0.354045	0.35635	0.356731
AgPaperACSInternational-GFDL-EPIC	USA	FodderGrass	0.0382	0.0382	0.0382	0.0387175	0.0396871	0.0407276	0.041898	0.0432358	0.0445962	0.0457728	0.0469504	0.0478545	0.0486254	0.049258	0.0496725	0.04987	0.0501842	0.0503501	0.0502738	0.0501076	0.0497484
AgPaperACSInternational-GFDL-EPIC	USA	FodderHerb	0.0545	0.0545	0.0545	0.0547083	0.0551081	0.0556243	0.0561831	0.0569956	0.0578853	0.0585593	0.0592705	0.0598204	0.0601212	0.0605328	0.0607608	0.0605984	0.060637	0.0606215	0.0603915	0.0601355	0.0596418
AgPaperACSInternational-GFDL-EPIC	USA	Forest	52.3429	52.3429	52.3429	53.7209	55.6459	57.6338	59.9623	62.428	64.826	66.9415	69.0618	70.7635	72.0052	72.8536	73.2101	73.2113	73.4286	73.2779	72.7444	72.058	71.1968
AgPaperACSInternational-GFDL-EPIC	USA	MiscCrop	0.237552	0.237552	0.237552	0.236743	0.236508	0.23634	0.23625	0.236781	0.237291	0.237664	0.238042	0.238322	0.238471	0.238516	0.238434	0.238256	0.23819	0.238042	0.237767	0.237468	0.237146
AgPaperACSInternational-GFDL-EPIC	USA	OilCrop	0.13226	0.13226	0.13226	0.125028	0.124495	0.125134	0.126762	0.128534	0.130437	0.129948	0.128811	0.128362	0.128023	0.127407	0.126819	0.125275	0.124534	0.123408	0.121723	0.120318	0.118447
AgPaperACSInternational-GFDL-EPIC	USA	OtherGrain	0.0628216	0.0628216	0.0628216	0.0605864	0.0613287	0.0617713	0.0625993	0.0642401	0.0657527	0.0667144	0.0677673	0.0691241	0.0703173	0.071166	0.071606	0.0719435	0.0724571	0.0727442	0.0726563	0.0723851	0.0716653
AgPaperACSInternational-GFDL-EPIC	USA	PalmFruit	0.120791	0.120791	0.120791	0.121556	0.122732	0.124337	0.125998	0.126786	0.127299	0.12693	0.127125	0.128827	0.130351	0.131041	0.130237	0.129799	0.129437	0.128428	0.127003	0.125744	0.123752
AgPaperACSInternational-GFDL-EPIC	USA	Pasture	0.0382	0.0382	0.0382	0.0389615	0.0402623	0.0416294	0.0431704	0.0449324	0.0467015	0.0482146	0.0497272	0.0508939	0.0519041	0.0527389	0.0532903	0.0535703	0.0539925	0.0542423	0.0541754	0.0539836	0.0535287
AgPaperACSInternational-GFDL-EPIC	USA	Rice	0.0998959	0.0998959	0.0998959	0.101163	0.104218	0.107171	0.111029	0.115578	0.120064	0.123156	0.126381	0.129353	0.131627	0.133479	0.133923	0.13427	0.134831	0.135048	0.134462	0.133768	0.132556
AgPaperACSInternational-GFDL-EPIC	USA	Root_Tuber	0.0644117	0.0644117	0.0644117	0.0644142	0.0647172	0.0650498	0.0654199	0.0658514	0.0662719	0.0666152	0.0669652	0.0672018	0.0673767	0.067484	0.0675005	0.0674703	0.0674834	0.0674453	0.067334	0.0672023	0.0670094
AgPaperACSInternational-GFDL-EPIC	USA	SugarCrop	0.0169316	0.0169316	0.0169316	0.0166279	0.0166533	0.0166994	0.0168242	0.0173776	0.0179555	0.018456	0.0190233	0.019342	0.0197493	0.0200451	0.0201278	0.0202879	0.0204746	0.0205878	0.0205594	0.0204723	0.0202937
AgPaperACSInternational-GFDL-EPIC	USA	UnmanagedLand	-1	-1	-1	-1	-1	-1	-1	-1	-1	-1	-1	-1	-1	-1	-1	-1	-1	-1	-1	-1	-1
AgPaperACSInternational-GFDL-EPIC	USA	Wheat	0.0731134	0.0731134	0.0731134	0.0693302	0.0677961	0.0661684	0.0649522	0.0660303	0.0672113	0.0677265	0.0681891	0.0688283	0.0694456	0.0697867	0.0697281	0.0696449	0.0695529	0.0696262	0.069467	0.0690684	0.068192
AgPaperACSInternational-GFDL-EPIC	USA	biomass	1.1679	1.19575	1.26716	1.25406	1.24857	1.26974	1.26987	1.29532	1.37581	1.45027	1.52928	1.61044	1.66867	1.70465	1.72988	1.75243	1.79462	1.8195	1.82822	1.82582	1.81587
AgPaperACSInternational-GFDL-JPJML	USA	Corn	0.0625643	0.0625643	0.0625643	0.0594727	0.060195	0.0610827	0.0618544	0.0632343	0.0648665	0.0662146	0.0669364	0.0672126	0.0672025	0.0667607	0.0662599	0.0657615	0.065186	0.0645236	0.0637842	0.0629231	0.0619852
AgPaperACSInternational-GFDL-JPJML	USA	FiberCrop	0.248977	0.248977	0.248977	0.243966	0.2476	0.251994	0.256755	0.261777	0.266861	0.270947	0.274162	0.278283	0.280934	0.282446	0.283558	0.284148	0.284658	0.284413	0.283794	0.282613	0.280341
AgPaperACSInternational-GFDL-JPJML	USA	FodderGrass	0.0382	0.0382	0.0382	0.0385576	0.0394839	0.0405728	0.041719	0.0429333	0.0440755	0.0451134	0.0460362	0.0467303	0.0472429	0.0475905	0.047857	0.0480486	0.0481484	0.0481237	0.0479862	0.0477457	0.0473825
AgPaperACSInternational-GFDL-JPJML	USA	FodderHerb	0.0545	0.0545	0.0545	0.054394	0.0548448	0.0553726	0.0558903	0.0565521	0.0571642	0.0576898	0.0581257	0.0585257	0.0586099	0.0586549	0.0586723	0.0585647	0.0584204	0.0582393	0.0579922	0.0576729	0.0573025
AgPaperACSInternational-GFDL-JPJML	USA	Forest	52.3429	52.3429	52.3429	53.4362	55.2794	57.3219	59.5404	61.7835	63.8045	65.6666	67.3067	68.5478	69.3344	69.7101	69.905	69.9172	69.7905	69.4564	68.902	68.2268	67.3706
AgPaperACSInternational-GFDL-JPJML	USA	MiscCrop	0.237552	0.237552	0.237552	0.236625	0.236362	0.236223	0.236109	0.236561	0.236944	0.237231	0.237455	0.237606	0.237606	0.237504	0.237366	0.237181	0.236999	0.236756	0.236461	0.236148	0.235792
AgPaperACSInternational-GFDL-JPJML	USA	OilCrop	0.13226	0.13226	0.13226	0.122905	0.121713	0.123053	0.124497	0.125317	0.125755	0.124566	0.122444	0.121196	0.119908	0.118346	0.11722	0.11618	0.114829	0.113164	0.111554	0.109821	0.108035
AgPaperACSInternational-GFDL-JPJML	USA	OtherGrain	0.0628216	0.0628216	0.0628216	0.0600727	0.0606544	0.0614603	0.0623438	0.0636726	0.0647272	0.0655873	0.0663263	0.0673172	0.0678981	0.0682228	0.0684608	0.0687003	0.0686049	0.0683981	0.0679639	0.0674385	0.0666055
AgPaperACSInternational-GFDL-JPJML	USA	PalmFruit	0.120791	0.120791	0.120791	0.120222	0.120018	0.121398	0.122053	0.122101	0.121534	0.120262	0.119397	0.119784	0.119945	0.118921	0.117622	0.116189	0.114822	0.113386	0.11176	0.11036	0.108729
AgPaperACSInternational-GFDL-JPJML	USA	Pasture	0.0382	0.0382	0.0382	0.038736	0.0399832	0.0414285	0.0429516	0.0445537	0.0460355	0.0473727	0.0485559	0.0494602	0.0501297	0.0505863	0.0509405	0.0512039	0.0513366	0.0513169	0.0511523	0.050853	0.0503902
AgPaperACSInternational-GFDL-JPJML	USA	Rice	0.0998959	0.0998959	0.0998959	0.0997765	0.102385	0.105525	0.108687	0.11214	0.115223	0.117048	0.118291	0.119756	0.120366	0.120418	0.120219	0.119634	0.119053	0.11806	0.116856	0.115483	0.113654
AgPaperACSInternational-GFDL-JPJML	USA	Root_Tuber	0.0644117	0.0644117	0.0644117	0.0643626	0.0646506	0.0649924	0.0653481	0.0657291	0.0660675	0.0663568	0.066604	0.0667666	0.0668432	0.0668505	0.0668411	0.0668018	0.0667598	0.0666728	0.0665496	0.0664112	0.0662226
AgPaperACSInternational-GFDL-JPJML	USA	SugarCrop	0.0169316	0.0169316	0.0169316	0.0165193	0.0165103	0.0165235	0.0165466	0.0169759	0.0173676	0.0177252	0.0180176	0.0181576	0.0182184	0.0181725	0.0181498	0.0180951	0.0180489	0.0179764	0.0178832	0.0178147	0.0176152
AgPaperACSInternational-GFDL-JPJML	USA	UnmanagedLand	-1	-1	-1	-1	-1	-1	-1	-1	-1	-1	-1	-1	-1	-1	-1	-1	-1	-1	-1	-1	-1
AgPaperACSInternational-GFDL-JPJML	USA	Wheat	0.0731134	0.0731134	0.0731134	0.0687198	0.0672324	0.0662328	0.0654902	0.066487	0.0672088	0.0676301	0.0679143	0.0686784	0.0690203	0.0689852	0.0688379	0.0688277	0.0685976	0.0683108	0.067753	0.0671987	0.0663839
AgPaperACSInternational-GFDL-JPJML	USA	biomass	1.1679	1.19575	1.26716	1.25402	1.24646	1.26701	1.26594	1.28839	1.36397	1.43354	1.49139	1.55836	1.59771	1.62066	1.64112	1.65937	1.68935	1.70405	1.70872	1.70545	1.69003
AgPaperACSInternational-HADGEM2-EPIC	USA	Corn	0.0625643	0.0625643	0.0625643	0.0597474	0.0607473	0.0617279	0.0628668	0.0648159	0.0669895	0.0697178	0.0716409	0.0728882	0.0738237	0.0744523	0.074132	0.0744486	0.0742275	0.0741531	0.0734887	0.0726731	0.0716299
AgPaperACSInternational-HADGEM2-EPIC	USA	FiberCrop	0.248977	0.248977	0.248977	0.246454	0.251716	0.257964	0.265772	0.273844	0.281398	0.292468	0.304371	0.315085	0.327368	0.340135	0.344264	0.357352	0.366907	0.378159	0.383358	0.384668	0.385535
AgPaperACSInternational-HADGEM2-EPIC	USA	FodderGrass	0.0382	0.0382	0.0382	0.0386497	0.0396579	0.0408024	0.0420934	0.0435466	0.0449359	0.0466023	0.0481265	0.0492679	0.050286	0.051181	0.0516112	0.0522643	0.0525732	0.0528885	0.0528257	0.0525951	0.0522005
AgPaperACSInternational-HADGEM2-EPIC	USA	FodderHerb	0.0545	0.0545	0.0545	0.0545305	0.0549865	0.0555558	0.0564693	0.0576318	0.0586822	0.0601808	0.0614634	0.0624029	0.0631292	0.063855	0.0640077	0.0643991	0.0644218	0.0646422	0.064421	0.0640079	0.0635019
AgPaperACSInternational-HADGEM2-EPIC	USA	Forest	52.3429	52.3429	52.3429	53.6185	55.6592	57.9277	60.4151	63.1058	65.5723	68.5098	70.9932	72.8035	74.2854	75.3889	75.7143	76.3665	76.4151	76.4259	75.924	75.1102	74.1799
AgPaperACSInternational-HADGEM2-EPIC	USA	MiscCrop	0.237552	0.237552	0.237552	0.2367	0.236495	0.236406	0.236385	0.236991	0.237515	0.238177	0.238724	0.239094	0.239355	0.239517	0.239419	0.239459	0.239345	0.239239	0.238937	0.238557	0.238139
AgPaperACSInternational-HADGEM2-EPIC	USA	OilCrop	0.13226	0.13226	0.13226	0.124113	0.124008	0.125534	0.127913	0.130159	0.131979	0.134256	0.134737	0.135483	0.136225	0.136826	0.136098	0.136526	0.135702	0.134954	0.133292	0.131537	0.129298
AgPaperACSInternational-HADGEM2-EPIC	USA	OtherGrain	0.0628216	0.0628216	0.0628216	0.0602587	0.0610725	0.0620281	0.063081	0.0647975	0.0662392	0.0685293	0.0703035	0.0721099	0.0738595	0.0753438	0.0760339	0.0774159	0.0777646	0.078645	0.0783791	0.0779898	0.0773137
AgPaperACSInternational-HADGEM2-EPIC	USA	PalmFruit	0.120791	0.120791	0.120791	0.122593	0.124731	0.126988	0.129133	0.130561	0.131002	0.132562	0.132957	0.136298	0.139228	0.142357	0.142598	0.145358	0.146413	0.147529	0.146496	0.144963	0.143543
AgPaperACSInternational-HADGEM2-EPIC	USA	Pasture	0.0382	0.0382	0.0382	0.0388657	0.0402172	0.0417277	0.0434376	0.045351	0.0471499	0.0493191	0.0513088	0.0528049	0.0541482	0.0553333	0.0559042	0.0567849	0.0571992	0.0576473	0.0575867	0.0573046	0.0568052
AgPaperACSInternational-HADGEM2-EPIC	USA	Rice	0.0998959	0.0998959	0.0998959	0.101166	0.104835	0.108976	0.11325	0.118423	0.122621	0.128813	0.133749	0.138414	0.14284	0.147087	0.148231	0.151875	0.153242	0.155108	0.15519	0.154352	0.15328
AgPaperACSInternational-HADGEM2-EPIC	USA	Root_Tuber	0.0644117	0.0644117	0.0644117	0.0644163	0.0647399	0.065123	0.0655316	0.06602	0.0664426	0.0669697	0.0674219	0.0677391	0.0679855	0.0681854	0.0682107	0.0683313	0.0683398	0.0683604	0.06825	0.0680944	0.0678843
AgPaperACSInternational-HADGEM2-EPIC	USA	SugarCrop	0.0169316	0.0169316	0.0169316	0.0166702	0.0167492	0.016857	0.0169969	0.017608	0.0181988	0.0189325	0.0195851	0.019992	0.020411	0.0208806	0.0209117	0.0212404	0.0212917	0.0214451	0.0213951	0.021204	0.0209672
AgPaperACSInternational-HADGEM2-EPIC	USA	UnmanagedLand	-1	-1	-1	-1	-1	-1	-1	-1	-1	-1	-1	-1	-1	-1	-1	-1	-1	-1	-1	-1	-1
AgPaperACSInternational-HADGEM2-EPIC	USA	Wheat	0.0731134	0.0731134	0.0731134	0.0690817	0.0676213	0.0665732	0.0657262	0.0669553	0.067872	0.0695881	0.0709238	0.0721568	0.0730931	0.0736937	0.073639	0.0741509	0.0737962	0.0738116	0.0731674	0.0724157	0.0713253
AgPaperACSInternational-HADGEM2-EPIC	USA	biomass	1.1679	1.19575	1.26716	1.25424	1.24861	1.27118	1.27241	1.29928	1.38135	1.46862	1.56496	1.65821	1.72532	1.76817	1.79338	1.83107	1.87268	1.90391	1.91121	1.91106	1.90141
AgPaperACSInternational-HADGEM2-lpjml	USA	Corn	0.0625643	0.0625643	0.0625643	0.0593068	0.0601672	0.0610379	0.0617974	0.0633093	0.0651574	0.0670956	0.0682677	0.0688744	0.0692006	0.0691291	0.0688832	0.0685304	0.0681753	0.067511	0.0666978	0.0658018	0.0648542
AgPaperACSInternational-HADGEM2-lpjml	USA	FiberCrop	0.248977	0.248977	0.248977	0.24413	0.248191	0.253005	0.257718	0.262825	0.26747	0.273277	0.278473	0.2837	0.287468	0.290222	0.291985	0.292873	0.293223	0.292196	0.29051	0.288005	0.285083
AgPaperACSInternational-HADGEM2-lpjml	USA	FodderGrass	0.0382	0.0382	0.0382	0.0385244	0.0394889	0.0405917	0.0417386	0.043012	0.044257	0.0455437	0.0466847	0.0475209	0.0482157	0.0487637	0.0491683	0.0494382	0.0496469	0.0496202	0.0494545	0.0491693	0.0487785
AgPaperACSInternational-HADGEM2-lpjml	USA	FodderHerb	0.0545	0.0545	0.0545	0.0543366	0.0548203	0.0553742	0.0559897	0.0568629	0.0577407	0.058699	0.059478	0.060014	0.0604587	0.0607817	0.0609461	0.0609885	0.0610592	0.0609397	0.0606949	0.0603539	0.0598899
AgPaperACSInternational-HADGEM2-lpjml	USA	Forest	52.3429	52.3429	52.3429	53.426	55.3195	57.4544	59.6664	62.0062	64.159	66.379	68.3294	69.7334	70.7368	71.3698	71.7284	71.7807	71.6946	71.2583	70.6145	69.8024	68.8751
AgPaperACSInternational-HADGEM2-lpjml	USA	MiscCrop	0.237552	0.237552	0.237552	0.23661	0.23637	0.236255	0.236147	0.236641	0.237076	0.23751	0.237852	0.238066	0.238156	0.238141	0.238052	0.237884	0.237721	0.237446	0.237103	0.236729	0.236308
AgPaperACSInternational-HADGEM2-lpjml	USA	OilCrop	0.13226	0.13226	0.13226	0.122529	0.122017	0.12333	0.124519	0.125593	0.126656	0.126981	0.12579	0.125158	0.124456	0.123577	0.122919	0.122016	0.120971	0.119116	0.117276	0.115376	0.113539
AgPaperACSInternational-HADGEM2-lpjml	USA	OtherGrain	0.0628216	0.0628216	0.0628216	0.05995	0.0606445	0.0615472	0.0624443	0.0639408	0.0653272	0.0668034	0.0679967	0.0692777	0.0702751	0.0711038	0.0716647	0.0720627	0.0723607	0.0722851	0.0718666	0.0712712	0.0704654
AgPaperACSInternational-HADGEM2-lpjml	USA	PalmFruit	0.120791	0.120791	0.120791	0.120969	0.122122	0.124087	0.125237	0.125368	0.124878	0.124726	0.123834	0.124799	0.125171	0.125284	0.125165	0.124393	0.123362	0.121715	0.120011	0.118028	0.115969
AgPaperACSInternational-HADGEM2-lpjml	USA	Pasture	0.0382	0.0382	0.0382	0.0386864	0.0399865	0.0414494	0.0429757	0.0446599	0.0462837	0.0479569	0.0494354	0.0505313	0.0514487	0.0521789	0.05272	0.0530907	0.0533738	0.0533563	0.0531564	0.0527943	0.05229
AgPaperACSInternational-HADGEM2-lpjml	USA	Rice	0.0998959	0.0998959	0.0998959	0.100053	0.102837	0.106372	0.10961	0.113193	0.116121	0.119777	0.12229	0.124401	0.125885	0.126836	0.127186	0.1268	0.126275	0.125031	0.123568	0.121666	0.119533
AgPaperACSInternational-HADGEM2-lpjml	USA	Root_Tuber	0.0644117	0.0644117	0.0644117	0.0643581	0.0646596	0.065014	0.0653705	0.0657758	0.0661461	0.0665189	0.0668405	0.0670471	0.0671785	0.0672493	0.0672762	0.0672501	0.067225	0.0671272	0.066985	0.0668179	0.0666137
AgPaperACSInternational-HADGEM2-lpjml	USA	SugarCrop	0.0169316	0.0169316	0.0169316	0.0164613	0.0164538	0.016478	0.0164574	0.0168479	0.0172156	0.0176186	0.0179289	0.0180288	0.0181308	0.018189	0.0181918	0.0181852	0.0181638	0.0180837	0.0179801	0.0178448	0.0176994
AgPaperACSInternational-HADGEM2-lpjml	USA	UnmanagedLand	-1	-1	-1	-1	-1	-1	-1	-1	-1	-1	-1	-1	-1	-1	-1	-1	-1	-1	-1	-1	-1
AgPaperACSInternational-HADGEM2-lpjml	USA	Wheat	0.0731134	0.0731134	0.0731134	0.0684954	0.0671239	0.0662005	0.0654674	0.0666325	0.0676939	0.0687451	0.069535	0.070662	0.0713369	0.0719064	0.0721879	0.0723165	0.0722342	0.0718555	0.0711924	0.0702666	0.0691432
AgPaperACSInternational-HADGEM2-lpjml	USA	biomass	1.1679	1.19575	1.26716	1.25407	1.24716	1.26847	1.26729	1.29009	1.36769	1.44373	1.51395	1.58974	1.64064	1.67265	1.69769	1.71893	1.75494	1.77081	1.77415	1.76926	1.75458
AgPaperACSReference Case	USA	Corn	0.0625643	0.0625643	0.0625643	0.0597149	0.0606279	0.0616539	0.0626717	0.0646272	0.066754	0.0686819	0.0700153	0.0707516	0.0711228	0.0707685	0.0703017	0.0696615	0.0690524	0.0681819	0.0671488	0.0660505	0.0649521
AgPaperACSReference Case	USA	FiberCrop	0.248977	0.248977	0.248977	0.245039	0.249329	0.254468	0.260136	0.266451	0.271958	0.277068	0.28185	0.287327	0.291403	0.293644	0.295024	0.2954	0.295424	0.294091	0.291845	0.289054	0.28582
AgPaperACSReference Case	USA	FodderGrass	0.0382	0.0382	0.0382	0.0386446	0.0396358	0.0407946	0.0420449	0.0434932	0.0448665	0.0461799	0.0474253	0.0483568	0.0491126	0.0495754	0.0499219	0.0501055	0.0502315	0.0501201	0.0498517	0.0494836	0.0490309
AgPaperACSReference Case	USA	FodderHerb	0.0545	0.0545	0.0545	0.0545942	0.055134	0.0558099	0.0565225	0.0576356	0.0586506	0.0595962	0.0604507	0.0611135	0.0615723	0.0617694	0.0618516	0.0618021	0.0617148	0.0614466	0.0610603	0.0606029	0.0600895
AgPaperACSReference Case	USA	Forest	52.3429	52.3429	52.3429	53.6167	55.5728	57.7587	60.1492	62.7445	65.1284	67.4025	69.508	71.0745	72.1898	72.7367	73.0136	72.9819	72.8086	72.2649	71.4822	70.5514	69.5229
AgPaperACSReference Case	USA	MiscCrop	0.237552	0.237552	0.237552	0.236701	0.236475	0.236375	0.236322	0.23691	0.237418	0.237858	0.238249	0.238514	0.238629	0.238562	0.238435	0.238222	0.238019	0.237698	0.237303	0.236886	0.236449
AgPaperACSReference Case	USA	OilCrop	0.13226	0.13226	0.13226	0.124034	0.123571	0.125327	0.127539	0.129969	0.131695	0.131879	0.130996	0.130622	0.13008	0.128596	0.127631	0.126249	0.124725	0.122461	0.120045	0.117727	0.115518
AgPaperACSReference Case	USA	OtherGrain	0.0628216	0.0628216	0.0628216	0.0603099	0.061037	0.0620241	0.063076	0.0648779	0.0664446	0.06787	0.0691558	0.0705018	0.0714732	0.0719439	0.0722048	0.0722064	0.0721708	0.0717295	0.0710173	0.0701428	0.0691251
AgPaperACSReference Case	USA	PalmFruit	0.120791	0.120791	0.120791	0.121953	0.123601	0.125827	0.127943	0.129274	0.129859	0.129832	0.129266	0.130982	0.131877	0.131736	0.131177	0.130077	0.128741	0.126811	0.124551	0.122158	0.119744
AgPaperACSReference Case	USA	Pasture	0.0382	0.0382	0.0382	0.0388565	0.0401914	0.0417306	0.0433906	0.0453049	0.047091	0.0487916	0.0504026	0.0516199	0.052613	0.0532216	0.05368	0.0539288	0.0540997	0.0539655	0.0536281	0.0531571	0.0525742
AgPaperACSReference Case	USA	Rice	0.0998959	0.0998959	0.0998959	0.1009	0.104031	0.107678	0.111613	0.116022	0.119835	0.123226	0.126202	0.129326	0.131524	0.132549	0.133	0.132752	0.132205	0.130821	0.12891	0.126712	0.124314
AgPaperACSReference Case	USA	Root_Tuber	0.0644117	0.0644117	0.0644117	0.0644013	0.0647139	0.0650831	0.0654777	0.0659419	0.0663592	0.0667403	0.0670977	0.0673361	0.0674876	0.0675278	0.0675317	0.0674806	0.0674326	0.0673077	0.0671323	0.0669392	0.0667164
AgPaperACSReference Case	USA	SugarCrop	0.0169316	0.0169316	0.0169316	0.0165782	0.016602	0.0166755	0.0167517	0.0172852	0.017746	0.0181755	0.0185878	0.0187978	0.0189555	0.0189997	0.0190187	0.0189864	0.0189487	0.018843	0.0186957	0.0185376	0.0183664
AgPaperACSReference Case	USA	UnmanagedLand	-1	-1	-1	-1	-1	-1	-1	-1	-1	-1	-1	-1	-1	-1	-1	-1	-1	-1	-1	-1	-1
AgPaperACSReference Case	USA	Wheat	0.0731134	0.0731134	0.0731134	0.0689643	0.067647	0.0668221	0.066207	0.0677016	0.0689133	0.0699212	0.070734	0.0718796	0.0725759	0.0727139	0.0726783	0.0723961	0.0721373	0.0714734	0.0705529	0.0694889	0.0682959
AgPaperACSReference Case	USA	biomass	1.1679	1.19577	1.26716	1.25445	1.24878	1.27151	1.27294	1.29993	1.38178	1.4602	1.54521	1.62926	1.68636	1.715	1.73832	1.75715	1.79175	1.80508	1.80509	1.79786	1.78197
AgPaperACSinternational-ipsl-epic	USA	Corn	0.0625643	0.0625643	0.0625643	0.0598086	0.0607805	0.0618339	0.0629479	0.0650132	0.067167	0.0694503	0.0712656	0.0726956	0.0739838	0.0750189	0.0748788	0.0752491	0.0755316	0.0757121	0.0751285	0.0741076	0.0729249
AgPaperACSinternational-ipsl-epic	USA	FiberCrop	0.248977	0.248977	0.248977	0.245477	0.250471	0.256356	0.263704	0.271969	0.28079	0.292031	0.303401	0.317833	0.332698	0.348881	0.355813	0.36896	0.384346	0.399857	0.404975	0.407752	0.407194
AgPaperACSinternational-ipsl-epic	USA	FodderGrass	0.0382	0.0382	0.0382	0.0386578	0.0396513	0.0408162	0.0420997	0.0435759	0.0449638	0.0464344	0.0479246	0.0491656	0.0503524	0.0515136	0.0520504	0.0527601	0.0533602	0.0538009	0.0538103	0.0535008	0.0529783
AgPaperACSinternational-ipsl-epic	USA	FodderHerb	0.0545	0.0545	0.0545	0.0545655	0.0550399	0.0557206	0.0564307	0.0575695	0.058533	0.0595884	0.0607633	0.0618279	0.0628065	0.0640333	0.0643121	0.0650015	0.0654444	0.0657164	0.065652	0.0651299	0.0644196
AgPaperACSinternational-ipsl-epic	USA	Forest	52.3429	52.3429	52.3429	53.5636	55.5745	57.803	60.3708	63.0189	65.5483	68.2054	70.723	72.8043	74.5036	75.9157	76.3985	76.9636	77.3227	77.4818	76.9527	76.1605	75.1052
AgPaperACSinternational-ipsl-epic	USA	MiscCrop	0.237552	0.237552	0.237552	0.236694	0.236488	0.236402	0.236391	0.236997	0.237532	0.238103	0.238643	0.239103	0.239459	0.239771	0.239739	0.23979	0.239843	0.239824	0.239589	0.239341	0.239434
AgPaperACSinternational-ipsl-epic	USA	OilCrop	0.13226	0.13226	0.13226	0.124471	0.124179	0.125867	0.12835	0.131054	0.132837	0.133954	0.134155	0.135342	0.136861	0.138309	0.137992	0.138533	0.138803	0.138704	0.137184	0.134848	0.132313
AgPaperACSinternational-ipsl-epic	USA	OtherGrain	0.0628216	0.0628216	0.0628216	0.0602971	0.0609151	0.0619254	0.0629514	0.0647621	0.0661975	0.0678814	0.0696877	0.0716696	0.0737485	0.0761841	0.0770576	0.0784034	0.07966	0.0810849	0.0813693	0.0808497	0.0796078
AgPaperACSinternational-ipsl-epic	USA	PalmFruit	0.120791	0.120791	0.120791	0.122527	0.124869	0.126992	0.13009	0.131744	0.132886	0.134104	0.134743	0.138635	0.142526	0.145428	0.146129	0.14793	0.149514	0.150879	0.149874	0.148026	0.145912
AgPaperACSinternational-ipsl-epic	USA	Pasture	0.0382	0.0382	0.0382	0.038878	0.0402061	0.041751	0.0434437	0.0453898	0.0471825	0.0490844	0.0510274	0.0526515	0.0542288	0.0557961	0.0565137	0.0574849	0.0583089	0.0589273	0.0589805	0.0585876	0.0578958
AgPaperACSinternational-ipsl-epic	USA	Rice	0.0998959	0.0998959	0.0998959	0.100769	0.104477	0.108208	0.113191	0.11801	0.122878	0.128495	0.13299	0.138438	0.143169	0.147568	0.149528	0.152037	0.154868	0.157405	0.157267	0.156737	0.155798
AgPaperACSinternational-ipsl-epic	USA	Root_Tuber	0.0644117	0.0644117	0.0644117	0.0644047	0.0647274	0.0651001	0.065517	0.0659866	0.0664244	0.0668793	0.0673257	0.0676757	0.0679763	0.0682346	0.0682965	0.0684031	0.0685066	0.0685649	0.0684707	0.068307	0.0680982
AgPaperACSinternational-ipsl-epic	USA	SugarCrop	0.0169316	0.0169316	0.0169316	0.0166648	0.0167585	0.0168545	0.0170485	0.0177347	0.0184055	0.0190906	0.0197518	0.0203443	0.0208634	0.0213495	0.0214762	0.0217005	0.0219543	0.0221036	0.0219767	0.0217917	0.0214863
AgPaperACSinternational-ipsl-epic	USA	UnmanagedLand	-1	-1	-1	-1	-1	-1	-1	-1	-1	-1	-1	-1	-1	-1	-1	-1	-1	-1	-1	-1	-1
AgPaperACSinternational-ipsl-epic	USA	Wheat	0.0731134	0.0731134	0.0731134	0.0690555	0.0674015	0.0665544	0.0657385	0.0670478	0.0679085	0.069032	0.0704425	0.0717132	0.0732771	0.0751059	0.0754106	0.0761529	0.0767767	0.0770374	0.0769321	0.075894	0.0741919
AgPaperACSinternational-ipsl-epic	USA	biomass	1.1679	1.19575	1.26716	1.25455	1.24833	1.27086	1.2728	1.29965	1.38195	1.46609	1.56333	1.66207	1.73506	1.78929	1.81603	1.85523	1.90663	1.93973	1.95028	1.94689	1.93508
AgPaperACSinternational-ipsl-lpjml	USA	Corn	0.0625643	0.0625643	0.0625643	0.059449	0.0603194	0.0613135	0.0621636	0.0640077	0.0660592	0.0682814	0.0697105	0.0705545	0.0711503	0.0711299	0.0711937	0.0707914	0.0705159	0.0700172	0.069154	0.0682139	0.0671403
AgPaperACSinternational-ipsl-lpjml	USA	FiberCrop	0.248977	0.248977	0.248977	0.244137	0.248313	0.253099	0.258205	0.263803	0.269281	0.276412	0.282036	0.288139	0.293343	0.296748	0.299824	0.301289	0.302707	0.303055	0.302029	0.300425	0.298052
AgPaperACSinternational-ipsl-lpjml	USA	FodderGrass	0.0382	0.0382	0.0382	0.0385673	0.0395324	0.0406689	0.0418478	0.0432209	0.0445401	0.0459313	0.0471884	0.0481361	0.0489564	0.0495534	0.0501245	0.0503983	0.0506742	0.0507141	0.0505431	0.0502542	0.0498287
AgPaperACSinternational-ipsl-lpjml	USA	FodderHerb	0.0545	0.0545	0.0545	0.0544632	0.0549299	0.0555818	0.0561321	0.0571404	0.0580908	0.0591576	0.0600705	0.0607713	0.0613438	0.0617839	0.0621865	0.0623046	0.0624694	0.0623825	0.0621345	0.0617593	0.0612658
AgPaperACSinternational-ipsl-lpjml	USA	Forest	52.3429	52.3429	52.3429	53.4584	55.3703	57.5028	59.7951	62.2223	64.4924	66.8293	68.9007	70.4505	71.6042	72.2877	72.8214	72.8785	72.8972	72.5109	71.8531	71.0291	70.0588
AgPaperACSinternational-ipsl-lpjml	USA	MiscCrop	0.237552	0.237552	0.237552	0.236636	0.236405	0.236302	0.236215	0.236747	0.23722	0.237702	0.238095	0.238364	0.238517	0.238526	0.238512	0.238345	0.238219	0.237977	0.237641	0.237274	0.2369
AgPaperACSinternational-ipsl-lpjml	USA	OilCrop	0.13226	0.13226	0.13226	0.122986	0.122489	0.124163	0.125858	0.127889	0.129361	0.130273	0.129511	0.129257	0.129113	0.128158	0.128195	0.127062	0.126044	0.124472	0.122405	0.12044	0.118213
AgPaperACSinternational-ipsl-lpjml	USA	OtherGrain	0.0628216	0.0628216	0.0628216	0.0601098	0.0607232	0.0616854	0.0626145	0.064265	0.0657506	0.0674229	0.0688832	0.0703925	0.0716651	0.0725791	0.0735801	0.0739044	0.0743395	0.0744043	0.0739912	0.0734067	0.0725061
AgPaperACSinternational-ipsl-lpjml	USA	PalmFruit	0.120791	0.120791	0.120791	0.121139	0.12245	0.124557	0.126677	0.127194	0.127259	0.127272	0.126211	0.127706	0.128489	0.128545	0.12841	0.127368	0.126682	0.125239	0.12339	0.121244	0.119136
AgPaperACSinternational-ipsl-lpjml	USA	Pasture	0.0382	0.0382	0.0382	0.0387513	0.0400483	0.041559	0.0431229	0.0449399	0.0466592	0.0484717	0.0501079	0.0513526	0.052437	0.0532346	0.0540022	0.0543761	0.0547524	0.0548226	0.0546196	0.0542549	0.0537116
AgPaperACSinternational-ipsl-lpjml	USA	Rice	0.0998959	0.0998959	0.0998959	0.100075	0.102928	0.106244	0.109705	0.113491	0.116975	0.120878	0.123504	0.12622	0.128254	0.129229	0.130031	0.129879	0.129731	0.128911	0.127378	0.125652	0.123629
AgPaperACSinternational-ipsl-lpjml	USA	Root_Tuber	0.0644117	0.0644117	0.0644117	0.0643683	0.0646721	0.0650316	0.0654033	0.0658345	0.0662309	0.0666322	0.0669861	0.0672261	0.0673929	0.06747	0.067537	0.06751	0.0675064	0.0674241	0.0672774	0.0671101	0.0669001
AgPaperACSinternational-ipsl-lpjml	USA	SugarCrop	0.0169316	0.0169316	0.0169316	0.0164735	0.0164698	0.0164801	0.0164579	0.0168616	0.0172418	0.0176055	0.0179414	0.0182116	0.0183577	0.0184279	0.0184569	0.0184743	0.0184383	0.0183723	0.0182713	0.0181532	0.0180157
AgPaperACSinternational-ipsl-lpjml	USA	UnmanagedLand	-1	-1	-1	-1	-1	-1	-1	-1	-1	-1	-1	-1	-1	-1	-1	-1	-1	-1	-1	-1	-1
AgPaperACSinternational-ipsl-lpjml	USA	Wheat	0.0731134	0.0731134	0.0731134	0.0688118	0.0673088	0.0664558	0.0657341	0.0670681	0.0682478	0.0695848	0.0707198	0.0720847	0.0730071	0.0736704	0.0744059	0.0743561	0.0745533	0.0743212	0.0737507	0.0728569	0.0718428
AgPaperACSinternational-ipsl-lpjml	USA	biomass	1.1679	1.19575	1.26716	1.25423	1.24745	1.26913	1.26893	1.29355	1.37334	1.45121	1.52935	1.60893	1.66597	1.69946	1.73005	1.75115	1.78961	1.80552	1.80834	1.80388	1.7902
AgPaperACSDomestic-miroc-epic	USA	Corn	0.0625643	0.0625643	0.0625643	0.0620397	0.0627223	0.0649531	0.0672113	0.0717704	0.0765917	0.0804332	0.0851698	0.088856	0.0924344	0.0942676	0.0930357	0.0973235	0.0978255	0.0989321	0.0979738	0.0981286	0.100493
AgPaperACSDomestic-miroc-epic	USA	FiberCrop	0.248977	0.248977	0.248977	0.251518	0.259967	0.270429	0.289512	0.306083	0.333099	0.357709	0.383798	0.416165	0.455095	0.497507	0.507124	0.57262	0.638138	0.723052	0.758975	0.787675	0.848622
AgPaperACSDomestic-miroc-epic	USA	FodderGrass	0.0382	0.0382	0.0382	0.0386965	0.0396545	0.0408346	0.0420642	0.0435215	0.0449064	0.0462191	0.0475444	0.0484334	0.0491694	0.0496244	0.0499859	0.0501914	0.0503408	0.0503568	0.0501313	0.0498352	0.0495587
AgPaperACSDomestic-miroc-epic	USA	FodderHerb	0.0545	0.0545	0.0545	0.0548152	0.055383	0.0561321	0.0569177	0.0583152	0.0595783	0.0607746	0.0619339	0.0628996	0.0636628	0.0640036	0.0640878	0.0642941	0.0642633	0.064106	0.0636745	0.0632148	0.0627841
AgPaperACSDomestic-miroc-epic	USA	Forest	52.3429	52.3429	52.3429	53.6861	55.6486	57.8784	60.2983	63.0369	65.5404	68.0004	70.3247	72.0535	73.3258	73.9128	74.1712	74.2766	74.0981	73.6225	72.7958	71.8506	70.8929
AgPaperACSDomestic-miroc-epic	USA	MiscCrop	0.237552	0.237552	0.237552	0.237641	0.237676	0.237824	0.238292	0.239875	0.241958	0.243539	0.245446	0.247551	0.249668	0.251066	0.251289	0.253012	0.254252	0.255875	0.255868	0.25616	0.256964
AgPaperACSDomestic-miroc-epic	USA	OilCrop	0.13226	0.13226	0.13226	0.129714	0.12942	0.132603	0.136152	0.143356	0.148721	0.150932	0.15382	0.158017	0.162367	0.163817	0.161672	0.168265	0.167614	0.168208	0.165587	0.166006	0.169248
AgPaperACSDomestic-miroc-epic	USA	OtherGrain	0.0628216	0.0628216	0.0628216	0.061647	0.0628097	0.0644237	0.0664668	0.0705836	0.073269	0.0769018	0.0799806	0.0848588	0.0889922	0.0912253	0.0918612	0.0969669	0.0988324	0.101222	0.101031	0.102256	0.104561
AgPaperACSDomestic-miroc-epic	USA	PalmFruit	0.120791	0.120791	0.120791	0.122196	0.123747	0.126005	0.128043	0.129507	0.1306	0.131003	0.131099	0.13383	0.136031	0.136816	0.136595	0.136959	0.136698	0.136475	0.134658	0.132682	0.131336
AgPaperACSDomestic-miroc-epic	USA	Pasture	0.0382	0.0382	0.0382	0.0389757	0.0402785	0.0418429	0.043495	0.0453554	0.0471537	0.0487427	0.0503906	0.0514108	0.0522403	0.0528146	0.05327	0.0534155	0.0535878	0.0535338	0.0532534	0.0529003	0.0525015
AgPaperACSDomestic-miroc-epic	USA	Rice	0.0998959	0.0998959	0.0998959	0.103482	0.107223	0.112035	0.118175	0.125708	0.134961	0.142909	0.150699	0.160076	0.16752	0.173511	0.174651	0.182219	0.186007	0.188359	0.187562	0.188023	0.190384
AgPaperACSDomestic-miroc-epic	USA	Root_Tuber	0.0644117	0.0644117	0.0644117	0.0647727	0.0652206	0.065729	0.0662935	0.0674222	0.0686463	0.0699259	0.0713309	0.0729044	0.07477	0.0758256	0.0762806	0.0778205	0.0789732	0.0809367	0.0813692	0.0818908	0.0830879
AgPaperACSDomestic-miroc-epic	USA	SugarCrop	0.0169316	0.0169316	0.0169316	0.0169883	0.0171618	0.0174357	0.0179403	0.0191153	0.0203751	0.0214734	0.0228068	0.0242074	0.025455	0.026026	0.026228	0.0270532	0.0274249	0.0278498	0.0277961	0.0278384	0.0282128
AgPaperACSDomestic-miroc-epic	USA	UnmanagedLand	-1	-1	-1	-1	-1	-1	-1	-1	-1	-1	-1	-1	-1	-1	-1	-1	-1	-1	-1	-1	-1
AgPaperACSDomestic-miroc-epic	USA	Wheat	0.0731134	0.0731134	0.0731134	0.0715928	0.0707361	0.0702818	0.0700129	0.0744224	0.0781474	0.0821085	0.0860823	0.0924294	0.0987749	0.100972	0.10139	0.106094	0.107709	0.112529	0.112144	0.112455	0.118006
AgPaperACSDomestic-miroc-epic	USA	biomass	1.1679	1.19575	1.26716	1.26265	1.25939	1.2893	1.29938	1.34606	1.45043	1.57111	1.71331	1.84518	1.94712	1.99661	2.01518	2.08287	2.13718	2.1801	2.1849	2.19001	2.20502
AgPaperACSdomestic-miroc-lpjml	USA	Corn	0.0625643	0.0625643	0.0625643	0.0609698	0.0615656	0.0618435	0.0623377	0.0645627	0.0661889	0.0680485	0.0685067	0.0699094	0.0708472	0.0698455	0.069146	0.0688222	0.0680899	0.0674487	0.0661803	0.0652128	0.0648141
AgPaperACSdomestic-miroc-lpjml	USA	FiberCrop	0.248977	0.248977	0.248977	0.244036	0.247553	0.251885	0.255843	0.262312	0.267735	0.27397	0.278064	0.282857	0.286954	0.288496	0.289588	0.289967	0.2899	0.28982	0.287034	0.283793	0.281514
AgPaperACSdomestic-miroc-lpjml	USA	FodderGrass	0.0382	0.0382	0.0382	0.0386975	0.0396823	0.0408185	0.0420661	0.0435426	0.0449255	0.046293	0.047539	0.0485451	0.0493401	0.0497823	0.0501284	0.050331	0.0504434	0.050328	0.0500477	0.0497056	0.0492792
AgPaperACSdomestic-miroc-lpjml	USA	FodderHerb	0.0545	0.0545	0.0545	0.0546289	0.0551149	0.0557089	0.0563338	0.0574271	0.0583391	0.0592333	0.0599403	0.0605959	0.0610514	0.0611952	0.0612606	0.0612462	0.0611777	0.0609531	0.0605584	0.0601298	0.0597259
AgPaperACSdomestic-miroc-lpjml	USA	Forest	52.3429	52.3429	52.3429	53.6434	55.5841	57.7379	60.0876	62.6944	65.052	67.3667	69.4289	71.0073	72.139	72.6544	72.9302	72.9274	72.7741	72.2522	71.4864	70.5868	69.6221
AgPaperACSdomestic-miroc-lpjml	USA	MiscCrop	0.237552	0.237552	0.237552	0.236759	0.236429	0.236188	0.235985	0.236558	0.237022	0.23741	0.237651	0.237955	0.238052	0.237868	0.237656	0.237497	0.237337	0.237151	0.236733	0.236376	0.236137
AgPaperACSdomestic-miroc-lpjml	USA	OilCrop	0.13226	0.13226	0.13226	0.125004	0.123201	0.123148	0.123479	0.125005	0.124907	0.12455	0.122528	0.122209	0.121849	0.119578	0.117852	0.116351	0.114478	0.112504	0.109982	0.107784	0.106118
AgPaperACSdomestic-miroc-lpjml	USA	OtherGrain	0.0628216	0.0628216	0.0628216	0.0599598	0.0603072	0.0609359	0.0614843	0.0636795	0.064876	0.0664104	0.0675875	0.0691649	0.0704158	0.0708972	0.0713262	0.0716699	0.07197	0.0718415	0.0711717	0.0704308	0.0697846
AgPaperACSdomestic-miroc-lpjml	USA	PalmFruit	0.120791	0.120791	0.120791	0.12127	0.122538	0.123686	0.125027	0.125531	0.125768	0.12548	0.124069	0.125573	0.126311	0.125565	0.123711	0.12264	0.1211	0.119564	0.117497	0.115349	0.113883
AgPaperACSdomestic-miroc-lpjml	USA	Pasture	0.0382	0.0382	0.0382	0.0389708	0.0403397	0.0418763	0.0435837	0.0455514	0.0474168	0.0491879	0.0507847	0.0520968	0.0531771	0.0537476	0.0541924	0.0544711	0.0546124	0.054473	0.054092	0.0536547	0.0531155
AgPaperACSdomestic-miroc-lpjml	USA	Rice	0.0998959	0.0998959	0.0998959	0.101398	0.104581	0.108118	0.111724	0.116729	0.121244	0.125589	0.128351	0.13175	0.13429	0.135143	0.135877	0.135536	0.134762	0.133643	0.13158	0.129108	0.12691
AgPaperACSdomestic-miroc-lpjml	USA	Root_Tuber	0.0644117	0.0644117	0.0644117	0.0645221	0.0648338	0.0651678	0.0655658	0.0661571	0.0666639	0.0670937	0.0674837	0.0678805	0.0681592	0.0682359	0.0683352	0.0684147	0.0685037	0.0684892	0.0683075	0.0681563	0.0680308
AgPaperACSdomestic-miroc-lpjml	USA	SugarCrop	0.0169316	0.0169316	0.0169316	0.0162596	0.0161112	0.0159626	0.015681	0.0160107	0.0161506	0.0166473	0.0169048	0.0177791	0.017989	0.0179852	0.0171732	0.017319	0.0173852	0.0174937	0.017546	0.0174284	0.0174887
AgPaperACSdomestic-miroc-lpjml	USA	UnmanagedLand	-1	-1	-1	-1	-1	-1	-1	-1	-1	-1	-1	-1	-1	-1	-1	-1	-1	-1	-1	-1	-1
AgPaperACSdomestic-miroc-lpjml	USA	Wheat	0.0731134	0.0731134	0.0731134	0.0684641	0.0667381	0.0655245	0.0646249	0.0664575	0.0678625	0.0692179	0.0700895	0.0715367	0.0726928	0.0729254	0.0731044	0.0733055	0.0735388	0.0733023	0.0724303	0.0714762	0.070708
AgPaperACSdomestic-miroc-lpjml	USA	biomass	1.1679	1.19575	1.26716	1.2562	1.24766	1.26631	1.26318	1.28973	1.36824	1.44525	1.51748	1.60271	1.66162	1.68514	1.70457	1.72574	1.76084	1.77794	1.77712	1.76861	1.76046
AgPaperACSfull-miroc-epic	USA	Corn	0.0625643	0.0625643	0.0625643	0.0625134	0.0632154	0.0652142	0.0675511	0.0723813	0.0774131	0.0812559	0.086294	0.0908281	0.095082	0.0973649	0.0963145	0.101601	0.103324	0.105889	0.105533	0.106473	0.109976
AgPaperACSfull-miroc-epic	USA	FiberCrop	0.248977	0.248977	0.248977	0.253666	0.262905	0.273034	0.293562	0.312547	0.341186	0.367226	0.397044	0.437462	0.483648	0.533601	0.547726	0.626416	0.709982	0.82299	0.874493	0.919876	1.0128
AgPaperACSfull-miroc-epic	USA	FodderGrass	0.0382	0.0382	0.0382	0.038818	0.0397799	0.0408814	0.0421223	0.0436416	0.0450814	0.0463872	0.0478051	0.0489518	0.0498811	0.0504899	0.0509464	0.0514284	0.0519438	0.0523894	0.0523337	0.0522331	0.0521879
AgPaperACSfull-miroc-epic	USA	FodderHerb	0.0545	0.0545	0.0545	0.0549245	0.0554733	0.056129	0.0569546	0.0584565	0.0598372	0.0610758	0.0624133	0.0637439	0.0648968	0.0655189	0.0657531	0.0665494	0.0672377	0.0679784	0.0678926	0.0678569	0.0679585
AgPaperACSfull-miroc-epic	USA	Forest	52.3429	52.3429	52.3429	53.8567	55.848	57.9541	60.4046	63.2222	65.8493	68.3011	70.7826	73.0477	74.6624	75.5452	75.939	76.6336	77.1181	77.4135	76.7985	76.1867	75.6386
AgPaperACSfull-miroc-epic	USA	MiscCrop	0.237552	0.237552	0.237552	0.237729	0.237769	0.237857	0.238332	0.239951	0.242082	0.243652	0.245636	0.247995	0.250334	0.251931	0.252252	0.254367	0.256103	0.258353	0.258574	0.259158	0.260343
AgPaperACSfull-miroc-epic	USA	OilCrop	0.13226	0.13226	0.13226	0.131579	0.131348	0.133586	0.137369	0.145346	0.151205	0.153249	0.156762	0.162674	0.168369	0.170656	0.168826	0.177392	0.179074	0.182377	0.180805	0.182532	0.18752
AgPaperACSfull-miroc-epic	USA	OtherGrain	0.0628216	0.0628216	0.0628216	0.0619152	0.0629046	0.0640737	0.0659019	0.0699319	0.0725426	0.0759563	0.0791166	0.0846028	0.0892433	0.0918716	0.0928005	0.0989357	0.102194	0.106455	0.107245	0.109467	0.113085
AgPaperACSfull-miroc-epic	USA	PalmFruit	0.120791	0.120791	0.120791	0.122822	0.124506	0.125693	0.127274	0.128808	0.130567	0.131162	0.1318	0.136688	0.141407	0.144195	0.144738	0.148088	0.151641	0.155276	0.154828	0.154371	0.155945
AgPaperACSfull-miroc-epic	USA	Pasture	0.0382	0.0382	0.0382	0.0391515	0.0404517	0.0418977	0.043557	0.0454968	0.0473604	0.0489332	0.0506998	0.0520516	0.0531244	0.0538978	0.0544786	0.0549648	0.0555979	0.0560804	0.0560176	0.0559217	0.0558171
AgPaperACSfull-miroc-epic	USA	Rice	0.0998959	0.0998959	0.0998959	0.104446	0.108572	0.112917	0.11923	0.126916	0.13643	0.144395	0.152843	0.16431	0.173889	0.181539	0.183672	0.194609	0.202974	0.210756	0.21216	0.215532	0.223304
AgPaperACSfull-miroc-epic	USA	Root_Tuber	0.0644117	0.0644117	0.0644117	0.0648298	0.0652807	0.0657584	0.0663303	0.067491	0.0687501	0.0700272	0.0714929	0.0732394	0.075271	0.0764788	0.0770143	0.0788435	0.0803864	0.082941	0.0836182	0.0844395	0.08607
AgPaperACSfull-miroc-epic	USA	SugarCrop	0.0169316	0.0169316	0.0169316	0.0171596	0.0173527	0.0175553	0.0180898	0.019363	0.020712	0.0220257	0.0236664	0.0258732	0.0279075	0.0291743	0.0296145	0.0311158	0.0319572	0.0332012	0.0333675	0.0334022	0.0342797
AgPaperACSfull-miroc-epic	USA	UnmanagedLand	-1	-1	-1	-1	-1	-1	-1	-1	-1	-1	-1	-1	-1	-1	-1	-1	-1	-1	-1	-1	-1
AgPaperACSfull-miroc-epic	USA	Wheat	0.0731134	0.0731134	0.0731134	0.0723527	0.0711877	0.0700183	0.069421	0.0737955	0.0773659	0.0808041	0.0847226	0.0916491	0.0981626	0.100903	0.101703	0.106942	0.10963	0.116314	0.116744	0.118145	0.125462
AgPaperACSfull-miroc-epic	USA	biomass	1.1679	1.19575	1.26716	1.26285	1.25931	1.28799	1.29774	1.34395	1.44943	1.5706	1.71905	1.86664	1.9796	2.04093	2.06358	2.15195	2.22956	2.29975	2.3156	2.33628	2.37233
AgPaperACSfull-miroc-lpjml	USA	Corn	0.0625643	0.0625643	0.0625643	0.0609075	0.0613167	0.0613893	0.0617372	0.0637739	0.0652367	0.0668482	0.0670915	0.0685708	0.0695315	0.0686591	0.0680328	0.068072	0.0676875	0.0673984	0.0662756	0.0655618	0.0654861
AgPaperACSfull-miroc-lpjml	USA	FiberCrop	0.248977	0.248977	0.248977	0.243743	0.246632	0.250138	0.253237	0.258583	0.263234	0.268126	0.270995	0.275525	0.279404	0.281244	0.282279	0.283764	0.284888	0.286195	0.284325	0.282193	0.281279
AgPaperACSfull-miroc-lpjml	USA	FodderGrass	0.0382	0.0382	0.0382	0.0386763	0.0395957	0.0406533	0.0418193	0.0432002	0.044496	0.0457329	0.0468386	0.0478393	0.0486226	0.0490976	0.0494449	0.0497972	0.050057	0.0501193	0.049918	0.0496966	0.0494335
AgPaperACSfull-miroc-lpjml	USA	FodderHerb	0.0545	0.0545	0.0545	0.0545713	0.0549353	0.0554694	0.0559918	0.0570193	0.0578803	0.0586799	0.0592838	0.0599915	0.0604779	0.0606819	0.0607602	0.0609596	0.0611213	0.0611651	0.0608672	0.0605887	0.0604235
AgPaperACSfull-miroc-lpjml	USA	Forest	52.3429	52.3429	52.3429	53.5929	55.4211	57.4232	59.613	62.0129	64.2277	66.3094	68.1492	69.7049	70.8373	71.4188	71.7117	71.9226	71.9512	71.6815	71.0227	70.27	69.4813
AgPaperACSfull-miroc-lpjml	USA	MiscCrop	0.237552	0.237552	0.237552	0.236738	0.236363	0.236071	0.235816	0.236324	0.236735	0.237043	0.237207	0.2375	0.237595	0.237438	0.237233	0.237148	0.237053	0.236955	0.236581	0.236273	0.236107
AgPaperACSfull-miroc-lpjml	USA	OilCrop	0.13226	0.13226	0.13226	0.124932	0.122472	0.121724	0.121545	0.122465	0.121831	0.120804	0.118313	0.118233	0.117831	0.115788	0.11412	0.113205	0.111957	0.110603	0.108438	0.106727	0.105691
AgPaperACSfull-miroc-lpjml	USA	OtherGrain	0.0628216	0.0628216	0.0628216	0.0598227	0.0599376	0.0603241	0.0606717	0.0626732	0.0637435	0.0650505	0.0660887	0.0677196	0.0690166	0.0696326	0.0700984	0.0708962	0.0715889	0.0719468	0.0715021	0.0710992	0.0708811
AgPaperACSfull-miroc-lpjml	USA	PalmFruit	0.120791	0.120791	0.120791	0.120429	0.12087	0.121075	0.121261	0.121034	0.12082	0.120066	0.11815	0.119583	0.120283	0.119586	0.117854	0.117435	0.116705	0.115621	0.114008	0.112356	0.111456
AgPaperACSfull-miroc-lpjml	USA	Pasture	0.0382	0.0382	0.0382	0.0389394	0.0402154	0.0416436	0.0432401	0.0450861	0.0468412	0.0484457	0.0498603	0.0511692	0.0522383	0.0528571	0.0533074	0.0537922	0.0541373	0.0542431	0.053971	0.0536992	0.0533848
AgPaperACSfull-miroc-lpjml	USA	Rice	0.0998959	0.0998959	0.0998959	0.10099	0.103709	0.106516	0.109335	0.113096	0.116721	0.119885	0.121618	0.124361	0.126444	0.127182	0.127663	0.127733	0.127373	0.127008	0.125349	0.123434	0.122022
AgPaperACSfull-miroc-lpjml	USA	Root_Tuber	0.0644117	0.0644117	0.0644117	0.0645147	0.064801	0.0651029	0.0654681	0.0660199	0.066492	0.0668702	0.067208	0.0675954	0.0678691	0.0679592	0.06806	0.0681889	0.0683229	0.0683716	0.0682189	0.0681065	0.0680331
AgPaperACSfull-miroc-lpjml	USA	SugarCrop	0.0169316	0.0169316	0.0169316	0.0161795	0.0159658	0.0157626	0.0153961	0.015602	0.0156384	0.0160246	0.0162017	0.0169645	0.0171958	0.0172188	0.0164663	0.0166675	0.0167706	0.0169158	0.0169927	0.0169177	0.0170086
AgPaperACSfull-miroc-lpjml	USA	UnmanagedLand	-1	-1	-1	-1	-1	-1	-1	-1	-1	-1	-1	-1	-1	-1	-1	-1	-1	-1	-1	-1	-1
AgPaperACSfull-miroc-lpjml	USA	Wheat	0.0731134	0.0731134	0.0731134	0.06832	0.0663174	0.0647948	0.063682	0.0653574	0.0667247	0.0679175	0.0686329	0.0702015	0.0714887	0.0719054	0.0721974	0.0728496	0.0735642	0.0739047	0.0733123	0.0727365	0.0724461
AgPaperACSfull-miroc-lpjml	USA	biomass	1.1679	1.19575	1.26716	1.25626	1.24689	1.26401	1.25882	1.28297	1.35904	1.43121	1.49121	1.56912	1.62546	1.65151	1.6707	1.69784	1.73569	1.75932	1.76044	1.75508	1.7535
