# Supplementary material for: The domestic and international implications of future climate for U.S. agriculture in GCAM
Source: PLoS One. 2020 Aug 28;15(8):e0237918. doi: 10.1371/journal.pone.0237918 (PMC7455037; doi:10.1371/journal.pone.0237918)
Supplement: S1 Data — (ZIP) [file pone.0237918.s009.zip › plosone-figures/GCAM_output_data/Landallocation-31Jan2020.csv]

sce	region	crop	1990	2005	2010	2015	2020	2025	2030	2035	2040	2045	2050	2055	2060	2065	2070	2075	2080	2085	2090	2095	2100
AgPaperACSDomestic-GFDL-EPIC	USA	Corn	270.4278128	307.5663972	327.1763384	313.3312814	314.4464464	314.1918907	309.8217929	313.9751651	324.3572811	334.4701338	342.7383785	343.5768033	342.9497363	338.7436667	335.8097003	333.9369515	330.4153575	330.7543849	327.2050454	325.9529836	333.8318532
AgPaperACSDomestic-GFDL-EPIC	USA	FiberCrop	45.66834026	50.24985816	36.0811456	34.53420327	35.04190563	35.75490092	36.4369104	37.33469977	38.73032701	39.76680666	40.62454912	41.24425972	41.9621463	41.96610398	42.16072872	42.0435648	42.59484847	43.07692539	43.4589626	43.47394265	44.31720223
AgPaperACSDomestic-GFDL-EPIC	USA	FodderGrass	82.95321089	88.43549258	65.1161364	68.9507503	71.64835406	74.63351263	77.22477091	79.84732831	82.43493425	84.72318586	87.07427984	88.87957824	90.44297152	92.05610913	93.44235133	94.01082898	95.22029936	96.24314925	95.95418459	96.01946778	96.5208721
AgPaperACSDomestic-GFDL-EPIC	USA	FodderHerb	136.336453	127.7937428	77.1425136	83.87043907	90.15851643	99.27836707	108.9667643	118.6553677	125.9052867	132.8068155	142.0677563	142.3524557	143.0525673	141.9678688	139.8969512	141.1059569	135.3600219	128.792202	127.307653	121.6700162	114.057239
AgPaperACSDomestic-GFDL-EPIC	USA	Forest	452.7770994	412.9992876	250.1613648	280.0118237	307.4762693	331.8443996	357.7740357	378.8013238	399.2632651	417.5503845	432.145066	448.537322	459.0604075	468.4656899	473.0256655	468.3024796	471.1122504	470.574017	462.9637605	457.9276143	452.8958273
AgPaperACSDomestic-GFDL-EPIC	USA	Grassland	110.3006763	118.8816879	118.571872	117.0680828	109.2567871	100.2168251	91.2890842	81.6314636	74.0017385	67.8198208	62.4504415	59.5069006	57.1085046	56.6020073	56.2282419	56.0405237	56.4544706	57.795886	59.062889	61.3861653	63.4705391
AgPaperACSDomestic-GFDL-EPIC	USA	MiscCrop	37.47761926	38.9738106	39.1558414	39.95041263	39.35236779	38.7538971	37.96867471	38.7095754	39.32430178	40.40605594	40.24355964	41.43418842	42.13620826	42.59364218	43.24044551	43.1899987	44.48377096	45.38693433	45.46669594	45.92586595	46.17843763
AgPaperACSDomestic-GFDL-EPIC	USA	OilCrop	252.2585766	310.1584512	319.9027228	299.5909117	296.9106951	306.3432561	314.8651533	324.3592988	328.4587668	325.5511723	320.9421992	313.5238784	308.8133312	306.1080728	306.0819718	311.2783558	307.0499589	302.7102279	299.2768972	294.6966911	286.81095
AgPaperACSDomestic-GFDL-EPIC	USA	OtherArableLand	670.5786667	473.8839844	454.1373879	449.4386608	427.0712474	401.8400955	376.4308273	346.4486585	322.951036	303.3524411	285.0520801	276.225027	267.9351681	268.050134	267.3534634	264.9630922	268.2282576	273.3487086	276.4080708	284.7369387	290.9208106
AgPaperACSDomestic-GFDL-EPIC	USA	OtherGrain	99.19647728	51.91237658	41.3204804	38.67780124	38.78497295	39.09439165	39.18693202	39.65272473	40.03652296	40.39577211	41.0278213	41.2775145	41.4846225	41.71781696	41.77691482	41.94074995	41.59863735	41.17381811	41.24294948	41.09326331	40.85260889
AgPaperACSDomestic-GFDL-EPIC	USA	PalmFruit	0.01065008	0.003754	0.002842	0.002899973	0.002901775	0.002928366	0.002915401	0.002817942	0.002721358	0.002591259	0.002461423	0.002455332	0.00245083	0.002411072	0.002378838	0.002343192	0.002302687	0.002243407	0.002194678	0.002139324	0.002087725
AgPaperACSDomestic-GFDL-EPIC	USA	Pasture	65.7937125	11.79880639	64.7622309	67.86684444	69.96604406	72.13607125	73.84813564	75.65718939	77.31551606	78.98543166	80.45868454	81.71651383	82.6938188	84.00230118	85.13153039	85.65050844	86.59595567	87.6645785	87.50882202	87.77921899	88.03593638
AgPaperACSDomestic-GFDL-EPIC	USA	ProtectedGrassland	992.7064624	1069.935349	1067.146911	1067.146911	1067.146911	1067.146911	1067.146911	1067.146911	1067.146911	1067.146911	1067.146911	1067.146911	1067.146911	1067.146911	1067.146911	1067.146911	1067.146911	1067.146911	1067.146911	1067.146911	1067.146911
AgPaperACSDomestic-GFDL-EPIC	USA	ProtectedShrubland	875.255287	877.182376	884.080203	884.080203	884.080203	884.080203	884.080203	884.080203	884.080203	884.080203	884.080203	884.080203	884.080203	884.080203	884.080203	884.080203	884.080203	884.080203	884.080203	884.080203	884.080203
AgPaperACSDomestic-GFDL-EPIC	USA	ProtectedUnmanagedForest	1553.915747	1607.186188	1775.352776	1775.352776	1775.352776	1775.352776	1775.352776	1775.352776	1775.352776	1775.352776	1775.352776	1775.352776	1775.352776	1775.352776	1775.352776	1775.352776	1775.352776	1775.352776	1775.352776	1775.352776	1775.352776
AgPaperACSDomestic-GFDL-EPIC	USA	ProtectedUnmanagedPasture	2077.667912	2182.504873	2186.435549	2186.435549	2186.435549	2186.435549	2186.435549	2186.435549	2186.435549	2186.435549	2186.435549	2186.435549	2186.435549	2186.435549	2186.435549	2186.435549	2186.435549	2186.435549	2186.435549	2186.435549	2186.435549
AgPaperACSDomestic-GFDL-EPIC	USA	Rice	11.59311787	12.3471304	12.1326156	12.93517619	13.54709842	14.17110416	14.77139586	15.44691136	16.0886477	16.39972483	16.69345463	17.03898961	17.33262325	17.45309301	17.49862017	17.56475461	17.35360131	17.03772509	16.91863481	16.63965913	16.16982617
AgPaperACSDomestic-GFDL-EPIC	USA	RockIceDesert	145.4668603	145.346099	145.54654	145.54654	145.54654	145.54654	145.54654	145.54654	145.54654	145.54654	145.54654	145.54654	145.54654	145.54654	145.54654	145.54654	145.54654	145.54654	145.54654	145.54654	145.54654
AgPaperACSDomestic-GFDL-EPIC	USA	Root_Tuber	5.71003917	5.03481518	4.7522716	4.840443376	5.006095221	5.04709541	5.05059709	5.217980507	5.288899262	5.44647218	5.35850736	5.420386679	5.426948708	5.47771835	5.634417743	5.5525568	5.737990409	5.86240179	5.905331198	6.025710061	5.97981512
AgPaperACSDomestic-GFDL-EPIC	USA	Shrubland	97.2506092	97.4648619	98.231188	95.6168064	91.2202408	85.5468473	79.5482649	73.2421638	67.4578863	62.7226538	57.9254437	55.30937277	53.21352728	52.75817785	52.31707303	51.88032548	52.21375128	53.40622967	54.51029622	56.03038004	56.46507641
AgPaperACSDomestic-GFDL-EPIC	USA	SugarCrop	9.153132441	8.9659056	8.1662356	8.132117664	8.146297212	8.008426447	7.962034784	7.953884516	7.961404933	7.964542169	7.877754898	7.948289501	8.01555437	8.093999058	8.137992126	8.167019048	8.264992005	8.299039326	8.319304048	8.387387125	8.476683478
AgPaperACSDomestic-GFDL-EPIC	USA	Tundra	391.7858938	383.7462889	382.54585	382.54585	382.54585	382.54585	382.54585	382.54585	382.54585	382.54585	382.54585	382.54585	382.54585	382.54585	382.54585	382.54585	382.54585	382.54585	382.54585	382.54585	382.54585
AgPaperACSDomestic-GFDL-EPIC	USA	UnmanagedForest	172.6573575	178.5761664	197.2614392	200.5868119	192.5836419	180.8349827	169.6978134	155.7837246	145.1285165	135.6579262	127.52599	123.8017894	121.0521123	120.8137031	120.4055096	119.2449401	120.4235546	122.4664681	124.4906714	127.5817301	130.9366259
AgPaperACSDomestic-GFDL-EPIC	USA	UnmanagedPasture	230.8520195	242.5003671	242.9372195	240.5019697	226.4976709	209.7636776	193.005491	173.9153069	158.5635909	146.4744706	134.798069	129.2879464	124.0049274	123.7855252	123.1313411	121.5928661	123.1947538	126.4136103	128.1216189	133.2115256	136.6248177
AgPaperACSDomestic-GFDL-EPIC	USA	UrbanLand	89.93841054	117.6416099	125.7991	125.7991	125.7991	125.7991	125.7991	125.7991	125.7991	125.7991	125.7991	125.7991	125.7991	125.7991	125.7991	125.7991	125.7991	125.7991	125.7991	125.7991	125.7991
AgPaperACSDomestic-GFDL-EPIC	USA	Wheat	246.4589839	203.1016592	200.2708538	201.3751008	205.7499825	209.1594872	210.5999794	214.204831	215.7682465	217.4074056	217.6295749	213.7764533	213.2633343	210.1810708	207.1911584	205.3807157	201.5237885	196.824705	197.7382615	194.9577083	193.8587739
AgPaperACSDomestic-GFDL-EPIC	USA	biomass_grass	0	0	0	0	11.81954948	25.05981221	43.05283149	62.41315182	72.13800829	81.46284902	93.97577182	103.3724363	112.6322953	110.9627045	112.5887382	118.0596117	120.8395488	120.2519921	125.4166733	123.7068379	121.2643483
AgPaperACSDomestic-GFDL-EPIC	USA	biomass_tree	0	0	0	0	2.595020826	5.600739211	9.778338954	14.02861678	16.10538626	17.91569925	20.67051645	23.04988288	24.6991386	25.48081208	26.22695537	27.37424191	28.61419538	29.19711364	30.0037743	30.07750285	29.61249111
AgPaperACSDomestic-GFDL-LPJML	USA	Corn	270.4278128	307.5663972	327.1763384	306.7271971	309.3703674	311.2134312	305.9944572	306.6803924	313.0509651	318.0524668	318.3087116	315.5062779	314.2102284	310.5703006	306.005396	303.071674	300.5095209	298.3030657	296.2880185	294.1742672	292.7057686
AgPaperACSDomestic-GFDL-LPJML	USA	FiberCrop	45.66834026	50.24985816	36.0811456	34.30593683	35.07155835	35.92639415	36.74243439	37.64573009	39.0965904	40.20623666	41.08780775	42.09767141	42.91528039	43.4258172	43.73292896	44.12909857	44.37365589	44.52021209	44.51598152	44.41172291	44.22955016
AgPaperACSDomestic-GFDL-LPJML	USA	FodderGrass	82.95321089	88.43549258	65.1161364	68.61308147	71.45633589	74.57473534	77.07173541	79.51643738	81.82492324	83.82950577	85.62200976	86.90886869	88.39776925	89.40052643	90.1273934	90.66428113	91.29748034	91.51239323	91.47475301	91.32848063	91.07399464
AgPaperACSDomestic-GFDL-LPJML	USA	FodderHerb	136.336453	127.7937428	77.1425136	85.92421301	93.55874252	101.760174	111.6991477	123.0701738	132.8012804	142.451614	153.4892625	157.740146	159.7062217	161.2052152	161.5068813	161.5354183	159.7296066	157.5635551	155.1754557	151.9002202	147.9523887
AgPaperACSDomestic-GFDL-LPJML	USA	Forest	452.7770994	412.9992876	250.1613648	279.6158765	304.7187708	329.5096849	354.8545993	375.4964278	392.1962228	407.6984745	420.5005213	429.7767309	434.4563683	436.4557335	436.6204362	432.3592082	429.2945902	423.5157529	416.8497702	410.4968727	402.7177073
AgPaperACSDomestic-GFDL-LPJML	USA	Grassland	110.3006763	118.8816879	118.571872	117.0553017	108.5898542	99.4422222	90.2877498	80.5409463	72.5708043	66.186929	60.9548441	57.5194667	55.0278904	53.7965941	53.1997262	52.7541178	52.6176523	53.2498403	54.406441	56.0002946	57.8021687
AgPaperACSDomestic-GFDL-LPJML	USA	MiscCrop	37.47761926	38.9738106	39.1558414	38.6448334	37.91579807	37.1923763	36.41924909	36.65961724	36.5543745	36.7221415	36.33977053	36.22745909	36.2712597	35.93270754	35.62734094	35.06989886	34.93582119	34.52392431	34.09951131	33.7038266	33.39593011
AgPaperACSDomestic-GFDL-LPJML	USA	OilCrop	252.2585766	310.1584512	319.9027228	303.7800767	305.918094	314.8246065	325.2321633	337.2695928	347.4191179	350.7241338	350.7624519	346.6621518	345.4247627	345.5683901	346.7934798	348.3991881	346.2463612	342.8430343	339.2435859	336.1875675	334.8477437
AgPaperACSDomestic-GFDL-LPJML	USA	OtherArableLand	670.5786667	473.8839844	454.1373879	450.7546038	426.7872122	399.9546649	372.452074	341.439088	315.1675998	294.1134834	276.4805723	264.962045	256.7032308	251.8948177	250.0603082	247.608575	246.5967391	248.031193	251.249638	256.5201771	262.0793243
AgPaperACSDomestic-GFDL-LPJML	USA	OtherGrain	99.19647728	51.91237658	41.3204804	38.58038226	38.7409714	38.99862704	39.02789927	39.38960071	39.6218704	39.82337697	39.94821944	40.30467706	40.69179406	40.98882027	41.27237697	41.43484298	41.49906209	41.47794333	41.39392348	41.23111047	41.00969271
AgPaperACSDomestic-GFDL-LPJML	USA	PalmFruit	0.01065008	0.003754	0.002842	0.002905645	0.002912541	0.00294472	0.002932813	0.002849074	0.002759925	0.002659747	0.002543519	0.002551119	0.002560117	0.002541949	0.002518359	0.002491318	0.0024522	0.002406264	0.002363052	0.002318447	0.002275847
AgPaperACSDomestic-GFDL-LPJML	USA	Pasture	65.7937125	11.79880639	64.7622309	67.55202178	69.71474162	72.01402583	73.71638219	75.3116201	76.83610554	78.25825076	79.42621185	80.27893986	81.38496584	82.11516633	82.72052806	83.1358192	83.62916186	83.91178268	83.95998124	83.96572401	83.89388001
AgPaperACSDomestic-GFDL-LPJML	USA	ProtectedGrassland	992.7064624	1069.935349	1067.146911	1067.146911	1067.146911	1067.146911	1067.146911	1067.146911	1067.146911	1067.146911	1067.146911	1067.146911	1067.146911	1067.146911	1067.146911	1067.146911	1067.146911	1067.146911	1067.146911	1067.146911	1067.146911
AgPaperACSDomestic-GFDL-LPJML	USA	ProtectedShrubland	875.255287	877.182376	884.080203	884.080203	884.080203	884.080203	884.080203	884.080203	884.080203	884.080203	884.080203	884.080203	884.080203	884.080203	884.080203	884.080203	884.080203	884.080203	884.080203	884.080203	884.080203
AgPaperACSDomestic-GFDL-LPJML	USA	ProtectedUnmanagedForest	1553.915747	1607.186188	1775.352776	1775.352776	1775.352776	1775.352776	1775.352776	1775.352776	1775.352776	1775.352776	1775.352776	1775.352776	1775.352776	1775.352776	1775.352776	1775.352776	1775.352776	1775.352776	1775.352776	1775.352776	1775.352776
AgPaperACSDomestic-GFDL-LPJML	USA	ProtectedUnmanagedPasture	2077.667912	2182.504873	2186.435549	2186.435549	2186.435549	2186.435549	2186.435549	2186.435549	2186.435549	2186.435549	2186.435549	2186.435549	2186.435549	2186.435549	2186.435549	2186.435549	2186.435549	2186.435549	2186.435549	2186.435549	2186.435549
AgPaperACSDomestic-GFDL-LPJML	USA	Rice	11.59311787	12.3471304	12.1326156	12.91859793	13.55331928	14.16816903	14.79193788	15.53329995	16.15150526	16.53139039	16.83087125	17.25274292	17.49969311	17.67958208	17.77894052	17.82654166	17.71262516	17.60518019	17.45031052	17.24819318	16.98755531
AgPaperACSDomestic-GFDL-LPJML	USA	RockIceDesert	145.4668603	145.346099	145.54654	145.54654	145.54654	145.54654	145.54654	145.54654	145.54654	145.54654	145.54654	145.54654	145.54654	145.54654	145.54654	145.54654	145.54654	145.54654	145.54654	145.54654	145.54654
AgPaperACSDomestic-GFDL-LPJML	USA	Root_Tuber	5.71003917	5.03481518	4.7522716	4.878649931	4.982941142	5.083372532	5.173159615	5.266167953	5.319004138	5.388484687	5.418803862	5.458779759	5.530775555	5.54336089	5.587070786	5.574337639	5.58910223	5.590558747	5.565542174	5.553541838	5.516419835
AgPaperACSDomestic-GFDL-LPJML	USA	Shrubland	97.2506092	97.4648619	98.231188	95.9419317	91.2446942	85.5317637	79.7858948	73.2718844	67.5893637	62.83684577	58.56071054	55.80867743	53.70853443	52.58276805	52.06674285	51.85407849	51.6610739	52.30273486	53.36858419	54.71525312	56.19617145
AgPaperACSDomestic-GFDL-LPJML	USA	SugarCrop	9.153132441	8.9659056	8.1662356	7.767097016	7.409716248	7.226921276	6.851994108	6.74089856	6.576283652	6.405833223	6.451479926	6.470105436	6.511310741	6.539167304	6.571858297	6.606536726	6.638033464	6.680705653	6.704210686	6.736545287	6.73692798
AgPaperACSDomestic-GFDL-LPJML	USA	Tundra	391.7858938	383.7462889	382.54585	382.54585	382.54585	382.54585	382.54585	382.54585	382.54585	382.54585	382.54585	382.54585	382.54585	382.54585	382.54585	382.54585	382.54585	382.54585	382.54585	382.54585	382.54585
AgPaperACSDomestic-GFDL-LPJML	USA	UnmanagedForest	172.6573575	178.5761664	197.2614392	200.9538085	191.4024661	179.9097885	168.757824	155.2180165	143.640326	133.9009498	125.964931	120.8108628	116.4565245	114.4124628	113.1258877	112.0714794	111.6568265	112.3404137	113.9757857	116.2471431	118.6991795
AgPaperACSDomestic-GFDL-LPJML	USA	UnmanagedPasture	230.8520195	242.5003671	242.9372195	241.0167028	225.6213962	208.0890362	190.3604088	170.4344766	153.7054841	140.6617339	129.7459095	122.7946241	117.7228257	114.8073397	113.6505924	112.2736788	111.4686229	112.4162782	114.3843612	117.487232	120.8265115
AgPaperACSDomestic-GFDL-LPJML	USA	UrbanLand	89.93841054	117.6416099	125.7991	125.7991	125.7991	125.7991	125.7991	125.7991	125.7991	125.7991	125.7991	125.7991	125.7991	125.7991	125.7991	125.7991	125.7991	125.7991	125.7991	125.7991	125.7991
AgPaperACSDomestic-GFDL-LPJML	USA	Wheat	246.4589839	203.1016592	200.2708538	202.2498088	206.1694264	210.0727943	212.6929575	216.5899236	220.2075278	222.1811485	223.3552338	224.7783437	225.6589076	225.7328236	225.3095599	225.3096984	224.3756912	223.8809822	222.9616059	221.4269353	219.8594828
AgPaperACSDomestic-GFDL-LPJML	USA	biomass_grass	0	0	0	0	12.32431715	26.03339474	45.34850201	66.66887626	79.98315896	92.12647883	106.2511347	121.2621663	132.0219048	139.9490708	145.5718589	154.1504634	164.0126773	172.0868353	178.1766213	181.2911542	183.4481796
AgPaperACSDomestic-GFDL-LPJML	USA	biomass_tree	0	0	0	0	2.729317237	5.753338579	10.01862433	14.53664778	16.96713477	19.17997071	21.78057753	24.65873086	26.98013916	28.67931684	29.95088383	31.45114493	33.43545747	34.92334687	36.03574094	36.65407055	37.30148511
AgPaperACSDomestic-HADGEM2-EPIC	USA	Corn	270.4278128	307.5663972	327.1763384	307.8338867	316.9951371	322.9715808	331.0891065	335.8127409	340.3519826	337.4663514	341.1593626	332.5518371	328.6971917	328.2195476	324.1929153	314.3179966	313.3855793	308.1221893	304.5346788	302.9109419	295.9695948
AgPaperACSDomestic-HADGEM2-EPIC	USA	FiberCrop	45.66834026	50.24985816	36.0811456	34.32132048	35.26549138	36.14247373	36.88832561	37.36602637	38.08907413	38.73399647	39.79280685	40.53355828	41.15906467	42.45628266	43.0498625	42.74635616	44.52768402	44.20896306	43.84477986	43.86973356	42.35018574
AgPaperACSDomestic-HADGEM2-EPIC	USA	FodderGrass	82.95321089	88.43549258	65.1161364	68.6724677	72.10060084	75.66257997	79.73943969	83.94512916	87.75651296	90.00616003	94.3483123	97.27777103	98.99959374	100.5939041	101.820267	102.5555221	104.9519985	105.0980402	105.2767463	105.2199316	105.1645961
AgPaperACSDomestic-HADGEM2-EPIC	USA	FodderHerb	136.336453	127.7937428	77.1425136	85.05890662	90.24737647	95.86217278	98.31101269	101.0504509	102.5932709	109.6369969	104.2059489	99.41592437	99.28154478	94.94618447	93.00208235	92.06376263	81.68139955	80.14675097	78.15988562	73.30587106	72.34500835
AgPaperACSDomestic-HADGEM2-EPIC	USA	Forest	452.7770994	412.9992876	250.1613648	278.8198839	304.8560546	330.5484111	359.1820594	388.3032939	416.5384897	441.7040777	469.3828005	494.9197984	505.6148779	509.065412	513.5130022	520.3587099	517.622789	512.9534759	507.58235	503.3097887	497.7915366
AgPaperACSDomestic-HADGEM2-EPIC	USA	Grassland	110.3006763	118.8816879	118.571872	117.2405325	108.3790735	99.3188568	90.1227481	80.9887996	74.3056221	67.9962536	63.1148615	59.8411679	57.6719881	56.5968611	55.8469279	56.0233797	56.4385663	57.7881383	59.3723392	61.2415743	64.1053742
AgPaperACSDomestic-HADGEM2-EPIC	USA	MiscCrop	37.47761926	38.9738106	39.1558414	39.4255102	39.46057889	39.2246103	39.77195398	41.7469594	43.38718971	44.9988977	47.05378066	49.56327185	51.82415866	54.2379036	55.36313453	56.23345063	58.66663608	59.45288423	59.25874835	60.22790762	59.37023064
AgPaperACSDomestic-HADGEM2-EPIC	USA	OilCrop	252.2585766	310.1584512	319.9027228	302.2773865	300.1581991	305.8786486	307.7108639	315.1813227	318.9138794	322.1240619	322.2374738	323.7930983	325.9905242	330.992562	331.8976105	332.0438956	340.6588684	340.7231214	338.3975889	335.4332721	331.1468975
AgPaperACSDomestic-HADGEM2-EPIC	USA	OtherArableLand	670.5786667	473.8839844	454.1373879	451.3461497	425.171179	399.8826943	374.5974218	348.8039719	330.5927173	308.3538807	296.0000982	285.4329643	277.5786306	271.8491819	267.2831833	264.8021912	267.8849058	271.908222	275.9674735	279.6215982	292.013449
AgPaperACSDomestic-HADGEM2-EPIC	USA	OtherGrain	99.19647728	51.91237658	41.3204804	38.6118139	38.85332848	39.22090488	39.56335964	40.18230281	40.29504312	40.44163458	40.75054589	41.15745027	41.43571281	41.61247218	41.60568746	41.63829564	41.77049953	41.39412123	41.3280097	40.55775999	40.78365499
AgPaperACSDomestic-HADGEM2-EPIC	USA	PalmFruit	0.01065008	0.003754	0.002842	0.00289014	0.002887635	0.00290004	0.002871464	0.002754001	0.002629611	0.002476589	0.002306244	0.002258225	0.002217668	0.002161058	0.002112399	0.00205141	0.001980888	0.001927851	0.00188166	0.001825358	0.001803267
AgPaperACSDomestic-HADGEM2-EPIC	USA	Pasture	65.7937125	11.79880639	64.7622309	67.67193282	70.29631797	72.9557869	75.95003768	78.82913607	81.50674774	82.89581681	85.79541448	87.73376983	88.84048587	90.3713701	91.41060919	91.80471014	93.91342467	94.29667495	94.51468947	94.65186355	94.39656108
AgPaperACSDomestic-HADGEM2-EPIC	USA	ProtectedGrassland	992.7064624	1069.935349	1067.146911	1067.146911	1067.146911	1067.146911	1067.146911	1067.146911	1067.146911	1067.146911	1067.146911	1067.146911	1067.146911	1067.146911	1067.146911	1067.146911	1067.146911	1067.146911	1067.146911	1067.146911	1067.146911
AgPaperACSDomestic-HADGEM2-EPIC	USA	ProtectedShrubland	875.255287	877.182376	884.080203	884.080203	884.080203	884.080203	884.080203	884.080203	884.080203	884.080203	884.080203	884.080203	884.080203	884.080203	884.080203	884.080203	884.080203	884.080203	884.080203	884.080203	884.080203
AgPaperACSDomestic-HADGEM2-EPIC	USA	ProtectedUnmanagedForest	1553.915747	1607.186188	1775.352776	1775.352776	1775.352776	1775.352776	1775.352776	1775.352776	1775.352776	1775.352776	1775.352776	1775.352776	1775.352776	1775.352776	1775.352776	1775.352776	1775.352776	1775.352776	1775.352776	1775.352776	1775.352776
AgPaperACSDomestic-HADGEM2-EPIC	USA	ProtectedUnmanagedPasture	2077.667912	2182.504873	2186.435549	2186.435549	2186.435549	2186.435549	2186.435549	2186.435549	2186.435549	2186.435549	2186.435549	2186.435549	2186.435549	2186.435549	2186.435549	2186.435549	2186.435549	2186.435549	2186.435549	2186.435549	2186.435549
AgPaperACSDomestic-HADGEM2-EPIC	USA	Rice	11.59311787	12.3471304	12.1326156	12.89540621	13.49946983	14.0511261	14.56900878	15.0020668	15.21209661	15.51098567	15.24351037	15.15612201	15.36699219	15.41497901	15.44206454	15.30735732	14.9362068	14.86370863	14.52601565	14.38065355	14.00464567
AgPaperACSDomestic-HADGEM2-EPIC	USA	RockIceDesert	145.4668603	145.346099	145.54654	145.54654	145.54654	145.54654	145.54654	145.54654	145.54654	145.54654	145.54654	145.54654	145.54654	145.54654	145.54654	145.54654	145.54654	145.54654	145.54654	145.54654	145.54654
AgPaperACSDomestic-HADGEM2-EPIC	USA	Root_Tuber	5.71003917	5.03481518	4.7522716	4.918132331	5.119625734	5.271614402	5.454249087	5.766218654	5.983644304	6.220134186	6.696453623	7.182381255	7.601353556	8.109411216	8.328513787	8.535196049	9.01004757	9.235317396	9.219292557	9.435453523	9.301168608
AgPaperACSDomestic-HADGEM2-EPIC	USA	Shrubland	97.2506092	97.4648619	98.231188	96.1758547	91.1592585	85.2031489	78.6772583	71.7072625	66.2505334	61.4038066	56.25080207	53.22404343	51.31293574	50.98254142	50.73685613	50.6326492	51.23686787	52.65568047	53.8145842	55.5281884	56.7222072
AgPaperACSDomestic-HADGEM2-EPIC	USA	SugarCrop	9.153132441	8.9659056	8.1662356	8.10628519	8.084807681	7.996594573	8.027124816	8.152471853	8.199748084	8.275398541	8.340812407	8.492912755	8.722238919	8.93560434	9.026815847	9.172391643	9.237553283	9.308129278	9.357735019	9.458393985	9.561595941
AgPaperACSDomestic-HADGEM2-EPIC	USA	Tundra	391.7858938	383.7462889	382.54585	382.54585	382.54585	382.54585	382.54585	382.54585	382.54585	382.54585	382.54585	382.54585	382.54585	382.54585	382.54585	382.54585	382.54585	382.54585	382.54585	382.54585	382.54585
AgPaperACSDomestic-HADGEM2-EPIC	USA	UnmanagedForest	172.6573575	178.5761664	197.2614392	200.2616104	190.7309663	179.1159097	167.6835549	156.2499994	147.7763776	140.8384671	134.1858366	131.5284985	128.5296267	126.2034903	126.1264671	128.8378806	128.1400519	130.3455471	133.620759	138.0689522	143.3753705
AgPaperACSDomestic-HADGEM2-EPIC	USA	UnmanagedPasture	230.8520195	242.5003671	242.9372195	241.6933015	224.7844475	208.2903239	191.6614212	174.2304043	162.2951921	147.9585962	139.7735396	132.9268887	127.7453838	124.7830626	122.0503149	120.2161409	122.2167069	124.6882947	126.9217284	129.2972989	135.5515117
AgPaperACSDomestic-HADGEM2-EPIC	USA	UrbanLand	89.93841054	117.6416099	125.7991	125.7991	125.7991	125.7991	125.7991	125.7991	125.7991	125.7991	125.7991	125.7991	125.7991	125.7991	125.7991	125.7991	125.7991	125.7991	125.7991	125.7991	125.7991
AgPaperACSDomestic-HADGEM2-EPIC	USA	Wheat	246.4589839	203.1016592	200.2708538	201.9493584	207.4874359	209.6812111	210.1140114	208.546	205.6319203	208.1363777	198.8645059	195.7429319	193.1678678	191.6782839	193.6312029	192.5260945	183.1473003	178.5968694	177.7177107	177.6930544	170.104991
AgPaperACSDomestic-HADGEM2-EPIC	USA	biomass_grass	0	0	0	0	11.9972938	24.54682483	39.20742707	52.9899101	57.81717549	68.78849461	76.17993293	81.52861512	87.14189198	89.13097975	91.83333262	95.77183965	95.25070481	98.16611262	100.145598	100.0236319	99.80093594
AgPaperACSDomestic-HADGEM2-EPIC	USA	biomass_tree	0	0	0	0	2.632598785	5.453882313	8.959047263	12.42513716	13.78200483	15.78931386	17.90332844	19.27721882	20.597931	21.09994194	21.11919371	21.69269776	22.60261206	23.32799498	23.71960489	23.04493738	23.42101638
AgPaperACSDomestic-HADGEM2-LPJML	USA	Corn	270.4278128	307.5663972	327.1763384	306.1309774	311.1138927	314.6811511	312.351163	315.1762548	319.9047312	323.0878779	324.3307927	321.754201	319.4393016	315.9344491	312.5323672	310.5471729	307.0144858	306.1455991	304.5368137	303.353207	301.3683392
AgPaperACSDomestic-HADGEM2-LPJML	USA	FiberCrop	45.66834026	50.24985816	36.0811456	34.2840193	35.15063182	36.10510576	36.90173834	37.66516343	38.46568001	39.66157666	40.82174644	41.97304663	42.62523869	42.8775475	42.99129716	42.90931566	42.61329082	42.236566	41.74725537	41.16319484	40.53932485
AgPaperACSDomestic-HADGEM2-LPJML	USA	FodderGrass	82.95321089	88.43549258	65.1161364	68.42188477	71.3575519	74.57430083	77.34105635	80.26989378	82.86869815	84.88426913	87.38360325	88.96339272	90.41198508	91.17164643	91.71375896	92.6403014	92.74270262	93.17952618	93.12886549	93.18652698	92.72712275
AgPaperACSDomestic-HADGEM2-LPJML	USA	FodderHerb	136.336453	127.7937428	77.1425136	86.97332677	94.34919877	102.170239	111.1670329	120.3432499	129.2218352	139.4125917	146.2379849	149.1412825	151.348294	153.3379852	154.5831665	153.4070504	153.3141617	151.3827201	148.9560771	145.5345654	142.4647643
AgPaperACSDomestic-HADGEM2-LPJML	USA	Forest	452.7770994	412.9992876	250.1613648	276.8430016	301.9339335	326.5179561	352.1466296	374.3798929	392.9645899	409.4601813	424.6799403	435.2927106	441.2990034	442.455525	442.5824981	439.6103097	436.0559684	429.8932898	423.4194211	416.0802839	408.0947251
AgPaperACSDomestic-HADGEM2-LPJML	USA	Grassland	110.3006763	118.8816879	118.571872	117.1249779	108.4889513	99.1513247	89.950731	80.2806665	72.533998	66.0894206	60.6328089	56.9714538	54.412967	53.2986733	52.7287072	52.409338	52.5737003	53.2616372	54.6587148	56.3470462	58.4244041
AgPaperACSDomestic-HADGEM2-LPJML	USA	MiscCrop	37.47761926	38.9738106	39.1558414	38.64838291	37.90345129	37.23655247	36.6740714	36.99339507	37.09937016	37.03634109	37.19294052	37.19595811	37.07505168	36.93025712	37.00444886	36.82610494	36.74196274	36.56127632	36.38472079	36.05031624	35.6454934
AgPaperACSDomestic-HADGEM2-LPJML	USA	OilCrop	252.2585766	310.1584512	319.9027228	306.7522363	308.4377617	317.4186016	327.7939956	339.0237932	347.8225938	350.7142228	351.6921307	348.7498546	348.5449793	348.4424302	347.5766276	348.9264722	345.1678886	342.7299919	338.9464906	336.9700233	334.6110906
AgPaperACSDomestic-HADGEM2-LPJML	USA	OtherArableLand	670.5786667	473.8839844	454.1373879	450.5848472	425.1795027	397.4278561	369.851915	339.6460992	314.5187198	292.9531178	274.7669735	262.2455746	252.8097718	247.6972083	244.775969	242.7822444	242.5174356	243.8646274	247.9970011	252.9421378	259.8546069
AgPaperACSDomestic-HADGEM2-LPJML	USA	OtherGrain	99.19647728	51.91237658	41.3204804	38.49072252	38.77130223	39.0740986	39.02008853	39.48071698	39.77478582	40.08450392	40.31965336	40.61121137	40.8714301	41.12988964	41.29639545	41.4341528	41.27398695	41.20218984	41.08444908	40.91984329	40.64969788
AgPaperACSDomestic-HADGEM2-LPJML	USA	PalmFruit	0.01065008	0.003754	0.002842	0.002900043	0.002909264	0.002919332	0.002909139	0.002816218	0.002715183	0.002581051	0.002430714	0.00241692	0.002392564	0.002360072	0.00230864	0.002258421	0.0022113	0.002165858	0.002116769	0.002066842	0.002045126
AgPaperACSDomestic-HADGEM2-LPJML	USA	Pasture	65.7937125	11.79880639	64.7622309	67.53755133	69.73661308	72.11856064	74.03738483	75.98448249	77.74869225	79.02424877	80.76822155	81.90754796	82.97772066	83.72133685	84.30007899	85.08917842	85.2184905	85.68095843	85.74113463	85.97483837	85.64221444
AgPaperACSDomestic-HADGEM2-LPJML	USA	ProtectedGrassland	992.7064624	1069.935349	1067.146911	1067.146911	1067.146911	1067.146911	1067.146911	1067.146911	1067.146911	1067.146911	1067.146911	1067.146911	1067.146911	1067.146911	1067.146911	1067.146911	1067.146911	1067.146911	1067.146911	1067.146911	1067.146911
AgPaperACSDomestic-HADGEM2-LPJML	USA	ProtectedShrubland	875.255287	877.182376	884.080203	884.080203	884.080203	884.080203	884.080203	884.080203	884.080203	884.080203	884.080203	884.080203	884.080203	884.080203	884.080203	884.080203	884.080203	884.080203	884.080203	884.080203	884.080203
AgPaperACSDomestic-HADGEM2-LPJML	USA	ProtectedUnmanagedForest	1553.915747	1607.186188	1775.352776	1775.352776	1775.352776	1775.352776	1775.352776	1775.352776	1775.352776	1775.352776	1775.352776	1775.352776	1775.352776	1775.352776	1775.352776	1775.352776	1775.352776	1775.352776	1775.352776	1775.352776	1775.352776
AgPaperACSDomestic-HADGEM2-LPJML	USA	ProtectedUnmanagedPasture	2077.667912	2182.504873	2186.435549	2186.435549	2186.435549	2186.435549	2186.435549	2186.435549	2186.435549	2186.435549	2186.435549	2186.435549	2186.435549	2186.435549	2186.435549	2186.435549	2186.435549	2186.435549	2186.435549	2186.435549	2186.435549
AgPaperACSDomestic-HADGEM2-LPJML	USA	Rice	11.59311787	12.3471304	12.1326156	12.90440802	13.50465612	14.07813688	14.6925328	15.20003736	15.58698534	16.06422946	16.28584492	16.68127967	16.94162911	17.16440676	17.20522846	17.19798741	17.19160897	17.03166043	16.85426114	16.56397363	16.33022952
AgPaperACSDomestic-HADGEM2-LPJML	USA	RockIceDesert	145.4668603	145.346099	145.54654	145.54654	145.54654	145.54654	145.54654	145.54654	145.54654	145.54654	145.54654	145.54654	145.54654	145.54654	145.54654	145.54654	145.54654	145.54654	145.54654	145.54654	145.54654
AgPaperACSDomestic-HADGEM2-LPJML	USA	Root_Tuber	5.71003917	5.03481518	4.7522716	4.856532538	4.990640406	5.112652235	5.194425784	5.327693986	5.441664821	5.558495126	5.695157206	5.813187918	5.939068113	6.010299399	6.095154463	6.151742636	6.167898175	6.177205109	6.150849621	6.171273538	6.107820901
AgPaperACSDomestic-HADGEM2-LPJML	USA	Shrubland	97.2506092	97.4648619	98.231188	96.59747	91.4514613	85.5831282	79.5237755	72.7174677	67.1593355	62.32974325	57.99377972	55.2428614	53.39937514	52.6977717	52.57425565	52.35585757	52.57553448	53.18282338	54.32901446	55.86809114	57.44049817
AgPaperACSDomestic-HADGEM2-LPJML	USA	SugarCrop	9.153132441	8.9659056	8.1662356	7.783983189	7.584638066	7.317735915	6.934053627	6.905489904	6.874114408	6.842972362	6.898657308	6.840569829	6.888140975	6.964726944	7.071060706	7.136726991	7.171402951	7.257568163	7.328364761	7.322412004	7.357870061
AgPaperACSDomestic-HADGEM2-LPJML	USA	Tundra	391.7858938	383.7462889	382.54585	382.54585	382.54585	382.54585	382.54585	382.54585	382.54585	382.54585	382.54585	382.54585	382.54585	382.54585	382.54585	382.54585	382.54585	382.54585	382.54585	382.54585	382.54585
AgPaperACSDomestic-HADGEM2-LPJML	USA	UnmanagedForest	172.6573575	178.5761664	197.2614392	199.1486507	189.7048322	178.1902794	167.0261171	153.9157394	143.1360146	134.1972856	126.1640108	120.7310485	116.9383989	114.9089356	113.9406442	113.1049	113.263535	113.972352	115.9748625	118.373439	121.370719
AgPaperACSDomestic-HADGEM2-LPJML	USA	UnmanagedPasture	230.8520195	242.5003671	242.9372195	241.7138084	225.222748	207.1470728	189.1793237	169.5584855	153.4777647	139.8579301	128.5760629	121.170953	115.5673122	112.7994105	111.314681	110.1392782	110.0564673	110.864174	113.3264236	116.3497131	120.3739258
AgPaperACSDomestic-HADGEM2-LPJML	USA	UrbanLand	89.93841054	117.6416099	125.7991	125.7991	125.7991	125.7991	125.7991	125.7991	125.7991	125.7991	125.7991	125.7991	125.7991	125.7991	125.7991	125.7991	125.7991	125.7991	125.7991	125.7991	125.7991
AgPaperACSDomestic-HADGEM2-LPJML	USA	Wheat	246.4589839	203.1016592	200.2708538	202.4822419	206.8516337	210.74852	212.105399	214.7101716	218.0798552	220.9496128	223.5112754	225.7407964	226.6747282	226.7527246	226.1564677	224.9316177	222.8453819	220.6028733	218.3514664	215.902676	212.7891212
AgPaperACSDomestic-HADGEM2-LPJML	USA	biomass_grass	0	0	0	0	12.74682695	26.76891969	45.31601958	65.2298758	77.87581896	90.16992452	102.1721147	116.4968628	127.5481529	136.2544205	143.1004477	150.4887259	161.5725588	169.4649853	174.6584516	177.9584292	180.5080859
AgPaperACSDomestic-HADGEM2-LPJML	USA	biomass_tree	0	0	0	0	2.799477481	5.857154145	10.07226989	14.47054165	16.72440993	18.90133579	21.15614159	23.75645362	25.56717259	26.73041022	27.73672538	29.19177239	31.20212578	32.58789974	33.70558533	34.24810027	34.98060197
AgPaperACSDomestic-ipsl-epic	USA	Corn	270.4278128	307.5663972	327.1763384	313.3557367	313.3527195	319.534514	321.5821688	325.472502	334.1574986	343.1296345	347.887611	348.6764921	349.0199276	344.944566	342.4012997	338.3182378	335.9791936	330.4746201	328.8075787	324.1231441	325.6415377
AgPaperACSDomestic-ipsl-epic	USA	FiberCrop	45.66834026	50.24985816	36.0811456	34.43023455	35.26622037	36.16904331	36.95207975	37.68382812	38.76853996	40.46333547	41.1316149	42.16265577	42.72036628	43.03406525	43.28646322	43.71832625	44.65177668	45.80768326	46.0706257	46.53098365	47.87722609
AgPaperACSDomestic-ipsl-epic	USA	FodderGrass	82.95321089	88.43549258	65.1161364	68.77928304	71.19797646	74.84074206	77.9805249	80.97213046	83.54106668	86.49275204	89.63891002	91.9996935	94.43166114	95.72683755	97.49101286	99.13328956	101.007736	101.6050075	101.925124	101.438026	103.2826381
AgPaperACSDomestic-ipsl-epic	USA	FodderHerb	136.336453	127.7937428	77.1425136	84.16980747	92.23761705	97.59631821	103.2465508	111.371224	118.9454782	123.0714205	124.8085629	123.5533535	120.624007	118.733218	114.9799852	109.2539726	101.7634192	98.59521715	94.58149644	92.39160236	83.2455057
AgPaperACSDomestic-ipsl-epic	USA	Forest	452.7770994	412.9992876	250.1613648	279.3045414	309.0757318	333.6762709	361.2070504	384.4771643	405.1631211	424.8935997	439.5490331	454.5080263	462.106581	470.9658041	473.0513698	476.8103206	478.294371	477.3312373	471.4041458	467.6934465	456.8634384
AgPaperACSDomestic-ipsl-epic	USA	Grassland	110.3006763	118.8816879	118.571872	117.2288272	109.2096076	99.7066918	90.6567501	81.0394656	73.284038	66.9307314	61.3699738	58.2790022	56.0039539	55.259872	54.7217199	55.3624449	56.199729	57.6366987	59.1612418	61.2237889	63.4424365
AgPaperACSDomestic-ipsl-epic	USA	MiscCrop	37.47761926	38.9738106	39.1558414	40.00806816	39.90582099	39.82775491	39.99992847	41.46190586	42.69713028	43.78845692	45.33756383	47.44573434	49.56165732	51.80517314	52.86356113	54.543321	56.65273951	57.29431607	57.737422	57.50998781	57.42392074
AgPaperACSDomestic-ipsl-epic	USA	OilCrop	252.2585766	310.1584512	319.9027228	299.7785954	298.6109517	305.5289663	311.3629409	319.7037333	328.0354047	329.600609	330.5704849	326.2137809	327.3979359	327.4451464	331.3679181	333.1163109	333.3771489	334.3269658	333.2451412	329.7130947	335.5907127
AgPaperACSDomestic-ipsl-epic	USA	OtherArableLand	670.5786667	473.8839844	454.1373879	447.7063752	421.5432657	396.0665213	369.8059764	340.9119076	314.3249416	295.6980448	277.8453014	269.9516383	263.8545979	261.0880003	260.4304349	265.3498821	271.7627093	276.604766	281.1670427	286.4788163	297.0505266
AgPaperACSDomestic-ipsl-epic	USA	OtherGrain	99.19647728	51.91237658	41.3204804	38.49261651	38.40512433	38.67446304	38.80061245	39.33374543	39.61203056	40.02851282	40.17136938	40.68846869	41.08992783	41.07443102	41.27426478	41.25535831	41.10180238	40.89229241	40.74756556	40.45317857	40.07396624
AgPaperACSDomestic-ipsl-epic	USA	PalmFruit	0.01065008	0.003754	0.002842	0.002895133	0.002887979	0.002883648	0.00287487	0.002768152	0.002648279	0.002498884	0.002343388	0.002324304	0.002283771	0.002238675	0.002201747	0.002152491	0.002086995	0.002032569	0.001981555	0.001941333	0.001885602
AgPaperACSDomestic-ipsl-epic	USA	Pasture	65.7937125	11.79880639	64.7622309	67.81685361	69.54042957	72.32608361	74.6276715	76.63123242	78.29096696	80.3880431	82.87436193	84.42209912	86.29932244	87.32347105	88.77148845	90.36424577	91.96806002	92.44933653	92.89352883	92.53581552	94.18056035
AgPaperACSDomestic-ipsl-epic	USA	ProtectedGrassland	992.7064624	1069.935349	1067.146911	1067.146911	1067.146911	1067.146911	1067.146911	1067.146911	1067.146911	1067.146911	1067.146911	1067.146911	1067.146911	1067.146911	1067.146911	1067.146911	1067.146911	1067.146911	1067.146911	1067.146911	1067.146911
AgPaperACSDomestic-ipsl-epic	USA	ProtectedShrubland	875.255287	877.182376	884.080203	884.080203	884.080203	884.080203	884.080203	884.080203	884.080203	884.080203	884.080203	884.080203	884.080203	884.080203	884.080203	884.080203	884.080203	884.080203	884.080203	884.080203	884.080203
AgPaperACSDomestic-ipsl-epic	USA	ProtectedUnmanagedForest	1553.915747	1607.186188	1775.352776	1775.352776	1775.352776	1775.352776	1775.352776	1775.352776	1775.352776	1775.352776	1775.352776	1775.352776	1775.352776	1775.352776	1775.352776	1775.352776	1775.352776	1775.352776	1775.352776	1775.352776	1775.352776
AgPaperACSDomestic-ipsl-epic	USA	ProtectedUnmanagedPasture	2077.667912	2182.504873	2186.435549	2186.435549	2186.435549	2186.435549	2186.435549	2186.435549	2186.435549	2186.435549	2186.435549	2186.435549	2186.435549	2186.435549	2186.435549	2186.435549	2186.435549	2186.435549	2186.435549	2186.435549	2186.435549
AgPaperACSDomestic-ipsl-epic	USA	Rice	11.59311787	12.3471304	12.1326156	12.88692949	13.62331456	14.18608272	14.76091438	15.41921922	15.99071675	16.51260987	16.62108469	16.98213484	17.15413852	17.29779942	17.27768228	17.21227999	16.9163813	16.6269018	16.39573396	16.09387484	15.51783077
AgPaperACSDomestic-ipsl-epic	USA	RockIceDesert	145.4668603	145.346099	145.54654	145.54654	145.54654	145.54654	145.54654	145.54654	145.54654	145.54654	145.54654	145.54654	145.54654	145.54654	145.54654	145.54654	145.54654	145.54654	145.54654	145.54654	145.54654
AgPaperACSDomestic-ipsl-epic	USA	Root_Tuber	5.71003917	5.03481518	4.7522716	4.893156893	5.019356838	5.22302612	5.39124921	5.613083261	5.780813387	5.967109277	6.282006406	6.560752299	6.887410234	7.181791616	7.372566459	7.649000189	8.01738784	8.053242262	8.147289505	8.132190591	8.260159941
AgPaperACSDomestic-ipsl-epic	USA	Shrubland	97.2506092	97.4648619	98.231188	96.100458	91.0016289	85.6397105	79.8659423	73.3066754	67.2235169	62.325023	58.83621815	55.43810507	53.54903645	52.96561747	52.65606884	53.54038827	54.04634655	54.60785107	56.14665155	57.42234128	58.72072812
AgPaperACSDomestic-ipsl-epic	USA	SugarCrop	9.153132441	8.9659056	8.1662356	8.077991244	8.024154783	8.006018151	7.96335068	8.131423367	8.201440868	8.232472568	8.271600481	8.419894901	8.581665014	8.777582884	8.86138567	8.977504295	9.119092576	9.202136799	9.282861882	9.382291862	9.470971832
AgPaperACSDomestic-ipsl-epic	USA	Tundra	391.7858938	383.7462889	382.54585	382.54585	382.54585	382.54585	382.54585	382.54585	382.54585	382.54585	382.54585	382.54585	382.54585	382.54585	382.54585	382.54585	382.54585	382.54585	382.54585	382.54585	382.54585
AgPaperACSDomestic-ipsl-epic	USA	UnmanagedForest	172.6573575	178.5761664	197.2614392	200.1668218	194.2542216	181.5746981	170.2401088	156.8619486	146.0981731	136.486822	127.3590079	122.5706293	118.2866491	118.0211535	116.8495316	117.6593678	118.3369005	120.8631864	123.269144	127.6266073	128.9903121
AgPaperACSDomestic-ipsl-epic	USA	UnmanagedPasture	230.8520195	242.5003671	242.9372195	240.4491225	223.4659811	206.8641395	190.0179689	171.1350796	154.1261899	142.1209995	131.7279294	126.2302358	122.4055774	120.5633275	120.0481197	122.9174375	126.4106907	128.9797018	131.8295395	134.704916	140.9964509
AgPaperACSDomestic-ipsl-epic	USA	UrbanLand	89.93841054	117.6416099	125.7991	125.7991	125.7991	125.7991	125.7991	125.7991	125.7991	125.7991	125.7991	125.7991	125.7991	125.7991	125.7991	125.7991	125.7991	125.7991	125.7991	125.7991	125.7991
AgPaperACSDomestic-ipsl-epic	USA	Wheat	246.4589839	203.1016592	200.2708538	203.633834	208.2009074	210.7751422	211.1606838	213.4281929	215.1352055	213.1870953	211.0443779	205.7795943	202.5116719	198.24253	193.8731264	186.380041	177.6055947	170.4210696	167.2585342	166.6293841	160.0434512
AgPaperACSDomestic-ipsl-epic	USA	biomass_grass	0	0	0	0	12.69840806	25.67040867	42.54617289	61.14372116	72.52481448	80.77236299	96.28079635	105.187128	111.1511487	112.679099	115.0620384	110.6456294	108.3686636	108.9437013	110.3259255	110.2109357	103.9868447
AgPaperACSDomestic-ipsl-epic	USA	biomass_tree	0	0	0	0	2.645434772	5.393145673	9.110724636	13.18158551	15.3787585	17.19031213	19.6721597	22.21059838	23.64288334	24.15033421	24.64023214	25.07250348	25.7009046	26.56456934	26.88382952	26.98593257	26.62088081
AgPaperACSDomestic-ipsl-jpjml	USA	Corn	270.4278128	307.5663972	327.1763384	308.9322794	312.8177544	317.8543297	317.8663239	320.8566018	326.4554538	332.8822152	332.5102458	329.7992601	327.8417885	324.4835757	319.8038704	315.9840502	313.2397971	308.928629	306.2191929	303.1492245	301.5113156
AgPaperACSDomestic-ipsl-jpjml	USA	FiberCrop	45.66834026	50.24985816	36.0811456	34.45573712	35.33072077	36.29454616	37.26229965	38.04180516	39.14021668	40.82619073	41.45053219	42.64649779	43.3265875	43.84836283	44.10181921	44.2019457	44.23568794	44.10619507	43.74878342	43.33966162	42.92593424
AgPaperACSDomestic-ipsl-jpjml	USA	FodderGrass	82.95321089	88.43549258	65.1161364	68.56413692	71.55042541	75.03686024	78.03804897	81.0078419	83.53579972	86.17628767	88.22465654	89.85019449	91.25400909	92.75738031	93.66043428	94.43690421	95.45516775	95.41290361	95.41961209	95.16961583	94.9618158
AgPaperACSDomestic-ipsl-jpjml	USA	FodderHerb	136.336453	127.7937428	77.1425136	86.01324143	93.20191392	99.95972256	108.5372807	118.1104063	126.9069091	134.6495652	143.0418553	146.1315737	148.3142888	148.3474243	149.1888048	148.5694705	145.1253472	144.5428683	142.3849044	139.0043559	135.4421512
AgPaperACSDomestic-ipsl-jpjml	USA	Forest	452.7770994	412.9992876	250.1613648	278.0933248	303.9831434	328.9691678	353.4159461	374.4949734	392.1168032	407.7660136	421.6543654	431.7674188	438.0432491	439.8621707	440.870699	439.2288568	435.0482842	430.051147	423.5336882	418.2197094	410.3369873
AgPaperACSDomestic-ipsl-jpjml	USA	Grassland	110.3006763	118.8816879	118.571872	117.026009	108.4016064	99.0549319	89.6155485	79.9220809	72.0106052	65.365945	60.2026718	56.5905297	54.1800277	52.886972	52.2393417	52.0809225	52.0078855	52.8082822	54.1233238	55.9589859	57.9406691
AgPaperACSDomestic-ipsl-jpjml	USA	MiscCrop	37.47761926	38.9738106	39.1558414	38.71129289	38.01745991	37.42956219	36.96757016	37.2129117	37.54001054	37.5131144	37.58651912	37.65881922	37.7360632	37.6778566	37.67033296	37.69803169	37.73198615	37.63312318	37.40227519	37.23658929	36.81968346
AgPaperACSDomestic-ipsl-jpjml	USA	OilCrop	252.2585766	310.1584512	319.9027228	304.8037484	305.3532924	312.2387582	321.3074	332.1265125	342.7793405	345.9083528	347.2372738	344.6937713	343.4083518	345.3149012	345.6570082	346.3122144	347.2524993	345.1278581	342.3369816	338.3404766	337.4154947
AgPaperACSDomestic-ipsl-jpjml	USA	OtherArableLand	670.5786667	473.8839844	454.1373879	449.76923	425.3215627	398.6287945	370.1688725	340.1993307	314.0372214	292.1898337	274.7750236	262.4418239	253.6063491	249.2228951	246.6508478	245.7217734	244.9127414	246.4402323	250.3075443	256.0859918	262.7569098
AgPaperACSDomestic-ipsl-jpjml	USA	OtherGrain	99.19647728	51.91237658	41.3204804	38.69926336	39.0290608	39.28223063	39.45581192	40.10622857	40.44730399	40.96163117	41.2710577	41.68109549	42.06943226	42.49702966	42.71259292	42.74566671	42.91704356	42.63213796	42.4986371	42.26233932	42.04735197
AgPaperACSDomestic-ipsl-jpjml	USA	PalmFruit	0.01065008	0.003754	0.002842	0.002912028	0.002908964	0.002898261	0.002890152	0.002805366	0.00269159	0.002554576	0.002390342	0.002395565	0.00237011	0.00232209	0.002292855	0.002265618	0.002243452	0.002210842	0.002168822	0.002145768	0.002107603
AgPaperACSDomestic-ipsl-jpjml	USA	Pasture	65.7937125	11.79880639	64.7622309	67.58369356	69.79458834	72.37686272	74.46128447	76.42621458	78.12366752	79.9314497	81.30918898	82.32911226	83.35681049	84.51977997	85.23979635	85.93467318	86.86553493	87.0398311	87.18052024	87.11600352	87.05974578
AgPaperACSDomestic-ipsl-jpjml	USA	ProtectedGrassland	992.7064624	1069.935349	1067.146911	1067.146911	1067.146911	1067.146911	1067.146911	1067.146911	1067.146911	1067.146911	1067.146911	1067.146911	1067.146911	1067.146911	1067.146911	1067.146911	1067.146911	1067.146911	1067.146911	1067.146911	1067.146911
AgPaperACSDomestic-ipsl-jpjml	USA	ProtectedShrubland	875.255287	877.182376	884.080203	884.080203	884.080203	884.080203	884.080203	884.080203	884.080203	884.080203	884.080203	884.080203	884.080203	884.080203	884.080203	884.080203	884.080203	884.080203	884.080203	884.080203	884.080203
AgPaperACSDomestic-ipsl-jpjml	USA	ProtectedUnmanagedForest	1553.915747	1607.186188	1775.352776	1775.352776	1775.352776	1775.352776	1775.352776	1775.352776	1775.352776	1775.352776	1775.352776	1775.352776	1775.352776	1775.352776	1775.352776	1775.352776	1775.352776	1775.352776	1775.352776	1775.352776	1775.352776
AgPaperACSDomestic-ipsl-jpjml	USA	ProtectedUnmanagedPasture	2077.667912	2182.504873	2186.435549	2186.435549	2186.435549	2186.435549	2186.435549	2186.435549	2186.435549	2186.435549	2186.435549	2186.435549	2186.435549	2186.435549	2186.435549	2186.435549	2186.435549	2186.435549	2186.435549	2186.435549	2186.435549
AgPaperACSDomestic-ipsl-jpjml	USA	Rice	11.59311787	12.3471304	12.1326156	12.95612501	13.59789536	14.19525333	14.76554495	15.36604483	15.92338605	16.37074517	16.67177966	17.05455827	17.28641612	17.46272136	17.54890397	17.45460992	17.29385707	17.12546364	16.96292087	16.74079584	16.46384705
AgPaperACSDomestic-ipsl-jpjml	USA	RockIceDesert	145.4668603	145.346099	145.54654	145.54654	145.54654	145.54654	145.54654	145.54654	145.54654	145.54654	145.54654	145.54654	145.54654	145.54654	145.54654	145.54654	145.54654	145.54654	145.54654	145.54654	145.54654
AgPaperACSDomestic-ipsl-jpjml	USA	Root_Tuber	5.71003917	5.03481518	4.7522716	4.860723062	4.972847554	5.088278937	5.204632659	5.3013074	5.428445861	5.497194565	5.585325855	5.653978976	5.743238475	5.831645301	5.897981315	5.958021253	6.039827766	6.081644795	6.080037814	6.078258091	6.041769831
AgPaperACSDomestic-ipsl-jpjml	USA	Shrubland	97.2506092	97.4648619	98.231188	96.0718036	91.0074679	85.2192519	79.0631454	72.2530005	66.5984481	61.3600992	57.04097655	54.10299817	52.07030305	50.95501323	50.51408936	50.52075333	50.40576892	51.43615643	52.66618101	54.24660789	55.77917643
AgPaperACSDomestic-ipsl-jpjml	USA	SugarCrop	9.153132441	8.9659056	8.1662356	7.744697024	7.496836527	7.204962097	6.880607287	6.747699718	6.578729441	6.531599657	6.909861566	6.945139161	6.606041386	7.036635074	7.163577604	6.853287758	7.03632754	7.093361405	7.119353624	7.344023739	7.499075015
AgPaperACSDomestic-ipsl-jpjml	USA	Tundra	391.7858938	383.7462889	382.54585	382.54585	382.54585	382.54585	382.54585	382.54585	382.54585	382.54585	382.54585	382.54585	382.54585	382.54585	382.54585	382.54585	382.54585	382.54585	382.54585	382.54585	382.54585
AgPaperACSDomestic-ipsl-jpjml	USA	UnmanagedForest	172.6573575	178.5761664	197.2614392	199.6976176	190.69101	178.9741559	166.8174085	153.0650991	141.6805435	131.5453102	123.6059327	118.4365982	114.7356866	112.3300678	111.4130513	111.1012982	110.2976116	111.6616266	113.5964508	116.7281126	119.4867398
AgPaperACSDomestic-ipsl-jpjml	USA	UnmanagedPasture	230.8520195	242.5003671	242.9372195	241.0542826	224.9905591	207.6234883	189.2274552	169.8633108	153.2620646	139.5299647	128.6600454	121.0055705	115.6341358	112.8850636	111.16635	110.566705	110.0344412	111.1263506	113.4293452	116.7849166	120.6261552
AgPaperACSDomestic-ipsl-jpjml	USA	UrbanLand	89.93841054	117.6416099	125.7991	125.7991	125.7991	125.7991	125.7991	125.7991	125.7991	125.7991	125.7991	125.7991	125.7991	125.7991	125.7991	125.7991	125.7991	125.7991	125.7991	125.7991	125.7991
AgPaperACSDomestic-ipsl-jpjml	USA	Wheat	246.4589839	203.1016592	200.2708538	202.242756	206.46185	210.0194752	213.2084216	216.7704343	220.0854264	223.9364937	225.5311411	226.9325098	228.1494217	228.0346251	227.6502711	226.6882803	225.8453207	223.841418	221.8941034	219.4477342	216.4077816
AgPaperACSDomestic-ipsl-jpjml	USA	biomass_grass	0	0	0	0	12.49901695	26.0930333	45.08092927	65.11766826	77.92659705	89.48796086	102.6247815	117.2414044	127.5963739	133.7477197	139.3602931	145.0574398	153.5007425	160.8424126	166.0349826	169.0110755	170.325959
AgPaperACSDomestic-ipsl-jpjml	USA	biomass_tree	0	0	0	0	2.761281706	5.735680219	9.93479413	14.29013917	16.7026949	18.84952367	21.38673439	24.31715695	26.32125614	27.57836052	28.7698657	30.16526601	32.0343575	33.34840494	34.34142297	35.0153186	35.43191285
AgPaperACSFull-GFDL-EPIC	USA	Corn	270.4278128	307.5663972	327.1763384	313.9605977	314.8976383	314.0760047	309.5481161	313.45656	324.3653822	334.3190566	343.0882565	344.6096614	344.2934581	340.950921	338.2371244	336.4783717	333.4134647	334.3987944	331.1829879	330.6300253	338.607136
AgPaperACSFull-GFDL-EPIC	USA	FiberCrop	45.66834026	50.24985816	36.0811456	35.0516224	35.80145141	36.36275317	37.5098299	38.95719015	40.69406643	41.89093385	43.62355407	45.37541657	47.785209	48.86552382	49.65622322	51.06016133	53.44274416	54.95948165	56.96927247	56.82674509	57.64228666
AgPaperACSFull-GFDL-EPIC	USA	FodderGrass	82.95321089	88.43549258	65.1161364	69.04847277	71.70159833	74.58082215	77.09901107	79.59768092	82.16528455	84.33629363	86.64249785	88.41862036	89.94385231	91.65202513	93.09124279	93.59097046	94.83271003	95.95918843	95.76425654	95.94470164	96.41801316
AgPaperACSFull-GFDL-EPIC	USA	FodderHerb	136.336453	127.7937428	77.1425136	84.83184778	89.37528317	97.25221559	105.4078014	111.7483063	117.5058309	121.7477213	129.5598465	129.2776784	128.0912511	128.98383	128.4934004	128.2189471	123.0951951	118.2779666	117.5025445	113.0660741	105.1578565
AgPaperACSFull-GFDL-EPIC	USA	Forest	452.7770994	412.9992876	250.1613648	280.170195	307.4607654	330.9154421	357.7334386	379.013104	400.0878766	418.4565314	434.958244	454.4570835	466.5301404	476.7253335	480.7508863	475.5819006	480.4303861	480.4951676	472.6004458	467.5949314	463.8529805
AgPaperACSFull-GFDL-EPIC	USA	Grassland	110.3006763	118.8816879	118.571872	116.2169449	108.7298266	100.9284384	92.5121952	83.4040724	75.6952198	70.1404534	64.8256455	61.6105182	58.9271412	57.6937984	57.1271054	56.8558901	56.5570667	57.0079999	57.6168441	59.3873034	61.1880081
AgPaperACSFull-GFDL-EPIC	USA	MiscCrop	37.47761926	38.9738106	39.1558414	39.89115259	39.27474771	38.66020522	37.86104738	38.56455519	39.14011668	40.17652528	40.01175072	41.20320115	41.89208316	42.36313598	43.01741773	42.99266909	44.3286339	45.2718804	45.3916959	45.87926843	46.18233827
AgPaperACSFull-GFDL-EPIC	USA	OilCrop	252.2585766	310.1584512	319.9027228	302.4199747	300.1789943	307.2976903	314.8137384	323.3643802	328.3811544	324.605463	319.4355439	311.7581577	307.3006916	305.7066558	306.4245702	310.2912771	306.9133655	303.849174	301.0275879	297.9773974	289.9014209
AgPaperACSFull-GFDL-EPIC	USA	OtherArableLand	670.5786667	473.8839844	454.1373879	447.0320731	425.5760263	404.1810426	380.6992611	352.7031145	329.2173526	312.0180692	294.3757135	285.081851	276.0211092	273.6996134	272.3444776	269.6358776	270.6240417	272.581394	273.3100237	279.7587164	285.1555226
AgPaperACSFull-GFDL-EPIC	USA	OtherGrain	99.19647728	51.91237658	41.3204804	38.92288623	39.13560692	38.88269102	38.85580409	39.3616406	39.65712	39.60850617	40.03625013	40.43898461	40.94136681	41.27004192	41.37681534	41.96440189	41.91704402	41.80807302	42.35628129	42.6439821	42.59757386
AgPaperACSFull-GFDL-EPIC	USA	PalmFruit	0.01065008	0.003754	0.002842	0.002870082	0.002847547	0.00285354	0.002822843	0.002709387	0.002610169	0.002478643	0.002388152	0.002377741	0.0023964	0.002376656	0.002329903	0.002321541	0.002303203	0.002262669	0.002236582	0.00221882	0.002179158
AgPaperACSFull-GFDL-EPIC	USA	Pasture	65.7937125	11.79880639	64.7622309	67.90261415	69.99066296	72.13864385	73.83411221	75.59488906	77.25929919	78.89709055	80.37658739	81.6254843	82.58402524	83.90015392	85.0390422	85.49214202	86.41894495	87.49060803	87.3473512	87.67476947	87.89891828
AgPaperACSFull-GFDL-EPIC	USA	ProtectedGrassland	992.7064624	1069.935349	1067.146911	1067.146911	1067.146911	1067.146911	1067.146911	1067.146911	1067.146911	1067.146911	1067.146911	1067.146911	1067.146911	1067.146911	1067.146911	1067.146911	1067.146911	1067.146911	1067.146911	1067.146911	1067.146911
AgPaperACSFull-GFDL-EPIC	USA	ProtectedShrubland	875.255287	877.182376	884.080203	884.080203	884.080203	884.080203	884.080203	884.080203	884.080203	884.080203	884.080203	884.080203	884.080203	884.080203	884.080203	884.080203	884.080203	884.080203	884.080203	884.080203	884.080203
AgPaperACSFull-GFDL-EPIC	USA	ProtectedUnmanagedForest	1553.915747	1607.186188	1775.352776	1775.352776	1775.352776	1775.352776	1775.352776	1775.352776	1775.352776	1775.352776	1775.352776	1775.352776	1775.352776	1775.352776	1775.352776	1775.352776	1775.352776	1775.352776	1775.352776	1775.352776	1775.352776
AgPaperACSFull-GFDL-EPIC	USA	ProtectedUnmanagedPasture	2077.667912	2182.504873	2186.435549	2186.435549	2186.435549	2186.435549	2186.435549	2186.435549	2186.435549	2186.435549	2186.435549	2186.435549	2186.435549	2186.435549	2186.435549	2186.435549	2186.435549	2186.435549	2186.435549	2186.435549	2186.435549
AgPaperACSFull-GFDL-EPIC	USA	Rice	11.59311787	12.3471304	12.1326156	12.92274043	13.49357996	13.96441074	14.56456008	15.16225679	15.73783808	15.96534506	16.32658288	16.57263114	16.78397531	16.95710316	16.91220231	17.07938078	16.95805309	16.83541963	16.9254021	16.91108483	16.66697463
AgPaperACSFull-GFDL-EPIC	USA	RockIceDesert	145.4668603	145.346099	145.54654	145.54654	145.54654	145.54654	145.54654	145.54654	145.54654	145.54654	145.54654	145.54654	145.54654	145.54654	145.54654	145.54654	145.54654	145.54654	145.54654	145.54654	145.54654
AgPaperACSFull-GFDL-EPIC	USA	Root_Tuber	5.71003917	5.03481518	4.7522716	4.82712084	4.989057386	5.035160792	5.037645653	5.206338708	5.281073458	5.439453784	5.35466191	5.411142009	5.425844146	5.486108756	5.636604205	5.566452981	5.749261683	5.880001019	5.933374205	6.064476592	6.01747529
AgPaperACSFull-GFDL-EPIC	USA	Shrubland	97.2506092	97.4648619	98.231188	95.1773784	91.0140261	86.0584947	80.419913	74.6044682	68.8867949	64.7180179	60.05426468	57.28629145	55.05944641	54.00693319	53.38547807	52.91652218	52.72916691	53.205215	53.81926746	54.91500911	55.17202415
AgPaperACSFull-GFDL-EPIC	USA	SugarCrop	9.153132441	8.9659056	8.1662356	8.153754161	8.184615945	8.097656446	8.191795266	8.258875713	8.431249535	8.604976769	8.748147605	8.973411983	9.413006482	9.800762926	9.919849936	10.24712266	10.6137276	10.85134736	10.92344934	11.01747549	11.12055676
AgPaperACSFull-GFDL-EPIC	USA	Tundra	391.7858938	383.7462889	382.54585	382.54585	382.54585	382.54585	382.54585	382.54585	382.54585	382.54585	382.54585	382.54585	382.54585	382.54585	382.54585	382.54585	382.54585	382.54585	382.54585	382.54585	382.54585
AgPaperACSFull-GFDL-EPIC	USA	UnmanagedForest	172.6573575	178.5761664	197.2614392	199.2666038	191.7414324	181.8657625	171.6926171	158.7719479	148.1005843	139.7566559	131.9195096	128.0192535	124.9201455	123.4238227	122.6342937	121.2931631	121.3333233	121.7918295	122.6264778	124.7018713	127.6783993
AgPaperACSFull-GFDL-EPIC	USA	UnmanagedPasture	230.8520195	242.5003671	242.9372195	238.7375124	225.4505256	211.3686479	196.0054809	178.3042535	162.9393436	152.4120184	141.1751001	135.4725965	129.7750649	127.992669	126.8439585	125.1247524	125.4023123	126.6354858	126.8676652	130.7356621	133.723427
AgPaperACSFull-GFDL-EPIC	USA	UrbanLand	89.93841054	117.6416099	125.7991	125.7991	125.7991	125.7991	125.7991	125.7991	125.7991	125.7991	125.7991	125.7991	125.7991	125.7991	125.7991	125.7991	125.7991	125.7991	125.7991	125.7991	125.7991
AgPaperACSFull-GFDL-EPIC	USA	Wheat	246.4589839	203.1016592	200.2708538	202.7457197	205.924666	204.8480117	202.3161749	203.9623992	204.6264051	203.5762936	201.6917581	194.914381	193.5167721	190.0420321	186.1773215	185.130924	180.2656365	177.3083778	180.1745365	178.9698823	178.0965807
AgPaperACSFull-GFDL-EPIC	USA	biomass_grass	0	0	0	0	11.77497353	25.14390587	43.32232513	63.03340422	72.79491382	82.39503421	94.19680081	103.4956242	113.0560053	111.8804836	113.5843485	119.8150679	122.9844874	122.7703707	128.2243988	125.9513535	123.9328314
AgPaperACSFull-GFDL-EPIC	USA	biomass_tree	0	0	0	0	2.583979944	5.621510833	9.854780957	14.21043078	16.31289135	18.21496658	20.87934075	23.27801889	25.01973106	25.87893227	26.62757141	27.94369956	29.27042984	29.90224823	30.71653451	30.62897961	30.26984099
AgPaperACSFull-GFDL-LPJML	USA	Corn	270.4278128	307.5663972	327.1763384	306.5123095	308.6700879	310.5665164	304.8728572	304.6099689	310.9595814	315.8433701	315.8364415	312.5634717	311.6248925	308.2768666	303.9342924	301.521017	299.1685545	297.0254909	295.1239715	292.8285915	291.3791656
AgPaperACSFull-GFDL-LPJML	USA	FiberCrop	45.66834026	50.24985816	36.0811456	33.96745526	34.53879188	35.16793851	35.73506022	36.27716221	37.1636096	37.71600967	38.16458482	38.79923953	39.15906589	39.34132674	39.43145707	39.5908837	39.71416736	39.77136772	39.88872109	39.83886343	39.59239273
AgPaperACSFull-GFDL-LPJML	USA	FodderGrass	82.95321089	88.43549258	65.1161364	68.49205155	71.25819165	74.31136864	76.69902062	78.8980182	81.00086152	82.78602141	84.38221164	85.52285547	86.84717003	87.77388913	88.41281878	88.92158281	89.47049782	89.67078654	89.6737302	89.54638369	89.39608064
AgPaperACSFull-GFDL-LPJML	USA	FodderHerb	136.336453	127.7937428	77.1425136	83.8912502	90.78243548	97.38251662	105.3040773	112.1359162	118.1029993	124.0268218	131.3912705	134.703424	133.8000352	134.1453406	134.1405835	133.122401	130.6188746	128.8539967	127.1227717	124.2896127	121.1045694
AgPaperACSFull-GFDL-LPJML	USA	Forest	452.7770994	412.9992876	250.1613648	278.0782881	302.6041456	326.3973913	351.2116768	371.4207769	387.6761326	402.7992142	415.6490349	426.2166586	431.8323217	433.884466	434.3305951	430.5630171	428.305993	423.5990915	417.1255738	411.2351316	403.4829557
AgPaperACSFull-GFDL-LPJML	USA	Grassland	110.3006763	118.8816879	118.571872	118.1968709	110.3385341	101.6879222	93.1176927	84.5962537	77.6222771	72.2381044	67.8967816	65.0577487	63.2274472	62.3038771	61.9406643	61.4225841	61.4012824	61.8298956	62.7669905	64.2158501	66.06807
AgPaperACSFull-GFDL-LPJML	USA	MiscCrop	37.47761926	38.9738106	39.1558414	38.55991456	37.78701803	37.01992808	36.19531379	36.36676377	36.20538554	36.29262591	35.87226461	35.73275715	35.73605572	35.3983552	35.09337775	34.53109843	34.39316946	33.98654747	33.57903464	33.203655	32.88996318
AgPaperACSFull-GFDL-LPJML	USA	OilCrop	252.2585766	310.1584512	319.9027228	300.4623191	300.3325403	308.6157249	317.0668699	325.3574982	332.7853462	333.1722782	330.8907267	325.1762327	322.707946	322.3834452	322.2347068	323.7158662	321.5084672	318.354765	315.9336077	312.8045123	311.231765
AgPaperACSFull-GFDL-LPJML	USA	OtherArableLand	670.5786667	473.8839844	454.1373879	453.7905008	431.61017	406.3795741	380.8309732	354.057345	331.5474538	314.3664274	300.3099155	291.4596143	285.9573035	282.3512397	281.4648155	278.7707126	278.2821133	278.9813701	281.3041083	285.8785108	291.3971776
AgPaperACSFull-GFDL-LPJML	USA	OtherGrain	99.19647728	51.91237658	41.3204804	38.43057416	38.52649308	38.65874351	38.67214394	38.86387087	38.82789986	38.80830722	38.85298202	39.29738215	39.68409771	39.98675579	40.34659557	40.82839411	40.81275956	40.90273692	40.87817575	40.90405937	40.71610475
AgPaperACSFull-GFDL-LPJML	USA	PalmFruit	0.01065008	0.003754	0.002842	0.002817243	0.002728854	0.002726177	0.00265402	0.002538262	0.002423421	0.002297818	0.002205773	0.002179122	0.002175712	0.002128382	0.002076545	0.002030442	0.001986619	0.001949557	0.001917387	0.001899073	0.001877853
AgPaperACSFull-GFDL-LPJML	USA	Pasture	65.7937125	11.79880639	64.7622309	67.50813486	69.63813172	71.91751337	73.57339629	75.06373515	76.5102197	77.83959052	78.94830021	79.75317656	80.81261206	81.52762869	82.07899872	82.48305923	82.93586832	83.18273985	83.23718351	83.23228158	83.22517223
AgPaperACSFull-GFDL-LPJML	USA	ProtectedGrassland	992.7064624	1069.935349	1067.146911	1067.146911	1067.146911	1067.146911	1067.146911	1067.146911	1067.146911	1067.146911	1067.146911	1067.146911	1067.146911	1067.146911	1067.146911	1067.146911	1067.146911	1067.146911	1067.146911	1067.146911	1067.146911
AgPaperACSFull-GFDL-LPJML	USA	ProtectedShrubland	875.255287	877.182376	884.080203	884.080203	884.080203	884.080203	884.080203	884.080203	884.080203	884.080203	884.080203	884.080203	884.080203	884.080203	884.080203	884.080203	884.080203	884.080203	884.080203	884.080203	884.080203
AgPaperACSFull-GFDL-LPJML	USA	ProtectedUnmanagedForest	1553.915747	1607.186188	1775.352776	1775.352776	1775.352776	1775.352776	1775.352776	1775.352776	1775.352776	1775.352776	1775.352776	1775.352776	1775.352776	1775.352776	1775.352776	1775.352776	1775.352776	1775.352776	1775.352776	1775.352776	1775.352776
AgPaperACSFull-GFDL-LPJML	USA	ProtectedUnmanagedPasture	2077.667912	2182.504873	2186.435549	2186.435549	2186.435549	2186.435549	2186.435549	2186.435549	2186.435549	2186.435549	2186.435549	2186.435549	2186.435549	2186.435549	2186.435549	2186.435549	2186.435549	2186.435549	2186.435549	2186.435549	2186.435549
AgPaperACSFull-GFDL-LPJML	USA	Rice	11.59311787	12.3471304	12.1326156	12.56937347	13.06161683	13.54417048	13.95859363	14.38253728	14.70113322	14.72419844	14.692526	14.78878237	14.7360441	14.66837265	14.58746705	14.44078656	14.29340051	14.14184741	14.01019238	13.85911392	13.62349525
AgPaperACSFull-GFDL-LPJML	USA	RockIceDesert	145.4668603	145.346099	145.54654	145.54654	145.54654	145.54654	145.54654	145.54654	145.54654	145.54654	145.54654	145.54654	145.54654	145.54654	145.54654	145.54654	145.54654	145.54654	145.54654	145.54654	145.54654
AgPaperACSFull-GFDL-LPJML	USA	Root_Tuber	5.71003917	5.03481518	4.7522716	4.86843148	4.968499188	5.065143622	5.149142275	5.233208575	5.278765847	5.340271068	5.360987258	5.395036817	5.46125761	5.469370371	5.513875102	5.501905716	5.518098561	5.519526204	5.499718241	5.493628413	5.456688762
AgPaperACSFull-GFDL-LPJML	USA	Shrubland	97.2506092	97.4648619	98.231188	96.5972042	92.255733	86.9519275	81.6802288	76.1737498	71.4128955	67.6049432	64.2033316	62.02244041	60.59968599	59.77398821	59.46225648	59.24618536	59.17313604	59.62304197	60.46468824	61.61942434	63.03594295
AgPaperACSFull-GFDL-LPJML	USA	SugarCrop	9.153132441	8.9659056	8.1662356	7.732547922	7.360089329	7.120745675	6.708909686	6.561812609	6.386231917	6.214336774	6.244563713	6.257083026	6.268503446	6.236893887	6.240167289	6.233853743	6.247061153	6.275416977	6.291130864	6.346074477	6.29340405
AgPaperACSFull-GFDL-LPJML	USA	Tundra	391.7858938	383.7462889	382.54585	382.54585	382.54585	382.54585	382.54585	382.54585	382.54585	382.54585	382.54585	382.54585	382.54585	382.54585	382.54585	382.54585	382.54585	382.54585	382.54585	382.54585	382.54585
AgPaperACSFull-GFDL-LPJML	USA	UnmanagedForest	172.6573575	178.5761664	197.2614392	202.5784773	193.9770562	183.2476139	173.1290511	161.7709325	152.0190899	144.1453752	137.9419198	134.0785622	131.0508839	129.5947863	128.7543618	127.6007076	127.450121	127.8183002	129.0139328	131.0122147	133.4888689
AgPaperACSFull-GFDL-LPJML	USA	UnmanagedPasture	230.8520195	242.5003671	242.9372195	243.166811	229.0055851	212.5031485	196.0705936	178.976905	164.6148585	153.9680964	145.2283585	139.8851586	136.5258288	134.3269805	133.7627063	132.2257743	131.7829093	132.3311491	133.7819813	136.5421479	139.8979409
AgPaperACSFull-GFDL-LPJML	USA	UrbanLand	89.93841054	117.6416099	125.7991	125.7991	125.7991	125.7991	125.7991	125.7991	125.7991	125.7991	125.7991	125.7991	125.7991	125.7991	125.7991	125.7991	125.7991	125.7991	125.7991	125.7991	125.7991
AgPaperACSFull-GFDL-LPJML	USA	Wheat	246.4589839	203.1016592	200.2708538	201.8772255	205.3840304	208.7140794	211.5332903	214.4142107	216.1240271	216.1716411	216.6961374	218.0274038	218.7451672	218.1617923	217.0680058	218.2756285	216.7771703	216.881514	216.0516953	215.607706	214.785978
AgPaperACSFull-GFDL-LPJML	USA	biomass_grass	0	0	0	0	12.42264782	26.21358274	45.63195395	67.30488297	80.96092916	93.47440069	106.4860647	118.0022434	126.0687343	133.5670978	139.076076	147.3696419	156.5929814	164.2444219	170.1581832	172.8850816	173.8491313
AgPaperACSFull-GFDL-LPJML	USA	biomass_tree	0	0	0	0	2.757592428	5.81393928	10.13892369	14.81419247	17.38050901	19.74768712	22.23152899	24.54083463	26.43514791	28.10777043	29.40642975	30.91500489	32.83337864	34.28606483	35.3750619	35.93759796	36.36562556
AgPaperACSFull-HADGEM2-EPIC	USA	Corn	270.4278128	307.5663972	327.1763384	308.1013082	317.8008801	323.7491222	332.3443728	336.8062673	341.4387838	339.2014599	342.8333773	334.7914146	331.5574781	332.6090333	329.1152383	320.0299808	319.3372279	315.0987594	312.3273059	312.0067102	304.9354688
AgPaperACSFull-HADGEM2-EPIC	USA	FiberCrop	45.66834026	50.24985816	36.0811456	35.01145844	36.33644667	37.65954517	39.04948734	39.74929435	40.65093193	42.00440429	43.76279324	44.42807959	46.1216721	48.82990383	49.57951445	50.38530784	52.4988865	53.41008326	53.83914869	54.52992991	52.59715964
AgPaperACSFull-HADGEM2-EPIC	USA	FodderGrass	82.95321089	88.43549258	65.1161364	68.66568359	72.09759265	75.60547912	79.76463656	83.96147565	87.79110323	90.32109056	94.87344151	97.97368465	99.85192397	101.779697	103.0757914	104.0570597	106.5381656	107.017247	107.3460482	107.4305713	107.4179105
AgPaperACSFull-HADGEM2-EPIC	USA	FodderHerb	136.336453	127.7937428	77.1425136	84.14866468	88.02819677	92.27092286	97.31185446	100.790573	102.7893976	114.473171	112.304502	109.0802571	110.1710825	108.6191736	106.7403087	107.6259598	96.6534985	97.53407262	96.14417605	90.70640268	89.94774535
AgPaperACSFull-HADGEM2-EPIC	USA	Forest	452.7770994	412.9992876	250.1613648	278.6112863	305.9678605	333.7378829	363.2152845	394.0927342	423.578035	453.0961911	481.5413615	507.2756847	519.0199115	523.6925368	527.7437605	538.129223	538.6094574	536.5042736	533.7097304	530.8128141	528.1039314
AgPaperACSFull-HADGEM2-EPIC	USA	Grassland	110.3006763	118.8816879	118.571872	117.1459863	108.0477318	99.0175247	89.5397281	80.3668533	73.617239	65.5644307	59.9608433	56.3513696	53.5296387	51.2749068	50.4876202	49.2902371	49.2906516	49.2825757	50.0344392	51.2103719	53.4782796
AgPaperACSFull-HADGEM2-EPIC	USA	MiscCrop	37.47761926	38.9738106	39.1558414	39.39326045	39.42624125	39.20777291	39.74111466	41.70152786	43.32017176	44.94899895	47.00612852	49.50129418	51.79302424	54.27302607	55.41296636	56.37401063	58.86745126	59.76900268	59.6389779	60.62755627	59.81449389
AgPaperACSFull-HADGEM2-EPIC	USA	OilCrop	252.2585766	310.1584512	319.9027228	302.446969	301.6580935	306.6270568	308.3775529	315.065675	319.1170814	325.0436326	326.6216913	329.766395	333.8246678	341.5973151	342.8510378	345.0142751	353.342661	355.7870053	354.6823276	352.81834	348.9483786
AgPaperACSFull-HADGEM2-EPIC	USA	OtherArableLand	670.5786667	473.8839844	454.1373879	451.0268819	424.3641598	399.3791534	373.4832107	347.732854	329.4185132	301.4746537	286.3370614	274.4164156	264.1723502	254.2976684	249.583558	242.3679781	244.148042	243.4961199	244.9468302	246.5850878	257.20621
AgPaperACSFull-HADGEM2-EPIC	USA	OtherGrain	99.19647728	51.91237658	41.3204804	38.48138263	38.83924947	39.20121658	39.47929447	39.96485349	39.85743345	40.38826628	40.70184743	41.22532746	41.76902034	42.27824104	42.55277818	43.38358598	43.4448898	43.73721256	43.92986416	43.35132706	43.89382662
AgPaperACSFull-HADGEM2-EPIC	USA	PalmFruit	0.01065008	0.003754	0.002842	0.002927459	0.002947223	0.002954946	0.002918727	0.002797097	0.002658247	0.002532781	0.002378027	0.002379416	0.002395844	0.002431431	0.002406877	0.002448653	0.002452819	0.002480516	0.00246836	0.002438753	0.002465671
AgPaperACSFull-HADGEM2-EPIC	USA	Pasture	65.7937125	11.79880639	64.7622309	67.66489677	70.29689034	72.93143444	75.9629551	78.83166006	81.52228815	82.99470464	85.93963492	87.93997204	89.079928	90.74817435	91.83024209	92.27356274	94.4461845	95.00528877	95.29680453	95.52939819	95.25783952
AgPaperACSFull-HADGEM2-EPIC	USA	ProtectedGrassland	992.7064624	1069.935349	1067.146911	1067.146911	1067.146911	1067.146911	1067.146911	1067.146911	1067.146911	1067.146911	1067.146911	1067.146911	1067.146911	1067.146911	1067.146911	1067.146911	1067.146911	1067.146911	1067.146911	1067.146911	1067.146911
AgPaperACSFull-HADGEM2-EPIC	USA	ProtectedShrubland	875.255287	877.182376	884.080203	884.080203	884.080203	884.080203	884.080203	884.080203	884.080203	884.080203	884.080203	884.080203	884.080203	884.080203	884.080203	884.080203	884.080203	884.080203	884.080203	884.080203	884.080203
AgPaperACSFull-HADGEM2-EPIC	USA	ProtectedUnmanagedForest	1553.915747	1607.186188	1775.352776	1775.352776	1775.352776	1775.352776	1775.352776	1775.352776	1775.352776	1775.352776	1775.352776	1775.352776	1775.352776	1775.352776	1775.352776	1775.352776	1775.352776	1775.352776	1775.352776	1775.352776	1775.352776
AgPaperACSFull-HADGEM2-EPIC	USA	ProtectedUnmanagedPasture	2077.667912	2182.504873	2186.435549	2186.435549	2186.435549	2186.435549	2186.435549	2186.435549	2186.435549	2186.435549	2186.435549	2186.435549	2186.435549	2186.435549	2186.435549	2186.435549	2186.435549	2186.435549	2186.435549	2186.435549	2186.435549
AgPaperACSFull-HADGEM2-EPIC	USA	Rice	11.59311787	12.3471304	12.1326156	12.96733774	13.72630197	14.42743306	14.9157793	15.44922369	15.62445857	16.16331039	16.02274002	16.058508	16.56239334	17.03072242	17.16350149	17.56774874	17.39792763	17.78959261	17.68237991	17.84700858	17.70843456
AgPaperACSFull-HADGEM2-EPIC	USA	RockIceDesert	145.4668603	145.346099	145.54654	145.54654	145.54654	145.54654	145.54654	145.54654	145.54654	145.54654	145.54654	145.54654	145.54654	145.54654	145.54654	145.54654	145.54654	145.54654	145.54654	145.54654	145.54654
AgPaperACSFull-HADGEM2-EPIC	USA	Root_Tuber	5.71003917	5.03481518	4.7522716	4.933756683	5.138095095	5.304213883	5.489322434	5.827075588	6.042409184	6.313733502	6.814275245	7.347560583	7.812892753	8.422112954	8.670306486	8.969200158	9.52916596	9.861876363	9.891672401	10.17939004	10.04271722
AgPaperACSFull-HADGEM2-EPIC	USA	Shrubland	97.2506092	97.4648619	98.231188	96.1626227	91.0686202	85.1312881	78.3212951	71.2563799	65.7455911	59.50171054	53.68742139	50.36243086	47.93587071	46.67831446	46.38625132	45.22673899	45.59364056	46.00714415	46.60330873	47.91160302	48.75098875
AgPaperACSFull-HADGEM2-EPIC	USA	SugarCrop	9.153132441	8.9659056	8.1662356	8.265724739	8.325147336	8.294963734	8.403664458	8.620329352	8.860432085	9.150607531	9.350377376	9.628439691	10.05292361	10.70986262	10.79512403	11.1668099	11.2741029	11.52206116	11.60049289	11.64060194	11.58374735
AgPaperACSFull-HADGEM2-EPIC	USA	Tundra	391.7858938	383.7462889	382.54585	382.54585	382.54585	382.54585	382.54585	382.54585	382.54585	382.54585	382.54585	382.54585	382.54585	382.54585	382.54585	382.54585	382.54585	382.54585	382.54585	382.54585	382.54585
AgPaperACSFull-HADGEM2-EPIC	USA	UnmanagedForest	172.6573575	178.5761664	197.2614392	200.0733768	190.3281583	178.9910283	167.1116128	155.7161994	147.1797905	137.3805357	129.3364374	125.8821054	121.6523933	117.1851243	116.9039606	117.0344541	115.930324	115.7760634	117.6820854	120.9233173	125.3369605
AgPaperACSFull-HADGEM2-EPIC	USA	UnmanagedPasture	230.8520195	242.5003671	242.9372195	241.5009081	224.3799337	208.2913615	191.172885	173.8470347	161.8873445	143.9226856	133.9025404	126.1703206	119.5367092	113.9658226	111.1350017	106.5088768	107.7957096	107.4025898	108.075073	109.1813409	114.3606159
AgPaperACSFull-HADGEM2-EPIC	USA	UrbanLand	89.93841054	117.6416099	125.7991	125.7991	125.7991	125.7991	125.7991	125.7991	125.7991	125.7991	125.7991	125.7991	125.7991	125.7991	125.7991	125.7991	125.7991	125.7991	125.7991	125.7991	125.7991
AgPaperACSFull-HADGEM2-EPIC	USA	Wheat	246.4589839	203.1016592	200.2708538	202.678374	206.8398892	207.4561518	205.5444162	202.2233743	197.3186248	200.3683508	192.1745797	187.935425	184.5439689	182.6006849	183.927522	183.5488808	173.8749646	169.6268109	168.9632832	169.6897083	162.4200675
AgPaperACSFull-HADGEM2-EPIC	USA	biomass_grass	0	0	0	0	11.98087044	24.5380769	39.11455306	52.87752885	57.75361269	69.15620156	76.27637217	81.90018238	87.71118898	89.67154495	92.31923376	96.69473485	96.14129563	99.34983376	101.2342184	101.2955636	101.9114437
AgPaperACSFull-HADGEM2-EPIC	USA	biomass_tree	0	0	0	0	2.629270255	5.457398492	8.936546384	12.39889225	13.76653645	15.81173155	17.83252463	19.24490232	20.5805565	21.01589402	21.00625629	21.63176833	22.56612011	23.30275594	23.65164057	23.00345205	23.5634128
AgPaperACSFull-ipsl-epic	USA	Corn	270.4278128	307.5663972	327.1763384	313.9633046	314.6725798	321.103809	323.5315283	328.0704993	336.849252	346.2539874	350.900214	352.5995517	353.830542	351.2383503	349.307906	346.4548116	345.0131096	340.7607331	339.8464864	336.2485044	336.0710883
AgPaperACSFull-ipsl-epic	USA	FiberCrop	45.66834026	50.24985816	36.0811456	34.63641336	35.78606959	37.00961987	38.38851136	39.8183785	41.7871207	44.59125412	46.96560283	50.24708099	53.43034386	56.76531187	58.09780021	60.0244706	62.203326	64.17863892	65.47744273	65.68619453	65.39907794
AgPaperACSFull-ipsl-epic	USA	FodderGrass	82.95321089	88.43549258	65.1161364	68.81036525	71.23510319	74.88013468	78.0329079	81.07020173	83.62286287	86.62900172	89.90524108	92.48070322	95.18450934	96.95542857	98.85586299	100.8801883	103.0959951	104.0126664	104.585894	104.1175588	105.8988118
AgPaperACSFull-ipsl-epic	USA	FodderHerb	136.336453	127.7937428	77.1425136	83.67455606	90.81212822	96.19586446	101.5637025	109.8693871	116.7340723	121.1817934	125.3455083	127.3489764	127.6467704	133.1056209	130.0018234	128.8090114	123.4151927	122.7078853	120.3976692	117.47458	106.2859484
AgPaperACSFull-ipsl-epic	USA	Forest	452.7770994	412.9992876	250.1613648	277.6833928	308.5287188	333.7922621	363.9632109	387.2365064	409.9565794	432.4167659	447.8488182	464.3256442	471.777021	479.5140046	481.4460657	485.5628615	488.7611289	490.8781439	485.4866074	484.7663907	479.4026192
AgPaperACSFull-ipsl-epic	USA	Grassland	110.3006763	118.8816879	118.571872	117.1783048	109.1156621	99.5425747	90.1339283	80.4367426	72.6515312	65.6459108	59.2197493	55.0069238	51.4823435	48.7730454	47.8938929	47.2360696	46.9254942	46.8355639	47.4020625	48.8709383	50.9876781
AgPaperACSFull-ipsl-epic	USA	MiscCrop	37.47761926	38.9738106	39.1558414	39.93461235	39.85323315	39.75568946	39.9591481	41.40810069	42.62067362	43.77105078	45.32327283	47.49730836	49.66919797	52.02136771	53.14858608	54.86943132	57.13399846	57.90097521	58.39548904	58.25111257	58.19991224
AgPaperACSFull-ipsl-epic	USA	OilCrop	252.2585766	310.1584512	319.9027228	301.5359016	301.2532634	307.6460373	313.9956812	323.1183985	331.4995195	334.400222	336.1552979	334.0761147	337.9477055	341.1103145	345.878018	349.8805537	352.3755778	357.0340938	357.4851969	354.2935475	358.7368615
AgPaperACSFull-ipsl-epic	USA	OtherArableLand	670.5786667	473.8839844	454.1373879	447.4875403	421.4924718	395.8409345	368.810612	339.7232989	313.3525232	292.7249321	271.6606534	259.8662092	249.0077694	238.738846	236.6595073	236.659185	238.8488695	238.4285368	239.6346271	243.5461686	254.586744
AgPaperACSFull-ipsl-epic	USA	OtherGrain	99.19647728	51.91237658	41.3204804	38.41395688	38.14439121	38.45083857	38.46733071	38.97583058	39.03215854	39.44443304	39.75276044	40.42197813	41.30082585	42.22077817	42.63474754	42.98644531	43.15403067	43.93637641	44.41349393	44.46375356	43.64135932
AgPaperACSFull-ipsl-epic	USA	PalmFruit	0.01065008	0.003754	0.002842	0.002931917	0.002960511	0.002945731	0.00297692	0.00287696	0.002768356	0.00264374	0.002507823	0.002545559	0.002587215	0.002605316	0.002604881	0.002632368	0.002645801	0.002679963	0.002667125	0.002651378	0.002614455
AgPaperACSFull-ipsl-epic	USA	Pasture	65.7937125	11.79880639	64.7622309	67.83686286	69.57693835	72.36359858	74.67381871	76.7093984	78.36901734	80.48121526	82.99001434	84.59200728	86.54621766	87.71903411	89.23293257	91.04533693	92.82473844	93.45925733	94.06745379	93.74377635	95.35843153
AgPaperACSFull-ipsl-epic	USA	ProtectedGrassland	992.7064624	1069.935349	1067.146911	1067.146911	1067.146911	1067.146911	1067.146911	1067.146911	1067.146911	1067.146911	1067.146911	1067.146911	1067.146911	1067.146911	1067.146911	1067.146911	1067.146911	1067.146911	1067.146911	1067.146911	1067.146911
AgPaperACSFull-ipsl-epic	USA	ProtectedShrubland	875.255287	877.182376	884.080203	884.080203	884.080203	884.080203	884.080203	884.080203	884.080203	884.080203	884.080203	884.080203	884.080203	884.080203	884.080203	884.080203	884.080203	884.080203	884.080203	884.080203	884.080203
AgPaperACSFull-ipsl-epic	USA	ProtectedUnmanagedForest	1553.915747	1607.186188	1775.352776	1775.352776	1775.352776	1775.352776	1775.352776	1775.352776	1775.352776	1775.352776	1775.352776	1775.352776	1775.352776	1775.352776	1775.352776	1775.352776	1775.352776	1775.352776	1775.352776	1775.352776	1775.352776
AgPaperACSFull-ipsl-epic	USA	ProtectedUnmanagedPasture	2077.667912	2182.504873	2186.435549	2186.435549	2186.435549	2186.435549	2186.435549	2186.435549	2186.435549	2186.435549	2186.435549	2186.435549	2186.435549	2186.435549	2186.435549	2186.435549	2186.435549	2186.435549	2186.435549	2186.435549	2186.435549
AgPaperACSFull-ipsl-epic	USA	Rice	11.59311787	12.3471304	12.1326156	12.79460736	13.71654844	14.26675186	15.12144274	15.73590449	16.36274189	17.18861744	17.43618606	18.13155077	18.58476207	19.04563299	19.26524346	19.49756505	19.66421159	19.89197162	19.93597474	19.96123323	19.50728496
AgPaperACSFull-ipsl-epic	USA	RockIceDesert	145.4668603	145.346099	145.54654	145.54654	145.54654	145.54654	145.54654	145.54654	145.54654	145.54654	145.54654	145.54654	145.54654	145.54654	145.54654	145.54654	145.54654	145.54654	145.54654	145.54654	145.54654
AgPaperACSFull-ipsl-epic	USA	Root_Tuber	5.71003917	5.03481518	4.7522716	4.89583544	5.030449053	5.233134338	5.406648352	5.627358725	5.803516149	6.004808632	6.329421749	6.626083653	6.985551168	7.310849758	7.523973433	7.839688932	8.275878227	8.381074703	8.513663578	8.521171384	8.676824278
AgPaperACSFull-ipsl-epic	USA	Shrubland	97.2506092	97.4648619	98.231188	96.1636177	91.0816598	85.652742	79.6430363	73.0261078	66.9324003	61.55820549	57.32674543	52.99356321	50.05858636	47.77535487	47.18246524	47.01095449	46.63161427	46.06530497	46.93398908	47.89608703	49.24479623
AgPaperACSFull-ipsl-epic	USA	SugarCrop	9.153132441	8.9659056	8.1662356	8.226076745	8.296325943	8.31323468	8.454459619	8.865803372	9.267849001	9.533784933	9.739349316	10.34135179	10.79799291	11.22925822	11.38940279	11.54868028	11.82360833	11.86916433	11.80301384	11.84206174	11.76558757
AgPaperACSFull-ipsl-epic	USA	Tundra	391.7858938	383.7462889	382.54585	382.54585	382.54585	382.54585	382.54585	382.54585	382.54585	382.54585	382.54585	382.54585	382.54585	382.54585	382.54585	382.54585	382.54585	382.54585	382.54585	382.54585	382.54585
AgPaperACSFull-ipsl-epic	USA	UnmanagedForest	172.6573575	178.5761664	197.2614392	199.8624104	194.0110217	181.2976548	169.6247322	156.0617698	145.3973622	134.8358428	124.1990935	117.4510057	110.8873987	106.8905609	105.0986459	103.5436851	102.3058334	102.2349141	103.0402527	106.4079925	108.4133509
AgPaperACSFull-ipsl-epic	USA	UnmanagedPasture	230.8520195	242.5003671	242.9372195	240.163812	223.3910866	206.7257081	189.5310782	170.5022869	153.7560551	140.599331	128.1829328	120.2518563	113.4436736	106.8481784	105.4609959	105.239595	106.1002465	105.469525	106.207542	108.2832177	114.857525
AgPaperACSFull-ipsl-epic	USA	UrbanLand	89.93841054	117.6416099	125.7991	125.7991	125.7991	125.7991	125.7991	125.7991	125.7991	125.7991	125.7991	125.7991	125.7991	125.7991	125.7991	125.7991	125.7991	125.7991	125.7991	125.7991	125.7991
AgPaperACSFull-ipsl-epic	USA	Wheat	246.4589839	203.1016592	200.2708538	204.0182681	205.9428064	208.1769189	206.395248	206.9196213	205.415482	201.6537542	200.8534819	193.5396682	191.8028406	191.006195	187.0337165	181.1187786	173.5631069	166.7480482	165.7066295	164.8305071	157.3951218
AgPaperACSFull-ipsl-epic	USA	biomass_grass	0	0	0	0	12.69694664	25.64752179	42.49091749	60.97411454	72.5070485	81.12496397	97.3309512	107.0183858	113.0674467	114.7969572	116.6135825	112.1731169	109.72741	110.2682648	111.5097165	111.4971606	106.2881944
AgPaperACSFull-ipsl-epic	USA	biomass_tree	0	0	0	0	2.642598683	5.3843706	9.091993059	13.13016104	15.36158352	17.23991888	19.81436923	22.46377665	23.82831207	24.21462937	24.55488791	24.89929435	25.43626614	26.21873737	26.43666022	26.57752618	26.56262407
AgPaperACSFull-ipsl-lpjml	USA	Corn	270.4278128	307.5663972	327.1763384	308.0606888	312.0273731	317.1358076	316.9085396	320.4615365	326.5133424	334.21633	334.4702355	332.3567428	331.1796342	328.3339297	324.7739901	321.7256827	319.27338	316.2817635	313.8885909	311.5624079	309.9018316
AgPaperACSFull-ipsl-lpjml	USA	FiberCrop	45.66834026	50.24985816	36.0811456	34.17608067	35.04173008	35.87598074	36.69372211	37.27523347	38.05695004	39.53287655	40.16984618	41.47826621	42.4371524	43.07608016	43.54267451	43.92420254	44.19841273	44.50927776	44.54002806	44.5447162	44.45386919
AgPaperACSFull-ipsl-lpjml	USA	FodderGrass	82.95321089	88.43549258	65.1161364	68.4535938	71.4168693	74.89416186	77.80504711	80.73685556	83.23812108	85.97805064	88.06043642	89.72834602	91.21182842	92.80073387	93.85141639	94.70339625	95.81006407	95.89210187	95.96042331	95.7812978	95.562716
AgPaperACSFull-ipsl-lpjml	USA	FodderHerb	136.336453	127.7937428	77.1425136	84.85323324	91.20497325	97.77287404	104.5523213	113.2665541	121.6925164	130.6675041	139.9294863	143.9058415	147.3833173	149.7774019	153.1025001	154.0768016	152.9311603	153.6145896	152.6124241	149.650101	145.9971364
AgPaperACSFull-ipsl-lpjml	USA	Forest	452.7770994	412.9992876	250.1613648	276.7347182	302.4288177	326.9175162	351.3122612	371.0815859	387.9356307	402.9398569	416.0316586	425.774661	431.3473866	432.4096958	432.524795	430.3605961	426.1788653	420.4667019	413.803079	408.490648	400.8868725
AgPaperACSFull-ipsl-lpjml	USA	Grassland	110.3006763	118.8816879	118.571872	118.0364594	109.6047676	100.3455468	91.3190364	81.9864321	74.2765595	67.240331	62.0038012	58.2023263	55.5140535	53.7786315	52.4329364	52.0209313	51.4957342	51.8685685	52.8421987	54.3727052	56.2088019
AgPaperACSFull-ipsl-lpjml	USA	MiscCrop	37.47761926	38.9738106	39.1558414	38.63546131	37.93603552	37.33528493	36.85616725	37.04978033	37.33061631	37.27682564	37.33355713	37.38908797	37.48741215	37.44866378	37.45862713	37.49735606	37.5327707	37.41225537	37.18219879	37.00988549	36.59382999
AgPaperACSFull-ipsl-lpjml	USA	OilCrop	252.2585766	310.1584512	319.9027228	301.633998	302.5623373	309.5729756	317.36756	327.5535561	337.5849384	342.3781661	343.5194074	341.1079413	340.3886068	342.2326279	343.5614693	343.981789	345.0976771	344.1499724	341.6798266	338.3444175	336.9538545
AgPaperACSFull-ipsl-lpjml	USA	OtherArableLand	670.5786667	473.8839844	454.1373879	452.3957894	428.6638485	402.3228146	375.231879	346.5351893	321.1753358	298.1400055	280.4937246	267.538046	257.6887884	251.5717463	246.2573335	244.3272806	241.8069678	241.6311532	244.1753016	248.835613	254.9734498
AgPaperACSFull-ipsl-lpjml	USA	OtherGrain	99.19647728	51.91237658	41.3204804	38.57543863	38.77798919	39.04845723	39.19558235	39.79535306	40.12710224	40.82142499	41.36329922	41.98992798	42.68870208	43.42597082	44.1286047	44.44287238	44.97073904	45.10792148	45.21824451	45.28272415	45.19939746
AgPaperACSFull-ipsl-lpjml	USA	PalmFruit	0.01065008	0.003754	0.002842	0.002875365	0.002857239	0.002845367	0.002846227	0.002731952	0.002601675	0.002465171	0.002286739	0.002285925	0.002256252	0.002211084	0.002185588	0.002155837	0.00214962	0.002128192	0.002096743	0.002078045	0.00204943
AgPaperACSFull-ipsl-lpjml	USA	Pasture	65.7937125	11.79880639	64.7622309	67.53695316	69.74565479	72.32751542	74.37475831	76.33760333	78.03297715	79.90127273	81.30078959	82.34164505	83.40206234	84.57537444	85.33568718	86.05208214	86.99622626	87.23506847	87.39254352	87.36536719	87.29049548
AgPaperACSFull-ipsl-lpjml	USA	ProtectedGrassland	992.7064624	1069.935349	1067.146911	1067.146911	1067.146911	1067.146911	1067.146911	1067.146911	1067.146911	1067.146911	1067.146911	1067.146911	1067.146911	1067.146911	1067.146911	1067.146911	1067.146911	1067.146911	1067.146911	1067.146911	1067.146911
AgPaperACSFull-ipsl-lpjml	USA	ProtectedShrubland	875.255287	877.182376	884.080203	884.080203	884.080203	884.080203	884.080203	884.080203	884.080203	884.080203	884.080203	884.080203	884.080203	884.080203	884.080203	884.080203	884.080203	884.080203	884.080203	884.080203	884.080203
AgPaperACSFull-ipsl-lpjml	USA	ProtectedUnmanagedForest	1553.915747	1607.186188	1775.352776	1775.352776	1775.352776	1775.352776	1775.352776	1775.352776	1775.352776	1775.352776	1775.352776	1775.352776	1775.352776	1775.352776	1775.352776	1775.352776	1775.352776	1775.352776	1775.352776	1775.352776	1775.352776
AgPaperACSFull-ipsl-lpjml	USA	ProtectedUnmanagedPasture	2077.667912	2182.504873	2186.435549	2186.435549	2186.435549	2186.435549	2186.435549	2186.435549	2186.435549	2186.435549	2186.435549	2186.435549	2186.435549	2186.435549	2186.435549	2186.435549	2186.435549	2186.435549	2186.435549	2186.435549	2186.435549
AgPaperACSFull-ipsl-lpjml	USA	Rice	11.59311787	12.3471304	12.1326156	12.70938287	13.24973682	13.7302524	14.17190822	14.52732911	14.81472051	15.17599304	15.3312615	15.58527696	15.7253041	15.77474729	15.78724599	15.67180198	15.53469548	15.41095876	15.26743078	15.11781273	14.91179031
AgPaperACSFull-ipsl-lpjml	USA	RockIceDesert	145.4668603	145.346099	145.54654	145.54654	145.54654	145.54654	145.54654	145.54654	145.54654	145.54654	145.54654	145.54654	145.54654	145.54654	145.54654	145.54654	145.54654	145.54654	145.54654	145.54654	145.54654
AgPaperACSFull-ipsl-lpjml	USA	Root_Tuber	5.71003917	5.03481518	4.7522716	4.852684976	4.964201175	5.077322037	5.192496407	5.286025781	5.410775411	5.479368025	5.564711087	5.633283567	5.722295078	5.80919678	5.875169223	5.935987293	6.01966709	6.065545405	6.065201451	6.067835536	6.031987883
AgPaperACSFull-ipsl-lpjml	USA	Shrubland	97.2506092	97.4648619	98.231188	96.6052136	91.7195522	86.0386931	80.2246429	73.7618369	68.3283775	62.86368154	58.5084409	55.42968027	53.1667605	51.64218466	50.59341131	50.3567401	49.81836622	50.49681142	51.43510232	52.78243923	54.21169175
AgPaperACSFull-ipsl-lpjml	USA	SugarCrop	9.153132441	8.9659056	8.1662356	7.623339102	7.348083309	6.978781927	6.55934671	6.32134207	6.104102759	5.9594067	6.216908779	6.313287881	5.993146698	6.346790956	6.396053767	6.175206033	6.282239168	6.324817308	6.362988456	6.560951842	6.698301564
AgPaperACSFull-ipsl-lpjml	USA	Tundra	391.7858938	383.7462889	382.54585	382.54585	382.54585	382.54585	382.54585	382.54585	382.54585	382.54585	382.54585	382.54585	382.54585	382.54585	382.54585	382.54585	382.54585	382.54585	382.54585	382.54585	382.54585
AgPaperACSFull-ipsl-lpjml	USA	UnmanagedForest	172.6573575	178.5761664	197.2614392	201.1172941	192.4399341	180.8569304	169.4494987	156.2451491	145.2157545	134.413457	126.3381588	120.8544486	116.6372209	113.3978297	111.173249	110.365084	108.7492986	109.2629109	110.5644212	113.1332268	115.6552835
AgPaperACSFull-ipsl-lpjml	USA	UnmanagedPasture	230.8520195	242.5003671	242.9372195	242.9078068	227.3252532	210.1257383	192.6828858	174.030503	157.8361248	143.1834934	132.0517306	123.9351735	117.8554871	113.9615557	110.4829909	109.2177281	107.6014724	107.5877688	109.039366	111.6659222	115.1577047
AgPaperACSFull-ipsl-lpjml	USA	UrbanLand	89.93841054	117.6416099	125.7991	125.7991	125.7991	125.7991	125.7991	125.7991	125.7991	125.7991	125.7991	125.7991	125.7991	125.7991	125.7991	125.7991	125.7991	125.7991	125.7991	125.7991	125.7991
AgPaperACSFull-ipsl-lpjml	USA	Wheat	246.4589839	203.1016592	200.2708538	202.3710156	205.4536459	208.9204486	212.0539088	215.2862298	218.519283	222.6233913	226.1051515	228.7842602	230.6466791	232.5479504	234.9311346	234.5913813	235.1885698	234.5411125	234.2172189	232.3137314	230.499247
AgPaperACSFull-ipsl-lpjml	USA	biomass_grass	0	0	0	0	12.58465663	26.22777092	45.31015643	65.34335463	78.24320222	89.56042022	101.2926293	114.9914809	124.9596623	131.2750586	136.8522848	142.3195563	150.4925012	157.0068241	161.7467409	164.5039534	165.7920307
AgPaperACSFull-ipsl-lpjml	USA	biomass_tree	0	0	0	0	2.783812937	5.774865815	10.01780716	14.39788137	16.84339401	18.92813783	21.19468675	23.94011763	25.8443685	27.09446567	28.21860279	29.5335134	31.3015732	32.41403423	33.28734601	33.89459774	34.29976808
AgPaperACSInternational-GFDL-EPIC	USA	Corn	270.4278128	307.5663972	327.1763384	312.0519541	318.4036394	320.9450866	321.9747494	324.2577664	331.2678971	337.9106603	340.8897062	341.5491999	341.6124237	339.7917814	336.9849174	334.3006273	332.161872	330.9168979	329.2657679	327.8037396	326.2309326
AgPaperACSInternational-GFDL-EPIC	USA	FiberCrop	45.66834026	50.24985816	36.0811456	34.951145	36.07327006	36.83116705	38.15512312	39.57236683	41.33069636	42.71487911	44.51097509	46.95773124	49.76842303	52.34844274	54.02236951	56.83576116	61.14777964	65.40262943	67.57303814	69.39787398	70.72897307
AgPaperACSInternational-GFDL-EPIC	USA	FodderGrass	82.95321089	88.43549258	65.1161364	68.96145665	72.12168436	75.33641667	78.36656753	81.08010329	83.63362055	85.89549248	88.09807998	89.70498435	91.20191171	92.64119039	93.80191198	94.5639986	95.22616116	95.70502209	95.89301282	95.94546635	95.66540426
AgPaperACSInternational-GFDL-EPIC	USA	FodderHerb	136.336453	127.7937428	77.1425136	85.55443857	90.05736543	95.81066894	101.4373642	107.4076052	114.1053497	119.3970821	125.4327287	127.6053305	127.4608714	129.8818864	131.2150159	128.6547021	127.5455906	126.7423108	124.646792	122.6279291	118.5696202
AgPaperACSInternational-GFDL-EPIC	USA	Forest	452.7770994	412.9992876	250.1613648	277.5401552	302.4519223	326.9049029	353.3274881	375.280481	393.9835566	411.3239405	428.1507158	441.8452133	449.4476585	453.0680385	452.622962	449.9751948	447.7331034	441.8494429	434.6729199	426.5766673	419.1982672
AgPaperACSInternational-GFDL-EPIC	USA	Grassland	110.3006763	118.8816879	118.571872	116.1750469	107.9499555	100.0628628	91.4205592	82.3902316	74.5344145	68.6652321	63.4109376	59.6369982	56.8481167	54.9076794	53.9235062	53.6378758	52.83846	52.6158832	53.2336891	54.1787636	55.7071152
AgPaperACSInternational-GFDL-EPIC	USA	MiscCrop	37.47761926	38.9738106	39.1558414	38.69833808	38.13772362	37.60180399	37.05992624	37.37952815	37.61419332	37.75141115	37.88319307	38.02711769	38.14498628	38.22444606	38.22351673	38.16452391	38.05548078	37.89698516	37.6684274	37.39499822	37.12023944
AgPaperACSInternational-GFDL-EPIC	USA	OilCrop	252.2585766	310.1584512	319.9027228	305.4854856	305.0381442	309.6975271	315.637581	324.8322383	333.7548769	334.2066372	331.6958001	326.7509251	325.3268744	325.5166364	328.0436763	327.0970978	326.4297002	324.8012255	322.7322744	322.7144567	321.9876834
AgPaperACSInternational-GFDL-EPIC	USA	OtherArableLand	670.5786667	473.8839844	454.1373879	448.256894	425.3327576	403.0247133	377.6876278	349.935848	325.3497544	306.6538145	289.5241708	276.9341993	267.2122408	260.290102	256.5040644	254.9529325	251.5976349	249.9923631	251.310691	253.8349133	258.5716244
AgPaperACSInternational-GFDL-EPIC	USA	OtherGrain	99.19647728	51.91237658	41.3204804	38.90775029	39.29612631	38.99789613	39.04416283	39.60587559	39.91200693	39.87478476	40.02712598	40.6628532	41.39711841	41.95046774	42.34411335	42.95703462	43.42454045	43.86308255	44.26561783	44.57288436	44.56955101
AgPaperACSInternational-GFDL-EPIC	USA	PalmFruit	0.01065008	0.003754	0.002842	0.002858629	0.002838036	0.002829194	0.002793845	0.002682316	0.002568262	0.002435715	0.00233377	0.002323377	0.002331992	0.00232785	0.002288491	0.002284231	0.002268448	0.002246449	0.00222889	0.002226801	0.002202086
AgPaperACSInternational-GFDL-EPIC	USA	Pasture	65.7937125	11.79880639	64.7622309	67.92164661	70.32280356	72.77128205	74.97958404	76.833048	78.58392449	80.17485958	81.70982922	82.81142963	83.86265615	84.880447	85.73452759	86.32133574	86.77419409	87.09263848	87.25750039	87.34378511	87.22912968
AgPaperACSInternational-GFDL-EPIC	USA	ProtectedGrassland	992.7064624	1069.935349	1067.146911	1067.146911	1067.146911	1067.146911	1067.146911	1067.146911	1067.146911	1067.146911	1067.146911	1067.146911	1067.146911	1067.146911	1067.146911	1067.146911	1067.146911	1067.146911	1067.146911	1067.146911	1067.146911
AgPaperACSInternational-GFDL-EPIC	USA	ProtectedShrubland	875.255287	877.182376	884.080203	884.080203	884.080203	884.080203	884.080203	884.080203	884.080203	884.080203	884.080203	884.080203	884.080203	884.080203	884.080203	884.080203	884.080203	884.080203	884.080203	884.080203	884.080203
AgPaperACSInternational-GFDL-EPIC	USA	ProtectedUnmanagedForest	1553.915747	1607.186188	1775.352776	1775.352776	1775.352776	1775.352776	1775.352776	1775.352776	1775.352776	1775.352776	1775.352776	1775.352776	1775.352776	1775.352776	1775.352776	1775.352776	1775.352776	1775.352776	1775.352776	1775.352776	1775.352776
AgPaperACSInternational-GFDL-EPIC	USA	ProtectedUnmanagedPasture	2077.667912	2182.504873	2186.435549	2186.435549	2186.435549	2186.435549	2186.435549	2186.435549	2186.435549	2186.435549	2186.435549	2186.435549	2186.435549	2186.435549	2186.435549	2186.435549	2186.435549	2186.435549	2186.435549	2186.435549	2186.435549
AgPaperACSInternational-GFDL-EPIC	USA	Rice	11.59311787	12.3471304	12.1326156	12.86480806	13.42652846	13.85955568	14.42767082	15.01244905	15.55913783	15.8328855	16.1467768	16.43852823	16.63330131	16.85316985	16.82780137	16.9072756	16.87039874	16.8703103	16.86323542	16.89392367	16.87384678
AgPaperACSInternational-GFDL-EPIC	USA	RockIceDesert	145.4668603	145.346099	145.54654	145.54654	145.54654	145.54654	145.54654	145.54654	145.54654	145.54654	145.54654	145.54654	145.54654	145.54654	145.54654	145.54654	145.54654	145.54654	145.54654	145.54654	145.54654
AgPaperACSInternational-GFDL-EPIC	USA	Root_Tuber	5.71003917	5.03481518	4.7522716	4.854516864	4.978471856	5.106064217	5.216275463	5.319085718	5.411582213	5.48829174	5.56367883	5.605631642	5.658793684	5.704528186	5.725348571	5.751354382	5.750217143	5.747096989	5.738582569	5.723987273	5.689051967
AgPaperACSInternational-GFDL-EPIC	USA	Shrubland	97.2506092	97.4648619	98.231188	95.7498612	90.8198017	85.8797253	80.2338498	74.1111715	68.6073076	64.22945203	60.07216875	56.96693856	54.69986941	53.01266812	52.13209925	51.87280607	51.14669476	50.88891746	51.36129996	52.12831258	53.42733323
AgPaperACSInternational-GFDL-EPIC	USA	SugarCrop	9.153132441	8.9659056	8.1662356	7.999624801	7.897568426	7.808516435	7.752590269	7.860386362	7.990757057	8.10951827	8.310010782	8.46248589	8.824713417	9.12336687	9.224426864	9.527172339	9.768213212	9.972074912	10.09579959	10.16270028	10.18185125
AgPaperACSInternational-GFDL-EPIC	USA	Tundra	391.7858938	383.7462889	382.54585	382.54585	382.54585	382.54585	382.54585	382.54585	382.54585	382.54585	382.54585	382.54585	382.54585	382.54585	382.54585	382.54585	382.54585	382.54585	382.54585	382.54585	382.54585
AgPaperACSInternational-GFDL-EPIC	USA	UnmanagedForest	172.6573575	178.5761664	197.2614392	197.4503679	188.1299332	178.790212	168.0650495	155.7159803	144.5066497	136.2328375	128.7450153	123.4028005	119.1664015	116.0339953	114.2670662	113.5931089	112.048804	111.2445756	111.8161269	112.856185	114.9527718
AgPaperACSInternational-GFDL-EPIC	USA	UnmanagedPasture	230.8520195	242.5003671	242.9372195	240.1403574	225.3014041	210.9221693	194.870789	177.1058132	161.3260162	149.5772609	138.9484044	131.3578612	125.4079871	120.997585	118.4605235	117.4110817	115.2798471	114.1119369	114.7516695	116.0935373	118.9222607
AgPaperACSInternational-GFDL-EPIC	USA	UrbanLand	89.93841054	117.6416099	125.7991	125.7991	125.7991	125.7991	125.7991	125.7991	125.7991	125.7991	125.7991	125.7991	125.7991	125.7991	125.7991	125.7991	125.7991	125.7991	125.7991	125.7991	125.7991
AgPaperACSInternational-GFDL-EPIC	USA	Wheat	246.4589839	203.1016592	200.2708538	203.7158332	206.7322984	205.8143058	204.4415168	206.2470909	208.9156924	209.0589808	208.8857907	206.8931179	206.8414389	206.4851954	205.0057895	205.1105623	202.6676049	203.1933509	204.4659318	204.7024757	203.0430474
AgPaperACSInternational-GFDL-EPIC	USA	biomass_grass	0	0	0	0	12.13030365	25.49780166	43.54164109	63.37894159	74.81342765	86.00319601	98.69099336	112.4430597	122.6148798	129.2020203	134.8133845	141.0415331	150.4261815	156.805724	161.2457528	163.4805263	165.3658423
AgPaperACSInternational-GFDL-EPIC	USA	biomass_tree	0	0	0	0	2.678040901	5.616483076	9.6392833	13.95318226	16.07843641	18.17867084	20.5838413	23.22363628	25.14955689	26.36609352	27.40362752	28.60384388	30.38743607	31.56782011	32.42201528	32.84690144	33.24552661
AgPaperACSInternational-GFDL-JPJML	USA	Corn	270.4278128	307.5663972	327.1763384	311.2014586	317.2646999	320.3810222	321.0840977	322.5448812	328.7810817	335.175061	337.4890369	336.6951716	336.3623954	333.9555959	331.0590968	328.7989851	326.1372066	324.0642882	322.4232648	320.0286846	317.8720194
AgPaperACSInternational-GFDL-JPJML	USA	FiberCrop	45.66834026	50.24985816	36.0811456	34.08684665	34.76887893	35.45753507	36.08119293	36.63459201	37.46730202	38.09109975	38.53365173	39.12085595	39.47854526	39.70058758	39.87270304	39.9401805	40.05520093	40.09052791	40.18524391	40.18409247	39.92182408
AgPaperACSInternational-GFDL-JPJML	USA	FodderGrass	82.95321089	88.43549258	65.1161364	68.7413755	71.86824556	75.12460081	78.11827583	80.70494192	83.0631063	85.22150102	87.26209649	88.73871922	90.09685891	91.33293683	92.33453394	93.12629638	93.64868991	93.97629317	94.13232353	94.03800603	93.72169155
AgPaperACSInternational-GFDL-JPJML	USA	FodderHerb	136.336453	127.7937428	77.1425136	82.56148003	88.05766816	93.47521023	98.62518247	103.4252283	107.9151999	112.1522502	116.1735616	117.9470141	116.7813672	116.2673163	115.7357609	113.8242821	111.6488081	109.7837557	107.7029369	105.090625	102.4201542
AgPaperACSInternational-GFDL-JPJML	USA	Forest	452.7770994	412.9992876	250.1613648	275.8857874	300.365665	324.6403035	349.4942152	370.4889638	387.8232662	404.2585692	419.1482629	430.1002451	436.646748	439.2959738	439.61835	437.7337548	435.0200166	430.8173613	424.6170884	417.9466279	410.1865618
AgPaperACSInternational-GFDL-JPJML	USA	Grassland	110.3006763	118.8816879	118.571872	118.1758283	110.2279592	101.5993527	93.0259453	84.6926395	77.9376297	72.511897	68.2666368	65.2454983	63.386526	62.4686199	61.8714056	61.5859128	61.6331765	62.1653842	63.1860707	64.5884194	66.5485396
AgPaperACSInternational-GFDL-JPJML	USA	MiscCrop	37.47761926	38.9738106	39.1558414	38.6683234	38.0810387	37.52061799	36.94230675	37.22748683	37.44147347	37.53740048	37.63157407	37.73914387	37.81523085	37.86686403	37.85432083	37.75021717	37.58554443	37.38100763	37.12388122	36.84237591	36.51035779
AgPaperACSInternational-GFDL-JPJML	USA	OilCrop	252.2585766	310.1584512	319.9027228	299.3295599	296.2921979	302.7768537	308.0253499	314.8175181	320.5234077	319.3306696	315.6721705	309.7364819	307.1994178	306.3901587	307.3828483	308.2765079	307.0159127	304.7335225	303.3123612	301.7284483	300.7322503
AgPaperACSInternational-GFDL-JPJML	USA	OtherArableLand	670.5786667	473.8839844	454.1373879	453.7107738	431.6375348	407.076321	381.6985738	356.1876399	335.358341	318.2968684	304.7208644	294.6096535	288.2527917	284.949565	282.6182507	281.103824	280.6556898	281.8191557	284.6040054	288.6486605	294.5943339
AgPaperACSInternational-GFDL-JPJML	USA	OtherGrain	99.19647728	51.91237658	41.3204804	38.50493899	38.72009682	38.86394133	39.01277659	39.35494305	39.4637575	39.58561005	39.84123802	40.37338852	40.77542576	41.17586738	41.56534999	42.05546751	42.0558113	42.1702744	42.17046969	42.18496638	41.94559099
AgPaperACSInternational-GFDL-JPJML	USA	PalmFruit	0.01065008	0.003754	0.002842	0.002800712	0.002709947	0.002688637	0.002611934	0.002486559	0.002353075	0.002203866	0.002092396	0.002056751	0.002037085	0.001988992	0.001938774	0.001891818	0.001851902	0.001819789	0.001789744	0.001773968	0.001756553
AgPaperACSInternational-GFDL-JPJML	USA	Pasture	65.7937125	11.79880639	64.7622309	67.83956178	70.22058444	72.67298407	74.85622732	76.65480311	78.32660616	79.87680793	81.37662512	82.44248188	83.48273918	84.4604845	85.25288281	85.89604543	86.34662508	86.64955103	86.8327983	86.83988954	86.69547056
AgPaperACSInternational-GFDL-JPJML	USA	ProtectedGrassland	992.7064624	1069.935349	1067.146911	1067.146911	1067.146911	1067.146911	1067.146911	1067.146911	1067.146911	1067.146911	1067.146911	1067.146911	1067.146911	1067.146911	1067.146911	1067.146911	1067.146911	1067.146911	1067.146911	1067.146911	1067.146911
AgPaperACSInternational-GFDL-JPJML	USA	ProtectedShrubland	875.255287	877.182376	884.080203	884.080203	884.080203	884.080203	884.080203	884.080203	884.080203	884.080203	884.080203	884.080203	884.080203	884.080203	884.080203	884.080203	884.080203	884.080203	884.080203	884.080203	884.080203
AgPaperACSInternational-GFDL-JPJML	USA	ProtectedUnmanagedForest	1553.915747	1607.186188	1775.352776	1775.352776	1775.352776	1775.352776	1775.352776	1775.352776	1775.352776	1775.352776	1775.352776	1775.352776	1775.352776	1775.352776	1775.352776	1775.352776	1775.352776	1775.352776	1775.352776	1775.352776	1775.352776
AgPaperACSInternational-GFDL-JPJML	USA	ProtectedUnmanagedPasture	2077.667912	2182.504873	2186.435549	2186.435549	2186.435549	2186.435549	2186.435549	2186.435549	2186.435549	2186.435549	2186.435549	2186.435549	2186.435549	2186.435549	2186.435549	2186.435549	2186.435549	2186.435549	2186.435549	2186.435549	2186.435549
AgPaperACSInternational-GFDL-JPJML	USA	Rice	11.59311787	12.3471304	12.1326156	12.52957969	12.99397528	13.45110934	13.81904009	14.17823058	14.49792336	14.51342233	14.46320062	14.52625144	14.49320953	14.43830016	14.34996521	14.18496282	14.05281342	13.89296309	13.74047529	13.58721615	13.36760184
AgPaperACSInternational-GFDL-JPJML	USA	RockIceDesert	145.4668603	145.346099	145.54654	145.54654	145.54654	145.54654	145.54654	145.54654	145.54654	145.54654	145.54654	145.54654	145.54654	145.54654	145.54654	145.54654	145.54654	145.54654	145.54654	145.54654	145.54654
AgPaperACSInternational-GFDL-JPJML	USA	Root_Tuber	5.71003917	5.03481518	4.7522716	4.857702828	4.981009389	5.099884743	5.205366974	5.297733968	5.37874567	5.446658854	5.506929048	5.547976933	5.5872629	5.618908941	5.647948535	5.662447526	5.668027514	5.66164497	5.650832157	5.635903943	5.602586183
AgPaperACSInternational-GFDL-JPJML	USA	Shrubland	97.2506092	97.4648619	98.231188	96.8445796	92.0436589	86.7912208	81.2664319	75.67113	71.0368076	67.0831123	63.81704079	61.3562108	59.89941418	59.12983014	58.62606946	58.41637177	58.42763011	58.80863659	59.5918251	60.67588518	62.19541837
AgPaperACSInternational-GFDL-JPJML	USA	SugarCrop	9.153132441	8.9659056	8.1662356	7.942865266	7.810959372	7.615917665	7.402045955	7.406685877	7.404067481	7.415467729	7.393956516	7.419534394	7.440256483	7.400754921	7.409502299	7.392755274	7.401823124	7.417207177	7.445735738	7.534115406	7.479821971
AgPaperACSInternational-GFDL-JPJML	USA	Tundra	391.7858938	383.7462889	382.54585	382.54585	382.54585	382.54585	382.54585	382.54585	382.54585	382.54585	382.54585	382.54585	382.54585	382.54585	382.54585	382.54585	382.54585	382.54585	382.54585	382.54585	382.54585
AgPaperACSInternational-GFDL-JPJML	USA	UnmanagedForest	172.6573575	178.5761664	197.2614392	200.3923792	191.52104	181.0609354	170.3616188	159.1543379	149.7621197	142.2821866	136.4804855	132.3322958	129.7279964	128.3838514	127.3931674	126.7797426	126.6895141	127.3113433	128.5925449	130.4681943	133.1672117
AgPaperACSInternational-GFDL-JPJML	USA	UnmanagedPasture	230.8520195	242.5003671	242.9372195	244.0620697	229.7177922	213.7158024	197.5389257	181.2380828	167.878232	157.1083681	148.6400158	142.4772564	138.571618	136.4324968	134.8595838	133.7911381	133.4521232	134.0747291	135.6598052	138.0801716	141.6844061
AgPaperACSInternational-GFDL-JPJML	USA	UrbanLand	89.93841054	117.6416099	125.7991	125.7991	125.7991	125.7991	125.7991	125.7991	125.7991	125.7991	125.7991	125.7991	125.7991	125.7991	125.7991	125.7991	125.7991	125.7991	125.7991	125.7991	125.7991
AgPaperACSInternational-GFDL-JPJML	USA	Wheat	246.4589839	203.1016592	200.2708538	201.9443555	205.7215751	208.7192699	211.519609	214.2350786	215.9287283	216.8482367	218.3026976	219.612422	220.3769752	220.165687	219.3192304	219.9849849	218.637622	218.4363096	217.2910528	217.0467315	215.9392249
AgPaperACSInternational-GFDL-JPJML	USA	biomass_grass	0	0	0	0	12.26846854	25.58362272	43.52664794	63.33495597	75.03101494	86.15529636	96.20652033	108.488492	116.5408394	122.3262995	127.8901513	133.2828296	141.743215	147.4520564	151.5952533	154.1489336	154.5653081
AgPaperACSInternational-GFDL-JPJML	USA	biomass_tree	0	0	0	0	2.716754203	5.6535085	9.676253224	14.03013094	16.26101409	18.38963533	20.35321461	22.77106395	24.36508228	25.52039007	26.61901523	27.6933541	29.40492791	30.57444603	31.42277273	31.98239941	32.13012669
AgPaperACSInternational-HADGEM2-EPIC	USA	Corn	270.4278128	307.5663972	327.1763384	311.6867581	318.7730984	321.8324268	323.5978298	326.1465827	332.9585597	340.6848668	343.8732214	345.3215543	346.1193517	346.0071889	343.6353233	343.1742979	342.3613095	342.1655918	341.6754829	341.1197158	340.0266017
AgPaperACSInternational-HADGEM2-EPIC	USA	FiberCrop	45.66834026	50.24985816	36.0811456	35.12164359	36.39457095	37.80042406	39.56663956	40.97811415	42.37699881	44.80227458	47.87766512	50.32100992	53.74169967	57.7175771	58.84862867	63.39240141	67.17544061	71.76842438	74.62476012	76.14945408	77.88224815
AgPaperACSInternational-HADGEM2-EPIC	USA	FodderGrass	82.95321089	88.43549258	65.1161364	68.85556552	72.06374392	75.33525857	78.52785909	81.36812983	83.96181948	86.61041637	89.04825764	90.85028446	92.53333291	94.16631547	95.32739437	96.40789456	97.14058064	97.74744202	98.02350617	98.0779866	97.85191507
AgPaperACSInternational-HADGEM2-EPIC	USA	FodderHerb	136.336453	127.7937428	77.1425136	83.68405554	88.61152187	94.19733253	103.9320191	113.978556	122.7480163	135.7177484	147.0528113	152.3522711	155.6993576	160.03723	160.0857627	161.2617082	159.9334558	161.1249231	159.285517	155.9164438	152.3658129
AgPaperACSInternational-HADGEM2-EPIC	USA	Forest	452.7770994	412.9992876	250.1613648	277.1057799	303.4733481	330.8489873	357.1214874	380.3781704	399.5987829	419.2474277	432.9331939	442.0447812	447.5273424	449.120068	448.2371123	446.2680266	442.0609945	436.1419328	429.9875083	422.0666458	414.8401092
AgPaperACSInternational-HADGEM2-EPIC	USA	Grassland	110.3006763	118.8816879	118.571872	116.961339	108.1706535	99.0820139	89.627172	80.043072	72.3408182	64.2089914	58.0521709	54.0095533	50.8335548	48.4400659	47.6389981	46.0751774	45.5991588	45.0632261	45.5561905	46.5614087	47.9279944
AgPaperACSInternational-HADGEM2-EPIC	USA	MiscCrop	37.47761926	38.9738106	39.1558414	38.71721963	38.16823031	37.66403963	37.13217274	37.46262639	37.69206604	37.89759048	38.03510225	38.17014196	38.30932635	38.41559975	38.4155738	38.39252006	38.2551349	38.10046139	37.86365571	37.54513524	37.21160973
AgPaperACSInternational-HADGEM2-EPIC	USA	OilCrop	252.2585766	310.1584512	319.9027228	302.7666885	303.2643916	309.5263398	316.3595845	325.5053711	333.8054141	338.2819956	338.0751615	335.4836975	335.8767786	338.4911073	340.9826551	343.2103563	343.2486543	342.0026622	341.0125459	341.050358	339.854845
AgPaperACSInternational-HADGEM2-EPIC	USA	OtherArableLand	670.5786667	473.8839844	454.1373879	450.4263314	426.0924667	400.2605172	372.3236547	342.7978411	318.6544879	292.0834241	270.9837044	256.623757	245.0707546	236.1331708	232.8339611	226.5337156	224.1493751	221.3563414	222.5475316	225.4483024	229.8389022
AgPaperACSInternational-HADGEM2-EPIC	USA	OtherGrain	99.19647728	51.91237658	41.3204804	38.52553614	38.92338778	39.18923209	39.28592986	39.67867596	39.8441639	40.70767873	41.12216769	41.85268239	42.84654597	43.758646	44.51575995	45.65448978	45.94050714	46.97181146	47.17775401	47.532244	47.7926288
AgPaperACSInternational-HADGEM2-EPIC	USA	PalmFruit	0.01065008	0.003754	0.002842	0.002925691	0.00295169	0.002958149	0.002932503	0.002831361	0.002701762	0.002599681	0.002474652	0.002521712	0.002570753	0.002651668	0.002658307	0.002751811	0.002808978	0.002873218	0.002880004	0.002885367	0.002905072
AgPaperACSInternational-HADGEM2-EPIC	USA	Pasture	65.7937125	11.79880639	64.7622309	67.87729424	70.29772986	72.74632335	75.01224111	76.90744704	78.67450291	80.37179141	81.94092876	83.1056772	84.20400012	85.28095964	86.14804491	86.83114556	87.35046181	87.70219433	87.92813205	88.04474906	87.9594328
AgPaperACSInternational-HADGEM2-EPIC	USA	ProtectedGrassland	992.7064624	1069.935349	1067.146911	1067.146911	1067.146911	1067.146911	1067.146911	1067.146911	1067.146911	1067.146911	1067.146911	1067.146911	1067.146911	1067.146911	1067.146911	1067.146911	1067.146911	1067.146911	1067.146911	1067.146911	1067.146911
AgPaperACSInternational-HADGEM2-EPIC	USA	ProtectedShrubland	875.255287	877.182376	884.080203	884.080203	884.080203	884.080203	884.080203	884.080203	884.080203	884.080203	884.080203	884.080203	884.080203	884.080203	884.080203	884.080203	884.080203	884.080203	884.080203	884.080203	884.080203
AgPaperACSInternational-HADGEM2-EPIC	USA	ProtectedUnmanagedForest	1553.915747	1607.186188	1775.352776	1775.352776	1775.352776	1775.352776	1775.352776	1775.352776	1775.352776	1775.352776	1775.352776	1775.352776	1775.352776	1775.352776	1775.352776	1775.352776	1775.352776	1775.352776	1775.352776	1775.352776	1775.352776
AgPaperACSInternational-HADGEM2-EPIC	USA	ProtectedUnmanagedPasture	2077.667912	2182.504873	2186.435549	2186.435549	2186.435549	2186.435549	2186.435549	2186.435549	2186.435549	2186.435549	2186.435549	2186.435549	2186.435549	2186.435549	2186.435549	2186.435549	2186.435549	2186.435549	2186.435549	2186.435549	2186.435549
AgPaperACSInternational-HADGEM2-EPIC	USA	Rice	11.59311787	12.3471304	12.1326156	12.9420993	13.70052699	14.43548466	15.01344836	15.68261541	16.08611196	16.90052424	17.42085607	18.03337859	18.66303627	19.3552065	19.55449525	20.20748492	20.46338492	20.85634976	21.09302686	21.22197765	21.4080048
AgPaperACSInternational-HADGEM2-EPIC	USA	RockIceDesert	145.4668603	145.346099	145.54654	145.54654	145.54654	145.54654	145.54654	145.54654	145.54654	145.54654	145.54654	145.54654	145.54654	145.54654	145.54654	145.54654	145.54654	145.54654	145.54654	145.54654	145.54654
AgPaperACSInternational-HADGEM2-EPIC	USA	Root_Tuber	5.71003917	5.03481518	4.7522716	4.88319309	5.012934037	5.148946603	5.260014615	5.380793061	5.464107193	5.563698302	5.639758337	5.705105414	5.764963217	5.836155057	5.870640663	5.917284571	5.932726945	5.954363819	5.954053793	5.945681285	5.918075992
AgPaperACSInternational-HADGEM2-EPIC	USA	Shrubland	97.2506092	97.4648619	98.231188	96.1870896	90.9489714	85.3009738	78.9989036	72.3097502	66.7674941	60.47736616	55.4020449	51.95729188	49.23361305	47.10089828	46.3842344	44.98566138	44.52238856	43.9380932	44.32157738	45.1903621	46.35501686
AgPaperACSInternational-HADGEM2-EPIC	USA	SugarCrop	9.153132441	8.9659056	8.1662356	8.130314786	8.086372264	8.008541412	7.901931509	8.027113019	8.16004892	8.323191286	8.439322738	8.597250488	8.84380478	9.238176909	9.270579619	9.550707769	9.618010765	9.797080024	9.887092638	9.846274967	9.806930833
AgPaperACSInternational-HADGEM2-EPIC	USA	Tundra	391.7858938	383.7462889	382.54585	382.54585	382.54585	382.54585	382.54585	382.54585	382.54585	382.54585	382.54585	382.54585	382.54585	382.54585	382.54585	382.54585	382.54585	382.54585	382.54585	382.54585	382.54585
AgPaperACSInternational-HADGEM2-EPIC	USA	UnmanagedForest	172.6573575	178.5761664	197.2614392	198.6137958	188.596428	177.675781	165.5269641	152.2881728	141.2878392	129.2138098	119.7424684	113.4403957	108.2669648	104.1125036	102.6282808	99.69724569	98.57843597	97.21891208	97.67146382	98.89156975	100.7752352
AgPaperACSInternational-HADGEM2-EPIC	USA	UnmanagedPasture	230.8520195	242.5003671	242.9372195	241.7611905	225.9793897	209.3631663	191.3799571	172.4134816	156.9471488	140.0946957	126.8489831	118.0242552	110.9031717	105.2579066	103.1038407	99.16059079	97.6017202	95.72717373	96.27722822	97.83558191	100.3412135
AgPaperACSInternational-HADGEM2-EPIC	USA	UrbanLand	89.93841054	117.6416099	125.7991	125.7991	125.7991	125.7991	125.7991	125.7991	125.7991	125.7991	125.7991	125.7991	125.7991	125.7991	125.7991	125.7991	125.7991	125.7991	125.7991	125.7991	125.7991
AgPaperACSInternational-HADGEM2-EPIC	USA	Wheat	246.4589839	203.1016592	200.2708538	203.0338511	205.8704352	207.8398212	207.9862712	209.5112587	209.8213471	213.2397629	215.7397932	215.4536634	215.0174641	213.8504592	212.5078248	212.2505779	208.423912	207.1833628	205.1570164	203.6675943	201.1386884
AgPaperACSInternational-HADGEM2-EPIC	USA	biomass_grass	0	0	0	0	12.16332652	25.41898948	43.17898245	62.66736463	74.20147474	85.04265458	98.7542993	113.0063941	123.0904541	129.2007763	134.5510413	140.5487233	149.5126376	155.9339685	159.9700508	163.2708	165.6099529
AgPaperACSInternational-HADGEM2-EPIC	USA	biomass_tree	0	0	0	0	2.687834602	5.604727267	9.546374526	13.75462442	15.8883222	17.80935624	20.29803146	22.9266614	24.73442224	25.75987684	26.73937216	27.75945951	29.41122863	30.52491044	31.26538354	31.89693496	32.37396468
AgPaperACSInternational-HADGEM2-lpjml	USA	Corn	270.4278128	307.5663972	327.1763384	310.1252588	316.6055444	319.1833789	319.8736993	321.5334799	327.8086819	335.2059044	338.0204302	338.2317565	338.2982064	336.4736357	334.2552746	332.7218286	331.0850397	329.6531666	328.2401636	326.8882924	325.7403868
AgPaperACSInternational-HADGEM2-lpjml	USA	FiberCrop	45.66834026	50.24985816	36.0811456	34.22266466	35.03777941	35.86746881	36.46355959	36.93717256	37.38120443	38.31850449	39.24038367	40.04122097	40.55130417	40.94039231	41.14822761	41.23556567	41.13684309	40.89181767	40.61196614	40.17654716	39.7195754
AgPaperACSInternational-HADGEM2-lpjml	USA	FodderGrass	82.95321089	88.43549258	65.1161364	68.67861836	71.8603782	75.10427904	78.10757134	80.77057128	83.25066213	85.65005605	87.85650161	89.43603004	90.95341317	92.33343099	93.44391591	94.33400479	95.01527877	95.40818092	95.59534618	95.57962328	95.33585411
AgPaperACSInternational-HADGEM2-lpjml	USA	FodderHerb	136.336453	127.7937428	77.1425136	82.0478559	87.67241098	93.33659614	99.89802417	107.2556636	114.7233505	123.1829987	130.4805652	132.8594248	135.2205122	136.9386269	137.3156238	136.8568787	136.8517584	135.9692046	134.2837954	131.9332383	128.4422676
AgPaperACSInternational-HADGEM2-lpjml	USA	Forest	452.7770994	412.9992876	250.1613648	276.5139083	301.0144508	326.8065234	351.454352	372.7931867	390.0198322	406.6808406	421.4839168	431.6565416	437.4564648	439.7616123	439.8364097	437.0736635	432.9208813	427.3789789	420.7323899	413.3098671	405.4757376
AgPaperACSInternational-HADGEM2-lpjml	USA	Grassland	110.3006763	118.8816879	118.571872	118.5178279	110.1180428	101.2602621	92.7223629	83.9995363	76.723066	70.0755553	64.9665542	61.553007	59.1203817	57.513857	56.4963703	56.0362304	55.7988806	56.380969	57.4516943	58.9719798	60.8781921
AgPaperACSInternational-HADGEM2-lpjml	USA	MiscCrop	37.47761926	38.9738106	39.1558414	38.69264454	38.12712595	37.61813673	37.05465609	37.3610975	37.56042635	37.73296342	37.85663013	37.97027302	38.0753506	38.12735213	38.10967042	38.00746075	37.81701714	37.58105411	37.29053272	36.97028799	36.58606257
AgPaperACSInternational-HADGEM2-lpjml	USA	OilCrop	252.2585766	310.1584512	319.9027228	298.434907	297.8154934	303.8119569	307.710481	314.4335909	321.2260922	322.9176657	320.3774068	315.4804334	313.2528307	313.0828071	314.759407	315.629854	314.8388408	312.2191107	310.5966389	309.4915874	309.306453
AgPaperACSInternational-HADGEM2-lpjml	USA	OtherArableLand	670.5786667	473.8839844	454.1373879	454.7300622	431.4407391	406.2611008	380.9518379	354.2162734	331.5606253	310.2928365	293.5259866	281.7857542	273.2248943	267.292023	263.3216226	261.080254	259.4763297	260.7514436	263.7599228	268.3529094	274.3183579
AgPaperACSInternational-HADGEM2-lpjml	USA	OtherGrain	99.19647728	51.91237658	41.3204804	38.39355308	38.69174811	38.95994673	39.13315533	39.60240181	39.99544078	40.48909247	40.92496102	41.54987329	42.1724758	42.87295749	43.44431613	44.02242412	44.44374868	44.83922858	45.00727279	45.13584025	45.13679522
AgPaperACSInternational-HADGEM2-lpjml	USA	PalmFruit	0.01065008	0.003754	0.002842	0.002844887	0.002825895	0.002828406	0.00277316	0.002637661	0.002492376	0.002366391	0.002229102	0.002205515	0.002180091	0.002164636	0.002154524	0.002132869	0.002104693	0.002070476	0.002044826	0.002014995	0.001987512
AgPaperACSInternational-HADGEM2-lpjml	USA	Pasture	65.7937125	11.79880639	64.7622309	67.80860568	70.21470442	72.64842673	74.82666339	76.64672186	78.36378676	80.00100889	81.54004237	82.64362621	83.72485054	84.74037849	85.57741044	86.26499354	86.79350399	87.13596269	87.34635222	87.42912135	87.35790134
AgPaperACSInternational-HADGEM2-lpjml	USA	ProtectedGrassland	992.7064624	1069.935349	1067.146911	1067.146911	1067.146911	1067.146911	1067.146911	1067.146911	1067.146911	1067.146911	1067.146911	1067.146911	1067.146911	1067.146911	1067.146911	1067.146911	1067.146911	1067.146911	1067.146911	1067.146911	1067.146911
AgPaperACSInternational-HADGEM2-lpjml	USA	ProtectedShrubland	875.255287	877.182376	884.080203	884.080203	884.080203	884.080203	884.080203	884.080203	884.080203	884.080203	884.080203	884.080203	884.080203	884.080203	884.080203	884.080203	884.080203	884.080203	884.080203	884.080203	884.080203
AgPaperACSInternational-HADGEM2-lpjml	USA	ProtectedUnmanagedForest	1553.915747	1607.186188	1775.352776	1775.352776	1775.352776	1775.352776	1775.352776	1775.352776	1775.352776	1775.352776	1775.352776	1775.352776	1775.352776	1775.352776	1775.352776	1775.352776	1775.352776	1775.352776	1775.352776	1775.352776	1775.352776
AgPaperACSInternational-HADGEM2-lpjml	USA	ProtectedUnmanagedPasture	2077.667912	2182.504873	2186.435549	2186.435549	2186.435549	2186.435549	2186.435549	2186.435549	2186.435549	2186.435549	2186.435549	2186.435549	2186.435549	2186.435549	2186.435549	2186.435549	2186.435549	2186.435549	2186.435549	2186.435549	2186.435549
AgPaperACSInternational-HADGEM2-lpjml	USA	Rice	11.59311787	12.3471304	12.1326156	12.67134793	13.16470604	13.74723385	14.13823614	14.47759717	14.64376458	15.04641474	15.22146668	15.36937425	15.47672431	15.5506493	15.53725983	15.39814564	15.23563282	15.04233317	14.87834283	14.64817764	14.41070213
AgPaperACSInternational-HADGEM2-lpjml	USA	RockIceDesert	145.4668603	145.346099	145.54654	145.54654	145.54654	145.54654	145.54654	145.54654	145.54654	145.54654	145.54654	145.54654	145.54654	145.54654	145.54654	145.54654	145.54654	145.54654	145.54654	145.54654	145.54654
AgPaperACSInternational-HADGEM2-lpjml	USA	Root_Tuber	5.71003917	5.03481518	4.7522716	4.862892934	4.988233383	5.110899839	5.217053721	5.314546687	5.396304917	5.471682475	5.538996498	5.584125924	5.627574064	5.66700562	5.697053487	5.711115254	5.713870944	5.708515051	5.694919549	5.67509094	5.643091031
AgPaperACSInternational-HADGEM2-lpjml	USA	Shrubland	97.2506092	97.4648619	98.231188	96.9929026	91.9902249	86.5482923	80.9708393	75.03445	69.9569481	65.01825224	60.99110181	58.20731624	56.18461922	54.81900775	53.96653221	53.57356015	53.31280342	53.7185418	54.54806118	55.75516217	57.30116717
AgPaperACSInternational-HADGEM2-lpjml	USA	SugarCrop	9.153132441	8.9659056	8.1662356	7.860815237	7.700585351	7.51159309	7.230313222	7.151908879	7.075366635	7.037585081	6.947382088	6.863426151	6.867900113	6.885292562	6.873627638	6.898399758	6.907130925	6.921723387	6.950667224	6.967872323	7.006110329
AgPaperACSInternational-HADGEM2-lpjml	USA	Tundra	391.7858938	383.7462889	382.54585	382.54585	382.54585	382.54585	382.54585	382.54585	382.54585	382.54585	382.54585	382.54585	382.54585	382.54585	382.54585	382.54585	382.54585	382.54585	382.54585	382.54585	382.54585
AgPaperACSInternational-HADGEM2-lpjml	USA	UnmanagedForest	172.6573575	178.5761664	197.2614392	200.998907	191.4114891	180.7549418	170.0635614	158.2236062	147.918412	138.3192061	130.9633282	126.0232354	122.3160145	119.7190666	117.9615081	116.966833	116.2703496	116.893397	118.2543159	120.3047076	122.9424426
AgPaperACSInternational-HADGEM2-lpjml	USA	UnmanagedPasture	230.8520195	242.5003671	242.9372195	244.8911553	229.6415512	213.3216575	197.1284408	179.9301468	165.2704497	151.6719708	141.1298495	133.9335999	128.5563283	124.7293114	122.1222061	120.5428484	119.3618003	119.9504493	121.6021871	124.2385534	127.7642965
AgPaperACSInternational-HADGEM2-lpjml	USA	UrbanLand	89.93841054	117.6416099	125.7991	125.7991	125.7991	125.7991	125.7991	125.7991	125.7991	125.7991	125.7991	125.7991	125.7991	125.7991	125.7991	125.7991	125.7991	125.7991	125.7991	125.7991	125.7991
AgPaperACSInternational-HADGEM2-lpjml	USA	Wheat	246.4589839	203.1016592	200.2708538	200.8355552	204.7707871	208.1038406	210.9979109	214.301518	217.4079117	220.1978806	223.0114474	225.3857677	226.5312162	228.7284633	229.769167	230.7604381	229.4911255	228.8286878	227.4902699	225.1311183	222.1567821
AgPaperACSInternational-HADGEM2-lpjml	USA	biomass_grass	0	0	0	0	12.29168658	25.65256861	43.63671463	63.2901551	74.82175797	85.77002572	96.89400823	109.8872179	119.1008922	125.3497463	130.8440519	136.3176636	145.2305892	151.2381884	155.3461547	158.1318295	159.2776061
AgPaperACSInternational-HADGEM2-lpjml	USA	biomass_tree	0	0	0	0	2.721822585	5.67045674	9.700139471	14.00640566	16.17583481	18.20024657	20.3086453	22.81753252	24.56801499	25.75462397	26.80033891	27.84814148	29.57841923	30.76980936	31.59923124	32.18854571	32.48057281
AgPaperACSReference Case	USA	Corn	270.4278128	307.5663972	327.1763384	311.4169029	317.9480167	321.020963	322.1876292	324.7367522	331.2632003	338.0524607	340.6540698	340.7115148	340.4147163	337.8009426	334.7031699	332.037893	329.4491647	327.5639769	325.8153229	323.7699724	322.0300363
AgPaperACSReference Case	USA	FiberCrop	45.66834026	50.24985816	36.0811456	34.41870917	35.28501385	36.18410635	37.01981769	37.71688193	38.29024922	38.85175872	39.36568457	40.06196687	40.55943044	40.86939771	41.01836424	41.03034695	40.92398768	40.70352	40.3756583	39.96815033	39.48994758
AgPaperACSReference Case	USA	FodderGrass	82.95321089	88.43549258	65.1161364	68.86266687	72.06627432	75.39060259	78.49596881	81.33449181	83.9012955	86.27610344	88.5204771	90.15704974	91.68855798	93.00990477	94.09433652	94.93152906	95.5310274	95.88214334	96.0041934	95.92383266	95.63009621
AgPaperACSReference Case	USA	FodderHerb	136.336453	127.7937428	77.1425136	84.59644208	90.86206838	97.88285339	105.0633655	114.4099565	122.7637533	130.7847223	138.3084378	141.5980465	143.5556152	144.2212797	143.962952	142.9776853	141.4640801	139.274917	136.5024565	133.2267286	129.5592702
AgPaperACSReference Case	USA	Forest	452.7770994	412.9992876	250.1613648	277.3389788	302.3798921	327.6479073	353.0663626	374.7240984	392.9695113	409.8367265	424.6886735	435.296186	441.5432333	444.5514804	444.7263941	442.7305932	439.0884553	433.863525	427.3443938	419.8245326	411.6792984
AgPaperACSReference Case	USA	Grassland	110.3006763	118.8816879	118.571872	117.0574726	108.5123422	99.3916078	90.2528062	80.7224061	73.0968702	66.7650767	61.5336727	57.9724611	55.4948822	54.331933	53.6204949	53.4871898	53.5361505	54.395541	55.7972458	57.5770505	59.6777591
AgPaperACSReference Case	USA	MiscCrop	37.47761926	38.9738106	39.1558414	38.74507215	38.19351775	37.66723678	37.13220167	37.47130363	37.71042575	37.86923622	37.98580901	38.1152188	38.21754633	38.25834359	38.23559874	38.1295633	37.94220849	37.70514546	37.41015018	37.07975031	36.71062977
AgPaperACSReference Case	USA	OilCrop	252.2585766	310.1584512	319.9027228	302.5916458	301.7253837	308.7710868	315.6769429	325.7903066	333.8145998	335.1049895	333.0413035	328.2812303	326.4630878	325.5530612	327.3764511	327.892248	326.4171738	323.5471462	320.8536439	319.1322807	318.0844253
AgPaperACSReference Case	USA	OtherArableLand	670.5786667	473.8839844	454.1373879	450.7557856	426.9421835	400.8087558	373.5801716	344.01895	319.9585307	299.4156203	281.9138552	269.5415883	260.7154181	256.4567311	253.6255725	252.7133781	252.1971683	254.5881846	258.8742466	264.4394673	271.1017582
AgPaperACSReference Case	USA	OtherGrain	99.19647728	51.91237658	41.3204804	38.65658427	38.93886223	39.2082107	39.37665593	39.90146908	40.27883986	40.64304727	40.98384552	41.49248762	41.9322002	42.31591697	42.5872326	42.77494204	42.85967694	42.87937891	42.80980374	42.64553534	42.39241796
AgPaperACSReference Case	USA	PalmFruit	0.01065008	0.003754	0.002842	0.002888661	0.002892609	0.00290402	0.002885644	0.002788163	0.002673165	0.00254115	0.002400406	0.002395584	0.002383033	0.002361012	0.002336878	0.00230709	0.002271916	0.002233597	0.002194259	0.002155802	0.002120561
AgPaperACSReference Case	USA	Pasture	65.7937125	11.79880639	64.7622309	67.88442968	70.29599126	72.76781219	74.9958346	76.89788288	78.65483118	80.28391648	81.83072655	82.95049338	84.03473379	85.03795561	85.87822829	86.55186098	87.04943512	87.39334112	87.58733522	87.64519271	87.54856776
AgPaperACSReference Case	USA	ProtectedGrassland	992.7064624	1069.935349	1067.146911	1067.146911	1067.146911	1067.146911	1067.146911	1067.146911	1067.146911	1067.146911	1067.146911	1067.146911	1067.146911	1067.146911	1067.146911	1067.146911	1067.146911	1067.146911	1067.146911	1067.146911	1067.146911
AgPaperACSReference Case	USA	ProtectedShrubland	875.255287	877.182376	884.080203	884.080203	884.080203	884.080203	884.080203	884.080203	884.080203	884.080203	884.080203	884.080203	884.080203	884.080203	884.080203	884.080203	884.080203	884.080203	884.080203	884.080203	884.080203
AgPaperACSReference Case	USA	ProtectedUnmanagedForest	1553.915747	1607.186188	1775.352776	1775.352776	1775.352776	1775.352776	1775.352776	1775.352776	1775.352776	1775.352776	1775.352776	1775.352776	1775.352776	1775.352776	1775.352776	1775.352776	1775.352776	1775.352776	1775.352776	1775.352776	1775.352776
AgPaperACSReference Case	USA	ProtectedUnmanagedPasture	2077.667912	2182.504873	2186.435549	2186.435549	2186.435549	2186.435549	2186.435549	2186.435549	2186.435549	2186.435549	2186.435549	2186.435549	2186.435549	2186.435549	2186.435549	2186.435549	2186.435549	2186.435549	2186.435549	2186.435549	2186.435549
AgPaperACSReference Case	USA	Rice	11.59311787	12.3471304	12.1326156	12.86482177	13.46331659	14.04061631	14.57716425	15.03364735	15.38184681	15.67363505	15.90019163	16.28480183	16.55575529	16.73023656	16.80352623	16.78932094	16.69032111	16.53886762	16.33951207	16.10309774	15.84410957
AgPaperACSReference Case	USA	RockIceDesert	145.4668603	145.346099	145.54654	145.54654	145.54654	145.54654	145.54654	145.54654	145.54654	145.54654	145.54654	145.54654	145.54654	145.54654	145.54654	145.54654	145.54654	145.54654	145.54654	145.54654	145.54654
AgPaperACSReference Case	USA	Root_Tuber	5.71003917	5.03481518	4.7522716	4.867841491	4.995267009	5.118003191	5.229700348	5.333397434	5.421652311	5.497139401	5.566598113	5.614099676	5.658979425	5.695326581	5.723044254	5.738045027	5.741254656	5.735246266	5.719721706	5.698694445	5.666133511
AgPaperACSReference Case	USA	Shrubland	97.2506092	97.4648619	98.231188	96.1974146	91.0344643	85.3669441	79.3727323	72.7898979	67.3345076	62.52132853	58.31668958	55.337505	53.25006416	52.22326145	51.60682815	51.46462642	51.45429066	52.11300419	53.22630921	54.65639251	56.35527401
AgPaperACSReference Case	USA	SugarCrop	9.153132441	8.9659056	8.1662356	7.973331722	7.852012765	7.717009237	7.532748158	7.562084384	7.531702116	7.497002507	7.474283723	7.487496764	7.533834835	7.576751013	7.618927916	7.655642931	7.682755338	7.712871146	7.744134636	7.782818597	7.831526326
AgPaperACSReference Case	USA	Tundra	391.7858938	383.7462889	382.54585	382.54585	382.54585	382.54585	382.54585	382.54585	382.54585	382.54585	382.54585	382.54585	382.54585	382.54585	382.54585	382.54585	382.54585	382.54585	382.54585	382.54585	382.54585
AgPaperACSReference Case	USA	UnmanagedForest	172.6573575	178.5761664	197.2614392	198.8074491	189.0118736	177.807985	166.1471834	152.8968111	141.9954673	132.8569934	125.2163949	119.9834942	116.1838436	114.3931429	113.1644175	112.8004103	112.658533	113.8118538	115.7926916	118.3171376	121.3016971
AgPaperACSReference Case	USA	UnmanagedPasture	230.8520195	242.5003671	242.9372195	241.9594563	226.4082875	209.3817528	191.9605202	172.9178729	157.4972965	144.5295438	133.6351542	126.1039815	120.6538776	117.9539149	116.0936775	115.3922075	114.9590556	116.2767764	118.7479736	122.0133874	125.977339
AgPaperACSReference Case	USA	UrbanLand	89.93841054	117.6416099	125.7991	125.7991	125.7991	125.7991	125.7991	125.7991	125.7991	125.7991	125.7991	125.7991	125.7991	125.7991	125.7991	125.7991	125.7991	125.7991	125.7991	125.7991	125.7991
AgPaperACSReference Case	USA	Wheat	246.4589839	203.1016592	200.2708538	202.2838165	206.4693959	210.0190221	212.6339705	216.2309444	218.9370416	221.2054726	222.9215846	224.2740321	224.9056349	224.9831289	224.4214486	223.3740159	221.794472	219.9782004	217.8238734	215.2759358	212.3549955
AgPaperACSReference Case	USA	biomass_grass	0	0	0	0	12.19930547	25.47517401	43.38232473	62.96192992	74.50456746	85.59130891	98.89433754	112.8288689	122.8397367	129.0400668	134.6622232	140.3436442	149.5602129	155.779774	160.0782051	163.1057384	164.5841549
AgPaperACSReference Case	USA	biomass_tree	0	0	0	0	2.695649428	5.611914141	9.595268865	13.8285841	15.97347201	18.0236933	20.52842359	23.1874877	25.07907812	26.27729316	27.35727067	28.46465347	30.28105608	31.53691353	32.43317045	33.09446094	33.46073627
AgPaperACSinternational-ipsl-epic	USA	Corn	270.4278128	307.5663972	327.1763384	312.0226785	319.2441316	322.5693735	324.1191596	327.2817738	333.9092794	341.2103722	343.9411333	345.3453009	346.3976483	345.3270208	342.9463609	342.0762681	341.2329251	341.5043178	340.5645365	339.4597886	338.526952
AgPaperACSinternational-ipsl-epic	USA	FiberCrop	45.66834026	50.24985816	36.0811456	34.62918735	35.80728175	37.03740784	38.53681329	40.05508368	42.03000738	44.93769971	47.80518276	51.68135093	55.90668799	60.81471879	62.93055422	67.47160416	73.17778672	79.39526571	82.0764837	84.48427097	85.78024402
AgPaperACSinternational-ipsl-epic	USA	FodderGrass	82.95321089	88.43549258	65.1161364	68.89451952	72.10246294	75.42840124	78.54939649	81.4349731	83.99198734	86.44586004	88.81932146	90.66374434	92.45224555	94.19795643	95.39877142	96.57179259	97.43623677	98.09201392	98.40265173	98.36848079	98.08047404
AgPaperACSinternational-ipsl-epic	USA	FodderHerb	136.336453	127.7937428	77.1425136	84.08856324	89.41130858	96.42514163	103.2803651	112.7888881	120.3093415	128.5890434	138.6254159	145.0088491	150.5441648	159.4888903	160.3626851	165.1467553	166.9958993	167.78755	167.4578932	163.3591568	158.060637
AgPaperACSinternational-ipsl-epic	USA	Forest	452.7770994	412.9992876	250.1613648	275.7971274	301.9838555	327.9919651	356.1665957	377.979775	398.4148756	417.8290223	433.1154666	444.2941565	449.1564143	449.1442702	448.2004303	443.652011	437.650639	431.4499473	423.5791424	417.8166067	412.3825788
AgPaperACSinternational-ipsl-epic	USA	Grassland	110.3006763	118.8816879	118.571872	116.9814831	108.3884421	99.190679	89.6742522	80.0282766	72.2642383	65.0627606	58.8549318	54.232209	50.4652036	47.2796799	46.1739127	44.638367	43.431868	42.618957	42.9729071	44.0198491	45.6727935
AgPaperACSinternational-ipsl-epic	USA	MiscCrop	37.47761926	38.9738106	39.1558414	38.68197078	38.15973887	37.62452137	37.12840233	37.46663585	37.7099391	37.95735407	38.09462546	38.29191032	38.45736961	38.61699634	38.65692166	38.62294361	38.54588059	38.43527493	38.22382814	38.04405741	38.04172787
AgPaperACSinternational-ipsl-epic	USA	OilCrop	252.2585766	310.1584512	319.9027228	304.3956452	304.3842773	310.9112119	318.4071553	329.3846533	337.5680367	340.3860346	339.1925006	336.7608326	337.7556062	339.630866	342.3948536	344.4174328	344.975077	345.1393881	343.7886695	342.2576953	341.4448581
AgPaperACSinternational-ipsl-epic	USA	OtherArableLand	670.5786667	473.8839844	454.1373879	450.4623913	426.7738868	400.4545732	372.4011101	342.5385078	318.298857	294.9851128	273.8480199	257.6881903	243.817677	231.5141312	227.0275918	220.5207779	215.0261281	211.0958702	211.4263062	214.765539	220.3884872
AgPaperACSinternational-ipsl-epic	USA	OtherGrain	99.19647728	51.91237658	41.3204804	38.57970664	38.68537473	38.98493459	39.04083098	39.54086703	39.69791805	40.08889763	40.62468902	41.39102577	42.45457158	44.06895999	44.82078396	45.76466331	46.63776321	48.14549302	48.96476861	49.31139133	48.95993809
AgPaperACSinternational-ipsl-epic	USA	PalmFruit	0.01065008	0.003754	0.002842	0.002924831	0.002964458	0.002965645	0.002987284	0.002897861	0.002796176	0.002691778	0.002571364	0.002624535	0.002699711	0.002747789	0.002763803	0.002819563	0.00287649	0.002940668	0.002949296	0.002938415	0.002922848
AgPaperACSinternational-ipsl-epic	USA	Pasture	65.7937125	11.79880639	64.7622309	67.90489672	70.33265913	72.80573219	75.04239867	76.97350237	78.72258257	80.35580952	81.89611428	83.04705543	84.15988069	85.19302325	86.04812069	86.74951372	87.24345983	87.59660388	87.81597348	87.89429375	87.90783439
AgPaperACSinternational-ipsl-epic	USA	ProtectedGrassland	992.7064624	1069.935349	1067.146911	1067.146911	1067.146911	1067.146911	1067.146911	1067.146911	1067.146911	1067.146911	1067.146911	1067.146911	1067.146911	1067.146911	1067.146911	1067.146911	1067.146911	1067.146911	1067.146911	1067.146911	1067.146911
AgPaperACSinternational-ipsl-epic	USA	ProtectedShrubland	875.255287	877.182376	884.080203	884.080203	884.080203	884.080203	884.080203	884.080203	884.080203	884.080203	884.080203	884.080203	884.080203	884.080203	884.080203	884.080203	884.080203	884.080203	884.080203	884.080203	884.080203
AgPaperACSinternational-ipsl-epic	USA	ProtectedUnmanagedForest	1553.915747	1607.186188	1775.352776	1775.352776	1775.352776	1775.352776	1775.352776	1775.352776	1775.352776	1775.352776	1775.352776	1775.352776	1775.352776	1775.352776	1775.352776	1775.352776	1775.352776	1775.352776	1775.352776	1775.352776	1775.352776
AgPaperACSinternational-ipsl-epic	USA	ProtectedUnmanagedPasture	2077.667912	2182.504873	2186.435549	2186.435549	2186.435549	2186.435549	2186.435549	2186.435549	2186.435549	2186.435549	2186.435549	2186.435549	2186.435549	2186.435549	2186.435549	2186.435549	2186.435549	2186.435549	2186.435549	2186.435549	2186.435549
AgPaperACSinternational-ipsl-epic	USA	Rice	11.59311787	12.3471304	12.1326156	12.78516105	13.567766	14.13700227	14.97766738	15.5034038	16.1288474	16.92257678	17.31833538	18.0416152	18.58846798	19.05608183	19.38010737	19.64907323	20.02043395	20.42735315	20.49867096	20.64486321	20.53335156
AgPaperACSinternational-ipsl-epic	USA	RockIceDesert	145.4668603	145.346099	145.54654	145.54654	145.54654	145.54654	145.54654	145.54654	145.54654	145.54654	145.54654	145.54654	145.54654	145.54654	145.54654	145.54654	145.54654	145.54654	145.54654	145.54654	145.54654
AgPaperACSinternational-ipsl-epic	USA	Root_Tuber	5.71003917	5.03481518	4.7522716	4.870587309	5.006435824	5.127874256	5.244105183	5.343506068	5.439610001	5.527996721	5.602372475	5.660440074	5.723477813	5.773953919	5.811981361	5.841330988	5.867824816	5.891898583	5.890737257	5.879952474	5.854629057
AgPaperACSinternational-ipsl-epic	USA	Shrubland	97.2506092	97.4648619	98.231188	96.2506701	91.1052601	85.3710409	79.1194973	72.4387979	66.8651593	61.36767227	56.28708524	52.34278928	49.08043249	46.14120983	45.14015873	43.65023837	42.47163573	41.65795622	41.88841159	42.8392785	44.48014386
AgPaperACSinternational-ipsl-epic	USA	SugarCrop	9.153132441	8.9659056	8.1662356	8.120792767	8.11990479	8.012711723	7.990620977	8.222346517	8.461056666	8.644963637	8.770007471	9.112325418	9.394948127	9.659576893	9.759796826	9.883801326	10.06274078	10.16067006	10.11290948	10.11068673	10.02054153
AgPaperACSinternational-ipsl-epic	USA	Tundra	391.7858938	383.7462889	382.54585	382.54585	382.54585	382.54585	382.54585	382.54585	382.54585	382.54585	382.54585	382.54585	382.54585	382.54585	382.54585	382.54585	382.54585	382.54585	382.54585	382.54585	382.54585
AgPaperACSinternational-ipsl-epic	USA	UnmanagedForest	172.6573575	178.5761664	197.2614392	198.4687492	188.7422843	177.5067468	165.5003402	152.01684	141.0342049	130.5583157	121.1731804	114.0143431	107.7389475	102.0548645	100.0093761	96.93705891	94.37065382	92.49309077	92.58855013	94.06503143	96.64133786
AgPaperACSinternational-ipsl-epic	USA	UnmanagedPasture	230.8520195	242.5003671	242.9372195	241.6313345	226.2786014	209.1832504	191.3763994	172.1188492	156.7179063	142.0856588	128.8886908	118.974503	110.351279	102.5546334	99.68761893	95.49213172	92.02172704	89.51589392	89.49735681	91.39142227	94.72147728
AgPaperACSinternational-ipsl-epic	USA	UrbanLand	89.93841054	117.6416099	125.7991	125.7991	125.7991	125.7991	125.7991	125.7991	125.7991	125.7991	125.7991	125.7991	125.7991	125.7991	125.7991	125.7991	125.7991	125.7991	125.7991	125.7991	125.7991
AgPaperACSinternational-ipsl-epic	USA	Wheat	246.4589839	203.1016592	200.2708538	202.7142086	204.329856	207.5417019	207.9680103	209.8202554	209.6814279	210.9611278	214.3789586	213.1806294	215.4211806	219.9672285	220.0446636	220.8191985	220.6875313	219.8528798	220.9027384	218.4320408	212.935562
AgPaperACSinternational-ipsl-epic	USA	biomass_grass	0	0	0	0	12.16976251	25.38761148	43.20879446	62.61341253	74.16211643	85.43950738	99.52981102	114.3195222	124.416304	130.7890441	135.6243681	141.5535083	150.1215925	155.7878835	159.7193979	162.6752825	165.0346377
AgPaperACSinternational-ipsl-epic	USA	biomass_tree	0	0	0	0	2.686349816	5.587139398	9.547522669	13.72897541	15.87209352	17.92411226	20.51390107	23.22867011	24.99734571	26.00650328	26.86097935	27.82122136	29.30147867	30.23127988	30.90733785	31.45991712	31.81097886
AgPaperACSinternational-ipsl-lpjml	USA	Corn	270.4278128	307.5663972	327.1763384	310.547962	317.1715565	320.3233609	321.1982533	324.2156314	331.0944428	339.2582935	342.4764102	343.2069247	343.8459487	342.0550883	340.2047419	338.5875739	336.9586655	336.4601335	335.0417818	333.6032379	331.9857292
AgPaperACSinternational-ipsl-lpjml	USA	FiberCrop	45.66834026	50.24985816	36.0811456	34.14676671	35.00841097	35.7853745	36.49163621	37.03872098	37.72789733	39.08857102	39.98975838	40.95650445	41.84699735	42.4280915	42.90431772	43.23308262	43.44962568	43.68894602	43.71961247	43.69675293	43.54721086
AgPaperACSinternational-ipsl-lpjml	USA	FodderGrass	82.95321089	88.43549258	65.1161364	68.7516188	71.93113655	75.24390444	78.2586547	81.05861974	83.59992055	86.08505297	88.3660966	90.03797065	91.64223955	93.06282791	94.304623	95.2236941	95.92685874	96.40696541	96.59593209	96.5877698	96.30254866
AgPaperACSinternational-ipsl-lpjml	USA	FodderHerb	136.336453	127.7937428	77.1425136	83.43064204	88.84506076	95.65637905	101.0318265	109.5156785	117.4115323	126.5436275	134.7982905	138.5485303	141.6067875	144.549238	146.8559299	147.4718047	148.2082744	147.3210942	145.7428409	143.0807179	139.5759857
AgPaperACSinternational-ipsl-lpjml	USA	Forest	452.7770994	412.9992876	250.1613648	276.0542915	300.9436898	325.7988048	351.23895	371.7176356	389.3038091	405.4567346	419.5000961	429.5205415	434.9242726	437.0343904	436.3362869	433.8143592	430.0697418	424.202482	417.6606233	410.3305121	402.653498
AgPaperACSinternational-ipsl-lpjml	USA	Grassland	110.3006763	118.8816879	118.571872	118.0384216	109.6792873	100.6490987	91.898658	82.7008073	75.1563609	68.2122363	62.8129324	59.1183757	56.3658237	54.7115132	53.235123	52.8212255	52.3702643	52.7410051	53.7463558	55.1543242	57.0016293
AgPaperACSinternational-ipsl-lpjml	USA	MiscCrop	37.47761926	38.9738106	39.1558414	38.6771338	38.12858669	37.60021943	37.0584192	37.35554446	37.56935698	37.73849973	37.85407134	37.97601414	38.10944335	38.18346344	38.18752945	38.10149208	37.92912914	37.69112845	37.41256453	37.0803279	36.75978774
AgPaperACSinternational-ipsl-lpjml	USA	OilCrop	252.2585766	310.1584512	319.9027228	299.4942388	299.0179148	306.0775752	311.9184846	321.4616188	328.9922693	331.8444448	329.7114238	324.9809221	323.7661824	322.859674	325.6894088	325.8629837	324.4093287	322.724782	320.3989589	319.4504098	317.8701043
AgPaperACSinternational-ipsl-lpjml	USA	OtherArableLand	670.5786667	473.8839844	454.1373879	453.3006557	430.1776979	404.3981082	378.4529773	350.0731036	326.414444	303.8866612	285.7921751	272.9442627	263.0920385	256.903831	251.089866	249.0842778	246.6739716	247.1740772	249.9780078	254.2281137	260.0025475
AgPaperACSinternational-ipsl-lpjml	USA	OtherGrain	99.19647728	51.91237658	41.3204804	38.53422491	38.69294634	38.97845252	39.12099203	39.59988946	39.97521037	40.52686558	41.0957947	41.81084881	42.5551835	43.27445072	44.12300809	44.60550513	45.06132621	45.52868266	45.72176941	45.88462594	45.79406155
AgPaperACSinternational-ipsl-lpjml	USA	PalmFruit	0.01065008	0.003754	0.002842	0.002851995	0.002840448	0.002849959	0.002841133	0.002715632	0.002586141	0.002455838	0.002299205	0.002288201	0.002269819	0.00224821	0.00222685	0.002194093	0.002175203	0.002147845	0.002118327	0.002083972	0.002057551
AgPaperACSinternational-ipsl-lpjml	USA	Pasture	65.7937125	11.79880639	64.7622309	67.8367404	70.24623154	72.71673916	74.90665686	76.80361462	78.55182889	80.23053841	81.79382243	82.93309413	84.04664976	85.06808089	85.95057614	86.64713541	87.16447966	87.56589666	87.77393878	87.8649388	87.76543959
AgPaperACSinternational-ipsl-lpjml	USA	ProtectedGrassland	992.7064624	1069.935349	1067.146911	1067.146911	1067.146911	1067.146911	1067.146911	1067.146911	1067.146911	1067.146911	1067.146911	1067.146911	1067.146911	1067.146911	1067.146911	1067.146911	1067.146911	1067.146911	1067.146911	1067.146911	1067.146911
AgPaperACSinternational-ipsl-lpjml	USA	ProtectedShrubland	875.255287	877.182376	884.080203	884.080203	884.080203	884.080203	884.080203	884.080203	884.080203	884.080203	884.080203	884.080203	884.080203	884.080203	884.080203	884.080203	884.080203	884.080203	884.080203	884.080203	884.080203
AgPaperACSinternational-ipsl-lpjml	USA	ProtectedUnmanagedForest	1553.915747	1607.186188	1775.352776	1775.352776	1775.352776	1775.352776	1775.352776	1775.352776	1775.352776	1775.352776	1775.352776	1775.352776	1775.352776	1775.352776	1775.352776	1775.352776	1775.352776	1775.352776	1775.352776	1775.352776	1775.352776
AgPaperACSinternational-ipsl-lpjml	USA	ProtectedUnmanagedPasture	2077.667912	2182.504873	2186.435549	2186.435549	2186.435549	2186.435549	2186.435549	2186.435549	2186.435549	2186.435549	2186.435549	2186.435549	2186.435549	2186.435549	2186.435549	2186.435549	2186.435549	2186.435549	2186.435549	2186.435549	2186.435549
AgPaperACSinternational-ipsl-lpjml	USA	Rice	11.59311787	12.3471304	12.1326156	12.63368414	13.13350924	13.59974995	14.03312734	14.36195977	14.65974974	15.05346899	15.16923872	15.42032543	15.59180273	15.64011107	15.63739644	15.57925247	15.48155872	15.36721606	15.18449468	15.00381855	14.79154178
AgPaperACSinternational-ipsl-lpjml	USA	RockIceDesert	145.4668603	145.346099	145.54654	145.54654	145.54654	145.54654	145.54654	145.54654	145.54654	145.54654	145.54654	145.54654	145.54654	145.54654	145.54654	145.54654	145.54654	145.54654	145.54654	145.54654	145.54654
AgPaperACSinternational-ipsl-lpjml	USA	Root_Tuber	5.71003917	5.03481518	4.7522716	4.859906444	4.986804144	5.107246124	5.217437256	5.315271499	5.401248957	5.476620904	5.543136314	5.590217299	5.634288027	5.668907303	5.6959014	5.711176507	5.716347504	5.713190932	5.698178206	5.680235409	5.648284234
AgPaperACSinternational-ipsl-lpjml	USA	Shrubland	97.2506092	97.4648619	98.231188	96.7227706	91.7424473	86.1854374	80.5176391	74.2541977	68.9323996	63.72094426	59.40429623	56.33347577	54.02056554	52.54984329	51.27197138	50.86380797	50.39918301	50.66350516	51.45208394	52.60923359	54.14426108
AgPaperACSinternational-ipsl-lpjml	USA	SugarCrop	9.153132441	8.9659056	8.1662356	7.84948444	7.698280248	7.470471086	7.166673753	7.062506558	6.97047099	6.834123302	6.737146016	6.835352032	6.846793574	6.866022967	6.826052586	6.886287871	6.850419916	6.859789049	6.894023647	6.933243148	6.989493417
AgPaperACSinternational-ipsl-lpjml	USA	Tundra	391.7858938	383.7462889	382.54585	382.54585	382.54585	382.54585	382.54585	382.54585	382.54585	382.54585	382.54585	382.54585	382.54585	382.54585	382.54585	382.54585	382.54585	382.54585	382.54585	382.54585	382.54585
AgPaperACSinternational-ipsl-lpjml	USA	UnmanagedForest	172.6573575	178.5761664	197.2614392	200.1885941	190.7077849	179.6506011	168.6937518	155.9435277	145.1870594	134.9982194	127.0499491	121.5734241	117.2485904	114.5365964	111.8945143	110.9911303	109.9499543	110.1636726	111.4364602	113.3188433	115.9065672
AgPaperACSinternational-ipsl-lpjml	USA	UnmanagedPasture	230.8520195	242.5003671	242.9372195	243.7625295	228.6821995	211.8374245	195.3252224	176.9484361	161.6985171	147.3111662	135.9453111	128.0571793	121.8904171	117.9094491	114.1237359	112.6916255	111.0432592	111.1269527	112.6375466	115.0433473	118.4356753
AgPaperACSinternational-ipsl-lpjml	USA	UrbanLand	89.93841054	117.6416099	125.7991	125.7991	125.7991	125.7991	125.7991	125.7991	125.7991	125.7991	125.7991	125.7991	125.7991	125.7991	125.7991	125.7991	125.7991	125.7991	125.7991	125.7991	125.7991
AgPaperACSinternational-ipsl-lpjml	USA	Wheat	246.4589839	203.1016592	200.2708538	202.4495234	205.5194583	209.0175945	211.6132278	214.9484405	218.0725169	221.8762089	225.9993233	228.8438436	230.3557747	232.7583427	235.321204	235.0403879	235.2159648	235.0980583	234.7534277	232.9250772	231.4568049
AgPaperACSinternational-ipsl-lpjml	USA	biomass_grass	0	0	0	0	12.25572982	25.54807567	43.49053231	63.01417665	74.52314894	85.16294916	97.04255525	109.9412148	119.4683828	125.6468703	131.0742392	136.4910908	145.1708145	150.5239498	154.4017398	157.1987119	158.699395
AgPaperACSinternational-ipsl-lpjml	USA	biomass_tree	0	0	0	0	2.711075366	5.635219571	9.646459029	13.8899245	16.03777378	17.97493062	20.19844617	22.65049116	24.42200709	25.57346258	26.55374614	27.57224641	29.23050189	30.25840598	31.03022667	31.60580335	31.9496559
AgPaperACSdomestic-noresm1-epic	USA	Corn	270.4278128	307.5663972	327.1763384	321.3919707	328.8903917	335.6362654	337.6485676	343.2617732	348.565681	352.6366299	352.8838857	349.4262819	346.5653278	344.3146215	341.6938873	339.4461437	335.3382212	333.2601333	331.2850194	331.434153	331.4030003
AgPaperACSdomestic-noresm1-epic	USA	FiberCrop	45.66834026	50.24985816	36.0811456	34.65699538	35.39901767	36.38451112	37.52481798	38.31152238	39.35580628	40.49558633	41.39214816	41.9631353	41.97365466	42.74792778	43.08358908	43.53267218	44.33551598	45.36007903	45.65852602	46.06766684	46.83698224
AgPaperACSdomestic-noresm1-epic	USA	FodderGrass	82.95321089	88.43549258	65.1161364	69.53565387	72.76650637	76.62668528	80.02471884	83.80214523	86.84207507	89.72789547	92.44975496	94.13453044	95.90113985	97.5731133	99.29665382	101.067445	102.5871339	104.0466992	104.8207175	105.6852378	106.0315067
AgPaperACSdomestic-noresm1-epic	USA	FodderHerb	136.336453	127.7937428	77.1425136	80.3735645	85.71030822	90.52735217	96.76333565	101.7407444	107.90784	112.9263902	117.457803	119.5840585	118.9665653	118.1318473	115.1758208	111.2334409	106.1924248	100.7061721	95.3788183	90.15493771	84.25216004
AgPaperACSdomestic-noresm1-epic	USA	Forest	452.7770994	412.9992876	250.1613648	277.9364138	304.0229268	328.2549095	354.1983378	377.0836107	397.5670779	415.7862494	434.5241511	449.6929683	461.2520311	463.6831691	465.1636053	463.1689356	460.9315841	454.559834	447.0067387	439.556752	431.738305
AgPaperACSdomestic-noresm1-epic	USA	Grassland	110.3006763	118.8816879	118.571872	117.176995	108.8230657	99.6409649	90.3035173	81.1349657	73.5197482	67.1180019	61.9212955	58.7972605	56.6865025	55.2565331	54.6987692	54.6737582	54.905413	56.1396137	57.4949183	59.67358	62.0096785
AgPaperACSdomestic-noresm1-epic	USA	MiscCrop	37.47761926	38.9738106	39.1558414	39.72112788	39.42839394	39.67872206	39.90546766	41.84181798	42.93827169	44.3335556	45.87733387	46.71016449	48.12596609	49.62489287	50.49207824	51.55582874	52.69506685	54.13651074	55.1963813	55.51501474	55.29264485
AgPaperACSdomestic-noresm1-epic	USA	OilCrop	252.2585766	310.1584512	319.9027228	295.502538	291.6756531	298.0777405	305.0817368	312.9470883	322.5575646	325.1602628	326.3532633	323.6913693	325.3807133	327.6841598	330.3531756	333.9227247	337.6476103	340.1973769	340.6649594	341.3164662	344.1450085
AgPaperACSdomestic-noresm1-epic	USA	OtherArableLand	670.5786667	473.8839844	454.1373879	451.7008889	427.6566871	403.3507021	375.8722575	351.5234259	328.0420021	308.6790834	293.3448305	283.3345405	275.8833633	270.6680396	269.4406292	270.6892138	272.5864574	278.6077339	283.0950757	292.7084793	300.7187568
AgPaperACSdomestic-noresm1-epic	USA	OtherGrain	99.19647728	51.91237658	41.3204804	38.93836537	39.32721042	39.572295	39.64392494	40.25138203	40.78898723	41.07770897	41.20377877	41.73857972	41.98084263	42.35944003	42.57758549	42.65863512	42.59716138	42.48619316	42.17062845	41.88694428	42.01943696
AgPaperACSdomestic-noresm1-epic	USA	PalmFruit	0.01065008	0.003754	0.002842	0.002885367	0.002885514	0.002892783	0.002866599	0.002751128	0.00262642	0.002487144	0.002336466	0.002323062	0.002284788	0.002255988	0.002222839	0.00217643	0.002121584	0.002072252	0.002017471	0.001981246	0.00193467
AgPaperACSdomestic-noresm1-epic	USA	Pasture	65.7937125	11.79880639	64.7622309	68.48182834	70.96163082	73.88099749	76.22784844	78.78456965	80.83911343	82.93879685	84.58703838	85.71408889	87.12402821	88.16009785	89.57269712	90.75794274	91.8477851	92.91660229	93.58415917	94.05454719	94.56897013
AgPaperACSdomestic-noresm1-epic	USA	ProtectedGrassland	992.7064624	1069.935349	1067.146911	1067.146911	1067.146911	1067.146911	1067.146911	1067.146911	1067.146911	1067.146911	1067.146911	1067.146911	1067.146911	1067.146911	1067.146911	1067.146911	1067.146911	1067.146911	1067.146911	1067.146911	1067.146911
AgPaperACSdomestic-noresm1-epic	USA	ProtectedShrubland	875.255287	877.182376	884.080203	884.080203	884.080203	884.080203	884.080203	884.080203	884.080203	884.080203	884.080203	884.080203	884.080203	884.080203	884.080203	884.080203	884.080203	884.080203	884.080203	884.080203	884.080203
AgPaperACSdomestic-noresm1-epic	USA	ProtectedUnmanagedForest	1553.915747	1607.186188	1775.352776	1775.352776	1775.352776	1775.352776	1775.352776	1775.352776	1775.352776	1775.352776	1775.352776	1775.352776	1775.352776	1775.352776	1775.352776	1775.352776	1775.352776	1775.352776	1775.352776	1775.352776	1775.352776
AgPaperACSdomestic-noresm1-epic	USA	ProtectedUnmanagedPasture	2077.667912	2182.504873	2186.435549	2186.435549	2186.435549	2186.435549	2186.435549	2186.435549	2186.435549	2186.435549	2186.435549	2186.435549	2186.435549	2186.435549	2186.435549	2186.435549	2186.435549	2186.435549	2186.435549	2186.435549	2186.435549
AgPaperACSdomestic-noresm1-epic	USA	Rice	11.59311787	12.3471304	12.1326156	12.89133147	13.46702057	14.0131082	14.5299934	15.11231679	15.6569191	16.0709496	16.33378774	16.79469004	17.12990151	17.21172422	17.26374883	17.17132188	17.00991893	16.72521076	16.42939164	16.10498184	15.72442794
AgPaperACSdomestic-noresm1-epic	USA	RockIceDesert	145.4668603	145.346099	145.54654	145.54654	145.54654	145.54654	145.54654	145.54654	145.54654	145.54654	145.54654	145.54654	145.54654	145.54654	145.54654	145.54654	145.54654	145.54654	145.54654	145.54654	145.54654
AgPaperACSdomestic-noresm1-epic	USA	Root_Tuber	5.71003917	5.03481518	4.7522716	5.014885705	5.192755558	5.416473207	5.679232439	5.961021302	6.143370535	6.347909848	6.572713205	6.689783083	6.865477972	7.076462929	7.242787109	7.481169866	7.733186504	7.846424715	8.067739961	8.131438555	8.173297948
AgPaperACSdomestic-noresm1-epic	USA	Shrubland	97.2506092	97.4648619	98.231188	95.4898478	90.5532834	84.7485287	78.214415	71.0765788	65.2063852	60.63669526	55.79104701	52.97919365	51.45751659	49.87367293	49.53972051	48.92465049	48.59250894	48.98834053	49.91031566	50.54781652	51.93559387
AgPaperACSdomestic-noresm1-epic	USA	SugarCrop	9.153132441	8.9659056	8.1662356	8.211539836	8.12513594	8.083663166	8.010200899	8.142633214	8.201478611	8.221222571	8.232004654	8.286143096	8.444072074	8.595871299	8.691576827	8.846340223	8.98297512	9.165586932	9.275372012	9.404580343	9.532887829
AgPaperACSdomestic-noresm1-epic	USA	Tundra	391.7858938	383.7462889	382.54585	382.54585	382.54585	382.54585	382.54585	382.54585	382.54585	382.54585	382.54585	382.54585	382.54585	382.54585	382.54585	382.54585	382.54585	382.54585	382.54585	382.54585	382.54585
AgPaperACSdomestic-noresm1-epic	USA	UnmanagedForest	172.6573575	178.5761664	197.2614392	197.8880527	188.6576962	176.0715563	164.3623764	150.6407765	140.0023237	130.4159682	123.317001	119.4996634	116.9791667	114.744329	113.5388995	112.7835092	112.6171715	113.106036	114.6153364	117.0352844	119.7943294
AgPaperACSdomestic-noresm1-epic	USA	UnmanagedPasture	230.8520195	242.5003671	242.9372195	242.5719377	227.2021378	211.3332112	193.4241524	177.0637508	161.6980819	149.5542745	139.1879934	132.6755767	128.0749642	124.4367854	123.5485965	123.6913588	124.350388	127.6673841	130.2502339	135.3856054	140.127115
AgPaperACSdomestic-noresm1-epic	USA	UrbanLand	89.93841054	117.6416099	125.7991	125.7991	125.7991	125.7991	125.7991	125.7991	125.7991	125.7991	125.7991	125.7991	125.7991	125.7991	125.7991	125.7991	125.7991	125.7991	125.7991	125.7991	125.7991
AgPaperACSdomestic-noresm1-epic	USA	Wheat	246.4589839	203.1016592	200.2708538	199.7950967	205.6538996	208.0360955	211.4685037	211.8431586	213.7371763	215.4533216	211.9987752	209.9145024	206.9139716	207.1492454	205.4785866	201.702061	197.7320127	189.7994747	188.6966251	179.6440962	174.0100189
AgPaperACSdomestic-noresm1-epic	USA	biomass_grass	0	0	0	0	11.23368113	22.79907452	39.64504404	54.38047965	63.52661508	73.50467588	85.10149543	94.53239027	99.31316915	104.8105266	106.6147736	109.304153	112.9008855	114.8636301	116.8255965	115.6625998	111.9185313
AgPaperACSdomestic-noresm1-epic	USA	biomass_tree	0	0	0	0	2.531590317	5.146391197	8.751086638	12.37536697	14.18358834	16.19482957	18.74974916	21.12112529	22.26171589	23.17761463	23.81273561	24.66889333	25.69705511	26.70117325	26.85399213	27.31016619	27.04811419
AgPaperACSdomestic-noresm1-lpjml	USA	Corn	270.4278128	307.5663972	327.1763384	313.2158492	316.7313027	321.0240055	320.5070441	321.806654	324.2219388	327.6578144	326.6132175	322.7827656	319.5348527	314.7648367	310.9746935	308.1328766	305.1689193	302.4182968	300.7711134	298.9851756	298.3681795
AgPaperACSdomestic-noresm1-lpjml	USA	FiberCrop	45.66834026	50.24985816	36.0811456	34.40653297	35.29213081	36.25867515	37.17964009	37.92844187	38.89211582	40.48191618	41.60262209	42.48134428	43.11050874	43.59656471	43.89124752	44.00844455	43.95927975	43.70651065	43.33564112	42.90819737	42.42475251
AgPaperACSdomestic-noresm1-lpjml	USA	FodderGrass	82.95321089	88.43549258	65.1161364	68.80180782	71.82054995	75.31778078	78.34884823	81.12793135	83.23971046	85.36280943	87.08087827	88.05145549	89.18584621	90.06727641	91.11257661	91.90623353	92.48035855	92.69274336	92.79504265	92.82840412	92.6468507
AgPaperACSdomestic-noresm1-lpjml	USA	FodderHerb	136.336453	127.7937428	77.1425136	85.0633826	92.35611637	99.22610845	107.4600151	117.5089471	128.1528593	137.5477313	147.3213483	152.3805712	156.0887616	159.0429929	159.6041183	158.9969367	157.7058785	155.5181415	152.8396742	149.1325837	144.9177582
AgPaperACSdomestic-noresm1-lpjml	USA	Forest	452.7770994	412.9992876	250.1613648	277.2145252	302.4812239	326.7483364	351.9949704	372.4099588	390.0636696	405.2494484	419.3270225	429.3210825	434.6377362	436.8532284	435.926706	433.392744	429.1232845	423.7049723	417.1166698	410.014335	402.6379085
AgPaperACSdomestic-noresm1-lpjml	USA	Grassland	110.3006763	118.8816879	118.571872	116.8889103	108.2829122	98.9627977	89.5991245	80.019581	72.2286826	65.7044894	60.4009363	56.9174584	54.5360838	53.2795918	52.3901601	52.0372487	51.9223747	52.6249223	53.8443336	55.4293799	57.3064078
AgPaperACSdomestic-noresm1-lpjml	USA	MiscCrop	37.47761926	38.9738106	39.1558414	38.44093159	37.78058319	37.21306569	36.53731986	36.66595004	36.59326584	36.3107261	36.18225901	36.12479473	35.98435978	35.72903084	35.51748093	35.34609645	34.95316852	34.73098881	34.41508796	34.0815554	33.7666802
AgPaperACSdomestic-noresm1-lpjml	USA	OilCrop	252.2585766	310.1584512	319.9027228	304.6574638	305.3544324	312.4663578	321.6775288	334.7568498	346.0848355	350.6866946	352.0714598	350.7092998	348.388661	347.5635698	349.5948898	350.0626503	349.1046711	346.3871559	344.004723	341.9915857	341.4293955
AgPaperACSdomestic-noresm1-lpjml	USA	OtherArableLand	670.5786667	473.8839844	454.1373879	448.1767716	424.3709387	398.2125179	369.9061703	340.5197983	314.7959924	293.773527	275.2434517	261.837072	253.7169125	248.4677266	245.4199994	243.3449197	242.0653609	243.6644894	246.8232922	251.7894926	257.2568992
AgPaperACSdomestic-noresm1-lpjml	USA	OtherGrain	99.19647728	51.91237658	41.3204804	38.75856402	38.9680743	39.29363085	39.30376093	39.80724934	40.09416079	40.34800561	40.51982073	40.70513291	41.05682941	41.25950922	41.44130818	41.52543961	41.4693874	41.44740511	41.33589387	41.20309538	40.99873751
AgPaperACSdomestic-noresm1-lpjml	USA	PalmFruit	0.01065008	0.003754	0.002842	0.002888233	0.00290199	0.002917265	0.002904369	0.002809591	0.00270324	0.002577195	0.002443053	0.002424915	0.00240434	0.002388946	0.00236956	0.002332323	0.002300176	0.002279656	0.002241193	0.002216622	0.002185273
AgPaperACSdomestic-noresm1-lpjml	USA	Pasture	65.7937125	11.79880639	64.7622309	67.850422	70.0660461	72.67543401	74.78417081	76.62090596	77.9850701	79.45540169	80.55546658	81.18138808	81.96905745	82.65517577	83.44308872	84.07105861	84.57986047	84.83963158	85.01547087	85.15179658	85.13785538
AgPaperACSdomestic-noresm1-lpjml	USA	ProtectedGrassland	992.7064624	1069.935349	1067.146911	1067.146911	1067.146911	1067.146911	1067.146911	1067.146911	1067.146911	1067.146911	1067.146911	1067.146911	1067.146911	1067.146911	1067.146911	1067.146911	1067.146911	1067.146911	1067.146911	1067.146911	1067.146911
AgPaperACSdomestic-noresm1-lpjml	USA	ProtectedShrubland	875.255287	877.182376	884.080203	884.080203	884.080203	884.080203	884.080203	884.080203	884.080203	884.080203	884.080203	884.080203	884.080203	884.080203	884.080203	884.080203	884.080203	884.080203	884.080203	884.080203	884.080203
AgPaperACSdomestic-noresm1-lpjml	USA	ProtectedUnmanagedForest	1553.915747	1607.186188	1775.352776	1775.352776	1775.352776	1775.352776	1775.352776	1775.352776	1775.352776	1775.352776	1775.352776	1775.352776	1775.352776	1775.352776	1775.352776	1775.352776	1775.352776	1775.352776	1775.352776	1775.352776	1775.352776
AgPaperACSdomestic-noresm1-lpjml	USA	ProtectedUnmanagedPasture	2077.667912	2182.504873	2186.435549	2186.435549	2186.435549	2186.435549	2186.435549	2186.435549	2186.435549	2186.435549	2186.435549	2186.435549	2186.435549	2186.435549	2186.435549	2186.435549	2186.435549	2186.435549	2186.435549	2186.435549	2186.435549
AgPaperACSdomestic-noresm1-lpjml	USA	Rice	11.59311787	12.3471304	12.1326156	12.84828369	13.48059325	14.06560634	14.67076212	15.24998065	15.87056462	16.42417578	16.70655563	17.1127305	17.46884506	17.69406639	17.78279806	17.75474465	17.69266724	17.56224935	17.32747602	17.02753712	16.72638254
AgPaperACSdomestic-noresm1-lpjml	USA	RockIceDesert	145.4668603	145.346099	145.54654	145.54654	145.54654	145.54654	145.54654	145.54654	145.54654	145.54654	145.54654	145.54654	145.54654	145.54654	145.54654	145.54654	145.54654	145.54654	145.54654	145.54654	145.54654
AgPaperACSdomestic-noresm1-lpjml	USA	Root_Tuber	5.71003917	5.03481518	4.7522716	4.877318643	5.012187938	5.158337127	5.2709371	5.387831609	5.458538102	5.509933866	5.568165406	5.580384722	5.625006284	5.645974187	5.683616235	5.716745306	5.741972605	5.765527293	5.746523627	5.761645746	5.751934409
AgPaperACSdomestic-noresm1-lpjml	USA	Shrubland	97.2506092	97.4648619	98.231188	95.8355704	90.7302683	84.9698151	78.8686119	72.1249197	66.5863267	61.8546036	57.64721652	54.93197759	53.04101731	52.19927954	51.53831282	51.42231405	51.4095134	52.1694683	53.19738863	54.50887267	56.03529203
AgPaperACSdomestic-noresm1-lpjml	USA	SugarCrop	9.153132441	8.9659056	8.1662356	7.784894533	7.575126743	7.336916132	6.959436766	6.906885206	6.722049976	6.622141783	6.527627812	6.429041493	6.471034482	6.522366115	6.567271355	6.589709717	6.616370839	6.643419642	6.650458702	6.657817984	6.655856129
AgPaperACSdomestic-noresm1-lpjml	USA	Tundra	391.7858938	383.7462889	382.54585	382.54585	382.54585	382.54585	382.54585	382.54585	382.54585	382.54585	382.54585	382.54585	382.54585	382.54585	382.54585	382.54585	382.54585	382.54585	382.54585	382.54585	382.54585
AgPaperACSdomestic-noresm1-lpjml	USA	UnmanagedForest	172.6573575	178.5761664	197.2614392	198.6301249	189.2585934	177.2413537	165.6654851	151.8446321	141.0470416	131.3287222	123.9295989	119.2828496	115.6136905	113.8983248	112.2487803	111.6453386	111.1371683	112.103771	113.8231973	116.0466096	118.7733161
AgPaperACSdomestic-noresm1-lpjml	USA	UnmanagedPasture	230.8520195	242.5003671	242.9372195	240.4659209	224.6538808	207.5800149	189.3386901	170.309223	153.8788497	140.7447206	129.2670748	121.3322837	116.2830462	113.2094723	111.2203664	109.9373969	109.1427744	110.1262507	112.0390519	114.9312172	118.2179484
AgPaperACSdomestic-noresm1-lpjml	USA	UrbanLand	89.93841054	117.6416099	125.7991	125.7991	125.7991	125.7991	125.7991	125.7991	125.7991	125.7991	125.7991	125.7991	125.7991	125.7991	125.7991	125.7991	125.7991	125.7991	125.7991	125.7991	125.7991
AgPaperACSdomestic-noresm1-lpjml	USA	Wheat	246.4589839	203.1016592	200.2708538	203.361974	207.8597893	211.839613	214.6446781	217.6764816	221.1722406	224.0384385	226.0068151	226.6414673	227.2824588	227.5439938	227.3003213	226.7631482	225.3393522	224.1836798	222.2972677	220.0436049	217.1633972
AgPaperACSdomestic-noresm1-lpjml	USA	biomass_grass	0	0	0	0	12.46349289	25.99218051	44.76813211	64.44081025	77.63609478	89.44119556	103.4536878	119.3849417	130.9670328	139.5245632	146.592287	154.1918097	165.0904882	172.7969789	178.6691157	182.6320128	184.418033
AgPaperACSdomestic-noresm1-lpjml	USA	biomass_tree	0	0	0	0	2.741107593	5.696719787	9.794275335	14.16616798	16.55584484	18.73692607	21.25478549	24.0921479	26.31833573	27.76267053	29.02988552	30.43396771	32.57691169	34.19381649	35.23278335	36.15574085	36.64667435
AgPaperACSfull-noresm1-epic	USA	Corn	270.4278128	307.5663972	327.1763384	322.492757	330.3399957	337.0102333	339.4518449	345.2594809	350.8125628	355.0084463	355.7251209	352.8378963	350.5381331	348.5881319	346.1414629	344.1302647	340.1529484	338.1448137	336.4906625	337.0194681	338.1631356
AgPaperACSfull-noresm1-epic	USA	FiberCrop	45.66834026	50.24985816	36.0811456	35.15591977	35.96962803	37.15770882	38.75453993	39.78411261	41.42853003	42.47846021	44.06923508	45.48550641	46.24026834	48.19417881	48.85655513	50.21660309	52.07293476	54.02902807	54.57599921	55.4180886	55.77692663
AgPaperACSfull-noresm1-epic	USA	FodderGrass	82.95321089	88.43549258	65.1161364	69.66001326	72.90898832	76.7087444	80.13912616	83.92986006	86.93250187	89.80125409	92.55141488	94.16350822	95.90790809	97.57356824	99.35208678	101.1813532	102.7618585	104.3609745	105.3297466	106.5559063	106.8101899
AgPaperACSfull-noresm1-epic	USA	FodderHerb	136.336453	127.7937428	77.1425136	81.29274161	86.04494934	89.424171	95.60192565	100.7945188	105.4859508	110.2988739	115.0897	115.8176628	114.4097343	112.6156204	110.7671569	107.7131165	103.2906368	99.48301354	96.4399865	92.58936576	87.07270431
AgPaperACSfull-noresm1-epic	USA	Forest	452.7770994	412.9992876	250.1613648	276.6967025	302.7325463	327.4303859	354.2769562	376.8281935	397.4054954	414.260465	433.879946	450.1821183	462.7166754	466.9934582	467.6812844	466.8482822	466.7810908	461.1407081	453.6731587	446.6497433	439.890461
AgPaperACSfull-noresm1-epic	USA	Grassland	110.3006763	118.8816879	118.571872	116.3369619	107.8442054	99.0907325	89.4439511	80.3735242	72.954818	67.0347271	61.8623758	59.2861072	57.1515343	55.4099331	54.7421464	54.2764905	53.7562556	54.1300149	54.8090801	56.3672633	58.1444069
AgPaperACSfull-noresm1-epic	USA	MiscCrop	37.47761926	38.9738106	39.1558414	39.69217631	39.38192793	39.59259993	39.78541203	41.67066883	42.72824677	44.0431449	45.55984359	46.42241671	47.84464926	49.33116135	50.19304835	51.28612641	52.46824974	53.89401225	54.95570759	55.26353984	55.09313064
AgPaperACSfull-noresm1-epic	USA	OilCrop	252.2585766	310.1584512	319.9027228	299.5066646	296.9617645	302.3092341	309.8923221	317.6080567	327.2393997	329.4155524	330.7871838	327.6168879	329.461607	332.3517408	335.2910129	339.3940944	343.7679547	347.1792072	348.7027482	349.6907313	353.2577951
AgPaperACSfull-noresm1-epic	USA	OtherArableLand	670.5786667	473.8839844	454.1373879	449.3124741	424.7985697	401.7628082	373.337082	349.2112579	326.3599652	308.5356365	293.5058373	285.8291865	278.5012339	272.3573554	270.6832771	270.436489	269.7100438	272.5626789	274.6023752	282.0140116	288.2855414
AgPaperACSfull-noresm1-epic	USA	OtherGrain	99.19647728	51.91237658	41.3204804	38.82428288	39.26409063	39.40157846	39.48448691	39.9361635	40.38808533	40.50612916	40.33808596	40.27500946	40.30677833	40.57883766	40.69609979	40.63155873	40.69573679	40.87142965	40.78770107	40.58710607	40.80618829
AgPaperACSfull-noresm1-epic	USA	PalmFruit	0.01065008	0.003754	0.002842	0.00292033	0.002914033	0.002889213	0.002819727	0.002664859	0.002527788	0.002384305	0.002240084	0.002224237	0.0021897	0.002185389	0.002162497	0.002143648	0.002118366	0.002093984	0.002061864	0.002065567	0.002035943
AgPaperACSfull-noresm1-epic	USA	Pasture	65.7937125	11.79880639	64.7622309	68.53546939	71.02762401	73.92967809	76.28949208	78.85556459	80.90343005	83.02064155	84.69984521	85.83825748	87.24295955	88.27354305	89.70815616	90.90455365	91.97389071	93.0479967	93.77492756	94.47089763	94.84899779
AgPaperACSfull-noresm1-epic	USA	ProtectedGrassland	992.7064624	1069.935349	1067.146911	1067.146911	1067.146911	1067.146911	1067.146911	1067.146911	1067.146911	1067.146911	1067.146911	1067.146911	1067.146911	1067.146911	1067.146911	1067.146911	1067.146911	1067.146911	1067.146911	1067.146911	1067.146911
AgPaperACSfull-noresm1-epic	USA	ProtectedShrubland	875.255287	877.182376	884.080203	884.080203	884.080203	884.080203	884.080203	884.080203	884.080203	884.080203	884.080203	884.080203	884.080203	884.080203	884.080203	884.080203	884.080203	884.080203	884.080203	884.080203	884.080203
AgPaperACSfull-noresm1-epic	USA	ProtectedUnmanagedForest	1553.915747	1607.186188	1775.352776	1775.352776	1775.352776	1775.352776	1775.352776	1775.352776	1775.352776	1775.352776	1775.352776	1775.352776	1775.352776	1775.352776	1775.352776	1775.352776	1775.352776	1775.352776	1775.352776	1775.352776	1775.352776
AgPaperACSfull-noresm1-epic	USA	ProtectedUnmanagedPasture	2077.667912	2182.504873	2186.435549	2186.435549	2186.435549	2186.435549	2186.435549	2186.435549	2186.435549	2186.435549	2186.435549	2186.435549	2186.435549	2186.435549	2186.435549	2186.435549	2186.435549	2186.435549	2186.435549	2186.435549	2186.435549
AgPaperACSfull-noresm1-epic	USA	Rice	11.59311787	12.3471304	12.1326156	12.91130107	13.56982867	14.07719911	14.62763264	15.15519556	15.68260245	15.86241351	16.09655436	16.50273562	16.80749905	16.90862646	16.96040434	16.99337992	17.09061583	17.0137055	16.89256762	16.80813775	16.77782857
AgPaperACSfull-noresm1-epic	USA	RockIceDesert	145.4668603	145.346099	145.54654	145.54654	145.54654	145.54654	145.54654	145.54654	145.54654	145.54654	145.54654	145.54654	145.54654	145.54654	145.54654	145.54654	145.54654	145.54654	145.54654	145.54654	145.54654
AgPaperACSfull-noresm1-epic	USA	Root_Tuber	5.71003917	5.03481518	4.7522716	5.018943645	5.196085923	5.419159846	5.682870649	5.963542338	6.147767973	6.34981449	6.580979171	6.706230913	6.893573669	7.116368183	7.286882665	7.545962949	7.812983946	7.947558541	8.175848848	8.229682274	8.308521827
AgPaperACSfull-noresm1-epic	USA	Shrubland	97.2506092	97.4648619	98.231188	95.1061944	90.1196149	84.5651592	77.8149614	70.6950494	64.98190506	60.7493828	55.91395993	53.56895035	52.05917014	50.28689171	49.83844963	48.8786237	47.96306257	47.67947469	48.03845403	48.20233345	49.23623403
AgPaperACSfull-noresm1-epic	USA	SugarCrop	9.153132441	8.9659056	8.1662356	8.31871361	8.275362649	8.310949468	8.32204283	8.578531115	8.768929194	8.874474229	9.173859569	9.297770211	9.631844241	9.887476685	10.01640331	10.34388795	10.68657673	10.93132506	10.9878941	11.24706931	11.4762856
AgPaperACSfull-noresm1-epic	USA	Tundra	391.7858938	383.7462889	382.54585	382.54585	382.54585	382.54585	382.54585	382.54585	382.54585	382.54585	382.54585	382.54585	382.54585	382.54585	382.54585	382.54585	382.54585	382.54585	382.54585	382.54585	382.54585
AgPaperACSfull-noresm1-epic	USA	UnmanagedForest	172.6573575	178.5761664	197.2614392	196.3811637	186.9214293	175.0746326	162.9591835	149.339795	139.0154604	130.0999254	123.0977044	120.2863722	117.7859708	115.1401964	113.670738	112.2207153	110.9115587	110.0338931	110.4365264	111.9202768	113.8836164
AgPaperACSfull-noresm1-epic	USA	UnmanagedPasture	230.8520195	242.5003671	242.9372195	240.6909626	225.0379361	210.1894432	191.7148824	175.5089471	160.6453943	149.4526388	139.3186482	134.3839423	129.9209378	125.7980439	124.5714216	123.8206426	122.9301112	124.2459142	125.2084861	128.8603031	132.536001
AgPaperACSfull-noresm1-epic	USA	UrbanLand	89.93841054	117.6416099	125.7991	125.7991	125.7991	125.7991	125.7991	125.7991	125.7991	125.7991	125.7991	125.7991	125.7991	125.7991	125.7991	125.7991	125.7991	125.7991	125.7991	125.7991	125.7991
AgPaperACSfull-noresm1-epic	USA	Wheat	246.4589839	203.1016592	200.2708538	201.3455513	207.2329676	208.0332173	211.7031427	211.5922472	212.1691478	212.4164542	206.0460941	197.9305704	192.6353731	191.9277446	190.3533807	186.2128766	183.0864792	177.9128472	178.9093431	171.653826	166.7709629
AgPaperACSfull-noresm1-epic	USA	biomass_grass	0	0	0	0	11.1446997	22.67839037	39.32670055	53.93754038	63.14596292	72.99850699	84.40164935	93.86672158	99.02580729	104.77332	106.6579491	109.5363254	113.5583415	115.8069672	117.5744233	116.381517	112.9818704
AgPaperACSfull-noresm1-epic	USA	biomass_tree	0	0	0	0	2.507030985	5.113767193	8.670861375	12.25787309	14.08357394	16.07253107	18.58206537	20.98230265	22.19841137	23.17403632	23.81194412	24.70858156	25.80872735	26.8648164	26.91445904	27.3508799	27.15930206
AgPaperACSfull-noresm1-lpjml	USA	Corn	270.4278128	307.5663972	327.1763384	312.3878151	315.3379392	319.4592133	318.835548	319.633154	322.0015579	325.5064971	324.7067411	320.7322896	317.2208003	312.3688824	308.9195924	306.6448255	304.1379798	301.5027389	299.904808	298.1590282	298.0025272
AgPaperACSfull-noresm1-lpjml	USA	FiberCrop	45.66834026	50.24985816	36.0811456	34.13562301	34.80444962	35.61280691	36.27095736	36.5598474	37.05931359	37.61534832	38.23008157	38.7103244	38.92101672	39.11827511	39.18321108	39.17340593	39.06528609	38.73405629	38.52494875	38.24916975	37.84677793
AgPaperACSfull-noresm1-lpjml	USA	FodderGrass	82.95321089	88.43549258	65.1161364	68.67867521	71.60397262	75.05420147	78.00930613	80.63618587	82.60826378	84.54788275	86.15102359	86.98261516	87.93661352	88.7123522	89.63845007	90.39073842	90.92371564	91.08234016	91.20264946	91.23545505	91.0681272
AgPaperACSfull-noresm1-lpjml	USA	FodderHerb	136.336453	127.7937428	77.1425136	83.97486031	89.31312044	94.99281258	101.4255114	109.1003617	117.6465705	124.7922596	132.6148085	136.2888606	137.4993506	139.7003783	139.2614397	138.1161234	136.5418866	134.286039	132.7547427	129.5645495	125.7469552
AgPaperACSfull-noresm1-lpjml	USA	Forest	452.7770994	412.9992876	250.1613648	276.2553719	300.9755619	324.5499874	348.8980842	368.1603813	385.0002457	399.0883638	413.2496765	424.1066706	430.1202583	432.8537561	432.495664	430.6913373	427.0199363	421.7474234	415.3129549	408.1531887	400.6977655
AgPaperACSfull-noresm1-lpjml	USA	Grassland	110.3006763	118.8816879	118.571872	118.1833357	110.1671718	101.0494789	92.1896546	83.5461153	76.5276038	71.1022679	66.5035402	63.8474225	62.176202	61.2866478	60.681342	60.2231152	60.0682719	60.883535	61.9465994	63.46022	65.2889233
AgPaperACSfull-noresm1-lpjml	USA	MiscCrop	37.47761926	38.9738106	39.1558414	38.41183909	37.71689262	37.11626671	36.39238326	36.46077365	36.33009039	35.96850953	35.80373657	35.72180437	35.5595053	35.28856225	35.07127105	34.90429608	34.51066605	34.28220624	33.97560335	33.65308415	33.34904802
AgPaperACSfull-noresm1-lpjml	USA	OilCrop	252.2585766	310.1584512	319.9027228	301.1185672	300.8012187	307.9045959	316.5924184	327.2844592	335.8711402	336.9072602	336.5445065	333.0411281	328.6202792	326.1191737	326.5600729	327.2198234	326.2768104	323.2663926	321.2784093	319.8616613	319.9121664
AgPaperACSfull-noresm1-lpjml	USA	OtherArableLand	670.5786667	473.8839844	454.1373879	451.8321863	429.74938	404.2697283	377.6737543	351.4899568	328.6278232	311.6871012	296.1218254	286.1208098	280.883874	277.1462481	275.3453927	273.001634	271.6313158	273.5346603	275.9796032	280.5125177	285.5486831
AgPaperACSfull-noresm1-lpjml	USA	OtherGrain	99.19647728	51.91237658	41.3204804	38.33185776	38.50860837	38.90170059	38.88888307	39.23105965	39.3903628	39.46372406	39.50849587	39.48025116	39.6804178	39.76355677	39.750943	39.90332892	39.85861828	39.84963759	39.72855404	39.63016579	39.46867393
AgPaperACSfull-noresm1-lpjml	USA	PalmFruit	0.01065008	0.003754	0.002842	0.002841584	0.002791137	0.002773553	0.002684549	0.002517286	0.002366315	0.0022123	0.002083819	0.002037824	0.001992789	0.001965466	0.001956109	0.001914226	0.001886375	0.001866392	0.001846195	0.001838176	0.001817601
AgPaperACSfull-noresm1-lpjml	USA	Pasture	65.7937125	11.79880639	64.7622309	67.80919562	69.98712446	72.57795018	74.66663489	76.4514487	77.76500991	79.17282339	80.26203994	80.85587336	81.57536298	82.20587426	82.93732551	83.53632923	84.01394994	84.22793287	84.39261868	84.51004672	84.49130428
AgPaperACSfull-noresm1-lpjml	USA	ProtectedGrassland	992.7064624	1069.935349	1067.146911	1067.146911	1067.146911	1067.146911	1067.146911	1067.146911	1067.146911	1067.146911	1067.146911	1067.146911	1067.146911	1067.146911	1067.146911	1067.146911	1067.146911	1067.146911	1067.146911	1067.146911	1067.146911
AgPaperACSfull-noresm1-lpjml	USA	ProtectedShrubland	875.255287	877.182376	884.080203	884.080203	884.080203	884.080203	884.080203	884.080203	884.080203	884.080203	884.080203	884.080203	884.080203	884.080203	884.080203	884.080203	884.080203	884.080203	884.080203	884.080203	884.080203
AgPaperACSfull-noresm1-lpjml	USA	ProtectedUnmanagedForest	1553.915747	1607.186188	1775.352776	1775.352776	1775.352776	1775.352776	1775.352776	1775.352776	1775.352776	1775.352776	1775.352776	1775.352776	1775.352776	1775.352776	1775.352776	1775.352776	1775.352776	1775.352776	1775.352776	1775.352776	1775.352776
AgPaperACSfull-noresm1-lpjml	USA	ProtectedUnmanagedPasture	2077.667912	2182.504873	2186.435549	2186.435549	2186.435549	2186.435549	2186.435549	2186.435549	2186.435549	2186.435549	2186.435549	2186.435549	2186.435549	2186.435549	2186.435549	2186.435549	2186.435549	2186.435549	2186.435549	2186.435549	2186.435549
AgPaperACSfull-noresm1-lpjml	USA	Rice	11.59311787	12.3471304	12.1326156	12.62917379	13.08372939	13.51801335	13.88654536	14.10028275	14.37399686	14.44559339	14.50907392	14.61133698	14.68166082	14.67466925	14.60921274	14.49645145	14.32007928	14.12787576	13.91910612	13.68911276	13.42961951
AgPaperACSfull-noresm1-lpjml	USA	RockIceDesert	145.4668603	145.346099	145.54654	145.54654	145.54654	145.54654	145.54654	145.54654	145.54654	145.54654	145.54654	145.54654	145.54654	145.54654	145.54654	145.54654	145.54654	145.54654	145.54654	145.54654	145.54654
AgPaperACSfull-noresm1-lpjml	USA	Root_Tuber	5.71003917	5.03481518	4.7522716	4.870208781	4.999930253	5.141452912	5.248473707	5.355824802	5.417162722	5.458788777	5.512627187	5.52312608	5.56496128	5.583733192	5.621431337	5.656243548	5.681183156	5.705379698	5.688759229	5.706720788	5.700991152
AgPaperACSfull-noresm1-lpjml	USA	Shrubland	97.2506092	97.4648619	98.231188	96.5105883	91.8252458	86.2974186	80.6461243	74.6708036	69.8210756	66.044148	62.5346475	60.55986686	59.34081846	58.8305837	58.45455771	58.29596619	58.27298295	59.09137692	59.92779689	61.11392703	62.52790859
AgPaperACSfull-noresm1-lpjml	USA	SugarCrop	9.153132441	8.9659056	8.1662356	7.757689759	7.479516478	7.158465155	6.687542989	6.494238913	6.244158718	6.041438711	5.944251301	5.877414162	5.929449157	5.947380639	5.978873387	6.000363087	6.047126724	6.095031943	6.117120286	6.146451621	6.159628461
AgPaperACSfull-noresm1-lpjml	USA	Tundra	391.7858938	383.7462889	382.54585	382.54585	382.54585	382.54585	382.54585	382.54585	382.54585	382.54585	382.54585	382.54585	382.54585	382.54585	382.54585	382.54585	382.54585	382.54585	382.54585	382.54585	382.54585
AgPaperACSfull-noresm1-lpjml	USA	UnmanagedForest	172.6573575	178.5761664	197.2614392	200.5271273	192.0861446	180.3824122	169.6286227	157.3585117	147.9439018	140.1598371	134.1662945	131.19252	128.9555536	128.0223607	126.9395964	126.2267128	125.6826138	126.8254807	128.1967994	130.2033066	132.7486531
AgPaperACSfull-noresm1-lpjml	USA	UnmanagedPasture	230.8520195	242.5003671	242.9372195	243.0642397	228.4753534	211.8041297	194.651293	177.661715	162.9738412	152.3224884	142.5956737	136.7266598	133.4602663	131.2970889	130.0891318	128.6356025	127.7861565	129.0008867	130.5077938	133.1923865	136.2814965
AgPaperACSfull-noresm1-lpjml	USA	UrbanLand	89.93841054	117.6416099	125.7991	125.7991	125.7991	125.7991	125.7991	125.7991	125.7991	125.7991	125.7991	125.7991	125.7991	125.7991	125.7991	125.7991	125.7991	125.7991	125.7991	125.7991	125.7991
AgPaperACSfull-noresm1-lpjml	USA	Wheat	246.4589839	203.1016592	200.2708538	200.8016371	204.9899046	209.493685	211.6616918	213.6080728	216.2757341	217.2584639	217.8406251	217.4643612	217.5986356	217.6012807	216.7320449	216.212337	215.1233086	213.9334528	212.3151537	210.297573	207.9218373
AgPaperACSfull-noresm1-lpjml	USA	biomass_grass	0	0	0	0	12.59726095	26.22820979	45.11085691	65.07002848	78.50857844	90.51346772	103.0027046	115.6584445	125.7415617	133.5727929	140.5223077	148.0455216	158.3403592	165.5657522	171.0942319	174.5985562	175.44609
AgPaperACSfull-noresm1-lpjml	USA	biomass_tree	0	0	0	0	2.776767844	5.766976991	9.915825968	14.40645236	16.89363649	19.18391879	21.47792017	23.77812938	25.81364799	27.18712621	28.48807721	29.90677471	31.97823474	33.53833168	34.51202671	35.34338049	35.64349227
AgPaperACSinternational-noresm1-epic	USA	Corn	270.4278128	307.5663972	327.1763384	312.524023	319.4218945	322.424576	324.0343352	326.725604	333.4546799	340.2660441	343.38674	344.2017587	344.6311355	342.611804	339.7790689	337.9393095	336.208563	334.9693363	333.56764	332.1976933	331.3483105
AgPaperACSinternational-noresm1-epic	USA	FiberCrop	45.66834026	50.24985816	36.0811456	34.94212842	35.89792946	37.03651501	38.37367485	39.49266591	41.26574918	42.84537008	44.73758712	47.00094729	49.42653002	51.99148352	53.26086879	55.87066401	59.33334522	62.83481173	63.85347385	65.29437746	66.1647442
AgPaperACSinternational-noresm1-epic	USA	FodderGrass	82.95321089	88.43549258	65.1161364	68.98860671	72.21350579	75.47788952	78.61540067	81.46869625	84.01099978	86.38145544	88.66177021	90.23021988	91.76264692	93.09758075	94.24641857	95.16488305	95.85007338	96.34019673	96.62570635	96.68337572	96.51399397
AgPaperACSinternational-noresm1-epic	USA	FodderHerb	136.336453	127.7937428	77.1425136	85.49958572	91.13181474	96.63001544	103.7007809	113.2100519	119.8900752	127.5962704	135.3671683	136.7133002	137.6636258	137.1744339	138.1421216	138.0605973	136.9753087	136.4774641	136.3717836	134.4131083	131.5016445
AgPaperACSinternational-noresm1-epic	USA	Forest	452.7770994	412.9992876	250.1613648	276.1001363	301.1081931	326.9436376	353.3448053	374.7518979	393.2738653	408.8281661	424.678749	436.531835	443.6111666	448.0066087	447.1546054	445.5486138	442.763374	436.5351435	429.1255519	420.68981	412.841013
AgPaperACSinternational-noresm1-epic	USA	Grassland	110.3006763	118.8816879	118.571872	116.1800912	107.4919761	98.7981592	89.3332747	79.8568792	72.2962653	66.2201597	60.9236045	57.9810233	55.4390167	53.8889134	53.016353	52.3602497	51.5500519	51.4280495	52.0607324	53.1538541	54.5177545
AgPaperACSinternational-noresm1-epic	USA	MiscCrop	37.47761926	38.9738106	39.1558414	38.72628846	38.16834051	37.61338856	37.05995605	37.36765009	37.59427794	37.72284194	37.8335405	37.98639797	38.10688882	38.15861246	38.14378539	38.07430123	37.94637602	37.73668211	37.46609309	37.18385642	36.90904656
AgPaperACSinternational-noresm1-epic	USA	OilCrop	252.2585766	310.1584512	319.9027228	306.8244668	307.3290281	313.3120409	320.9084851	331.1092358	339.3287416	340.2743326	338.6115326	333.1673222	331.6981427	331.6656965	333.9098378	335.0389348	334.274982	332.4362391	331.1882622	330.9124396	331.2203958
AgPaperACSinternational-noresm1-epic	USA	OtherArableLand	670.5786667	473.8839844	454.1373879	448.2273994	423.9193144	399.0617749	370.8326081	341.3481728	317.4881004	297.6833074	280.2004789	270.4753299	261.6384585	256.1697376	252.6871211	249.9994945	246.4529235	245.1349865	246.5365194	249.5808777	253.7092498
AgPaperACSinternational-noresm1-epic	USA	OtherGrain	99.19647728	51.91237658	41.3204804	38.53699855	38.8682878	39.02909429	39.20601846	39.57261611	39.86355637	40.05550253	40.10594798	40.00324976	40.25745538	40.61397854	40.81411751	40.91163779	41.19611816	41.57536781	41.78122996	41.76261454	41.63922059
AgPaperACSinternational-noresm1-epic	USA	PalmFruit	0.01065008	0.003754	0.002842	0.002923023	0.002920061	0.002899179	0.002837626	0.002700752	0.002574556	0.002439323	0.002304388	0.002295735	0.002284615	0.002286706	0.002272188	0.002269774	0.002264252	0.002251188	0.002235613	0.002234459	0.002220639
AgPaperACSinternational-noresm1-epic	USA	Pasture	65.7937125	11.79880639	64.7622309	67.93934085	70.36639779	72.82244638	75.06558564	76.97895464	78.72885925	80.3595186	81.92496315	83.04023791	84.12069481	85.11027167	85.96576826	86.63932258	87.11337694	87.44819882	87.68561648	87.79213675	87.75459194
AgPaperACSinternational-noresm1-epic	USA	ProtectedGrassland	992.7064624	1069.935349	1067.146911	1067.146911	1067.146911	1067.146911	1067.146911	1067.146911	1067.146911	1067.146911	1067.146911	1067.146911	1067.146911	1067.146911	1067.146911	1067.146911	1067.146911	1067.146911	1067.146911	1067.146911	1067.146911
AgPaperACSinternational-noresm1-epic	USA	ProtectedShrubland	875.255287	877.182376	884.080203	884.080203	884.080203	884.080203	884.080203	884.080203	884.080203	884.080203	884.080203	884.080203	884.080203	884.080203	884.080203	884.080203	884.080203	884.080203	884.080203	884.080203	884.080203
AgPaperACSinternational-noresm1-epic	USA	ProtectedUnmanagedForest	1553.915747	1607.186188	1775.352776	1775.352776	1775.352776	1775.352776	1775.352776	1775.352776	1775.352776	1775.352776	1775.352776	1775.352776	1775.352776	1775.352776	1775.352776	1775.352776	1775.352776	1775.352776	1775.352776	1775.352776	1775.352776
AgPaperACSinternational-noresm1-epic	USA	ProtectedUnmanagedPasture	2077.667912	2182.504873	2186.435549	2186.435549	2186.435549	2186.435549	2186.435549	2186.435549	2186.435549	2186.435549	2186.435549	2186.435549	2186.435549	2186.435549	2186.435549	2186.435549	2186.435549	2186.435549	2186.435549	2186.435549	2186.435549
AgPaperACSinternational-noresm1-epic	USA	Rice	11.59311787	12.3471304	12.1326156	12.89372033	13.57630269	14.11901767	14.71462083	15.22163805	15.76933473	16.01059793	16.22978153	16.55710526	16.78788967	16.96895803	17.02246602	17.1016761	17.22717	17.23367433	17.18121923	17.18413893	17.24123828
AgPaperACSinternational-noresm1-epic	USA	RockIceDesert	145.4668603	145.346099	145.54654	145.54654	145.54654	145.54654	145.54654	145.54654	145.54654	145.54654	145.54654	145.54654	145.54654	145.54654	145.54654	145.54654	145.54654	145.54654	145.54654	145.54654	145.54654
AgPaperACSinternational-noresm1-epic	USA	Root_Tuber	5.71003917	5.03481518	4.7522716	4.871924746	4.998811456	5.12060592	5.232341998	5.331626867	5.420695248	5.49360326	5.567065029	5.619144082	5.670919397	5.713421218	5.742416576	5.767392381	5.775234719	5.778994041	5.763792823	5.747392423	5.7213119
AgPaperACSinternational-noresm1-epic	USA	Shrubland	97.2506092	97.4648619	98.231188	95.8075002	90.5943414	85.1778917	78.9569107	72.3599611	66.9587839	62.30229637	58.01261605	55.53276175	53.40924873	52.10005315	51.31461063	50.71823907	49.9910137	49.81004679	50.26714967	51.16212608	52.33786236
AgPaperACSinternational-noresm1-epic	USA	SugarCrop	9.153132441	8.9659056	8.1662356	8.079695271	8.001014406	7.931342095	7.823802608	7.958266438	8.04447616	8.10346984	8.309247434	8.40929826	8.605159637	8.743605248	8.803291006	8.961583645	9.159943703	9.252420934	9.247444316	9.340340848	9.420004097
AgPaperACSinternational-noresm1-epic	USA	Tundra	391.7858938	383.7462889	382.54585	382.54585	382.54585	382.54585	382.54585	382.54585	382.54585	382.54585	382.54585	382.54585	382.54585	382.54585	382.54585	382.54585	382.54585	382.54585	382.54585	382.54585	382.54585
AgPaperACSinternational-noresm1-epic	USA	UnmanagedForest	172.6573575	178.5761664	197.2614392	197.239755	187.204553	176.7496733	164.6508123	151.4259168	140.6353239	131.7951124	124.1057111	120.036492	116.1826811	113.8101807	112.2113376	110.9427453	109.3408112	108.6919739	109.2604543	110.5247618	112.2851968
AgPaperACSinternational-noresm1-epic	USA	UnmanagedPasture	230.8520195	242.5003671	242.9372195	239.9901896	224.1447596	208.1474069	190.1364522	171.1647898	155.9788333	143.4521151	132.5991563	126.7981006	121.3818316	118.0099367	115.6760646	113.8761865	111.6255972	110.6194637	111.2204447	112.8552706	115.2233489
AgPaperACSinternational-noresm1-epic	USA	UrbanLand	89.93841054	117.6416099	125.7991	125.7991	125.7991	125.7991	125.7991	125.7991	125.7991	125.7991	125.7991	125.7991	125.7991	125.7991	125.7991	125.7991	125.7991	125.7991	125.7991	125.7991	125.7991
AgPaperACSinternational-noresm1-epic	USA	Wheat	246.4589839	203.1016592	200.2708538	203.9073492	208.1068973	210.0524143	212.9032282	216.0235645	217.7482811	219.4995614	218.2128439	212.5431382	210.1834836	209.1042294	208.4091142	206.4021408	205.2526598	206.3040196	206.8539936	206.4140122	204.2877034
AgPaperACSinternational-noresm1-epic	USA	biomass_grass	0	0	0	0	12.07456602	25.27315381	42.91086258	62.2633965	73.74835867	84.6105082	97.60357831	111.5677191	121.8833089	128.3005348	133.9022489	139.7417706	149.282727	155.5546176	159.3890845	162.0526269	163.9504564
AgPaperACSinternational-noresm1-epic	USA	biomass_tree	0	0	0	0	2.662033793	5.558922101	9.475740434	13.64804968	15.78051526	17.77980948	20.20768977	22.88462867	24.81987486	26.0399505	27.07839395	28.16006575	29.96050782	31.11866252	31.83408409	32.33558726	32.69313319
AgPaperACSinternational-noresm1-lpjml	USA	Corn	270.4278128	307.5663972	327.1763384	310.5711484	316.5471076	319.4102288	320.4380627	322.3811822	328.7116051	335.4027475	338.2656688	337.9229473	337.1287204	334.2278282	331.1098068	328.828903	326.3526351	324.2461973	322.3347405	320.2557932	318.8725465
AgPaperACSinternational-noresm1-lpjml	USA	FiberCrop	45.66834026	50.24985816	36.0811456	34.15306519	34.80986014	35.55893333	36.15690706	36.45288724	37.008794	37.60113532	38.1057164	38.56550166	38.82214586	39.03954649	39.13739316	39.10007478	39.03710472	38.78702186	38.59568165	38.32871853	37.94523353
AgPaperACSinternational-noresm1-lpjml	USA	FodderGrass	82.95321089	88.43549258	65.1161364	68.73723156	71.84627545	75.12319205	78.15180645	80.83508972	83.25791418	85.45922168	87.58651629	89.05365835	90.39050648	91.59645613	92.57022964	93.36452036	93.93080477	94.21938417	94.35856485	94.2890336	94.03184237
AgPaperACSinternational-noresm1-lpjml	USA	FodderHerb	136.336453	127.7937428	77.1425136	83.5037618	87.8104741	93.63030282	99.01582753	105.9967922	112.2214744	117.8769909	123.3855776	124.6622984	123.9889197	123.8455733	122.7259271	121.212599	119.4559229	117.1885448	115.6034403	113.0989321	110.1508469
AgPaperACSinternational-noresm1-lpjml	USA	Forest	452.7770994	412.9992876	250.1613648	276.4586384	300.9773429	325.6225465	350.221671	370.7930987	388.165626	403.5874259	418.5543219	429.034238	435.4446361	438.551842	439.0646785	437.7542309	434.7456627	429.5503216	423.3333376	416.0262312	408.1168067
AgPaperACSinternational-noresm1-lpjml	USA	Grassland	110.3006763	118.8816879	118.571872	118.3266888	110.3613881	101.4388725	92.7842489	84.1633814	77.1922277	71.7730866	67.2607817	64.5361181	62.7921071	61.9596312	61.4879223	61.2412156	61.2203518	62.1525975	63.3424827	64.9654891	66.890328
AgPaperACSinternational-noresm1-lpjml	USA	MiscCrop	37.47761926	38.9738106	39.1558414	38.72396917	38.14730608	37.59911435	37.02539695	37.31788655	37.51515072	37.63011881	37.72905446	37.83756062	37.93130744	37.9697148	37.96052769	37.86818005	37.69165492	37.46370635	37.19829798	36.90039417	36.56471125
AgPaperACSinternational-noresm1-lpjml	USA	OilCrop	252.2585766	310.1584512	319.9027228	299.0835597	297.2477533	304.2710746	310.756268	318.6284192	324.3199661	322.460308	319.2931094	312.7106267	309.4321193	307.5912006	308.5101907	309.3916963	308.3159203	305.6332922	303.5999087	302.5266747	302.1036787
AgPaperACSinternational-noresm1-lpjml	USA	OtherArableLand	670.5786667	473.8839844	454.1373879	454.3373339	432.2099592	406.7389716	381.1487146	354.701942	333.0717337	315.8589923	301.3744399	292.2621978	286.2845808	283.3110813	281.432626	280.1793407	279.4521119	281.9723763	285.3645005	290.2011791	296.0570325
AgPaperACSinternational-noresm1-lpjml	USA	OtherGrain	99.19647728	51.91237658	41.3204804	38.23221591	38.48179426	38.81946815	38.9640579	39.32304624	39.57516309	39.76027349	39.98157161	40.21504833	40.4657651	40.71975379	40.84783998	41.08504251	41.16965545	41.17768402	41.10590657	40.98847944	40.81289811
AgPaperACSinternational-noresm1-lpjml	USA	PalmFruit	0.01065008	0.003754	0.002842	0.002841572	0.002781398	0.002760228	0.002667129	0.002503721	0.002342611	0.002185293	0.002051686	0.00201549	0.001974878	0.00194158	0.00192784	0.001891043	0.001860208	0.001827072	0.001805605	0.001786805	0.001763283
AgPaperACSinternational-noresm1-lpjml	USA	Pasture	65.7937125	11.79880639	64.7622309	67.84151741	70.21537206	72.66871185	74.87485384	76.72125417	78.41837299	79.98270692	81.5217598	82.59773175	83.6177576	84.5713834	85.35627755	86.00277539	86.48046936	86.77917233	86.95735066	86.99881913	86.90509522
AgPaperACSinternational-noresm1-lpjml	USA	ProtectedGrassland	992.7064624	1069.935349	1067.146911	1067.146911	1067.146911	1067.146911	1067.146911	1067.146911	1067.146911	1067.146911	1067.146911	1067.146911	1067.146911	1067.146911	1067.146911	1067.146911	1067.146911	1067.146911	1067.146911	1067.146911	1067.146911
AgPaperACSinternational-noresm1-lpjml	USA	ProtectedShrubland	875.255287	877.182376	884.080203	884.080203	884.080203	884.080203	884.080203	884.080203	884.080203	884.080203	884.080203	884.080203	884.080203	884.080203	884.080203	884.080203	884.080203	884.080203	884.080203	884.080203	884.080203
AgPaperACSinternational-noresm1-lpjml	USA	ProtectedUnmanagedForest	1553.915747	1607.186188	1775.352776	1775.352776	1775.352776	1775.352776	1775.352776	1775.352776	1775.352776	1775.352776	1775.352776	1775.352776	1775.352776	1775.352776	1775.352776	1775.352776	1775.352776	1775.352776	1775.352776	1775.352776	1775.352776
AgPaperACSinternational-noresm1-lpjml	USA	ProtectedUnmanagedPasture	2077.667912	2182.504873	2186.435549	2186.435549	2186.435549	2186.435549	2186.435549	2186.435549	2186.435549	2186.435549	2186.435549	2186.435549	2186.435549	2186.435549	2186.435549	2186.435549	2186.435549	2186.435549	2186.435549	2186.435549	2186.435549
AgPaperACSinternational-noresm1-lpjml	USA	Rice	11.59311787	12.3471304	12.1326156	12.65778073	13.08068919	13.51131844	13.84157253	14.04691612	14.28040377	14.31006982	14.35724197	14.43760004	14.45414407	14.41989592	14.35517191	14.26094445	14.0732714	13.87532628	13.68700338	13.50041062	13.26812719
AgPaperACSinternational-noresm1-lpjml	USA	RockIceDesert	145.4668603	145.346099	145.54654	145.54654	145.54654	145.54654	145.54654	145.54654	145.54654	145.54654	145.54654	145.54654	145.54654	145.54654	145.54654	145.54654	145.54654	145.54654	145.54654	145.54654	145.54654
AgPaperACSinternational-noresm1-lpjml	USA	Root_Tuber	5.71003917	5.03481518	4.7522716	4.8607957	4.983199997	5.101424931	5.207199805	5.298980854	5.377740432	5.443940533	5.50916875	5.554350182	5.59669295	5.631464849	5.659246085	5.675442253	5.679206572	5.674369459	5.661060047	5.642648148	5.614633114
AgPaperACSinternational-noresm1-lpjml	USA	Shrubland	97.2506092	97.4648619	98.231188	96.8627677	92.1218912	86.6852267	81.1233454	75.2831972	70.4300041	66.4162167	62.90754375	60.67166114	59.26725586	58.53466048	58.14143197	57.94655252	57.90177903	58.59565424	59.48442117	60.73717976	62.25045942
AgPaperACSinternational-noresm1-lpjml	USA	SugarCrop	9.153132441	8.9659056	8.1662356	7.949260654	7.758721195	7.534769153	7.243101265	7.114452236	6.998847986	6.859104508	6.842392076	6.898753288	6.966367585	6.964203743	6.987583193	7.018594167	7.071431734	7.125903235	7.166396117	7.22493118	7.284042865
AgPaperACSinternational-noresm1-lpjml	USA	Tundra	391.7858938	383.7462889	382.54585	382.54585	382.54585	382.54585	382.54585	382.54585	382.54585	382.54585	382.54585	382.54585	382.54585	382.54585	382.54585	382.54585	382.54585	382.54585	382.54585	382.54585	382.54585
AgPaperACSinternational-noresm1-lpjml	USA	UnmanagedForest	172.6573575	178.5761664	197.2614392	200.6745863	191.7899441	180.906051	170.0317966	158.2910605	148.5296839	140.9515092	134.6797155	130.9922294	128.5701591	127.4100999	126.6514655	126.1425386	125.9115567	127.1450322	128.7033868	130.8943287	133.5138512
AgPaperACSinternational-noresm1-lpjml	USA	UnmanagedPasture	230.8520195	242.5003671	242.9372195	244.5186799	230.1729687	213.5472971	197.1776189	180.1327693	166.2076213	155.2677961	146.1884213	140.6704487	137.0110541	135.1060733	133.8517748	132.9610397	132.4155051	133.865614	135.8200399	138.6941876	142.2197952
AgPaperACSinternational-noresm1-lpjml	USA	UrbanLand	89.93841054	117.6416099	125.7991	125.7991	125.7991	125.7991	125.7991	125.7991	125.7991	125.7991	125.7991	125.7991	125.7991	125.7991	125.7991	125.7991	125.7991	125.7991	125.7991	125.7991	125.7991
AgPaperACSinternational-noresm1-lpjml	USA	Wheat	246.4589839	203.1016592	200.2708538	199.786895	203.689688	207.8029469	209.8248357	212.3635785	214.7218188	216.2791284	217.1969471	217.3773843	217.5789357	217.5305792	216.5940716	215.6926251	214.6818192	213.1111949	211.4270285	209.2922841	207.0966524
AgPaperACSinternational-noresm1-lpjml	USA	biomass_grass	0	0	0	0	12.30309089	25.64376783	43.60612427	63.41541872	75.05214851	86.04875541	96.2614156	108.5776102	117.1446342	122.7761826	128.2282202	133.8335014	142.2776938	148.1014864	152.097247	154.7093874	155.3887668
AgPaperACSinternational-noresm1-lpjml	USA	biomass_tree	0	0	0	0	2.724191872	5.664870278	9.686062599	14.01877197	16.22369728	18.31070527	20.27914233	22.70235511	24.39259681	25.52322296	26.60846781	27.7207808	29.41612785	30.61546271	31.43960541	32.00530699	32.19354057
AgPaperACSFull-HADGEM2-lpjml	USA	Corn	270.4278128	307.5663972	327.1763384	304.8412031	309.7563883	312.8574989	310.1192706	312.3381951	316.9649751	320.7750771	322.2657222	319.9644511	318.0838179	315.4467631	313.065193	312.0548606	309.6701737	309.2375748	308.0495035	307.3952311	306.0955111
AgPaperACSFull-HADGEM2-lpjml	USA	FiberCrop	45.66834026	50.24985816	36.0811456	34.08153273	34.89356722	35.77785722	36.31611043	36.83200775	37.37538084	38.45030638	39.47731339	40.29929118	40.90434621	41.23483417	41.34282975	41.41931994	41.23231624	40.95425938	40.63536385	40.1504467	39.62079884
AgPaperACSFull-HADGEM2-lpjml	USA	FodderGrass	82.95321089	88.43549258	65.1161364	68.2378287	71.1534267	74.2928274	76.95782154	79.70688115	82.22628768	84.26230807	86.71074334	88.2520094	89.67707775	90.49488964	91.06764175	92.04148812	92.2354882	92.71136455	92.72885508	92.83847129	92.42463982
AgPaperACSFull-HADGEM2-lpjml	USA	FodderHerb	136.336453	127.7937428	77.1425136	84.42049422	91.16041135	97.61645528	106.035998	113.2597507	121.3155909	132.1384593	138.8395899	141.2479473	143.9840459	147.0922323	148.9940822	148.3185529	149.7157223	149.090815	147.6956063	145.1286121	141.9422015
AgPaperACSFull-HADGEM2-lpjml	USA	Forest	452.7770994	412.9992876	250.1613648	276.0841865	300.6364772	325.7515467	350.5990516	372.5106845	390.1793233	406.9158976	421.9349254	432.0906894	437.7866221	438.4662549	438.5666759	434.8958213	430.7631318	424.3332624	417.6991572	410.4096943	402.6227994
AgPaperACSFull-HADGEM2-lpjml	USA	Grassland	110.3006763	118.8816879	118.571872	118.5896246	110.101967	101.0261231	92.4390929	83.5601085	76.162349	69.4411718	64.2286226	60.7946116	58.2867201	56.7500401	55.9052003	55.2652275	55.1325665	55.5309707	56.594708	58.0253132	59.9492889
AgPaperACSFull-HADGEM2-lpjml	USA	MiscCrop	37.47761926	38.9738106	39.1558414	38.59247129	37.82992198	37.17420752	36.56767142	36.84604695	36.90342457	36.83082666	36.97145965	36.94347824	36.81627317	36.67629317	36.74722688	36.5748643	36.48449541	36.30742437	36.13857267	35.80859906	35.4144279
AgPaperACSFull-HADGEM2-lpjml	USA	OilCrop	252.2585766	310.1584512	319.9027228	302.4704317	304.3887553	312.2707401	319.3151293	326.9169362	334.312548	337.5789999	337.9958173	334.7604028	333.8590025	334.0849111	332.7620805	334.4287242	331.2539168	328.9451851	326.2119592	324.9561115	323.4484248
AgPaperACSFull-HADGEM2-lpjml	USA	OtherArableLand	670.5786667	473.8839844	454.1373879	454.5921481	429.726014	402.9368461	377.3518972	349.9536215	326.2377208	304.102498	287.0555493	275.4789697	266.3476312	259.5983047	255.6342645	252.3180354	250.9014742	251.0732154	253.9039206	257.8795807	264.2124815
AgPaperACSFull-HADGEM2-lpjml	USA	OtherGrain	99.19647728	51.91237658	41.3204804	38.23156461	38.52861784	38.83151193	38.79607626	39.21205088	39.51968703	39.95235395	40.27093209	40.69536937	41.14315677	41.71824709	42.13290239	42.64779848	42.82002368	43.11690403	43.23776122	43.36369432	43.33169216
AgPaperACSFull-HADGEM2-lpjml	USA	PalmFruit	0.01065008	0.003754	0.002842	0.002856385	0.002842623	0.002843847	0.002795786	0.002663425	0.002529489	0.002399787	0.002253058	0.00222215	0.002186855	0.00216304	0.002130185	0.002090147	0.002051549	0.002011573	0.001977026	0.00193699	0.001921481
AgPaperACSFull-HADGEM2-lpjml	USA	Pasture	65.7937125	11.79880639	64.7622309	67.46053824	69.6537636	71.99809597	73.86389498	75.7206935	77.44799255	78.73463836	80.47119405	81.61018019	82.66517	83.4114557	83.98547162	84.78597702	84.9540924	85.41425096	85.49805064	85.74515759	85.44656422
AgPaperACSFull-HADGEM2-lpjml	USA	ProtectedGrassland	992.7064624	1069.935349	1067.146911	1067.146911	1067.146911	1067.146911	1067.146911	1067.146911	1067.146911	1067.146911	1067.146911	1067.146911	1067.146911	1067.146911	1067.146911	1067.146911	1067.146911	1067.146911	1067.146911	1067.146911	1067.146911
AgPaperACSFull-HADGEM2-lpjml	USA	ProtectedShrubland	875.255287	877.182376	884.080203	884.080203	884.080203	884.080203	884.080203	884.080203	884.080203	884.080203	884.080203	884.080203	884.080203	884.080203	884.080203	884.080203	884.080203	884.080203	884.080203	884.080203	884.080203
AgPaperACSFull-HADGEM2-lpjml	USA	ProtectedUnmanagedForest	1553.915747	1607.186188	1775.352776	1775.352776	1775.352776	1775.352776	1775.352776	1775.352776	1775.352776	1775.352776	1775.352776	1775.352776	1775.352776	1775.352776	1775.352776	1775.352776	1775.352776	1775.352776	1775.352776	1775.352776	1775.352776
AgPaperACSFull-HADGEM2-lpjml	USA	ProtectedUnmanagedPasture	2077.667912	2182.504873	2186.435549	2186.435549	2186.435549	2186.435549	2186.435549	2186.435549	2186.435549	2186.435549	2186.435549	2186.435549	2186.435549	2186.435549	2186.435549	2186.435549	2186.435549	2186.435549	2186.435549	2186.435549	2186.435549
AgPaperACSFull-HADGEM2-lpjml	USA	Rice	11.59311787	12.3471304	12.1326156	12.70415608	13.19375561	13.77019187	14.18307113	14.49013985	14.63925178	15.02469717	15.10810753	15.23510988	15.33609692	15.45434183	15.41546621	15.28827982	15.20852887	15.02278047	14.89291136	14.6327949	14.42183759
AgPaperACSFull-HADGEM2-lpjml	USA	RockIceDesert	145.4668603	145.346099	145.54654	145.54654	145.54654	145.54654	145.54654	145.54654	145.54654	145.54654	145.54654	145.54654	145.54654	145.54654	145.54654	145.54654	145.54654	145.54654	145.54654	145.54654	145.54654
AgPaperACSFull-HADGEM2-lpjml	USA	Root_Tuber	5.71003917	5.03481518	4.7522716	4.8513332	4.983197407	5.104943588	5.182310289	5.311342288	5.418739497	5.53483774	5.668939953	5.784934645	5.909386794	5.984171149	6.072005042	6.128116287	6.144379737	6.154625901	6.131123451	6.154330481	6.090307141
AgPaperACSFull-HADGEM2-lpjml	USA	Shrubland	97.2506092	97.4648619	98.231188	97.3856326	92.3945204	86.7478799	81.1104892	74.9460198	69.7674481	64.84049	60.78290952	58.29111852	56.52245731	55.49207238	55.15648852	54.68873012	54.64805012	54.98944001	55.84348979	57.15122212	58.60914968
AgPaperACSFull-HADGEM2-lpjml	USA	SugarCrop	9.153132441	8.9659056	8.1662356	7.675201407	7.437681304	7.122558132	6.656006152	6.534146313	6.460188562	6.417270284	6.397015534	6.251327981	6.26177532	6.312124795	6.364530161	6.419097886	6.444249206	6.509729025	6.575029636	6.559592149	6.594777995
AgPaperACSFull-HADGEM2-lpjml	USA	Tundra	391.7858938	383.7462889	382.54585	382.54585	382.54585	382.54585	382.54585	382.54585	382.54585	382.54585	382.54585	382.54585	382.54585	382.54585	382.54585	382.54585	382.54585	382.54585	382.54585	382.54585	382.54585
AgPaperACSFull-HADGEM2-lpjml	USA	UnmanagedForest	172.6573575	178.5761664	197.2614392	201.3563479	192.1290354	181.164315	171.0176198	159.3353531	149.2006297	139.9247544	132.3850341	127.3959253	123.731055	120.9298164	119.4893403	118.0287686	117.6089843	117.7572038	119.1268873	121.041202	123.7525229
AgPaperACSFull-HADGEM2-lpjml	USA	UnmanagedPasture	230.8520195	242.5003671	242.9372195	244.6709741	228.4852807	211.1126157	194.4037011	176.5886082	161.2555262	147.109073	136.4158051	129.5104701	123.9968482	120.1413595	117.9807827	115.9417433	115.075259	115.1293458	116.7675379	119.1773567	122.8455296
AgPaperACSFull-HADGEM2-lpjml	USA	UrbanLand	89.93841054	117.6416099	125.7991	125.7991	125.7991	125.7991	125.7991	125.7991	125.7991	125.7991	125.7991	125.7991	125.7991	125.7991	125.7991	125.7991	125.7991	125.7991	125.7991	125.7991	125.7991
AgPaperACSFull-HADGEM2-lpjml	USA	Wheat	246.4589839	203.1016592	200.2708538	201.0339293	205.1295654	208.7901246	210.4634005	212.8024613	216.4431494	219.2829066	222.2582504	225.0172379	226.38665	228.5113189	229.330489	230.1694235	228.4334004	227.4222657	226.060043	223.9137829	220.8185582
AgPaperACSFull-HADGEM2-lpjml	USA	biomass_grass	0	0	0	0	12.86583127	27.00367443	45.69224929	65.72374339	78.45821346	90.78164569	100.93164	114.1232785	124.3659694	133.0911932	139.8757908	147.0676237	157.8255609	165.515455	170.393677	173.3819245	175.4512703
AgPaperACSFull-HADGEM2-lpjml	USA	biomass_tree	0	0	0	0	2.831829214	5.929654371	10.20892458	14.69140373	16.99082567	19.18161656	21.11068663	23.53338452	25.21630008	26.38964451	27.39151569	28.79802358	30.7285918	32.06432805	33.09618207	33.56757373	34.1878712
AgPaperACSDomestic-miroc-epic	USA	Corn	270.4278128	307.5663972	327.1763384	319.3433158	325.3547201	331.2014152	332.7720348	339.3936613	344.0053809	347.1194447	346.2893569	344.9458137	342.8644126	337.0696419	334.1434163	329.9538728	323.3355695	318.1202608	313.9558073	311.7834622	308.9335824
AgPaperACSDomestic-miroc-epic	USA	FiberCrop	45.66834026	50.24985816	36.0811456	34.75051748	35.49564866	36.42095911	36.80956352	37.85855027	38.70488707	39.84242976	40.90362942	41.99890499	43.52298342	44.86753316	45.74286712	47.5271665	49.28385289	50.30939086	50.84224204	51.29228091	51.14863448
AgPaperACSDomestic-miroc-epic	USA	FodderGrass	82.95321089	88.43549258	65.1161364	69.53179654	72.68820502	76.29326174	79.75155845	83.45493389	86.84225335	90.01469807	93.28575981	96.03884788	98.66071598	100.6513932	101.8813926	104.1879421	105.2633354	106.2670402	106.6142897	107.0291454	107.6794235
AgPaperACSDomestic-miroc-epic	USA	FodderHerb	136.336453	127.7937428	77.1425136	80.84697209	86.23117192	91.84453565	97.28900109	101.0666676	104.1820496	107.0378655	108.2854842	104.3867504	99.08632654	95.64698448	94.90330942	87.0662068	82.64918846	75.97721867	72.92382742	68.20350418	61.38017198
AgPaperACSDomestic-miroc-epic	USA	Forest	452.7770994	412.9992876	250.1613648	279.9885275	307.0048189	333.1830605	363.3888765	388.066636	414.4846736	437.3124097	458.1233953	475.1166012	486.061813	495.3616725	495.78045	497.5028662	496.755159	490.5249199	484.1626059	476.8961336	467.3818493
AgPaperACSDomestic-miroc-epic	USA	Grassland	110.3006763	118.8816879	118.571872	116.8812883	108.6629249	99.5938724	90.7933654	81.6985597	74.3816358	68.2254674	62.8895774	59.7907776	57.752893	56.9023449	56.2097545	56.5358594	56.8157479	57.8233292	59.330182	61.1854541	63.2792138
AgPaperACSDomestic-miroc-epic	USA	MiscCrop	37.47761926	38.9738106	39.1558414	40.63091606	40.67814103	40.63521736	40.88377822	42.72764861	45.40094297	46.94274667	49.02254428	51.67915705	54.46129171	56.20814658	56.89412238	59.00420845	60.63556134	62.8549672	63.18088039	63.83939432	65.04674367
AgPaperACSDomestic-miroc-epic	USA	OilCrop	252.2585766	310.1584512	319.9027228	295.6680638	293.0009269	298.9562362	303.6355244	312.2806589	319.8413399	323.4209059	325.3859412	325.8326106	330.7710826	334.0578924	336.9609967	343.47974	346.840323	351.2412232	351.2051956	352.3145738	356.940319
AgPaperACSDomestic-miroc-epic	USA	OtherArableLand	670.5786667	473.8839844	454.1373879	450.5502954	427.6788147	402.1002266	376.757787	350.5833259	328.2483726	310.7750226	294.2412974	286.1203707	280.7512841	277.6562488	274.8478253	277.8026308	278.1215102	281.0635969	285.8182186	291.6837982	298.7304034
AgPaperACSDomestic-miroc-epic	USA	OtherGrain	99.19647728	51.91237658	41.3204804	38.7183578	38.99051252	39.3521439	39.44140032	39.94204053	40.24877038	40.45897603	40.73808432	41.01035947	41.34008348	41.49085635	41.58920348	41.54994804	41.34136548	41.11663986	40.95777461	40.52520109	40.07984837
AgPaperACSDomestic-miroc-epic	USA	PalmFruit	0.01065008	0.003754	0.002842	0.002874492	0.00287731	0.002888971	0.00286809	0.002762457	0.002629044	0.002486423	0.002326529	0.002287889	0.002235188	0.002183326	0.002148684	0.002074664	0.002005808	0.001922478	0.001869917	0.001811592	0.001745895
AgPaperACSDomestic-miroc-epic	USA	Pasture	65.7937125	11.79880639	64.7622309	68.29419449	70.66889762	73.38426062	75.76078366	78.40178587	80.71535426	82.96415337	85.24061016	87.205933	89.34135303	90.9652902	92.03570291	93.89851247	94.98994029	96.27187649	96.70468013	97.15580789	97.93332897
AgPaperACSDomestic-miroc-epic	USA	ProtectedGrassland	992.7064624	1069.935349	1067.146911	1067.146911	1067.146911	1067.146911	1067.146911	1067.146911	1067.146911	1067.146911	1067.146911	1067.146911	1067.146911	1067.146911	1067.146911	1067.146911	1067.146911	1067.146911	1067.146911	1067.146911	1067.146911
AgPaperACSDomestic-miroc-epic	USA	ProtectedShrubland	875.255287	877.182376	884.080203	884.080203	884.080203	884.080203	884.080203	884.080203	884.080203	884.080203	884.080203	884.080203	884.080203	884.080203	884.080203	884.080203	884.080203	884.080203	884.080203	884.080203	884.080203
AgPaperACSDomestic-miroc-epic	USA	ProtectedUnmanagedForest	1553.915747	1607.186188	1775.352776	1775.352776	1775.352776	1775.352776	1775.352776	1775.352776	1775.352776	1775.352776	1775.352776	1775.352776	1775.352776	1775.352776	1775.352776	1775.352776	1775.352776	1775.352776	1775.352776	1775.352776	1775.352776
AgPaperACSDomestic-miroc-epic	USA	ProtectedUnmanagedPasture	2077.667912	2182.504873	2186.435549	2186.435549	2186.435549	2186.435549	2186.435549	2186.435549	2186.435549	2186.435549	2186.435549	2186.435549	2186.435549	2186.435549	2186.435549	2186.435549	2186.435549	2186.435549	2186.435549	2186.435549	2186.435549
AgPaperACSDomestic-miroc-epic	USA	Rice	11.59311787	12.3471304	12.1326156	12.859363	13.4707631	14.00447478	14.56614932	14.98713863	15.51258464	15.81654285	15.86029064	16.00693336	15.97468276	15.81963455	15.88052249	15.54376225	15.43592192	15.41932802	15.24317416	15.19234853	15.05857939
AgPaperACSDomestic-miroc-epic	USA	RockIceDesert	145.4668603	145.346099	145.54654	145.54654	145.54654	145.54654	145.54654	145.54654	145.54654	145.54654	145.54654	145.54654	145.54654	145.54654	145.54654	145.54654	145.54654	145.54654	145.54654	145.54654	145.54654
AgPaperACSDomestic-miroc-epic	USA	Root_Tuber	5.71003917	5.03481518	4.7522716	4.978457028	5.144821678	5.310961968	5.421944569	5.756037356	6.09146278	6.431027448	6.790580438	7.202170191	7.741970144	8.010004118	8.18436074	8.582850893	8.86892926	9.365055988	9.500348992	9.624206651	9.869747483
AgPaperACSDomestic-miroc-epic	USA	Shrubland	97.2506092	97.4648619	98.231188	95.266997	90.2023005	84.4601274	78.1150614	71.5564269	65.8982398	61.2078239	56.82558939	53.99861804	52.53454396	51.92799908	51.79676807	51.57894206	52.43619852	54.09750023	55.52362601	57.06259844	58.96960177
AgPaperACSDomestic-miroc-epic	USA	SugarCrop	9.153132441	8.9659056	8.1662356	8.176940907	8.13615715	8.101652575	8.195845411	8.357218372	8.509413844	8.502156023	8.550391898	8.719236272	8.848870576	8.936205858	8.990578859	9.064913552	9.098999955	9.087487516	9.114184195	9.162405249	9.22788116
AgPaperACSDomestic-miroc-epic	USA	Tundra	391.7858938	383.7462889	382.54585	382.54585	382.54585	382.54585	382.54585	382.54585	382.54585	382.54585	382.54585	382.54585	382.54585	382.54585	382.54585	382.54585	382.54585	382.54585	382.54585	382.54585	382.54585
AgPaperACSDomestic-miroc-epic	USA	UnmanagedForest	172.6573575	178.5761664	197.2614392	199.6963134	190.9270266	179.4754868	169.555079	155.9261441	146.7791724	137.9251068	130.3711647	125.7212047	122.1414291	121.6075946	120.4784414	120.398647	121.0627035	121.8133048	124.2878038	127.2544248	129.8200854
AgPaperACSDomestic-miroc-epic	USA	UnmanagedPasture	230.8520195	242.5003671	242.9372195	241.1923396	226.1373567	209.4602958	192.525594	175.712421	160.9799957	149.8040994	139.3029368	134.1980634	131.0380593	129.1146324	127.3121926	128.830433	129.0753401	131.2132957	133.8956769	137.2322598	141.5065993
AgPaperACSDomestic-miroc-epic	USA	UrbanLand	89.93841054	117.6416099	125.7991	125.7991	125.7991	125.7991	125.7991	125.7991	125.7991	125.7991	125.7991	125.7991	125.7991	125.7991	125.7991	125.7991	125.7991	125.7991	125.7991	125.7991	125.7991
AgPaperACSDomestic-miroc-epic	USA	Wheat	246.4589839	203.1016592	200.2708538	199.9052676	203.0549043	205.460343	205.2533104	204.8512714	203.3283192	200.2568198	198.9949043	192.7005158	186.812167	182.6988181	181.4879474	175.1376993	171.6019008	169.3295201	167.692423	164.0284647	161.6041628
AgPaperACSDomestic-miroc-epic	USA	biomass_grass	0	0	0	0	11.24646147	22.87181855	37.58363024	52.2825638	59.25247313	67.3226422	78.03703012	84.7575111	86.98512655	87.41541677	90.70308022	88.26964139	91.59777816	93.40753768	94.17054608	93.89745475	91.67940994
AgPaperACSDomestic-miroc-epic	USA	biomass_tree	0	0	0	0	2.504571895	5.169239851	8.779182587	12.3757018	13.87224214	15.89924901	18.14156134	19.84986968	20.58882159	20.8719029	21.45720386	21.36441257	22.07120501	21.97683704	22.15727766	21.91735752	21.01116236
AgPaperACSDomestic-miroc-lpjml	USA	Corn	270.4278128	307.5663972	327.1763384	315.1746321	320.2195798	319.7492695	317.0445832	318.8960602	321.5769605	325.9675444	324.4781785	323.7348124	322.5633587	318.0888001	313.806418	310.8309098	306.8708512	304.0495245	301.9966179	300.2235092	298.6324247
AgPaperACSDomestic-miroc-lpjml	USA	FiberCrop	45.66834026	50.24985816	36.0811456	34.59805399	35.48740181	36.37137093	37.2649709	38.01052019	39.04908695	40.70289711	41.65824163	42.62579425	43.30081338	43.80604552	44.11512708	44.16141279	44.13961227	43.89448109	43.55703652	43.08990395	42.59239816
AgPaperACSDomestic-miroc-lpjml	USA	FodderGrass	82.95321089	88.43549258	65.1161364	69.02049421	72.01606755	75.04279599	77.8769419	80.62381656	82.82996641	85.08221517	87.03155294	88.7584678	90.28275942	91.35663528	92.24920529	93.08939601	93.57234744	93.97994328	93.99787085	93.88517152	93.82135845
AgPaperACSDomestic-miroc-lpjml	USA	FodderHerb	136.336453	127.7937428	77.1425136	84.29311557	91.46319031	99.77475406	108.230221	117.8324664	127.5476795	136.5926282	146.3404413	148.679534	150.3025363	151.3191272	151.3043191	149.8241224	147.9852727	145.2419447	142.9699843	139.9123796	135.3617932
AgPaperACSDomestic-miroc-lpjml	USA	Forest	452.7770994	412.9992876	250.1613648	276.4054653	301.6480429	327.3967057	353.8101277	374.3718985	393.9793476	409.5637611	424.4153192	433.8949158	440.3964325	444.2841101	444.6478773	443.5783789	441.1940489	437.9728227	431.0436451	423.5827431	417.1081797
AgPaperACSDomestic-miroc-lpjml	USA	Grassland	110.3006763	118.8816879	118.571872	116.5962704	107.9332541	98.7826579	89.5139841	79.8806778	72.1785923	65.5913693	60.3801948	56.6943396	54.1555516	53.0588721	52.3294189	52.1538962	52.2290796	53.1189931	54.4764019	56.1360124	58.11131
AgPaperACSDomestic-miroc-lpjml	USA	MiscCrop	37.47761926	38.9738106	39.1558414	38.82720061	38.13356896	37.43879037	36.86074456	37.06763352	37.36075127	37.42906016	37.3895215	37.5259459	37.55197428	37.46749736	37.44982785	37.42557117	37.4349772	37.40774668	37.07383847	36.81246993	36.67823862
AgPaperACSDomestic-miroc-lpjml	USA	OilCrop	252.2585766	310.1584512	319.9027228	303.75084	305.3170559	314.7135432	324.4778717	337.5877238	348.7188127	352.3796788	351.386568	349.0649073	348.4907215	346.8858201	348.6374147	349.249105	347.4697469	344.1624487	341.0633597	338.9086437	337.8464157
AgPaperACSDomestic-miroc-lpjml	USA	OtherArableLand	670.5786667	473.8839844	454.1373879	447.7118529	422.3568812	395.7883428	367.2830943	337.3501099	311.7919554	290.8185092	273.7286784	260.9006795	251.4809487	247.4660132	244.5417778	243.3711618	242.9703112	245.5558278	249.9298806	254.6523935	261.0301251
AgPaperACSDomestic-miroc-lpjml	USA	OtherGrain	99.19647728	51.91237658	41.3204804	38.78963822	38.9952565	39.15277251	39.0985864	39.58654024	39.71315033	40.05894179	40.19730446	40.58550582	40.85945631	41.11471473	41.26228445	41.25333288	41.10378882	40.95728119	40.86050828	40.58548932	40.30657953
AgPaperACSDomestic-miroc-lpjml	USA	PalmFruit	0.01065008	0.003754	0.002842	0.002900186	0.002911013	0.002941607	0.00293711	0.002851551	0.002741697	0.002613996	0.002482068	0.002478192	0.002467609	0.00245284	0.00244383	0.00241132	0.002374806	0.002327127	0.002283471	0.002239006	0.002188931
AgPaperACSDomestic-miroc-lpjml	USA	Pasture	65.7937125	11.79880639	64.7622309	68.05883624	70.30527239	72.52890361	74.50942556	76.38297108	77.88801196	79.41565193	80.733359	81.98911235	83.12590838	83.96309733	84.72455909	85.45637264	85.95202512	86.34648384	86.45300617	86.55014109	86.61461327
AgPaperACSDomestic-miroc-lpjml	USA	ProtectedGrassland	992.7064624	1069.935349	1067.146911	1067.146911	1067.146911	1067.146911	1067.146911	1067.146911	1067.146911	1067.146911	1067.146911	1067.146911	1067.146911	1067.146911	1067.146911	1067.146911	1067.146911	1067.146911	1067.146911	1067.146911	1067.146911
AgPaperACSDomestic-miroc-lpjml	USA	ProtectedShrubland	875.255287	877.182376	884.080203	884.080203	884.080203	884.080203	884.080203	884.080203	884.080203	884.080203	884.080203	884.080203	884.080203	884.080203	884.080203	884.080203	884.080203	884.080203	884.080203	884.080203	884.080203
AgPaperACSDomestic-miroc-lpjml	USA	ProtectedUnmanagedForest	1553.915747	1607.186188	1775.352776	1775.352776	1775.352776	1775.352776	1775.352776	1775.352776	1775.352776	1775.352776	1775.352776	1775.352776	1775.352776	1775.352776	1775.352776	1775.352776	1775.352776	1775.352776	1775.352776	1775.352776	1775.352776
AgPaperACSDomestic-miroc-lpjml	USA	ProtectedUnmanagedPasture	2077.667912	2182.504873	2186.435549	2186.435549	2186.435549	2186.435549	2186.435549	2186.435549	2186.435549	2186.435549	2186.435549	2186.435549	2186.435549	2186.435549	2186.435549	2186.435549	2186.435549	2186.435549	2186.435549	2186.435549	2186.435549
AgPaperACSDomestic-miroc-lpjml	USA	Rice	11.59311787	12.3471304	12.1326156	12.79609655	13.39505467	13.99727167	14.58312497	15.10317035	15.69194201	16.1006034	16.36034443	16.68197464	16.89236625	17.06867446	17.06775238	17.04548165	16.95696537	16.799418	16.6116714	16.38307991	16.12671376
AgPaperACSDomestic-miroc-lpjml	USA	RockIceDesert	145.4668603	145.346099	145.54654	145.54654	145.54654	145.54654	145.54654	145.54654	145.54654	145.54654	145.54654	145.54654	145.54654	145.54654	145.54654	145.54654	145.54654	145.54654	145.54654	145.54654	145.54654
AgPaperACSDomestic-miroc-lpjml	USA	Root_Tuber	5.71003917	5.03481518	4.7522716	4.954470557	5.096001472	5.211756036	5.34534369	5.524568105	5.668897331	5.767549246	5.865951012	5.985711885	6.09295621	6.156961452	6.235558304	6.313964129	6.376088371	6.425894634	6.41559083	6.422010365	6.4376445
AgPaperACSDomestic-miroc-lpjml	USA	Shrubland	97.2506092	97.4648619	98.231188	96.0649267	90.9241743	85.381189	79.5123634	72.8831565	67.6468044	62.62127409	58.66827297	55.76043227	53.65506526	52.78724144	52.34789684	52.30792836	52.49560958	53.25194608	54.39240602	55.97040143	57.62200541
AgPaperACSDomestic-miroc-lpjml	USA	SugarCrop	9.153132441	8.9659056	8.1662356	7.6483118	7.384179408	7.099659091	6.743624267	6.67228144	6.529869784	6.60095033	6.562561329	6.88642215	6.940782954	7.00435381	6.692101853	6.776874227	6.899866334	7.05650113	7.183539322	7.218325215	7.320722618
AgPaperACSDomestic-miroc-lpjml	USA	Tundra	391.7858938	383.7462889	382.54585	382.54585	382.54585	382.54585	382.54585	382.54585	382.54585	382.54585	382.54585	382.54585	382.54585	382.54585	382.54585	382.54585	382.54585	382.54585	382.54585	382.54585	382.54585
AgPaperACSDomestic-miroc-lpjml	USA	UnmanagedForest	172.6573575	178.5761664	197.2614392	197.7539658	188.4107375	177.9016548	167.0864703	153.1582967	142.897115	132.988818	125.5712462	119.9370781	116.1243837	114.7069522	113.525551	113.2651363	113.3574655	114.9497837	116.7745752	119.1962788	122.3687128
AgPaperACSDomestic-miroc-lpjml	USA	UnmanagedPasture	230.8520195	242.5003671	242.9372195	240.4519518	223.9506667	206.5238005	188.1928418	168.9870298	152.7699315	139.5385074	128.8893608	121.2514285	115.5910046	113.0769919	111.3159092	110.562589	110.343265	111.702414	114.2199425	117.1674679	120.8620296
AgPaperACSDomestic-miroc-lpjml	USA	UrbanLand	89.93841054	117.6416099	125.7991	125.7991	125.7991	125.7991	125.7991	125.7991	125.7991	125.7991	125.7991	125.7991	125.7991	125.7991	125.7991	125.7991	125.7991	125.7991	125.7991	125.7991	125.7991
AgPaperACSDomestic-miroc-lpjml	USA	Wheat	246.4589839	203.1016592	200.2708538	204.3827834	208.9048087	212.1858895	214.5551718	217.6131951	219.4655131	222.7417246	224.7351948	226.2290688	226.5902124	226.7774221	226.3780327	225.0644323	223.2578527	221.3432481	219.5432571	217.1438493	214.2173063
AgPaperACSDomestic-miroc-lpjml	USA	biomass_grass	0	0	0	0	12.61097368	26.53199018	45.50666359	65.65168781	77.80659681	89.15162842	102.3863087	117.1137473	128.1010699	135.0636549	141.7949647	147.8164219	157.3484742	162.8731543	167.5001029	171.5371047	172.3272205
AgPaperACSDomestic-miroc-lpjml	USA	biomass_tree	0	0	0	0	2.727061778	5.706549715	9.783373952	14.09572268	16.16882374	18.16668282	20.50126521	22.98024439	24.78175148	25.82706687	26.85420469	27.73337277	29.32193347	30.18973012	31.21672954	31.90280231	31.89416363
AgPaperACSfull-miroc-epic	USA	Corn	270.4278128	307.5663972	327.1763384	320.960792	327.2211792	332.8031946	334.9434077	342.5192844	347.4686016	350.669603	349.9935102	349.3510684	347.7706076	341.7265228	338.8409022	334.7948933	328.8135639	324.0302026	320.4563945	319.0453808	316.7892138
AgPaperACSfull-miroc-epic	USA	FiberCrop	45.66834026	50.24985816	36.0811456	35.51466963	36.56358712	37.45889074	38.26308205	39.97291509	40.95998949	42.31649128	43.98882349	46.1770337	48.40293687	50.31374048	51.82990829	54.22980755	56.89758857	59.05789002	60.45144161	61.94120856	63.26628644
AgPaperACSfull-miroc-epic	USA	FodderGrass	82.95321089	88.43549258	65.1161364	69.68514128	72.8427909	76.37067975	79.86780062	83.65976001	87.10805048	90.30096344	93.67570087	96.59354947	99.39855004	101.4952525	102.8028115	105.3602401	106.7501461	108.1434698	108.7300128	109.3855672	110.343298
AgPaperACSfull-miroc-epic	USA	FodderHerb	136.336453	127.7937428	77.1425136	81.27485007	86.39309963	91.4574309	97.37577	101.9530941	105.9654958	109.2954879	111.6433491	109.1305106	105.5381722	103.1056652	102.9643865	97.1685772	95.32272423	91.35298225	89.43002637	85.76611025	79.60331591
AgPaperACSfull-miroc-epic	USA	Forest	452.7770994	412.9992876	250.1613648	280.1773986	307.6397994	333.4111693	363.95773	388.4433404	415.8582196	438.6861827	459.8945907	479.7566364	491.7289896	502.3063443	502.7493101	508.3299541	510.8009158	508.4441295	502.6836932	497.8660462	491.4311778
AgPaperACSfull-miroc-epic	USA	Grassland	110.3006763	118.8816879	118.571872	115.3964313	107.2918797	99.161854	90.3358226	80.9137998	73.3595745	67.3735662	61.7034681	57.495764	54.8138206	53.4236974	52.4667121	51.7329919	50.7274025	50.1748368	50.9348897	51.7855562	52.6589477
AgPaperACSfull-miroc-epic	USA	MiscCrop	37.47761926	38.9738106	39.1558414	40.63280736	40.69954048	40.64818693	40.90109893	42.73779956	45.41340663	46.92767997	49.00056082	51.65434477	54.48111295	56.25490271	56.97406371	59.19292644	60.97111297	63.29997093	63.6854076	64.37534596	65.64442342
AgPaperACSfull-miroc-epic	USA	OilCrop	252.2585766	310.1584512	319.9027228	300.717661	298.456583	302.3184836	307.8830035	318.2631438	326.6542727	329.9560328	332.6718277	334.4420906	340.6159758	344.1679881	347.2938432	354.9329157	360.3498919	366.5504081	367.8060994	369.6035766	374.5769514
AgPaperACSfull-miroc-epic	USA	OtherArableLand	670.5786667	473.8839844	454.1373879	446.3405813	423.8651198	401.1349498	375.8818	348.663729	325.5967915	308.6561956	290.936508	278.9620754	271.2672508	266.2368189	262.4037787	261.7297389	257.5509273	255.076686	257.3399759	259.9474823	263.0864804
AgPaperACSfull-miroc-epic	USA	OtherGrain	99.19647728	51.91237658	41.3204804	38.74853277	38.73433769	38.65452723	38.44704171	38.75147969	38.90207845	38.9742599	39.23080685	39.68391435	40.18196163	40.38531814	40.5781092	40.86748093	41.09733409	41.49603182	41.78863476	41.60821454	41.50698403
AgPaperACSfull-miroc-epic	USA	PalmFruit	0.01065008	0.003754	0.002842	0.002898299	0.002906133	0.002866332	0.002819522	0.002714487	0.002608032	0.002476204	0.002330724	0.002348559	0.002370062	0.002371997	0.002355217	0.002347506	0.002365432	0.002352673	0.002329071	0.002298032	0.0022935
AgPaperACSfull-miroc-epic	USA	Pasture	65.7937125	11.79880639	64.7622309	68.34749146	70.73250079	73.43386267	75.84006369	78.52576561	80.86818935	83.13654648	85.44850157	87.44079343	89.64826508	91.29833365	92.39658308	94.34920994	95.58597671	97.08300653	97.65652961	98.22363874	99.16218697
AgPaperACSfull-miroc-epic	USA	ProtectedGrassland	992.7064624	1069.935349	1067.146911	1067.146911	1067.146911	1067.146911	1067.146911	1067.146911	1067.146911	1067.146911	1067.146911	1067.146911	1067.146911	1067.146911	1067.146911	1067.146911	1067.146911	1067.146911	1067.146911	1067.146911	1067.146911
AgPaperACSfull-miroc-epic	USA	ProtectedShrubland	875.255287	877.182376	884.080203	884.080203	884.080203	884.080203	884.080203	884.080203	884.080203	884.080203	884.080203	884.080203	884.080203	884.080203	884.080203	884.080203	884.080203	884.080203	884.080203	884.080203	884.080203
AgPaperACSfull-miroc-epic	USA	ProtectedUnmanagedForest	1553.915747	1607.186188	1775.352776	1775.352776	1775.352776	1775.352776	1775.352776	1775.352776	1775.352776	1775.352776	1775.352776	1775.352776	1775.352776	1775.352776	1775.352776	1775.352776	1775.352776	1775.352776	1775.352776	1775.352776	1775.352776
AgPaperACSfull-miroc-epic	USA	ProtectedUnmanagedPasture	2077.667912	2182.504873	2186.435549	2186.435549	2186.435549	2186.435549	2186.435549	2186.435549	2186.435549	2186.435549	2186.435549	2186.435549	2186.435549	2186.435549	2186.435549	2186.435549	2186.435549	2186.435549	2186.435549	2186.435549	2186.435549
AgPaperACSfull-miroc-epic	USA	Rice	11.59311787	12.3471304	12.1326156	13.05866761	13.79256045	14.23723447	14.82553481	15.19972306	15.72296011	16.01363895	16.11408186	16.45413249	16.6505428	16.6278186	16.80140176	16.72481463	17.04889426	17.51883873	17.55927803	17.7877849	18.20824183
AgPaperACSfull-miroc-epic	USA	RockIceDesert	145.4668603	145.346099	145.54654	145.54654	145.54654	145.54654	145.54654	145.54654	145.54654	145.54654	145.54654	145.54654	145.54654	145.54654	145.54654	145.54654	145.54654	145.54654	145.54654	145.54654	145.54654
AgPaperACSfull-miroc-epic	USA	Root_Tuber	5.71003917	5.03481518	4.7522716	4.995862454	5.1630436	5.327930808	5.444387131	5.788735614	6.131898233	6.470662348	6.839814036	7.263202316	7.823103414	8.111977266	8.297794605	8.723374766	9.058708504	9.63470362	9.81196114	9.979314825	10.27850679
AgPaperACSfull-miroc-epic	USA	Shrubland	97.2506092	97.4648619	98.231188	94.5551061	89.5306658	84.2921039	77.9127156	71.1211628	65.2454937	60.63389927	55.94292327	52.23965219	50.24145359	49.19337576	48.82870026	47.75952985	47.58225198	48.00350569	48.87699961	49.68664829	50.70794137
AgPaperACSfull-miroc-epic	USA	SugarCrop	9.153132441	8.9659056	8.1662356	8.365192557	8.354647197	8.265565681	8.398159725	8.641348054	8.848964485	9.081356339	9.355621971	10.10306607	10.76332887	11.34486868	11.54547084	11.91254582	12.03120794	12.29285208	12.38267035	12.25725632	12.4601751
AgPaperACSfull-miroc-epic	USA	Tundra	391.7858938	383.7462889	382.54585	382.54585	382.54585	382.54585	382.54585	382.54585	382.54585	382.54585	382.54585	382.54585	382.54585	382.54585	382.54585	382.54585	382.54585	382.54585	382.54585	382.54585	382.54585
AgPaperACSfull-miroc-epic	USA	UnmanagedForest	172.6573575	178.5761664	197.2614392	197.3789902	188.7864332	178.7602015	168.7960251	154.5764522	145.07642	136.482796	128.3398841	121.910565	117.2244249	115.7494669	114.1345944	112.4363941	110.9747117	109.2715772	110.5082704	111.976569	112.8420238
AgPaperACSfull-miroc-epic	USA	UnmanagedPasture	230.8520195	242.5003671	242.9372195	238.1442007	223.4446696	208.7803002	191.9053121	174.3537106	159.1815677	148.3691976	137.1031827	129.6507804	125.0322554	121.9305246	119.4924134	118.8082803	116.300204	115.0990385	116.1692153	117.4459552	119.2357652
AgPaperACSfull-miroc-epic	USA	UrbanLand	89.93841054	117.6416099	125.7991	125.7991	125.7991	125.7991	125.7991	125.7991	125.7991	125.7991	125.7991	125.7991	125.7991	125.7991	125.7991	125.7991	125.7991	125.7991	125.7991	125.7991	125.7991
AgPaperACSfull-miroc-epic	USA	Wheat	246.4589839	203.1016592	200.2708538	202.9854878	204.1744892	202.9129479	200.2824771	199.323391	196.6430952	191.4292682	189.5042905	184.0294812	177.6072669	174.2937955	173.7232137	166.9325707	163.6705941	162.923078	162.094503	159.7031736	158.9840286
AgPaperACSfull-miroc-epic	USA	biomass_grass	0	0	0	0	11.11952966	22.71808163	37.30950158	51.65924285	58.583663	66.76679191	77.85143928	85.10438888	87.50621277	88.36424541	91.64490926	89.76281404	93.46969724	95.63863189	96.54607392	96.69923911	95.1040989
AgPaperACSfull-miroc-epic	USA	biomass_tree	0	0	0	0	2.473064612	5.131497374	8.708878239	12.21164116	13.69101518	15.73889466	18.04148715	19.836914	20.58375616	20.94913057	21.51124811	21.53094016	22.27575483	22.18828803	22.36799102	22.19622494	21.38984845
AgPaperACSfull-miroc-lpjml	USA	Corn	270.4278128	307.5663972	327.1763384	314.9853686	319.6961411	318.8497375	316.3525418	318.3537544	321.1405593	325.617196	324.2682627	324.1870212	323.3474456	319.0589468	315.1760305	313.0883238	309.8705451	307.4461928	305.4685295	304.2996688	303.20124
AgPaperACSfull-miroc-lpjml	USA	FiberCrop	45.66834026	50.24985816	36.0811456	34.50551594	35.22312715	35.88060097	36.53389711	36.99314711	37.85987615	39.16606744	39.84032438	40.76464646	41.40632257	41.97719292	42.26077288	42.55184973	42.83397926	42.90795806	42.83533411	42.66937512	42.52252983
AgPaperACSfull-miroc-lpjml	USA	FodderGrass	82.95321089	88.43549258	65.1161364	68.99543707	71.91202034	74.87664341	77.65659835	80.35695788	82.50785669	84.68892968	86.57953632	88.35209922	89.88002117	90.96192523	91.84346335	92.77530376	93.36582076	93.866517	93.92373438	93.89803153	93.96887819
AgPaperACSfull-miroc-lpjml	USA	FodderHerb	136.336453	127.7937428	77.1425136	83.67687069	89.63671851	97.68218279	105.2212948	114.7110831	124.3953708	133.1413438	142.4431721	145.7203027	147.944584	149.5423024	149.6549611	150.0653989	150.3708045	150.0520563	148.5609114	146.754325	144.3652476
AgPaperACSfull-miroc-lpjml	USA	Forest	452.7770994	412.9992876	250.1613648	275.932826	300.6042861	325.3951545	350.8505603	370.0436874	389.2900245	404.0649458	418.6208411	428.1314647	435.0653825	439.2748973	439.8460654	438.8852305	436.1810918	433.1013614	426.1204293	418.4566696	411.374558
AgPaperACSfull-miroc-lpjml	USA	Grassland	110.3006763	118.8816879	118.571872	116.8834271	108.9095378	100.422689	91.6430569	82.4064367	74.8732366	68.6487233	63.7683528	59.8426705	57.1293747	55.7872691	54.9716888	54.2204998	53.7853407	54.0526747	55.1467683	56.3935449	57.7913927
AgPaperACSfull-miroc-lpjml	USA	MiscCrop	37.47761926	38.9738106	39.1558414	38.80631736	38.09829947	37.37919091	36.75979459	36.92926953	37.18430195	37.20502897	37.12317609	37.23606777	37.25506872	37.16753288	37.13681599	37.11937832	37.12633213	37.12310267	36.81416673	36.57123705	36.46296606
AgPaperACSfull-miroc-lpjml	USA	OilCrop	252.2585766	310.1584512	319.9027228	304.0630253	303.9886746	311.6021751	320.2713261	331.7868892	340.9178259	342.6138728	340.5419231	339.0538605	337.7475127	335.9452224	337.1853622	338.0407187	337.0439829	334.1020198	331.6168615	330.3217755	330.4571271
AgPaperACSfull-miroc-lpjml	USA	OtherArableLand	670.5786667	473.8839844	454.1373879	448.5348719	425.1838164	400.6927522	373.8284743	345.2564237	320.4086222	300.8202706	285.1327604	271.629299	261.6854745	256.8148298	253.5897297	250.2713524	247.9233402	248.1551757	251.5038828	254.6458208	258.8112118
AgPaperACSfull-miroc-lpjml	USA	OtherGrain	99.19647728	51.91237658	41.3204804	38.61081462	38.59867497	38.56373031	38.37808386	38.82577041	38.95373006	39.25104764	39.51055809	40.02403759	40.40154609	40.76526147	40.94897001	41.27104486	41.35773698	41.49937455	41.54780588	41.4988626	41.47760077
AgPaperACSfull-miroc-lpjml	USA	PalmFruit	0.01065008	0.003754	0.002842	0.002854313	0.00282573	0.002812836	0.002756832	0.002651565	0.002535888	0.002407854	0.002271173	0.002270539	0.002261279	0.002243474	0.002233858	0.002219576	0.002210124	0.002169523	0.002140193	0.002110272	0.002077737
AgPaperACSfull-miroc-lpjml	USA	Pasture	65.7937125	11.79880639	64.7622309	68.05396838	70.27268526	72.47552862	74.44081636	76.29468243	77.76186888	79.25635147	80.55807039	81.84560453	82.97736202	83.80357902	84.54989129	85.30174334	85.829806	86.23828852	86.35282252	86.48314181	86.60172738
AgPaperACSfull-miroc-lpjml	USA	ProtectedGrassland	992.7064624	1069.935349	1067.146911	1067.146911	1067.146911	1067.146911	1067.146911	1067.146911	1067.146911	1067.146911	1067.146911	1067.146911	1067.146911	1067.146911	1067.146911	1067.146911	1067.146911	1067.146911	1067.146911	1067.146911	1067.146911
AgPaperACSfull-miroc-lpjml	USA	ProtectedShrubland	875.255287	877.182376	884.080203	884.080203	884.080203	884.080203	884.080203	884.080203	884.080203	884.080203	884.080203	884.080203	884.080203	884.080203	884.080203	884.080203	884.080203	884.080203	884.080203	884.080203	884.080203
AgPaperACSfull-miroc-lpjml	USA	ProtectedUnmanagedForest	1553.915747	1607.186188	1775.352776	1775.352776	1775.352776	1775.352776	1775.352776	1775.352776	1775.352776	1775.352776	1775.352776	1775.352776	1775.352776	1775.352776	1775.352776	1775.352776	1775.352776	1775.352776	1775.352776	1775.352776	1775.352776
AgPaperACSfull-miroc-lpjml	USA	ProtectedUnmanagedPasture	2077.667912	2182.504873	2186.435549	2186.435549	2186.435549	2186.435549	2186.435549	2186.435549	2186.435549	2186.435549	2186.435549	2186.435549	2186.435549	2186.435549	2186.435549	2186.435549	2186.435549	2186.435549	2186.435549	2186.435549	2186.435549
AgPaperACSfull-miroc-lpjml	USA	Rice	11.59311787	12.3471304	12.1326156	12.66519376	13.16710247	13.59652281	13.99450349	14.21564004	14.62288163	14.81201763	14.89437095	15.05748594	15.17111451	15.26688323	15.19876265	15.1706254	15.08081326	15.00235464	14.84526091	14.67071634	14.51780779
AgPaperACSfull-miroc-lpjml	USA	RockIceDesert	145.4668603	145.346099	145.54654	145.54654	145.54654	145.54654	145.54654	145.54654	145.54654	145.54654	145.54654	145.54654	145.54654	145.54654	145.54654	145.54654	145.54654	145.54654	145.54654	145.54654	145.54654
AgPaperACSfull-miroc-lpjml	USA	Root_Tuber	5.71003917	5.03481518	4.7522716	4.955669723	5.093778876	5.205045978	5.334855384	5.511728309	5.650710061	5.742812629	5.837428058	5.954826923	6.060799064	6.123903053	6.202489857	6.282794731	6.346604126	6.401848776	6.394277331	6.402936272	6.422294914
AgPaperACSfull-miroc-lpjml	USA	Shrubland	97.2506092	97.4648619	98.231188	96.2562706	91.5271243	86.3901214	80.9066745	74.6185016	69.5627965	64.88224351	61.2698613	58.23667675	56.01795839	54.95900795	54.46404601	53.92828493	53.66756335	53.86137465	54.77172802	55.99575149	57.14517199
AgPaperACSfull-miroc-lpjml	USA	SugarCrop	9.153132441	8.9659056	8.1662356	7.521598303	7.188909147	6.861569245	6.396559147	6.195040484	5.944304697	5.948627182	5.878685493	6.114503766	6.214038619	6.287097964	5.992541087	6.106387874	6.219134075	6.350878204	6.470517938	6.503928827	6.578270559
AgPaperACSfull-miroc-lpjml	USA	Tundra	391.7858938	383.7462889	382.54585	382.54585	382.54585	382.54585	382.54585	382.54585	382.54585	382.54585	382.54585	382.54585	382.54585	382.54585	382.54585	382.54585	382.54585	382.54585	382.54585	382.54585	382.54585
AgPaperACSfull-miroc-lpjml	USA	UnmanagedForest	172.6573575	178.5761664	197.2614392	198.1431338	189.8375194	180.327088	170.3001901	156.9999287	147.1293462	137.8860235	131.1396904	125.1493515	121.1290986	119.3410711	118.0460016	116.7633177	115.9070341	116.3818118	117.7112654	119.363176	121.4331485
AgPaperACSfull-miroc-lpjml	USA	UnmanagedPasture	230.8520195	242.5003671	242.9372195	241.0179858	225.9296619	209.8496038	192.5369702	174.0715489	158.2141458	145.7572579	135.8958367	127.7418495	121.7181846	118.6627344	116.7114563	114.5940041	113.112901	112.9873469	114.8569366	116.7860602	119.0249387
AgPaperACSfull-miroc-lpjml	USA	UrbanLand	89.93841054	117.6416099	125.7991	125.7991	125.7991	125.7991	125.7991	125.7991	125.7991	125.7991	125.7991	125.7991	125.7991	125.7991	125.7991	125.7991	125.7991	125.7991	125.7991	125.7991	125.7991
AgPaperACSfull-miroc-lpjml	USA	Wheat	246.4589839	203.1016592	200.2708538	203.6715544	206.9857461	208.7342199	210.1585136	213.3833977	216.1714714	219.8268726	222.3099044	224.9439024	226.5158632	227.5771749	227.9307666	228.1279959	228.0958373	228.2316306	227.6031125	226.6575821	225.340747
AgPaperACSfull-miroc-lpjml	USA	biomass_grass	0	0	0	0	12.68080714	26.73582561	45.83572649	66.08716617	78.34303604	89.59488068	101.2389065	114.6262011	125.2025768	132.4483765	139.0375275	145.2870382	154.2701719	159.7950928	164.0691427	167.6605284	168.5742814
AgPaperACSfull-miroc-lpjml	USA	biomass_tree	0	0	0	0	2.744683631	5.759426383	9.879267031	14.23852226	16.34836384	18.35538831	20.42795939	22.6682496	24.41047851	25.51486947	26.5326596	27.42878331	28.89072315	29.72312474	30.66686338	31.24673448	31.20930046
