# Supplementary material for: The domestic and international implications of future climate for U.S. agriculture in GCAM
Source: PLoS One. 2020 Aug 28;15(8):e0237918. doi: 10.1371/journal.pone.0237918 (PMC7455037; doi:10.1371/journal.pone.0237918)
Supplement: S1 Data — (ZIP) [file pone.0237918.s009.zip › plosone-figures/GCAM_output_data/Production-31Jan2020.csv]

sce	region	crop	crop	1990	2005	2010	2015	2020	2025	2030	2035	2040	2045	2050	2055	2060	2065	2070	2075	2080	2085	2090	2095	2100
AgPaperACSDomestic-GFDL-EPIC	USA	Corn	Corn	193.218688	291.7159288	311.7962987	304.3475544	332.5228938	350.7443803	373.8278818	389.4135461	411.5909016	435.5772381	442.696895	450.5243034	462.9877177	465.4774447	462.3220156	456.9738339	456.9010636	449.0591439	460.4419467	466.6445686	462.8109014
AgPaperACSDomestic-GFDL-EPIC	USA	FiberCrop	FiberCrop	8.768570143	11.4499316	8.5211633	8.038417011	8.276162897	8.503402406	8.741887503	9.072903632	9.240281367	9.238564753	9.219520942	8.62091346	8.433398545	7.542870323	7.110771209	6.757950073	6.034882536	5.370997897	5.32512515	4.966282614	4.738281994
AgPaperACSDomestic-GFDL-EPIC	USA	FodderGrass	FodderGrass	152.6153447	205.9800263	157.9122683	167.9320009	174.3191013	181.1654938	186.8472255	192.763917	198.6733108	204.0591721	209.9017953	214.2889254	218.0306707	221.57335	224.99383	226.9360496	229.46483	232.0329806	231.5772813	231.9760762	234.2333998
AgPaperACSDomestic-GFDL-EPIC	USA	FodderHerb	FodderHerb	159.3813235	184.4668667	146.8649442	162.9234996	181.4075191	210.5965202	244.219097	270.7943209	289.6114773	305.8849501	337.92695	332.5898108	330.5397697	327.1799273	319.2281291	328.9561185	305.8186379	284.2851237	283.5876206	265.6214365	237.9217665
AgPaperACSDomestic-GFDL-EPIC	USA	Forest	Forest	0.495536196	0.451955299	0.27391	0.307211019	0.337096324	0.363381546	0.391368603	0.413517311	0.435345173	0.454841329	0.470531401	0.48862451	0.500126374	0.51087523	0.516058673	0.510884876	0.514094985	0.51373872	0.50545596	0.50015383	0.494658446
AgPaperACSDomestic-GFDL-EPIC	USA	MiscCrop	MiscCrop	56.2936926	65.59257709	65.8683003	68.32825221	71.14923869	74.10089376	76.98484036	79.14815615	81.15505147	82.71558761	84.42678138	85.62202463	86.98775376	88.18596033	89.13798654	90.09335636	90.26700428	90.2339906	90.50486908	90.32990254	89.90648029
AgPaperACSDomestic-GFDL-EPIC	USA	OilCrop	OilCrop	55.49113914	83.31310938	90.6156842	87.688445	90.98964038	101.8387263	114.7212869	125.9896104	129.9309877	131.59598	134.0741141	133.8707345	131.5511154	135.0231175	136.3294126	145.9478779	142.7015978	138.6333606	138.3612054	132.8392746	114.0933979
AgPaperACSDomestic-GFDL-EPIC	USA	OtherGrain	OtherGrain	30.1703379	17.56297695	14.4547512	13.4721031	13.98637055	14.689472	15.26697528	15.78615067	15.98253958	16.25082726	17.27005449	16.86120631	16.73032906	16.51739779	16.21915714	16.66456351	15.9985788	15.47780077	15.91185955	15.8948071	15.81264459
AgPaperACSDomestic-GFDL-EPIC	USA	PalmFruit	PalmFruit	0.005759147	0.005008398	0.0026758	0.002794071	0.002800499	0.002876551	0.002876518	0.002799598	0.002772075	0.002685556	0.002605786	0.002641494	0.002705266	0.002653949	0.002636196	0.002609866	0.002612579	0.002564356	0.00249471	0.002428935	0.002378587
AgPaperACSDomestic-GFDL-EPIC	USA	Pasture	Pasture	66.8692114	12.00652378	65.901232	69.32195962	71.15333399	73.04664738	74.46457049	75.77644912	77.15819393	78.59239488	79.97462589	81.30831234	82.22357166	83.68848148	84.94938872	85.48176464	86.62320555	87.84993635	87.64161213	88.19126727	88.9163593
AgPaperACSDomestic-GFDL-EPIC	USA	Rice	Rice	7.344072538	9.507880097	9.5396713	9.890895096	10.62141012	11.39229566	12.17634787	13.0666997	13.58269968	13.75287265	14.02754461	13.93299975	14.09438614	13.75545416	13.51466211	14.05828705	13.33658637	12.89116952	12.97551771	12.72033284	12.21277885
AgPaperACSDomestic-GFDL-EPIC	USA	Root_Tuber	Root_Tuber	18.44774043	20.92895067	20.5355812	21.18988548	21.96689144	22.80966747	23.60462598	24.31249354	24.98847309	25.5575247	26.19832863	26.65057012	27.13921201	27.55083152	27.8618088	28.21157334	28.31596535	28.35857811	28.41158327	28.33492728	28.27409456
AgPaperACSDomestic-GFDL-EPIC	USA	SugarCrop	SugarCrop	52.26952048	60.1862868	54.3701001	55.07860408	56.35596854	58.22400052	59.13934813	58.37164886	56.73474974	54.55948809	53.62342851	53.3954772	53.83968581	53.68575108	53.94981556	54.76191523	54.3140726	53.9369922	54.72491685	54.39046254	54.1766667
AgPaperACSDomestic-GFDL-EPIC	USA	Wheat	Wheat	60.01407818	56.95568487	60.9080662	66.11970567	73.19423133	82.18891132	89.41042201	93.48207889	96.0131036	99.18412008	107.1896006	103.8536149	104.8888604	103.6177629	102.8953572	103.8662084	101.3059113	99.13030818	101.2067204	99.81572242	100.3766036
AgPaperACSDomestic-GFDL-EPIC	USA	biomass	biomass	0	0	0	0	0.291951821	0.652257681	1.175647321	1.734540148	2.008308713	2.272222187	2.710315708	2.932158255	3.199034064	3.119876598	3.158951124	3.380638888	3.426079495	3.401112167	3.574837477	3.509424752	3.353888802
AgPaperACSDomestic-GFDL-LPJML	USA	Corn	Corn	193.218688	291.7159288	311.7962987	310.4350193	331.5345624	345.9969337	366.4248375	379.559906	393.7401303	410.7249478	425.8856009	435.7531613	435.3550602	440.336397	449.1336254	454.3696342	450.6392229	452.2794973	456.6908512	459.4643219	455.0004525
AgPaperACSDomestic-GFDL-LPJML	USA	FiberCrop	FiberCrop	8.768570143	11.4499316	8.5211633	8.160704011	8.504427126	8.864609797	9.316610067	9.746404017	10.35756866	10.76683875	11.2941455	11.67914869	11.92713083	12.17728352	12.2921714	12.64507143	12.68454746	12.83405816	12.9430319	12.93233203	12.93486041
AgPaperACSDomestic-GFDL-LPJML	USA	FodderGrass	FodderGrass	152.6153447	205.9800263	157.9122683	166.79436	173.4075652	180.6406884	186.1911108	191.6266069	196.8364091	201.3694988	205.4478915	208.206987	211.6509166	214.0838924	215.7605987	216.8722462	218.4348304	218.9815831	218.8307461	218.5656608	218.2444865
AgPaperACSDomestic-GFDL-LPJML	USA	FodderHerb	FodderHerb	159.3813235	184.4668667	146.8649442	172.4315702	197.1365727	223.4562117	260.951142	298.9523784	332.995355	368.6792996	414.9204928	431.7673005	437.8930321	444.5444434	446.5705026	449.4587161	443.8865944	438.8884672	434.1112707	425.4547313	413.6063299
AgPaperACSDomestic-GFDL-LPJML	USA	Forest	Forest	0.495536196	0.451955299	0.27391	0.306767719	0.333951015	0.360663273	0.387922984	0.409712534	0.427189676	0.443483658	0.456867315	0.466517227	0.47111951	0.473087991	0.473051399	0.467972675	0.464461125	0.457971378	0.450697641	0.44385732	0.435442417
AgPaperACSDomestic-GFDL-LPJML	USA	MiscCrop	MiscCrop	56.2936926	65.59257709	65.8683003	68.5741163	71.50442816	74.46420611	77.374379	79.79745866	82.07392751	84.05777048	85.98947988	87.78267423	89.45542555	91.05722854	92.41812007	93.5984878	94.35661537	94.916973	95.22540262	95.32464993	95.13909758
AgPaperACSDomestic-GFDL-LPJML	USA	OilCrop	OilCrop	55.49113914	83.31310938	90.6156842	94.70629901	103.9582798	114.0366409	130.5609932	148.7166709	165.1456067	180.9097883	194.7925959	202.7187579	209.3010851	216.5008142	223.7914614	230.6464053	233.2889529	234.9482248	235.9414573	236.3435972	237.5827867
AgPaperACSDomestic-GFDL-LPJML	USA	OtherGrain	OtherGrain	30.1703379	17.56297695	14.4547512	13.74226399	14.21884896	14.7968235	15.46992262	16.06217437	16.62993374	16.82766439	17.20633381	17.50906501	17.5891638	17.82094171	17.79460521	18.26144481	18.23117297	18.31299514	18.541284	18.31509951	18.34681107
AgPaperACSDomestic-GFDL-LPJML	USA	PalmFruit	PalmFruit	0.005759147	0.005008398	0.0026758	0.002791736	0.002811111	0.002911532	0.002918025	0.00287998	0.002873134	0.002901145	0.002899898	0.002958528	0.003087316	0.003089008	0.003078903	0.003068421	0.003040297	0.002994154	0.002958222	0.002916766	0.002878566
AgPaperACSDomestic-GFDL-LPJML	USA	Pasture	Pasture	66.8692114	12.00652378	65.901232	68.97168872	70.83437648	72.79491994	74.0595063	75.10116903	76.11819822	77.13842069	77.99981501	78.62185313	79.60574456	80.23858492	80.83319981	81.06400718	81.54428035	81.77091786	81.79777684	81.89879082	81.94382429
AgPaperACSDomestic-GFDL-LPJML	USA	Rice	Rice	7.344072538	9.507880097	9.5396713	10.15933492	10.93831006	11.71404907	12.61054892	13.59577929	14.41665438	14.94768232	15.66594067	16.23412357	16.51105294	16.92171504	17.15165624	17.72581226	17.62263481	17.84207487	17.91662309	17.88744947	17.75392102
AgPaperACSDomestic-GFDL-LPJML	USA	Root_Tuber	Root_Tuber	18.44774043	20.92895067	20.5355812	21.19507144	22.00921728	22.8279784	23.59752015	24.34856047	25.06178521	25.69494403	26.30120845	26.8086742	27.29754092	27.76356652	28.14762841	28.48040147	28.70011395	28.84475907	28.92720197	28.94423459	28.90867219
AgPaperACSDomestic-GFDL-LPJML	USA	SugarCrop	SugarCrop	52.26952048	60.1862868	54.3701001	56.18683891	58.89590906	61.0315463	63.7799452	64.58901537	65.34878162	66.29438383	66.13919916	67.66225632	69.1463074	70.62209729	72.1615293	73.23255586	73.94713392	74.62458734	75.32903526	75.90578964	76.2974948
AgPaperACSDomestic-GFDL-LPJML	USA	Wheat	Wheat	60.01407818	56.95568487	60.9080662	66.76325855	74.13096894	81.92031118	89.61419528	95.24980749	101.1949658	104.6590949	108.2098019	109.7123858	110.3249895	111.1953965	110.5019163	111.7351442	111.2098239	111.2142575	111.5883197	110.5787836	110.5990684
AgPaperACSDomestic-GFDL-LPJML	USA	biomass	biomass	0	0	0	0	0.315958615	0.695523077	1.282142031	1.95519485	2.422600996	2.846410878	3.406586869	3.970101703	4.345232649	4.706996988	4.927799882	5.351274099	5.710603169	6.063991006	6.371351288	6.50091265	6.616783139
AgPaperACSDomestic-HADGEM2-EPIC	USA	Corn	Corn	193.218688	291.7159288	311.7962987	311.1699665	321.1371719	329.406022	321.2176448	300.0136934	291.0237485	298.618168	269.7097602	245.0693931	247.8114026	245.676037	246.9416063	244.6189567	219.9105409	223.2888963	223.7880979	226.3304309	222.4914097
AgPaperACSDomestic-HADGEM2-EPIC	USA	FiberCrop	FiberCrop	8.768570143	11.4499316	8.5211633	7.992298429	8.050707265	8.118846851	7.595445797	7.049636611	6.669799229	6.457339375	6.116243233	5.632162013	5.418022617	5.237150594	5.125825898	4.824438262	4.491474096	4.248230452	4.103768254	4.003408997	3.613552927
AgPaperACSDomestic-HADGEM2-EPIC	USA	FodderGrass	FodderGrass	152.6153447	205.9800263	157.9122683	166.8216002	174.9377975	183.3172759	192.9682241	202.7464586	211.3336871	216.8068067	226.9346625	233.7807174	237.6320944	242.0739834	245.2810083	247.6472652	253.2529925	253.4050017	253.9282482	254.2803286	253.7788251
AgPaperACSDomestic-HADGEM2-EPIC	USA	FodderHerb	FodderHerb	159.3813235	184.4668667	146.8649442	168.6777241	183.1289872	196.4391092	197.4461072	196.8427924	192.4324341	210.7317198	182.5939899	164.4734265	162.0299621	148.3356125	143.6840195	144.8016238	117.4824839	116.3568936	113.7407742	104.3829711	105.764096
AgPaperACSDomestic-HADGEM2-EPIC	USA	Forest	Forest	0.495536196	0.451955299	0.27391	0.305894826	0.33407895	0.361650592	0.392397675	0.423676038	0.454270525	0.481890506	0.51185366	0.540224557	0.552308462	0.556070691	0.5609633	0.569288126	0.565924164	0.561199027	0.555745419	0.551203421	0.545787301
AgPaperACSDomestic-HADGEM2-EPIC	USA	MiscCrop	MiscCrop	56.2936926	65.59257709	65.8683003	68.3984581	71.06929747	73.8405466	76.13204328	77.7088142	79.03839523	80.3643725	80.93355402	81.37645988	82.23371539	82.84722601	83.53982476	84.22496304	83.75918016	84.07021444	84.28894095	84.04316449	84.19415425
AgPaperACSDomestic-HADGEM2-EPIC	USA	OilCrop	OilCrop	55.49113914	83.31310938	90.6156842	93.17314009	95.64257951	99.32407853	98.08890305	100.6443005	99.87038955	110.911434	102.933422	102.1863802	108.6188107	109.8004051	112.9964497	121.1711565	112.2693981	120.049568	121.4419576	121.0150371	126.4982888
AgPaperACSDomestic-HADGEM2-EPIC	USA	OtherGrain	OtherGrain	30.1703379	17.56297695	14.4547512	13.52517909	14.03943465	14.15975604	13.82083026	13.52329132	12.60018152	13.01915567	11.88583687	11.5419032	11.51032087	11.40283112	11.58676898	12.20923285	11.47369684	11.49264208	11.76616046	11.40253534	11.22779674
AgPaperACSDomestic-HADGEM2-EPIC	USA	PalmFruit	PalmFruit	0.005759147	0.005008398	0.0026758	0.002747549	0.002755192	0.002788061	0.00277442	0.002665463	0.002573384	0.002390984	0.002219658	0.002143222	0.002075479	0.001983744	0.001907255	0.001785665	0.001715019	0.00164234	0.001589615	0.00151478	0.001513899
AgPaperACSDomestic-HADGEM2-EPIC	USA	Pasture	Pasture	66.8692114	12.00652378	65.901232	69.05195967	71.3505838	73.7903389	76.63411398	79.40929851	82.11077365	83.21118231	86.52889609	88.55673991	89.60338309	90.80945171	91.57567858	91.93881216	94.1419817	94.44427116	94.68801293	94.68395693	95.18409068
AgPaperACSDomestic-HADGEM2-EPIC	USA	Rice	Rice	7.344072538	9.507880097	9.5396713	10.15515338	10.52754064	10.92137864	10.54693265	10.26608869	9.87168358	9.744227393	9.196305742	8.854681544	8.892285669	8.870661737	8.835439791	8.810437311	8.373996904	8.318522932	8.050639832	8.015584798	7.750885923
AgPaperACSDomestic-HADGEM2-EPIC	USA	Root_Tuber	Root_Tuber	18.44774043	20.92895067	20.5355812	21.17083159	21.93828116	22.72220447	23.40339623	24.00165314	24.57342865	25.10142275	25.41680099	25.62192311	25.87008255	26.0295021	26.2855141	26.43088551	26.27201343	26.22440719	26.27826984	26.11777684	26.14277316
AgPaperACSDomestic-HADGEM2-EPIC	USA	SugarCrop	SugarCrop	52.26952048	60.1862868	54.3701001	55.11763157	56.62067314	58.1774025	58.39189379	56.38229793	53.50865458	51.32059499	47.46673616	45.37995304	44.51824274	43.20162015	43.2170978	43.24450548	42.19776171	42.79197221	43.68948073	43.36506679	45.08099969
AgPaperACSDomestic-HADGEM2-EPIC	USA	Wheat	Wheat	60.01407818	56.95568487	60.9080662	66.24954597	74.20844446	78.86395205	81.37330671	79.62766288	76.46056295	78.29129282	68.21213096	63.812377	61.16347981	57.1839372	56.36242744	57.1629632	53.07423963	51.07848182	51.3316618	47.26585939	48.35934912
AgPaperACSDomestic-HADGEM2-EPIC	USA	biomass	biomass	0	0	0	0	0.299088755	0.61710209	0.954610324	1.233159888	1.288411701	1.536323658	1.572488303	1.602467541	1.71559922	1.708126748	1.735384174	1.854414157	1.78132829	1.857377955	1.925856043	1.846212415	1.903444158
AgPaperACSDomestic-HADGEM2-LPJML	USA	Corn	Corn	193.218688	291.7159288	311.7962987	312.9812537	330.8670813	341.7520849	354.0222195	355.1358171	361.455828	378.2961109	374.3000618	375.6384974	378.0455878	386.028214	402.5392191	396.1350955	411.9004569	405.6325653	410.681298	405.3296808	412.1737024
AgPaperACSDomestic-HADGEM2-LPJML	USA	FiberCrop	FiberCrop	8.768570143	11.4499316	8.5211633	8.27312691	8.628938094	8.994394618	9.265801523	9.50247567	9.824930998	10.38619931	10.8150085	11.16851571	11.47111368	11.65480596	11.76577214	11.80927404	11.78074569	11.68923889	11.59153119	11.42871283	11.29674867
AgPaperACSDomestic-HADGEM2-LPJML	USA	FodderGrass	FodderGrass	152.6153447	205.9800263	157.9122683	166.1897463	173.2559877	180.8777414	187.3266443	194.2133515	200.1472399	204.7036501	210.5423231	214.0574076	217.2324259	219.2225142	220.4546216	222.7441058	222.9290388	224.0946686	224.1242361	224.3260083	223.2793052
AgPaperACSDomestic-HADGEM2-LPJML	USA	FodderHerb	FodderHerb	159.3813235	184.4668667	146.8649442	176.8875104	200.5658454	225.0338901	257.1980711	282.8337601	310.5307361	347.9949341	367.9435783	375.1335458	382.6440688	392.4981185	402.9395038	399.3186853	404.9673952	401.1327477	395.9791437	387.2375946	380.0760108
AgPaperACSDomestic-HADGEM2-LPJML	USA	Forest	Forest	0.495536196	0.451955299	0.27391	0.30364434	0.330810269	0.357229364	0.384801941	0.40830751	0.427949613	0.445404751	0.46144123	0.472504542	0.478693953	0.479774763	0.479749822	0.476222338	0.472199706	0.465394054	0.458409258	0.450489639	0.441919572
AgPaperACSDomestic-HADGEM2-LPJML	USA	MiscCrop	MiscCrop	56.2936926	65.59257709	65.8683003	68.61381965	71.51736568	74.41438808	77.24840741	79.52008548	81.62470892	83.56496268	85.2265535	86.91078099	88.50864864	90.01131937	91.27095707	92.28855516	93.06767554	93.53196548	93.79795703	93.83727306	93.76140678
AgPaperACSDomestic-HADGEM2-LPJML	USA	OilCrop	OilCrop	55.49113914	83.31310938	90.6156842	98.34108216	105.8404428	115.135106	130.0215597	142.8238992	155.2674538	168.3416407	177.2163304	182.3588939	189.1367738	198.8331139	203.1965608	208.0617139	209.4091867	211.2132918	211.5541126	212.670397	213.4194468
AgPaperACSDomestic-HADGEM2-LPJML	USA	OtherGrain	OtherGrain	30.1703379	17.56297695	14.4547512	13.97172808	14.56502714	15.23525138	15.38162197	15.56307202	16.06357167	16.82137801	16.95372845	17.03778756	17.43917119	17.8991034	18.2562479	18.37237943	18.36746872	18.38874469	18.45034474	18.46191405	18.34774033
AgPaperACSDomestic-HADGEM2-LPJML	USA	PalmFruit	PalmFruit	0.005759147	0.005008398	0.0026758	0.002766538	0.002801183	0.002818907	0.002839229	0.002775465	0.002727434	0.002597262	0.002438947	0.002411918	0.002368212	0.002318201	0.002210075	0.002122014	0.002056471	0.002003788	0.001940708	0.001876076	0.001882948
AgPaperACSDomestic-HADGEM2-LPJML	USA	Pasture	Pasture	66.8692114	12.00652378	65.901232	68.8392711	70.76092679	72.79455982	74.34315877	75.86246489	77.16436786	78.00387295	79.40284843	80.22422818	80.94833633	81.44204248	81.78376669	82.45121833	82.50970395	82.93632466	83.07663481	83.33166587	83.20962342
AgPaperACSDomestic-HADGEM2-LPJML	USA	Rice	Rice	7.344072538	9.507880097	9.5396713	10.36561369	11.00300636	11.62577585	12.20174161	12.68867576	13.13601369	13.78241569	14.02837345	14.51178473	14.9141382	15.37161672	15.65148536	15.8949288	16.18638185	16.22733933	16.20641644	16.07499557	15.98725129
AgPaperACSDomestic-HADGEM2-LPJML	USA	Root_Tuber	Root_Tuber	18.44774043	20.92895067	20.5355812	21.20843397	22.01357995	22.82406772	23.59096439	24.31775328	25.00025691	25.61706043	26.17514928	26.64984617	27.11013762	27.55204661	27.91057577	28.2062054	28.42086308	28.56054923	28.6469645	28.65544143	28.63243662
AgPaperACSDomestic-HADGEM2-LPJML	USA	SugarCrop	SugarCrop	52.26952048	60.1862868	54.3701001	56.06282039	57.92355486	60.33893393	62.80289972	62.61750934	61.86241261	61.04615598	59.3415851	60.46243056	61.24988642	61.55892435	61.7220677	62.51571019	63.57830238	63.77680946	64.20634653	64.91986543	66.05357586
AgPaperACSDomestic-HADGEM2-LPJML	USA	Wheat	Wheat	60.01407818	56.95568487	60.9080662	67.67474197	76.17012642	84.36478803	91.41603698	95.53413489	100.5965706	104.5084709	107.3341838	108.3314984	108.6334939	109.3807591	109.5047634	109.4098357	108.5063819	107.6835047	107.2244887	106.5386319	105.1505437
AgPaperACSDomestic-HADGEM2-LPJML	USA	biomass	biomass	0	0	0	0	0.335419974	0.73048058	1.280941827	1.862306619	2.267332884	2.681211055	3.043244872	3.489830668	3.890389417	4.277671824	4.603448528	4.922574338	5.415870602	5.746724243	5.971482763	6.106975947	6.251952615
AgPaperACSDomestic-ipsl-epic	USA	Corn	Corn	193.218688	291.7159288	311.7962987	308.0180791	336.2732746	344.8063184	355.5118092	363.3847189	372.1503433	373.8110285	367.5303642	358.657727	347.4030151	354.1532611	346.5377496	336.2663593	320.7775747	310.5247545	309.2702504	313.446539	275.9733114
AgPaperACSDomestic-ipsl-epic	USA	FiberCrop	FiberCrop	8.768570143	11.4499316	8.5211633	8.257214793	8.518086313	8.717478647	8.607240761	8.514750553	8.634602268	8.569018817	8.794867202	8.091337359	7.729631939	7.242167262	7.06601431	6.200362623	5.443867869	4.831679325	4.689648012	4.398569167	4.107232894
AgPaperACSDomestic-ipsl-epic	USA	FodderGrass	FodderGrass	152.6153447	205.9800263	157.9122683	167.59636	173.8446296	182.0315534	189.4547623	196.2023412	202.6893147	209.6852699	216.2829618	222.0126032	227.2843439	230.4139013	234.1976659	237.7409142	241.4774368	243.4916773	244.2983302	243.9762203	248.0013006
AgPaperACSDomestic-ipsl-epic	USA	FodderHerb	FodderHerb	159.3813235	184.4668667	146.8649442	163.4951017	190.0020272	202.8155564	218.0913536	236.8758938	256.0314537	261.879251	258.9220259	246.7502279	230.5990495	223.9192697	210.4259569	194.8905088	173.0258571	166.9461049	157.996579	156.0913052	131.4327904
AgPaperACSDomestic-ipsl-epic	USA	Forest	Forest	0.495536196	0.451955299	0.27391	0.306341424	0.339063268	0.365403791	0.395071627	0.419870789	0.442123973	0.463222267	0.478497943	0.49481235	0.502807296	0.512940871	0.515011085	0.519325461	0.521023211	0.520517522	0.514154877	0.510642585	0.498295856
AgPaperACSDomestic-ipsl-epic	USA	MiscCrop	MiscCrop	56.2936926	65.59257709	65.8683003	68.27509051	71.0951357	73.82740299	76.3065063	78.23951754	80.01074396	81.5148461	82.67460013	83.54751009	84.34832161	85.05103625	85.82702855	86.06574256	85.80002215	85.87809526	85.88341405	86.00981213	85.5184449
AgPaperACSDomestic-ipsl-epic	USA	OilCrop	OilCrop	55.49113914	83.31310938	90.6156842	86.32560589	92.57073693	98.40750599	104.5012754	112.9426818	120.890554	125.6043759	129.8023926	128.2140792	129.0688027	134.9980377	137.4750598	140.2615512	138.0017246	141.2253776	141.1982443	144.0467942	133.2550026
AgPaperACSDomestic-ipsl-epic	USA	OtherGrain	OtherGrain	30.1703379	17.56297695	14.4547512	14.37165873	15.41986002	15.56268294	15.65241709	15.89021093	16.60158642	15.95055466	15.78564217	14.6614803	14.16886006	13.83215326	13.40605563	12.2924807	11.19264523	10.90344542	10.81257999	10.84489583	10.10182471
AgPaperACSDomestic-ipsl-epic	USA	PalmFruit	PalmFruit	0.005759147	0.005008398	0.0026758	0.002786216	0.002756723	0.002729164	0.002779927	0.002681424	0.002573064	0.002397816	0.00224408	0.002242615	0.00218503	0.002130093	0.00210551	0.002067508	0.002009145	0.001965087	0.001930575	0.001905626	0.001833555
AgPaperACSDomestic-ipsl-epic	USA	Pasture	Pasture	66.8692114	12.00652378	65.901232	69.16660747	70.62547634	73.0250013	74.99056994	76.55822432	77.85587616	79.77488331	81.66000365	83.49791966	85.3271461	86.31171488	87.72810347	89.49673791	91.47190865	92.33741201	92.73791195	92.57049005	94.69102411
AgPaperACSDomestic-ipsl-epic	USA	Rice	Rice	7.344072538	9.507880097	9.5396713	10.27349805	10.97689827	11.53148548	11.94239352	12.38687648	12.83898722	13.05355063	13.347188	13.03138956	13.03394131	12.8836314	12.85069701	12.22967421	11.27625579	10.5809154	10.41777361	9.988245268	9.171898907
AgPaperACSDomestic-ipsl-epic	USA	Root_Tuber	Root_Tuber	18.44774043	20.92895067	20.5355812	21.17672428	21.97165377	22.739762	23.44953069	24.11814562	24.75594615	25.30689621	25.75024235	26.09937291	26.42127834	26.70626405	26.98823613	27.11563771	27.07750082	27.14809159	27.149348	27.15854941	26.98485922
AgPaperACSDomestic-ipsl-epic	USA	SugarCrop	SugarCrop	52.26952048	60.1862868	54.3701001	55.22122101	56.99597414	58.21797664	58.89783256	57.2520684	55.08218218	52.58066825	49.80890397	48.31300504	47.37880896	46.13476899	45.90629123	44.83134967	43.21934784	43.02831028	43.13632398	43.57235483	43.35628321
AgPaperACSDomestic-ipsl-epic	USA	Wheat	Wheat	60.01407818	56.95568487	60.9080662	67.43398614	76.98000547	80.75197154	84.07408784	87.07659062	92.11400982	90.01833577	86.47336812	81.88128549	76.9079207	72.29463943	68.03704894	64.08870704	58.82085166	58.81215637	57.31412948	56.72690264	56.07732187
AgPaperACSDomestic-ipsl-epic	USA	biomass	biomass	0	0	0	0	0.327919541	0.667040795	1.110875847	1.612437595	1.960671566	2.142929731	2.599850589	2.7185565	2.795825338	2.788924168	2.799258406	2.593882197	2.433817501	2.472253175	2.502446081	2.495783682	2.309333684
AgPaperACSDomestic-ipsl-jpjml	USA	Corn	Corn	193.218688	291.7159288	311.7962987	310.3828047	328.8870306	338.3520123	348.2635173	351.8628303	359.197581	360.9105041	367.2183028	367.9069458	368.777903	362.03582	366.8480327	365.4730906	350.6886868	354.4208097	356.0544309	361.8355699	359.6467794
AgPaperACSDomestic-ipsl-jpjml	USA	FiberCrop	FiberCrop	8.768570143	11.4499316	8.5211633	8.256172711	8.578073224	8.918110916	9.310190319	9.59368327	10.01873303	10.51692106	10.6875564	11.09405805	11.18866347	11.30656533	11.33996929	11.32627509	11.17815989	11.21628601	11.17512647	10.98174696	10.8132985
AgPaperACSDomestic-ipsl-jpjml	USA	FodderGrass	FodderGrass	152.6153447	205.9800263	157.9122683	166.8253701	173.8421176	181.8054432	188.6295915	195.2862376	201.2193721	207.3541955	212.2604388	215.9078128	219.5559684	223.1040981	225.1543143	227.128621	229.759743	229.8663843	229.8898437	229.4218436	229.0459349
AgPaperACSDomestic-ipsl-jpjml	USA	FodderHerb	FodderHerb	159.3813235	184.4668667	146.8649442	171.7480875	194.1707265	213.0692978	241.0032082	266.2411746	292.2113237	313.4776364	341.4038677	348.9614134	355.7532869	353.2360107	358.9058582	359.5902876	345.4362757	351.4726867	348.7666342	341.3567764	332.5959052
AgPaperACSDomestic-ipsl-jpjml	USA	Forest	Forest	0.495536196	0.451955299	0.27391	0.304980922	0.333065207	0.359854822	0.386010247	0.408166178	0.426651244	0.442961718	0.457595813	0.468263009	0.474778018	0.476427871	0.477477858	0.475523542	0.470719663	0.465262799	0.458217519	0.452728127	0.444266443
AgPaperACSDomestic-ipsl-jpjml	USA	MiscCrop	MiscCrop	56.2936926	65.59257709	65.8683003	68.56375453	71.45907721	74.34284166	77.15274942	79.4603862	81.54029938	83.55296081	85.30865056	87.00992965	88.58116887	90.05164245	91.29274903	92.25000042	92.88562477	93.39956417	93.67271314	93.73097697	93.61171215
AgPaperACSDomestic-ipsl-jpjml	USA	OilCrop	OilCrop	55.49113914	83.31310938	90.6156842	94.18131174	101.2318251	107.3213057	117.7623043	128.9597438	141.1992282	148.5080393	159.5319367	164.8883577	168.8564859	174.8437496	181.66311	186.9826953	188.0316109	193.7022247	196.3704989	197.6107816	199.1100065
AgPaperACSDomestic-ipsl-jpjml	USA	OtherGrain	OtherGrain	30.1703379	17.56297695	14.4547512	14.03161211	14.92346017	15.34897758	16.07994128	16.71422038	17.1729167	17.56182491	18.08918262	17.95369223	18.07233695	18.10481373	18.15830036	18.16128697	18.05645873	17.9658345	17.99206633	17.93938926	17.83328933
AgPaperACSDomestic-ipsl-jpjml	USA	PalmFruit	PalmFruit	0.005759147	0.005008398	0.0026758	0.002821495	0.002803882	0.002741838	0.00277144	0.002734222	0.002638945	0.002495514	0.002286475	0.002328575	0.002285356	0.002192498	0.002163943	0.002153104	0.002175341	0.002166705	0.002126839	0.002158655	0.002124664
AgPaperACSDomestic-ipsl-jpjml	USA	Pasture	Pasture	66.8692114	12.00652378	65.901232	68.97070382	70.90792951	73.14517631	74.81997178	76.32949365	77.55821535	79.02038821	80.1711354	80.97386314	81.86670818	82.96207072	83.57223976	84.19814663	85.11910556	85.14688292	85.27650141	85.29925349	85.41772712
AgPaperACSDomestic-ipsl-jpjml	USA	Rice	Rice	7.344072538	9.507880097	9.5396713	10.33163456	10.96392211	11.59532162	12.17199943	12.80743744	13.47120061	13.94161078	14.45960018	14.77694409	15.00349047	15.24939468	15.37618662	15.28938089	15.05438952	15.05926811	15.07940916	14.82196785	14.5386786
AgPaperACSDomestic-ipsl-jpjml	USA	Root_Tuber	Root_Tuber	18.44774043	20.92895067	20.5355812	21.20744007	22.01777965	22.82809397	23.5882305	24.33540591	25.01609396	25.65843469	26.23881792	26.73565929	27.21343393	27.64569315	28.01946505	28.30854412	28.49839477	28.62047928	28.69524259	28.70664277	28.67013081
AgPaperACSDomestic-ipsl-jpjml	USA	SugarCrop	SugarCrop	52.26952048	60.1862868	54.3701001	56.30744049	58.64795688	61.18585038	63.56667623	64.18502979	64.61477881	64.54069107	61.04767682	61.53732619	65.60564721	62.84050311	63.85434094	67.96348304	67.43952317	67.89693256	68.61549579	68.20033461	67.7270975
AgPaperACSDomestic-ipsl-jpjml	USA	Wheat	Wheat	60.01407818	56.95568487	60.9080662	66.93981645	74.71566723	81.57671088	89.91266639	94.19209907	99.30905899	104.4045731	107.5662034	108.2596971	110.4669572	109.0710104	108.5739643	108.4850761	107.2509539	107.4827828	107.0520274	106.136589	104.9014051
AgPaperACSDomestic-ipsl-jpjml	USA	biomass	biomass	0	0	0	0	0.322355636	0.693737812	1.256817236	1.844427086	2.268386346	2.623270498	3.029652801	3.508120851	3.840730835	4.030030546	4.243048756	4.467269455	4.690342581	5.012626601	5.246179496	5.379644837	5.430263316
AgPaperACSFull-GFDL-EPIC	USA	Corn	Corn	193.218688	291.7159288	311.7962987	304.8830677	332.922223	350.6407296	373.6271592	388.9947242	411.8122385	435.6788413	443.4898679	452.3816994	465.3710763	469.0272527	466.1607283	461.0138525	461.6304045	454.5371254	466.4484373	473.5435455	469.7534855
AgPaperACSFull-GFDL-EPIC	USA	FiberCrop	FiberCrop	8.768570143	11.4499316	8.5211633	8.158132683	8.455044167	8.649760138	9.003152048	9.474026501	9.715849578	9.742414668	9.911605553	9.497703186	9.617423968	8.795555458	8.387910154	8.220800463	7.584513865	6.862761559	6.990165721	6.497930711	6.168522074
AgPaperACSFull-GFDL-EPIC	USA	FodderGrass	FodderGrass	152.6153447	205.9800263	157.9122683	168.1171563	174.400012	181.0214443	186.5251632	192.1591796	197.9876938	203.0840876	208.7730533	213.0305907	216.6198477	220.3351623	223.8434251	225.6064491	228.1396335	230.9306971	230.6554724	231.3353859	233.5116799
AgPaperACSFull-GFDL-EPIC	USA	FodderHerb	FodderHerb	159.3813235	184.4668667	146.8649442	164.7868772	179.8109384	206.3027508	236.2751334	255.0926656	270.336148	280.5041831	308.2899058	302.2053785	296.1070547	297.4157685	293.4266458	299.1331896	278.3114532	261.2026065	261.8243463	246.8336359	219.355082
AgPaperACSFull-GFDL-EPIC	USA	Forest	Forest	0.495536196	0.451955299	0.27391	0.307307325	0.337012434	0.362402569	0.391427784	0.413926462	0.436429226	0.456106864	0.473920119	0.495406004	0.50854285	0.520009933	0.52453823	0.518806783	0.524106918	0.524248527	0.515503299	0.510149209	0.506050925
AgPaperACSFull-GFDL-EPIC	USA	MiscCrop	MiscCrop	56.2936926	65.59257709	65.8683003	68.27152094	71.03820051	73.87556152	76.6576071	78.69440212	80.60679976	82.02395115	83.68434554	84.85409195	86.19488831	87.45723479	88.42642274	89.43714292	89.72047906	89.82487519	90.21110847	90.11580466	89.80070584
AgPaperACSFull-GFDL-EPIC	USA	OilCrop	OilCrop	55.49113914	83.31310938	90.6156842	88.48840324	91.97013657	102.1611359	114.7395081	125.6870497	129.9876784	131.3384565	133.6120476	133.3338877	131.1614414	135.110828	136.7422689	145.8100464	142.9753875	139.448063	139.4428994	134.5295421	115.5159572
AgPaperACSFull-GFDL-EPIC	USA	OtherGrain	OtherGrain	30.1703379	17.56297695	14.4547512	13.56109398	14.1151759	14.60753497	15.13257835	15.66140586	15.82298424	15.92759905	16.84741313	16.51987825	16.51444363	16.35234731	16.08573729	16.69993157	16.15725693	15.75701191	16.38450134	16.53606808	16.53312185
AgPaperACSFull-GFDL-EPIC	USA	PalmFruit	PalmFruit	0.005759147	0.005008398	0.0026758	0.002765205	0.002748016	0.002802796	0.002784861	0.002691338	0.002658367	0.002568331	0.002527819	0.002557611	0.00264486	0.002615876	0.002581728	0.002585622	0.002613193	0.002586555	0.002542661	0.002519692	0.002483318
AgPaperACSFull-GFDL-EPIC	USA	Pasture	Pasture	66.8692114	12.00652378	65.901232	69.3144479	71.13778525	73.07711966	74.51679505	75.81216869	77.1902114	78.62922946	80.02324491	81.3369885	82.19846619	83.62671266	84.88258227	85.32424508	86.39194349	87.56374863	87.31085391	87.89155832	88.57487219
AgPaperACSFull-GFDL-EPIC	USA	Rice	Rice	7.344072538	9.507880097	9.5396713	9.884037038	10.5821564	11.2249986	12.00360007	12.82240493	13.28327798	13.38335003	13.71410069	13.54787024	13.64771388	13.37098426	13.07021219	13.68204327	13.0520843	12.76776459	13.01802617	12.97181654	12.63511251
AgPaperACSFull-GFDL-EPIC	USA	Root_Tuber	Root_Tuber	18.44774043	20.92895067	20.5355812	21.13980074	21.89941683	22.7521743	23.53620036	24.24654174	24.94259498	25.51336666	26.17622798	26.61188213	27.14531952	27.61591034	27.9029224	28.31180538	28.41508257	28.49527746	28.59800421	28.57345948	28.50728189
AgPaperACSFull-GFDL-EPIC	USA	SugarCrop	SugarCrop	52.26952048	60.1862868	54.3701001	55.2463128	56.63181035	58.84127148	60.77512561	60.52253171	59.99985835	58.88311803	59.51621498	60.2928497	63.30457873	65.20225506	66.03476087	69.0304154	70.16680818	71.00970923	72.35044042	71.94653335	71.5686142
AgPaperACSFull-GFDL-EPIC	USA	Wheat	Wheat	60.01407818	56.95568487	60.9080662	66.58699782	73.26378744	80.46931159	85.8290789	88.93959388	90.97129882	92.77967283	99.19867653	94.52064646	95.00981557	93.52182285	92.28322829	93.45186658	90.419594	89.10074565	92.05404305	91.47503372	92.05760203
AgPaperACSFull-GFDL-EPIC	USA	biomass	biomass	0	0	0	0	0.290801585	0.654525085	1.183621875	1.753695782	2.029168023	2.30291324	2.724437485	2.946699859	3.223834552	3.159130455	3.201316621	3.446946553	3.504365624	3.487883097	3.66818521	3.583497861	3.438027571
AgPaperACSFull-GFDL-LPJML	USA	Corn	Corn	193.218688	291.7159288	311.7962987	310.2977929	330.9475336	345.4702172	365.4123987	377.5681795	391.8177821	408.7615225	423.6633595	433.0223353	433.2798427	438.5635083	447.6637549	453.6324769	450.2014451	451.9347986	456.4539895	458.9544543	454.514047
AgPaperACSFull-GFDL-LPJML	USA	FiberCrop	FiberCrop	8.768570143	11.4499316	8.5211633	8.082538834	8.379686985	8.683601577	9.070239614	9.406783476	9.865333621	10.12713338	10.52485095	10.80469037	10.93121442	11.08401265	11.14034736	11.40018014	11.41022518	11.5218653	11.65212993	11.65516421	11.63678602
AgPaperACSFull-GFDL-LPJML	USA	FodderGrass	FodderGrass	152.6153447	205.9800263	157.9122683	166.5717978	173.0461647	180.1465341	185.4893881	190.4295374	195.2008206	199.2563811	202.9200073	205.3946335	208.4867414	210.7684248	212.259949	213.3473349	214.7184975	215.2404009	215.1902201	214.9846295	214.9028707
AgPaperACSFull-GFDL-LPJML	USA	FodderHerb	FodderHerb	159.3813235	184.4668667	146.8649442	168.3612726	191.3284616	213.9020122	246.1527253	272.6824316	296.5574647	321.6420819	356.0791612	369.9162239	368.2318807	371.2865523	372.3538207	371.7278837	364.3415485	360.2240155	356.8416037	349.3027914	339.7155741
AgPaperACSFull-GFDL-LPJML	USA	Forest	Forest	0.495536196	0.451955299	0.27391	0.305164892	0.331782119	0.35746252	0.384236793	0.405759244	0.422956564	0.439058037	0.452723402	0.464002284	0.469841723	0.471960017	0.472309263	0.467817537	0.465241972	0.459924141	0.452802507	0.446426226	0.438022223
AgPaperACSFull-GFDL-LPJML	USA	MiscCrop	MiscCrop	56.2936926	65.59257709	65.8683003	68.38991544	71.20220834	74.04353165	76.79605272	78.99220717	81.06559885	82.78536211	84.54825459	86.20569836	87.71801322	89.26845204	90.57977061	91.71398325	92.44065838	93.02953343	93.39045849	93.54800348	93.44396563
AgPaperACSFull-GFDL-LPJML	USA	OilCrop	OilCrop	55.49113914	83.31310938	90.6156842	93.70341548	102.123495	111.8668836	127.4265414	143.737569	158.5504136	172.327825	184.3768228	190.9238394	196.403856	202.8392785	208.8240983	215.1522835	217.4843529	219.013552	220.5371985	220.7282179	221.6521951
AgPaperACSFull-GFDL-LPJML	USA	OtherGrain	OtherGrain	30.1703379	17.56297695	14.4547512	13.68420091	14.13261655	14.65765078	15.31531759	15.82772914	16.26902705	16.36954829	16.7000619	17.03516575	17.11928239	17.3489085	17.36255837	17.95329986	17.89168212	18.02203776	18.27097432	18.13684349	18.18225715
AgPaperACSFull-GFDL-LPJML	USA	PalmFruit	PalmFruit	0.005759147	0.005008398	0.0026758	0.002706526	0.002633263	0.002694742	0.002639701	0.002564679	0.002521514	0.002504813	0.002513133	0.002525181	0.002621501	0.00258406	0.002536272	0.002498286	0.002460579	0.002423475	0.002398036	0.002387045	0.002373167
AgPaperACSFull-GFDL-LPJML	USA	Pasture	Pasture	66.8692114	12.00652378	65.901232	68.97059403	70.83603388	72.80007787	74.05713229	75.07909195	76.09875349	77.11306293	77.99589454	78.65268239	79.64815911	80.29970884	80.86709435	81.09639178	81.55169358	81.74512436	81.76863496	81.84617335	81.95535171
AgPaperACSFull-GFDL-LPJML	USA	Rice	Rice	7.344072538	9.507880097	9.5396713	9.880552746	10.53473066	11.18946188	11.88781155	12.56975278	13.09585396	13.2811471	13.63481706	13.86714735	13.84832468	13.97743854	14.00612557	14.28901034	14.15123291	14.26343498	14.31905284	14.31025185	14.18338644
AgPaperACSFull-GFDL-LPJML	USA	Root_Tuber	Root_Tuber	18.44774043	20.92895067	20.5355812	21.1416265	21.93094021	22.72730138	23.46417282	24.16176601	24.82751737	25.41179958	25.96153497	26.4327574	26.88671069	27.32447768	27.71054311	28.04033672	28.26957637	28.41435536	28.52479719	28.57554743	28.5382783
AgPaperACSFull-GFDL-LPJML	USA	SugarCrop	SugarCrop	52.26952048	60.1862868	54.3701001	55.92367458	58.47981652	60.10169972	62.41175736	62.81105464	63.39434922	64.24969244	63.93806394	65.33566764	66.46038218	67.23790317	68.42280078	69.0302944	69.5194379	70.05012407	70.64174527	71.47646809	71.25376904
AgPaperACSFull-GFDL-LPJML	USA	Wheat	Wheat	60.01407818	56.95568487	60.9080662	66.63478196	73.83963923	81.37851314	89.11553813	94.27698434	99.28693911	101.7984898	104.9346809	106.354032	106.8923289	107.3984301	106.4288424	108.2003175	107.4085012	107.7153204	108.0980863	107.6707171	108.0429842
AgPaperACSFull-GFDL-LPJML	USA	biomass	biomass	0	0	0	0	0.318717483	0.7010648	1.292415314	1.979822387	2.461171699	2.902192172	3.434444349	3.889872798	4.182085744	4.528099114	4.748552209	5.156831369	5.497409171	5.834386077	6.130535002	6.247465391	6.320152696
AgPaperACSFull-HADGEM2-EPIC	USA	Corn	Corn	193.218688	291.7159288	311.7962987	311.4354886	321.9375763	330.2493077	322.4783647	300.9938839	292.0566237	300.2085907	271.0684045	246.7134184	249.9371559	249.0341423	250.754095	249.0985307	224.2906411	228.5031145	229.6782348	233.3256741	229.0505628
AgPaperACSFull-HADGEM2-EPIC	USA	FiberCrop	FiberCrop	8.768570143	11.4499316	8.5211633	8.153011768	8.29522989	8.460335006	8.04169696	7.50147187	7.122076932	7.005242583	6.729421065	6.176173908	6.07527071	6.026424859	5.90691353	5.68851971	5.297918049	5.133111205	5.042384823	4.982730829	4.483112276
AgPaperACSFull-HADGEM2-EPIC	USA	FodderGrass	FodderGrass	152.6153447	205.9800263	157.9122683	166.8026705	174.8946342	183.1400444	192.938489	202.6817193	211.2765527	217.3277219	227.9124097	235.1053106	239.2437609	244.3517522	247.7024672	250.5828624	256.3043113	257.1250708	257.9304181	258.5527963	258.2008967
AgPaperACSFull-HADGEM2-EPIC	USA	FodderHerb	FodderHerb	159.3813235	184.4668667	146.8649442	166.8600003	178.5953272	189.0391834	195.4145129	196.3243476	192.7787507	219.9944332	196.7269736	180.4032661	179.6821835	169.5284569	164.7203994	168.9697725	138.8014843	141.2587936	139.5285201	128.7389514	130.975106
AgPaperACSFull-HADGEM2-EPIC	USA	Forest	Forest	0.495536196	0.451955299	0.27391	0.305641295	0.335254146	0.365122543	0.396754429	0.429965869	0.46192829	0.494125002	0.524791535	0.553322317	0.566439323	0.571315206	0.575743636	0.587805029	0.587951367	0.585873366	0.583202448	0.580082163	0.577811783
AgPaperACSFull-HADGEM2-EPIC	USA	MiscCrop	MiscCrop	56.2936926	65.59257709	65.8683003	68.3455329	71.003508	73.77072414	76.01801285	77.53392928	78.80233049	80.21143505	80.80269773	81.22873764	82.13571266	82.86167527	83.5757563	84.40581444	84.00003487	84.45782029	84.74779742	84.52922939	84.73653276
AgPaperACSFull-HADGEM2-EPIC	USA	OilCrop	OilCrop	55.49113914	83.31310938	90.6156842	93.23036713	96.12060924	99.5922392	98.3183646	100.655232	99.99177331	111.9304677	104.3178295	104.0203921	111.1304589	113.1739279	116.561179	125.6912145	116.3286623	125.1654153	127.0552004	127.0556666	132.9725063
AgPaperACSFull-HADGEM2-EPIC	USA	OtherGrain	OtherGrain	30.1703379	17.56297695	14.4547512	13.47882167	14.03447307	14.15123503	13.79218428	13.45148337	12.46573211	13.00997737	11.87934246	11.57067536	11.61602815	11.60573771	11.87461654	12.75499956	11.96451358	12.184834	12.55262006	12.23790259	12.12350748
AgPaperACSFull-HADGEM2-EPIC	USA	PalmFruit	PalmFruit	0.005759147	0.005008398	0.0026758	0.002783131	0.002812233	0.002841033	0.002820281	0.002707376	0.002601579	0.002445632	0.002289257	0.002258982	0.002243274	0.002233482	0.002174799	0.002133732	0.00212633	0.002116451	0.002088807	0.002027611	0.002073975
AgPaperACSFull-HADGEM2-EPIC	USA	Pasture	Pasture	66.8692114	12.00652378	65.901232	69.03355154	71.32535293	73.74882993	76.63558073	79.4188601	82.1368398	83.25449541	86.60494936	88.68274927	89.71869942	90.95890523	91.74043026	92.04329539	94.25845646	94.59877709	94.83995853	94.82248002	95.37853696
AgPaperACSFull-HADGEM2-EPIC	USA	Rice	Rice	7.344072538	9.507880097	9.5396713	10.21301713	10.70756828	11.2179794	10.80300822	10.57792397	10.14602853	10.16941183	9.685914155	9.40338739	9.610708181	9.836897035	9.858722423	10.16133873	9.810590855	10.02049008	9.862635289	10.02321813	9.873749443
AgPaperACSFull-HADGEM2-EPIC	USA	Root_Tuber	Root_Tuber	18.44774043	20.92895067	20.5355812	21.24046183	22.02251623	22.86698994	23.55993956	24.26249975	24.82424929	25.49914005	25.89225391	26.24469023	26.63066126	27.08441479	27.41431	27.83319913	27.85788605	28.07312558	28.2659216	28.25196899	28.29294912
AgPaperACSFull-HADGEM2-EPIC	USA	SugarCrop	SugarCrop	52.26952048	60.1862868	54.3701001	56.20344319	58.29549125	60.30864038	61.09007709	59.57543581	57.79042662	56.76488444	53.25503812	51.50688517	51.3742672	51.86003771	51.76131483	52.73245723	51.57332348	53.03831412	54.23869186	53.43771777	54.68253421
AgPaperACSFull-HADGEM2-EPIC	USA	Wheat	Wheat	60.01407818	56.95568487	60.9080662	66.49323534	73.97055289	77.99821136	79.56326821	77.16187775	73.30296853	75.29100089	65.83354651	61.17822747	58.34090701	54.40512333	53.46773794	54.45013742	50.33242836	48.49100729	48.7969557	45.14399223	46.19144577
AgPaperACSFull-HADGEM2-EPIC	USA	biomass	biomass	0	0	0	0	0.298685558	0.617038363	0.952361771	1.23076257	1.2874077	1.542933558	1.571750199	1.606254757	1.722105337	1.71235191	1.738009259	1.863974329	1.791335274	1.870851746	1.936730636	1.85926762	1.930342138
AgPaperACSFull-HADGEM2-lpjml	USA	Corn	Corn	193.218688	291.7159288	311.7962987	311.8027869	329.5577237	339.9512754	351.777537	352.3379074	358.5708074	375.9911247	372.3199148	373.9589895	376.8378037	385.7121229	403.4697604	398.1994853	415.5464231	409.7482047	415.3798951	410.6707748	418.5545716
AgPaperACSFull-HADGEM2-lpjml	USA	FiberCrop	FiberCrop	8.768570143	11.4499316	8.5211633	8.227437379	8.569720822	8.917810121	9.126469191	9.303901975	9.559979713	10.08230713	10.47367304	10.7402669	11.02571876	11.225916	11.33364806	11.41761357	11.41669532	11.35124452	11.29771439	11.16190292	11.05361332
AgPaperACSFull-HADGEM2-lpjml	USA	FodderGrass	FodderGrass	152.6153447	205.9800263	157.9122683	165.8440453	172.8647827	180.3282214	186.5884927	193.1050951	198.8775511	203.4687199	209.209744	212.6669498	215.8162533	217.9397659	219.2498941	221.6499923	222.0279339	223.2843791	223.453417	223.7577706	222.7987203
AgPaperACSFull-HADGEM2-lpjml	USA	FodderHerb	FodderHerb	159.3813235	184.4668667	146.8649442	171.7133309	193.8124611	215.0408438	245.4517902	266.398081	291.8124493	330.202502	349.7730443	355.7915613	364.5960779	377.0369687	388.9400933	386.5068459	395.8735494	395.4049775	392.8801118	386.3533801	378.8138726
AgPaperACSFull-HADGEM2-lpjml	USA	Forest	Forest	0.495536196	0.451955299	0.27391	0.302930692	0.329528761	0.356589155	0.383403953	0.406710885	0.425441851	0.443175431	0.459083764	0.46972832	0.475618065	0.476102539	0.476010167	0.471645414	0.46692204	0.459761295	0.45252416	0.444600134	0.436215973
AgPaperACSFull-HADGEM2-lpjml	USA	MiscCrop	MiscCrop	56.2936926	65.59257709	65.8683003	68.45249809	71.3130368	74.20365757	76.90763907	79.03923537	81.01623141	82.9367891	84.5493116	86.15791877	87.73954945	89.2824566	90.54559061	91.59972534	92.38129625	92.87254291	93.16500255	93.2376935	93.18231104
AgPaperACSFull-HADGEM2-lpjml	USA	OilCrop	OilCrop	55.49113914	83.31310938	90.6156842	97.02985217	104.5142999	113.3602976	126.8037756	137.9373859	149.4965816	162.3142936	170.6010234	175.3405123	181.4688766	190.9286608	194.7934591	199.632313	201.1108002	202.8322654	203.6782991	205.1281505	206.3093331
AgPaperACSFull-HADGEM2-lpjml	USA	OtherGrain	OtherGrain	30.1703379	17.56297695	14.4547512	13.86982975	14.46545832	15.12948492	15.27874762	15.43999469	15.9392967	16.74641744	16.91319413	17.05283938	17.53320655	18.13641362	18.60972627	18.89575817	19.04333815	19.23317639	19.40914292	19.5582006	19.55464982
AgPaperACSFull-HADGEM2-lpjml	USA	PalmFruit	PalmFruit	0.005759147	0.005008398	0.0026758	0.002724737	0.002736773	0.002745734	0.002728156	0.002624266	0.002540123	0.002414095	0.002259916	0.002216688	0.002163684	0.002123805	0.002038468	0.001963187	0.001907233	0.001860419	0.001812033	0.001757704	0.001768647
AgPaperACSFull-HADGEM2-lpjml	USA	Pasture	Pasture	66.8692114	12.00652378	65.901232	68.8287937	70.75302592	72.77199843	74.31592966	75.80959391	77.11094401	77.96335575	79.39081841	80.24028532	80.97576397	81.43887449	81.75768925	82.39560899	82.46159459	82.85728331	82.98160158	83.22416741	83.11071753
AgPaperACSFull-HADGEM2-lpjml	USA	Rice	Rice	7.344072538	9.507880097	9.5396713	10.20053393	10.74451918	11.36499364	11.76835305	12.07996699	12.3169148	12.86834708	12.98769462	13.22316441	13.46615133	13.80673542	13.98952722	14.09673907	14.28770913	14.28339431	14.29337591	14.17819635	14.09622215
AgPaperACSFull-HADGEM2-lpjml	USA	Root_Tuber	Root_Tuber	18.44774043	20.92895067	20.5355812	21.17433309	21.96856	22.77488045	23.51598238	24.21427557	24.86270307	25.47793265	26.0212016	26.4849473	26.93793526	27.39945374	27.77336482	28.06741979	28.28261905	28.4276121	28.52735416	28.55082931	28.52396679
AgPaperACSFull-HADGEM2-lpjml	USA	SugarCrop	SugarCrop	52.26952048	60.1862868	54.3701001	55.24534501	56.76008266	58.67052748	60.21482798	59.15623281	58.04706527	57.16663912	54.9244397	55.15320596	55.58109767	55.7225772	55.48354441	56.19338882	57.12114891	57.20420819	57.61546293	58.17901854	59.23498774
AgPaperACSFull-HADGEM2-lpjml	USA	Wheat	Wheat	60.01407818	56.95568487	60.9080662	67.17015038	75.51707415	83.552785	90.67865902	94.65058103	99.80412206	103.6855398	106.7018212	107.963758	108.4774868	110.2224202	111.0450491	111.9731397	111.2450447	111.0381779	111.0423813	110.5263074	109.1554688
AgPaperACSFull-HADGEM2-lpjml	USA	biomass	biomass	0	0	0	0	0.338754544	0.737541777	1.293497542	1.88054059	2.289373633	2.704824435	3.012948895	3.426860548	3.802037436	4.186745617	4.50867459	4.818748989	5.297414193	5.619193254	5.830935447	5.954568377	6.080657241
AgPaperACSFull-ipsl-epic	USA	Corn	Corn	193.218688	291.7159288	311.7962987	308.564155	337.6406568	346.4609847	357.6713942	366.2807076	375.2849645	377.4172707	370.8611858	362.9266481	352.3608449	360.7281987	353.5854638	344.2896355	329.2265979	320.0671687	319.4869397	324.9822022	284.8281263
AgPaperACSFull-ipsl-epic	USA	FiberCrop	FiberCrop	8.768570143	11.4499316	8.5211633	8.306208834	8.643097009	8.919750229	8.941283481	8.99705949	9.308712422	9.444877543	10.04484927	9.64441967	9.667455872	9.551725802	9.480422576	8.508418244	7.579653847	6.7669555	6.665647334	6.20961249	5.61186881
AgPaperACSFull-ipsl-epic	USA	FodderGrass	FodderGrass	152.6153447	205.9800263	157.9122683	167.6488011	173.8752541	182.0588839	189.4687789	196.279485	202.6779018	209.7250465	216.5538331	222.6590002	228.4343112	232.5607806	236.5813333	240.9320677	245.3517779	248.0877867	249.3874715	249.1888456	253.0423504
AgPaperACSFull-ipsl-epic	USA	FodderHerb	FodderHerb	159.3813235	184.4668667	146.8649442	162.5281081	187.056656	199.8930293	214.5245708	233.6689017	251.3072126	257.8723621	259.9578832	254.2085983	243.8007059	250.6489857	237.4919524	229.2061726	209.1686581	207.0035605	200.3110611	197.5644062	167.2228432
AgPaperACSFull-ipsl-epic	USA	Forest	Forest	0.495536196	0.451955299	0.27391	0.304529036	0.338424168	0.365487449	0.398027477	0.422788634	0.447271019	0.471268027	0.487212226	0.504938628	0.512446676	0.520896532	0.522686709	0.527123163	0.530489894	0.533187804	0.527264924	0.527059591	0.520846832
AgPaperACSFull-ipsl-epic	USA	MiscCrop	MiscCrop	56.2936926	65.59257709	65.8683003	68.17130396	71.00339099	73.68714201	76.19545385	78.0970668	79.79305869	81.39381265	82.58208212	83.57915637	84.51824657	85.48836732	86.37238462	86.66486545	86.62779236	86.88832484	86.99607491	87.22080229	86.77105784
AgPaperACSFull-ipsl-epic	USA	OilCrop	OilCrop	55.49113914	83.31310938	90.6156842	86.81358491	93.37093961	99.07178287	105.3808012	114.1343888	122.188977	127.4753839	132.0010613	131.2852107	133.1559842	140.4808513	143.3215101	147.0463482	145.4987505	150.3499114	150.9819349	154.2572536	142.0165364
AgPaperACSFull-ipsl-epic	USA	OtherGrain	OtherGrain	30.1703379	17.56297695	14.4547512	14.34348489	15.31726484	15.47413182	15.52013907	15.74852401	16.36222415	15.72232663	15.62275764	14.57231691	14.2527906	14.24266261	13.87051156	12.83436483	11.7780276	11.74259784	11.81607691	11.94797837	11.0141536
AgPaperACSFull-ipsl-epic	USA	PalmFruit	PalmFruit	0.005759147	0.005008398	0.0026758	0.002821711	0.002826169	0.002788112	0.002878961	0.002787219	0.002690191	0.002537419	0.002402292	0.002457199	0.002476936	0.002481021	0.002493322	0.002531265	0.002550482	0.002595006	0.002602801	0.002607033	0.002546672
AgPaperACSFull-ipsl-epic	USA	Pasture	Pasture	66.8692114	12.00652378	65.901232	69.16743009	70.64149105	73.0414632	75.00739204	76.59685359	77.89917812	79.78907972	81.61698631	83.42762556	85.20743605	86.15172559	87.57746785	89.43720416	91.51638797	92.44386217	92.87841805	92.73387358	94.94828302
AgPaperACSFull-ipsl-epic	USA	Rice	Rice	7.344072538	9.507880097	9.5396713	10.20056528	11.05412427	11.59948746	12.23949743	12.64768771	13.14549854	13.60146143	14.0206911	13.94172941	14.15935978	14.23820045	14.38690726	13.91884743	13.18699631	12.74922212	12.76718745	12.49325547	11.62481305
AgPaperACSFull-ipsl-epic	USA	Root_Tuber	Root_Tuber	18.44774043	20.92895067	20.5355812	21.19196926	22.02514752	22.78844845	23.52419123	24.190718	24.86888527	25.49170695	25.97607393	26.40291284	26.85021329	27.23979244	27.59850675	27.83428246	27.98218675	28.26653137	28.38083292	28.46420642	28.37338736
AgPaperACSFull-ipsl-epic	USA	SugarCrop	SugarCrop	52.26952048	60.1862868	54.3701001	56.24790325	58.92729496	60.44419671	62.50142895	62.40431171	62.22667661	60.90496462	58.68908466	59.42820299	59.74150466	59.20419091	59.19354637	57.87452508	56.22560673	55.68363406	55.02350492	55.15709378	54.01969277
AgPaperACSFull-ipsl-epic	USA	Wheat	Wheat	60.01407818	56.95568487	60.9080662	67.57381416	76.14267611	79.74788588	82.14873803	84.3864973	87.89461167	85.07100537	82.23400486	76.9461647	72.8275544	69.75952336	65.76334034	62.4675886	57.71030501	57.86925361	57.17782431	56.49819467	55.42946189
AgPaperACSFull-ipsl-epic	USA	biomass	biomass	0	0	0	0	0.327832271	0.666348987	1.109323701	1.607687786	1.960396247	2.152438305	2.627301059	2.763824158	2.839608806	2.832045173	2.826519518	2.614406952	2.445099364	2.479925304	2.503982477	2.498666355	2.339253309
AgPaperACSFull-ipsl-lpjml	USA	Corn	Corn	193.218688	291.7159288	311.7962987	309.5728053	328.1331901	337.653975	347.3343786	351.5343966	359.3347241	362.3512903	369.346674	370.7004611	372.4156835	366.1724333	372.2827446	371.7999276	357.1325555	362.4714139	364.5559659	371.3620302	369.1265354
AgPaperACSFull-ipsl-lpjml	USA	FiberCrop	FiberCrop	8.768570143	11.4499316	8.5211633	8.191059546	8.510357979	8.81793926	9.171843274	9.40504872	9.747126244	10.18905725	10.36412423	10.79619656	10.96540721	11.11340741	11.20093371	11.26000472	11.17304993	11.32315351	11.38106024	11.29018965	11.20158117
AgPaperACSFull-ipsl-lpjml	USA	FodderGrass	FodderGrass	152.6153447	205.9800263	157.9122683	166.6313439	173.5899779	181.536613	188.1810132	194.7613046	200.6399881	206.9700804	211.9609681	215.7104699	219.5260767	223.2767136	225.6592542	227.804612	230.6384287	231.0109977	231.1758113	230.8589402	230.4684376
AgPaperACSFull-ipsl-lpjml	USA	FodderHerb	FodderHerb	159.3813235	184.4668667	146.8649442	169.4410905	190.0262683	208.425863	232.1831524	255.3605719	280.2571236	304.2557251	334.0366262	343.7171167	353.5705553	356.6881051	368.2839169	372.8334521	363.9392255	373.2965981	373.5101655	367.1136027	358.1159391
AgPaperACSFull-ipsl-lpjml	USA	Forest	Forest	0.495536196	0.451955299	0.27391	0.30356769	0.331462151	0.357728465	0.383899267	0.404682344	0.422382445	0.437944159	0.451704299	0.461938203	0.467616113	0.468340397	0.468247226	0.465654477	0.460757204	0.454403808	0.447126029	0.441576213	0.433408353
AgPaperACSFull-ipsl-lpjml	USA	MiscCrop	MiscCrop	56.2936926	65.59257709	65.8683003	68.39997611	71.26542511	74.11559248	76.85915041	79.04227917	81.01521015	82.99270208	84.72451369	86.39933712	88.03787389	89.5882203	90.92721921	91.93070936	92.60516805	93.15170068	93.45403319	93.50498269	93.38646855
AgPaperACSFull-ipsl-lpjml	USA	OilCrop	OilCrop	55.49113914	83.31310938	90.6156842	93.23433714	100.3409364	106.4363224	116.3773967	127.2400583	139.1052365	146.9771754	157.7805421	163.1000783	167.25561	173.1303785	180.3315926	185.45268	186.5664433	192.7826724	195.5968819	197.1590375	198.3905272
AgPaperACSFull-ipsl-lpjml	USA	OtherGrain	OtherGrain	30.1703379	17.56297695	14.4547512	13.98191706	14.82182108	15.25113158	15.96371181	16.57308809	17.02430826	17.49335034	18.12137125	18.08168407	18.33588668	18.50073544	18.76513865	18.88818528	18.92754129	19.01683027	19.15168657	19.22914917	19.17508624
AgPaperACSFull-ipsl-lpjml	USA	PalmFruit	PalmFruit	0.005759147	0.005008398	0.0026758	0.002785844	0.002753829	0.002691596	0.002729108	0.002662327	0.002550363	0.00240776	0.002186919	0.002221511	0.002175076	0.002087225	0.002062299	0.002048375	0.002084044	0.002085456	0.00205596	0.002090358	0.002065887
AgPaperACSFull-ipsl-lpjml	USA	Pasture	Pasture	66.8692114	12.00652378	65.901232	68.96633048	70.91077755	73.15357986	74.81604989	76.34181438	77.58637697	79.07985685	80.24564036	81.05761967	81.96041096	83.03428669	83.61911345	84.24698722	85.15152211	85.18386578	85.29428597	85.32018922	85.41096824
AgPaperACSFull-ipsl-lpjml	USA	Rice	Rice	7.344072538	9.507880097	9.5396713	10.13146852	10.67898542	11.21007525	11.67492772	12.09792575	12.51970699	12.91005972	13.28159545	13.48859921	13.63359699	13.76103969	13.8209673	13.71684021	13.51421183	13.54693728	13.56929199	13.38489327	13.16959274
AgPaperACSFull-ipsl-lpjml	USA	Root_Tuber	Root_Tuber	18.44774043	20.92895067	20.5355812	21.16408944	21.97001143	22.76808685	23.51820665	24.24693492	24.91353802	25.55723851	26.12398734	26.62117636	27.09957437	27.52740772	27.90576698	28.19926343	28.40291092	28.54534867	28.6271394	28.6604002	28.62613946
AgPaperACSFull-ipsl-lpjml	USA	SugarCrop	SugarCrop	52.26952048	60.1862868	54.3701001	55.41410803	57.4612726	59.23873808	60.55233832	60.07927114	59.91476662	58.86519503	54.88457224	55.9187646	59.54973679	56.71770571	57.10406937	61.3770649	60.36565932	60.71018281	61.51053256	61.10463237	60.66900283
AgPaperACSFull-ipsl-lpjml	USA	Wheat	Wheat	60.01407818	56.95568487	60.9080662	66.97876501	74.34109314	81.14165298	89.41078999	93.53439301	98.589741	103.7921167	107.8568323	109.1758616	111.7242927	111.3085401	112.1694531	112.3902528	111.8161296	112.7361085	113.1217056	112.4822992	111.8568244
AgPaperACSFull-ipsl-lpjml	USA	biomass	biomass	0	0	0	0	0.324670234	0.697557273	1.264014211	1.852209852	2.279221084	2.626649823	2.991965812	3.442200593	3.761899189	3.95491293	4.164077732	4.379178524	4.59324258	4.885642582	5.101795775	5.225259545	5.274478026
AgPaperACSInternational-GFDL-EPIC	USA	Corn	Corn	193.218688	291.7159288	311.7962987	307.6916223	323.5728966	335.8396916	346.6085089	355.5903423	369.8567106	384.1419469	394.5829689	400.4336611	405.5672998	408.4871107	409.7465965	410.9938466	412.452934	414.5755903	415.999776	417.2026314	417.8974074
AgPaperACSInternational-GFDL-EPIC	USA	FiberCrop	FiberCrop	8.768570143	11.4499316	8.5211633	8.33469769	8.676373641	8.934034971	9.328320418	9.752877779	10.27022362	10.7060884	11.25311027	11.86691819	12.57357013	13.22236232	13.64315146	14.35494228	15.44584483	16.52297142	17.07352485	17.53641872	17.87411768
AgPaperACSInternational-GFDL-EPIC	USA	FodderGrass	FodderGrass	152.6153447	205.9800263	157.9122683	167.5085179	174.8402977	182.254801	189.1664094	195.2096366	200.8362245	205.906869	210.9122501	214.616295	218.075336	221.4320653	224.1468287	225.965883	227.4583183	228.5646419	229.0619273	229.2223331	228.6223651
AgPaperACSInternational-GFDL-EPIC	USA	FodderHerb	FodderHerb	159.3813235	184.4668667	146.8649442	167.9321835	181.87216	198.9204278	216.2936087	232.8983055	251.6114075	267.6936334	285.8675734	290.5892874	290.0351463	295.4297387	298.3893956	292.4505266	289.7804073	287.8467189	283.0338121	278.4237468	269.1866216
AgPaperACSInternational-GFDL-EPIC	USA	Forest	Forest	0.495536196	0.451955299	0.27391	0.304170874	0.331094708	0.357457163	0.385817977	0.409021294	0.428666811	0.447057487	0.464916197	0.479457949	0.487330145	0.490912525	0.49014803	0.487019521	0.484196478	0.477437151	0.469469319	0.460557012	0.452585243
AgPaperACSInternational-GFDL-EPIC	USA	MiscCrop	MiscCrop	56.2936926	65.59257709	65.8683003	68.4681802	71.24655907	73.98856981	76.62408192	78.7744874	80.77413783	82.49358034	84.15534571	85.75543952	87.33092402	88.84130355	90.09770276	91.15317196	92.02724561	92.67839584	93.09531399	93.29642911	93.26358889
AgPaperACSInternational-GFDL-EPIC	USA	OilCrop	OilCrop	55.49113914	83.31310938	90.6156842	91.3952206	95.81262723	101.8801649	108.5469464	118.5277009	128.7120431	135.8935175	141.9544624	143.4528474	146.4911347	150.3223792	154.7919757	157.3214116	159.451172	160.8751314	161.769255	163.4183402	164.499456
AgPaperACSInternational-GFDL-EPIC	USA	OtherGrain	OtherGrain	30.1703379	17.56297695	14.4547512	13.91971464	14.40193546	14.63731726	15.0041825	15.44278458	15.78742743	15.98645943	16.25672218	16.59771557	16.98127632	17.29381268	17.54142094	17.87247644	18.14369058	18.40474908	18.65280008	18.86451331	18.94234051
AgPaperACSInternational-GFDL-EPIC	USA	PalmFruit	PalmFruit	0.005759147	0.005008398	0.0026758	0.002698364	0.002692597	0.002697972	0.002677939	0.002584104	0.00248676	0.002370242	0.002282498	0.00228401	0.00230424	0.002311833	0.002284079	0.00229125	0.002286824	0.002275911	0.00226929	0.002278401	0.002264175
AgPaperACSInternational-GFDL-EPIC	USA	Pasture	Pasture	66.8692114	12.00652378	65.901232	69.25027967	71.4078026	73.6019492	75.48005288	76.89627342	78.2116041	79.48623113	80.75041971	81.66292751	82.52304163	83.41350138	84.18058139	84.7018676	85.06082572	85.30630473	85.45550384	85.54531256	85.48369393
AgPaperACSInternational-GFDL-EPIC	USA	Rice	Rice	7.344072538	9.507880097	9.5396713	10.20457055	10.76429353	11.23073794	11.81533157	12.4339914	13.0328628	13.40251976	13.81016381	14.13951763	14.38863991	14.6600118	14.71574555	14.86289119	14.90983085	14.98735197	15.05469785	15.15577024	15.20412006
AgPaperACSInternational-GFDL-EPIC	USA	Root_Tuber	Root_Tuber	18.44774043	20.92895067	20.5355812	21.14939045	21.93380269	22.74854917	23.49140337	24.23521959	24.94619299	25.57191378	26.18054533	26.65786082	27.19794035	27.70702743	28.06797901	28.43943502	28.65621317	28.83430638	28.962663	29.03169846	28.98844977
AgPaperACSInternational-GFDL-EPIC	USA	SugarCrop	SugarCrop	52.26952048	60.1862868	54.3701001	55.68745303	57.65868257	59.77789202	62.20056068	62.16850631	62.33898528	62.37567196	63.0215334	64.83604764	68.32239189	71.37433438	72.84233697	75.88489166	78.39742472	80.57638335	82.08442327	83.04989297	83.58671145
AgPaperACSInternational-GFDL-EPIC	USA	Wheat	Wheat	60.01407818	56.95568487	60.9080662	67.14783695	73.5596619	78.64941695	83.53049072	86.66190023	90.22532576	92.69031975	94.99017495	94.72967568	95.40195649	95.95192535	95.89398899	96.53957134	95.87103603	96.64363129	97.78445956	98.43329472	98.13997355
AgPaperACSInternational-GFDL-EPIC	USA	biomass	biomass	0	0	0	0	0.30556066	0.661187997	1.162708098	1.722507437	2.062331186	2.400107124	2.795576352	3.213926525	3.537335717	3.76265095	3.959710598	4.177350141	4.487115396	4.705658339	4.86735149	4.958546743	5.040668103
AgPaperACSInternational-GFDL-JPJML	USA	Corn	Corn	193.218688	291.7159288	311.7962987	306.9982068	322.6119374	335.3811818	345.774027	353.8999025	367.3571991	381.3439959	391.0075397	395.1244777	399.7545516	401.9348251	403.0552118	404.6917231	405.4523471	406.5324039	407.9116828	407.9535944	407.8700398
AgPaperACSInternational-GFDL-JPJML	USA	FiberCrop	FiberCrop	8.768570143	11.4499316	8.5211633	8.13196395	8.366846833	8.603964244	8.824566613	9.033595004	9.317385474	9.555710793	9.752659206	9.897475307	9.985531299	10.04035349	10.08250805	10.09862526	10.12727626	10.13681878	10.16148627	10.16263694	10.09870799
AgPaperACSInternational-GFDL-JPJML	USA	FodderGrass	FodderGrass	152.6153447	205.9800263	157.9122683	167.1034567	174.401009	181.906575	188.7898661	194.6121698	199.863786	204.7479049	209.4716366	212.9865676	216.2233656	219.2035477	221.6106325	223.5325174	224.8198085	225.6773864	226.1189276	226.0004021	225.3579517
AgPaperACSInternational-GFDL-JPJML	USA	FodderHerb	FodderHerb	159.3813235	184.4668667	146.8649442	162.0617099	177.8622269	194.0902633	210.3230541	224.3159367	238.0523439	251.5729092	264.9547765	268.8506845	266.0619894	264.8269868	263.5617481	259.1407878	254.1250912	249.8576862	245.1179903	239.1868162	233.1553755
AgPaperACSInternational-GFDL-JPJML	USA	Forest	Forest	0.495536196	0.451955299	0.27391	0.302524493	0.329033103	0.355148416	0.381815955	0.404097919	0.422439989	0.439953675	0.455903595	0.467605338	0.474573719	0.477350504	0.477576234	0.4753929	0.472331056	0.467710351	0.460946085	0.453732351	0.445411741
AgPaperACSInternational-GFDL-JPJML	USA	MiscCrop	MiscCrop	56.2936926	65.59257709	65.8683003	68.34056899	71.05591212	73.79538174	76.37781663	78.43169867	80.33351907	81.94839475	83.50627688	85.03207956	86.49094295	87.90543072	89.10954795	90.08420116	90.82968339	91.37302341	91.70566763	91.87432831	91.80984209
AgPaperACSInternational-GFDL-JPJML	USA	OilCrop	OilCrop	55.49113914	83.31310938	90.6156842	89.61094924	93.14224208	99.6678711	106.0056889	114.9932524	123.7879555	130.0548679	135.3427749	136.2523203	138.6063813	141.7930666	145.3783449	148.5525551	150.2474923	151.2215795	152.2970395	153.091181	153.9373969
AgPaperACSInternational-GFDL-JPJML	USA	OtherGrain	OtherGrain	30.1703379	17.56297695	14.4547512	13.76589303	14.17900684	14.57894133	14.98418806	15.3330702	15.59155189	15.85001618	16.15864864	16.4560806	16.70231271	16.94791611	17.19094398	17.4765694	17.55365913	17.67931239	17.75747561	17.84107616	17.81759974
AgPaperACSInternational-GFDL-JPJML	USA	PalmFruit	PalmFruit	0.005759147	0.005008398	0.0026758	0.002643487	0.002570662	0.002563488	0.00250299	0.002394846	0.002277616	0.002143764	0.00204547	0.002020791	0.002011565	0.001973836	0.001933531	0.00189603	0.001865204	0.001841919	0.001820438	0.001813309	0.001804352
AgPaperACSInternational-GFDL-JPJML	USA	Pasture	Pasture	66.8692114	12.00652378	65.901232	69.25565341	71.42333753	73.57497573	75.42025085	76.82685327	78.13904565	79.40774333	80.70261779	81.62878794	82.55478054	83.47500522	84.21531569	84.79801456	85.2203478	85.52907159	85.74141808	85.80506141	85.7547444
AgPaperACSInternational-GFDL-JPJML	USA	Rice	Rice	7.344072538	9.507880097	9.5396713	9.932076755	10.40825846	10.89213226	11.30723895	11.72875129	12.1232549	12.26073433	12.33920529	12.45892508	12.49573437	12.51151025	12.49796982	12.41632757	12.36093873	12.27874706	12.20058386	12.11977101	11.97668084
AgPaperACSInternational-GFDL-JPJML	USA	Root_Tuber	Root_Tuber	18.44774043	20.92895067	20.5355812	21.14579163	21.92224448	22.70505687	23.42577802	24.11277461	24.75596007	25.33227285	25.85739599	26.32008224	26.77838048	27.20154199	27.59089008	27.89888884	28.13281666	28.27696	28.38353897	28.43878395	28.39679643
AgPaperACSInternational-GFDL-JPJML	USA	SugarCrop	SugarCrop	52.26952048	60.1862868	54.3701001	55.2573669	56.99013055	58.2988472	59.41342971	58.59602408	57.74838954	57.02053049	56.04642477	56.83282494	57.57934949	57.85592444	58.46113091	58.85140848	59.38546243	59.91212862	60.51227355	61.5417324	61.39252348
AgPaperACSInternational-GFDL-JPJML	USA	Wheat	Wheat	60.01407818	56.95568487	60.9080662	66.5398701	73.17811322	79.77299107	86.47567492	90.07657999	93.30001551	96.19714578	99.34071558	100.6582644	101.753255	102.413828	102.6883462	103.6475768	103.5385035	103.984664	103.9824104	104.415513	104.4280557
AgPaperACSInternational-GFDL-JPJML	USA	biomass	biomass	0	0	0	0	0.3092533	0.6638964	1.16342653	1.723715935	2.072093562	2.409384674	2.732838866	3.110614496	3.374251385	3.577177884	3.773169664	3.965550803	4.249363867	4.450002359	4.602731689	4.70484167	4.742616519
AgPaperACSInternational-HADGEM2-EPIC	USA	Corn	Corn	193.218688	291.7159288	311.7962987	307.4048603	324.0031207	336.7935957	348.3078694	357.5991627	371.706795	387.1091642	397.7096831	404.3746053	410.3409802	415.2729354	417.1392198	421.0816854	424.2312646	427.7387823	430.71919	433.1588733	434.5583537
AgPaperACSInternational-HADGEM2-EPIC	USA	FiberCrop	FiberCrop	8.768570143	11.4499316	8.5211633	8.377026859	8.755086793	9.169256359	9.671385202	10.09506916	10.5255804	11.21801362	12.08899164	12.69721117	13.55351901	14.55067761	14.83324481	15.97585909	16.93042098	18.08941715	18.81279934	19.20021474	19.64229051
AgPaperACSInternational-HADGEM2-EPIC	USA	FodderGrass	FodderGrass	152.6153447	205.9800263	157.9122683	167.3051663	174.7154074	182.2272653	189.4759438	195.7855755	201.5021216	207.3662176	212.8691991	216.9978498	220.8353261	224.5522048	227.27184	229.6915378	231.3178247	232.6564164	233.2735204	233.3975166	232.8786768
AgPaperACSInternational-HADGEM2-EPIC	USA	FodderHerb	FodderHerb	159.3813235	184.4668667	146.8649442	164.2561673	178.9468145	195.5364447	221.5852344	247.1402525	270.7013169	304.2971257	335.143836	346.9472105	354.306895	364.0017569	364.0043082	366.4638749	363.2632269	365.8372041	361.5822998	353.8694279	345.7874665
AgPaperACSInternational-HADGEM2-EPIC	USA	Forest	Forest	0.495536196	0.451955299	0.27391	0.303750855	0.33223984	0.361709012	0.389789449	0.414349686	0.434579904	0.455117105	0.469219318	0.47852441	0.483880142	0.485009891	0.48378004	0.481061774	0.476093568	0.469191388	0.462320318	0.453628655	0.445802951
AgPaperACSInternational-HADGEM2-EPIC	USA	MiscCrop	MiscCrop	56.2936926	65.59257709	65.8683003	68.47201509	71.29370817	74.14819922	76.84617653	79.02497861	80.99671281	82.97761714	84.73792593	86.39494622	88.0638578	89.68046571	90.9536794	92.16026145	92.9830093	93.67943173	94.09127751	94.22249555	94.17234569
AgPaperACSInternational-HADGEM2-EPIC	USA	OilCrop	OilCrop	55.49113914	83.31310938	90.6156842	90.61563273	95.27823225	101.8441622	108.7772788	118.7287118	128.6748305	137.3944694	144.4534585	146.9789032	150.8680747	155.8604321	160.4316604	164.4986723	167.0374169	168.7208872	170.2124128	171.9565343	172.8674682
AgPaperACSInternational-HADGEM2-EPIC	USA	OtherGrain	OtherGrain	30.1703379	17.56297695	14.4547512	13.77773827	14.26210958	14.71028323	15.10375978	15.48206857	15.77215779	16.34785156	16.73517846	17.12246262	17.62031498	18.08907278	18.49215443	19.05668948	19.25739005	19.7766117	19.94810093	20.18435075	20.37929419
AgPaperACSInternational-HADGEM2-EPIC	USA	PalmFruit	PalmFruit	0.005759147	0.005008398	0.0026758	0.002761835	0.002800752	0.002821388	0.002811372	0.002728306	0.002616604	0.002530656	0.00242114	0.002480112	0.002541537	0.002635251	0.002655206	0.002762927	0.002834731	0.002914374	0.002935802	0.002955807	0.002990734
AgPaperACSInternational-HADGEM2-EPIC	USA	Pasture	Pasture	66.8692114	12.00652378	65.901232	69.23977806	71.39819401	73.53307012	75.43154508	76.87948725	78.23910987	79.48834044	80.70095203	81.61446093	82.47847953	83.36392742	84.13427423	84.64077461	85.06433428	85.32274614	85.53176995	85.64602488	85.61273202
AgPaperACSInternational-HADGEM2-EPIC	USA	Rice	Rice	7.344072538	9.507880097	9.5396713	10.26509835	10.98572057	11.70491118	12.30460427	12.99992569	13.48359446	14.32819989	14.92933806	15.54804391	16.18958975	16.8930408	17.15940531	17.8397024	18.16484536	18.61738385	18.92682321	19.13889385	19.40198527
AgPaperACSInternational-HADGEM2-EPIC	USA	Root_Tuber	Root_Tuber	18.44774043	20.92895067	20.5355812	21.26864196	22.08400784	22.94803966	23.70394757	24.53561638	25.20431797	25.96440769	26.59541667	27.19967959	27.78753103	28.4402968	28.87526395	29.3765657	29.68370834	29.99847656	30.17771154	30.28279153	30.28382067
AgPaperACSInternational-HADGEM2-EPIC	USA	SugarCrop	SugarCrop	52.26952048	60.1862868	54.3701001	56.57745197	59.01722375	61.30486692	63.4301679	63.53185948	63.69492123	64.1293387	64.16879391	66.09886334	68.73440128	72.57548209	73.5127238	76.42286148	77.54111532	79.52320981	80.72012951	80.78054338	80.81610469
AgPaperACSInternational-HADGEM2-EPIC	USA	Wheat	Wheat	60.01407818	56.95568487	60.9080662	66.91023512	73.23595945	79.41825873	84.99255762	88.0431915	90.60734982	94.57816176	98.20262407	98.80268513	99.35172049	99.57523356	99.6090262	100.1258456	98.81931849	98.76339749	98.30488846	98.11062718	97.386095
AgPaperACSInternational-HADGEM2-EPIC	USA	biomass	biomass	0	0	0	0	0.306475349	0.659366289	1.152795172	1.702173475	2.044033004	2.36908536	2.789746792	3.219317697	3.537458499	3.746037507	3.935071119	4.141733738	4.436983501	4.654270314	4.802200158	4.92527082	5.021091882
AgPaperACSInternational-HADGEM2-lpjml	USA	Corn	Corn	193.218688	291.7159288	311.7962987	305.9932746	321.9423609	334.1619065	344.5197459	352.8174638	366.2406249	381.2206636	391.38251	396.6084373	401.6673226	404.5051302	406.4309393	408.9594146	410.9581265	412.8543473	414.5614645	415.9316349	417.1467867
AgPaperACSInternational-HADGEM2-lpjml	USA	FiberCrop	FiberCrop	8.768570143	11.4499316	8.5211633	8.165259953	8.432271487	8.704380141	8.918645093	9.107456539	9.293347195	9.606195597	9.922518754	10.12006	10.24475382	10.33980444	10.38978278	10.4103632	10.38409652	10.32297018	10.25383486	10.14633592	10.03542294
AgPaperACSInternational-HADGEM2-lpjml	USA	FodderGrass	FodderGrass	152.6153447	205.9800263	157.9122683	166.9767729	174.3649273	181.8456039	188.7606051	194.7489435	200.2726804	205.6502736	210.7187911	214.4438309	218.0216599	221.3173229	223.9646628	226.1005953	227.73182	228.7327033	229.2447456	229.2752121	228.7551091
AgPaperACSInternational-HADGEM2-lpjml	USA	FodderHerb	FodderHerb	159.3813235	184.4668667	146.8649442	161.0554855	177.0830202	193.8019294	213.0501067	232.6533453	253.1219428	276.3586566	297.6117871	302.8340401	308.0740022	311.8938761	312.6669747	311.5497799	311.4741917	309.4574967	305.6363821	300.323476	292.4254238
AgPaperACSInternational-HADGEM2-lpjml	USA	Forest	Forest	0.495536196	0.451955299	0.27391	0.303247423	0.32973316	0.357506937	0.383953138	0.40657221	0.424728594	0.442278137	0.45795317	0.468685298	0.474694131	0.476942907	0.476802194	0.473595154	0.468871483	0.462774213	0.45554153	0.447534365	0.439137683
AgPaperACSInternational-HADGEM2-lpjml	USA	MiscCrop	MiscCrop	56.2936926	65.59257709	65.8683003	68.36359042	71.15551417	74.00825816	76.6232101	78.73460656	80.64153343	82.49921776	84.17913498	85.76382799	87.33764489	88.81834055	90.06240753	91.07748003	91.80990901	92.30039573	92.5886343	92.69812435	92.58414753
AgPaperACSInternational-HADGEM2-lpjml	USA	OilCrop	OilCrop	55.49113914	83.31310938	90.6156842	89.36688703	93.62241124	100.0258621	105.9191306	114.8591919	124.0308427	131.4136206	137.2116081	138.5933951	141.1111152	144.627283	148.5708038	151.7646972	153.6856891	154.5154536	155.5179297	156.5431839	157.7989963
AgPaperACSInternational-HADGEM2-lpjml	USA	OtherGrain	OtherGrain	30.1703379	17.56297695	14.4547512	13.72325693	14.1684991	14.61481513	15.02985325	15.43198695	15.80956913	16.22873315	16.62004359	16.96020007	17.30355527	17.68071529	18.0063474	18.33495273	18.59596663	18.8455159	19.00032256	19.13886237	19.22397244
AgPaperACSInternational-HADGEM2-lpjml	USA	PalmFruit	PalmFruit	0.005759147	0.005008398	0.0026758	0.002685302	0.002680981	0.002697181	0.002657995	0.002540869	0.002412931	0.002302475	0.002179696	0.002167614	0.002153466	0.00214898	0.002149698	0.002138705	0.00212094	0.002096747	0.002080974	0.002060679	0.002042535
AgPaperACSInternational-HADGEM2-lpjml	USA	Pasture	Pasture	66.8692114	12.00652378	65.901232	69.24700536	71.41339812	73.54615659	75.39830556	76.81770237	78.15042841	79.42790718	80.7022793	81.61624735	82.54649629	83.44406152	84.18258281	84.79024898	85.26034138	85.60798896	85.85240815	85.99934133	86.01295694
AgPaperACSInternational-HADGEM2-lpjml	USA	Rice	Rice	7.344072538	9.507880097	9.5396713	10.04477791	10.54748636	11.13601113	11.57169114	11.97969477	12.2485742	12.7215814	13.00104821	13.19960863	13.36375564	13.49914672	13.55840859	13.50557694	13.42953748	13.3220882	13.23898412	13.09432807	12.94319497
AgPaperACSInternational-HADGEM2-lpjml	USA	Root_Tuber	Root_Tuber	18.44774043	20.92895067	20.5355812	21.16517559	21.95572672	22.75635529	23.47877108	24.19176503	24.84364047	25.46957748	26.03847176	26.52820285	27.01463812	27.48641029	27.88896976	28.1996302	28.42491145	28.57483478	28.66750957	28.69756866	28.66423136
AgPaperACSInternational-HADGEM2-lpjml	USA	SugarCrop	SugarCrop	52.26952048	60.1862868	54.3701001	54.6663931	56.17151144	57.47973587	58.01226817	56.5725782	55.2069148	54.17480942	52.74382362	52.67153842	53.27367844	53.98464919	54.41329599	55.11347277	55.63967753	56.14466308	56.73057851	57.15744265	57.74937356
AgPaperACSInternational-HADGEM2-lpjml	USA	Wheat	Wheat	60.01407818	56.95568487	60.9080662	66.15979826	72.831819	79.52321412	86.24697393	90.09470797	93.94983653	97.72535656	101.55157	103.3957333	104.7070389	106.5458876	107.7574075	108.9168228	108.891703	109.1534667	109.0863034	108.5153501	107.6318863
AgPaperACSInternational-HADGEM2-lpjml	USA	biomass	biomass	0	0	0	0	0.309857071	0.665814015	1.166483852	1.722278089	2.06541018	2.395876446	2.747580451	3.144407298	3.439917297	3.655464657	3.849099434	4.043329655	4.339191343	4.548235448	4.700178302	4.809144025	4.86975691
AgPaperACSReference Case	USA	Corn	Corn	193.218688	291.7159288	311.7962987	307.1442886	323.1818658	335.9073107	346.7597191	355.9756837	369.720563	384.1106741	394.0610953	399.1436235	403.8148562	405.8030139	406.7122397	407.9162374	408.7806998	410.125956	411.4323352	411.9352244	412.3928725
AgPaperACSReference Case	USA	FiberCrop	FiberCrop	8.768570143	11.4499316	8.5211633	8.209586809	8.489123235	8.778371246	9.050894025	9.294277693	9.513353174	9.734625679	9.947818395	10.1177109	10.2386392	10.31478319	10.35041453	10.35271	10.32539605	10.27135198	10.19128085	10.09161334	9.974548576
AgPaperACSReference Case	USA	FodderGrass	FodderGrass	152.6153447	205.9800263	157.9122683	167.3243623	174.7577193	182.3991377	189.4941943	195.8211793	201.516135	206.8588284	212.0004967	215.8419984	219.4432661	222.6129893	225.2021834	227.2225062	228.6844441	229.5924511	229.9708534	229.8714827	229.2613344
AgPaperACSReference Case	USA	FodderHerb	FodderHerb	159.3813235	184.4668667	146.8649442	166.0600938	183.5258825	203.2427245	224.0437413	248.1233158	270.7886447	293.3330674	315.3501828	322.6256415	326.9119197	328.3462479	327.6803015	325.3841513	321.8666216	316.8748948	310.5901428	303.1780848	294.8886482
AgPaperACSReference Case	USA	Forest	Forest	0.495536196	0.451955299	0.27391	0.304031917	0.33108663	0.358226376	0.385415462	0.408225427	0.427408397	0.445203278	0.460874992	0.472034615	0.478506626	0.481614777	0.481633509	0.479342865	0.475239648	0.469547957	0.462526288	0.454460976	0.445760524
AgPaperACSReference Case	USA	MiscCrop	MiscCrop	56.2936926	65.59257709	65.8683003	68.52379153	71.35666191	74.2127348	76.93071307	79.17377061	81.19691473	83.02222656	84.70206499	86.32893467	87.90270356	89.3248197	90.54073033	91.51669876	92.23669267	92.70486886	92.9624163	93.03097968	92.8919824
AgPaperACSReference Case	USA	OilCrop	OilCrop	55.49113914	83.31310938	90.6156842	90.55877516	94.79617563	101.5751416	108.5386616	118.8137104	128.6617132	136.1441815	142.385311	143.9639364	146.8150516	150.170888	154.3253385	157.4910046	159.2110235	160.0181547	160.5784213	161.3743841	162.2561526
AgPaperACSReference Case	USA	OtherGrain	OtherGrain	30.1703379	17.56297695	14.4547512	13.82538902	14.26823783	14.72042779	15.14100235	15.5732177	15.94941092	16.31760637	16.67175627	16.96560932	17.2335375	17.47628497	17.67412631	17.83522179	17.94912661	18.03462713	18.08217404	18.08932647	18.05894038
AgPaperACSReference Case	USA	PalmFruit	PalmFruit	0.005759147	0.005008398	0.0026758	0.002726777	0.002744512	0.002769574	0.002766253	0.002686476	0.00258873	0.002473275	0.002347977	0.002355305	0.002354896	0.002344868	0.002332512	0.00231422	0.002290225	0.002262665	0.002233692	0.00220526	0.002179798
AgPaperACSReference Case	USA	Pasture	Pasture	66.8692114	12.00652378	65.901232	69.25873348	71.42404095	73.57374247	75.43080346	76.86877773	78.21031927	79.49009581	80.75132653	81.67201868	82.59404574	83.52092289	84.28870944	84.92321129	85.38590903	85.75814365	86.01706235	86.16145744	86.1696007
AgPaperACSReference Case	USA	Rice	Rice	7.344072538	9.507880097	9.5396713	10.20278201	10.79265204	11.38096325	11.94205112	12.45580481	12.88541689	13.26969217	13.60007618	14.00781375	14.3197672	14.546649	14.68690188	14.7486732	14.73391767	14.66879279	14.55840018	14.41282381	14.244875
AgPaperACSReference Case	USA	Root_Tuber	Root_Tuber	18.44774043	20.92895067	20.5355812	21.19944031	22.00103491	22.80643274	23.56256188	24.31582479	25.0045806	25.63053003	26.21280115	26.71730136	27.21379043	27.66727548	28.05722724	28.36962447	28.59469234	28.73936024	28.81879185	28.84026983	28.80158323
AgPaperACSReference Case	USA	SugarCrop	SugarCrop	52.26952048	60.1862868	54.3701001	55.48389375	57.31798578	59.11539309	60.52381041	59.93070235	58.88142105	57.81434388	56.85194052	57.57379171	58.5528224	59.493562	60.38594089	61.21089885	61.91776196	62.57255641	63.19943477	63.82301865	64.52647043
AgPaperACSReference Case	USA	Wheat	Wheat	60.01407818	56.95568487	60.9080662	66.65803163	73.45671797	80.2855046	86.94948696	90.95486662	94.65910944	98.21584481	101.551764	102.9199559	103.9845431	104.7995389	105.2284341	105.3793984	105.1742038	104.8474896	104.3522382	103.6593907	102.7747466
AgPaperACSReference Case	USA	biomass	biomass	0	0	0	0	0.307396812	0.66075291	1.158521053	1.710774581	2.053394162	2.387450453	2.799582421	3.222968815	3.541975956	3.757851143	3.956531508	4.158512845	4.46527083	4.682223014	4.841611567	4.959406207	5.031037257
AgPaperACSinternational-ipsl-epic	USA	Corn	Corn	193.218688	291.7159288	311.7962987	307.6815052	324.4332068	337.4721596	348.8030537	358.7111201	372.6671921	387.6902338	397.8185165	404.4568853	410.676935	414.4242727	416.2626791	419.6537166	422.6988472	426.7477861	429.117579	430.9358751	432.5422897
AgPaperACSinternational-ipsl-epic	USA	FiberCrop	FiberCrop	8.768570143	11.4499316	8.5211633	8.258756399	8.612273283	8.981911386	9.417259038	9.865477606	10.4375077	11.25313387	12.07276201	13.04270819	14.10096768	15.33172843	15.86176273	17.00369086	18.44091951	20.00989389	20.68606446	21.29170306	21.5926625
AgPaperACSinternational-ipsl-epic	USA	FodderGrass	FodderGrass	152.6153447	205.9800263	157.9122683	167.3779291	174.7857738	182.424576	189.5113083	195.9046077	201.5282935	206.9629985	212.3366956	216.5130449	220.5784096	224.5873167	227.3838221	230.0428802	231.9508174	233.3532078	234.0951791	234.0424249	233.4828527
AgPaperACSinternational-ipsl-epic	USA	FodderHerb	FodderHerb	159.3813235	184.4668667	146.8649442	165.0530069	180.568301	200.1788463	220.1847983	244.5364888	265.2711134	288.2242778	315.8167671	330.0662915	342.394284	362.5829855	364.4403883	375.1888435	379.1748982	380.7725377	379.9606358	370.579241	358.4762418
AgPaperACSinternational-ipsl-epic	USA	Forest	Forest	0.495536196	0.451955299	0.27391	0.302305731	0.330613819	0.358561032	0.388745289	0.411679444	0.433231965	0.453644416	0.469544679	0.481016187	0.485541239	0.484693572	0.483299109	0.477706293	0.470508436	0.46317738	0.454375841	0.448122151	0.44247239
AgPaperACSinternational-ipsl-epic	USA	MiscCrop	MiscCrop	56.2936926	65.59257709	65.8683003	68.42052215	71.26520159	74.07313563	76.84082358	79.07323339	81.06143876	83.06843714	84.8218563	86.61029855	88.38523472	90.19892488	91.58279631	92.79076649	93.78853573	94.57112132	94.99392654	95.13919929	94.66663755
AgPaperACSinternational-ipsl-epic	USA	OilCrop	OilCrop	55.49113914	83.31310938	90.6156842	91.07820029	95.60234182	102.251494	109.4504569	120.0800412	130.0788367	138.2592316	144.975337	147.5928047	151.745982	156.4231547	161.1392717	165.0897677	167.8796823	170.2574868	171.5826938	172.6025472	173.7000693
AgPaperACSinternational-ipsl-epic	USA	OtherGrain	OtherGrain	30.1703379	17.56297695	14.4547512	13.79906531	14.17605447	14.63681695	15.012073	15.43271352	15.71693038	16.09288244	16.52503258	16.9260408	17.45464848	18.21733099	18.61920724	19.10507635	19.55562727	20.27738801	20.7128627	20.94476239	20.87943454
AgPaperACSinternational-ipsl-epic	USA	PalmFruit	PalmFruit	0.005759147	0.005008398	0.0026758	0.002761011	0.002812891	0.002828536	0.002864045	0.002792585	0.002708347	0.002620553	0.002516031	0.002581604	0.002669568	0.002731291	0.002761176	0.002831407	0.002903418	0.002983416	0.003007076	0.003010741	0.003009489
AgPaperACSinternational-ipsl-epic	USA	Pasture	Pasture	66.8692114	12.00652378	65.901232	69.25919498	71.43834755	73.5883372	75.44671011	76.9047988	78.24136199	79.47218062	80.65559877	81.53371418	82.36173168	83.14573655	83.87683345	84.41376716	84.74160056	84.95724236	85.13432352	85.23209214	85.29213011
AgPaperACSinternational-ipsl-epic	USA	Rice	Rice	7.344072538	9.507880097	9.5396713	10.1396945	10.87750625	11.45992696	12.27469965	12.85214822	13.52209957	14.34650915	14.83943835	15.55621209	16.12858393	16.63720365	17.01499511	17.35124262	17.78149291	18.24656045	18.3991434	18.60631193	18.52336137
AgPaperACSinternational-ipsl-epic	USA	Root_Tuber	Root_Tuber	18.44774043	20.92895067	20.5355812	21.21451015	22.0543515	22.85435608	23.63369575	24.37060043	25.09730492	25.79436769	26.41336434	26.985479	27.59436596	28.15235562	28.60728128	29.02009918	29.39243027	29.72476476	29.89874438	29.98493452	29.98443835
AgPaperACSinternational-ipsl-epic	USA	SugarCrop	SugarCrop	52.26952048	60.1862868	54.3701001	56.52424063	59.26964696	61.37051548	64.16703829	65.12274572	66.07158986	66.58055297	66.65146419	70.01856142	73.01447561	75.95150209	77.4698992	79.19694656	81.29204117	82.63507739	82.76184972	83.09742575	82.65175961
AgPaperACSinternational-ipsl-epic	USA	Wheat	Wheat	60.01407818	56.95568487	60.9080662	66.81317692	72.68709378	79.32184301	84.99352717	88.19759252	90.55925816	93.54926948	97.55896512	97.71982242	99.53123919	102.4877105	103.2213151	104.2785215	104.80285	104.9847756	106.0774696	105.4148433	103.2331893
AgPaperACSinternational-ipsl-epic	USA	biomass	biomass	0	0	0	0	0.306533128	0.658199666	1.153372644	1.700229214	2.04263728	2.380820187	2.81313073	3.257764192	3.57559848	3.790600824	3.964289792	4.167890684	4.448880264	4.642155042	4.785228231	4.896164715	4.983189714
AgPaperACSinternational-ipsl-lpjml	USA	Corn	Corn	193.218688	291.7159288	311.7962987	306.3577671	322.4661138	335.2463288	345.807338	355.5097777	369.6298824	385.4885942	396.1471096	402.016305	407.7764379	410.7433482	413.1254658	415.6501003	417.7386899	420.8283556	422.6108468	423.9300239	424.6263998
AgPaperACSinternational-ipsl-lpjml	USA	FiberCrop	FiberCrop	8.768570143	11.4499316	8.5211633	8.145857537	8.423072002	8.681316896	8.922217083	9.128264313	9.374990051	9.79409698	10.10579923	10.34407608	10.56372214	10.70709836	10.82319572	10.90468859	10.95747459	11.01822541	11.02711873	11.02280557	10.98591663
AgPaperACSinternational-ipsl-lpjml	USA	FodderGrass	FodderGrass	152.6153447	205.9800263	157.9122683	167.1304042	174.5048287	182.1244368	189.0388226	195.2875285	200.9285644	206.4817446	211.7154807	215.6398095	219.38975	222.7830256	225.715245	227.9120594	229.6004076	230.7728234	231.2982325	231.3412118	230.7588016
AgPaperACSinternational-ipsl-lpjml	USA	FodderHerb	FodderHerb	159.3813235	184.4668667	146.8649442	163.7722387	179.4481997	198.6170653	215.4449701	237.5187021	258.9978596	283.8167936	307.3518385	315.6857893	322.4789416	329.0996446	334.2528444	335.6057579	337.2095808	335.1567669	331.5787444	325.5414791	317.6010593
AgPaperACSinternational-ipsl-lpjml	USA	Forest	Forest	0.495536196	0.451955299	0.27391	0.302700032	0.329614989	0.35632577	0.383610318	0.405186635	0.423674192	0.440576186	0.455327881	0.465813053	0.471286845	0.473295218	0.472181502	0.46924288	0.46492507	0.458410134	0.45128861	0.443368569	0.435160817
AgPaperACSinternational-ipsl-lpjml	USA	MiscCrop	MiscCrop	56.2936926	65.59257709	65.8683003	68.36086632	71.16402396	73.98754394	76.65982118	78.80348416	80.76418483	82.64242514	84.3364752	85.95774083	87.62039035	89.15550106	90.49402517	91.53226375	92.31722627	92.84683608	93.14725093	93.19357227	93.08703175
AgPaperACSinternational-ipsl-lpjml	USA	OilCrop	OilCrop	55.49113914	83.31310938	90.6156842	89.66421101	93.97758096	100.7203337	107.3014695	117.2931276	126.8664764	134.8412582	140.9700684	142.5085075	145.5582345	148.8497314	153.3914431	156.3459572	158.0249193	159.3491817	160.0703051	161.2272604	161.845922
AgPaperACSinternational-ipsl-lpjml	USA	OtherGrain	OtherGrain	30.1703379	17.56297695	14.4547512	13.77662046	14.17185345	14.62723998	15.03224851	15.44311571	15.81543105	16.26038584	16.70827589	17.08831163	17.48468035	17.87118598	18.31721615	18.60695205	18.88427586	19.16812677	19.33443936	19.48839899	19.53340585
AgPaperACSinternational-ipsl-lpjml	USA	PalmFruit	PalmFruit	0.005759147	0.005008398	0.0026758	0.002692037	0.002694838	0.002717807	0.002723375	0.002616265	0.002504066	0.002389872	0.002248567	0.002249277	0.002242552	0.002232398	0.002222306	0.002200501	0.002192448	0.002175576	0.002156233	0.002131653	0.002114938
AgPaperACSinternational-ipsl-lpjml	USA	Pasture	Pasture	66.8692114	12.00652378	65.901232	69.25191824	71.42312241	73.57703328	75.41801356	76.8678439	78.20607988	79.48581648	80.74662594	81.67131988	82.59454247	83.49879696	84.23557383	84.87039389	85.31482743	85.68726248	85.92502008	86.06669884	86.0505218
AgPaperACSinternational-ipsl-lpjml	USA	Rice	Rice	7.344072538	9.507880097	9.5396713	10.01513277	10.52257828	11.01614556	11.48732978	11.88862393	12.2690667	12.73631577	12.96624229	13.25512662	13.47722779	13.59056022	13.66182596	13.68016291	13.66241006	13.62644375	13.52596556	13.42516117	13.29003937
AgPaperACSinternational-ipsl-lpjml	USA	Root_Tuber	Root_Tuber	18.44774043	20.92895067	20.5355812	21.15604255	21.95320013	22.74631136	23.49039579	24.21260465	24.88821644	25.52004765	26.0897517	26.59294969	27.08789617	27.53683564	27.93131643	28.24686121	28.48566874	28.65102719	28.73637791	28.77719927	28.74191273
AgPaperACSinternational-ipsl-lpjml	USA	SugarCrop	SugarCrop	52.26952048	60.1862868	54.3701001	54.60881279	56.17097244	57.19816263	57.53336616	55.91808361	54.44193366	52.66979731	51.22578031	52.55269832	53.22003885	53.94869531	54.1760909	55.15042028	55.32109048	55.78672147	56.41462902	57.01998973	57.75885113
AgPaperACSinternational-ipsl-lpjml	USA	Wheat	Wheat	60.01407818	56.95568487	60.9080662	66.70857405	73.10754538	79.89242222	86.51595096	90.40013597	94.27383678	98.52619095	102.9929101	105.0753841	106.5830573	108.5376914	110.5081353	111.0698745	111.7527779	112.301874	112.7333486	112.4387405	112.3086089
AgPaperACSinternational-ipsl-lpjml	USA	biomass	biomass	0	0	0	0	0.308858979	0.662712418	1.161897791	1.713087443	2.054986567	2.375923855	2.747603202	3.140671889	3.443977168	3.656932311	3.847127045	4.039121694	4.32728231	4.515405725	4.659710473	4.768135969	4.838329202
AgPaperACSdomestic-noresm1-epic	USA	Corn	Corn	193.218688	291.7159288	311.7962987	295.8189828	312.0747241	317.644554	324.6886265	320.8085873	321.4992265	325.468448	326.9464586	328.1655353	325.2988455	323.6792777	316.7041968	305.833906	290.8690552	276.939006	269.6165176	262.1570257	248.944781
AgPaperACSdomestic-noresm1-epic	USA	FiberCrop	FiberCrop	8.768570143	11.4499316	8.5211633	7.745204673	7.915319841	8.068125042	8.355227807	8.068062014	8.021032873	7.905142997	7.747297459	7.27418738	6.701178028	6.516417958	6.256650225	5.865762751	5.432490659	5.053363999	4.913070564	4.788452592	4.482945271
AgPaperACSdomestic-noresm1-epic	USA	FodderGrass	FodderGrass	152.6153447	205.9800263	157.9122683	169.3307023	176.990106	185.5605352	193.177341	201.3395681	208.3393938	214.5977071	220.623809	224.8142074	229.2213013	232.9872868	236.8437878	240.5216005	243.7246167	246.4873836	247.9766157	249.6661066	251.3630255
AgPaperACSdomestic-noresm1-epic	USA	FodderHerb	FodderHerb	159.3813235	184.4668667	146.8649442	148.6964363	162.2030781	170.9645795	184.9652824	189.0343983	200.7118008	209.6460729	217.7270895	222.0609106	218.209665	212.9727111	203.4087704	190.9892794	176.7711846	162.1236079	149.5052875	137.8432677	125.3161569
AgPaperACSdomestic-noresm1-epic	USA	Forest	Forest	0.495536196	0.451955299	0.27391	0.304629925	0.332844494	0.358648779	0.38637584	0.410394586	0.432073384	0.451235933	0.471361533	0.488045903	0.50076133	0.503216783	0.504669566	0.50237902	0.499813462	0.49278474	0.48437664	0.476261531	0.467969931
AgPaperACSdomestic-noresm1-epic	USA	MiscCrop	MiscCrop	56.2936926	65.59257709	65.8683003	68.20355571	70.97421104	73.62463954	76.17615978	77.95832899	79.69775173	81.16930587	82.31618475	83.60315048	84.64902366	85.62974854	86.49859213	87.09451027	87.33168559	87.38558578	87.2924599	87.31693219	87.0177832
AgPaperACSdomestic-noresm1-epic	USA	OilCrop	OilCrop	55.49113914	83.31310938	90.6156842	80.12576714	80.50893328	84.51067407	89.55115268	93.49701202	100.7428238	106.8542004	113.8069511	118.121578	123.1680518	126.2988425	127.609489	127.9647148	129.135984	127.6209169	125.8686948	121.159236	115.7699209
AgPaperACSdomestic-noresm1-epic	USA	OtherGrain	OtherGrain	30.1703379	17.56297695	14.4547512	13.0003665	13.74143089	13.64207044	13.9691375	13.4517097	13.73311987	13.66011501	13.30811973	13.25753608	13.20610843	13.46589786	13.22571324	12.82492001	12.36484547	12.06110864	11.88558594	11.60130276	11.15093462
AgPaperACSdomestic-noresm1-epic	USA	PalmFruit	PalmFruit	0.005759147	0.005008398	0.0026758	0.002748967	0.002754572	0.002780279	0.002757615	0.002637943	0.002512985	0.00238688	0.002247971	0.002239891	0.002175692	0.002169971	0.002149306	0.002096854	0.002034042	0.001998698	0.001941389	0.001939536	0.001888171
AgPaperACSdomestic-noresm1-epic	USA	Pasture	Pasture	66.8692114	12.00652378	65.901232	70.04156912	72.26808707	74.93575584	76.97446044	79.45156917	81.2992186	83.14033702	84.89167118	86.09258005	87.43654137	88.48361442	89.90004677	91.33049459	92.65181272	94.04778881	94.74118656	95.74349446	96.58649539
AgPaperACSdomestic-noresm1-epic	USA	Rice	Rice	7.344072538	9.507880097	9.5396713	9.85706863	10.48684406	10.88711458	11.32353457	11.58692424	11.97812409	12.2595398	12.28301679	12.4526037	12.58393437	12.79653534	12.68608233	12.56665338	12.34767003	11.9873584	11.81889734	11.53229913	11.08039624
AgPaperACSdomestic-noresm1-epic	USA	Root_Tuber	Root_Tuber	18.44774043	20.92895067	20.5355812	21.11886148	21.89262478	22.65062687	23.33011395	23.95907141	24.58963445	25.13805829	25.61690634	26.04984449	26.44924053	26.79650185	27.0972389	27.26668535	27.33038736	27.37332528	27.31277437	27.2654127	27.15642526
AgPaperACSdomestic-noresm1-epic	USA	SugarCrop	SugarCrop	52.26952048	60.1862868	54.3701001	54.51484966	56.14091473	57.36116342	58.00584579	56.14994039	53.831576	51.57860767	49.32579375	49.24247188	48.89226293	48.44348005	48.4734074	47.58380593	46.47664789	45.54175602	44.91433778	44.74384157	44.68986464
AgPaperACSdomestic-noresm1-epic	USA	Wheat	Wheat	60.01407818	56.95568487	60.9080662	61.80289761	69.42149853	71.24161265	75.47532657	71.66677409	72.53762883	72.57014217	69.15239447	70.18722064	67.17594655	65.68911501	64.27966444	61.75540389	57.81580261	55.23545316	52.83538337	51.87811722	51.72620519
AgPaperACSdomestic-noresm1-epic	USA	biomass	biomass	0	0	0	0	0.262865415	0.528919942	0.940333563	1.23236402	1.430717732	1.641294772	1.87355342	2.099161708	2.173952196	2.301232679	2.319129152	2.360034863	2.378976345	2.418214482	2.424977532	2.408204261	2.299724316
AgPaperACSdomestic-noresm1-lpjml	USA	Corn	Corn	193.218688	291.7159288	311.7962987	303.2452384	322.2005205	331.2016499	340.8374757	347.1834122	363.2836543	377.6158095	391.5040555	401.4945001	412.0189248	419.1937303	418.2424524	416.0648229	411.4705114	411.4449648	408.6780229	404.6446808	399.0401527
AgPaperACSdomestic-noresm1-lpjml	USA	FiberCrop	FiberCrop	8.768570143	11.4499316	8.5211633	8.244334733	8.600019262	8.935675377	9.348595435	9.669860149	10.14857032	10.74576487	11.27280857	11.68381808	11.97236438	12.27764559	12.48884151	12.68352495	12.7565623	12.81150743	12.75694761	12.6876115	12.57193891
AgPaperACSdomestic-noresm1-lpjml	USA	FodderGrass	FodderGrass	152.6153447	205.9800263	157.9122683	167.6901496	174.6157366	182.5395554	189.4284601	195.6705193	200.478234	205.1208413	209.129957	211.6303012	214.1612794	216.1278375	218.2861364	220.0917156	221.4502645	221.9726019	222.3158625	222.5534535	222.4889409
AgPaperACSdomestic-noresm1-lpjml	USA	FodderHerb	FodderHerb	159.3813235	184.4668667	146.8649442	167.84594	190.1409901	208.8505615	234.6773047	261.8149193	297.3797436	329.0891635	366.5412905	388.1472544	405.7080288	423.1504504	426.9479315	428.285222	426.8691532	422.8503576	415.9002405	404.5171037	391.0514478
AgPaperACSdomestic-noresm1-lpjml	USA	Forest	Forest	0.495536196	0.451955299	0.27391	0.303899109	0.331256185	0.357214834	0.384244634	0.405650557	0.424262951	0.44008817	0.454920501	0.465521497	0.470975899	0.473146371	0.471755585	0.468758089	0.463901351	0.457915764	0.450769222	0.443110909	0.435252301
AgPaperACSdomestic-noresm1-lpjml	USA	MiscCrop	MiscCrop	56.2936926	65.59257709	65.8683003	68.59308978	71.48803738	74.33321284	77.13241476	79.4812118	81.69841025	83.79178871	85.65158108	87.44869846	89.213556	90.83108589	92.16684838	93.20222572	94.01683582	94.52511208	94.78265502	94.84424713	94.68878292
AgPaperACSdomestic-noresm1-lpjml	USA	OilCrop	OilCrop	55.49113914	83.31310938	90.6156842	91.02177376	98.14360469	104.6374935	114.7878479	128.8074136	145.7946076	160.9983772	176.3035618	187.8817413	196.0810064	205.6194399	214.3226115	220.2068991	224.8111622	228.0889778	229.6278061	229.6840485	229.7284421
AgPaperACSdomestic-noresm1-lpjml	USA	OtherGrain	OtherGrain	30.1703379	17.56297695	14.4547512	14.00068711	14.51146771	14.92155384	15.48987188	15.68583243	16.32769213	16.640016	17.19949618	17.64859815	17.82014947	18.30097771	18.31054667	18.55797878	18.56251837	18.89707881	19.12380064	19.02419101	19.13317951
AgPaperACSdomestic-noresm1-lpjml	USA	PalmFruit	PalmFruit	0.005759147	0.005008398	0.0026758	0.002718438	0.002770447	0.002811564	0.002823654	0.002748076	0.002671151	0.002568462	0.002464855	0.00242166	0.002391602	0.002402404	0.002407516	0.00236508	0.002351602	0.002387998	0.002365601	0.00239422	0.002391282
AgPaperACSdomestic-noresm1-lpjml	USA	Pasture	Pasture	66.8692114	12.00652378	65.901232	69.24399344	71.19484521	73.47144294	75.16650374	76.57951181	77.45944685	78.50606759	79.24406658	79.53248768	80.13625794	80.58902232	81.25347317	81.72312808	82.12377974	82.32981319	82.51520587	82.74167483	82.8335687
AgPaperACSdomestic-noresm1-lpjml	USA	Rice	Rice	7.344072538	9.507880097	9.5396713	10.22318823	10.91288101	11.53436319	12.21428998	12.89623705	13.73611059	14.50010994	14.96279127	15.55882716	16.20799744	16.72386631	17.05056655	17.29627605	17.49128839	17.59846243	17.44658903	17.26633517	17.04796889
AgPaperACSdomestic-noresm1-lpjml	USA	Root_Tuber	Root_Tuber	18.44774043	20.92895067	20.5355812	21.20391293	22.00719297	22.80725942	23.56761168	24.30912834	25.01760139	25.66409966	26.25799379	26.78053926	27.28186254	27.74777558	28.13599613	28.44198636	28.66005645	28.79325389	28.87527045	28.88163122	28.83436715
AgPaperACSdomestic-noresm1-lpjml	USA	SugarCrop	SugarCrop	52.26952048	60.1862868	54.3701001	55.78666144	57.99967231	60.14230191	62.55796525	62.45955288	62.51195644	62.60980983	62.81396119	64.76622626	66.0385262	67.24770444	68.44730355	69.27235917	69.9600828	70.58435466	71.0854872	71.52748601	71.74053653
AgPaperACSdomestic-noresm1-lpjml	USA	Wheat	Wheat	60.01407818	56.95568487	60.9080662	68.4064786	75.44699068	82.32032498	89.76532594	92.69152792	98.82378568	102.6242951	107.7161958	110.3030937	111.24397	112.99792	112.7102669	113.5094578	113.1222339	113.6447146	113.9740781	112.7890559	111.3871682
AgPaperACSdomestic-noresm1-lpjml	USA	biomass	biomass	0	0	0	0	0.317938843	0.681162688	1.222364901	1.780307121	2.224069411	2.615008112	3.135601245	3.73919659	4.186872999	4.606186791	4.914899332	5.274008516	5.72811812	6.085548027	6.383284616	6.564131716	6.635121615
AgPaperACSfull-noresm1-epic	USA	Corn	Corn	193.218688	291.7159288	311.7962987	296.7413005	313.327124	318.8642045	326.3343616	322.5944989	323.501634	327.5758046	329.4793111	331.2503505	328.9190233	327.5741908	320.6781502	309.8661547	294.8590449	280.7911371	273.6226266	266.3172386	253.7911905
AgPaperACSfull-noresm1-epic	USA	FiberCrop	FiberCrop	8.768570143	11.4499316	8.5211633	7.855356789	8.040688901	8.238538981	8.627935308	8.37758589	8.443785135	8.293441846	8.250314714	7.888646524	7.387357786	7.351103853	7.099712199	6.771088659	6.38519585	6.023335881	5.87642202	5.765157845	5.342271517
AgPaperACSfull-noresm1-epic	USA	FodderGrass	FodderGrass	152.6153447	205.9800263	157.9122683	169.5604505	177.2415343	185.6746381	193.3391151	201.5199967	208.4167429	214.6369268	220.6807414	224.6321144	228.936096	232.6283688	236.5962372	240.3587304	243.6533448	246.6972418	248.6009807	251.1062542	252.5487545
AgPaperACSfull-noresm1-epic	USA	FodderHerb	FodderHerb	159.3813235	184.4668667	146.8649442	150.4076703	162.8458723	168.8768949	182.7296254	187.2591114	196.1652937	204.7281005	213.2635733	214.9626332	209.7284628	202.8417274	195.4430927	184.7301933	171.6827543	159.8965514	150.930381	141.3727226	129.3552915
AgPaperACSfull-noresm1-epic	USA	Forest	Forest	0.495536196	0.451955299	0.27391	0.30316633	0.331292385	0.357640394	0.386311827	0.409947553	0.431726413	0.449436688	0.470515523	0.488509872	0.502269639	0.506690905	0.507222171	0.506113041	0.505796909	0.499410413	0.490981509	0.483229346	0.476035966
AgPaperACSfull-noresm1-epic	USA	MiscCrop	MiscCrop	56.2936926	65.59257709	65.8683003	68.2122195	70.96251093	73.50359841	75.99435528	77.681424	79.32776348	80.63822753	81.70478508	82.95227957	83.98192485	84.93271738	85.79810386	86.44588637	86.76759304	86.84978325	86.8063606	86.8429097	86.65028631
AgPaperACSfull-noresm1-epic	USA	OilCrop	OilCrop	55.49113914	83.31310938	90.6156842	81.17384937	81.92388721	85.67800719	90.92537264	94.84431804	102.1593761	108.1950049	115.2750528	119.47141	124.6295122	128.0085777	129.4068466	129.9284639	131.3329444	130.0694381	128.6355452	123.9147782	118.6201517
AgPaperACSfull-noresm1-epic	USA	OtherGrain	OtherGrain	30.1703379	17.56297695	14.4547512	12.96647593	13.72483431	13.58661224	13.91778329	13.35040491	13.59971961	13.46918351	13.02519257	12.78538121	12.67199314	12.88727492	12.62900971	12.20211229	11.80011637	11.59278044	11.4901189	11.23860615	10.83214048
AgPaperACSfull-noresm1-epic	USA	PalmFruit	PalmFruit	0.005759147	0.005008398	0.0026758	0.002782391	0.0027819	0.00277685	0.002712415	0.002554988	0.002418331	0.002287856	0.002154929	0.002144243	0.002084788	0.002101814	0.002090742	0.002065175	0.002031023	0.002019874	0.001984416	0.002022552	0.001987544
AgPaperACSfull-noresm1-epic	USA	Pasture	Pasture	66.8692114	12.00652378	65.901232	70.0436963	72.26274733	74.92972585	76.96096058	79.4510548	81.290642	83.17029363	84.96126835	86.20724451	87.54446461	88.55666227	89.99071037	91.40657117	92.66832981	94.02536283	94.75708763	95.97998337	96.65950877
AgPaperACSfull-noresm1-epic	USA	Rice	Rice	7.344072538	9.507880097	9.5396713	9.875791617	10.5720673	10.94118893	11.40567193	11.62577411	12.00418548	12.10443116	12.10888878	12.23929438	12.35083525	12.57744022	12.47031495	12.44791692	12.42411192	12.2183584	12.17993672	12.06853263	11.86268888
AgPaperACSfull-noresm1-epic	USA	Root_Tuber	Root_Tuber	18.44774043	20.92895067	20.5355812	21.14728181	21.9222531	22.67331919	23.3596248	23.98392448	24.62108793	25.15543489	25.65842508	26.12088257	26.56464563	26.95728189	27.27415343	27.51968978	27.63253363	27.75647796	27.71369797	27.64205435	27.66224861
AgPaperACSfull-noresm1-epic	USA	SugarCrop	SugarCrop	52.26952048	60.1862868	54.3701001	55.26052984	57.22063811	58.99672157	60.29196302	59.18371302	57.56774363	55.68349684	54.9645927	55.22264662	55.73501604	55.68034216	55.82028738	55.5978118	55.25960655	54.29107113	53.18851521	53.49643935	53.80974334
AgPaperACSfull-noresm1-epic	USA	Wheat	Wheat	60.01407818	56.95568487	60.9080662	62.30747825	69.98111394	71.25113386	75.56707926	71.58614768	72.00282011	71.54212035	67.186927	66.12512076	62.47020833	60.77283669	59.45999155	56.90736253	53.42112519	51.67468973	50.02211949	49.51912322	49.53036454
AgPaperACSfull-noresm1-epic	USA	biomass	biomass	0	0	0	0	0.260670935	0.525982167	0.93253105	1.221813557	1.421602839	1.629461883	1.85725549	2.084448821	2.167703654	2.300108855	2.319387702	2.364074604	2.390828025	2.435849864	2.436557694	2.419573497	2.318251129
AgPaperACSfull-noresm1-lpjml	USA	Corn	Corn	193.218688	291.7159288	311.7962987	302.5275171	320.9212858	329.7231891	339.2254145	345.0631443	361.0987202	375.5523752	389.761895	399.6673597	409.9736612	417.0744608	416.6752001	415.2563799	411.2425709	411.3709404	408.6218094	404.6022051	399.4795041
AgPaperACSfull-noresm1-lpjml	USA	FiberCrop	FiberCrop	8.768570143	11.4499316	8.5211633	8.181952592	8.485219987	8.781394315	9.126326843	9.331008629	9.683990277	10.00337775	10.38071881	10.67270161	10.83987628	11.05001811	11.18501074	11.32562227	11.37238364	11.38978805	11.37587458	11.3446538	11.24946558
AgPaperACSfull-noresm1-lpjml	USA	FodderGrass	FodderGrass	152.6153447	205.9800263	157.9122683	167.4531641	174.1942973	182.029982	188.7647891	194.7033585	199.2227459	203.4957158	207.2598018	209.4694883	211.6208373	213.3839842	215.3000463	217.020139	218.2981003	218.7237268	219.1081081	219.3369915	219.2974359
AgPaperACSfull-noresm1-lpjml	USA	FodderHerb	FodderHerb	159.3813235	184.4668667	146.8649442	165.7037077	183.8887464	199.9522419	221.5233934	243.1429552	273.1330844	298.8470526	330.3919548	347.8457478	358.3057343	372.8159313	373.7569744	373.232598	370.7636684	366.3086418	362.3956423	352.5055354	340.2729494
AgPaperACSfull-noresm1-lpjml	USA	Forest	Forest	0.495536196	0.451955299	0.27391	0.30295205	0.329776235	0.355016615	0.381142996	0.401451705	0.419337284	0.434204708	0.449329388	0.461111568	0.467536105	0.470399489	0.469737151	0.467557989	0.463379377	0.45757822	0.450550355	0.44278215	0.434789905
AgPaperACSfull-noresm1-lpjml	USA	MiscCrop	MiscCrop	56.2936926	65.59257709	65.8683003	68.4844208	71.29046187	74.06357995	76.73129986	78.90395514	80.94274604	82.78646337	84.501813	86.16841268	87.81590481	89.34540894	90.62732523	91.66310621	92.45989343	92.93452002	93.25748915	93.35757355	93.23077458
AgPaperACSfull-noresm1-lpjml	USA	OilCrop	OilCrop	55.49113914	83.31310938	90.6156842	89.99394064	96.73378903	103.1715391	113.0491843	126.0478964	141.6582815	154.8980054	168.8011426	178.7439817	185.4088038	193.4937014	200.8269107	206.4747962	210.7558589	213.5363103	215.1070334	215.4417456	215.8182448
AgPaperACSfull-noresm1-lpjml	USA	OtherGrain	OtherGrain	30.1703379	17.56297695	14.4547512	13.84081108	14.33087709	14.76148146	15.31075355	15.43771903	16.01508893	16.24507876	16.73719423	17.08175938	17.18691594	17.59834805	17.522948	17.7915611	17.80088761	18.12892738	18.34006104	18.26012205	18.38246634
AgPaperACSfull-noresm1-lpjml	USA	PalmFruit	PalmFruit	0.005759147	0.005008398	0.0026758	0.002674373	0.002664257	0.002672575	0.002609194	0.002461154	0.002337023	0.002203445	0.002101023	0.002033528	0.00198053	0.00197475	0.001985636	0.001939299	0.001926744	0.00195332	0.001946985	0.001983866	0.001987426
AgPaperACSfull-noresm1-lpjml	USA	Pasture	Pasture	66.8692114	12.00652378	65.901232	69.26501012	71.20463637	73.47119629	75.17384125	76.5940593	77.48669344	78.56533517	79.36840702	79.73212371	80.34425164	80.80925465	81.45993791	81.91434409	82.29678939	82.48147511	82.64904577	82.84508771	82.91878802
AgPaperACSfull-noresm1-lpjml	USA	Rice	Rice	7.344072538	9.507880097	9.5396713	10.04455621	10.58503254	11.07730466	11.55071944	11.908221	12.41971439	12.72502101	12.96158287	13.24575825	13.57607526	13.82025377	13.95415266	14.0672266	14.10199601	14.10105088	13.96229792	13.83026714	13.63850539
AgPaperACSfull-noresm1-lpjml	USA	Root_Tuber	Root_Tuber	18.44774043	20.92895067	20.5355812	21.1616903	21.93712387	22.71420467	23.44386394	24.13118401	24.78514805	25.37054798	25.93248425	26.43500836	26.9137787	27.36559512	27.74799958	28.05947226	28.28023567	28.41980979	28.51516909	28.53614799	28.51170553
AgPaperACSfull-noresm1-lpjml	USA	SugarCrop	SugarCrop	52.26952048	60.1862868	54.3701001	55.56036468	57.22236467	58.6301969	60.05126914	58.64121635	57.97151131	57.01643975	57.08803802	59.08302322	60.36436574	61.16540319	62.14997379	62.91138655	63.78848518	64.61191629	65.24210043	65.89066916	66.26390086
AgPaperACSfull-noresm1-lpjml	USA	Wheat	Wheat	60.01407818	56.95568487	60.9080662	67.52142576	74.3757413	81.3866913	88.48785722	90.91952349	96.58277321	99.45633926	103.7440095	105.7253446	106.3936299	107.9319456	107.345725	108.0967045	107.8654342	108.3328801	108.7302534	107.6834565	106.5439903
AgPaperACSfull-noresm1-lpjml	USA	biomass	biomass	0	0	0	0	0.32150584	0.687793465	1.232781554	1.800209101	2.252976358	2.65302708	3.131581679	3.635987008	4.038378212	4.431387411	4.735986299	5.08850366	5.520876864	5.858919749	6.140429627	6.303410277	6.3395758
AgPaperACSinternational-noresm1-epic	USA	Corn	Corn	193.218688	291.7159288	311.7962987	308.1090661	324.5124416	337.2502207	348.6037026	358.0088338	372.0333233	386.4943641	397.1062881	403.1893485	408.7874743	411.5565357	412.8233785	415.0907176	417.07202	419.2354008	420.9772559	422.3366262	423.9315912
AgPaperACSinternational-noresm1-epic	USA	FiberCrop	FiberCrop	8.768570143	11.4499316	8.5211633	8.331946876	8.632270658	8.980645859	9.376533583	9.726148959	10.24697568	10.73065782	11.30170707	11.87021399	12.47922511	13.12565624	13.44381777	14.10240525	14.97598414	15.8615641	16.11924347	16.48391972	16.70090693
AgPaperACSinternational-noresm1-epic	USA	FodderGrass	FodderGrass	152.6153447	205.9800263	157.9122683	167.5543755	175.0163069	182.5275821	189.6734098	196.0229382	201.6362472	206.9593988	212.1268009	215.7413361	219.2716809	222.3962518	225.1012603	227.2266392	228.7886844	229.9397123	230.6636954	230.8391691	230.4744643
AgPaperACSinternational-noresm1-epic	USA	FodderHerb	FodderHerb	159.3813235	184.4668667	146.8649442	167.822048	184.0406071	200.5947657	221.0709184	245.4444605	264.3308306	286.0484776	308.4948759	311.3500859	313.3100953	312.0510508	314.1760532	313.8934491	311.2600734	310.0313272	309.7875732	305.3218634	298.6869285
AgPaperACSinternational-noresm1-epic	USA	Forest	Forest	0.495536196	0.451955299	0.27391	0.302567076	0.329552672	0.357349778	0.385569403	0.408079828	0.427530935	0.443865636	0.460594215	0.473209616	0.480542759	0.485061715	0.483870282	0.481840637	0.478424734	0.471322825	0.463134347	0.453884731	0.445370244
AgPaperACSinternational-noresm1-epic	USA	MiscCrop	MiscCrop	56.2936926	65.59257709	65.8683003	68.53341008	71.3459661	74.09309837	76.77036806	78.9390992	80.90736327	82.64547483	84.27314407	85.85127955	87.4194314	88.83625634	90.06388096	91.10648574	91.9415747	92.47458535	92.80164128	92.95489934	92.87319662
AgPaperACSinternational-noresm1-epic	USA	OilCrop	OilCrop	55.49113914	83.31310938	90.6156842	91.77781963	96.49414627	103.0209178	110.2798154	120.6881882	130.7316135	138.1942309	144.7070919	146.0592468	149.1224987	152.9485979	157.3460827	160.8533759	162.979327	164.3425206	165.642449	167.1937248	168.787016
AgPaperACSinternational-noresm1-epic	USA	OtherGrain	OtherGrain	30.1703379	17.56297695	14.4547512	13.78777524	14.24877801	14.6564762	15.07977966	15.44840691	15.78519554	16.07874736	16.31006138	16.34504893	16.53013619	16.75579573	16.92016368	17.03882516	17.23106143	17.46425099	17.62949529	17.69841262	17.72315581
AgPaperACSinternational-noresm1-epic	USA	PalmFruit	PalmFruit	0.005759147	0.005008398	0.0026758	0.00275932	0.002770654	0.00276496	0.002720114	0.002602026	0.002492979	0.002373879	0.002253794	0.002256826	0.002257339	0.002270881	0.00226779	0.00227677	0.002282651	0.002280788	0.002276213	0.002286302	0.002283359
AgPaperACSinternational-noresm1-epic	USA	Pasture	Pasture	66.8692114	12.00652378	65.901232	69.25682008	71.41713074	73.56791216	75.41723218	76.86222954	78.18615045	79.47226066	80.75831116	81.73897542	82.65509878	83.53410793	84.3029073	84.89982996	85.26496916	85.53127656	85.76404488	85.88430982	85.88023375
AgPaperACSinternational-noresm1-epic	USA	Rice	Rice	7.344072538	9.507880097	9.5396713	10.22836362	10.88701075	11.44713492	12.05992074	12.61842523	13.22004159	13.5650244	13.89311237	14.25114364	14.53096362	14.76797356	14.89325823	15.04248269	15.23411197	15.31816466	15.34469628	15.41880031	15.53540942
AgPaperACSinternational-noresm1-epic	USA	Root_Tuber	Root_Tuber	18.44774043	20.92895067	20.5355812	21.22754697	22.02999104	22.82781925	23.58776667	24.32175688	25.01563767	25.62896983	26.23115651	26.750243	27.28189722	27.77163403	28.17264998	28.54398638	28.80690039	29.01879438	29.11318351	29.17115221	29.17618744
AgPaperACSinternational-noresm1-epic	USA	SugarCrop	SugarCrop	52.26952048	60.1862868	54.3701001	56.25522491	58.44500668	60.77663869	62.88721505	63.09324142	62.89129772	62.48491378	63.17549657	64.55958104	66.74268699	68.49384411	69.61247109	71.47662522	73.63377049	74.88862795	75.32612928	76.47038342	77.49315
AgPaperACSinternational-noresm1-epic	USA	Wheat	Wheat	60.01407818	56.95568487	60.9080662	67.2201958	74.07000112	80.31007369	87.06979814	90.87544716	94.14107178	97.45404023	99.3706411	97.42587271	97.03628288	97.24403136	97.56819434	97.21417261	97.17523524	98.2118442	99.01581245	99.3408723	98.82969309
AgPaperACSinternational-noresm1-epic	USA	biomass	biomass	0	0	0	0	0.30405792	0.655159067	1.145265233	1.690650912	2.031174526	2.358357913	2.760629766	3.184337511	3.5109365	3.731974708	3.928570715	4.133120923	4.446754703	4.661739622	4.804183937	4.907709223	4.988242998
AgPaperACSinternational-noresm1-lpjml	USA	Corn	Corn	193.218688	291.7159288	311.7962987	306.4053072	321.8979607	334.3690371	345.0458111	353.6307885	367.1691837	381.4740662	391.7418902	396.4075839	400.5300362	402.1690557	403.0430457	404.6672095	405.6385861	406.6885186	407.7566555	408.1787859	409.0516912
AgPaperACSinternational-noresm1-lpjml	USA	FiberCrop	FiberCrop	8.768570143	11.4499316	8.5211633	8.147693503	8.376413446	8.627804035	8.841975145	8.98693617	9.200957846	9.430159654	9.64085477	9.754078393	9.816837354	9.870961452	9.894650628	9.884260072	9.867794204	9.805699506	9.758779406	9.692744062	9.597361798
AgPaperACSinternational-noresm1-lpjml	USA	FodderGrass	FodderGrass	152.6153447	205.9800263	157.9122683	167.0876773	174.3368669	181.8876532	188.8276254	194.8477288	200.2501547	205.241728	210.1425978	213.6376778	216.8349577	219.764831	222.1160206	224.0302697	225.419421	226.1935533	226.6080424	226.5306501	226.0021629
AgPaperACSinternational-noresm1-lpjml	USA	FodderHerb	FodderHerb	159.3813235	184.4668667	146.8649442	163.9199848	177.3624565	194.4104079	211.1527453	229.9056839	247.5808468	264.4627817	281.459159	284.2220969	282.5635461	282.1877589	279.5792898	276.0723374	272.0078605	266.8380475	263.2500805	257.5755605	250.8987829
AgPaperACSinternational-noresm1-lpjml	USA	Forest	Forest	0.495536196	0.451955299	0.27391	0.303170216	0.329719652	0.35621783	0.382589435	0.404368086	0.422727867	0.439112293	0.455095374	0.466316092	0.473150711	0.476457778	0.476919008	0.475382963	0.471984243	0.466329931	0.459585877	0.451702206	0.443204229
AgPaperACSinternational-noresm1-lpjml	USA	MiscCrop	MiscCrop	56.2936926	65.59257709	65.8683003	68.41646899	71.16082448	73.94550153	76.55427745	78.65127418	80.5389633	82.2091625	83.79306912	85.30953995	86.80207109	88.17783573	89.37854018	90.37196001	91.10651719	91.57688448	91.90883	92.02882317	91.93663154
AgPaperACSinternational-noresm1-lpjml	USA	OilCrop	OilCrop	55.49113914	83.31310938	90.6156842	89.5427925	93.44547693	100.1615285	106.9275032	116.3273215	125.1758798	131.235677	136.7696841	137.4342277	139.4990854	142.2550941	145.82687	149.000748	150.7808454	151.5656256	152.3448184	153.375352	154.4910093
AgPaperACSinternational-noresm1-lpjml	USA	OtherGrain	OtherGrain	30.1703379	17.56297695	14.4547512	13.66719662	14.09068431	14.56262097	14.9671443	15.325959	15.64336471	15.92837549	16.22614198	16.40055679	16.58338999	16.76713179	16.90028753	17.07923023	17.1910834	17.2689105	17.31517229	17.34100287	17.34314621
AgPaperACSinternational-noresm1-lpjml	USA	PalmFruit	PalmFruit	0.005759147	0.005008398	0.0026758	0.002682168	0.002638639	0.002631964	0.002556057	0.002411446	0.002267488	0.002125672	0.0020056	0.001980163	0.001949984	0.001926674	0.001922614	0.00189527	0.001873615	0.001849308	0.001836606	0.001826449	0.001811267
AgPaperACSinternational-noresm1-lpjml	USA	Pasture	Pasture	66.8692114	12.00652378	65.901232	69.27720195	71.42952893	73.5689198	75.42931039	76.87080943	78.20138052	79.48536116	80.80665662	81.76173621	82.68433947	83.59898414	84.34093397	84.94217334	85.38389345	85.71571563	85.94450858	86.05727698	86.04710446
AgPaperACSinternational-noresm1-lpjml	USA	Rice	Rice	7.344072538	9.507880097	9.5396713	10.03366096	10.47821532	10.94203624	11.32743693	11.62179961	11.94272918	12.09000657	12.25113593	12.38406804	12.46233591	12.4950384	12.50171611	12.4819976	12.37792423	12.26022807	12.14870071	12.03707493	11.88216959
AgPaperACSinternational-noresm1-lpjml	USA	Root_Tuber	Root_Tuber	18.44774043	20.92895067	20.5355812	21.15717126	21.93085188	22.71308744	23.43654609	24.12344898	24.75759214	25.32598069	25.87723185	26.35699832	26.82829111	27.26511947	27.64766986	27.96335028	28.1896542	28.33802592	28.42963368	28.46559894	28.45180038
AgPaperACSinternational-noresm1-lpjml	USA	SugarCrop	SugarCrop	52.26952048	60.1862868	54.3701001	55.28584358	56.58986627	57.66686104	58.12552698	56.2872956	54.60251854	52.76166712	51.88954375	52.86018027	53.92626322	54.45310254	55.13599864	55.86890881	56.74053046	57.55866171	58.23829529	59.00563918	59.77863116
AgPaperACSinternational-noresm1-lpjml	USA	Wheat	Wheat	60.01407818	56.95568487	60.9080662	65.81067686	72.43785172	79.41252634	85.77049087	89.28390439	92.78142696	95.95921359	98.85189599	99.63846164	100.4604079	101.1823331	101.4021435	101.5973241	101.6444623	101.4210634	101.1428184	100.6404612	100.1018115
AgPaperACSinternational-noresm1-lpjml	USA	biomass	biomass	0	0	0	0	0.310117449	0.665419042	1.165331105	1.725080689	2.071507837	2.40475954	2.731909227	3.11053047	3.38889255	3.587752217	3.78083852	3.979478514	4.262540294	4.46680133	4.615407272	4.718992684	4.764296683
AgPaperACSdomestic-miroc-lpjml	USA	Corn	Corn	193.218688	291.7159288	311.7962987	300.300851	316.8128767	332.1980297	344.4939033	350.1588419	364.4756704	377.5553388	392.0298645	389.0580025	387.0975181	393.3859707	395.2919902	393.0888281	393.3700825	391.7351715	394.4278088	393.5947775	387.7012198
AgPaperACSdomestic-miroc-lpjml	USA	FiberCrop	FiberCrop	8.768570143	11.4499316	8.5211633	8.338593794	8.665313972	8.986566769	9.380292887	9.630374772	10.01511178	10.61421933	11.04972682	11.37747231	11.58439529	11.76850961	11.87531847	11.91096212	11.93098962	11.7695243	11.71500249	11.65422883	11.48496478
AgPaperACSdomestic-miroc-lpjml	USA	FodderGrass	FodderGrass	152.6153447	205.9800263	157.9122683	168.0191465	175.2083624	182.2701964	188.8067052	195.1090425	200.17591	205.1515607	209.2444772	213.2024515	217.0303021	219.4614699	221.5506938	223.6138874	224.8050789	225.8391443	225.8398672	225.6711708	225.6802556
AgPaperACSdomestic-miroc-lpjml	USA	FodderHerb	FodderHerb	159.3813235	184.4668667	146.8649442	164.2198572	185.8970638	212.3067405	240.9898575	267.3953623	299.8435138	329.512165	366.9970613	370.8689627	375.0348521	380.2948641	382.1727536	377.4121333	372.9005391	364.833019	360.6704709	353.7693774	339.3303119
AgPaperACSdomestic-miroc-lpjml	USA	Forest	Forest	0.495536196	0.451955299	0.27391	0.302879383	0.330200701	0.357956939	0.386362792	0.407907041	0.428777094	0.444983559	0.460663934	0.470391571	0.477045103	0.481199319	0.481336282	0.480050917	0.47734913	0.4740367	0.466545236	0.458526998	0.451697235
AgPaperACSdomestic-miroc-lpjml	USA	MiscCrop	MiscCrop	56.2936926	65.59257709	65.8683003	68.50656457	71.39929362	74.33709548	77.16260779	79.44409995	81.54071172	83.50336466	85.31175433	86.94293396	88.56772428	90.10446111	91.4141417	92.38499942	93.12652167	93.53985847	93.83753119	93.90356879	93.67739859
AgPaperACSdomestic-miroc-lpjml	USA	OilCrop	OilCrop	55.49113914	83.31310938	90.6156842	89.43832215	96.35126612	107.3020443	119.5001177	134.0029163	151.1716302	163.2572343	175.8836367	179.93514	184.3175458	191.4094876	199.5697358	204.8886421	209.3344942	210.8829064	212.7448256	214.2291123	214.9328326
AgPaperACSdomestic-miroc-lpjml	USA	OtherGrain	OtherGrain	30.1703379	17.56297695	14.4547512	14.12150746	14.74604813	15.33373725	16.00327093	16.18371786	16.74039619	17.06230447	17.38858594	17.56560765	17.70042969	17.88784673	18.01773228	17.98583152	17.87294402	17.78316329	17.78790831	17.73462675	17.56565093
AgPaperACSdomestic-miroc-lpjml	USA	PalmFruit	PalmFruit	0.005759147	0.005008398	0.0026758	0.002775792	0.002817081	0.002912393	0.002956892	0.002929355	0.00284719	0.002745052	0.00265719	0.002674203	0.002682346	0.002706512	0.002778214	0.002760265	0.002751097	0.002700775	0.002661476	0.002621928	0.002541047
AgPaperACSdomestic-miroc-lpjml	USA	Pasture	Pasture	66.8692114	12.00652378	65.901232	69.38284644	71.33931654	73.20254084	74.71505766	76.098199	77.04267567	78.16937972	79.08749011	80.03349732	80.94886812	81.64133231	82.25632078	82.88589894	83.28549102	83.69866266	83.87908891	83.9750147	84.165562
AgPaperACSdomestic-miroc-lpjml	USA	Rice	Rice	7.344072538	9.507880097	9.5396713	10.10648509	10.68505284	11.3032407	11.98710653	12.52122763	13.11375819	13.60328368	14.04245769	14.38185912	14.61173331	14.88571771	14.94118047	15.04659676	15.11905828	14.98123592	14.909873	14.85319715	14.65064282
AgPaperACSdomestic-miroc-lpjml	USA	Root_Tuber	Root_Tuber	18.44774043	20.92895067	20.5355812	21.17956266	21.97976123	22.78886532	23.53816008	24.24867447	24.91391897	25.53325412	26.10275824	26.57277913	27.04357165	27.4845671	27.85213045	28.13635212	28.33272407	28.45163951	28.53012018	28.54396394	28.4894341
AgPaperACSdomestic-miroc-lpjml	USA	SugarCrop	SugarCrop	52.26952048	60.1862868	54.3701001	56.26886031	58.5823428	61.05943424	63.7344626	64.06984404	64.45395161	63.65252547	63.47036741	61.76058218	62.6565168	63.80517364	68.11816271	68.26566685	68.60143533	68.38276048	68.16391677	68.59850037	68.40149101
AgPaperACSdomestic-miroc-lpjml	USA	Wheat	Wheat	60.01407818	56.95568487	60.9080662	68.0063209	75.95140083	84.01342739	91.78631064	94.78306497	98.10707072	101.7214262	105.104958	105.6835848	105.4833656	106.0747459	106.005687	104.7507198	103.1786069	101.7754244	101.2187254	100.3415189	98.48287037
AgPaperACSdomestic-miroc-lpjml	USA	biomass	biomass	0	0	0	0	0.323327724	0.708457879	1.270370555	1.857285196	2.241565252	2.599261695	3.068996433	3.534398431	3.89618972	4.183514868	4.460321504	4.678221699	5.010850947	5.191018237	5.384411138	5.579917624	5.58194878
AgPaperACSfull-miroc-epic	USA	Corn	Corn	193.218688	291.7159288	311.7962987	298.8169573	316.1210235	322.2640284	326.0619141	321.0110515	315.1670668	313.3572276	299.5508375	286.3276642	271.1855083	258.9290663	262.1303119	239.5651289	231.1321736	219.8962598	216.5866956	210.9134357	197.7118243
AgPaperACSfull-miroc-epic	USA	FiberCrop	FiberCrop	8.768570143	11.4499316	8.5211633	8.002087499	8.037565175	7.994804609	7.5799096	7.549753658	7.063301238	6.873584709	6.689922666	6.456216539	6.099543619	5.726678391	5.745412617	5.273578718	4.883868505	4.463416717	4.289206898	4.170620182	3.926076049
AgPaperACSfull-miroc-epic	USA	FodderGrass	FodderGrass	152.6153447	205.9800263	157.9122683	169.3969864	176.9222232	185.2786431	193.5063096	202.1569425	210.1856165	217.1539578	224.6969812	231.0167114	237.3325915	242.5043627	245.4552233	251.2455528	254.3413724	257.2744936	258.5791645	260.0967437	261.8949468
AgPaperACSfull-miroc-epic	USA	FodderHerb	FodderHerb	159.3813235	184.4668667	146.8649442	151.0135839	164.3313483	176.7601719	191.8926574	193.8828302	197.0666951	200.3634979	199.3406615	183.8045657	167.89008	159.7750528	159.3735458	140.7810609	134.8974024	123.2518187	119.6540058	111.3626372	97.26418874
AgPaperACSfull-miroc-epic	USA	Forest	Forest	0.495536196	0.451955299	0.27391	0.307059254	0.33692266	0.364721593	0.397909268	0.423767161	0.453529711	0.478132896	0.500928139	0.522366491	0.535149962	0.546972051	0.547371373	0.553315966	0.556086269	0.553350681	0.547179462	0.542030346	0.534906916
AgPaperACSfull-miroc-epic	USA	MiscCrop	MiscCrop	56.2936926	65.59257709	65.8683003	68.13807132	70.83632514	73.4675094	75.88887315	77.57998014	78.7299198	79.89246322	80.70320815	81.26194216	81.71257775	82.3020033	83.30867876	83.27617629	83.35680336	82.84799196	82.95519488	82.69690272	82.01322759
AgPaperACSfull-miroc-epic	USA	OilCrop	OilCrop	55.49113914	83.31310938	90.6156842	82.90572797	86.06207728	89.63039801	94.76730899	97.84697476	103.0695697	108.4732489	111.8701311	111.1015975	111.5968318	114.0355994	118.6260736	115.8393664	119.7686334	121.0797972	123.4860213	121.9931674	119.0803221
AgPaperACSfull-miroc-epic	USA	OtherGrain	OtherGrain	30.1703379	17.56297695	14.4547512	13.40087678	13.50404724	13.56291307	13.4659947	13.01071243	13.0776536	12.67063106	12.55967146	11.89210402	11.42379159	11.26469267	11.30597958	10.4445779	10.22476869	9.881823682	9.863556376	9.508988826	9.027910804
AgPaperACSfull-miroc-epic	USA	PalmFruit	PalmFruit	0.005759147	0.005008398	0.0026758	0.002742755	0.002773229	0.002754758	0.002735849	0.00266536	0.002581854	0.002472569	0.002344307	0.002368649	0.002388519	0.002390096	0.002374337	0.002359306	0.002369682	0.002333496	0.002305726	0.002281588	0.002267773
AgPaperACSfull-miroc-epic	USA	Pasture	Pasture	66.8692114	12.00652378	65.901232	69.79259574	72.00283096	74.52548476	76.79882019	79.25853234	81.46159339	83.64438263	85.85657517	87.92709083	90.11507972	91.75839433	92.63642898	94.89630259	95.85337069	96.94472612	97.44443517	97.98506997	98.81138419
AgPaperACSfull-miroc-epic	USA	Rice	Rice	7.344072538	9.507880097	9.5396713	9.778772511	10.31098621	10.56493188	10.67369879	10.68043784	10.39557713	10.25980899	9.962626437	9.628326588	9.442025814	9.18535525	9.271980639	8.78829494	8.669776143	8.588509773	8.521257288	8.342263143	8.157848332
AgPaperACSfull-miroc-epic	USA	Root_Tuber	Root_Tuber	18.44774043	20.92895067	20.5355812	21.21803078	21.99211035	22.75654749	23.50310256	24.15514784	24.71651952	25.16810128	25.60003157	25.89555596	26.13118623	26.45430293	26.77856495	26.86336226	26.97746068	26.8937191	26.92991904	26.9004971	26.68877668
AgPaperACSfull-miroc-epic	USA	SugarCrop	SugarCrop	52.26952048	60.1862868	54.3701001	56.05706688	57.75738732	58.67782423	59.20723143	57.43775854	54.37932568	52.88066852	50.56434589	50.9358797	51.49545464	53.19260424	54.04379811	53.73364112	53.51826035	53.75534233	54.21137574	53.426075	53.24782539
AgPaperACSfull-miroc-epic	USA	Wheat	Wheat	60.01407818	56.95568487	60.9080662	62.74306824	67.25453525	71.35453939	75.56276597	72.60507581	70.65105956	67.92606502	65.26884403	59.2894747	53.49591398	52.45703487	52.58253148	48.33954429	47.00886067	43.38424278	42.9278491	41.99702302	38.11871048
AgPaperACSfull-miroc-epic	USA	biomass	biomass	0	0	0	0	0.260640821	0.535290981	0.88727136	1.18367602	1.303211872	1.46138047	1.656404324	1.738499012	1.701246554	1.700873247	1.779369267	1.666406804	1.718796986	1.682068891	1.692992789	1.661924498	1.544229517
AgPaperACSfull-miroc-lpjml	USA	Corn	Corn	193.218688	291.7159288	311.7962987	300.1210743	316.333849	331.3514048	343.8648924	349.6897366	364.1347743	377.3473497	392.0373891	389.8018549	388.2149873	394.7540106	397.1806409	396.0232304	397.1990032	396.0212483	398.8385373	398.7496274	393.3615878
AgPaperACSfull-miroc-lpjml	USA	FiberCrop	FiberCrop	8.768570143	11.4499316	8.5211633	8.316820311	8.60258343	8.868707439	9.200957174	9.379543275	9.718665777	10.22480706	10.58134566	10.89456574	11.092253	11.2916413	11.39116547	11.49090967	11.59120177	11.51654959	11.53155383	11.55023983	11.47427175
AgPaperACSfull-miroc-lpjml	USA	FodderGrass	FodderGrass	152.6153447	205.9800263	157.9122683	167.9631334	174.9956123	181.9383166	188.3642671	194.5840273	199.5502696	204.3922031	208.3843038	212.4507461	216.2983896	218.7544983	220.8283577	223.0912638	224.521316	225.7598867	225.8452133	225.8613278	226.154665
AgPaperACSfull-miroc-lpjml	USA	FodderHerb	FodderHerb	159.3813235	184.4668667	146.8649442	163.0187262	182.1868753	207.8859187	234.3606569	260.4300372	292.6267418	321.4650424	357.6344811	363.8797006	369.5501047	376.2365814	378.4282419	378.3582275	379.169297	377.0761723	374.8818692	371.0771535	361.7703104
AgPaperACSfull-miroc-lpjml	USA	Forest	Forest	0.495536196	0.451955299	0.27391	0.302380922	0.329142327	0.355924924	0.383353331	0.403479227	0.42401778	0.439435932	0.454893935	0.464655537	0.471791465	0.476266613	0.476633575	0.475353923	0.472189445	0.468899619	0.461290222	0.45295444	0.445321384
AgPaperACSfull-miroc-lpjml	USA	MiscCrop	MiscCrop	56.2936926	65.59257709	65.8683003	68.46160014	71.2945654	74.15021706	76.86248184	79.05505112	81.05720307	82.89722546	84.59165841	86.1853525	87.79546729	89.3242666	90.59758907	91.61274579	92.3821633	92.89101542	93.26182093	93.40588445	93.31299639
AgPaperACSfull-miroc-lpjml	USA	OilCrop	OilCrop	55.49113914	83.31310938	90.6156842	89.52953389	95.94781569	106.2736633	117.9936541	131.7467977	147.8503285	158.8144524	170.5744286	174.8510714	178.7099249	185.460026	193.1148283	198.3720525	203.0632269	204.6876498	206.8046497	208.7083142	210.0696337
AgPaperACSfull-miroc-lpjml	USA	OtherGrain	OtherGrain	30.1703379	17.56297695	14.4547512	14.05537352	14.59117416	15.09462301	15.6961612	15.85935685	16.40466066	16.70068697	17.07245405	17.30698535	17.4874947	17.72245663	17.8676438	17.98378978	17.97691948	18.01530749	18.08507507	18.13363616	18.07908352
AgPaperACSfull-miroc-lpjml	USA	PalmFruit	PalmFruit	0.005759147	0.005008398	0.0026758	0.002731751	0.002734274	0.002784449	0.00277474	0.00272312	0.002632614	0.002527667	0.002430443	0.002449126	0.002457043	0.00247446	0.002538419	0.002539787	0.002559458	0.002517098	0.002493787	0.002470571	0.00241148
AgPaperACSfull-miroc-lpjml	USA	Pasture	Pasture	66.8692114	12.00652378	65.901232	69.3865779	71.34932023	73.23549564	74.76731332	76.16387711	77.1024451	78.2350665	79.17985387	80.14958564	81.05966396	81.72776972	82.325242	82.9253445	83.30810078	83.67874368	83.83729575	83.91838925	84.09878811
AgPaperACSfull-miroc-lpjml	USA	Rice	Rice	7.344072538	9.507880097	9.5396713	10.002172	10.49998041	10.9731643	11.49356921	11.77142369	12.20286553	12.49242969	12.75836138	12.95503657	13.09506458	13.28617446	13.27490871	13.36427701	13.42193721	13.35823942	13.30605596	13.286576	13.17908575
AgPaperACSfull-miroc-lpjml	USA	Root_Tuber	Root_Tuber	18.44774043	20.92895067	20.5355812	21.18291027	21.9627463	22.74615384	23.47494129	24.1710328	24.80966792	25.39363497	25.94169533	26.40217789	26.86719078	27.30452884	27.67200321	27.96912641	28.17649908	28.32398806	28.41585448	28.44174222	28.40644765
AgPaperACSfull-miroc-lpjml	USA	SugarCrop	SugarCrop	52.26952048	60.1862868	54.3701001	55.328052	57.00436859	58.96543385	60.39276267	59.43604325	58.63440371	57.32853979	56.83133072	54.77998391	56.05180274	57.23932823	61.03640162	61.56952272	61.90795129	61.62893991	61.47460211	61.90050993	61.5649815
AgPaperACSfull-miroc-lpjml	USA	Wheat	Wheat	60.01407818	56.95568487	60.9080662	67.76610121	75.23985013	82.62436543	89.87660019	92.91705916	96.61253859	100.3731766	103.9535138	105.0769681	105.4497691	106.4567956	106.7439343	106.1959475	105.4386259	104.9700519	104.9627757	104.7637069	103.6179843
AgPaperACSfull-miroc-lpjml	USA	biomass	biomass	0	0	0	0	0.325165407	0.714111499	1.280160998	1.870898737	2.258936475	2.615150676	3.039280695	3.464209421	3.813367584	4.108331894	4.380022972	4.603467746	4.916791147	5.095203349	5.275616378	5.453770897	5.457599368
AgPaperACSDomestic-miroc-epic	USA	Corn	Corn	193.218688	291.7159288	311.7962987	297.4227139	314.4341113	320.7572898	323.9833248	318.1304556	312.046489	310.2071487	296.4050522	282.7734888	267.4215289	255.4405142	258.5586755	236.1430785	227.3575246	216.0109065	212.3617535	206.3003848	193.0202141
AgPaperACSDomestic-miroc-epic	USA	FiberCrop	FiberCrop	8.768570143	11.4499316	8.5211633	7.831065361	7.804143046	7.773559611	7.291471272	7.149600688	6.67262906	6.469202847	6.217325774	5.866993768	5.480184468	5.103135504	5.06654909	4.618262204	4.228041877	3.80201706	3.607836733	3.450996342	3.168722462
AgPaperACSDomestic-miroc-epic	USA	FodderGrass	FodderGrass	152.6153447	205.9800263	157.9122683	169.1212991	176.6652085	185.1893534	193.3723704	201.8737412	209.796924	216.7423699	224.0893042	230.1002806	236.0663083	241.0158971	243.8184664	249.10217	251.5815317	253.7335777	254.5666153	255.6027208	256.8251664
AgPaperACSDomestic-miroc-epic	USA	FodderHerb	FodderHerb	159.3813235	184.4668667	146.8649442	150.2235915	164.0430805	177.5188488	191.724822	192.1995749	193.7509576	196.2265941	193.3656642	175.8970988	157.7402841	148.3498396	147.0485342	126.311053	117.1798755	102.7835219	97.86842153	88.85017209	75.28178836
AgPaperACSDomestic-miroc-epic	USA	Forest	Forest	0.495536196	0.451955299	0.27391	0.306997473	0.336380799	0.364551377	0.397386563	0.423533426	0.452237951	0.476841355	0.499281105	0.51774116	0.529530267	0.540028135	0.540468078	0.54229656	0.541695453	0.534896281	0.528175473	0.520434407	0.510072201
AgPaperACSDomestic-miroc-epic	USA	MiscCrop	MiscCrop	56.2936926	65.59257709	65.8683003	68.05287643	70.73416805	73.44548906	75.87349853	77.56647274	78.71897625	79.96074639	80.78223423	81.31732506	81.69773078	82.23517532	83.18357206	83.00254024	82.87502243	82.23319142	82.26155407	81.96330501	81.18739746
AgPaperACSDomestic-miroc-epic	USA	OilCrop	OilCrop	55.49113914	83.31310938	90.6156842	81.55678963	84.53748846	88.66363517	93.50031486	96.07566331	101.0032483	106.4173073	109.5345677	108.3751133	108.5226398	110.832373	115.2506016	112.2628748	115.4733874	116.2382979	118.1682859	116.5506985	113.7268778
AgPaperACSDomestic-miroc-epic	USA	OtherGrain	OtherGrain	30.1703379	17.56297695	14.4547512	13.38249227	13.5869516	13.80614926	13.81234811	13.40721143	13.52537066	13.14866213	13.03601166	12.28059823	11.74259826	11.56283955	11.57703536	10.6094538	10.27648032	9.780405562	9.657191418	9.252473107	8.706167282
AgPaperACSDomestic-miroc-epic	USA	PalmFruit	PalmFruit	0.005759147	0.005008398	0.0026758	0.002720126	0.002745595	0.002776566	0.002783099	0.002712576	0.002602662	0.002482747	0.002339984	0.00230705	0.00225184	0.002198975	0.002165027	0.002083648	0.00200755	0.0019046	0.001848876	0.001796222	0.001723699
AgPaperACSDomestic-miroc-epic	USA	Pasture	Pasture	66.8692114	12.00652378	65.901232	69.82195129	72.02079437	74.50816753	76.75064447	79.18983886	81.37031357	83.51985823	85.70833935	87.80713248	89.9592365	91.60830568	92.48902827	94.68862695	95.59568735	96.60510917	97.03310826	97.53471846	98.29603438
AgPaperACSDomestic-miroc-epic	USA	Rice	Rice	7.344072538	9.507880097	9.5396713	9.623203066	10.06295508	10.38764606	10.48101011	10.52255931	10.24697789	10.12422354	9.794649145	9.350100501	9.037009137	8.713579581	8.735656949	8.135069583	7.807627096	7.508290603	7.341677306	7.070666173	6.688002054
AgPaperACSDomestic-miroc-epic	USA	Root_Tuber	Root_Tuber	18.44774043	20.92895067	20.5355812	21.12747334	21.89726391	22.67536925	23.39465995	24.00036744	24.53272487	24.99354558	25.39352883	25.64744263	25.82539881	26.0852756	26.37535561	26.38883848	26.37023097	26.10083777	26.03878953	25.90406793	25.58067169
AgPaperACSDomestic-miroc-epic	USA	SugarCrop	SugarCrop	52.26952048	60.1862868	54.3701001	54.75168041	56.21187424	57.51810061	57.793524	55.54773079	52.28215717	49.49040577	46.18021323	43.90706348	42.27146167	41.82300908	42.00421444	40.80392999	40.39376031	39.67444641	39.84495153	39.88805875	39.40257617
AgPaperACSDomestic-miroc-epic	USA	Wheat	Wheat	60.01407818	56.95568487	60.9080662	61.75702544	66.86681474	72.26030872	77.46022499	74.6376931	73.07962229	71.09579035	68.57998763	62.1247591	56.31020445	55.02225278	54.95761873	50.7507633	49.30367233	45.09847898	44.38796046	43.09672587	38.72856202
AgPaperACSDomestic-miroc-epic	USA	biomass	biomass	0	0	0	0	0.263703594	0.539030757	0.894019791	1.198529765	1.318846094	1.474262589	1.661689225	1.733974683	1.69473494	1.686801324	1.765998385	1.644257666	1.691919721	1.652811087	1.662752692	1.625859422	1.501028389
