# Supplementary material for: The domestic and international implications of future climate for U.S. agriculture in GCAM
Source: PLoS One. 2020 Aug 28;15(8):e0237918. doi: 10.1371/journal.pone.0237918 (PMC7455037; doi:10.1371/journal.pone.0237918)
Supplement: S1 Data — (ZIP) [file pone.0237918.s009.zip › plosone-figures/impact_multipliers/bio_impacts_rcp_gcm_gcm_R_GLU_C_IRR_allyears_RA31_gridcull_allyroutlier.csv]

rcp	gcm	cropmodel	irr	GLU	GLU_name	GCAM_region_ID	year	impact	base	GCAM_commodity
rcp8p5	gfdl	epic	firr	GLU002	NWTerr	8	2015	1.00394884976381	1	biomass
rcp8p5	gfdl	epic	firr	GLU002	NWTerr	8	2020	1.00733767894994	1	biomass
rcp8p5	gfdl	epic	firr	GLU002	NWTerr	8	2025	1.01281629829932	1	biomass
rcp8p5	gfdl	epic	firr	GLU002	NWTerr	8	2030	1.01386962400358	1	biomass
rcp8p5	gfdl	epic	firr	GLU002	NWTerr	8	2035	1.03401973118461	1	biomass
rcp8p5	gfdl	epic	firr	GLU002	NWTerr	8	2040	1.03593900083037	1	biomass
rcp8p5	gfdl	epic	firr	GLU002	NWTerr	8	2045	1.07851141683589	1	biomass
rcp8p5	gfdl	epic	firr	GLU002	NWTerr	8	2050	1.11155984847894	1	biomass
rcp8p5	gfdl	epic	firr	GLU002	NWTerr	8	2055	1.1317248564064	1	biomass
rcp8p5	gfdl	epic	firr	GLU002	NWTerr	8	2060	1.13869865156299	1	biomass
rcp8p5	gfdl	epic	firr	GLU002	NWTerr	8	2065	1.14862849507762	1	biomass
rcp8p5	gfdl	epic	firr	GLU002	NWTerr	8	2070	1.15836494263876	1	biomass
rcp8p5	gfdl	epic	firr	GLU002	NWTerr	8	2075	1.15977376726453	1	biomass
rcp8p5	gfdl	epic	firr	GLU002	NWTerr	8	2080	1.15061154220398	1	biomass
rcp8p5	gfdl	epic	firr	GLU002	NWTerr	8	2085	1.15726583565575	1	biomass
rcp8p5	gfdl	epic	firr	GLU002	NWTerr	8	2090	1.16179239080306	1	biomass
rcp8p5	gfdl	epic	firr	GLU002	NWTerr	8	2095	1.18099392526606	1	biomass
rcp8p5	gfdl	epic	firr	GLU002	NWTerr	8	2100	1.17464600341875	1	biomass
rcp8p5	gfdl	epic	firr	GLU006	LenaR	23	2015	1.10114273733994	1	biomass
rcp8p5	gfdl	epic	firr	GLU006	LenaR	23	2020	1.10114273733994	1	biomass
rcp8p5	gfdl	epic	firr	GLU006	LenaR	23	2025	1.10114273733994	1	biomass
rcp8p5	gfdl	epic	firr	GLU006	LenaR	23	2030	1.10114273733994	1	biomass
rcp8p5	gfdl	epic	firr	GLU006	LenaR	23	2035	1.10114273733994	1	biomass
rcp8p5	gfdl	epic	firr	GLU006	LenaR	23	2040	1.10114273733994	1	biomass
rcp8p5	gfdl	epic	firr	GLU006	LenaR	23	2045	1.10114273733994	1	biomass
rcp8p5	gfdl	epic	firr	GLU006	LenaR	23	2050	1.10114273733994	1	biomass
rcp8p5	gfdl	epic	firr	GLU006	LenaR	23	2055	1.10114273733994	1	biomass
rcp8p5	gfdl	epic	firr	GLU006	LenaR	23	2060	1.10114273733994	1	biomass
rcp8p5	gfdl	epic	firr	GLU006	LenaR	23	2065	1.10114273733994	1	biomass
rcp8p5	gfdl	epic	firr	GLU006	LenaR	23	2070	1.10114273733994	1	biomass
rcp8p5	gfdl	epic	firr	GLU006	LenaR	23	2075	1.10114273733994	1	biomass
rcp8p5	gfdl	epic	firr	GLU006	LenaR	23	2080	1.10114273733994	1	biomass
rcp8p5	gfdl	epic	firr	GLU006	LenaR	23	2085	1.10114273733994	1	biomass
rcp8p5	gfdl	epic	firr	GLU006	LenaR	23	2090	1.10114273733994	1	biomass
rcp8p5	gfdl	epic	firr	GLU006	LenaR	23	2095	1.10114273733994	1	biomass
rcp8p5	gfdl	epic	firr	GLU006	LenaR	23	2100	1.10114273733994	1	biomass
rcp8p5	gfdl	epic	firr	GLU008	ScndnvN	16	2015	1.03504318411362	1	biomass
rcp8p5	gfdl	epic	firr	GLU008	ScndnvN	16	2020	1.05448346072417	1	biomass
rcp8p5	gfdl	epic	firr	GLU008	ScndnvN	16	2025	1.06657616641874	1	biomass
rcp8p5	gfdl	epic	firr	GLU008	ScndnvN	16	2030	1.11316509798868	1	biomass
rcp8p5	gfdl	epic	firr	GLU008	ScndnvN	16	2035	1.15319577384972	1	biomass
rcp8p5	gfdl	epic	firr	GLU008	ScndnvN	16	2040	1.19438704836421	1	biomass
rcp8p5	gfdl	epic	firr	GLU008	ScndnvN	16	2045	1.19438704836421	1	biomass
rcp8p5	gfdl	epic	firr	GLU008	ScndnvN	16	2050	1.19438704836421	1	biomass
rcp8p5	gfdl	epic	firr	GLU008	ScndnvN	16	2055	1.19438704836421	1	biomass
rcp8p5	gfdl	epic	firr	GLU008	ScndnvN	16	2060	1.19438704836421	1	biomass
rcp8p5	gfdl	epic	firr	GLU008	ScndnvN	16	2065	1.19438704836421	1	biomass
rcp8p5	gfdl	epic	firr	GLU008	ScndnvN	16	2070	1.19438704836421	1	biomass
rcp8p5	gfdl	epic	firr	GLU008	ScndnvN	16	2075	1.19438704836421	1	biomass
rcp8p5	gfdl	epic	firr	GLU008	ScndnvN	16	2080	1.19438704836421	1	biomass
rcp8p5	gfdl	epic	firr	GLU008	ScndnvN	16	2085	1.19438704836421	1	biomass
rcp8p5	gfdl	epic	firr	GLU008	ScndnvN	16	2090	1.19438704836421	1	biomass
rcp8p5	gfdl	epic	firr	GLU008	ScndnvN	16	2095	1.19438704836421	1	biomass
rcp8p5	gfdl	epic	firr	GLU008	ScndnvN	16	2100	1.19438704836421	1	biomass
rcp8p5	gfdl	epic	firr	GLU009	BarentsSea	23	2015	NA	1	biomass
rcp8p5	gfdl	epic	firr	GLU009	BarentsSea	23	2020	NA	1	biomass
rcp8p5	gfdl	epic	firr	GLU009	BarentsSea	23	2025	NA	1	biomass
rcp8p5	gfdl	epic	firr	GLU009	BarentsSea	23	2030	NA	1	biomass
rcp8p5	gfdl	epic	firr	GLU009	BarentsSea	23	2035	NA	1	biomass
rcp8p5	gfdl	epic	firr	GLU009	BarentsSea	23	2040	NA	1	biomass
rcp8p5	gfdl	epic	firr	GLU009	BarentsSea	23	2045	NA	1	biomass
rcp8p5	gfdl	epic	firr	GLU009	BarentsSea	23	2050	NA	1	biomass
rcp8p5	gfdl	epic	firr	GLU009	BarentsSea	23	2055	NA	1	biomass
rcp8p5	gfdl	epic	firr	GLU009	BarentsSea	23	2060	NA	1	biomass
rcp8p5	gfdl	epic	firr	GLU009	BarentsSea	23	2065	NA	1	biomass
rcp8p5	gfdl	epic	firr	GLU009	BarentsSea	23	2070	NA	1	biomass
rcp8p5	gfdl	epic	firr	GLU009	BarentsSea	23	2075	NA	1	biomass
rcp8p5	gfdl	epic	firr	GLU009	BarentsSea	23	2080	NA	1	biomass
rcp8p5	gfdl	epic	firr	GLU009	BarentsSea	23	2085	NA	1	biomass
rcp8p5	gfdl	epic	firr	GLU009	BarentsSea	23	2090	NA	1	biomass
rcp8p5	gfdl	epic	firr	GLU009	BarentsSea	23	2095	NA	1	biomass
rcp8p5	gfdl	epic	firr	GLU009	BarentsSea	23	2100	NA	1	biomass
rcp8p5	gfdl	epic	firr	GLU010	Mackenzie	8	2015	1.00192955813739	1	biomass
rcp8p5	gfdl	epic	firr	GLU010	Mackenzie	8	2020	0.993174242650206	1	biomass
rcp8p5	gfdl	epic	firr	GLU010	Mackenzie	8	2025	1.00110992238568	1	biomass
rcp8p5	gfdl	epic	firr	GLU010	Mackenzie	8	2030	1.00992058002216	1	biomass
rcp8p5	gfdl	epic	firr	GLU010	Mackenzie	8	2035	1.01985208835929	1	biomass
rcp8p5	gfdl	epic	firr	GLU010	Mackenzie	8	2040	1.0198314359586	1	biomass
rcp8p5	gfdl	epic	firr	GLU010	Mackenzie	8	2045	1.03978370681339	1	biomass
rcp8p5	gfdl	epic	firr	GLU010	Mackenzie	8	2050	1.05869029543161	1	biomass
rcp8p5	gfdl	epic	firr	GLU010	Mackenzie	8	2055	1.07699141054163	1	biomass
rcp8p5	gfdl	epic	firr	GLU010	Mackenzie	8	2060	1.08629725217184	1	biomass
rcp8p5	gfdl	epic	firr	GLU010	Mackenzie	8	2065	1.08786357417885	1	biomass
rcp8p5	gfdl	epic	firr	GLU010	Mackenzie	8	2070	1.09555680752284	1	biomass
rcp8p5	gfdl	epic	firr	GLU010	Mackenzie	8	2075	1.1104594464177	1	biomass
rcp8p5	gfdl	epic	firr	GLU010	Mackenzie	8	2080	1.11389775207676	1	biomass
rcp8p5	gfdl	epic	firr	GLU010	Mackenzie	8	2085	1.11889472234138	1	biomass
rcp8p5	gfdl	epic	firr	GLU010	Mackenzie	8	2090	1.11968151168551	1	biomass
rcp8p5	gfdl	epic	firr	GLU010	Mackenzie	8	2095	1.11798436459956	1	biomass
rcp8p5	gfdl	epic	firr	GLU010	Mackenzie	8	2100	1.11439142816013	1	biomass
rcp8p5	gfdl	epic	firr	GLU012	Sweden	13	2015	1.13526931550788	1	biomass
rcp8p5	gfdl	epic	firr	GLU012	Sweden	13	2020	1.17854247521503	1	biomass
rcp8p5	gfdl	epic	firr	GLU012	Sweden	13	2025	1.21692408578779	1	biomass
rcp8p5	gfdl	epic	firr	GLU012	Sweden	13	2030	1.21692408578779	1	biomass
rcp8p5	gfdl	epic	firr	GLU012	Sweden	13	2035	1.21692408578779	1	biomass
rcp8p5	gfdl	epic	firr	GLU012	Sweden	13	2040	1.21692408578779	1	biomass
rcp8p5	gfdl	epic	firr	GLU012	Sweden	13	2045	1.21692408578779	1	biomass
rcp8p5	gfdl	epic	firr	GLU012	Sweden	13	2050	1.21692408578779	1	biomass
rcp8p5	gfdl	epic	firr	GLU012	Sweden	13	2055	1.21692408578779	1	biomass
rcp8p5	gfdl	epic	firr	GLU012	Sweden	13	2060	1.21692408578779	1	biomass
rcp8p5	gfdl	epic	firr	GLU012	Sweden	13	2065	1.21692408578779	1	biomass
rcp8p5	gfdl	epic	firr	GLU012	Sweden	13	2070	1.21692408578779	1	biomass
rcp8p5	gfdl	epic	firr	GLU012	Sweden	13	2075	1.21692408578779	1	biomass
rcp8p5	gfdl	epic	firr	GLU012	Sweden	13	2080	1.21692408578779	1	biomass
rcp8p5	gfdl	epic	firr	GLU012	Sweden	13	2085	1.21692408578779	1	biomass
rcp8p5	gfdl	epic	firr	GLU012	Sweden	13	2090	1.21692408578779	1	biomass
rcp8p5	gfdl	epic	firr	GLU012	Sweden	13	2095	1.21692408578779	1	biomass
rcp8p5	gfdl	epic	firr	GLU012	Sweden	13	2100	1.21692408578779	1	biomass
rcp8p5	gfdl	epic	firr	GLU014	DvinaRN	23	2015	NA	1	biomass
rcp8p5	gfdl	epic	firr	GLU014	DvinaRN	23	2020	NA	1	biomass
rcp8p5	gfdl	epic	firr	GLU014	DvinaRN	23	2025	NA	1	biomass
rcp8p5	gfdl	epic	firr	GLU014	DvinaRN	23	2030	NA	1	biomass
rcp8p5	gfdl	epic	firr	GLU014	DvinaRN	23	2035	NA	1	biomass
rcp8p5	gfdl	epic	firr	GLU014	DvinaRN	23	2040	NA	1	biomass
rcp8p5	gfdl	epic	firr	GLU014	DvinaRN	23	2045	NA	1	biomass
rcp8p5	gfdl	epic	firr	GLU014	DvinaRN	23	2050	NA	1	biomass
rcp8p5	gfdl	epic	firr	GLU014	DvinaRN	23	2055	NA	1	biomass
rcp8p5	gfdl	epic	firr	GLU014	DvinaRN	23	2060	NA	1	biomass
rcp8p5	gfdl	epic	firr	GLU014	DvinaRN	23	2065	NA	1	biomass
rcp8p5	gfdl	epic	firr	GLU014	DvinaRN	23	2070	NA	1	biomass
rcp8p5	gfdl	epic	firr	GLU014	DvinaRN	23	2075	NA	1	biomass
rcp8p5	gfdl	epic	firr	GLU014	DvinaRN	23	2080	NA	1	biomass
rcp8p5	gfdl	epic	firr	GLU014	DvinaRN	23	2085	NA	1	biomass
rcp8p5	gfdl	epic	firr	GLU014	DvinaRN	23	2090	NA	1	biomass
rcp8p5	gfdl	epic	firr	GLU014	DvinaRN	23	2095	NA	1	biomass
rcp8p5	gfdl	epic	firr	GLU014	DvinaRN	23	2100	NA	1	biomass
rcp8p5	gfdl	epic	firr	GLU016	Scotland	13	2015	1.0095329320245	1	biomass
rcp8p5	gfdl	epic	firr	GLU016	Scotland	13	2020	1.02837015759018	1	biomass
rcp8p5	gfdl	epic	firr	GLU016	Scotland	13	2025	1.03184347657599	1	biomass
rcp8p5	gfdl	epic	firr	GLU016	Scotland	13	2030	1.03956712618641	1	biomass
rcp8p5	gfdl	epic	firr	GLU016	Scotland	13	2035	1.04960084980461	1	biomass
rcp8p5	gfdl	epic	firr	GLU016	Scotland	13	2040	1.05753720973196	1	biomass
rcp8p5	gfdl	epic	firr	GLU016	Scotland	13	2045	1.06396737129387	1	biomass
rcp8p5	gfdl	epic	firr	GLU016	Scotland	13	2050	1.07516512460994	1	biomass
rcp8p5	gfdl	epic	firr	GLU016	Scotland	13	2055	1.10280770206556	1	biomass
rcp8p5	gfdl	epic	firr	GLU016	Scotland	13	2060	1.10537599108519	1	biomass
rcp8p5	gfdl	epic	firr	GLU016	Scotland	13	2065	1.11197224332966	1	biomass
rcp8p5	gfdl	epic	firr	GLU016	Scotland	13	2070	1.11913647896694	1	biomass
rcp8p5	gfdl	epic	firr	GLU016	Scotland	13	2075	1.13339763415625	1	biomass
rcp8p5	gfdl	epic	firr	GLU016	Scotland	13	2080	1.15108868719484	1	biomass
rcp8p5	gfdl	epic	firr	GLU016	Scotland	13	2085	1.11945360992908	1	biomass
rcp8p5	gfdl	epic	firr	GLU016	Scotland	13	2090	1.12175118052033	1	biomass
rcp8p5	gfdl	epic	firr	GLU016	Scotland	13	2095	1.129653886291	1	biomass
rcp8p5	gfdl	epic	firr	GLU016	Scotland	13	2100	1.13680568600551	1	biomass
rcp8p5	gfdl	epic	firr	GLU017	NevaR	23	2015	1.0711291530467	1	biomass
rcp8p5	gfdl	epic	firr	GLU017	NevaR	23	2020	1.17074141622505	1	biomass
rcp8p5	gfdl	epic	firr	GLU017	NevaR	23	2025	1.16578159995184	1	biomass
rcp8p5	gfdl	epic	firr	GLU017	NevaR	23	2030	1.16578159995184	1	biomass
rcp8p5	gfdl	epic	firr	GLU017	NevaR	23	2035	1.16578159995184	1	biomass
rcp8p5	gfdl	epic	firr	GLU017	NevaR	23	2040	1.16578159995184	1	biomass
rcp8p5	gfdl	epic	firr	GLU017	NevaR	23	2045	1.16578159995184	1	biomass
rcp8p5	gfdl	epic	firr	GLU017	NevaR	23	2050	1.16578159995184	1	biomass
rcp8p5	gfdl	epic	firr	GLU017	NevaR	23	2055	1.16578159995184	1	biomass
rcp8p5	gfdl	epic	firr	GLU017	NevaR	23	2060	1.16578159995184	1	biomass
rcp8p5	gfdl	epic	firr	GLU017	NevaR	23	2065	1.16978723223225	1	biomass
rcp8p5	gfdl	epic	firr	GLU017	NevaR	23	2070	1.16794664588006	1	biomass
rcp8p5	gfdl	epic	firr	GLU017	NevaR	23	2075	1.18270289042523	1	biomass
rcp8p5	gfdl	epic	firr	GLU017	NevaR	23	2080	1.18270289042523	1	biomass
rcp8p5	gfdl	epic	firr	GLU017	NevaR	23	2085	1.18270289042523	1	biomass
rcp8p5	gfdl	epic	firr	GLU017	NevaR	23	2090	1.18270289042523	1	biomass
rcp8p5	gfdl	epic	firr	GLU017	NevaR	23	2095	1.18270289042523	1	biomass
rcp8p5	gfdl	epic	firr	GLU017	NevaR	23	2100	1.18270289042523	1	biomass
rcp8p5	gfdl	epic	firr	GLU018	VolgaR	23	2015	0.997939570548776	1	biomass
rcp8p5	gfdl	epic	firr	GLU018	VolgaR	23	2020	1.00232736748289	1	biomass
rcp8p5	gfdl	epic	firr	GLU018	VolgaR	23	2025	1.02187233004172	1	biomass
rcp8p5	gfdl	epic	firr	GLU018	VolgaR	23	2030	1.068228072241	1	biomass
rcp8p5	gfdl	epic	firr	GLU018	VolgaR	23	2035	1.08412563253341	1	biomass
rcp8p5	gfdl	epic	firr	GLU018	VolgaR	23	2040	1.08244092621861	1	biomass
rcp8p5	gfdl	epic	firr	GLU018	VolgaR	23	2045	1.08722145015287	1	biomass
rcp8p5	gfdl	epic	firr	GLU018	VolgaR	23	2050	1.10435642036573	1	biomass
rcp8p5	gfdl	epic	firr	GLU018	VolgaR	23	2055	1.12233799876277	1	biomass
rcp8p5	gfdl	epic	firr	GLU018	VolgaR	23	2060	1.12512281509313	1	biomass
rcp8p5	gfdl	epic	firr	GLU018	VolgaR	23	2065	1.12552967735568	1	biomass
rcp8p5	gfdl	epic	firr	GLU018	VolgaR	23	2070	1.13322569976877	1	biomass
rcp8p5	gfdl	epic	firr	GLU018	VolgaR	23	2075	1.1598147581996	1	biomass
rcp8p5	gfdl	epic	firr	GLU018	VolgaR	23	2080	1.17131623324319	1	biomass
rcp8p5	gfdl	epic	firr	GLU018	VolgaR	23	2085	1.18278233463478	1	biomass
rcp8p5	gfdl	epic	firr	GLU018	VolgaR	23	2090	1.19025387889339	1	biomass
rcp8p5	gfdl	epic	firr	GLU018	VolgaR	23	2095	1.18421204096401	1	biomass
rcp8p5	gfdl	epic	firr	GLU018	VolgaR	23	2100	1.18211306199016	1	biomass
rcp8p5	gfdl	epic	firr	GLU019	CanAtl	8	2015	0.990813059237342	1	biomass
rcp8p5	gfdl	epic	firr	GLU019	CanAtl	8	2020	1.00002100001207	1	biomass
rcp8p5	gfdl	epic	firr	GLU019	CanAtl	8	2025	1.00469057225164	1	biomass
rcp8p5	gfdl	epic	firr	GLU019	CanAtl	8	2030	1.01973685837507	1	biomass
rcp8p5	gfdl	epic	firr	GLU019	CanAtl	8	2035	1.04509925263085	1	biomass
rcp8p5	gfdl	epic	firr	GLU019	CanAtl	8	2040	1.07856371644839	1	biomass
rcp8p5	gfdl	epic	firr	GLU019	CanAtl	8	2045	1.13175293145403	1	biomass
rcp8p5	gfdl	epic	firr	GLU019	CanAtl	8	2050	1.17461178477466	1	biomass
rcp8p5	gfdl	epic	firr	GLU019	CanAtl	8	2055	1.19774936039314	1	biomass
rcp8p5	gfdl	epic	firr	GLU019	CanAtl	8	2060	1.19774936039314	1	biomass
rcp8p5	gfdl	epic	firr	GLU019	CanAtl	8	2065	1.19774936039314	1	biomass
rcp8p5	gfdl	epic	firr	GLU019	CanAtl	8	2070	1.19774936039314	1	biomass
rcp8p5	gfdl	epic	firr	GLU019	CanAtl	8	2075	1.19774936039314	1	biomass
rcp8p5	gfdl	epic	firr	GLU019	CanAtl	8	2080	1.19774936039314	1	biomass
rcp8p5	gfdl	epic	firr	GLU019	CanAtl	8	2085	1.19774936039314	1	biomass
rcp8p5	gfdl	epic	firr	GLU019	CanAtl	8	2090	1.19774936039314	1	biomass
rcp8p5	gfdl	epic	firr	GLU019	CanAtl	8	2095	1.19774936039314	1	biomass
rcp8p5	gfdl	epic	firr	GLU019	CanAtl	8	2100	1.19774936039314	1	biomass
rcp8p5	gfdl	epic	firr	GLU020	BalticSea	12	2015	1.04290714107239	1	biomass
rcp8p5	gfdl	epic	firr	GLU020	BalticSea	12	2020	1.10918488451963	1	biomass
rcp8p5	gfdl	epic	firr	GLU020	BalticSea	12	2025	1.11430006041978	1	biomass
rcp8p5	gfdl	epic	firr	GLU020	BalticSea	12	2030	1.15717957726095	1	biomass
rcp8p5	gfdl	epic	firr	GLU020	BalticSea	12	2035	1.18032756881607	1	biomass
rcp8p5	gfdl	epic	firr	GLU020	BalticSea	12	2040	1.19385106739576	1	biomass
rcp8p5	gfdl	epic	firr	GLU020	BalticSea	12	2045	1.21290101000564	1	biomass
rcp8p5	gfdl	epic	firr	GLU020	BalticSea	12	2050	1.20101030287744	1	biomass
rcp8p5	gfdl	epic	firr	GLU020	BalticSea	12	2055	1.21290101000564	1	biomass
rcp8p5	gfdl	epic	firr	GLU020	BalticSea	12	2060	1.21072051076928	1	biomass
rcp8p5	gfdl	epic	firr	GLU020	BalticSea	12	2065	1.21072051076928	1	biomass
rcp8p5	gfdl	epic	firr	GLU020	BalticSea	12	2070	1.21072051076928	1	biomass
rcp8p5	gfdl	epic	firr	GLU020	BalticSea	12	2075	1.21199072869547	1	biomass
rcp8p5	gfdl	epic	firr	GLU020	BalticSea	12	2080	1.22014596040372	1	biomass
rcp8p5	gfdl	epic	firr	GLU020	BalticSea	12	2085	1.22014596040372	1	biomass
rcp8p5	gfdl	epic	firr	GLU020	BalticSea	12	2090	1.22014596040372	1	biomass
rcp8p5	gfdl	epic	firr	GLU020	BalticSea	12	2095	1.22014596040372	1	biomass
rcp8p5	gfdl	epic	firr	GLU020	BalticSea	12	2100	1.22014596040372	1	biomass
rcp8p5	gfdl	epic	firr	GLU021	DnkGrmCst	13	2015	0.993221721276353	1	biomass
rcp8p5	gfdl	epic	firr	GLU021	DnkGrmCst	13	2020	1.00559750763298	1	biomass
rcp8p5	gfdl	epic	firr	GLU021	DnkGrmCst	13	2025	1.02265900504791	1	biomass
rcp8p5	gfdl	epic	firr	GLU021	DnkGrmCst	13	2030	1.02776221531971	1	biomass
rcp8p5	gfdl	epic	firr	GLU021	DnkGrmCst	13	2035	1.02527491158688	1	biomass
rcp8p5	gfdl	epic	firr	GLU021	DnkGrmCst	13	2040	1.03913469658803	1	biomass
rcp8p5	gfdl	epic	firr	GLU021	DnkGrmCst	13	2045	1.04586823315302	1	biomass
rcp8p5	gfdl	epic	firr	GLU021	DnkGrmCst	13	2050	1.05280425356067	1	biomass
rcp8p5	gfdl	epic	firr	GLU021	DnkGrmCst	13	2055	1.07861284604891	1	biomass
rcp8p5	gfdl	epic	firr	GLU021	DnkGrmCst	13	2060	1.08968319363466	1	biomass
rcp8p5	gfdl	epic	firr	GLU021	DnkGrmCst	13	2065	1.10937580910213	1	biomass
rcp8p5	gfdl	epic	firr	GLU021	DnkGrmCst	13	2070	1.11607213562329	1	biomass
rcp8p5	gfdl	epic	firr	GLU021	DnkGrmCst	13	2075	1.12516430242087	1	biomass
rcp8p5	gfdl	epic	firr	GLU021	DnkGrmCst	13	2080	1.13430738285635	1	biomass
rcp8p5	gfdl	epic	firr	GLU021	DnkGrmCst	13	2085	1.11536276474154	1	biomass
rcp8p5	gfdl	epic	firr	GLU021	DnkGrmCst	13	2090	1.09334227442713	1	biomass
rcp8p5	gfdl	epic	firr	GLU021	DnkGrmCst	13	2095	1.08805959884719	1	biomass
rcp8p5	gfdl	epic	firr	GLU021	DnkGrmCst	13	2100	1.08834226108285	1	biomass
rcp8p5	gfdl	epic	firr	GLU022	NarvaR	23	2015	1.06580148053614	1	biomass
rcp8p5	gfdl	epic	firr	GLU022	NarvaR	23	2020	1.1646353925608	1	biomass
rcp8p5	gfdl	epic	firr	GLU022	NarvaR	23	2025	1.15491468292507	1	biomass
rcp8p5	gfdl	epic	firr	GLU022	NarvaR	23	2030	1.18743824289802	1	biomass
rcp8p5	gfdl	epic	firr	GLU022	NarvaR	23	2035	1.18743824289802	1	biomass
rcp8p5	gfdl	epic	firr	GLU022	NarvaR	23	2040	1.18743824289802	1	biomass
rcp8p5	gfdl	epic	firr	GLU022	NarvaR	23	2045	1.18743824289802	1	biomass
rcp8p5	gfdl	epic	firr	GLU022	NarvaR	23	2050	1.18743824289802	1	biomass
rcp8p5	gfdl	epic	firr	GLU022	NarvaR	23	2055	1.18743824289802	1	biomass
rcp8p5	gfdl	epic	firr	GLU022	NarvaR	23	2060	1.18743824289802	1	biomass
rcp8p5	gfdl	epic	firr	GLU022	NarvaR	23	2065	1.18743824289802	1	biomass
rcp8p5	gfdl	epic	firr	GLU022	NarvaR	23	2070	1.18820097353719	1	biomass
rcp8p5	gfdl	epic	firr	GLU022	NarvaR	23	2075	1.19190792056329	1	biomass
rcp8p5	gfdl	epic	firr	GLU022	NarvaR	23	2080	1.19190792056329	1	biomass
rcp8p5	gfdl	epic	firr	GLU022	NarvaR	23	2085	1.19190792056329	1	biomass
rcp8p5	gfdl	epic	firr	GLU022	NarvaR	23	2090	1.19190792056329	1	biomass
rcp8p5	gfdl	epic	firr	GLU022	NarvaR	23	2095	1.19190792056329	1	biomass
rcp8p5	gfdl	epic	firr	GLU022	NarvaR	23	2100	1.19190792056329	1	biomass
rcp8p5	gfdl	epic	firr	GLU023	NelsonR	8	2015	1.00160779983013	1	biomass
rcp8p5	gfdl	epic	firr	GLU023	NelsonR	8	2020	1.01207377089189	1	biomass
rcp8p5	gfdl	epic	firr	GLU023	NelsonR	8	2025	1.02980636117784	1	biomass
rcp8p5	gfdl	epic	firr	GLU023	NelsonR	8	2030	1.05044844000196	1	biomass
rcp8p5	gfdl	epic	firr	GLU023	NelsonR	8	2035	1.06894254200803	1	biomass
rcp8p5	gfdl	epic	firr	GLU023	NelsonR	8	2040	1.08652145811528	1	biomass
rcp8p5	gfdl	epic	firr	GLU023	NelsonR	8	2045	1.09828848016574	1	biomass
rcp8p5	gfdl	epic	firr	GLU023	NelsonR	8	2050	1.12955965498622	1	biomass
rcp8p5	gfdl	epic	firr	GLU023	NelsonR	8	2055	1.13284039914743	1	biomass
rcp8p5	gfdl	epic	firr	GLU023	NelsonR	8	2060	1.14536355637778	1	biomass
rcp8p5	gfdl	epic	firr	GLU023	NelsonR	8	2065	1.17301797426434	1	biomass
rcp8p5	gfdl	epic	firr	GLU023	NelsonR	8	2070	1.17768659808081	1	biomass
rcp8p5	gfdl	epic	firr	GLU023	NelsonR	8	2075	1.20982172679904	1	biomass
rcp8p5	gfdl	epic	firr	GLU023	NelsonR	8	2080	1.20812084404653	1	biomass
rcp8p5	gfdl	epic	firr	GLU023	NelsonR	8	2085	1.21340115833257	1	biomass
rcp8p5	gfdl	epic	firr	GLU023	NelsonR	8	2090	1.21340115833257	1	biomass
rcp8p5	gfdl	epic	firr	GLU023	NelsonR	8	2095	1.21340115833257	1	biomass
rcp8p5	gfdl	epic	firr	GLU023	NelsonR	8	2100	1.21340115833257	1	biomass
rcp8p5	gfdl	epic	firr	GLU024	Ireland	13	2015	1.00016484286075	1	biomass
rcp8p5	gfdl	epic	firr	GLU024	Ireland	13	2020	1.01243638864738	1	biomass
rcp8p5	gfdl	epic	firr	GLU024	Ireland	13	2025	1.02399543917922	1	biomass
rcp8p5	gfdl	epic	firr	GLU024	Ireland	13	2030	1.03047102633366	1	biomass
rcp8p5	gfdl	epic	firr	GLU024	Ireland	13	2035	1.04110542500491	1	biomass
rcp8p5	gfdl	epic	firr	GLU024	Ireland	13	2040	1.04743950875301	1	biomass
rcp8p5	gfdl	epic	firr	GLU024	Ireland	13	2045	1.06000321068123	1	biomass
rcp8p5	gfdl	epic	firr	GLU024	Ireland	13	2050	1.07069939100389	1	biomass
rcp8p5	gfdl	epic	firr	GLU024	Ireland	13	2055	1.0965767937387	1	biomass
rcp8p5	gfdl	epic	firr	GLU024	Ireland	13	2060	1.10178886577441	1	biomass
rcp8p5	gfdl	epic	firr	GLU024	Ireland	13	2065	1.11285476946256	1	biomass
rcp8p5	gfdl	epic	firr	GLU024	Ireland	13	2070	1.11513010433796	1	biomass
rcp8p5	gfdl	epic	firr	GLU024	Ireland	13	2075	1.13424333988053	1	biomass
rcp8p5	gfdl	epic	firr	GLU024	Ireland	13	2080	1.15155256755269	1	biomass
rcp8p5	gfdl	epic	firr	GLU024	Ireland	13	2085	1.13670543294321	1	biomass
rcp8p5	gfdl	epic	firr	GLU024	Ireland	13	2090	1.13023305285611	1	biomass
rcp8p5	gfdl	epic	firr	GLU024	Ireland	13	2095	1.14041520083304	1	biomass
rcp8p5	gfdl	epic	firr	GLU024	Ireland	13	2100	1.15195431221022	1	biomass
rcp8p5	gfdl	epic	firr	GLU025	DaugavaR	14	2015	1.02363289841404	1	biomass
rcp8p5	gfdl	epic	firr	GLU025	DaugavaR	14	2020	1.03688068562023	1	biomass
rcp8p5	gfdl	epic	firr	GLU025	DaugavaR	14	2025	1.06028146248376	1	biomass
rcp8p5	gfdl	epic	firr	GLU025	DaugavaR	14	2030	1.11778149201659	1	biomass
rcp8p5	gfdl	epic	firr	GLU025	DaugavaR	14	2035	1.17365482375279	1	biomass
rcp8p5	gfdl	epic	firr	GLU025	DaugavaR	14	2040	1.20142407186344	1	biomass
rcp8p5	gfdl	epic	firr	GLU025	DaugavaR	14	2045	1.20247885756993	1	biomass
rcp8p5	gfdl	epic	firr	GLU025	DaugavaR	14	2050	1.20985845659378	1	biomass
rcp8p5	gfdl	epic	firr	GLU025	DaugavaR	14	2055	1.20985845659378	1	biomass
rcp8p5	gfdl	epic	firr	GLU025	DaugavaR	14	2060	1.20985845659378	1	biomass
rcp8p5	gfdl	epic	firr	GLU025	DaugavaR	14	2065	1.20985845659378	1	biomass
rcp8p5	gfdl	epic	firr	GLU025	DaugavaR	14	2070	1.20985845659378	1	biomass
rcp8p5	gfdl	epic	firr	GLU025	DaugavaR	14	2075	1.20985845659378	1	biomass
rcp8p5	gfdl	epic	firr	GLU025	DaugavaR	14	2080	1.20985845659378	1	biomass
rcp8p5	gfdl	epic	firr	GLU025	DaugavaR	14	2085	1.20985845659378	1	biomass
rcp8p5	gfdl	epic	firr	GLU025	DaugavaR	14	2090	1.20985845659378	1	biomass
rcp8p5	gfdl	epic	firr	GLU025	DaugavaR	14	2095	1.20985845659378	1	biomass
rcp8p5	gfdl	epic	firr	GLU025	DaugavaR	14	2100	1.20985845659378	1	biomass
rcp8p5	gfdl	epic	firr	GLU026	EngWales	13	2015	0.978438256902689	1	biomass
rcp8p5	gfdl	epic	firr	GLU026	EngWales	13	2020	0.999156252578667	1	biomass
rcp8p5	gfdl	epic	firr	GLU026	EngWales	13	2025	1.01963195548576	1	biomass
rcp8p5	gfdl	epic	firr	GLU026	EngWales	13	2030	1.02592529964515	1	biomass
rcp8p5	gfdl	epic	firr	GLU026	EngWales	13	2035	1.03547875844133	1	biomass
rcp8p5	gfdl	epic	firr	GLU026	EngWales	13	2040	1.04234119056849	1	biomass
rcp8p5	gfdl	epic	firr	GLU026	EngWales	13	2045	1.05141362419989	1	biomass
rcp8p5	gfdl	epic	firr	GLU026	EngWales	13	2050	1.06452848970207	1	biomass
rcp8p5	gfdl	epic	firr	GLU026	EngWales	13	2055	1.09059748762479	1	biomass
rcp8p5	gfdl	epic	firr	GLU026	EngWales	13	2060	1.10506716289683	1	biomass
rcp8p5	gfdl	epic	firr	GLU026	EngWales	13	2065	1.12082777359138	1	biomass
rcp8p5	gfdl	epic	firr	GLU026	EngWales	13	2070	1.128052471427	1	biomass
rcp8p5	gfdl	epic	firr	GLU026	EngWales	13	2075	1.14637220936017	1	biomass
rcp8p5	gfdl	epic	firr	GLU026	EngWales	13	2080	1.15947667072072	1	biomass
rcp8p5	gfdl	epic	firr	GLU026	EngWales	13	2085	1.12653312929052	1	biomass
rcp8p5	gfdl	epic	firr	GLU026	EngWales	13	2090	1.11598464795036	1	biomass
rcp8p5	gfdl	epic	firr	GLU026	EngWales	13	2095	1.11591282342443	1	biomass
rcp8p5	gfdl	epic	firr	GLU026	EngWales	13	2100	1.11162658841292	1	biomass
rcp8p5	gfdl	epic	firr	GLU027	FraserR	8	2015	1.0046035728918	1	biomass
rcp8p5	gfdl	epic	firr	GLU027	FraserR	8	2020	1.00493514548693	1	biomass
rcp8p5	gfdl	epic	firr	GLU027	FraserR	8	2025	1.00938948286885	1	biomass
rcp8p5	gfdl	epic	firr	GLU027	FraserR	8	2030	1.03694855330802	1	biomass
rcp8p5	gfdl	epic	firr	GLU027	FraserR	8	2035	1.06009097864533	1	biomass
rcp8p5	gfdl	epic	firr	GLU027	FraserR	8	2040	1.07328560689502	1	biomass
rcp8p5	gfdl	epic	firr	GLU027	FraserR	8	2045	1.08039191976106	1	biomass
rcp8p5	gfdl	epic	firr	GLU027	FraserR	8	2050	1.11049284885028	1	biomass
rcp8p5	gfdl	epic	firr	GLU027	FraserR	8	2055	1.14096525861816	1	biomass
rcp8p5	gfdl	epic	firr	GLU027	FraserR	8	2060	1.14209627728644	1	biomass
rcp8p5	gfdl	epic	firr	GLU027	FraserR	8	2065	1.13891275030921	1	biomass
rcp8p5	gfdl	epic	firr	GLU027	FraserR	8	2070	1.14802547458814	1	biomass
rcp8p5	gfdl	epic	firr	GLU027	FraserR	8	2075	1.17205948390153	1	biomass
rcp8p5	gfdl	epic	firr	GLU027	FraserR	8	2080	1.17944029548276	1	biomass
rcp8p5	gfdl	epic	firr	GLU027	FraserR	8	2085	1.18185154852796	1	biomass
rcp8p5	gfdl	epic	firr	GLU027	FraserR	8	2090	1.18185154852796	1	biomass
rcp8p5	gfdl	epic	firr	GLU027	FraserR	8	2095	1.18185154852796	1	biomass
rcp8p5	gfdl	epic	firr	GLU027	FraserR	8	2100	1.18185154852796	1	biomass
rcp8p5	gfdl	epic	firr	GLU028	EmsWeserR	13	2015	1.01669575905253	1	biomass
rcp8p5	gfdl	epic	firr	GLU028	EmsWeserR	13	2020	1.02615690957899	1	biomass
rcp8p5	gfdl	epic	firr	GLU028	EmsWeserR	13	2025	1.03293207978062	1	biomass
rcp8p5	gfdl	epic	firr	GLU028	EmsWeserR	13	2030	1.04277845584718	1	biomass
rcp8p5	gfdl	epic	firr	GLU028	EmsWeserR	13	2035	1.05169924246423	1	biomass
rcp8p5	gfdl	epic	firr	GLU028	EmsWeserR	13	2040	1.06855396250174	1	biomass
rcp8p5	gfdl	epic	firr	GLU028	EmsWeserR	13	2045	1.07274746455777	1	biomass
rcp8p5	gfdl	epic	firr	GLU028	EmsWeserR	13	2050	1.06672340308842	1	biomass
rcp8p5	gfdl	epic	firr	GLU028	EmsWeserR	13	2055	1.07355084421041	1	biomass
rcp8p5	gfdl	epic	firr	GLU028	EmsWeserR	13	2060	1.09607937575308	1	biomass
rcp8p5	gfdl	epic	firr	GLU028	EmsWeserR	13	2065	1.09440921425903	1	biomass
rcp8p5	gfdl	epic	firr	GLU028	EmsWeserR	13	2070	1.08941089507011	1	biomass
rcp8p5	gfdl	epic	firr	GLU028	EmsWeserR	13	2075	1.10153038388124	1	biomass
rcp8p5	gfdl	epic	firr	GLU028	EmsWeserR	13	2080	1.1025650708112	1	biomass
rcp8p5	gfdl	epic	firr	GLU028	EmsWeserR	13	2085	1.11180004570019	1	biomass
rcp8p5	gfdl	epic	firr	GLU028	EmsWeserR	13	2090	1.10862530699628	1	biomass
rcp8p5	gfdl	epic	firr	GLU028	EmsWeserR	13	2095	1.09735223713029	1	biomass
rcp8p5	gfdl	epic	firr	GLU028	EmsWeserR	13	2100	1.09146587086403	1	biomass
rcp8p5	gfdl	epic	firr	GLU029	OderR	12	2015	0.993088453492528	1	biomass
rcp8p5	gfdl	epic	firr	GLU029	OderR	12	2020	0.99365440359399	1	biomass
rcp8p5	gfdl	epic	firr	GLU029	OderR	12	2025	1.01643594350563	1	biomass
rcp8p5	gfdl	epic	firr	GLU029	OderR	12	2030	1.03218236015158	1	biomass
rcp8p5	gfdl	epic	firr	GLU029	OderR	12	2035	1.04104721553067	1	biomass
rcp8p5	gfdl	epic	firr	GLU029	OderR	12	2040	1.06345342460899	1	biomass
rcp8p5	gfdl	epic	firr	GLU029	OderR	12	2045	1.06224669091294	1	biomass
rcp8p5	gfdl	epic	firr	GLU029	OderR	12	2050	1.07637794867162	1	biomass
rcp8p5	gfdl	epic	firr	GLU029	OderR	12	2055	1.11034003427348	1	biomass
rcp8p5	gfdl	epic	firr	GLU029	OderR	12	2060	1.10821390426687	1	biomass
rcp8p5	gfdl	epic	firr	GLU029	OderR	12	2065	1.12653463845156	1	biomass
rcp8p5	gfdl	epic	firr	GLU029	OderR	12	2070	1.13163494673412	1	biomass
rcp8p5	gfdl	epic	firr	GLU029	OderR	12	2075	1.15094570496994	1	biomass
rcp8p5	gfdl	epic	firr	GLU029	OderR	12	2080	1.14721305765551	1	biomass
rcp8p5	gfdl	epic	firr	GLU029	OderR	12	2085	1.11152656634708	1	biomass
rcp8p5	gfdl	epic	firr	GLU029	OderR	12	2090	1.08337421959558	1	biomass
rcp8p5	gfdl	epic	firr	GLU029	OderR	12	2095	1.07940331931545	1	biomass
rcp8p5	gfdl	epic	firr	GLU029	OderR	12	2100	1.05812197716668	1	biomass
rcp8p5	gfdl	epic	firr	GLU030	WislaR	12	2015	0.99029493837406	1	biomass
rcp8p5	gfdl	epic	firr	GLU030	WislaR	12	2020	0.989121894986179	1	biomass
rcp8p5	gfdl	epic	firr	GLU030	WislaR	12	2025	1.01593973769246	1	biomass
rcp8p5	gfdl	epic	firr	GLU030	WislaR	12	2030	1.03577262469582	1	biomass
rcp8p5	gfdl	epic	firr	GLU030	WislaR	12	2035	1.04903009965412	1	biomass
rcp8p5	gfdl	epic	firr	GLU030	WislaR	12	2040	1.07399802923867	1	biomass
rcp8p5	gfdl	epic	firr	GLU030	WislaR	12	2045	1.08732854265195	1	biomass
rcp8p5	gfdl	epic	firr	GLU030	WislaR	12	2050	1.11219233402293	1	biomass
rcp8p5	gfdl	epic	firr	GLU030	WislaR	12	2055	1.14823616461864	1	biomass
rcp8p5	gfdl	epic	firr	GLU030	WislaR	12	2060	1.15320976280011	1	biomass
rcp8p5	gfdl	epic	firr	GLU030	WislaR	12	2065	1.17273910295617	1	biomass
rcp8p5	gfdl	epic	firr	GLU030	WislaR	12	2070	1.17930509568507	1	biomass
rcp8p5	gfdl	epic	firr	GLU030	WislaR	12	2075	1.18755234969193	1	biomass
rcp8p5	gfdl	epic	firr	GLU030	WislaR	12	2080	1.19576680107426	1	biomass
rcp8p5	gfdl	epic	firr	GLU030	WislaR	12	2085	1.18629832291604	1	biomass
rcp8p5	gfdl	epic	firr	GLU030	WislaR	12	2090	1.18629832291604	1	biomass
rcp8p5	gfdl	epic	firr	GLU030	WislaR	12	2095	1.18629832291604	1	biomass
rcp8p5	gfdl	epic	firr	GLU030	WislaR	12	2100	1.18629832291604	1	biomass
rcp8p5	gfdl	epic	firr	GLU031	ElbeR	13	2015	1.00988118808838	1	biomass
rcp8p5	gfdl	epic	firr	GLU031	ElbeR	13	2020	1.01942010263703	1	biomass
rcp8p5	gfdl	epic	firr	GLU031	ElbeR	13	2025	1.02715013621733	1	biomass
rcp8p5	gfdl	epic	firr	GLU031	ElbeR	13	2030	1.03439606963388	1	biomass
rcp8p5	gfdl	epic	firr	GLU031	ElbeR	13	2035	1.04293717241392	1	biomass
rcp8p5	gfdl	epic	firr	GLU031	ElbeR	13	2040	1.05747761568818	1	biomass
rcp8p5	gfdl	epic	firr	GLU031	ElbeR	13	2045	1.0631889110251	1	biomass
rcp8p5	gfdl	epic	firr	GLU031	ElbeR	13	2050	1.05416721750298	1	biomass
rcp8p5	gfdl	epic	firr	GLU031	ElbeR	13	2055	1.05893457239753	1	biomass
rcp8p5	gfdl	epic	firr	GLU031	ElbeR	13	2060	1.07795256799639	1	biomass
rcp8p5	gfdl	epic	firr	GLU031	ElbeR	13	2065	1.07823390221666	1	biomass
rcp8p5	gfdl	epic	firr	GLU031	ElbeR	13	2070	1.07540397449932	1	biomass
rcp8p5	gfdl	epic	firr	GLU031	ElbeR	13	2075	1.08529669928008	1	biomass
rcp8p5	gfdl	epic	firr	GLU031	ElbeR	13	2080	1.08370274541074	1	biomass
rcp8p5	gfdl	epic	firr	GLU031	ElbeR	13	2085	1.09652548256943	1	biomass
rcp8p5	gfdl	epic	firr	GLU031	ElbeR	13	2090	1.09143368940729	1	biomass
rcp8p5	gfdl	epic	firr	GLU031	ElbeR	13	2095	1.08056651785301	1	biomass
rcp8p5	gfdl	epic	firr	GLU031	ElbeR	13	2100	1.07620144481206	1	biomass
rcp8p5	gfdl	epic	firr	GLU032	RhineR	13	2015	1.02097723125149	1	biomass
rcp8p5	gfdl	epic	firr	GLU032	RhineR	13	2020	1.02265709241121	1	biomass
rcp8p5	gfdl	epic	firr	GLU032	RhineR	13	2025	1.03288991458469	1	biomass
rcp8p5	gfdl	epic	firr	GLU032	RhineR	13	2030	1.05214533609591	1	biomass
rcp8p5	gfdl	epic	firr	GLU032	RhineR	13	2035	1.05663921966145	1	biomass
rcp8p5	gfdl	epic	firr	GLU032	RhineR	13	2040	1.06858844202553	1	biomass
rcp8p5	gfdl	epic	firr	GLU032	RhineR	13	2045	1.08192520170691	1	biomass
rcp8p5	gfdl	epic	firr	GLU032	RhineR	13	2050	1.09114962199211	1	biomass
rcp8p5	gfdl	epic	firr	GLU032	RhineR	13	2055	1.10794308967506	1	biomass
rcp8p5	gfdl	epic	firr	GLU032	RhineR	13	2060	1.1139497171372	1	biomass
rcp8p5	gfdl	epic	firr	GLU032	RhineR	13	2065	1.12883741267818	1	biomass
rcp8p5	gfdl	epic	firr	GLU032	RhineR	13	2070	1.12907759158048	1	biomass
rcp8p5	gfdl	epic	firr	GLU032	RhineR	13	2075	1.14520364208883	1	biomass
rcp8p5	gfdl	epic	firr	GLU032	RhineR	13	2080	1.13813394550278	1	biomass
rcp8p5	gfdl	epic	firr	GLU032	RhineR	13	2085	1.14352921628544	1	biomass
rcp8p5	gfdl	epic	firr	GLU032	RhineR	13	2090	1.14833677602954	1	biomass
rcp8p5	gfdl	epic	firr	GLU032	RhineR	13	2095	1.14693854412813	1	biomass
rcp8p5	gfdl	epic	firr	GLU032	RhineR	13	2100	1.14289142447523	1	biomass
rcp8p5	gfdl	epic	firr	GLU033	PolandCst	12	2015	0.969331806095829	1	biomass
rcp8p5	gfdl	epic	firr	GLU033	PolandCst	12	2020	0.995806037554168	1	biomass
rcp8p5	gfdl	epic	firr	GLU033	PolandCst	12	2025	1.01953451163821	1	biomass
rcp8p5	gfdl	epic	firr	GLU033	PolandCst	12	2030	1.03128635575909	1	biomass
rcp8p5	gfdl	epic	firr	GLU033	PolandCst	12	2035	1.02494566790037	1	biomass
rcp8p5	gfdl	epic	firr	GLU033	PolandCst	12	2040	1.04143441508206	1	biomass
rcp8p5	gfdl	epic	firr	GLU033	PolandCst	12	2045	1.04239126838699	1	biomass
rcp8p5	gfdl	epic	firr	GLU033	PolandCst	12	2050	1.0420136992568	1	biomass
rcp8p5	gfdl	epic	firr	GLU033	PolandCst	12	2055	1.07558774363806	1	biomass
rcp8p5	gfdl	epic	firr	GLU033	PolandCst	12	2060	1.06567567556562	1	biomass
rcp8p5	gfdl	epic	firr	GLU033	PolandCst	12	2065	1.08102647333638	1	biomass
rcp8p5	gfdl	epic	firr	GLU033	PolandCst	12	2070	1.09404234141363	1	biomass
rcp8p5	gfdl	epic	firr	GLU033	PolandCst	12	2075	1.11354540795068	1	biomass
rcp8p5	gfdl	epic	firr	GLU033	PolandCst	12	2080	1.1332444828983	1	biomass
rcp8p5	gfdl	epic	firr	GLU033	PolandCst	12	2085	1.10313629679183	1	biomass
rcp8p5	gfdl	epic	firr	GLU033	PolandCst	12	2090	1.08549041176071	1	biomass
rcp8p5	gfdl	epic	firr	GLU033	PolandCst	12	2095	1.10153646664334	1	biomass
rcp8p5	gfdl	epic	firr	GLU033	PolandCst	12	2100	1.10914887399017	1	biomass
rcp8p5	gfdl	epic	firr	GLU035	NemanR	12	2015	1.0185468691858	1	biomass
rcp8p5	gfdl	epic	firr	GLU035	NemanR	12	2020	1.01953179271743	1	biomass
rcp8p5	gfdl	epic	firr	GLU035	NemanR	12	2025	1.04223597682019	1	biomass
rcp8p5	gfdl	epic	firr	GLU035	NemanR	12	2030	1.08663885305796	1	biomass
rcp8p5	gfdl	epic	firr	GLU035	NemanR	12	2035	1.1339600820319	1	biomass
rcp8p5	gfdl	epic	firr	GLU035	NemanR	12	2040	1.16666278943158	1	biomass
rcp8p5	gfdl	epic	firr	GLU035	NemanR	12	2045	1.19176283041702	1	biomass
rcp8p5	gfdl	epic	firr	GLU035	NemanR	12	2050	1.20341089750225	1	biomass
rcp8p5	gfdl	epic	firr	GLU035	NemanR	12	2055	1.20341089750225	1	biomass
rcp8p5	gfdl	epic	firr	GLU035	NemanR	12	2060	1.20673804906916	1	biomass
rcp8p5	gfdl	epic	firr	GLU035	NemanR	12	2065	1.22008221510489	1	biomass
rcp8p5	gfdl	epic	firr	GLU035	NemanR	12	2070	1.22237448365355	1	biomass
rcp8p5	gfdl	epic	firr	GLU035	NemanR	12	2075	1.22237448365355	1	biomass
rcp8p5	gfdl	epic	firr	GLU035	NemanR	12	2080	1.22237448365355	1	biomass
rcp8p5	gfdl	epic	firr	GLU035	NemanR	12	2085	1.22237448365355	1	biomass
rcp8p5	gfdl	epic	firr	GLU035	NemanR	12	2090	1.22237448365355	1	biomass
rcp8p5	gfdl	epic	firr	GLU035	NemanR	12	2095	1.22237448365355	1	biomass
rcp8p5	gfdl	epic	firr	GLU035	NemanR	12	2100	1.22237448365355	1	biomass
rcp8p5	gfdl	epic	firr	GLU036	ScheldtR	13	2015	1.01262332679686	1	biomass
rcp8p5	gfdl	epic	firr	GLU036	ScheldtR	13	2020	1.02511123760716	1	biomass
rcp8p5	gfdl	epic	firr	GLU036	ScheldtR	13	2025	1.02964210211148	1	biomass
rcp8p5	gfdl	epic	firr	GLU036	ScheldtR	13	2030	1.04400052007805	1	biomass
rcp8p5	gfdl	epic	firr	GLU036	ScheldtR	13	2035	1.04998501971609	1	biomass
rcp8p5	gfdl	epic	firr	GLU036	ScheldtR	13	2040	1.0560182276458	1	biomass
rcp8p5	gfdl	epic	firr	GLU036	ScheldtR	13	2045	1.07611158716786	1	biomass
rcp8p5	gfdl	epic	firr	GLU036	ScheldtR	13	2050	1.08629152023418	1	biomass
rcp8p5	gfdl	epic	firr	GLU036	ScheldtR	13	2055	1.10520006131241	1	biomass
rcp8p5	gfdl	epic	firr	GLU036	ScheldtR	13	2060	1.12702040458962	1	biomass
rcp8p5	gfdl	epic	firr	GLU036	ScheldtR	13	2065	1.12773703918314	1	biomass
rcp8p5	gfdl	epic	firr	GLU036	ScheldtR	13	2070	1.124752551427	1	biomass
rcp8p5	gfdl	epic	firr	GLU036	ScheldtR	13	2075	1.13944140478432	1	biomass
rcp8p5	gfdl	epic	firr	GLU036	ScheldtR	13	2080	1.14763343346768	1	biomass
rcp8p5	gfdl	epic	firr	GLU036	ScheldtR	13	2085	1.14873145313243	1	biomass
rcp8p5	gfdl	epic	firr	GLU036	ScheldtR	13	2090	1.15072015111623	1	biomass
rcp8p5	gfdl	epic	firr	GLU036	ScheldtR	13	2095	1.14823092417818	1	biomass
rcp8p5	gfdl	epic	firr	GLU036	ScheldtR	13	2100	1.14373758795139	1	biomass
rcp8p5	gfdl	epic	firr	GLU037	RusCstSE	23	2015	1.0315698549602	1	biomass
rcp8p5	gfdl	epic	firr	GLU037	RusCstSE	23	2020	1.04569133139516	1	biomass
rcp8p5	gfdl	epic	firr	GLU037	RusCstSE	23	2025	1.0808802119802	1	biomass
rcp8p5	gfdl	epic	firr	GLU037	RusCstSE	23	2030	1.10696205432697	1	biomass
rcp8p5	gfdl	epic	firr	GLU037	RusCstSE	23	2035	1.13190224644155	1	biomass
rcp8p5	gfdl	epic	firr	GLU037	RusCstSE	23	2040	1.15490083813362	1	biomass
rcp8p5	gfdl	epic	firr	GLU037	RusCstSE	23	2045	1.15766211020969	1	biomass
rcp8p5	gfdl	epic	firr	GLU037	RusCstSE	23	2050	1.17579478439055	1	biomass
rcp8p5	gfdl	epic	firr	GLU037	RusCstSE	23	2055	1.16906039343471	1	biomass
rcp8p5	gfdl	epic	firr	GLU037	RusCstSE	23	2060	1.14977790345859	1	biomass
rcp8p5	gfdl	epic	firr	GLU037	RusCstSE	23	2065	1.14977790345859	1	biomass
rcp8p5	gfdl	epic	firr	GLU037	RusCstSE	23	2070	1.14977790345859	1	biomass
rcp8p5	gfdl	epic	firr	GLU037	RusCstSE	23	2075	1.14977790345859	1	biomass
rcp8p5	gfdl	epic	firr	GLU037	RusCstSE	23	2080	1.14977790345859	1	biomass
rcp8p5	gfdl	epic	firr	GLU037	RusCstSE	23	2085	1.14977790345859	1	biomass
rcp8p5	gfdl	epic	firr	GLU037	RusCstSE	23	2090	1.1762277105532	1	biomass
rcp8p5	gfdl	epic	firr	GLU037	RusCstSE	23	2095	1.17378776844761	1	biomass
rcp8p5	gfdl	epic	firr	GLU037	RusCstSE	23	2100	1.15350149116572	1	biomass
rcp8p5	gfdl	epic	firr	GLU038	UralR	23	2015	0.985053924835985	1	biomass
rcp8p5	gfdl	epic	firr	GLU038	UralR	23	2020	0.99128217710365	1	biomass
rcp8p5	gfdl	epic	firr	GLU038	UralR	23	2025	0.996606635693147	1	biomass
rcp8p5	gfdl	epic	firr	GLU038	UralR	23	2030	1.03517019476508	1	biomass
rcp8p5	gfdl	epic	firr	GLU038	UralR	23	2035	1.04147778377688	1	biomass
rcp8p5	gfdl	epic	firr	GLU038	UralR	23	2040	1.02247707810995	1	biomass
rcp8p5	gfdl	epic	firr	GLU038	UralR	23	2045	1.0101426488779	1	biomass
rcp8p5	gfdl	epic	firr	GLU038	UralR	23	2050	1.02284036830153	1	biomass
rcp8p5	gfdl	epic	firr	GLU038	UralR	23	2055	1.01944618255731	1	biomass
rcp8p5	gfdl	epic	firr	GLU038	UralR	23	2060	1.02675540319295	1	biomass
rcp8p5	gfdl	epic	firr	GLU038	UralR	23	2065	1.01018685946902	1	biomass
rcp8p5	gfdl	epic	firr	GLU038	UralR	23	2070	1.03984840493502	1	biomass
rcp8p5	gfdl	epic	firr	GLU038	UralR	23	2075	1.10139464168499	1	biomass
rcp8p5	gfdl	epic	firr	GLU038	UralR	23	2080	1.1452376306266	1	biomass
rcp8p5	gfdl	epic	firr	GLU038	UralR	23	2085	1.11613004311708	1	biomass
rcp8p5	gfdl	epic	firr	GLU038	UralR	23	2090	1.13769285999644	1	biomass
rcp8p5	gfdl	epic	firr	GLU038	UralR	23	2095	1.13562900596613	1	biomass
rcp8p5	gfdl	epic	firr	GLU038	UralR	23	2100	1.13677231631586	1	biomass
rcp8p5	gfdl	epic	firr	GLU039	DnieperR	14	2015	0.968109262350081	1	biomass
rcp8p5	gfdl	epic	firr	GLU039	DnieperR	14	2020	0.971826020781085	1	biomass
rcp8p5	gfdl	epic	firr	GLU039	DnieperR	14	2025	0.999678582059519	1	biomass
rcp8p5	gfdl	epic	firr	GLU039	DnieperR	14	2030	1.00549916878824	1	biomass
rcp8p5	gfdl	epic	firr	GLU039	DnieperR	14	2035	0.993420261320176	1	biomass
rcp8p5	gfdl	epic	firr	GLU039	DnieperR	14	2040	1.00258569915223	1	biomass
rcp8p5	gfdl	epic	firr	GLU039	DnieperR	14	2045	1.02026724128294	1	biomass
rcp8p5	gfdl	epic	firr	GLU039	DnieperR	14	2050	1.0312662226638	1	biomass
rcp8p5	gfdl	epic	firr	GLU039	DnieperR	14	2055	1.06325228650233	1	biomass
rcp8p5	gfdl	epic	firr	GLU039	DnieperR	14	2060	1.06825380450128	1	biomass
rcp8p5	gfdl	epic	firr	GLU039	DnieperR	14	2065	1.05829774954807	1	biomass
rcp8p5	gfdl	epic	firr	GLU039	DnieperR	14	2070	1.05764509846485	1	biomass
rcp8p5	gfdl	epic	firr	GLU039	DnieperR	14	2075	1.07665250529003	1	biomass
rcp8p5	gfdl	epic	firr	GLU039	DnieperR	14	2080	1.07965394916972	1	biomass
rcp8p5	gfdl	epic	firr	GLU039	DnieperR	14	2085	1.04489666834704	1	biomass
rcp8p5	gfdl	epic	firr	GLU039	DnieperR	14	2090	1.00846933820516	1	biomass
rcp8p5	gfdl	epic	firr	GLU039	DnieperR	14	2095	0.994268059308668	1	biomass
rcp8p5	gfdl	epic	firr	GLU039	DnieperR	14	2100	0.99037789087039	1	biomass
rcp8p5	gfdl	epic	firr	GLU040	StLwrncR	8	2015	1.00132649394013	1	biomass
rcp8p5	gfdl	epic	firr	GLU040	StLwrncR	8	2020	1.02121401341505	1	biomass
rcp8p5	gfdl	epic	firr	GLU040	StLwrncR	8	2025	1.06677784334612	1	biomass
rcp8p5	gfdl	epic	firr	GLU040	StLwrncR	8	2030	1.06677784334612	1	biomass
rcp8p5	gfdl	epic	firr	GLU040	StLwrncR	8	2035	1.06677784334612	1	biomass
rcp8p5	gfdl	epic	firr	GLU040	StLwrncR	8	2040	1.06677784334612	1	biomass
rcp8p5	gfdl	epic	firr	GLU040	StLwrncR	8	2045	1.06677784334612	1	biomass
rcp8p5	gfdl	epic	firr	GLU040	StLwrncR	8	2050	1.06677784334612	1	biomass
rcp8p5	gfdl	epic	firr	GLU040	StLwrncR	8	2055	1.06677784334612	1	biomass
rcp8p5	gfdl	epic	firr	GLU040	StLwrncR	8	2060	1.06677784334612	1	biomass
rcp8p5	gfdl	epic	firr	GLU040	StLwrncR	8	2065	1.1062971273402	1	biomass
rcp8p5	gfdl	epic	firr	GLU040	StLwrncR	8	2070	1.11949629749611	1	biomass
rcp8p5	gfdl	epic	firr	GLU040	StLwrncR	8	2075	1.14850194469012	1	biomass
rcp8p5	gfdl	epic	firr	GLU040	StLwrncR	8	2080	1.15170440222571	1	biomass
rcp8p5	gfdl	epic	firr	GLU040	StLwrncR	8	2085	1.15208737250652	1	biomass
rcp8p5	gfdl	epic	firr	GLU040	StLwrncR	8	2090	1.15484888932103	1	biomass
rcp8p5	gfdl	epic	firr	GLU040	StLwrncR	8	2095	1.16372983886483	1	biomass
rcp8p5	gfdl	epic	firr	GLU040	StLwrncR	8	2100	1.14681357769118	1	biomass
rcp8p5	gfdl	epic	firr	GLU041	FranceCstW	13	2015	1.00463099926786	1	biomass
rcp8p5	gfdl	epic	firr	GLU041	FranceCstW	13	2020	1.01729618232632	1	biomass
rcp8p5	gfdl	epic	firr	GLU041	FranceCstW	13	2025	1.018867935277	1	biomass
rcp8p5	gfdl	epic	firr	GLU041	FranceCstW	13	2030	1.02897828526134	1	biomass
rcp8p5	gfdl	epic	firr	GLU041	FranceCstW	13	2035	1.03834281432879	1	biomass
rcp8p5	gfdl	epic	firr	GLU041	FranceCstW	13	2040	1.04883583731546	1	biomass
rcp8p5	gfdl	epic	firr	GLU041	FranceCstW	13	2045	1.06158607062585	1	biomass
rcp8p5	gfdl	epic	firr	GLU041	FranceCstW	13	2050	1.0698225655681	1	biomass
rcp8p5	gfdl	epic	firr	GLU041	FranceCstW	13	2055	1.0861050468928	1	biomass
rcp8p5	gfdl	epic	firr	GLU041	FranceCstW	13	2060	1.09590772847395	1	biomass
rcp8p5	gfdl	epic	firr	GLU041	FranceCstW	13	2065	1.10178349080326	1	biomass
rcp8p5	gfdl	epic	firr	GLU041	FranceCstW	13	2070	1.10307220337905	1	biomass
rcp8p5	gfdl	epic	firr	GLU041	FranceCstW	13	2075	1.11669033805858	1	biomass
rcp8p5	gfdl	epic	firr	GLU041	FranceCstW	13	2080	1.12268339090715	1	biomass
rcp8p5	gfdl	epic	firr	GLU041	FranceCstW	13	2085	1.12365326047575	1	biomass
rcp8p5	gfdl	epic	firr	GLU041	FranceCstW	13	2090	1.12667716016956	1	biomass
rcp8p5	gfdl	epic	firr	GLU041	FranceCstW	13	2095	1.12655603371231	1	biomass
rcp8p5	gfdl	epic	firr	GLU041	FranceCstW	13	2100	1.12721498928193	1	biomass
rcp8p5	gfdl	epic	firr	GLU042	Gobi	11	2015	1.01295555364628	1	biomass
rcp8p5	gfdl	epic	firr	GLU042	Gobi	11	2020	1.00201009741358	1	biomass
rcp8p5	gfdl	epic	firr	GLU042	Gobi	11	2025	1.00049612513884	1	biomass
rcp8p5	gfdl	epic	firr	GLU042	Gobi	11	2030	1.00615998145966	1	biomass
rcp8p5	gfdl	epic	firr	GLU042	Gobi	11	2035	1.01497558176543	1	biomass
rcp8p5	gfdl	epic	firr	GLU042	Gobi	11	2040	1.01799253750775	1	biomass
rcp8p5	gfdl	epic	firr	GLU042	Gobi	11	2045	1.01570665794435	1	biomass
rcp8p5	gfdl	epic	firr	GLU042	Gobi	11	2050	1.00021308390482	1	biomass
rcp8p5	gfdl	epic	firr	GLU042	Gobi	11	2055	1.00035517989597	1	biomass
rcp8p5	gfdl	epic	firr	GLU042	Gobi	11	2060	0.994975424839663	1	biomass
rcp8p5	gfdl	epic	firr	GLU042	Gobi	11	2065	0.985710856643336	1	biomass
rcp8p5	gfdl	epic	firr	GLU042	Gobi	11	2070	0.984969850715387	1	biomass
rcp8p5	gfdl	epic	firr	GLU042	Gobi	11	2075	0.977185772954105	1	biomass
rcp8p5	gfdl	epic	firr	GLU042	Gobi	11	2080	0.973506967851738	1	biomass
rcp8p5	gfdl	epic	firr	GLU042	Gobi	11	2085	0.987242528239551	1	biomass
rcp8p5	gfdl	epic	firr	GLU042	Gobi	11	2090	0.989528246914109	1	biomass
rcp8p5	gfdl	epic	firr	GLU042	Gobi	11	2095	0.990905110017742	1	biomass
rcp8p5	gfdl	epic	firr	GLU042	Gobi	11	2100	0.974073181260091	1	biomass
rcp8p5	gfdl	epic	firr	GLU043	AmurR	23	2015	1.02464355062205	1	biomass
rcp8p5	gfdl	epic	firr	GLU043	AmurR	23	2020	1.02714718776152	1	biomass
rcp8p5	gfdl	epic	firr	GLU043	AmurR	23	2025	1.041223980629	1	biomass
rcp8p5	gfdl	epic	firr	GLU043	AmurR	23	2030	1.06863992122163	1	biomass
rcp8p5	gfdl	epic	firr	GLU043	AmurR	23	2035	1.08911937607307	1	biomass
rcp8p5	gfdl	epic	firr	GLU043	AmurR	23	2040	1.1067718030758	1	biomass
rcp8p5	gfdl	epic	firr	GLU043	AmurR	23	2045	1.09496084744171	1	biomass
rcp8p5	gfdl	epic	firr	GLU043	AmurR	23	2050	1.10214925709359	1	biomass
rcp8p5	gfdl	epic	firr	GLU043	AmurR	23	2055	1.08087023724673	1	biomass
rcp8p5	gfdl	epic	firr	GLU043	AmurR	23	2060	1.06994090691572	1	biomass
rcp8p5	gfdl	epic	firr	GLU043	AmurR	23	2065	1.06590960268839	1	biomass
rcp8p5	gfdl	epic	firr	GLU043	AmurR	23	2070	1.05247593574255	1	biomass
rcp8p5	gfdl	epic	firr	GLU043	AmurR	23	2075	1.05297873691153	1	biomass
rcp8p5	gfdl	epic	firr	GLU043	AmurR	23	2080	1.04840290327144	1	biomass
rcp8p5	gfdl	epic	firr	GLU043	AmurR	23	2085	1.02178738421132	1	biomass
rcp8p5	gfdl	epic	firr	GLU043	AmurR	23	2090	1.03667754904749	1	biomass
rcp8p5	gfdl	epic	firr	GLU043	AmurR	23	2095	1.02908496631102	1	biomass
rcp8p5	gfdl	epic	firr	GLU043	AmurR	23	2100	1.01204248912232	1	biomass
rcp8p5	gfdl	epic	firr	GLU044	LoireR	13	2015	0.997602382490749	1	biomass
rcp8p5	gfdl	epic	firr	GLU044	LoireR	13	2020	1.0067105650547	1	biomass
rcp8p5	gfdl	epic	firr	GLU044	LoireR	13	2025	1.01634606094182	1	biomass
rcp8p5	gfdl	epic	firr	GLU044	LoireR	13	2030	1.02415099079398	1	biomass
rcp8p5	gfdl	epic	firr	GLU044	LoireR	13	2035	1.03144252474902	1	biomass
rcp8p5	gfdl	epic	firr	GLU044	LoireR	13	2040	1.04139339983556	1	biomass
rcp8p5	gfdl	epic	firr	GLU044	LoireR	13	2045	1.05211088811182	1	biomass
rcp8p5	gfdl	epic	firr	GLU044	LoireR	13	2050	1.05969535010335	1	biomass
rcp8p5	gfdl	epic	firr	GLU044	LoireR	13	2055	1.07822582145853	1	biomass
rcp8p5	gfdl	epic	firr	GLU044	LoireR	13	2060	1.08792827367138	1	biomass
rcp8p5	gfdl	epic	firr	GLU044	LoireR	13	2065	1.09630741912225	1	biomass
rcp8p5	gfdl	epic	firr	GLU044	LoireR	13	2070	1.09862411718896	1	biomass
rcp8p5	gfdl	epic	firr	GLU044	LoireR	13	2075	1.11238369911901	1	biomass
rcp8p5	gfdl	epic	firr	GLU044	LoireR	13	2080	1.11690676371365	1	biomass
rcp8p5	gfdl	epic	firr	GLU044	LoireR	13	2085	1.12154710369864	1	biomass
rcp8p5	gfdl	epic	firr	GLU044	LoireR	13	2090	1.12126123413688	1	biomass
rcp8p5	gfdl	epic	firr	GLU044	LoireR	13	2095	1.12111316709696	1	biomass
rcp8p5	gfdl	epic	firr	GLU044	LoireR	13	2100	1.12150241422728	1	biomass
rcp8p5	gfdl	epic	firr	GLU045	CaspianNE	10	2015	1.00058294751965	1	biomass
rcp8p5	gfdl	epic	firr	GLU045	CaspianNE	10	2020	1.00397559515162	1	biomass
rcp8p5	gfdl	epic	firr	GLU045	CaspianNE	10	2025	1.01260755310232	1	biomass
rcp8p5	gfdl	epic	firr	GLU045	CaspianNE	10	2030	1.06911863789396	1	biomass
rcp8p5	gfdl	epic	firr	GLU045	CaspianNE	10	2035	1.09642509710563	1	biomass
rcp8p5	gfdl	epic	firr	GLU045	CaspianNE	10	2040	1.09500567833961	1	biomass
rcp8p5	gfdl	epic	firr	GLU045	CaspianNE	10	2045	1.10800999822919	1	biomass
rcp8p5	gfdl	epic	firr	GLU045	CaspianNE	10	2050	1.11000068652576	1	biomass
rcp8p5	gfdl	epic	firr	GLU045	CaspianNE	10	2055	1.14562056201406	1	biomass
rcp8p5	gfdl	epic	firr	GLU045	CaspianNE	10	2060	1.16130293440968	1	biomass
rcp8p5	gfdl	epic	firr	GLU045	CaspianNE	10	2065	1.16570031030737	1	biomass
rcp8p5	gfdl	epic	firr	GLU045	CaspianNE	10	2070	1.17487033974671	1	biomass
rcp8p5	gfdl	epic	firr	GLU045	CaspianNE	10	2075	1.18964125370913	1	biomass
rcp8p5	gfdl	epic	firr	GLU045	CaspianNE	10	2080	1.18964125370913	1	biomass
rcp8p5	gfdl	epic	firr	GLU045	CaspianNE	10	2085	1.19506054354813	1	biomass
rcp8p5	gfdl	epic	firr	GLU045	CaspianNE	10	2090	1.18964125370913	1	biomass
rcp8p5	gfdl	epic	firr	GLU045	CaspianNE	10	2095	1.18964125370913	1	biomass
rcp8p5	gfdl	epic	firr	GLU045	CaspianNE	10	2100	1.18964125370913	1	biomass
rcp8p5	gfdl	epic	firr	GLU046	SeineR	13	2015	1.00188754726068	1	biomass
rcp8p5	gfdl	epic	firr	GLU046	SeineR	13	2020	1.00946239347446	1	biomass
rcp8p5	gfdl	epic	firr	GLU046	SeineR	13	2025	1.01165673225969	1	biomass
rcp8p5	gfdl	epic	firr	GLU046	SeineR	13	2030	1.02381021653777	1	biomass
rcp8p5	gfdl	epic	firr	GLU046	SeineR	13	2035	1.02928461568147	1	biomass
rcp8p5	gfdl	epic	firr	GLU046	SeineR	13	2040	1.03769875245986	1	biomass
rcp8p5	gfdl	epic	firr	GLU046	SeineR	13	2045	1.05352813572394	1	biomass
rcp8p5	gfdl	epic	firr	GLU046	SeineR	13	2050	1.06348088334374	1	biomass
rcp8p5	gfdl	epic	firr	GLU046	SeineR	13	2055	1.08016745222741	1	biomass
rcp8p5	gfdl	epic	firr	GLU046	SeineR	13	2060	1.09094543937908	1	biomass
rcp8p5	gfdl	epic	firr	GLU046	SeineR	13	2065	1.10193681787951	1	biomass
rcp8p5	gfdl	epic	firr	GLU046	SeineR	13	2070	1.10454566306095	1	biomass
rcp8p5	gfdl	epic	firr	GLU046	SeineR	13	2075	1.11871023680385	1	biomass
rcp8p5	gfdl	epic	firr	GLU046	SeineR	13	2080	1.12509248551352	1	biomass
rcp8p5	gfdl	epic	firr	GLU046	SeineR	13	2085	1.12828623024669	1	biomass
rcp8p5	gfdl	epic	firr	GLU046	SeineR	13	2090	1.13086693711497	1	biomass
rcp8p5	gfdl	epic	firr	GLU046	SeineR	13	2095	1.13126724423822	1	biomass
rcp8p5	gfdl	epic	firr	GLU046	SeineR	13	2100	1.12861731729101	1	biomass
rcp8p5	gfdl	epic	firr	GLU047	BlackSeaN	14	2015	0.982806215257179	1	biomass
rcp8p5	gfdl	epic	firr	GLU047	BlackSeaN	14	2020	0.990719812635174	1	biomass
rcp8p5	gfdl	epic	firr	GLU047	BlackSeaN	14	2025	1.01262145190882	1	biomass
rcp8p5	gfdl	epic	firr	GLU047	BlackSeaN	14	2030	1.02534629341058	1	biomass
rcp8p5	gfdl	epic	firr	GLU047	BlackSeaN	14	2035	1.03239468779187	1	biomass
rcp8p5	gfdl	epic	firr	GLU047	BlackSeaN	14	2040	1.03861631205664	1	biomass
rcp8p5	gfdl	epic	firr	GLU047	BlackSeaN	14	2045	1.06296548582567	1	biomass
rcp8p5	gfdl	epic	firr	GLU047	BlackSeaN	14	2050	1.07248592255848	1	biomass
rcp8p5	gfdl	epic	firr	GLU047	BlackSeaN	14	2055	1.09665261647747	1	biomass
rcp8p5	gfdl	epic	firr	GLU047	BlackSeaN	14	2060	1.10832084054269	1	biomass
rcp8p5	gfdl	epic	firr	GLU047	BlackSeaN	14	2065	1.1219502410447	1	biomass
rcp8p5	gfdl	epic	firr	GLU047	BlackSeaN	14	2070	1.12143975142203	1	biomass
rcp8p5	gfdl	epic	firr	GLU047	BlackSeaN	14	2075	1.13809236260859	1	biomass
rcp8p5	gfdl	epic	firr	GLU047	BlackSeaN	14	2080	1.1453627133738	1	biomass
rcp8p5	gfdl	epic	firr	GLU047	BlackSeaN	14	2085	1.1247808659307	1	biomass
rcp8p5	gfdl	epic	firr	GLU047	BlackSeaN	14	2090	1.12305600606253	1	biomass
rcp8p5	gfdl	epic	firr	GLU047	BlackSeaN	14	2095	1.1181318028107	1	biomass
rcp8p5	gfdl	epic	firr	GLU047	BlackSeaN	14	2100	1.11595320329164	1	biomass
rcp8p5	gfdl	epic	firr	GLU048	YeniseiR	23	2015	1.02707279249678	1	biomass
rcp8p5	gfdl	epic	firr	GLU048	YeniseiR	23	2020	1.09012947689733	1	biomass
rcp8p5	gfdl	epic	firr	GLU048	YeniseiR	23	2025	1.10352754155539	1	biomass
rcp8p5	gfdl	epic	firr	GLU048	YeniseiR	23	2030	1.10352754155539	1	biomass
rcp8p5	gfdl	epic	firr	GLU048	YeniseiR	23	2035	1.10352754155539	1	biomass
rcp8p5	gfdl	epic	firr	GLU048	YeniseiR	23	2040	1.10352754155539	1	biomass
rcp8p5	gfdl	epic	firr	GLU048	YeniseiR	23	2045	1.10352754155539	1	biomass
rcp8p5	gfdl	epic	firr	GLU048	YeniseiR	23	2050	1.10352754155539	1	biomass
rcp8p5	gfdl	epic	firr	GLU048	YeniseiR	23	2055	1.10352754155539	1	biomass
rcp8p5	gfdl	epic	firr	GLU048	YeniseiR	23	2060	1.10352754155539	1	biomass
rcp8p5	gfdl	epic	firr	GLU048	YeniseiR	23	2065	1.10352754155539	1	biomass
rcp8p5	gfdl	epic	firr	GLU048	YeniseiR	23	2070	1.10352754155539	1	biomass
rcp8p5	gfdl	epic	firr	GLU048	YeniseiR	23	2075	1.10352754155539	1	biomass
rcp8p5	gfdl	epic	firr	GLU048	YeniseiR	23	2080	1.10352754155539	1	biomass
rcp8p5	gfdl	epic	firr	GLU048	YeniseiR	23	2085	1.12341342419719	1	biomass
rcp8p5	gfdl	epic	firr	GLU048	YeniseiR	23	2090	1.13439854188639	1	biomass
rcp8p5	gfdl	epic	firr	GLU048	YeniseiR	23	2095	1.16773969070386	1	biomass
rcp8p5	gfdl	epic	firr	GLU048	YeniseiR	23	2100	1.17812795356294	1	biomass
rcp8p5	gfdl	epic	firr	GLU049	DniesterR	14	2015	0.972920138457356	1	biomass
rcp8p5	gfdl	epic	firr	GLU049	DniesterR	14	2020	0.987034039767057	1	biomass
rcp8p5	gfdl	epic	firr	GLU049	DniesterR	14	2025	1.0204036373328	1	biomass
rcp8p5	gfdl	epic	firr	GLU049	DniesterR	14	2030	1.02130595708195	1	biomass
rcp8p5	gfdl	epic	firr	GLU049	DniesterR	14	2035	1.02229601934089	1	biomass
rcp8p5	gfdl	epic	firr	GLU049	DniesterR	14	2040	1.03563775803519	1	biomass
rcp8p5	gfdl	epic	firr	GLU049	DniesterR	14	2045	1.05524480756692	1	biomass
rcp8p5	gfdl	epic	firr	GLU049	DniesterR	14	2050	1.07622142817631	1	biomass
rcp8p5	gfdl	epic	firr	GLU049	DniesterR	14	2055	1.11027492479276	1	biomass
rcp8p5	gfdl	epic	firr	GLU049	DniesterR	14	2060	1.1161918230021	1	biomass
rcp8p5	gfdl	epic	firr	GLU049	DniesterR	14	2065	1.12550546063123	1	biomass
rcp8p5	gfdl	epic	firr	GLU049	DniesterR	14	2070	1.13844253629149	1	biomass
rcp8p5	gfdl	epic	firr	GLU049	DniesterR	14	2075	1.15316691410037	1	biomass
rcp8p5	gfdl	epic	firr	GLU049	DniesterR	14	2080	1.15124594402476	1	biomass
rcp8p5	gfdl	epic	firr	GLU049	DniesterR	14	2085	1.1434759751252	1	biomass
rcp8p5	gfdl	epic	firr	GLU049	DniesterR	14	2090	1.10979339216421	1	biomass
rcp8p5	gfdl	epic	firr	GLU049	DniesterR	14	2095	1.10973960897792	1	biomass
rcp8p5	gfdl	epic	firr	GLU049	DniesterR	14	2100	1.11842801399191	1	biomass
rcp8p5	gfdl	epic	firr	GLU050	ItalyCstE	13	2015	0.996426643641712	1	biomass
rcp8p5	gfdl	epic	firr	GLU050	ItalyCstE	13	2020	1.00690214273252	1	biomass
rcp8p5	gfdl	epic	firr	GLU050	ItalyCstE	13	2025	1.00933393513206	1	biomass
rcp8p5	gfdl	epic	firr	GLU050	ItalyCstE	13	2030	1.01556436001846	1	biomass
rcp8p5	gfdl	epic	firr	GLU050	ItalyCstE	13	2035	1.02787951311048	1	biomass
rcp8p5	gfdl	epic	firr	GLU050	ItalyCstE	13	2040	1.03175212551392	1	biomass
rcp8p5	gfdl	epic	firr	GLU050	ItalyCstE	13	2045	1.03849649389187	1	biomass
rcp8p5	gfdl	epic	firr	GLU050	ItalyCstE	13	2050	1.05044916609972	1	biomass
rcp8p5	gfdl	epic	firr	GLU050	ItalyCstE	13	2055	1.06473359734495	1	biomass
rcp8p5	gfdl	epic	firr	GLU050	ItalyCstE	13	2060	1.07102621758752	1	biomass
rcp8p5	gfdl	epic	firr	GLU050	ItalyCstE	13	2065	1.07399592539673	1	biomass
rcp8p5	gfdl	epic	firr	GLU050	ItalyCstE	13	2070	1.07113058628624	1	biomass
rcp8p5	gfdl	epic	firr	GLU050	ItalyCstE	13	2075	1.08731405839903	1	biomass
rcp8p5	gfdl	epic	firr	GLU050	ItalyCstE	13	2080	1.09820993254963	1	biomass
rcp8p5	gfdl	epic	firr	GLU050	ItalyCstE	13	2085	1.09310494084977	1	biomass
rcp8p5	gfdl	epic	firr	GLU050	ItalyCstE	13	2090	1.09968443190725	1	biomass
rcp8p5	gfdl	epic	firr	GLU050	ItalyCstE	13	2095	1.10627135917505	1	biomass
rcp8p5	gfdl	epic	firr	GLU050	ItalyCstE	13	2100	1.11450434086525	1	biomass
rcp8p5	gfdl	epic	firr	GLU051	Japan	19	2015	1.0082491236006	1	biomass
rcp8p5	gfdl	epic	firr	GLU051	Japan	19	2020	1.01379343207328	1	biomass
rcp8p5	gfdl	epic	firr	GLU051	Japan	19	2025	1.02051051515989	1	biomass
rcp8p5	gfdl	epic	firr	GLU051	Japan	19	2030	1.03187281320397	1	biomass
rcp8p5	gfdl	epic	firr	GLU051	Japan	19	2035	1.03756957557578	1	biomass
rcp8p5	gfdl	epic	firr	GLU051	Japan	19	2040	1.04266369884717	1	biomass
rcp8p5	gfdl	epic	firr	GLU051	Japan	19	2045	1.04879431889636	1	biomass
rcp8p5	gfdl	epic	firr	GLU051	Japan	19	2050	1.0585562386475	1	biomass
rcp8p5	gfdl	epic	firr	GLU051	Japan	19	2055	1.06173571778816	1	biomass
rcp8p5	gfdl	epic	firr	GLU051	Japan	19	2060	1.06102222892136	1	biomass
rcp8p5	gfdl	epic	firr	GLU051	Japan	19	2065	1.0769521646263	1	biomass
rcp8p5	gfdl	epic	firr	GLU051	Japan	19	2070	1.07712331229501	1	biomass
rcp8p5	gfdl	epic	firr	GLU051	Japan	19	2075	1.08524259831666	1	biomass
rcp8p5	gfdl	epic	firr	GLU051	Japan	19	2080	1.09245470283138	1	biomass
rcp8p5	gfdl	epic	firr	GLU051	Japan	19	2085	1.08822804011379	1	biomass
rcp8p5	gfdl	epic	firr	GLU051	Japan	19	2090	1.08999227870753	1	biomass
rcp8p5	gfdl	epic	firr	GLU051	Japan	19	2095	1.10200044674665	1	biomass
rcp8p5	gfdl	epic	firr	GLU051	Japan	19	2100	1.09736766500454	1	biomass
rcp8p5	gfdl	epic	firr	GLU052	CaspianE	10	2015	0.988609971702994	1	biomass
rcp8p5	gfdl	epic	firr	GLU052	CaspianE	10	2020	0.993747398270323	1	biomass
rcp8p5	gfdl	epic	firr	GLU052	CaspianE	10	2025	1.01123639772348	1	biomass
rcp8p5	gfdl	epic	firr	GLU052	CaspianE	10	2030	1.04284986411723	1	biomass
rcp8p5	gfdl	epic	firr	GLU052	CaspianE	10	2035	1.05787353713936	1	biomass
rcp8p5	gfdl	epic	firr	GLU052	CaspianE	10	2040	1.06361032899523	1	biomass
rcp8p5	gfdl	epic	firr	GLU052	CaspianE	10	2045	1.06986119990815	1	biomass
rcp8p5	gfdl	epic	firr	GLU052	CaspianE	10	2050	1.09040951877937	1	biomass
rcp8p5	gfdl	epic	firr	GLU052	CaspianE	10	2055	1.09574783885452	1	biomass
rcp8p5	gfdl	epic	firr	GLU052	CaspianE	10	2060	1.09271586383194	1	biomass
rcp8p5	gfdl	epic	firr	GLU052	CaspianE	10	2065	1.1006126627908	1	biomass
rcp8p5	gfdl	epic	firr	GLU052	CaspianE	10	2070	1.08832075953884	1	biomass
rcp8p5	gfdl	epic	firr	GLU052	CaspianE	10	2075	1.09099117350266	1	biomass
rcp8p5	gfdl	epic	firr	GLU052	CaspianE	10	2080	1.08255316361382	1	biomass
rcp8p5	gfdl	epic	firr	GLU052	CaspianE	10	2085	1.05185382060878	1	biomass
rcp8p5	gfdl	epic	firr	GLU052	CaspianE	10	2090	1.03755454388145	1	biomass
rcp8p5	gfdl	epic	firr	GLU052	CaspianE	10	2095	1.01924326373857	1	biomass
rcp8p5	gfdl	epic	firr	GLU052	CaspianE	10	2100	0.998249053537711	1	biomass
rcp8p5	gfdl	epic	firr	GLU053	DonR	23	2015	1.00243252915144	1	biomass
rcp8p5	gfdl	epic	firr	GLU053	DonR	23	2020	1.00581371329972	1	biomass
rcp8p5	gfdl	epic	firr	GLU053	DonR	23	2025	1.01001205530397	1	biomass
rcp8p5	gfdl	epic	firr	GLU053	DonR	23	2030	1.07037888704868	1	biomass
rcp8p5	gfdl	epic	firr	GLU053	DonR	23	2035	1.09231329108985	1	biomass
rcp8p5	gfdl	epic	firr	GLU053	DonR	23	2040	1.09102369728882	1	biomass
rcp8p5	gfdl	epic	firr	GLU053	DonR	23	2045	1.11060284727422	1	biomass
rcp8p5	gfdl	epic	firr	GLU053	DonR	23	2050	1.115008804941	1	biomass
rcp8p5	gfdl	epic	firr	GLU053	DonR	23	2055	1.14490583244414	1	biomass
rcp8p5	gfdl	epic	firr	GLU053	DonR	23	2060	1.14591294592356	1	biomass
rcp8p5	gfdl	epic	firr	GLU053	DonR	23	2065	1.14750094728445	1	biomass
rcp8p5	gfdl	epic	firr	GLU053	DonR	23	2070	1.15445539791129	1	biomass
rcp8p5	gfdl	epic	firr	GLU053	DonR	23	2075	1.16763991659011	1	biomass
rcp8p5	gfdl	epic	firr	GLU053	DonR	23	2080	1.18670806679147	1	biomass
rcp8p5	gfdl	epic	firr	GLU053	DonR	23	2085	1.18785513718864	1	biomass
rcp8p5	gfdl	epic	firr	GLU053	DonR	23	2090	1.18785513718864	1	biomass
rcp8p5	gfdl	epic	firr	GLU053	DonR	23	2095	1.18785513718864	1	biomass
rcp8p5	gfdl	epic	firr	GLU053	DonR	23	2100	1.18785513718864	1	biomass
rcp8p5	gfdl	epic	firr	GLU055	AdrBlkSea	13	2015	0.993304215456557	1	biomass
rcp8p5	gfdl	epic	firr	GLU055	AdrBlkSea	13	2020	0.978329303426801	1	biomass
rcp8p5	gfdl	epic	firr	GLU055	AdrBlkSea	13	2025	0.983183983894811	1	biomass
rcp8p5	gfdl	epic	firr	GLU055	AdrBlkSea	13	2030	0.985203790346539	1	biomass
rcp8p5	gfdl	epic	firr	GLU055	AdrBlkSea	13	2035	0.964695407575979	1	biomass
rcp8p5	gfdl	epic	firr	GLU055	AdrBlkSea	13	2040	0.953859789575233	1	biomass
rcp8p5	gfdl	epic	firr	GLU055	AdrBlkSea	13	2045	0.936262709038849	1	biomass
rcp8p5	gfdl	epic	firr	GLU055	AdrBlkSea	13	2050	0.928447671792261	1	biomass
rcp8p5	gfdl	epic	firr	GLU055	AdrBlkSea	13	2055	0.895093526618616	1	biomass
rcp8p5	gfdl	epic	firr	GLU055	AdrBlkSea	13	2060	0.864415489278498	1	biomass
rcp8p5	gfdl	epic	firr	GLU055	AdrBlkSea	13	2065	0.831244105657654	1	biomass
rcp8p5	gfdl	epic	firr	GLU055	AdrBlkSea	13	2070	0.806573203340226	1	biomass
rcp8p5	gfdl	epic	firr	GLU055	AdrBlkSea	13	2075	0.794980324190577	1	biomass
rcp8p5	gfdl	epic	firr	GLU055	AdrBlkSea	13	2080	0.773097734581757	1	biomass
rcp8p5	gfdl	epic	firr	GLU055	AdrBlkSea	13	2085	0.729846224582759	1	biomass
rcp8p5	gfdl	epic	firr	GLU055	AdrBlkSea	13	2090	0.721968940601371	1	biomass
rcp8p5	gfdl	epic	firr	GLU055	AdrBlkSea	13	2095	0.720415719252142	1	biomass
rcp8p5	gfdl	epic	firr	GLU055	AdrBlkSea	13	2100	0.71655607986015	1	biomass
rcp8p5	gfdl	epic	firr	GLU056	ObR	23	2015	1.01720498731378	1	biomass
rcp8p5	gfdl	epic	firr	GLU056	ObR	23	2020	1.01635972774118	1	biomass
rcp8p5	gfdl	epic	firr	GLU056	ObR	23	2025	1.01319384654057	1	biomass
rcp8p5	gfdl	epic	firr	GLU056	ObR	23	2030	1.03115115181045	1	biomass
rcp8p5	gfdl	epic	firr	GLU056	ObR	23	2035	1.06396431998988	1	biomass
rcp8p5	gfdl	epic	firr	GLU056	ObR	23	2040	1.07906387418945	1	biomass
rcp8p5	gfdl	epic	firr	GLU056	ObR	23	2045	1.09739771856861	1	biomass
rcp8p5	gfdl	epic	firr	GLU056	ObR	23	2050	1.08120894220234	1	biomass
rcp8p5	gfdl	epic	firr	GLU056	ObR	23	2055	1.0871922948241	1	biomass
rcp8p5	gfdl	epic	firr	GLU056	ObR	23	2060	1.09063340471186	1	biomass
rcp8p5	gfdl	epic	firr	GLU056	ObR	23	2065	1.08291776046349	1	biomass
rcp8p5	gfdl	epic	firr	GLU056	ObR	23	2070	1.08960358946537	1	biomass
rcp8p5	gfdl	epic	firr	GLU056	ObR	23	2075	1.08561330132846	1	biomass
rcp8p5	gfdl	epic	firr	GLU056	ObR	23	2080	1.09320638158014	1	biomass
rcp8p5	gfdl	epic	firr	GLU056	ObR	23	2085	1.10810238383929	1	biomass
rcp8p5	gfdl	epic	firr	GLU056	ObR	23	2090	1.11674757457182	1	biomass
rcp8p5	gfdl	epic	firr	GLU056	ObR	23	2095	1.12379782180751	1	biomass
rcp8p5	gfdl	epic	firr	GLU056	ObR	23	2100	1.10912251815038	1	biomass
rcp8p5	gfdl	epic	firr	GLU057	PoR	13	2015	0.994776945002434	1	biomass
rcp8p5	gfdl	epic	firr	GLU057	PoR	13	2020	0.999352494176663	1	biomass
rcp8p5	gfdl	epic	firr	GLU057	PoR	13	2025	1.00587462329533	1	biomass
rcp8p5	gfdl	epic	firr	GLU057	PoR	13	2030	1.01094085490658	1	biomass
rcp8p5	gfdl	epic	firr	GLU057	PoR	13	2035	1.01574139231156	1	biomass
rcp8p5	gfdl	epic	firr	GLU057	PoR	13	2040	1.01467152420021	1	biomass
rcp8p5	gfdl	epic	firr	GLU057	PoR	13	2045	1.01768392236273	1	biomass
rcp8p5	gfdl	epic	firr	GLU057	PoR	13	2050	1.02533620549375	1	biomass
rcp8p5	gfdl	epic	firr	GLU057	PoR	13	2055	1.03455018361697	1	biomass
rcp8p5	gfdl	epic	firr	GLU057	PoR	13	2060	1.03596391892649	1	biomass
rcp8p5	gfdl	epic	firr	GLU057	PoR	13	2065	1.03639303581998	1	biomass
rcp8p5	gfdl	epic	firr	GLU057	PoR	13	2070	1.03360828354108	1	biomass
rcp8p5	gfdl	epic	firr	GLU057	PoR	13	2075	1.0451077710883	1	biomass
rcp8p5	gfdl	epic	firr	GLU057	PoR	13	2080	1.04765243424676	1	biomass
rcp8p5	gfdl	epic	firr	GLU057	PoR	13	2085	1.04172494310143	1	biomass
rcp8p5	gfdl	epic	firr	GLU057	PoR	13	2090	1.04097313714985	1	biomass
rcp8p5	gfdl	epic	firr	GLU057	PoR	13	2095	1.04411253660429	1	biomass
rcp8p5	gfdl	epic	firr	GLU057	PoR	13	2100	1.04689838418286	1	biomass
rcp8p5	gfdl	epic	firr	GLU058	AmuDaryaR	10	2015	1.00584558487719	1	biomass
rcp8p5	gfdl	epic	firr	GLU058	AmuDaryaR	10	2020	1.0090899071003	1	biomass
rcp8p5	gfdl	epic	firr	GLU058	AmuDaryaR	10	2025	1.01411879139783	1	biomass
rcp8p5	gfdl	epic	firr	GLU058	AmuDaryaR	10	2030	1.00738285883489	1	biomass
rcp8p5	gfdl	epic	firr	GLU058	AmuDaryaR	10	2035	1.00118382917101	1	biomass
rcp8p5	gfdl	epic	firr	GLU058	AmuDaryaR	10	2040	1.00256116106784	1	biomass
rcp8p5	gfdl	epic	firr	GLU058	AmuDaryaR	10	2045	1.00506499284121	1	biomass
rcp8p5	gfdl	epic	firr	GLU058	AmuDaryaR	10	2050	0.99772281357578	1	biomass
rcp8p5	gfdl	epic	firr	GLU058	AmuDaryaR	10	2055	0.995939072702479	1	biomass
rcp8p5	gfdl	epic	firr	GLU058	AmuDaryaR	10	2060	0.995282073772581	1	biomass
rcp8p5	gfdl	epic	firr	GLU058	AmuDaryaR	10	2065	1.0147673417528	1	biomass
rcp8p5	gfdl	epic	firr	GLU058	AmuDaryaR	10	2070	1.01320930512764	1	biomass
rcp8p5	gfdl	epic	firr	GLU058	AmuDaryaR	10	2075	1.00029686427095	1	biomass
rcp8p5	gfdl	epic	firr	GLU058	AmuDaryaR	10	2080	1.00237825957269	1	biomass
rcp8p5	gfdl	epic	firr	GLU058	AmuDaryaR	10	2085	1.00171078144359	1	biomass
rcp8p5	gfdl	epic	firr	GLU058	AmuDaryaR	10	2090	0.992959654273728	1	biomass
rcp8p5	gfdl	epic	firr	GLU058	AmuDaryaR	10	2095	0.994148966670296	1	biomass
rcp8p5	gfdl	epic	firr	GLU058	AmuDaryaR	10	2100	0.979177521646487	1	biomass
rcp8p5	gfdl	epic	firr	GLU059	ItalyCstW	13	2015	0.994273335438647	1	biomass
rcp8p5	gfdl	epic	firr	GLU059	ItalyCstW	13	2020	1.00948939506492	1	biomass
rcp8p5	gfdl	epic	firr	GLU059	ItalyCstW	13	2025	1.01429480692399	1	biomass
rcp8p5	gfdl	epic	firr	GLU059	ItalyCstW	13	2030	1.01733060369749	1	biomass
rcp8p5	gfdl	epic	firr	GLU059	ItalyCstW	13	2035	1.0374228479436	1	biomass
rcp8p5	gfdl	epic	firr	GLU059	ItalyCstW	13	2040	1.04524323639603	1	biomass
rcp8p5	gfdl	epic	firr	GLU059	ItalyCstW	13	2045	1.05758521505375	1	biomass
rcp8p5	gfdl	epic	firr	GLU059	ItalyCstW	13	2050	1.0740922409348	1	biomass
rcp8p5	gfdl	epic	firr	GLU059	ItalyCstW	13	2055	1.09237291555982	1	biomass
rcp8p5	gfdl	epic	firr	GLU059	ItalyCstW	13	2060	1.10719798409514	1	biomass
rcp8p5	gfdl	epic	firr	GLU059	ItalyCstW	13	2065	1.11413862565876	1	biomass
rcp8p5	gfdl	epic	firr	GLU059	ItalyCstW	13	2070	1.11898827432364	1	biomass
rcp8p5	gfdl	epic	firr	GLU059	ItalyCstW	13	2075	1.13713141335973	1	biomass
rcp8p5	gfdl	epic	firr	GLU059	ItalyCstW	13	2080	1.15532866932682	1	biomass
rcp8p5	gfdl	epic	firr	GLU059	ItalyCstW	13	2085	1.15882203021787	1	biomass
rcp8p5	gfdl	epic	firr	GLU059	ItalyCstW	13	2090	1.17244787244805	1	biomass
rcp8p5	gfdl	epic	firr	GLU059	ItalyCstW	13	2095	1.1807393054468	1	biomass
rcp8p5	gfdl	epic	firr	GLU059	ItalyCstW	13	2100	1.19422404070364	1	biomass
rcp8p5	gfdl	epic	firr	GLU060	IberiaCst	13	2015	1.00240134404731	1	biomass
rcp8p5	gfdl	epic	firr	GLU060	IberiaCst	13	2020	1.01430563666098	1	biomass
rcp8p5	gfdl	epic	firr	GLU060	IberiaCst	13	2025	1.01901184539273	1	biomass
rcp8p5	gfdl	epic	firr	GLU060	IberiaCst	13	2030	1.04076429503693	1	biomass
rcp8p5	gfdl	epic	firr	GLU060	IberiaCst	13	2035	1.05350473793598	1	biomass
rcp8p5	gfdl	epic	firr	GLU060	IberiaCst	13	2040	1.06237357599914	1	biomass
rcp8p5	gfdl	epic	firr	GLU060	IberiaCst	13	2045	1.07527268938968	1	biomass
rcp8p5	gfdl	epic	firr	GLU060	IberiaCst	13	2050	1.08546998737076	1	biomass
rcp8p5	gfdl	epic	firr	GLU060	IberiaCst	13	2055	1.1073642476654	1	biomass
rcp8p5	gfdl	epic	firr	GLU060	IberiaCst	13	2060	1.11727624513673	1	biomass
rcp8p5	gfdl	epic	firr	GLU060	IberiaCst	13	2065	1.13006565720279	1	biomass
rcp8p5	gfdl	epic	firr	GLU060	IberiaCst	13	2070	1.13677466078852	1	biomass
rcp8p5	gfdl	epic	firr	GLU060	IberiaCst	13	2075	1.14981004954358	1	biomass
rcp8p5	gfdl	epic	firr	GLU060	IberiaCst	13	2080	1.15468654348737	1	biomass
rcp8p5	gfdl	epic	firr	GLU060	IberiaCst	13	2085	1.16362251753255	1	biomass
rcp8p5	gfdl	epic	firr	GLU060	IberiaCst	13	2090	1.16285676704909	1	biomass
rcp8p5	gfdl	epic	firr	GLU060	IberiaCst	13	2095	1.16413224821572	1	biomass
rcp8p5	gfdl	epic	firr	GLU060	IberiaCst	13	2100	1.16227864068234	1	biomass
rcp8p5	gfdl	epic	firr	GLU061	FranceCstS	13	2015	1.00604228279199	1	biomass
rcp8p5	gfdl	epic	firr	GLU061	FranceCstS	13	2020	1.02281734891665	1	biomass
rcp8p5	gfdl	epic	firr	GLU061	FranceCstS	13	2025	1.02487150935529	1	biomass
rcp8p5	gfdl	epic	firr	GLU061	FranceCstS	13	2030	1.03243316025634	1	biomass
rcp8p5	gfdl	epic	firr	GLU061	FranceCstS	13	2035	1.05761099510136	1	biomass
rcp8p5	gfdl	epic	firr	GLU061	FranceCstS	13	2040	1.06478960354958	1	biomass
rcp8p5	gfdl	epic	firr	GLU061	FranceCstS	13	2045	1.07150357450249	1	biomass
rcp8p5	gfdl	epic	firr	GLU061	FranceCstS	13	2050	1.07897588218464	1	biomass
rcp8p5	gfdl	epic	firr	GLU061	FranceCstS	13	2055	1.08790421954521	1	biomass
rcp8p5	gfdl	epic	firr	GLU061	FranceCstS	13	2060	1.09536681919576	1	biomass
rcp8p5	gfdl	epic	firr	GLU061	FranceCstS	13	2065	1.08180764408125	1	biomass
rcp8p5	gfdl	epic	firr	GLU061	FranceCstS	13	2070	1.07840660360455	1	biomass
rcp8p5	gfdl	epic	firr	GLU061	FranceCstS	13	2075	1.09156799418096	1	biomass
rcp8p5	gfdl	epic	firr	GLU061	FranceCstS	13	2080	1.08759220758996	1	biomass
rcp8p5	gfdl	epic	firr	GLU061	FranceCstS	13	2085	1.07882506627116	1	biomass
rcp8p5	gfdl	epic	firr	GLU061	FranceCstS	13	2090	1.0734047438912	1	biomass
rcp8p5	gfdl	epic	firr	GLU061	FranceCstS	13	2095	1.0737622123916	1	biomass
rcp8p5	gfdl	epic	firr	GLU061	FranceCstS	13	2100	1.06277259759683	1	biomass
rcp8p5	gfdl	epic	firr	GLU062	RhoneR	13	2015	1.00603174384613	1	biomass
rcp8p5	gfdl	epic	firr	GLU062	RhoneR	13	2020	1.01440392005011	1	biomass
rcp8p5	gfdl	epic	firr	GLU062	RhoneR	13	2025	1.01842904268213	1	biomass
rcp8p5	gfdl	epic	firr	GLU062	RhoneR	13	2030	1.02989805756907	1	biomass
rcp8p5	gfdl	epic	firr	GLU062	RhoneR	13	2035	1.04330926608605	1	biomass
rcp8p5	gfdl	epic	firr	GLU062	RhoneR	13	2040	1.04698781964357	1	biomass
rcp8p5	gfdl	epic	firr	GLU062	RhoneR	13	2045	1.05712014067824	1	biomass
rcp8p5	gfdl	epic	firr	GLU062	RhoneR	13	2050	1.06645440274631	1	biomass
rcp8p5	gfdl	epic	firr	GLU062	RhoneR	13	2055	1.07794059670601	1	biomass
rcp8p5	gfdl	epic	firr	GLU062	RhoneR	13	2060	1.08365783604855	1	biomass
rcp8p5	gfdl	epic	firr	GLU062	RhoneR	13	2065	1.08377307764137	1	biomass
rcp8p5	gfdl	epic	firr	GLU062	RhoneR	13	2070	1.08119720884416	1	biomass
rcp8p5	gfdl	epic	firr	GLU062	RhoneR	13	2075	1.09566718504658	1	biomass
rcp8p5	gfdl	epic	firr	GLU062	RhoneR	13	2080	1.09395911172785	1	biomass
rcp8p5	gfdl	epic	firr	GLU062	RhoneR	13	2085	1.09177643982891	1	biomass
rcp8p5	gfdl	epic	firr	GLU062	RhoneR	13	2090	1.09136402780125	1	biomass
rcp8p5	gfdl	epic	firr	GLU062	RhoneR	13	2095	1.09058755437785	1	biomass
rcp8p5	gfdl	epic	firr	GLU062	RhoneR	13	2100	1.08697062210061	1	biomass
rcp8p5	gfdl	epic	firr	GLU063	MeditIsl	13	2015	1.00116933449659	1	biomass
rcp8p5	gfdl	epic	firr	GLU063	MeditIsl	13	2020	1.0148565623727	1	biomass
rcp8p5	gfdl	epic	firr	GLU063	MeditIsl	13	2025	1.0162001048915	1	biomass
rcp8p5	gfdl	epic	firr	GLU063	MeditIsl	13	2030	1.02934910165442	1	biomass
rcp8p5	gfdl	epic	firr	GLU063	MeditIsl	13	2035	1.04528819522397	1	biomass
rcp8p5	gfdl	epic	firr	GLU063	MeditIsl	13	2040	1.05441902895436	1	biomass
rcp8p5	gfdl	epic	firr	GLU063	MeditIsl	13	2045	1.06458350306222	1	biomass
rcp8p5	gfdl	epic	firr	GLU063	MeditIsl	13	2050	1.08273397010643	1	biomass
rcp8p5	gfdl	epic	firr	GLU063	MeditIsl	13	2055	1.09702814943535	1	biomass
rcp8p5	gfdl	epic	firr	GLU063	MeditIsl	13	2060	1.10815404989191	1	biomass
rcp8p5	gfdl	epic	firr	GLU063	MeditIsl	13	2065	1.11234215833746	1	biomass
rcp8p5	gfdl	epic	firr	GLU063	MeditIsl	13	2070	1.11115005334962	1	biomass
rcp8p5	gfdl	epic	firr	GLU063	MeditIsl	13	2075	1.13371636502302	1	biomass
rcp8p5	gfdl	epic	firr	GLU063	MeditIsl	13	2080	1.1475900600674	1	biomass
rcp8p5	gfdl	epic	firr	GLU063	MeditIsl	13	2085	1.1465402799277	1	biomass
rcp8p5	gfdl	epic	firr	GLU063	MeditIsl	13	2090	1.155862005023	1	biomass
rcp8p5	gfdl	epic	firr	GLU063	MeditIsl	13	2095	1.16205866486254	1	biomass
rcp8p5	gfdl	epic	firr	GLU063	MeditIsl	13	2100	1.17467688421321	1	biomass
rcp8p5	gfdl	epic	firr	GLU064	Gironde	13	2015	1.00695718570791	1	biomass
rcp8p5	gfdl	epic	firr	GLU064	Gironde	13	2020	1.01946660542957	1	biomass
rcp8p5	gfdl	epic	firr	GLU064	Gironde	13	2025	1.01971051468711	1	biomass
rcp8p5	gfdl	epic	firr	GLU064	Gironde	13	2030	1.02885027809226	1	biomass
rcp8p5	gfdl	epic	firr	GLU064	Gironde	13	2035	1.04069682831386	1	biomass
rcp8p5	gfdl	epic	firr	GLU064	Gironde	13	2040	1.04579100685168	1	biomass
rcp8p5	gfdl	epic	firr	GLU064	Gironde	13	2045	1.05130627784735	1	biomass
rcp8p5	gfdl	epic	firr	GLU064	Gironde	13	2050	1.05646229921837	1	biomass
rcp8p5	gfdl	epic	firr	GLU064	Gironde	13	2055	1.06736631398433	1	biomass
rcp8p5	gfdl	epic	firr	GLU064	Gironde	13	2060	1.07214323507844	1	biomass
rcp8p5	gfdl	epic	firr	GLU064	Gironde	13	2065	1.07259604085562	1	biomass
rcp8p5	gfdl	epic	firr	GLU064	Gironde	13	2070	1.07166205525399	1	biomass
rcp8p5	gfdl	epic	firr	GLU064	Gironde	13	2075	1.08555113062949	1	biomass
rcp8p5	gfdl	epic	firr	GLU064	Gironde	13	2080	1.08981235845951	1	biomass
rcp8p5	gfdl	epic	firr	GLU064	Gironde	13	2085	1.08387354325483	1	biomass
rcp8p5	gfdl	epic	firr	GLU064	Gironde	13	2090	1.08594065140285	1	biomass
rcp8p5	gfdl	epic	firr	GLU064	Gironde	13	2095	1.08504410817532	1	biomass
rcp8p5	gfdl	epic	firr	GLU064	Gironde	13	2100	1.0824718294635	1	biomass
rcp8p5	gfdl	epic	firr	GLU065	Korea	28	2015	1.00465505534489	1	biomass
rcp8p5	gfdl	epic	firr	GLU065	Korea	28	2020	1.01257305818752	1	biomass
rcp8p5	gfdl	epic	firr	GLU065	Korea	28	2025	1.04646044580005	1	biomass
rcp8p5	gfdl	epic	firr	GLU065	Korea	28	2030	1.05981308402412	1	biomass
rcp8p5	gfdl	epic	firr	GLU065	Korea	28	2035	1.07610122067356	1	biomass
rcp8p5	gfdl	epic	firr	GLU065	Korea	28	2040	1.09675773864995	1	biomass
rcp8p5	gfdl	epic	firr	GLU065	Korea	28	2045	1.10172480714254	1	biomass
rcp8p5	gfdl	epic	firr	GLU065	Korea	28	2050	1.11018711978128	1	biomass
rcp8p5	gfdl	epic	firr	GLU065	Korea	28	2055	1.13620529888893	1	biomass
rcp8p5	gfdl	epic	firr	GLU065	Korea	28	2060	1.14780124088172	1	biomass
rcp8p5	gfdl	epic	firr	GLU065	Korea	28	2065	1.14178260124426	1	biomass
rcp8p5	gfdl	epic	firr	GLU065	Korea	28	2070	1.14081977952074	1	biomass
rcp8p5	gfdl	epic	firr	GLU065	Korea	28	2075	1.13946049865844	1	biomass
rcp8p5	gfdl	epic	firr	GLU065	Korea	28	2080	1.1381575812253	1	biomass
rcp8p5	gfdl	epic	firr	GLU065	Korea	28	2085	1.12013941254889	1	biomass
rcp8p5	gfdl	epic	firr	GLU065	Korea	28	2090	1.10730433611272	1	biomass
rcp8p5	gfdl	epic	firr	GLU065	Korea	28	2095	1.09221422141631	1	biomass
rcp8p5	gfdl	epic	firr	GLU065	Korea	28	2100	1.08755820373694	1	biomass
rcp8p5	gfdl	epic	firr	GLU066	BoHai	11	2015	1.00038120196311	1	biomass
rcp8p5	gfdl	epic	firr	GLU066	BoHai	11	2020	0.990609928303917	1	biomass
rcp8p5	gfdl	epic	firr	GLU066	BoHai	11	2025	1.00654683675804	1	biomass
rcp8p5	gfdl	epic	firr	GLU066	BoHai	11	2030	1.00842008333595	1	biomass
rcp8p5	gfdl	epic	firr	GLU066	BoHai	11	2035	1.02632208186433	1	biomass
rcp8p5	gfdl	epic	firr	GLU066	BoHai	11	2040	1.01859374132017	1	biomass
rcp8p5	gfdl	epic	firr	GLU066	BoHai	11	2045	1.02389289091391	1	biomass
rcp8p5	gfdl	epic	firr	GLU066	BoHai	11	2050	1.03795998728939	1	biomass
rcp8p5	gfdl	epic	firr	GLU066	BoHai	11	2055	1.01351072234576	1	biomass
rcp8p5	gfdl	epic	firr	GLU066	BoHai	11	2060	0.992385189397133	1	biomass
rcp8p5	gfdl	epic	firr	GLU066	BoHai	11	2065	0.977581210568599	1	biomass
rcp8p5	gfdl	epic	firr	GLU066	BoHai	11	2070	0.968367026833147	1	biomass
rcp8p5	gfdl	epic	firr	GLU066	BoHai	11	2075	0.972816300829119	1	biomass
rcp8p5	gfdl	epic	firr	GLU066	BoHai	11	2080	0.939997727650819	1	biomass
rcp8p5	gfdl	epic	firr	GLU066	BoHai	11	2085	0.907268332537928	1	biomass
rcp8p5	gfdl	epic	firr	GLU066	BoHai	11	2090	0.904073579425918	1	biomass
rcp8p5	gfdl	epic	firr	GLU066	BoHai	11	2095	0.905744014991722	1	biomass
rcp8p5	gfdl	epic	firr	GLU066	BoHai	11	2100	0.892742117626041	1	biomass
rcp8p5	gfdl	epic	firr	GLU067	SpainCstSE	13	2015	0.991200452858302	1	biomass
rcp8p5	gfdl	epic	firr	GLU067	SpainCstSE	13	2020	0.995095694558204	1	biomass
rcp8p5	gfdl	epic	firr	GLU067	SpainCstSE	13	2025	0.993572530398256	1	biomass
rcp8p5	gfdl	epic	firr	GLU067	SpainCstSE	13	2030	1.00732094625056	1	biomass
rcp8p5	gfdl	epic	firr	GLU067	SpainCstSE	13	2035	1.03179920387151	1	biomass
rcp8p5	gfdl	epic	firr	GLU067	SpainCstSE	13	2040	1.03470047241139	1	biomass
rcp8p5	gfdl	epic	firr	GLU067	SpainCstSE	13	2045	1.0357240879672	1	biomass
rcp8p5	gfdl	epic	firr	GLU067	SpainCstSE	13	2050	1.03917400792791	1	biomass
rcp8p5	gfdl	epic	firr	GLU067	SpainCstSE	13	2055	1.06031879564314	1	biomass
rcp8p5	gfdl	epic	firr	GLU067	SpainCstSE	13	2060	1.06596349093304	1	biomass
rcp8p5	gfdl	epic	firr	GLU067	SpainCstSE	13	2065	1.06340782203828	1	biomass
rcp8p5	gfdl	epic	firr	GLU067	SpainCstSE	13	2070	1.06425697191103	1	biomass
rcp8p5	gfdl	epic	firr	GLU067	SpainCstSE	13	2075	1.08029969224307	1	biomass
rcp8p5	gfdl	epic	firr	GLU067	SpainCstSE	13	2080	1.08625641371752	1	biomass
rcp8p5	gfdl	epic	firr	GLU067	SpainCstSE	13	2085	1.10402681119189	1	biomass
rcp8p5	gfdl	epic	firr	GLU067	SpainCstSE	13	2090	1.10029845026485	1	biomass
rcp8p5	gfdl	epic	firr	GLU067	SpainCstSE	13	2095	1.09410525021946	1	biomass
rcp8p5	gfdl	epic	firr	GLU067	SpainCstSE	13	2100	1.07990510629023	1	biomass
rcp8p5	gfdl	epic	firr	GLU068	LBalkash	10	2015	1.01193676370135	1	biomass
rcp8p5	gfdl	epic	firr	GLU068	LBalkash	10	2020	1.00571226291048	1	biomass
rcp8p5	gfdl	epic	firr	GLU068	LBalkash	10	2025	1.00116707072095	1	biomass
rcp8p5	gfdl	epic	firr	GLU068	LBalkash	10	2030	1.00513250429659	1	biomass
rcp8p5	gfdl	epic	firr	GLU068	LBalkash	10	2035	1.01545143699024	1	biomass
rcp8p5	gfdl	epic	firr	GLU068	LBalkash	10	2040	1.03581950295119	1	biomass
rcp8p5	gfdl	epic	firr	GLU068	LBalkash	10	2045	1.03780521873399	1	biomass
rcp8p5	gfdl	epic	firr	GLU068	LBalkash	10	2050	1.02310228798034	1	biomass
rcp8p5	gfdl	epic	firr	GLU068	LBalkash	10	2055	1.02648185153993	1	biomass
rcp8p5	gfdl	epic	firr	GLU068	LBalkash	10	2060	1.03327868165178	1	biomass
rcp8p5	gfdl	epic	firr	GLU068	LBalkash	10	2065	1.0298494952391	1	biomass
rcp8p5	gfdl	epic	firr	GLU068	LBalkash	10	2070	1.02412801072695	1	biomass
rcp8p5	gfdl	epic	firr	GLU068	LBalkash	10	2075	0.997852916216617	1	biomass
rcp8p5	gfdl	epic	firr	GLU068	LBalkash	10	2080	0.999306928680484	1	biomass
rcp8p5	gfdl	epic	firr	GLU068	LBalkash	10	2085	1.00808189786732	1	biomass
rcp8p5	gfdl	epic	firr	GLU068	LBalkash	10	2090	1.00983175252174	1	biomass
rcp8p5	gfdl	epic	firr	GLU068	LBalkash	10	2095	1.00437644601317	1	biomass
rcp8p5	gfdl	epic	firr	GLU068	LBalkash	10	2100	0.977528202789735	1	biomass
rcp8p5	gfdl	epic	firr	GLU069	TiberR	13	2015	0.988248523498771	1	biomass
rcp8p5	gfdl	epic	firr	GLU069	TiberR	13	2020	1.00085176590231	1	biomass
rcp8p5	gfdl	epic	firr	GLU069	TiberR	13	2025	1.00482293198428	1	biomass
rcp8p5	gfdl	epic	firr	GLU069	TiberR	13	2030	1.00594458822351	1	biomass
rcp8p5	gfdl	epic	firr	GLU069	TiberR	13	2035	1.01957060352552	1	biomass
rcp8p5	gfdl	epic	firr	GLU069	TiberR	13	2040	1.02643212571307	1	biomass
rcp8p5	gfdl	epic	firr	GLU069	TiberR	13	2045	1.04045793188688	1	biomass
rcp8p5	gfdl	epic	firr	GLU069	TiberR	13	2050	1.04804217254462	1	biomass
rcp8p5	gfdl	epic	firr	GLU069	TiberR	13	2055	1.06373538299947	1	biomass
rcp8p5	gfdl	epic	firr	GLU069	TiberR	13	2060	1.07487934434088	1	biomass
rcp8p5	gfdl	epic	firr	GLU069	TiberR	13	2065	1.0815144675527	1	biomass
rcp8p5	gfdl	epic	firr	GLU069	TiberR	13	2070	1.08933381784764	1	biomass
rcp8p5	gfdl	epic	firr	GLU069	TiberR	13	2075	1.10380493174013	1	biomass
rcp8p5	gfdl	epic	firr	GLU069	TiberR	13	2080	1.11956670029555	1	biomass
rcp8p5	gfdl	epic	firr	GLU069	TiberR	13	2085	1.12396009955763	1	biomass
rcp8p5	gfdl	epic	firr	GLU069	TiberR	13	2090	1.13601584827705	1	biomass
rcp8p5	gfdl	epic	firr	GLU069	TiberR	13	2095	1.14517603510265	1	biomass
rcp8p5	gfdl	epic	firr	GLU069	TiberR	13	2100	1.15339058248594	1	biomass
rcp8p5	gfdl	epic	firr	GLU070	BlackSeaS	15	2015	0.994847587182809	1	biomass
rcp8p5	gfdl	epic	firr	GLU070	BlackSeaS	15	2020	0.988716217433535	1	biomass
rcp8p5	gfdl	epic	firr	GLU070	BlackSeaS	15	2025	0.99364147392677	1	biomass
rcp8p5	gfdl	epic	firr	GLU070	BlackSeaS	15	2030	1.00332572868094	1	biomass
rcp8p5	gfdl	epic	firr	GLU070	BlackSeaS	15	2035	1.00843857952488	1	biomass
rcp8p5	gfdl	epic	firr	GLU070	BlackSeaS	15	2040	0.999504294931405	1	biomass
rcp8p5	gfdl	epic	firr	GLU070	BlackSeaS	15	2045	0.996631596360493	1	biomass
rcp8p5	gfdl	epic	firr	GLU070	BlackSeaS	15	2050	0.994028307781962	1	biomass
rcp8p5	gfdl	epic	firr	GLU070	BlackSeaS	15	2055	0.986566399880425	1	biomass
rcp8p5	gfdl	epic	firr	GLU070	BlackSeaS	15	2060	0.985798139577312	1	biomass
rcp8p5	gfdl	epic	firr	GLU070	BlackSeaS	15	2065	0.966061470538624	1	biomass
rcp8p5	gfdl	epic	firr	GLU070	BlackSeaS	15	2070	0.954062538358747	1	biomass
rcp8p5	gfdl	epic	firr	GLU070	BlackSeaS	15	2075	0.94024700250457	1	biomass
rcp8p5	gfdl	epic	firr	GLU070	BlackSeaS	15	2080	0.930351466489789	1	biomass
rcp8p5	gfdl	epic	firr	GLU070	BlackSeaS	15	2085	0.907609336951845	1	biomass
rcp8p5	gfdl	epic	firr	GLU070	BlackSeaS	15	2090	0.889566154944039	1	biomass
rcp8p5	gfdl	epic	firr	GLU070	BlackSeaS	15	2095	0.864116359633148	1	biomass
rcp8p5	gfdl	epic	firr	GLU070	BlackSeaS	15	2100	0.85029799114409	1	biomass
rcp8p5	gfdl	epic	firr	GLU071	TagusR	13	2015	0.99528949571373	1	biomass
rcp8p5	gfdl	epic	firr	GLU071	TagusR	13	2020	1.00205749812108	1	biomass
rcp8p5	gfdl	epic	firr	GLU071	TagusR	13	2025	1.00406392933661	1	biomass
rcp8p5	gfdl	epic	firr	GLU071	TagusR	13	2030	1.03036317479437	1	biomass
rcp8p5	gfdl	epic	firr	GLU071	TagusR	13	2035	1.05352303009193	1	biomass
rcp8p5	gfdl	epic	firr	GLU071	TagusR	13	2040	1.05566821141544	1	biomass
rcp8p5	gfdl	epic	firr	GLU071	TagusR	13	2045	1.06223225837114	1	biomass
rcp8p5	gfdl	epic	firr	GLU071	TagusR	13	2050	1.06886381016442	1	biomass
rcp8p5	gfdl	epic	firr	GLU071	TagusR	13	2055	1.09169328741547	1	biomass
rcp8p5	gfdl	epic	firr	GLU071	TagusR	13	2060	1.10328642635554	1	biomass
rcp8p5	gfdl	epic	firr	GLU071	TagusR	13	2065	1.10790358971356	1	biomass
rcp8p5	gfdl	epic	firr	GLU071	TagusR	13	2070	1.11106297947497	1	biomass
rcp8p5	gfdl	epic	firr	GLU071	TagusR	13	2075	1.1324831521269	1	biomass
rcp8p5	gfdl	epic	firr	GLU071	TagusR	13	2080	1.13269644097861	1	biomass
rcp8p5	gfdl	epic	firr	GLU071	TagusR	13	2085	1.14814966076491	1	biomass
rcp8p5	gfdl	epic	firr	GLU071	TagusR	13	2090	1.13937812286961	1	biomass
rcp8p5	gfdl	epic	firr	GLU071	TagusR	13	2095	1.13256568776507	1	biomass
rcp8p5	gfdl	epic	firr	GLU071	TagusR	13	2100	1.1169502639421	1	biomass
rcp8p5	gfdl	epic	firr	GLU072	CaspianSW	21	2015	1.00007442838664	1	biomass
rcp8p5	gfdl	epic	firr	GLU072	CaspianSW	21	2020	0.998842136551018	1	biomass
rcp8p5	gfdl	epic	firr	GLU072	CaspianSW	21	2025	1.01265043839299	1	biomass
rcp8p5	gfdl	epic	firr	GLU072	CaspianSW	21	2030	1.02826670780533	1	biomass
rcp8p5	gfdl	epic	firr	GLU072	CaspianSW	21	2035	1.04403184258077	1	biomass
rcp8p5	gfdl	epic	firr	GLU072	CaspianSW	21	2040	1.05036534227581	1	biomass
rcp8p5	gfdl	epic	firr	GLU072	CaspianSW	21	2045	1.053718796603	1	biomass
rcp8p5	gfdl	epic	firr	GLU072	CaspianSW	21	2050	1.06619539540619	1	biomass
rcp8p5	gfdl	epic	firr	GLU072	CaspianSW	21	2055	1.08004962704745	1	biomass
rcp8p5	gfdl	epic	firr	GLU072	CaspianSW	21	2060	1.09450595887169	1	biomass
rcp8p5	gfdl	epic	firr	GLU072	CaspianSW	21	2065	1.09100072446753	1	biomass
rcp8p5	gfdl	epic	firr	GLU072	CaspianSW	21	2070	1.08770556419372	1	biomass
rcp8p5	gfdl	epic	firr	GLU072	CaspianSW	21	2075	1.10774448270475	1	biomass
rcp8p5	gfdl	epic	firr	GLU072	CaspianSW	21	2080	1.13283475336525	1	biomass
rcp8p5	gfdl	epic	firr	GLU072	CaspianSW	21	2085	1.13185999536859	1	biomass
rcp8p5	gfdl	epic	firr	GLU072	CaspianSW	21	2090	1.12894860071904	1	biomass
rcp8p5	gfdl	epic	firr	GLU072	CaspianSW	21	2095	1.13105359767237	1	biomass
rcp8p5	gfdl	epic	firr	GLU072	CaspianSW	21	2100	1.14821086291029	1	biomass
rcp8p5	gfdl	epic	firr	GLU073	EbroR	13	2015	0.985180882477052	1	biomass
rcp8p5	gfdl	epic	firr	GLU073	EbroR	13	2020	0.994215989722126	1	biomass
rcp8p5	gfdl	epic	firr	GLU073	EbroR	13	2025	0.999819426017458	1	biomass
rcp8p5	gfdl	epic	firr	GLU073	EbroR	13	2030	1.01627659751276	1	biomass
rcp8p5	gfdl	epic	firr	GLU073	EbroR	13	2035	1.02918062010998	1	biomass
rcp8p5	gfdl	epic	firr	GLU073	EbroR	13	2040	1.02924122860934	1	biomass
rcp8p5	gfdl	epic	firr	GLU073	EbroR	13	2045	1.03459617103688	1	biomass
rcp8p5	gfdl	epic	firr	GLU073	EbroR	13	2050	1.03384139150372	1	biomass
rcp8p5	gfdl	epic	firr	GLU073	EbroR	13	2055	1.04549458180644	1	biomass
rcp8p5	gfdl	epic	firr	GLU073	EbroR	13	2060	1.04278386826936	1	biomass
rcp8p5	gfdl	epic	firr	GLU073	EbroR	13	2065	1.03329782292172	1	biomass
rcp8p5	gfdl	epic	firr	GLU073	EbroR	13	2070	1.03272873235445	1	biomass
rcp8p5	gfdl	epic	firr	GLU073	EbroR	13	2075	1.04501053796254	1	biomass
rcp8p5	gfdl	epic	firr	GLU073	EbroR	13	2080	1.04512959960983	1	biomass
rcp8p5	gfdl	epic	firr	GLU073	EbroR	13	2085	1.05434074940297	1	biomass
rcp8p5	gfdl	epic	firr	GLU073	EbroR	13	2090	1.04225610297501	1	biomass
rcp8p5	gfdl	epic	firr	GLU073	EbroR	13	2095	1.03143332459707	1	biomass
rcp8p5	gfdl	epic	firr	GLU073	EbroR	13	2100	1.04147305731579	1	biomass
rcp8p5	gfdl	epic	firr	GLU074	DouroR	13	2015	0.988858949259016	1	biomass
rcp8p5	gfdl	epic	firr	GLU074	DouroR	13	2020	0.995848394876047	1	biomass
rcp8p5	gfdl	epic	firr	GLU074	DouroR	13	2025	0.999772829061939	1	biomass
rcp8p5	gfdl	epic	firr	GLU074	DouroR	13	2030	1.02131308878558	1	biomass
rcp8p5	gfdl	epic	firr	GLU074	DouroR	13	2035	1.03390825253505	1	biomass
rcp8p5	gfdl	epic	firr	GLU074	DouroR	13	2040	1.03578298698552	1	biomass
rcp8p5	gfdl	epic	firr	GLU074	DouroR	13	2045	1.04500750873211	1	biomass
rcp8p5	gfdl	epic	firr	GLU074	DouroR	13	2050	1.04898998886532	1	biomass
rcp8p5	gfdl	epic	firr	GLU074	DouroR	13	2055	1.069999791595	1	biomass
rcp8p5	gfdl	epic	firr	GLU074	DouroR	13	2060	1.07775632321513	1	biomass
rcp8p5	gfdl	epic	firr	GLU074	DouroR	13	2065	1.08734978100036	1	biomass
rcp8p5	gfdl	epic	firr	GLU074	DouroR	13	2070	1.08978673952785	1	biomass
rcp8p5	gfdl	epic	firr	GLU074	DouroR	13	2075	1.11245055784815	1	biomass
rcp8p5	gfdl	epic	firr	GLU074	DouroR	13	2080	1.11909727416116	1	biomass
rcp8p5	gfdl	epic	firr	GLU074	DouroR	13	2085	1.13615354678891	1	biomass
rcp8p5	gfdl	epic	firr	GLU074	DouroR	13	2090	1.11910203495586	1	biomass
rcp8p5	gfdl	epic	firr	GLU074	DouroR	13	2095	1.10523846624321	1	biomass
rcp8p5	gfdl	epic	firr	GLU074	DouroR	13	2100	1.09443189898118	1	biomass
rcp8p5	gfdl	epic	firr	GLU075	MeditE	15	2015	0.990731985126087	1	biomass
rcp8p5	gfdl	epic	firr	GLU075	MeditE	15	2020	0.985591888806791	1	biomass
rcp8p5	gfdl	epic	firr	GLU075	MeditE	15	2025	0.99327481156094	1	biomass
rcp8p5	gfdl	epic	firr	GLU075	MeditE	15	2030	1.00485245062946	1	biomass
rcp8p5	gfdl	epic	firr	GLU075	MeditE	15	2035	1.002652298441	1	biomass
rcp8p5	gfdl	epic	firr	GLU075	MeditE	15	2040	0.989064456750449	1	biomass
rcp8p5	gfdl	epic	firr	GLU075	MeditE	15	2045	0.985938234584648	1	biomass
rcp8p5	gfdl	epic	firr	GLU075	MeditE	15	2050	0.98030994655286	1	biomass
rcp8p5	gfdl	epic	firr	GLU075	MeditE	15	2055	0.965701605781265	1	biomass
rcp8p5	gfdl	epic	firr	GLU075	MeditE	15	2060	0.965707732370947	1	biomass
rcp8p5	gfdl	epic	firr	GLU075	MeditE	15	2065	0.946150637514083	1	biomass
rcp8p5	gfdl	epic	firr	GLU075	MeditE	15	2070	0.93396392491871	1	biomass
rcp8p5	gfdl	epic	firr	GLU075	MeditE	15	2075	0.922816778584643	1	biomass
rcp8p5	gfdl	epic	firr	GLU075	MeditE	15	2080	0.911853198395532	1	biomass
rcp8p5	gfdl	epic	firr	GLU075	MeditE	15	2085	0.891927695740974	1	biomass
rcp8p5	gfdl	epic	firr	GLU075	MeditE	15	2090	0.878657775413056	1	biomass
rcp8p5	gfdl	epic	firr	GLU075	MeditE	15	2095	0.864593274654762	1	biomass
rcp8p5	gfdl	epic	firr	GLU075	MeditE	15	2100	0.854203421939463	1	biomass
rcp8p5	gfdl	epic	firr	GLU076	SyrDaryaR	10	2015	0.990437189607016	1	biomass
rcp8p5	gfdl	epic	firr	GLU076	SyrDaryaR	10	2020	0.982924538905096	1	biomass
rcp8p5	gfdl	epic	firr	GLU076	SyrDaryaR	10	2025	0.980812957030308	1	biomass
rcp8p5	gfdl	epic	firr	GLU076	SyrDaryaR	10	2030	0.98444196753257	1	biomass
rcp8p5	gfdl	epic	firr	GLU076	SyrDaryaR	10	2035	0.979946149945075	1	biomass
rcp8p5	gfdl	epic	firr	GLU076	SyrDaryaR	10	2040	0.979461293317118	1	biomass
rcp8p5	gfdl	epic	firr	GLU076	SyrDaryaR	10	2045	0.965432744109605	1	biomass
rcp8p5	gfdl	epic	firr	GLU076	SyrDaryaR	10	2050	0.95231661756473	1	biomass
rcp8p5	gfdl	epic	firr	GLU076	SyrDaryaR	10	2055	0.953129605095601	1	biomass
rcp8p5	gfdl	epic	firr	GLU076	SyrDaryaR	10	2060	0.943419085240574	1	biomass
rcp8p5	gfdl	epic	firr	GLU076	SyrDaryaR	10	2065	0.941019931716314	1	biomass
rcp8p5	gfdl	epic	firr	GLU076	SyrDaryaR	10	2070	0.922880996774775	1	biomass
rcp8p5	gfdl	epic	firr	GLU076	SyrDaryaR	10	2075	0.902162553848536	1	biomass
rcp8p5	gfdl	epic	firr	GLU076	SyrDaryaR	10	2080	0.899553166926133	1	biomass
rcp8p5	gfdl	epic	firr	GLU076	SyrDaryaR	10	2085	0.87423271401164	1	biomass
rcp8p5	gfdl	epic	firr	GLU076	SyrDaryaR	10	2090	0.865973773007519	1	biomass
rcp8p5	gfdl	epic	firr	GLU076	SyrDaryaR	10	2095	0.867148948775398	1	biomass
rcp8p5	gfdl	epic	firr	GLU076	SyrDaryaR	10	2100	0.840532746616192	1	biomass
rcp8p5	gfdl	epic	firr	GLU077	ZiyaHe	11	2015	1.00915944200384	1	biomass
rcp8p5	gfdl	epic	firr	GLU077	ZiyaHe	11	2020	0.996680572661697	1	biomass
rcp8p5	gfdl	epic	firr	GLU077	ZiyaHe	11	2025	1.00445124097338	1	biomass
rcp8p5	gfdl	epic	firr	GLU077	ZiyaHe	11	2030	1.00122222528791	1	biomass
rcp8p5	gfdl	epic	firr	GLU077	ZiyaHe	11	2035	1.01022696206773	1	biomass
rcp8p5	gfdl	epic	firr	GLU077	ZiyaHe	11	2040	0.969745145572011	1	biomass
rcp8p5	gfdl	epic	firr	GLU077	ZiyaHe	11	2045	0.958813382628832	1	biomass
rcp8p5	gfdl	epic	firr	GLU077	ZiyaHe	11	2050	0.961191881689004	1	biomass
rcp8p5	gfdl	epic	firr	GLU077	ZiyaHe	11	2055	0.939757977602405	1	biomass
rcp8p5	gfdl	epic	firr	GLU077	ZiyaHe	11	2060	0.921081926916604	1	biomass
rcp8p5	gfdl	epic	firr	GLU077	ZiyaHe	11	2065	0.921130083572906	1	biomass
rcp8p5	gfdl	epic	firr	GLU077	ZiyaHe	11	2070	0.897670493831907	1	biomass
rcp8p5	gfdl	epic	firr	GLU077	ZiyaHe	11	2075	0.9178324358725	1	biomass
rcp8p5	gfdl	epic	firr	GLU077	ZiyaHe	11	2080	0.89553281429036	1	biomass
rcp8p5	gfdl	epic	firr	GLU077	ZiyaHe	11	2085	0.875272102620343	1	biomass
rcp8p5	gfdl	epic	firr	GLU077	ZiyaHe	11	2090	0.862945085204659	1	biomass
rcp8p5	gfdl	epic	firr	GLU077	ZiyaHe	11	2095	0.862889159130986	1	biomass
rcp8p5	gfdl	epic	firr	GLU077	ZiyaHe	11	2100	0.842331490621358	1	biomass
rcp8p5	gfdl	epic	firr	GLU078	ChinaCst	11	2015	0.993152944570725	1	biomass
rcp8p5	gfdl	epic	firr	GLU078	ChinaCst	11	2020	0.987752069246741	1	biomass
rcp8p5	gfdl	epic	firr	GLU078	ChinaCst	11	2025	0.990242525959985	1	biomass
rcp8p5	gfdl	epic	firr	GLU078	ChinaCst	11	2030	0.986605427439452	1	biomass
rcp8p5	gfdl	epic	firr	GLU078	ChinaCst	11	2035	0.986486323960159	1	biomass
rcp8p5	gfdl	epic	firr	GLU078	ChinaCst	11	2040	0.976382503542629	1	biomass
rcp8p5	gfdl	epic	firr	GLU078	ChinaCst	11	2045	0.979459026400543	1	biomass
rcp8p5	gfdl	epic	firr	GLU078	ChinaCst	11	2050	0.986443981670727	1	biomass
rcp8p5	gfdl	epic	firr	GLU078	ChinaCst	11	2055	0.979372452941451	1	biomass
rcp8p5	gfdl	epic	firr	GLU078	ChinaCst	11	2060	0.969197706670015	1	biomass
rcp8p5	gfdl	epic	firr	GLU078	ChinaCst	11	2065	0.968466427098165	1	biomass
rcp8p5	gfdl	epic	firr	GLU078	ChinaCst	11	2070	0.958700600179797	1	biomass
rcp8p5	gfdl	epic	firr	GLU078	ChinaCst	11	2075	0.957277516267037	1	biomass
rcp8p5	gfdl	epic	firr	GLU078	ChinaCst	11	2080	0.942695987307015	1	biomass
rcp8p5	gfdl	epic	firr	GLU078	ChinaCst	11	2085	0.917379634352161	1	biomass
rcp8p5	gfdl	epic	firr	GLU078	ChinaCst	11	2090	0.913059850677928	1	biomass
rcp8p5	gfdl	epic	firr	GLU078	ChinaCst	11	2095	0.900939793296895	1	biomass
rcp8p5	gfdl	epic	firr	GLU078	ChinaCst	11	2100	0.888868893111865	1	biomass
rcp8p5	gfdl	epic	firr	GLU079	HuangHeR	11	2015	0.984855953147007	1	biomass
rcp8p5	gfdl	epic	firr	GLU079	HuangHeR	11	2020	0.983333369411939	1	biomass
rcp8p5	gfdl	epic	firr	GLU079	HuangHeR	11	2025	0.991446255067955	1	biomass
rcp8p5	gfdl	epic	firr	GLU079	HuangHeR	11	2030	0.989059848412641	1	biomass
rcp8p5	gfdl	epic	firr	GLU079	HuangHeR	11	2035	0.986901482042713	1	biomass
rcp8p5	gfdl	epic	firr	GLU079	HuangHeR	11	2040	0.970781311315101	1	biomass
rcp8p5	gfdl	epic	firr	GLU079	HuangHeR	11	2045	0.981031304563017	1	biomass
rcp8p5	gfdl	epic	firr	GLU079	HuangHeR	11	2050	0.974224486729204	1	biomass
rcp8p5	gfdl	epic	firr	GLU079	HuangHeR	11	2055	0.95920427491969	1	biomass
rcp8p5	gfdl	epic	firr	GLU079	HuangHeR	11	2060	0.954299496193553	1	biomass
rcp8p5	gfdl	epic	firr	GLU079	HuangHeR	11	2065	0.952976520514308	1	biomass
rcp8p5	gfdl	epic	firr	GLU079	HuangHeR	11	2070	0.939109536629512	1	biomass
rcp8p5	gfdl	epic	firr	GLU079	HuangHeR	11	2075	0.945154880358714	1	biomass
rcp8p5	gfdl	epic	firr	GLU079	HuangHeR	11	2080	0.920116808577888	1	biomass
rcp8p5	gfdl	epic	firr	GLU079	HuangHeR	11	2085	0.919311234425696	1	biomass
rcp8p5	gfdl	epic	firr	GLU079	HuangHeR	11	2090	0.910153457393457	1	biomass
rcp8p5	gfdl	epic	firr	GLU079	HuangHeR	11	2095	0.891692753237632	1	biomass
rcp8p5	gfdl	epic	firr	GLU079	HuangHeR	11	2100	0.879181853212086	1	biomass
rcp8p5	gfdl	epic	firr	GLU080	MeditS	3	2015	0.999373857361996	1	biomass
rcp8p5	gfdl	epic	firr	GLU080	MeditS	3	2020	1.00378821549502	1	biomass
rcp8p5	gfdl	epic	firr	GLU080	MeditS	3	2025	1.01826102540376	1	biomass
rcp8p5	gfdl	epic	firr	GLU080	MeditS	3	2030	1.03035872866352	1	biomass
rcp8p5	gfdl	epic	firr	GLU080	MeditS	3	2035	1.04541669740212	1	biomass
rcp8p5	gfdl	epic	firr	GLU080	MeditS	3	2040	1.03756446612204	1	biomass
rcp8p5	gfdl	epic	firr	GLU080	MeditS	3	2045	1.05097087571934	1	biomass
rcp8p5	gfdl	epic	firr	GLU080	MeditS	3	2050	1.05558680522951	1	biomass
rcp8p5	gfdl	epic	firr	GLU080	MeditS	3	2055	1.06777580919556	1	biomass
rcp8p5	gfdl	epic	firr	GLU080	MeditS	3	2060	1.08319249934396	1	biomass
rcp8p5	gfdl	epic	firr	GLU080	MeditS	3	2065	1.08618328845364	1	biomass
rcp8p5	gfdl	epic	firr	GLU080	MeditS	3	2070	1.08996768466599	1	biomass
rcp8p5	gfdl	epic	firr	GLU080	MeditS	3	2075	1.09282872004567	1	biomass
rcp8p5	gfdl	epic	firr	GLU080	MeditS	3	2080	1.1053346495494	1	biomass
rcp8p5	gfdl	epic	firr	GLU080	MeditS	3	2085	1.10687004245687	1	biomass
rcp8p5	gfdl	epic	firr	GLU080	MeditS	3	2090	1.09484412462617	1	biomass
rcp8p5	gfdl	epic	firr	GLU080	MeditS	3	2095	1.06723528081925	1	biomass
rcp8p5	gfdl	epic	firr	GLU080	MeditS	3	2100	1.05484444813116	1	biomass
rcp8p5	gfdl	epic	firr	GLU081	GuadianaR	13	2015	0.989496537729086	1	biomass
rcp8p5	gfdl	epic	firr	GLU081	GuadianaR	13	2020	0.994406422905247	1	biomass
rcp8p5	gfdl	epic	firr	GLU081	GuadianaR	13	2025	0.99570653244951	1	biomass
rcp8p5	gfdl	epic	firr	GLU081	GuadianaR	13	2030	1.01870322819532	1	biomass
rcp8p5	gfdl	epic	firr	GLU081	GuadianaR	13	2035	1.04819455263237	1	biomass
rcp8p5	gfdl	epic	firr	GLU081	GuadianaR	13	2040	1.05168469981769	1	biomass
rcp8p5	gfdl	epic	firr	GLU081	GuadianaR	13	2045	1.0588299805856	1	biomass
rcp8p5	gfdl	epic	firr	GLU081	GuadianaR	13	2050	1.06404626408319	1	biomass
rcp8p5	gfdl	epic	firr	GLU081	GuadianaR	13	2055	1.08739357476857	1	biomass
rcp8p5	gfdl	epic	firr	GLU081	GuadianaR	13	2060	1.09694649212138	1	biomass
rcp8p5	gfdl	epic	firr	GLU081	GuadianaR	13	2065	1.09761888593309	1	biomass
rcp8p5	gfdl	epic	firr	GLU081	GuadianaR	13	2070	1.10107459286381	1	biomass
rcp8p5	gfdl	epic	firr	GLU081	GuadianaR	13	2075	1.11743403530155	1	biomass
rcp8p5	gfdl	epic	firr	GLU081	GuadianaR	13	2080	1.11844395540995	1	biomass
rcp8p5	gfdl	epic	firr	GLU081	GuadianaR	13	2085	1.13446937759557	1	biomass
rcp8p5	gfdl	epic	firr	GLU081	GuadianaR	13	2090	1.13110816890878	1	biomass
rcp8p5	gfdl	epic	firr	GLU081	GuadianaR	13	2095	1.12064038199496	1	biomass
rcp8p5	gfdl	epic	firr	GLU081	GuadianaR	13	2100	1.10460083820139	1	biomass
rcp8p5	gfdl	epic	firr	GLU082	Iran	21	2015	0.998559133676541	1	biomass
rcp8p5	gfdl	epic	firr	GLU082	Iran	21	2020	1.00115577347151	1	biomass
rcp8p5	gfdl	epic	firr	GLU082	Iran	21	2025	1.02241053204538	1	biomass
rcp8p5	gfdl	epic	firr	GLU082	Iran	21	2030	1.04404089324666	1	biomass
rcp8p5	gfdl	epic	firr	GLU082	Iran	21	2035	1.06557873353123	1	biomass
rcp8p5	gfdl	epic	firr	GLU082	Iran	21	2040	1.07553868408454	1	biomass
rcp8p5	gfdl	epic	firr	GLU082	Iran	21	2045	1.08663386198861	1	biomass
rcp8p5	gfdl	epic	firr	GLU082	Iran	21	2050	1.1200225974441	1	biomass
rcp8p5	gfdl	epic	firr	GLU082	Iran	21	2055	1.13071869835733	1	biomass
rcp8p5	gfdl	epic	firr	GLU082	Iran	21	2060	1.15054681762847	1	biomass
rcp8p5	gfdl	epic	firr	GLU082	Iran	21	2065	1.16602612944582	1	biomass
rcp8p5	gfdl	epic	firr	GLU082	Iran	21	2070	1.16083475143003	1	biomass
rcp8p5	gfdl	epic	firr	GLU082	Iran	21	2075	1.18405555908916	1	biomass
rcp8p5	gfdl	epic	firr	GLU082	Iran	21	2080	1.19684809532911	1	biomass
rcp8p5	gfdl	epic	firr	GLU082	Iran	21	2085	1.1898976550808	1	biomass
rcp8p5	gfdl	epic	firr	GLU082	Iran	21	2090	1.18951307666192	1	biomass
rcp8p5	gfdl	epic	firr	GLU082	Iran	21	2095	1.18916193075493	1	biomass
rcp8p5	gfdl	epic	firr	GLU082	Iran	21	2100	1.19453297345842	1	biomass
rcp8p5	gfdl	epic	firr	GLU083	GuadalqR	13	2015	0.97998308872611	1	biomass
rcp8p5	gfdl	epic	firr	GLU083	GuadalqR	13	2020	0.980260553356555	1	biomass
rcp8p5	gfdl	epic	firr	GLU083	GuadalqR	13	2025	0.975463151817362	1	biomass
rcp8p5	gfdl	epic	firr	GLU083	GuadalqR	13	2030	0.986625827512648	1	biomass
rcp8p5	gfdl	epic	firr	GLU083	GuadalqR	13	2035	1.00619103496524	1	biomass
rcp8p5	gfdl	epic	firr	GLU083	GuadalqR	13	2040	1.00752129499397	1	biomass
rcp8p5	gfdl	epic	firr	GLU083	GuadalqR	13	2045	1.01073945190226	1	biomass
rcp8p5	gfdl	epic	firr	GLU083	GuadalqR	13	2050	1.01219495212646	1	biomass
rcp8p5	gfdl	epic	firr	GLU083	GuadalqR	13	2055	1.03631205381189	1	biomass
rcp8p5	gfdl	epic	firr	GLU083	GuadalqR	13	2060	1.04871337884372	1	biomass
rcp8p5	gfdl	epic	firr	GLU083	GuadalqR	13	2065	1.04562439024136	1	biomass
rcp8p5	gfdl	epic	firr	GLU083	GuadalqR	13	2070	1.04703809688352	1	biomass
rcp8p5	gfdl	epic	firr	GLU083	GuadalqR	13	2075	1.05003964587462	1	biomass
rcp8p5	gfdl	epic	firr	GLU083	GuadalqR	13	2080	1.0467363042251	1	biomass
rcp8p5	gfdl	epic	firr	GLU083	GuadalqR	13	2085	1.0579206001587	1	biomass
rcp8p5	gfdl	epic	firr	GLU083	GuadalqR	13	2090	1.04677831362447	1	biomass
rcp8p5	gfdl	epic	firr	GLU083	GuadalqR	13	2095	1.03038163129877	1	biomass
rcp8p5	gfdl	epic	firr	GLU083	GuadalqR	13	2100	1.01648343750698	1	biomass
rcp8p5	gfdl	epic	firr	GLU084	TigrEuphR	21	2015	0.979995502909001	1	biomass
rcp8p5	gfdl	epic	firr	GLU084	TigrEuphR	21	2020	0.987876847819674	1	biomass
rcp8p5	gfdl	epic	firr	GLU084	TigrEuphR	21	2025	0.99877623580429	1	biomass
rcp8p5	gfdl	epic	firr	GLU084	TigrEuphR	21	2030	1.01777122196212	1	biomass
rcp8p5	gfdl	epic	firr	GLU084	TigrEuphR	21	2035	1.03803275580209	1	biomass
rcp8p5	gfdl	epic	firr	GLU084	TigrEuphR	21	2040	1.03428816587069	1	biomass
rcp8p5	gfdl	epic	firr	GLU084	TigrEuphR	21	2045	1.04585202723154	1	biomass
rcp8p5	gfdl	epic	firr	GLU084	TigrEuphR	21	2050	1.06786763673633	1	biomass
rcp8p5	gfdl	epic	firr	GLU084	TigrEuphR	21	2055	1.07461110522344	1	biomass
rcp8p5	gfdl	epic	firr	GLU084	TigrEuphR	21	2060	1.0817829345962	1	biomass
rcp8p5	gfdl	epic	firr	GLU084	TigrEuphR	21	2065	1.08694151818412	1	biomass
rcp8p5	gfdl	epic	firr	GLU084	TigrEuphR	21	2070	1.08330983128445	1	biomass
rcp8p5	gfdl	epic	firr	GLU084	TigrEuphR	21	2075	1.11383716414138	1	biomass
rcp8p5	gfdl	epic	firr	GLU084	TigrEuphR	21	2080	1.1237250097412	1	biomass
rcp8p5	gfdl	epic	firr	GLU084	TigrEuphR	21	2085	1.10436563413844	1	biomass
rcp8p5	gfdl	epic	firr	GLU084	TigrEuphR	21	2090	1.09736105477111	1	biomass
rcp8p5	gfdl	epic	firr	GLU084	TigrEuphR	21	2095	1.10412883334801	1	biomass
rcp8p5	gfdl	epic	firr	GLU084	TigrEuphR	21	2100	1.10270620305299	1	biomass
rcp8p5	gfdl	epic	firr	GLU085	Tarim	11	2015	1.00479761404556	1	biomass
rcp8p5	gfdl	epic	firr	GLU085	Tarim	11	2020	1.02297751974412	1	biomass
rcp8p5	gfdl	epic	firr	GLU085	Tarim	11	2025	1.03016983908909	1	biomass
rcp8p5	gfdl	epic	firr	GLU085	Tarim	11	2030	1.03895019662631	1	biomass
rcp8p5	gfdl	epic	firr	GLU085	Tarim	11	2035	1.04649474470731	1	biomass
rcp8p5	gfdl	epic	firr	GLU085	Tarim	11	2040	1.06333677731647	1	biomass
rcp8p5	gfdl	epic	firr	GLU085	Tarim	11	2045	1.05315589935662	1	biomass
rcp8p5	gfdl	epic	firr	GLU085	Tarim	11	2050	1.03730823757965	1	biomass
rcp8p5	gfdl	epic	firr	GLU085	Tarim	11	2055	1.01847075293961	1	biomass
rcp8p5	gfdl	epic	firr	GLU085	Tarim	11	2060	1.00231914541995	1	biomass
rcp8p5	gfdl	epic	firr	GLU085	Tarim	11	2065	1.00534083245001	1	biomass
rcp8p5	gfdl	epic	firr	GLU085	Tarim	11	2070	0.980020105762216	1	biomass
rcp8p5	gfdl	epic	firr	GLU085	Tarim	11	2075	0.957038432628293	1	biomass
rcp8p5	gfdl	epic	firr	GLU085	Tarim	11	2080	0.911593733929442	1	biomass
rcp8p5	gfdl	epic	firr	GLU085	Tarim	11	2085	0.897235206493208	1	biomass
rcp8p5	gfdl	epic	firr	GLU085	Tarim	11	2090	0.905596744042016	1	biomass
rcp8p5	gfdl	epic	firr	GLU085	Tarim	11	2095	0.898228071927071	1	biomass
rcp8p5	gfdl	epic	firr	GLU085	Tarim	11	2100	0.861149270763855	1	biomass
rcp8p5	gfdl	epic	firr	GLU086	AfrCstNW	3	2015	1.02560385757127	1	biomass
rcp8p5	gfdl	epic	firr	GLU086	AfrCstNW	3	2020	1.01970167654299	1	biomass
rcp8p5	gfdl	epic	firr	GLU086	AfrCstNW	3	2025	0.994447733093105	1	biomass
rcp8p5	gfdl	epic	firr	GLU086	AfrCstNW	3	2030	0.993708943347549	1	biomass
rcp8p5	gfdl	epic	firr	GLU086	AfrCstNW	3	2035	0.994828002082797	1	biomass
rcp8p5	gfdl	epic	firr	GLU086	AfrCstNW	3	2040	0.993455452900886	1	biomass
rcp8p5	gfdl	epic	firr	GLU086	AfrCstNW	3	2045	0.997157413826046	1	biomass
rcp8p5	gfdl	epic	firr	GLU086	AfrCstNW	3	2050	0.999814229603922	1	biomass
rcp8p5	gfdl	epic	firr	GLU086	AfrCstNW	3	2055	1.01075687811847	1	biomass
rcp8p5	gfdl	epic	firr	GLU086	AfrCstNW	3	2060	1.00981459298988	1	biomass
rcp8p5	gfdl	epic	firr	GLU086	AfrCstNW	3	2065	0.996048360337763	1	biomass
rcp8p5	gfdl	epic	firr	GLU086	AfrCstNW	3	2070	1.00427637730771	1	biomass
rcp8p5	gfdl	epic	firr	GLU086	AfrCstNW	3	2075	0.983681433103751	1	biomass
rcp8p5	gfdl	epic	firr	GLU086	AfrCstNW	3	2080	0.984571449457299	1	biomass
rcp8p5	gfdl	epic	firr	GLU086	AfrCstNW	3	2085	0.977659279141686	1	biomass
rcp8p5	gfdl	epic	firr	GLU086	AfrCstNW	3	2090	0.972938204636454	1	biomass
rcp8p5	gfdl	epic	firr	GLU086	AfrCstNW	3	2095	0.953738458308672	1	biomass
rcp8p5	gfdl	epic	firr	GLU086	AfrCstNW	3	2100	0.936624045313718	1	biomass
rcp8p5	gfdl	epic	firr	GLU087	NileR	2	2015	0.993119137164433	1	biomass
rcp8p5	gfdl	epic	firr	GLU087	NileR	2	2020	1.00058786220734	1	biomass
rcp8p5	gfdl	epic	firr	GLU087	NileR	2	2025	1.02967072408768	1	biomass
rcp8p5	gfdl	epic	firr	GLU087	NileR	2	2030	1.03353591788002	1	biomass
rcp8p5	gfdl	epic	firr	GLU087	NileR	2	2035	1.04374508498028	1	biomass
rcp8p5	gfdl	epic	firr	GLU087	NileR	2	2040	1.02072387891291	1	biomass
rcp8p5	gfdl	epic	firr	GLU087	NileR	2	2045	1.02464845688671	1	biomass
rcp8p5	gfdl	epic	firr	GLU087	NileR	2	2050	1.01397242933583	1	biomass
rcp8p5	gfdl	epic	firr	GLU087	NileR	2	2055	0.990367898327156	1	biomass
rcp8p5	gfdl	epic	firr	GLU087	NileR	2	2060	1.00642583895857	1	biomass
rcp8p5	gfdl	epic	firr	GLU087	NileR	2	2065	0.985185550276122	1	biomass
rcp8p5	gfdl	epic	firr	GLU087	NileR	2	2070	0.978482580948492	1	biomass
rcp8p5	gfdl	epic	firr	GLU087	NileR	2	2075	0.984590780487097	1	biomass
rcp8p5	gfdl	epic	firr	GLU087	NileR	2	2080	0.978921522318232	1	biomass
rcp8p5	gfdl	epic	firr	GLU087	NileR	2	2085	0.992761360187695	1	biomass
rcp8p5	gfdl	epic	firr	GLU087	NileR	2	2090	1.00004944651625	1	biomass
rcp8p5	gfdl	epic	firr	GLU087	NileR	2	2095	0.986306946770783	1	biomass
rcp8p5	gfdl	epic	firr	GLU087	NileR	2	2100	1.00289120786655	1	biomass
rcp8p5	gfdl	epic	firr	GLU088	PersianGulf	21	2015	0.970446377070354	1	biomass
rcp8p5	gfdl	epic	firr	GLU088	PersianGulf	21	2020	0.964173241341343	1	biomass
rcp8p5	gfdl	epic	firr	GLU088	PersianGulf	21	2025	0.977893491724331	1	biomass
rcp8p5	gfdl	epic	firr	GLU088	PersianGulf	21	2030	1.00052819704165	1	biomass
rcp8p5	gfdl	epic	firr	GLU088	PersianGulf	21	2035	1.0229832311955	1	biomass
rcp8p5	gfdl	epic	firr	GLU088	PersianGulf	21	2040	1.01633361243424	1	biomass
rcp8p5	gfdl	epic	firr	GLU088	PersianGulf	21	2045	1.02259382581414	1	biomass
rcp8p5	gfdl	epic	firr	GLU088	PersianGulf	21	2050	1.04735841151575	1	biomass
rcp8p5	gfdl	epic	firr	GLU088	PersianGulf	21	2055	1.04450945790671	1	biomass
rcp8p5	gfdl	epic	firr	GLU088	PersianGulf	21	2060	1.05956288228821	1	biomass
rcp8p5	gfdl	epic	firr	GLU088	PersianGulf	21	2065	1.06950448595467	1	biomass
rcp8p5	gfdl	epic	firr	GLU088	PersianGulf	21	2070	1.06362273966544	1	biomass
rcp8p5	gfdl	epic	firr	GLU088	PersianGulf	21	2075	1.0715980902973	1	biomass
rcp8p5	gfdl	epic	firr	GLU088	PersianGulf	21	2080	1.07135018679496	1	biomass
rcp8p5	gfdl	epic	firr	GLU088	PersianGulf	21	2085	1.04643416037034	1	biomass
rcp8p5	gfdl	epic	firr	GLU088	PersianGulf	21	2090	1.02975769187313	1	biomass
rcp8p5	gfdl	epic	firr	GLU088	PersianGulf	21	2095	0.997700815327115	1	biomass
rcp8p5	gfdl	epic	firr	GLU088	PersianGulf	21	2100	0.971676650930037	1	biomass
rcp8p5	gfdl	epic	firr	GLU089	IndusR	22	2015	0.976052461989901	1	biomass
rcp8p5	gfdl	epic	firr	GLU089	IndusR	22	2020	0.991239334972423	1	biomass
rcp8p5	gfdl	epic	firr	GLU089	IndusR	22	2025	1.01870446697856	1	biomass
rcp8p5	gfdl	epic	firr	GLU089	IndusR	22	2030	1.0087478900027	1	biomass
rcp8p5	gfdl	epic	firr	GLU089	IndusR	22	2035	1.0238267811878	1	biomass
rcp8p5	gfdl	epic	firr	GLU089	IndusR	22	2040	1.00841906489443	1	biomass
rcp8p5	gfdl	epic	firr	GLU089	IndusR	22	2045	1.01751597981634	1	biomass
rcp8p5	gfdl	epic	firr	GLU089	IndusR	22	2050	1.00499018440337	1	biomass
rcp8p5	gfdl	epic	firr	GLU089	IndusR	22	2055	0.922484193567485	1	biomass
rcp8p5	gfdl	epic	firr	GLU089	IndusR	22	2060	0.896010768076156	1	biomass
rcp8p5	gfdl	epic	firr	GLU089	IndusR	22	2065	0.83659831900452	1	biomass
rcp8p5	gfdl	epic	firr	GLU089	IndusR	22	2070	0.832528649605454	1	biomass
rcp8p5	gfdl	epic	firr	GLU089	IndusR	22	2075	0.824011627060138	1	biomass
rcp8p5	gfdl	epic	firr	GLU089	IndusR	22	2080	0.746719019684417	1	biomass
rcp8p5	gfdl	epic	firr	GLU089	IndusR	22	2085	0.689703431089099	1	biomass
rcp8p5	gfdl	epic	firr	GLU089	IndusR	22	2090	0.672923898423268	1	biomass
rcp8p5	gfdl	epic	firr	GLU089	IndusR	22	2095	0.644537132727503	1	biomass
rcp8p5	gfdl	epic	firr	GLU089	IndusR	22	2100	0.603357299156808	1	biomass
rcp8p5	gfdl	epic	firr	GLU090	FarahrudR	27	2015	1.02417121519126	1	biomass
rcp8p5	gfdl	epic	firr	GLU090	FarahrudR	27	2020	1.03032850912555	1	biomass
rcp8p5	gfdl	epic	firr	GLU090	FarahrudR	27	2025	1.04525396660846	1	biomass
rcp8p5	gfdl	epic	firr	GLU090	FarahrudR	27	2030	1.05126238545223	1	biomass
rcp8p5	gfdl	epic	firr	GLU090	FarahrudR	27	2035	1.05137209054197	1	biomass
rcp8p5	gfdl	epic	firr	GLU090	FarahrudR	27	2040	1.05035993327934	1	biomass
rcp8p5	gfdl	epic	firr	GLU090	FarahrudR	27	2045	1.07237806077466	1	biomass
rcp8p5	gfdl	epic	firr	GLU090	FarahrudR	27	2050	1.07679982300043	1	biomass
rcp8p5	gfdl	epic	firr	GLU090	FarahrudR	27	2055	1.07526752759574	1	biomass
rcp8p5	gfdl	epic	firr	GLU090	FarahrudR	27	2060	1.07697223707527	1	biomass
rcp8p5	gfdl	epic	firr	GLU090	FarahrudR	27	2065	1.11086434551209	1	biomass
rcp8p5	gfdl	epic	firr	GLU090	FarahrudR	27	2070	1.12438142739414	1	biomass
rcp8p5	gfdl	epic	firr	GLU090	FarahrudR	27	2075	1.1127992256605	1	biomass
rcp8p5	gfdl	epic	firr	GLU090	FarahrudR	27	2080	1.11348977981193	1	biomass
rcp8p5	gfdl	epic	firr	GLU090	FarahrudR	27	2085	1.13842909577845	1	biomass
rcp8p5	gfdl	epic	firr	GLU090	FarahrudR	27	2090	1.13186681470309	1	biomass
rcp8p5	gfdl	epic	firr	GLU090	FarahrudR	27	2095	1.12542920183985	1	biomass
rcp8p5	gfdl	epic	firr	GLU090	FarahrudR	27	2100	1.13348951806323	1	biomass
rcp8p5	gfdl	epic	firr	GLU091	MexBaja	20	2015	1.00268048118764	1	biomass
rcp8p5	gfdl	epic	firr	GLU091	MexBaja	20	2020	1.01336745607437	1	biomass
rcp8p5	gfdl	epic	firr	GLU091	MexBaja	20	2025	1.0198640718069	1	biomass
rcp8p5	gfdl	epic	firr	GLU091	MexBaja	20	2030	1.02748421507543	1	biomass
rcp8p5	gfdl	epic	firr	GLU091	MexBaja	20	2035	1.04733893334088	1	biomass
rcp8p5	gfdl	epic	firr	GLU091	MexBaja	20	2040	1.0566199179326	1	biomass
rcp8p5	gfdl	epic	firr	GLU091	MexBaja	20	2045	1.06636775877006	1	biomass
rcp8p5	gfdl	epic	firr	GLU091	MexBaja	20	2050	1.0527377930361	1	biomass
rcp8p5	gfdl	epic	firr	GLU091	MexBaja	20	2055	1.04162971116427	1	biomass
rcp8p5	gfdl	epic	firr	GLU091	MexBaja	20	2060	1.04010872896326	1	biomass
rcp8p5	gfdl	epic	firr	GLU091	MexBaja	20	2065	1.02088793629284	1	biomass
rcp8p5	gfdl	epic	firr	GLU091	MexBaja	20	2070	1.02013379525444	1	biomass
rcp8p5	gfdl	epic	firr	GLU091	MexBaja	20	2075	0.994295119098137	1	biomass
rcp8p5	gfdl	epic	firr	GLU091	MexBaja	20	2080	0.971471240375109	1	biomass
rcp8p5	gfdl	epic	firr	GLU091	MexBaja	20	2085	0.939531966147945	1	biomass
rcp8p5	gfdl	epic	firr	GLU091	MexBaja	20	2090	0.925591976242791	1	biomass
rcp8p5	gfdl	epic	firr	GLU091	MexBaja	20	2095	0.892314952441061	1	biomass
rcp8p5	gfdl	epic	firr	GLU091	MexBaja	20	2100	0.869054795497103	1	biomass
rcp8p5	gfdl	epic	firr	GLU093	RedSeaE	21	2015	0.972720126043975	1	biomass
rcp8p5	gfdl	epic	firr	GLU093	RedSeaE	21	2020	0.964808067735964	1	biomass
rcp8p5	gfdl	epic	firr	GLU093	RedSeaE	21	2025	0.975655985171704	1	biomass
rcp8p5	gfdl	epic	firr	GLU093	RedSeaE	21	2030	0.962607960787499	1	biomass
rcp8p5	gfdl	epic	firr	GLU093	RedSeaE	21	2035	0.955465402012367	1	biomass
rcp8p5	gfdl	epic	firr	GLU093	RedSeaE	21	2040	0.957371071637924	1	biomass
rcp8p5	gfdl	epic	firr	GLU093	RedSeaE	21	2045	0.952297507849504	1	biomass
rcp8p5	gfdl	epic	firr	GLU093	RedSeaE	21	2050	0.963937260934464	1	biomass
rcp8p5	gfdl	epic	firr	GLU093	RedSeaE	21	2055	0.957920810126769	1	biomass
rcp8p5	gfdl	epic	firr	GLU093	RedSeaE	21	2060	0.947926741643674	1	biomass
rcp8p5	gfdl	epic	firr	GLU093	RedSeaE	21	2065	0.926243704959872	1	biomass
rcp8p5	gfdl	epic	firr	GLU093	RedSeaE	21	2070	0.9173450907575	1	biomass
rcp8p5	gfdl	epic	firr	GLU093	RedSeaE	21	2075	0.906442946315964	1	biomass
rcp8p5	gfdl	epic	firr	GLU093	RedSeaE	21	2080	0.889359017304716	1	biomass
rcp8p5	gfdl	epic	firr	GLU093	RedSeaE	21	2085	0.878893217867366	1	biomass
rcp8p5	gfdl	epic	firr	GLU093	RedSeaE	21	2090	0.865180959082336	1	biomass
rcp8p5	gfdl	epic	firr	GLU093	RedSeaE	21	2095	0.86604026299401	1	biomass
rcp8p5	gfdl	epic	firr	GLU093	RedSeaE	21	2100	0.869413117943396	1	biomass
rcp8p5	gfdl	epic	firr	GLU094	ArabianP	21	2015	1.00771681771369	1	biomass
rcp8p5	gfdl	epic	firr	GLU094	ArabianP	21	2020	1.00496725678758	1	biomass
rcp8p5	gfdl	epic	firr	GLU094	ArabianP	21	2025	0.994363503105253	1	biomass
rcp8p5	gfdl	epic	firr	GLU094	ArabianP	21	2030	1.00952806824109	1	biomass
rcp8p5	gfdl	epic	firr	GLU094	ArabianP	21	2035	1.01735234333549	1	biomass
rcp8p5	gfdl	epic	firr	GLU094	ArabianP	21	2040	1.00854736715146	1	biomass
rcp8p5	gfdl	epic	firr	GLU094	ArabianP	21	2045	1.03789965642437	1	biomass
rcp8p5	gfdl	epic	firr	GLU094	ArabianP	21	2050	1.07283507177838	1	biomass
rcp8p5	gfdl	epic	firr	GLU094	ArabianP	21	2055	1.12240333086568	1	biomass
rcp8p5	gfdl	epic	firr	GLU094	ArabianP	21	2060	1.16525730149308	1	biomass
rcp8p5	gfdl	epic	firr	GLU094	ArabianP	21	2065	1.18496352779975	1	biomass
rcp8p5	gfdl	epic	firr	GLU094	ArabianP	21	2070	1.18492815980036	1	biomass
rcp8p5	gfdl	epic	firr	GLU094	ArabianP	21	2075	1.18610740181017	1	biomass
rcp8p5	gfdl	epic	firr	GLU094	ArabianP	21	2080	1.18610740181017	1	biomass
rcp8p5	gfdl	epic	firr	GLU094	ArabianP	21	2085	1.18610740181017	1	biomass
rcp8p5	gfdl	epic	firr	GLU094	ArabianP	21	2090	1.18610740181017	1	biomass
rcp8p5	gfdl	epic	firr	GLU094	ArabianP	21	2095	1.18610740181017	1	biomass
rcp8p5	gfdl	epic	firr	GLU094	ArabianP	21	2100	1.18610740181017	1	biomass
rcp8p5	gfdl	epic	firr	GLU095	DeadSea	21	2015	0.992184055690921	1	biomass
rcp8p5	gfdl	epic	firr	GLU095	DeadSea	21	2020	0.994949321673425	1	biomass
rcp8p5	gfdl	epic	firr	GLU095	DeadSea	21	2025	1.01232217852812	1	biomass
rcp8p5	gfdl	epic	firr	GLU095	DeadSea	21	2030	1.0339729340219	1	biomass
rcp8p5	gfdl	epic	firr	GLU095	DeadSea	21	2035	1.0485879294319	1	biomass
rcp8p5	gfdl	epic	firr	GLU095	DeadSea	21	2040	1.03587625263927	1	biomass
rcp8p5	gfdl	epic	firr	GLU095	DeadSea	21	2045	1.05398476033184	1	biomass
rcp8p5	gfdl	epic	firr	GLU095	DeadSea	21	2050	1.05674186243918	1	biomass
rcp8p5	gfdl	epic	firr	GLU095	DeadSea	21	2055	1.05778286692492	1	biomass
rcp8p5	gfdl	epic	firr	GLU095	DeadSea	21	2060	1.075805403171	1	biomass
rcp8p5	gfdl	epic	firr	GLU095	DeadSea	21	2065	1.06836561704308	1	biomass
rcp8p5	gfdl	epic	firr	GLU095	DeadSea	21	2070	1.06362388631604	1	biomass
rcp8p5	gfdl	epic	firr	GLU095	DeadSea	21	2075	1.0724503127144	1	biomass
rcp8p5	gfdl	epic	firr	GLU095	DeadSea	21	2080	1.08006014924719	1	biomass
rcp8p5	gfdl	epic	firr	GLU095	DeadSea	21	2085	1.08561006579104	1	biomass
rcp8p5	gfdl	epic	firr	GLU095	DeadSea	21	2090	1.07985295560409	1	biomass
rcp8p5	gfdl	epic	firr	GLU095	DeadSea	21	2095	1.06865444742666	1	biomass
rcp8p5	gfdl	epic	firr	GLU095	DeadSea	21	2100	1.07412558056778	1	biomass
rcp8p5	gfdl	epic	firr	GLU096	MexCstNW	20	2015	0.983172626224533	1	biomass
rcp8p5	gfdl	epic	firr	GLU096	MexCstNW	20	2020	0.98206307108476	1	biomass
rcp8p5	gfdl	epic	firr	GLU096	MexCstNW	20	2025	0.969469638783846	1	biomass
rcp8p5	gfdl	epic	firr	GLU096	MexCstNW	20	2030	0.981243346319068	1	biomass
rcp8p5	gfdl	epic	firr	GLU096	MexCstNW	20	2035	0.982751035349586	1	biomass
rcp8p5	gfdl	epic	firr	GLU096	MexCstNW	20	2040	0.982629845123628	1	biomass
rcp8p5	gfdl	epic	firr	GLU096	MexCstNW	20	2045	0.971495256575958	1	biomass
rcp8p5	gfdl	epic	firr	GLU096	MexCstNW	20	2050	0.938832020285514	1	biomass
rcp8p5	gfdl	epic	firr	GLU096	MexCstNW	20	2055	0.91089232564599	1	biomass
rcp8p5	gfdl	epic	firr	GLU096	MexCstNW	20	2060	0.897765682086147	1	biomass
rcp8p5	gfdl	epic	firr	GLU096	MexCstNW	20	2065	0.850616178547851	1	biomass
rcp8p5	gfdl	epic	firr	GLU096	MexCstNW	20	2070	0.846042255363187	1	biomass
rcp8p5	gfdl	epic	firr	GLU096	MexCstNW	20	2075	0.800941853786772	1	biomass
rcp8p5	gfdl	epic	firr	GLU096	MexCstNW	20	2080	0.77475179019638	1	biomass
rcp8p5	gfdl	epic	firr	GLU096	MexCstNW	20	2085	0.732934979339928	1	biomass
rcp8p5	gfdl	epic	firr	GLU096	MexCstNW	20	2090	0.720990775122046	1	biomass
rcp8p5	gfdl	epic	firr	GLU096	MexCstNW	20	2095	0.70128529970246	1	biomass
rcp8p5	gfdl	epic	firr	GLU096	MexCstNW	20	2100	0.696957203665169	1	biomass
rcp8p5	gfdl	epic	firr	GLU097	Helmand	27	2015	1.0118258881613	1	biomass
rcp8p5	gfdl	epic	firr	GLU097	Helmand	27	2020	1.03121487966537	1	biomass
rcp8p5	gfdl	epic	firr	GLU097	Helmand	27	2025	1.05053835570535	1	biomass
rcp8p5	gfdl	epic	firr	GLU097	Helmand	27	2030	1.06209429130295	1	biomass
rcp8p5	gfdl	epic	firr	GLU097	Helmand	27	2035	1.07735718207444	1	biomass
rcp8p5	gfdl	epic	firr	GLU097	Helmand	27	2040	1.07137199497426	1	biomass
rcp8p5	gfdl	epic	firr	GLU097	Helmand	27	2045	1.10376813727476	1	biomass
rcp8p5	gfdl	epic	firr	GLU097	Helmand	27	2050	1.11324005597692	1	biomass
rcp8p5	gfdl	epic	firr	GLU097	Helmand	27	2055	1.10675951007419	1	biomass
rcp8p5	gfdl	epic	firr	GLU097	Helmand	27	2060	1.1001505120841	1	biomass
rcp8p5	gfdl	epic	firr	GLU097	Helmand	27	2065	1.12264644246007	1	biomass
rcp8p5	gfdl	epic	firr	GLU097	Helmand	27	2070	1.13104379883311	1	biomass
rcp8p5	gfdl	epic	firr	GLU097	Helmand	27	2075	1.10954083747237	1	biomass
rcp8p5	gfdl	epic	firr	GLU097	Helmand	27	2080	1.09440713071659	1	biomass
rcp8p5	gfdl	epic	firr	GLU097	Helmand	27	2085	1.10404819604231	1	biomass
rcp8p5	gfdl	epic	firr	GLU097	Helmand	27	2090	1.09841523483668	1	biomass
rcp8p5	gfdl	epic	firr	GLU097	Helmand	27	2095	1.09140378335877	1	biomass
rcp8p5	gfdl	epic	firr	GLU097	Helmand	27	2100	1.08355605852558	1	biomass
rcp8p5	gfdl	epic	firr	GLU099	EJrdnSyr	21	2015	0.995274881098894	1	biomass
rcp8p5	gfdl	epic	firr	GLU099	EJrdnSyr	21	2020	0.992800280237417	1	biomass
rcp8p5	gfdl	epic	firr	GLU099	EJrdnSyr	21	2025	1.01798609563327	1	biomass
rcp8p5	gfdl	epic	firr	GLU099	EJrdnSyr	21	2030	1.04637499044301	1	biomass
rcp8p5	gfdl	epic	firr	GLU099	EJrdnSyr	21	2035	1.05793982146915	1	biomass
rcp8p5	gfdl	epic	firr	GLU099	EJrdnSyr	21	2040	1.05066558186354	1	biomass
rcp8p5	gfdl	epic	firr	GLU099	EJrdnSyr	21	2045	1.0789572470194	1	biomass
rcp8p5	gfdl	epic	firr	GLU099	EJrdnSyr	21	2050	1.08476176925894	1	biomass
rcp8p5	gfdl	epic	firr	GLU099	EJrdnSyr	21	2055	1.07786102141274	1	biomass
rcp8p5	gfdl	epic	firr	GLU099	EJrdnSyr	21	2060	1.10157127752917	1	biomass
rcp8p5	gfdl	epic	firr	GLU099	EJrdnSyr	21	2065	1.09918397511179	1	biomass
rcp8p5	gfdl	epic	firr	GLU099	EJrdnSyr	21	2070	1.08916274652067	1	biomass
rcp8p5	gfdl	epic	firr	GLU099	EJrdnSyr	21	2075	1.10640282282962	1	biomass
rcp8p5	gfdl	epic	firr	GLU099	EJrdnSyr	21	2080	1.12900008559897	1	biomass
rcp8p5	gfdl	epic	firr	GLU099	EJrdnSyr	21	2085	1.14664373250317	1	biomass
rcp8p5	gfdl	epic	firr	GLU099	EJrdnSyr	21	2090	1.15097251526931	1	biomass
rcp8p5	gfdl	epic	firr	GLU099	EJrdnSyr	21	2095	1.15379559143982	1	biomass
rcp8p5	gfdl	epic	firr	GLU099	EJrdnSyr	21	2100	1.16892883423755	1	biomass
rcp8p5	gfdl	epic	firr	GLU100	AfrCstNE	2	2015	0.971953447800705	1	biomass
rcp8p5	gfdl	epic	firr	GLU100	AfrCstNE	2	2020	0.965368829368241	1	biomass
rcp8p5	gfdl	epic	firr	GLU100	AfrCstNE	2	2025	0.989421960272345	1	biomass
rcp8p5	gfdl	epic	firr	GLU100	AfrCstNE	2	2030	0.982140735739375	1	biomass
rcp8p5	gfdl	epic	firr	GLU100	AfrCstNE	2	2035	0.97057895808757	1	biomass
rcp8p5	gfdl	epic	firr	GLU100	AfrCstNE	2	2040	0.96687510743947	1	biomass
rcp8p5	gfdl	epic	firr	GLU100	AfrCstNE	2	2045	0.971374657093788	1	biomass
rcp8p5	gfdl	epic	firr	GLU100	AfrCstNE	2	2050	0.999969840462123	1	biomass
rcp8p5	gfdl	epic	firr	GLU100	AfrCstNE	2	2055	0.999406783487764	1	biomass
rcp8p5	gfdl	epic	firr	GLU100	AfrCstNE	2	2060	1.00973303990265	1	biomass
rcp8p5	gfdl	epic	firr	GLU100	AfrCstNE	2	2065	1.00658650116824	1	biomass
rcp8p5	gfdl	epic	firr	GLU100	AfrCstNE	2	2070	1.0037010111432	1	biomass
rcp8p5	gfdl	epic	firr	GLU100	AfrCstNE	2	2075	1.00415754588852	1	biomass
rcp8p5	gfdl	epic	firr	GLU100	AfrCstNE	2	2080	0.978183246271835	1	biomass
rcp8p5	gfdl	epic	firr	GLU100	AfrCstNE	2	2085	0.949118922635642	1	biomass
rcp8p5	gfdl	epic	firr	GLU100	AfrCstNE	2	2090	0.946992944851996	1	biomass
rcp8p5	gfdl	epic	firr	GLU100	AfrCstNE	2	2095	0.931623101346747	1	biomass
rcp8p5	gfdl	epic	firr	GLU100	AfrCstNE	2	2100	0.928493246629312	1	biomass
rcp8p5	gfdl	epic	firr	GLU101	Caribbean	9	2015	1.01652349808243	1	biomass
rcp8p5	gfdl	epic	firr	GLU101	Caribbean	9	2020	1.02176004940197	1	biomass
rcp8p5	gfdl	epic	firr	GLU101	Caribbean	9	2025	1.02373757695738	1	biomass
rcp8p5	gfdl	epic	firr	GLU101	Caribbean	9	2030	1.03238073247126	1	biomass
rcp8p5	gfdl	epic	firr	GLU101	Caribbean	9	2035	1.04097625903535	1	biomass
rcp8p5	gfdl	epic	firr	GLU101	Caribbean	9	2040	1.05065455685196	1	biomass
rcp8p5	gfdl	epic	firr	GLU101	Caribbean	9	2045	1.05551823545468	1	biomass
rcp8p5	gfdl	epic	firr	GLU101	Caribbean	9	2050	1.0636407409124	1	biomass
rcp8p5	gfdl	epic	firr	GLU101	Caribbean	9	2055	1.07731413121051	1	biomass
rcp8p5	gfdl	epic	firr	GLU101	Caribbean	9	2060	1.08859722681982	1	biomass
rcp8p5	gfdl	epic	firr	GLU101	Caribbean	9	2065	1.09987440015302	1	biomass
rcp8p5	gfdl	epic	firr	GLU101	Caribbean	9	2070	1.10554828305319	1	biomass
rcp8p5	gfdl	epic	firr	GLU101	Caribbean	9	2075	1.1058801997811	1	biomass
rcp8p5	gfdl	epic	firr	GLU101	Caribbean	9	2080	1.11222941594673	1	biomass
rcp8p5	gfdl	epic	firr	GLU101	Caribbean	9	2085	1.11273719580956	1	biomass
rcp8p5	gfdl	epic	firr	GLU101	Caribbean	9	2090	1.10997756335132	1	biomass
rcp8p5	gfdl	epic	firr	GLU101	Caribbean	9	2095	1.10482062544955	1	biomass
rcp8p5	gfdl	epic	firr	GLU101	Caribbean	9	2100	1.09971836628423	1	biomass
rcp8p5	gfdl	epic	firr	GLU102	HamuMashR	22	2015	0.984528534905414	1	biomass
rcp8p5	gfdl	epic	firr	GLU102	HamuMashR	22	2020	1.0118557325034	1	biomass
rcp8p5	gfdl	epic	firr	GLU102	HamuMashR	22	2025	1.03019619874902	1	biomass
rcp8p5	gfdl	epic	firr	GLU102	HamuMashR	22	2030	1.04387396156338	1	biomass
rcp8p5	gfdl	epic	firr	GLU102	HamuMashR	22	2035	1.06297266075649	1	biomass
rcp8p5	gfdl	epic	firr	GLU102	HamuMashR	22	2040	1.04033837843255	1	biomass
rcp8p5	gfdl	epic	firr	GLU102	HamuMashR	22	2045	1.06439777665297	1	biomass
rcp8p5	gfdl	epic	firr	GLU102	HamuMashR	22	2050	1.04097976600447	1	biomass
rcp8p5	gfdl	epic	firr	GLU102	HamuMashR	22	2055	1.0105587458298	1	biomass
rcp8p5	gfdl	epic	firr	GLU102	HamuMashR	22	2060	1.00531104593082	1	biomass
rcp8p5	gfdl	epic	firr	GLU102	HamuMashR	22	2065	0.988129705699779	1	biomass
rcp8p5	gfdl	epic	firr	GLU102	HamuMashR	22	2070	0.992105044131284	1	biomass
rcp8p5	gfdl	epic	firr	GLU102	HamuMashR	22	2075	0.962747773944585	1	biomass
rcp8p5	gfdl	epic	firr	GLU102	HamuMashR	22	2080	0.930045366727193	1	biomass
rcp8p5	gfdl	epic	firr	GLU102	HamuMashR	22	2085	0.915841415872872	1	biomass
rcp8p5	gfdl	epic	firr	GLU102	HamuMashR	22	2090	0.899624921850336	1	biomass
rcp8p5	gfdl	epic	firr	GLU102	HamuMashR	22	2095	0.876492468162387	1	biomass
rcp8p5	gfdl	epic	firr	GLU102	HamuMashR	22	2100	0.858384478056928	1	biomass
rcp8p5	gfdl	epic	firr	GLU104	ArabianSea	22	2015	0.986501316001247	1	biomass
rcp8p5	gfdl	epic	firr	GLU104	ArabianSea	22	2020	1.0024557084068	1	biomass
rcp8p5	gfdl	epic	firr	GLU104	ArabianSea	22	2025	1.02064443045559	1	biomass
rcp8p5	gfdl	epic	firr	GLU104	ArabianSea	22	2030	1.03477211518807	1	biomass
rcp8p5	gfdl	epic	firr	GLU104	ArabianSea	22	2035	1.05659761476393	1	biomass
rcp8p5	gfdl	epic	firr	GLU104	ArabianSea	22	2040	1.05860502190801	1	biomass
rcp8p5	gfdl	epic	firr	GLU104	ArabianSea	22	2045	1.07858957559755	1	biomass
rcp8p5	gfdl	epic	firr	GLU104	ArabianSea	22	2050	1.08170632026999	1	biomass
rcp8p5	gfdl	epic	firr	GLU104	ArabianSea	22	2055	1.08585116256829	1	biomass
rcp8p5	gfdl	epic	firr	GLU104	ArabianSea	22	2060	1.09461247638974	1	biomass
rcp8p5	gfdl	epic	firr	GLU104	ArabianSea	22	2065	1.09606528619213	1	biomass
rcp8p5	gfdl	epic	firr	GLU104	ArabianSea	22	2070	1.09827856652677	1	biomass
rcp8p5	gfdl	epic	firr	GLU104	ArabianSea	22	2075	1.1045481188323	1	biomass
rcp8p5	gfdl	epic	firr	GLU104	ArabianSea	22	2080	1.1021318584567	1	biomass
rcp8p5	gfdl	epic	firr	GLU104	ArabianSea	22	2085	1.09969470919118	1	biomass
rcp8p5	gfdl	epic	firr	GLU104	ArabianSea	22	2090	1.09564056592168	1	biomass
rcp8p5	gfdl	epic	firr	GLU104	ArabianSea	22	2095	1.09239439871061	1	biomass
rcp8p5	gfdl	epic	firr	GLU104	ArabianSea	22	2100	1.09137731145937	1	biomass
rcp8p5	gfdl	epic	firr	GLU105	MexGulf	20	2015	0.96593884669734	1	biomass
rcp8p5	gfdl	epic	firr	GLU105	MexGulf	20	2020	0.960919877033968	1	biomass
rcp8p5	gfdl	epic	firr	GLU105	MexGulf	20	2025	0.972667884506134	1	biomass
rcp8p5	gfdl	epic	firr	GLU105	MexGulf	20	2030	0.963091433180646	1	biomass
rcp8p5	gfdl	epic	firr	GLU105	MexGulf	20	2035	0.957976784611146	1	biomass
rcp8p5	gfdl	epic	firr	GLU105	MexGulf	20	2040	0.965326935432631	1	biomass
rcp8p5	gfdl	epic	firr	GLU105	MexGulf	20	2045	0.954597588059812	1	biomass
rcp8p5	gfdl	epic	firr	GLU105	MexGulf	20	2050	0.94135189100299	1	biomass
rcp8p5	gfdl	epic	firr	GLU105	MexGulf	20	2055	0.922458158531837	1	biomass
rcp8p5	gfdl	epic	firr	GLU105	MexGulf	20	2060	0.911545151582272	1	biomass
rcp8p5	gfdl	epic	firr	GLU105	MexGulf	20	2065	0.880540170595734	1	biomass
rcp8p5	gfdl	epic	firr	GLU105	MexGulf	20	2070	0.859575873103476	1	biomass
rcp8p5	gfdl	epic	firr	GLU105	MexGulf	20	2075	0.842783378065141	1	biomass
rcp8p5	gfdl	epic	firr	GLU105	MexGulf	20	2080	0.830166346094202	1	biomass
rcp8p5	gfdl	epic	firr	GLU105	MexGulf	20	2085	0.803764043438719	1	biomass
rcp8p5	gfdl	epic	firr	GLU105	MexGulf	20	2090	0.791770788618521	1	biomass
rcp8p5	gfdl	epic	firr	GLU105	MexGulf	20	2095	0.769901713407889	1	biomass
rcp8p5	gfdl	epic	firr	GLU105	MexGulf	20	2100	0.772426286055962	1	biomass
rcp8p5	gfdl	epic	firr	GLU106	Yangtze	11	2015	0.992869361739847	1	biomass
rcp8p5	gfdl	epic	firr	GLU106	Yangtze	11	2020	0.992745769753629	1	biomass
rcp8p5	gfdl	epic	firr	GLU106	Yangtze	11	2025	0.994976000596927	1	biomass
rcp8p5	gfdl	epic	firr	GLU106	Yangtze	11	2030	1.00324058862697	1	biomass
rcp8p5	gfdl	epic	firr	GLU106	Yangtze	11	2035	1.00256325270476	1	biomass
rcp8p5	gfdl	epic	firr	GLU106	Yangtze	11	2040	0.999896103520231	1	biomass
rcp8p5	gfdl	epic	firr	GLU106	Yangtze	11	2045	1.00245615028488	1	biomass
rcp8p5	gfdl	epic	firr	GLU106	Yangtze	11	2050	1.0009100081571	1	biomass
rcp8p5	gfdl	epic	firr	GLU106	Yangtze	11	2055	0.995569235254005	1	biomass
rcp8p5	gfdl	epic	firr	GLU106	Yangtze	11	2060	0.990712969328922	1	biomass
rcp8p5	gfdl	epic	firr	GLU106	Yangtze	11	2065	0.978443291051472	1	biomass
rcp8p5	gfdl	epic	firr	GLU106	Yangtze	11	2070	0.975916354936602	1	biomass
rcp8p5	gfdl	epic	firr	GLU106	Yangtze	11	2075	0.965211477853657	1	biomass
rcp8p5	gfdl	epic	firr	GLU106	Yangtze	11	2080	0.944448267520727	1	biomass
rcp8p5	gfdl	epic	firr	GLU106	Yangtze	11	2085	0.923487914029571	1	biomass
rcp8p5	gfdl	epic	firr	GLU106	Yangtze	11	2090	0.91110610849436	1	biomass
rcp8p5	gfdl	epic	firr	GLU106	Yangtze	11	2095	0.901827527769362	1	biomass
rcp8p5	gfdl	epic	firr	GLU106	Yangtze	11	2100	0.88507353182817	1	biomass
rcp8p5	gfdl	epic	firr	GLU107	SabarmatiR	17	2015	0.976434089744664	1	biomass
rcp8p5	gfdl	epic	firr	GLU107	SabarmatiR	17	2020	0.982653318827407	1	biomass
rcp8p5	gfdl	epic	firr	GLU107	SabarmatiR	17	2025	1.00195024838834	1	biomass
rcp8p5	gfdl	epic	firr	GLU107	SabarmatiR	17	2030	0.990196567030338	1	biomass
rcp8p5	gfdl	epic	firr	GLU107	SabarmatiR	17	2035	0.997424249001241	1	biomass
rcp8p5	gfdl	epic	firr	GLU107	SabarmatiR	17	2040	0.99094161278974	1	biomass
rcp8p5	gfdl	epic	firr	GLU107	SabarmatiR	17	2045	0.99332570638904	1	biomass
rcp8p5	gfdl	epic	firr	GLU107	SabarmatiR	17	2050	0.975785995858136	1	biomass
rcp8p5	gfdl	epic	firr	GLU107	SabarmatiR	17	2055	0.925805468238697	1	biomass
rcp8p5	gfdl	epic	firr	GLU107	SabarmatiR	17	2060	0.927642403101964	1	biomass
rcp8p5	gfdl	epic	firr	GLU107	SabarmatiR	17	2065	0.881705035812569	1	biomass
rcp8p5	gfdl	epic	firr	GLU107	SabarmatiR	17	2070	0.872148705849648	1	biomass
rcp8p5	gfdl	epic	firr	GLU107	SabarmatiR	17	2075	0.849705691863675	1	biomass
rcp8p5	gfdl	epic	firr	GLU107	SabarmatiR	17	2080	0.799510599082859	1	biomass
rcp8p5	gfdl	epic	firr	GLU107	SabarmatiR	17	2085	0.751392942242136	1	biomass
rcp8p5	gfdl	epic	firr	GLU107	SabarmatiR	17	2090	0.722824801843463	1	biomass
rcp8p5	gfdl	epic	firr	GLU107	SabarmatiR	17	2095	0.685982991258322	1	biomass
rcp8p5	gfdl	epic	firr	GLU107	SabarmatiR	17	2100	0.662250125906746	1	biomass
rcp8p5	gfdl	epic	firr	GLU108	XunJiang	11	2015	0.990785132200111	1	biomass
rcp8p5	gfdl	epic	firr	GLU108	XunJiang	11	2020	0.997641764428855	1	biomass
rcp8p5	gfdl	epic	firr	GLU108	XunJiang	11	2025	1.00248881967816	1	biomass
rcp8p5	gfdl	epic	firr	GLU108	XunJiang	11	2030	0.996978910230375	1	biomass
rcp8p5	gfdl	epic	firr	GLU108	XunJiang	11	2035	1.00212071184245	1	biomass
rcp8p5	gfdl	epic	firr	GLU108	XunJiang	11	2040	1.00572362237273	1	biomass
rcp8p5	gfdl	epic	firr	GLU108	XunJiang	11	2045	1.00908547286384	1	biomass
rcp8p5	gfdl	epic	firr	GLU108	XunJiang	11	2050	0.997301597159991	1	biomass
rcp8p5	gfdl	epic	firr	GLU108	XunJiang	11	2055	1.00609717184838	1	biomass
rcp8p5	gfdl	epic	firr	GLU108	XunJiang	11	2060	1.01283454343287	1	biomass
rcp8p5	gfdl	epic	firr	GLU108	XunJiang	11	2065	1.01131074913707	1	biomass
rcp8p5	gfdl	epic	firr	GLU108	XunJiang	11	2070	1.00808881334954	1	biomass
rcp8p5	gfdl	epic	firr	GLU108	XunJiang	11	2075	0.996066249314712	1	biomass
rcp8p5	gfdl	epic	firr	GLU108	XunJiang	11	2080	0.996202747424478	1	biomass
rcp8p5	gfdl	epic	firr	GLU108	XunJiang	11	2085	0.980352939233113	1	biomass
rcp8p5	gfdl	epic	firr	GLU108	XunJiang	11	2090	0.962161368680305	1	biomass
rcp8p5	gfdl	epic	firr	GLU108	XunJiang	11	2095	0.948571747477557	1	biomass
rcp8p5	gfdl	epic	firr	GLU108	XunJiang	11	2100	0.940296740107006	1	biomass
rcp8p5	gfdl	epic	firr	GLU109	Hong	29	2015	1.00458243034608	1	biomass
rcp8p5	gfdl	epic	firr	GLU109	Hong	29	2020	1.0110978803317	1	biomass
rcp8p5	gfdl	epic	firr	GLU109	Hong	29	2025	1.01634269541146	1	biomass
rcp8p5	gfdl	epic	firr	GLU109	Hong	29	2030	1.03515293294311	1	biomass
rcp8p5	gfdl	epic	firr	GLU109	Hong	29	2035	1.05048271453626	1	biomass
rcp8p5	gfdl	epic	firr	GLU109	Hong	29	2040	1.05272914163441	1	biomass
rcp8p5	gfdl	epic	firr	GLU109	Hong	29	2045	1.07607242426715	1	biomass
rcp8p5	gfdl	epic	firr	GLU109	Hong	29	2050	1.06298287460118	1	biomass
rcp8p5	gfdl	epic	firr	GLU109	Hong	29	2055	1.06233475278046	1	biomass
rcp8p5	gfdl	epic	firr	GLU109	Hong	29	2060	1.06391669432816	1	biomass
rcp8p5	gfdl	epic	firr	GLU109	Hong	29	2065	1.06528981775643	1	biomass
rcp8p5	gfdl	epic	firr	GLU109	Hong	29	2070	1.06987998242278	1	biomass
rcp8p5	gfdl	epic	firr	GLU109	Hong	29	2075	1.07192343783964	1	biomass
rcp8p5	gfdl	epic	firr	GLU109	Hong	29	2080	1.06767057035175	1	biomass
rcp8p5	gfdl	epic	firr	GLU109	Hong	29	2085	1.06595835199529	1	biomass
rcp8p5	gfdl	epic	firr	GLU109	Hong	29	2090	1.06429730146869	1	biomass
rcp8p5	gfdl	epic	firr	GLU109	Hong	29	2095	1.05934325315692	1	biomass
rcp8p5	gfdl	epic	firr	GLU109	Hong	29	2100	1.0480406939555	1	biomass
rcp8p5	gfdl	epic	firr	GLU110	GangesR	17	2015	0.983622054256733	1	biomass
rcp8p5	gfdl	epic	firr	GLU110	GangesR	17	2020	0.984484380946113	1	biomass
rcp8p5	gfdl	epic	firr	GLU110	GangesR	17	2025	0.995938558782601	1	biomass
rcp8p5	gfdl	epic	firr	GLU110	GangesR	17	2030	0.999974574393796	1	biomass
rcp8p5	gfdl	epic	firr	GLU110	GangesR	17	2035	0.996704178150501	1	biomass
rcp8p5	gfdl	epic	firr	GLU110	GangesR	17	2040	0.995508375251167	1	biomass
rcp8p5	gfdl	epic	firr	GLU110	GangesR	17	2045	0.988665405144241	1	biomass
rcp8p5	gfdl	epic	firr	GLU110	GangesR	17	2050	0.963547161459022	1	biomass
rcp8p5	gfdl	epic	firr	GLU110	GangesR	17	2055	0.924437295083409	1	biomass
rcp8p5	gfdl	epic	firr	GLU110	GangesR	17	2060	0.89985344472878	1	biomass
rcp8p5	gfdl	epic	firr	GLU110	GangesR	17	2065	0.863476491813973	1	biomass
rcp8p5	gfdl	epic	firr	GLU110	GangesR	17	2070	0.862653664159622	1	biomass
rcp8p5	gfdl	epic	firr	GLU110	GangesR	17	2075	0.845640143922754	1	biomass
rcp8p5	gfdl	epic	firr	GLU110	GangesR	17	2080	0.815636626859219	1	biomass
rcp8p5	gfdl	epic	firr	GLU110	GangesR	17	2085	0.77931957335082	1	biomass
rcp8p5	gfdl	epic	firr	GLU110	GangesR	17	2090	0.758743591111302	1	biomass
rcp8p5	gfdl	epic	firr	GLU110	GangesR	17	2095	0.747322589088196	1	biomass
rcp8p5	gfdl	epic	firr	GLU110	GangesR	17	2100	0.721558473856955	1	biomass
rcp8p5	gfdl	epic	firr	GLU111	YucatanP	20	2015	0.99025171524653	1	biomass
rcp8p5	gfdl	epic	firr	GLU111	YucatanP	20	2020	0.984101455418839	1	biomass
rcp8p5	gfdl	epic	firr	GLU111	YucatanP	20	2025	0.985406361171397	1	biomass
rcp8p5	gfdl	epic	firr	GLU111	YucatanP	20	2030	0.964588213833129	1	biomass
rcp8p5	gfdl	epic	firr	GLU111	YucatanP	20	2035	0.956698166372841	1	biomass
rcp8p5	gfdl	epic	firr	GLU111	YucatanP	20	2040	0.961681535744822	1	biomass
rcp8p5	gfdl	epic	firr	GLU111	YucatanP	20	2045	0.958654987519327	1	biomass
rcp8p5	gfdl	epic	firr	GLU111	YucatanP	20	2050	0.952559995861997	1	biomass
rcp8p5	gfdl	epic	firr	GLU111	YucatanP	20	2055	0.958642214940061	1	biomass
rcp8p5	gfdl	epic	firr	GLU111	YucatanP	20	2060	0.951985079444246	1	biomass
rcp8p5	gfdl	epic	firr	GLU111	YucatanP	20	2065	0.936819269851163	1	biomass
rcp8p5	gfdl	epic	firr	GLU111	YucatanP	20	2070	0.926759071699967	1	biomass
rcp8p5	gfdl	epic	firr	GLU111	YucatanP	20	2075	0.896909926260498	1	biomass
rcp8p5	gfdl	epic	firr	GLU111	YucatanP	20	2080	0.884369878795405	1	biomass
rcp8p5	gfdl	epic	firr	GLU111	YucatanP	20	2085	0.869970650596329	1	biomass
rcp8p5	gfdl	epic	firr	GLU111	YucatanP	20	2090	0.847832689915484	1	biomass
rcp8p5	gfdl	epic	firr	GLU111	YucatanP	20	2095	0.847865468866362	1	biomass
rcp8p5	gfdl	epic	firr	GLU111	YucatanP	20	2100	0.847840862585223	1	biomass
rcp8p5	gfdl	epic	firr	GLU112	SChinaSea	11	2015	1.0000101234612	1	biomass
rcp8p5	gfdl	epic	firr	GLU112	SChinaSea	11	2020	1.01522546924062	1	biomass
rcp8p5	gfdl	epic	firr	GLU112	SChinaSea	11	2025	1.01995107899042	1	biomass
rcp8p5	gfdl	epic	firr	GLU112	SChinaSea	11	2030	1.01336911526663	1	biomass
rcp8p5	gfdl	epic	firr	GLU112	SChinaSea	11	2035	1.02895285849961	1	biomass
rcp8p5	gfdl	epic	firr	GLU112	SChinaSea	11	2040	1.02819804170804	1	biomass
rcp8p5	gfdl	epic	firr	GLU112	SChinaSea	11	2045	1.0259872338843	1	biomass
rcp8p5	gfdl	epic	firr	GLU112	SChinaSea	11	2050	1.01671357962856	1	biomass
rcp8p5	gfdl	epic	firr	GLU112	SChinaSea	11	2055	1.01697320517721	1	biomass
rcp8p5	gfdl	epic	firr	GLU112	SChinaSea	11	2060	1.01844605811779	1	biomass
rcp8p5	gfdl	epic	firr	GLU112	SChinaSea	11	2065	1.010022357955	1	biomass
rcp8p5	gfdl	epic	firr	GLU112	SChinaSea	11	2070	1.00622391173211	1	biomass
rcp8p5	gfdl	epic	firr	GLU112	SChinaSea	11	2075	0.999337910267643	1	biomass
rcp8p5	gfdl	epic	firr	GLU112	SChinaSea	11	2080	1.00051719955306	1	biomass
rcp8p5	gfdl	epic	firr	GLU112	SChinaSea	11	2085	0.984702769499934	1	biomass
rcp8p5	gfdl	epic	firr	GLU112	SChinaSea	11	2090	0.978095965185638	1	biomass
rcp8p5	gfdl	epic	firr	GLU112	SChinaSea	11	2095	0.967921106198583	1	biomass
rcp8p5	gfdl	epic	firr	GLU112	SChinaSea	11	2100	0.962713938802157	1	biomass
rcp8p5	gfdl	epic	firr	GLU113	MahiR	17	2015	0.993394245319799	1	biomass
rcp8p5	gfdl	epic	firr	GLU113	MahiR	17	2020	1.00866472262596	1	biomass
rcp8p5	gfdl	epic	firr	GLU113	MahiR	17	2025	1.01826117618411	1	biomass
rcp8p5	gfdl	epic	firr	GLU113	MahiR	17	2030	0.993839074561807	1	biomass
rcp8p5	gfdl	epic	firr	GLU113	MahiR	17	2035	0.990842374782597	1	biomass
rcp8p5	gfdl	epic	firr	GLU113	MahiR	17	2040	0.994712093801342	1	biomass
rcp8p5	gfdl	epic	firr	GLU113	MahiR	17	2045	0.98634615814767	1	biomass
rcp8p5	gfdl	epic	firr	GLU113	MahiR	17	2050	0.962551897106896	1	biomass
rcp8p5	gfdl	epic	firr	GLU113	MahiR	17	2055	0.917512178032182	1	biomass
rcp8p5	gfdl	epic	firr	GLU113	MahiR	17	2060	0.909461323906368	1	biomass
rcp8p5	gfdl	epic	firr	GLU113	MahiR	17	2065	0.878375865543465	1	biomass
rcp8p5	gfdl	epic	firr	GLU113	MahiR	17	2070	0.872113249904835	1	biomass
rcp8p5	gfdl	epic	firr	GLU113	MahiR	17	2075	0.847808829895702	1	biomass
rcp8p5	gfdl	epic	firr	GLU113	MahiR	17	2080	0.793575786090081	1	biomass
rcp8p5	gfdl	epic	firr	GLU113	MahiR	17	2085	0.7397625794041	1	biomass
rcp8p5	gfdl	epic	firr	GLU113	MahiR	17	2090	0.70311429921011	1	biomass
rcp8p5	gfdl	epic	firr	GLU113	MahiR	17	2095	0.641164979118215	1	biomass
rcp8p5	gfdl	epic	firr	GLU113	MahiR	17	2100	0.615154046596928	1	biomass
rcp8p5	gfdl	epic	firr	GLU114	MexInt	20	2015	0.982002925113812	1	biomass
rcp8p5	gfdl	epic	firr	GLU114	MexInt	20	2020	0.990739939981121	1	biomass
rcp8p5	gfdl	epic	firr	GLU114	MexInt	20	2025	0.986108233096654	1	biomass
rcp8p5	gfdl	epic	firr	GLU114	MexInt	20	2030	0.989540184507585	1	biomass
rcp8p5	gfdl	epic	firr	GLU114	MexInt	20	2035	0.998318204780526	1	biomass
rcp8p5	gfdl	epic	firr	GLU114	MexInt	20	2040	0.997779420184534	1	biomass
rcp8p5	gfdl	epic	firr	GLU114	MexInt	20	2045	0.999390891482294	1	biomass
rcp8p5	gfdl	epic	firr	GLU114	MexInt	20	2050	0.994430193680573	1	biomass
rcp8p5	gfdl	epic	firr	GLU114	MexInt	20	2055	0.982448193103131	1	biomass
rcp8p5	gfdl	epic	firr	GLU114	MexInt	20	2060	0.981344928412097	1	biomass
rcp8p5	gfdl	epic	firr	GLU114	MexInt	20	2065	0.959995936697218	1	biomass
rcp8p5	gfdl	epic	firr	GLU114	MexInt	20	2070	0.959140663536767	1	biomass
rcp8p5	gfdl	epic	firr	GLU114	MexInt	20	2075	0.951983107858935	1	biomass
rcp8p5	gfdl	epic	firr	GLU114	MexInt	20	2080	0.943231959045429	1	biomass
rcp8p5	gfdl	epic	firr	GLU114	MexInt	20	2085	0.918520940047657	1	biomass
rcp8p5	gfdl	epic	firr	GLU114	MexInt	20	2090	0.911059051867411	1	biomass
rcp8p5	gfdl	epic	firr	GLU114	MexInt	20	2095	0.891748752349967	1	biomass
rcp8p5	gfdl	epic	firr	GLU114	MexInt	20	2100	0.862701878196201	1	biomass
rcp8p5	gfdl	epic	firr	GLU115	MexCstW	20	2015	0.985039196544448	1	biomass
rcp8p5	gfdl	epic	firr	GLU115	MexCstW	20	2020	0.971637451639276	1	biomass
rcp8p5	gfdl	epic	firr	GLU115	MexCstW	20	2025	0.96800730159478	1	biomass
rcp8p5	gfdl	epic	firr	GLU115	MexCstW	20	2030	0.958999359490142	1	biomass
rcp8p5	gfdl	epic	firr	GLU115	MexCstW	20	2035	0.939432525084746	1	biomass
rcp8p5	gfdl	epic	firr	GLU115	MexCstW	20	2040	0.933746503070354	1	biomass
rcp8p5	gfdl	epic	firr	GLU115	MexCstW	20	2045	0.918595543652463	1	biomass
rcp8p5	gfdl	epic	firr	GLU115	MexCstW	20	2050	0.898212701364048	1	biomass
rcp8p5	gfdl	epic	firr	GLU115	MexCstW	20	2055	0.885541693512731	1	biomass
rcp8p5	gfdl	epic	firr	GLU115	MexCstW	20	2060	0.858609659530266	1	biomass
rcp8p5	gfdl	epic	firr	GLU115	MexCstW	20	2065	0.827914464341245	1	biomass
rcp8p5	gfdl	epic	firr	GLU115	MexCstW	20	2070	0.816955080880816	1	biomass
rcp8p5	gfdl	epic	firr	GLU115	MexCstW	20	2075	0.782089869692255	1	biomass
rcp8p5	gfdl	epic	firr	GLU115	MexCstW	20	2080	0.755651796476323	1	biomass
rcp8p5	gfdl	epic	firr	GLU115	MexCstW	20	2085	0.730097084607465	1	biomass
rcp8p5	gfdl	epic	firr	GLU115	MexCstW	20	2090	0.706830297516574	1	biomass
rcp8p5	gfdl	epic	firr	GLU115	MexCstW	20	2095	0.692081466441968	1	biomass
rcp8p5	gfdl	epic	firr	GLU115	MexCstW	20	2100	0.690173895489491	1	biomass
rcp8p5	gfdl	epic	firr	GLU116	BengalBay	29	2015	0.982194182025732	1	biomass
rcp8p5	gfdl	epic	firr	GLU116	BengalBay	29	2020	0.975603204805164	1	biomass
rcp8p5	gfdl	epic	firr	GLU116	BengalBay	29	2025	0.984761736045845	1	biomass
rcp8p5	gfdl	epic	firr	GLU116	BengalBay	29	2030	0.977890690905539	1	biomass
rcp8p5	gfdl	epic	firr	GLU116	BengalBay	29	2035	0.974877483455801	1	biomass
rcp8p5	gfdl	epic	firr	GLU116	BengalBay	29	2040	0.975505642984079	1	biomass
rcp8p5	gfdl	epic	firr	GLU116	BengalBay	29	2045	0.976276162205262	1	biomass
rcp8p5	gfdl	epic	firr	GLU116	BengalBay	29	2050	0.974206479876636	1	biomass
rcp8p5	gfdl	epic	firr	GLU116	BengalBay	29	2055	0.957043025045775	1	biomass
rcp8p5	gfdl	epic	firr	GLU116	BengalBay	29	2060	0.964605796886612	1	biomass
rcp8p5	gfdl	epic	firr	GLU116	BengalBay	29	2065	0.956766002280698	1	biomass
rcp8p5	gfdl	epic	firr	GLU116	BengalBay	29	2070	0.956284443759145	1	biomass
rcp8p5	gfdl	epic	firr	GLU116	BengalBay	29	2075	0.951747835125748	1	biomass
rcp8p5	gfdl	epic	firr	GLU116	BengalBay	29	2080	0.930672265313694	1	biomass
rcp8p5	gfdl	epic	firr	GLU116	BengalBay	29	2085	0.901732438756409	1	biomass
rcp8p5	gfdl	epic	firr	GLU116	BengalBay	29	2090	0.882433231899893	1	biomass
rcp8p5	gfdl	epic	firr	GLU116	BengalBay	29	2095	0.852780582937959	1	biomass
rcp8p5	gfdl	epic	firr	GLU116	BengalBay	29	2100	0.839519166391784	1	biomass
rcp8p5	gfdl	epic	firr	GLU117	TaptiR	17	2015	1.00703097438529	1	biomass
rcp8p5	gfdl	epic	firr	GLU117	TaptiR	17	2020	1.01195763099814	1	biomass
rcp8p5	gfdl	epic	firr	GLU117	TaptiR	17	2025	1.01727361126031	1	biomass
rcp8p5	gfdl	epic	firr	GLU117	TaptiR	17	2030	1.00285650599101	1	biomass
rcp8p5	gfdl	epic	firr	GLU117	TaptiR	17	2035	0.992569429168538	1	biomass
rcp8p5	gfdl	epic	firr	GLU117	TaptiR	17	2040	0.987189283427562	1	biomass
rcp8p5	gfdl	epic	firr	GLU117	TaptiR	17	2045	0.965327993199727	1	biomass
rcp8p5	gfdl	epic	firr	GLU117	TaptiR	17	2050	0.947087937882694	1	biomass
rcp8p5	gfdl	epic	firr	GLU117	TaptiR	17	2055	0.893800109264648	1	biomass
rcp8p5	gfdl	epic	firr	GLU117	TaptiR	17	2060	0.865349558366423	1	biomass
rcp8p5	gfdl	epic	firr	GLU117	TaptiR	17	2065	0.830105064553602	1	biomass
rcp8p5	gfdl	epic	firr	GLU117	TaptiR	17	2070	0.829068536367878	1	biomass
rcp8p5	gfdl	epic	firr	GLU117	TaptiR	17	2075	0.798860514430001	1	biomass
rcp8p5	gfdl	epic	firr	GLU117	TaptiR	17	2080	0.769808866412824	1	biomass
rcp8p5	gfdl	epic	firr	GLU117	TaptiR	17	2085	0.715954877523193	1	biomass
rcp8p5	gfdl	epic	firr	GLU117	TaptiR	17	2090	0.688365456781732	1	biomass
rcp8p5	gfdl	epic	firr	GLU117	TaptiR	17	2095	0.667503096445086	1	biomass
rcp8p5	gfdl	epic	firr	GLU117	TaptiR	17	2100	0.656489150267424	1	biomass
rcp8p5	gfdl	epic	firr	GLU118	BengalW	17	2015	1.01335757162241	1	biomass
rcp8p5	gfdl	epic	firr	GLU118	BengalW	17	2020	1.02315579530522	1	biomass
rcp8p5	gfdl	epic	firr	GLU118	BengalW	17	2025	1.02658491386274	1	biomass
rcp8p5	gfdl	epic	firr	GLU118	BengalW	17	2030	1.03195871723585	1	biomass
rcp8p5	gfdl	epic	firr	GLU118	BengalW	17	2035	1.01707204883364	1	biomass
rcp8p5	gfdl	epic	firr	GLU118	BengalW	17	2040	1.01819194960002	1	biomass
rcp8p5	gfdl	epic	firr	GLU118	BengalW	17	2045	1.01344846903997	1	biomass
rcp8p5	gfdl	epic	firr	GLU118	BengalW	17	2050	0.972750337255802	1	biomass
rcp8p5	gfdl	epic	firr	GLU118	BengalW	17	2055	0.949116688518935	1	biomass
rcp8p5	gfdl	epic	firr	GLU118	BengalW	17	2060	0.935725044536459	1	biomass
rcp8p5	gfdl	epic	firr	GLU118	BengalW	17	2065	0.903866979566709	1	biomass
rcp8p5	gfdl	epic	firr	GLU118	BengalW	17	2070	0.907746747793236	1	biomass
rcp8p5	gfdl	epic	firr	GLU118	BengalW	17	2075	0.884295769778316	1	biomass
rcp8p5	gfdl	epic	firr	GLU118	BengalW	17	2080	0.868356903181964	1	biomass
rcp8p5	gfdl	epic	firr	GLU118	BengalW	17	2085	0.857850321252293	1	biomass
rcp8p5	gfdl	epic	firr	GLU118	BengalW	17	2090	0.834063587558185	1	biomass
rcp8p5	gfdl	epic	firr	GLU118	BengalW	17	2095	0.822485216766323	1	biomass
rcp8p5	gfdl	epic	firr	GLU118	BengalW	17	2100	0.823477313231496	1	biomass
rcp8p5	gfdl	epic	firr	GLU119	Phlppns	29	2015	1.01177694643794	1	biomass
rcp8p5	gfdl	epic	firr	GLU119	Phlppns	29	2020	1.00708435690149	1	biomass
rcp8p5	gfdl	epic	firr	GLU119	Phlppns	29	2025	1.00488380397248	1	biomass
rcp8p5	gfdl	epic	firr	GLU119	Phlppns	29	2030	0.994855955780199	1	biomass
rcp8p5	gfdl	epic	firr	GLU119	Phlppns	29	2035	0.986443531160062	1	biomass
rcp8p5	gfdl	epic	firr	GLU119	Phlppns	29	2040	0.988292312770911	1	biomass
rcp8p5	gfdl	epic	firr	GLU119	Phlppns	29	2045	0.991728550387714	1	biomass
rcp8p5	gfdl	epic	firr	GLU119	Phlppns	29	2050	0.991682077431104	1	biomass
rcp8p5	gfdl	epic	firr	GLU119	Phlppns	29	2055	0.996135288000639	1	biomass
rcp8p5	gfdl	epic	firr	GLU119	Phlppns	29	2060	0.990955249974329	1	biomass
rcp8p5	gfdl	epic	firr	GLU119	Phlppns	29	2065	0.991499564030949	1	biomass
rcp8p5	gfdl	epic	firr	GLU119	Phlppns	29	2070	0.99264716176754	1	biomass
rcp8p5	gfdl	epic	firr	GLU119	Phlppns	29	2075	0.976257006458359	1	biomass
rcp8p5	gfdl	epic	firr	GLU119	Phlppns	29	2080	0.968776027865521	1	biomass
rcp8p5	gfdl	epic	firr	GLU119	Phlppns	29	2085	0.957104899716697	1	biomass
rcp8p5	gfdl	epic	firr	GLU119	Phlppns	29	2090	0.944626373076848	1	biomass
rcp8p5	gfdl	epic	firr	GLU119	Phlppns	29	2095	0.934024652141216	1	biomass
rcp8p5	gfdl	epic	firr	GLU119	Phlppns	29	2100	0.93522206943748	1	biomass
rcp8p5	gfdl	epic	firr	GLU120	BrahmaniR	17	2015	1.01190258520898	1	biomass
rcp8p5	gfdl	epic	firr	GLU120	BrahmaniR	17	2020	1.02312110839795	1	biomass
rcp8p5	gfdl	epic	firr	GLU120	BrahmaniR	17	2025	1.01909207830366	1	biomass
rcp8p5	gfdl	epic	firr	GLU120	BrahmaniR	17	2030	1.01196484114797	1	biomass
rcp8p5	gfdl	epic	firr	GLU120	BrahmaniR	17	2035	1.00084126646421	1	biomass
rcp8p5	gfdl	epic	firr	GLU120	BrahmaniR	17	2040	1.0003986021204	1	biomass
rcp8p5	gfdl	epic	firr	GLU120	BrahmaniR	17	2045	0.989489446801503	1	biomass
rcp8p5	gfdl	epic	firr	GLU120	BrahmaniR	17	2050	0.954712668705	1	biomass
rcp8p5	gfdl	epic	firr	GLU120	BrahmaniR	17	2055	0.938241825952937	1	biomass
rcp8p5	gfdl	epic	firr	GLU120	BrahmaniR	17	2060	0.930291712300506	1	biomass
rcp8p5	gfdl	epic	firr	GLU120	BrahmaniR	17	2065	0.904768737252827	1	biomass
rcp8p5	gfdl	epic	firr	GLU120	BrahmaniR	17	2070	0.914957612463952	1	biomass
rcp8p5	gfdl	epic	firr	GLU120	BrahmaniR	17	2075	0.89551600190852	1	biomass
rcp8p5	gfdl	epic	firr	GLU120	BrahmaniR	17	2080	0.883238259442015	1	biomass
rcp8p5	gfdl	epic	firr	GLU120	BrahmaniR	17	2085	0.873978376273719	1	biomass
rcp8p5	gfdl	epic	firr	GLU120	BrahmaniR	17	2090	0.856279038164539	1	biomass
rcp8p5	gfdl	epic	firr	GLU120	BrahmaniR	17	2095	0.833479314840555	1	biomass
rcp8p5	gfdl	epic	firr	GLU120	BrahmaniR	17	2100	0.833943322870852	1	biomass
rcp8p5	gfdl	epic	firr	GLU122	MahanadiR	17	2015	1.00258355474663	1	biomass
rcp8p5	gfdl	epic	firr	GLU122	MahanadiR	17	2020	1.01016254927178	1	biomass
rcp8p5	gfdl	epic	firr	GLU122	MahanadiR	17	2025	1.00944354528381	1	biomass
rcp8p5	gfdl	epic	firr	GLU122	MahanadiR	17	2030	0.996371599965198	1	biomass
rcp8p5	gfdl	epic	firr	GLU122	MahanadiR	17	2035	0.983291754179645	1	biomass
rcp8p5	gfdl	epic	firr	GLU122	MahanadiR	17	2040	0.986362748326701	1	biomass
rcp8p5	gfdl	epic	firr	GLU122	MahanadiR	17	2045	0.977201134170248	1	biomass
rcp8p5	gfdl	epic	firr	GLU122	MahanadiR	17	2050	0.93899114392275	1	biomass
rcp8p5	gfdl	epic	firr	GLU122	MahanadiR	17	2055	0.922014395689049	1	biomass
rcp8p5	gfdl	epic	firr	GLU122	MahanadiR	17	2060	0.907212109208065	1	biomass
rcp8p5	gfdl	epic	firr	GLU122	MahanadiR	17	2065	0.870842607192927	1	biomass
rcp8p5	gfdl	epic	firr	GLU122	MahanadiR	17	2070	0.885288379047568	1	biomass
rcp8p5	gfdl	epic	firr	GLU122	MahanadiR	17	2075	0.864755677826243	1	biomass
rcp8p5	gfdl	epic	firr	GLU122	MahanadiR	17	2080	0.854737143790293	1	biomass
rcp8p5	gfdl	epic	firr	GLU122	MahanadiR	17	2085	0.843964678951316	1	biomass
rcp8p5	gfdl	epic	firr	GLU122	MahanadiR	17	2090	0.82331941774136	1	biomass
rcp8p5	gfdl	epic	firr	GLU122	MahanadiR	17	2095	0.809876373771503	1	biomass
rcp8p5	gfdl	epic	firr	GLU122	MahanadiR	17	2100	0.809203411727252	1	biomass
rcp8p5	gfdl	epic	firr	GLU123	GodavariR	17	2015	1.00567929713323	1	biomass
rcp8p5	gfdl	epic	firr	GLU123	GodavariR	17	2020	1.01100920377968	1	biomass
rcp8p5	gfdl	epic	firr	GLU123	GodavariR	17	2025	1.01575549051222	1	biomass
rcp8p5	gfdl	epic	firr	GLU123	GodavariR	17	2030	0.999442838312242	1	biomass
rcp8p5	gfdl	epic	firr	GLU123	GodavariR	17	2035	0.990533647449483	1	biomass
rcp8p5	gfdl	epic	firr	GLU123	GodavariR	17	2040	0.992572295067552	1	biomass
rcp8p5	gfdl	epic	firr	GLU123	GodavariR	17	2045	0.983115140645936	1	biomass
rcp8p5	gfdl	epic	firr	GLU123	GodavariR	17	2050	0.962172567623844	1	biomass
rcp8p5	gfdl	epic	firr	GLU123	GodavariR	17	2055	0.94091406423186	1	biomass
rcp8p5	gfdl	epic	firr	GLU123	GodavariR	17	2060	0.926528335224519	1	biomass
rcp8p5	gfdl	epic	firr	GLU123	GodavariR	17	2065	0.904436856994844	1	biomass
rcp8p5	gfdl	epic	firr	GLU123	GodavariR	17	2070	0.910809445289395	1	biomass
rcp8p5	gfdl	epic	firr	GLU123	GodavariR	17	2075	0.882903306026477	1	biomass
rcp8p5	gfdl	epic	firr	GLU123	GodavariR	17	2080	0.857293337709314	1	biomass
rcp8p5	gfdl	epic	firr	GLU123	GodavariR	17	2085	0.827248286104143	1	biomass
rcp8p5	gfdl	epic	firr	GLU123	GodavariR	17	2090	0.805648094458867	1	biomass
rcp8p5	gfdl	epic	firr	GLU123	GodavariR	17	2095	0.786073673969333	1	biomass
rcp8p5	gfdl	epic	firr	GLU123	GodavariR	17	2100	0.779979189308337	1	biomass
rcp8p5	gfdl	epic	firr	GLU125	Mekong	29	2015	0.988960911179085	1	biomass
rcp8p5	gfdl	epic	firr	GLU125	Mekong	29	2020	0.979918209265251	1	biomass
rcp8p5	gfdl	epic	firr	GLU125	Mekong	29	2025	0.978937615496079	1	biomass
rcp8p5	gfdl	epic	firr	GLU125	Mekong	29	2030	0.966281061547889	1	biomass
rcp8p5	gfdl	epic	firr	GLU125	Mekong	29	2035	0.974061920423635	1	biomass
rcp8p5	gfdl	epic	firr	GLU125	Mekong	29	2040	0.96941099055287	1	biomass
rcp8p5	gfdl	epic	firr	GLU125	Mekong	29	2045	0.957183688057489	1	biomass
rcp8p5	gfdl	epic	firr	GLU125	Mekong	29	2050	0.956449935968761	1	biomass
rcp8p5	gfdl	epic	firr	GLU125	Mekong	29	2055	0.970541219245293	1	biomass
rcp8p5	gfdl	epic	firr	GLU125	Mekong	29	2060	0.976684173959434	1	biomass
rcp8p5	gfdl	epic	firr	GLU125	Mekong	29	2065	0.969505650508713	1	biomass
rcp8p5	gfdl	epic	firr	GLU125	Mekong	29	2070	0.969852564312792	1	biomass
rcp8p5	gfdl	epic	firr	GLU125	Mekong	29	2075	0.961713984195854	1	biomass
rcp8p5	gfdl	epic	firr	GLU125	Mekong	29	2080	0.94980769501981	1	biomass
rcp8p5	gfdl	epic	firr	GLU125	Mekong	29	2085	0.942844580930652	1	biomass
rcp8p5	gfdl	epic	firr	GLU125	Mekong	29	2090	0.910245128823782	1	biomass
rcp8p5	gfdl	epic	firr	GLU125	Mekong	29	2095	0.863114748226627	1	biomass
rcp8p5	gfdl	epic	firr	GLU125	Mekong	29	2100	0.799768710058164	1	biomass
rcp8p5	gfdl	epic	firr	GLU126	VietnamCst	29	2015	0.959883330225534	1	biomass
rcp8p5	gfdl	epic	firr	GLU126	VietnamCst	29	2020	0.933509441442196	1	biomass
rcp8p5	gfdl	epic	firr	GLU126	VietnamCst	29	2025	0.948965251534992	1	biomass
rcp8p5	gfdl	epic	firr	GLU126	VietnamCst	29	2030	0.95345612963495	1	biomass
rcp8p5	gfdl	epic	firr	GLU126	VietnamCst	29	2035	0.962302714824016	1	biomass
rcp8p5	gfdl	epic	firr	GLU126	VietnamCst	29	2040	0.956774564682906	1	biomass
rcp8p5	gfdl	epic	firr	GLU126	VietnamCst	29	2045	0.950699559788415	1	biomass
rcp8p5	gfdl	epic	firr	GLU126	VietnamCst	29	2050	0.944549282891665	1	biomass
rcp8p5	gfdl	epic	firr	GLU126	VietnamCst	29	2055	0.957637046740333	1	biomass
rcp8p5	gfdl	epic	firr	GLU126	VietnamCst	29	2060	0.961467625566712	1	biomass
rcp8p5	gfdl	epic	firr	GLU126	VietnamCst	29	2065	0.964080542419153	1	biomass
rcp8p5	gfdl	epic	firr	GLU126	VietnamCst	29	2070	0.967174559400703	1	biomass
rcp8p5	gfdl	epic	firr	GLU126	VietnamCst	29	2075	0.94437294998846	1	biomass
rcp8p5	gfdl	epic	firr	GLU126	VietnamCst	29	2080	0.931905724664636	1	biomass
rcp8p5	gfdl	epic	firr	GLU126	VietnamCst	29	2085	0.916423662271905	1	biomass
rcp8p5	gfdl	epic	firr	GLU126	VietnamCst	29	2090	0.882714563386626	1	biomass
rcp8p5	gfdl	epic	firr	GLU126	VietnamCst	29	2095	0.837169145906449	1	biomass
rcp8p5	gfdl	epic	firr	GLU126	VietnamCst	29	2100	0.770444095039002	1	biomass
rcp8p5	gfdl	epic	firr	GLU127	Salween	11	2015	1.00298597442514	1	biomass
[truncated: 266,615 more rows]
