# Supplementary material for: The domestic and international implications of future climate for U.S. agriculture in GCAM
Source: PLoS One. 2020 Aug 28;15(8):e0237918. doi: 10.1371/journal.pone.0237918 (PMC7455037; doi:10.1371/journal.pone.0237918)
Supplement: S1 Data — (ZIP) [file pone.0237918.s009.zip › plosone-figures/plosone_analysis.Rmd]

---
title: 'Domestic vs International impacts on US agriculture in GCAM - figures'
output: 
  html_document:
      toc: true
      toc_float: true
      toc_depth: 4
      number_sections: true
mainfont: Arial
---
 

```{r, load libraries}
library(dplyr)
library(tidyr)
library(ggplot2)
library(maps)
```

# define constants for plotting

```{r define plot constants}
#Define scheme
linesize <- 1.5
pointsize <- 3
textsize <- 14

pointtypes <- c(0, 1,2, 3,4)

scheme_basic <- theme_bw() +
    theme(legend.text = element_text(size = textsize)) +
    theme(legend.title = element_blank()) +
    theme(axis.text = element_text(size = textsize), axis.text.x = element_text(angle = 90)) +
    theme(axis.title = element_text(size = textsize, face = "bold")) +
    theme(plot.title = element_text(size = textsize, face = "bold", vjust = 1)) +
    theme(strip.text = element_text(size = (textsize-2)))

```


# Define useful strings for subsetting 

```{r}

#Add constants
crops<-c("Wheat","Corn","OilCrop", "Rice")

cropnames <- c('Corn', 'FiberCrop', 'FodderGrass', 'FodderHerb',
               'MiscCrop', 'OilCrop', 'OtherGrain', 'PalmFruit',
               'Rice', 'Root_Tuber', 'SugarCrop', 'Wheat')


crop_pairer <- tibble(GCAMcrop = cropnames, crop2 = tolower(cropnames)) 
```


# Read in data
And reshape for plotting where needed

```{r load scenario data}

# US aggregate production
read.csv("GCAM_output_data/Production-31Jan2020.csv" , stringsAsFactors = FALSE) %>%
  as_tibble() %>%
  filter(crop == crop.1) %>%
  select(-crop.1) %>%
  rename(Scenario = sce,
         Region = region,
         Crop = crop) %>%
  gather(year, prod, -Scenario, -Region, -Crop) %>%
  mutate(year = as.integer(substr(year, 2, 5))) %>%
  separate(Scenario, c('Spatial', 'GCM', 'Crop.Model'),  sep = '-', remove = F) %>%
  mutate(Spatial = substr(Spatial, 11, nchar(Spatial)),
         Spatial = if_else(grepl('Water', Spatial) | grepl('water', Spatial) ,
                            substr(Spatial, 6, nchar(Spatial)), Spatial),
         Spatial = if_else(Spatial == 'full', 'Full', Spatial),
         Spatial = if_else(Spatial == 'domestic', 'Domestic', Spatial),
         Crop.Model = toupper(Crop.Model),
         Crop.Model = if_else(Crop.Model == 'LPJML' | Crop.Model == 'JPJML', 'LPJmL', Crop.Model),
         Crop.Model = if_else(grepl('Reference', Scenario),  'ref', Crop.Model),
         GCM = toupper(GCM),
         GCM = if_else(grepl('HADGEM', GCM), 'HadGEM2-ES', GCM),
         GCM = if_else(grepl('Reference', Scenario),  'REF', GCM)) %>%
  filter(Spatial != 'international', Spatial != 'International') %>%
  select(-Scenario) ->
  Production


# US aggregate land allocation
read.csv("GCAM_output_data/Landallocation-31Jan2020.csv" , stringsAsFactors = FALSE) %>%
  as_tibble() %>%
  rename(Scenario = sce,
         Region = region,
         Crop = crop) %>%
  gather(year, land, -Scenario, -Region, -Crop) %>%
  mutate(year = as.integer(substr(year, 2, 5))) %>%
  separate(Scenario, c('Spatial', 'GCM', 'Crop.Model'),  sep = '-', remove = F) %>%
  mutate(Spatial = substr(Spatial, 11, nchar(Spatial)),
         Spatial = if_else(grepl('Water', Spatial) | grepl('water', Spatial) ,
                            substr(Spatial, 6, nchar(Spatial)), Spatial),
         Spatial = if_else(Spatial == 'full', 'Full', Spatial),
         Spatial = if_else(Spatial == 'domestic', 'Domestic', Spatial),
         Crop.Model = toupper(Crop.Model),
         Crop.Model = if_else(Crop.Model == 'LPJML' | Crop.Model == 'JPJML', 'LPJmL', Crop.Model),
         Crop.Model = if_else(grepl('Reference', Scenario),  'ref', Crop.Model),
         GCM = toupper(GCM),
         GCM = if_else(grepl('HADGEM', GCM), 'HadGEM2-ES', GCM),
         GCM = if_else(grepl('Reference', Scenario),  'REF', GCM)) %>%
  filter(Spatial != 'international', Spatial != 'International') %>%
  select(-Scenario) ->
  LandAllocation


# Prices
read.csv("GCAM_output_data/CommodittyPrices-31Jan2020.csv", stringsAsFactors = FALSE) %>%
  as_tibble() %>%
  rename(Scenario = sce,
         Region = region,
         Crop = crop) %>% 
  gather(year, price, -Scenario, -Region, -Crop) %>%
  mutate(year = as.integer(substr(year, 2, 5))) %>%
   separate(Scenario, c('Spatial', 'GCM', 'Crop.Model'),  sep = '-', remove = F) %>%
  mutate(Spatial = substr(Spatial, 11, nchar(Spatial)),
         Spatial = if_else(grepl('Water', Spatial) | grepl('water', Spatial) ,
                            substr(Spatial, 6, nchar(Spatial)), Spatial),
         Spatial = if_else(Spatial == 'full', 'Full', Spatial),
         Spatial = if_else(Spatial == 'domestic', 'Domestic', Spatial),
         Crop.Model = toupper(Crop.Model),
         Crop.Model = if_else(Crop.Model == 'LPJML' | Crop.Model == 'JPJML', 'LPJmL', Crop.Model),
         Crop.Model = if_else(grepl('Reference', Scenario),  'ref', Crop.Model),
         GCM = toupper(GCM),
         GCM = if_else(grepl('HADGEM', GCM), 'HadGEM2-ES', GCM),
         GCM = if_else(grepl('Reference', Scenario),  'REF', GCM)) %>%
  filter(Spatial != 'international', Spatial != 'International')  %>%
  select(-Scenario) ->
  Prices
```


# calculate % change for quantities of interest

## Land

```{r land pct change}

# US aggregate land allcoation for
# each crop, regardless irr
LandAllocation %>%
  filter(GCM == 'REF') %>%
  rename(land.ref = land) %>%
  select(-Spatial, -GCM, -Crop.Model) ->
  land.ref

LandAllocation %>%
  left_join(land.ref, by = c('Region', 'Crop', 'year')) %>%
  mutate(var = 'Area',
         pctchange = 100 * (land - land.ref) / land.ref) %>%
  select(-land, -land.ref) ->
  pct.land.usa

```


## Production
```{r production pct change}

# US aggregate production across irr/rfd
Production %>%
  filter(GCM == 'REF') %>%
  rename(prod.ref = prod) %>%
  select(-Spatial, -GCM, -Crop.Model) ->
  prod.ref

Production %>%
  left_join(prod.ref, by = c('Region', 'Crop', 'year')) %>%
  mutate(var = 'Production',
         pctchange = 100 * (prod - prod.ref) / prod.ref) %>%
  select(-prod, -prod.ref) ->
  pct.prod.usa

```


## Yields
```{r yield pct change}

# US aggregate yield across irr/rfd
Production %>%
  left_join(LandAllocation, by = c('Region', 'Crop', 'year',
                                   'Spatial', 'GCM', 'Crop.Model')) %>%
  mutate(yield = prod/land) %>% 
  select(-prod, -land) -> 
  yield.usa.aggregate 

 yield.usa.aggregate %>% 
  filter(GCM == 'REF') %>%
  rename(yield.ref = yield) %>%
  select( -Spatial, -GCM, -Crop.Model) ->
  yield.usa.aggregate.ref

yield.usa.aggregate %>%
  left_join(yield.usa.aggregate.ref, by = c('Region', 'Crop', 'year')) %>%
  mutate(var = 'Yield',
         pctchange = 100 * (yield - yield.ref) / yield.ref) %>%
  select(-yield, -yield.ref)->
  pct.yield.usa
```


## Price

```{r price pct change}
# US prices
Prices %>%
  filter(GCM == 'REF') %>%
  rename(price.ref = price) %>%
  select(-Spatial, -GCM, -Crop.Model) ->
  price.ref

Prices %>%
  left_join(price.ref, by = c('Region', 'Crop', 'year')) %>%
  mutate(var = 'Price',
         pctchange = 100 * (price - price.ref) / price.ref) %>%
  select(-price, -price.ref) ->
  pct.price.usa
```


## Revenue
```{R revenue pct change}
Prices %>% 
  left_join(Production, by = c('Region', 'Crop', 'year',
                               'Spatial', 'Crop.Model', 'GCM')) %>%
  mutate(revenue = prod * price) %>%
  select(-prod, -price) ->
  revenue.usa

# calculate total ag revenue and add
revenue.usa %>%
  filter(Crop %in% c(cropnames, 'biomass')) %>%
  group_by( Region, year, Spatial,
           GCM, Crop.Model) %>%
  summarise(revenue = sum(revenue, na.rm = T)) %>%
  ungroup %>%
  mutate(Crop = 'Total Crops') %>%
  bind_rows(revenue.usa, .) ->
  revenue.usa


revenue.usa  %>%
  filter(GCM == 'REF') %>%
  rename(revenue.ref = revenue) %>%
  select( -Spatial, -GCM, -Crop.Model) ->
  revenue.usa.ref

revenue.usa %>%
  left_join(revenue.usa.ref, by = c('Region', 'Crop', 'year')) %>%
  mutate(var = 'Revenue',
         pctchange = 100 * (revenue - revenue.ref) / revenue.ref) %>%
  select(-revenue, -revenue.ref) ->
  pct.revenue.usa
```


# Combine all pct changes into master table

```{r master pct change}
pct.prod.usa %>%
  bind_rows(pct.land.usa,
            pct.yield.usa,
            pct.price.usa,
            pct.revenue.usa) -> 
  master.pct
```


# Figures and tables

## Figures - Main crops

Key figure of aggregate variable changes from ref in 2050,2100 and a plot of irr vs rfd

```{r fig1}
master.pct %>%
  filter(#Crop %in% crops, 
         #year == 2050 , 
         #irr == 'TOTAL',
         !grepl('Reference', Spatial),
         Spatial != 'International') ->
  pct.plot.tbl

# Just Corn and OilCrop
p2050_cooc <- ggplot(filter(pct.plot.tbl,
                            year == 2050,  
                            Crop == "Corn" | Crop == 'OilCrop'),
                      aes(x = interaction(Spatial, var, sep = ' '), 
                         y = pctchange, 
                         color = Spatial,
                         shape = GCM)) + 
  facet_wrap(~Crop+Crop.Model, ncol = 2) + geom_point(size = pointsize) + 
  scale_shape_manual(values = pointtypes) +
  geom_hline(yintercept = 0, size = 0.2, linetype = 'dashed') +
  geom_vline(xintercept = 2.5) +
  geom_vline(xintercept = 4.5) +
  geom_vline(xintercept = 6.5) +
  geom_vline(xintercept = 8.5) +
   # geom_vline(xintercept = 10.5) +
 # geom_vline(xintercept = 12.5) +
  annotate('text', x = 1.5, y = 42, label = 'Area') +
  #annotate('text', x = 3.5, y = 42, label = 'Exports') +
  #annotate('text', x = 3.5, y = 42, label = 'Feed') +
  annotate('text', x = 3.5, y = 42, label = 'Price') +
  annotate('text', x = 5.5, y = 42, label = 'Prod') +
  annotate('text', x = 7.5, y = 42, label = 'Rev') +
  annotate('text', x = 9.5, y = 42, label = 'EndYld') +
  ylim(-40, 45) + 
  ylab('Percent Change from Reference') + xlab('Scenario and variable') +
  scheme_basic +
  theme(axis.text.x = element_blank()) # theme(axis.text.x = element_text(angle = 90)) + theme_bw()

ggsave('figures/Fig1_2050_corn_oilcrop.png', p2050_cooc, width = 10, height = 5, units = 'in')


# Wheat and rice
p2050_whtric <- ggplot(filter(pct.plot.tbl,
                            year == 2050,  
                            Crop == "Wheat" | Crop == 'Rice'),
                      aes(x = interaction(Spatial, var, sep = ' '), 
                         y = pctchange, 
                         color = Spatial,
                         shape = GCM)) + 
  facet_wrap(~Crop+Crop.Model, ncol = 2) + geom_point(size = pointsize) + 
  scale_shape_manual(values = pointtypes) +
  geom_hline(yintercept = 0, size = 0.2, linetype = 'dashed') +
  geom_vline(xintercept = 2.5) +
  geom_vline(xintercept = 4.5) +
  geom_vline(xintercept = 6.5) +
  geom_vline(xintercept = 8.5) +
   # geom_vline(xintercept = 10.5) +
 # geom_vline(xintercept = 12.5) +
  annotate('text', x = 1.5, y = 42, label = 'Area') +
  #annotate('text', x = 3.5, y = 42, label = 'Exports') +
  #annotate('text', x = 3.5, y = 42, label = 'Feed') +
  annotate('text', x = 3.5, y = 42, label = 'Price') +
  annotate('text', x = 5.5, y = 42, label = 'Prod') +
  annotate('text', x = 7.5, y = 42, label = 'Rev') +
  annotate('text', x = 9.5, y = 42, label = 'EndYld') +
  ylim(-40, 45) + 
  ylab('Percent Change from Reference') + xlab('Scenario and variable') +
  scheme_basic +
  theme(axis.text.x = element_blank()) # theme(axis.text.x = element_text(angle = 90)) + theme_bw()

ggsave('figures/Fig1_2050_wheat_rice.png', p2050_whtric, width = 10, height = 5, units = 'in')


# Crops in 2100
p2100_core <- ggplot(filter(pct.plot.tbl,
                            year == 2100,
                            Crop %in% crops),
                     aes(x = interaction(Spatial, var, sep = ' '), 
                         y = pctchange, 
                         color = Spatial,
                         shape = GCM)) + 
  facet_wrap(~Crop+Crop.Model, nrow = 4) + geom_point(size = pointsize) + 
  scale_shape_manual(values = pointtypes) +
  geom_hline(yintercept = 0, size = 0.2, linetype = 'dashed') +
  geom_vline(xintercept = 2.5) +
  geom_vline(xintercept = 4.5) +
  geom_vline(xintercept = 6.5) +
  geom_vline(xintercept = 8.5) +
   # geom_vline(xintercept = 10.5) +
  #geom_vline(xintercept = 12.5) +
  annotate('text', x = 1.5, y = 42, label = 'Area') +
  #annotate('text', x = 3.5, y = 42, label = 'Exports') +
  #annotate('text', x = 3.5, y = 42, label = 'Feed') +
  annotate('text', x = 3.5, y = 42, label = 'Price') +
  annotate('text', x = 5.5, y = 42, label = 'Prod') +
  annotate('text', x = 7.5, y = 42, label = 'Rev') +
  annotate('text', x = 9.5, y = 42, label = 'EndYld') +
  ylim(-40, 45) + 
  ylab('Percent Change from Reference') + xlab('Scenario and variable') +
  scheme_basic +
  theme(axis.text.x = element_blank()) # theme(axis.text.x = element_text(angle = 90)) + theme_bw()

ggsave('figures/Fig1_2100_maincrops.png', p2100_core, width = 10, height = 8, units = 'in')


```


## Figures - Non main crops

```{r }

# Main 4 crops, aggregate US values
p2050_noncore <- ggplot(filter(pct.plot.tbl,
                            year == 2050,  
                            Crop %in% cropnames,
                            !(Crop %in% crops),
                            !(grepl('Fodder', Crop))),
                      aes(x = interaction(Spatial, var, sep = ' '), 
                         y = pctchange, 
                         color = Spatial,
                         shape = GCM)) + 
  facet_wrap(~Crop+Crop.Model, ncol = 2) + geom_point(size = pointsize) + 
  scale_shape_manual(values = pointtypes) +
  geom_hline(yintercept = 0, size = 0.2, linetype = 'dashed') +
  geom_vline(xintercept = 2.5) +
  geom_vline(xintercept = 4.5) +
  geom_vline(xintercept = 6.5) +
  geom_vline(xintercept = 8.5) +
   # geom_vline(xintercept = 10.5) +
  geom_vline(xintercept = 12.5) +
  annotate('text', x = 1.5, y = 42, label = 'Area') +
  #annotate('text', x = 3.5, y = 42, label = 'Exports') +
  #annotate('text', x = 3.5, y = 42, label = 'Feed') +
  annotate('text', x = 3.5, y = 42, label = 'Price') +
  annotate('text', x = 5.5, y = 42, label = 'Prod') +
  annotate('text', x = 7.5, y = 42, label = 'Rev') +
  annotate('text', x = 9.5, y = 42, label = 'EndYld') +
  #ylim(-40, 45) + 
  ylab('Percent Change from Reference') + xlab('Scenario and variable') +
  scheme_basic +
  theme(axis.text.x = element_blank()) # theme(axis.text.x = element_text(angle = 90)) + theme_bw()

ggsave('figures/Fig1_2050_nonmaincrops.png', p2050_noncore, width = 12, height = 12, units = 'in')


p2100_noncore <- ggplot(filter(pct.plot.tbl,
                            year == 2100,
                            Crop %in% cropnames,
                            !(Crop %in% crops),
                            !(grepl('Fodder', Crop)),),
                     aes(x = interaction(Spatial, var, sep = ' '), 
                         y = pctchange, 
                         color = Spatial,
                         shape = GCM)) + 
  facet_wrap(~Crop+Crop.Model, ncol = 2) + geom_point(size = pointsize) + 
  scale_shape_manual(values = pointtypes) +
  geom_hline(yintercept = 0, size = 0.2, linetype = 'dashed') +
  geom_vline(xintercept = 2.5) +
  geom_vline(xintercept = 4.5) +
  geom_vline(xintercept = 6.5) +
  geom_vline(xintercept = 8.5) +
   # geom_vline(xintercept = 10.5) +
  #geom_vline(xintercept = 12.5) +
  annotate('text', x = 1.5, y = 180, label = 'Area') +
  #annotate('text', x = 3.5, y = 180, label = 'Exports') +
  #annotate('text', x = 3.5, y = 180, label = 'Feed') +
  annotate('text', x = 3.5, y = 180, label = 'Price') +
  annotate('text', x = 5.5, y = 180, label = 'Prod') +
  annotate('text', x = 7.5, y = 180, label = 'Rev') +
  annotate('text', x = 9.5, y = 180, label = 'EndYld') +
  # ylim(-40, 45) + 
  ylab('Percent Change from Reference') + xlab('Scenario and variable') +
  scheme_basic +
  theme(axis.text.x = element_blank()) # theme(axis.text.x = element_text(angle = 90)) + theme_bw()

ggsave('figures/Fig1_2100_nonmaincrops.png', p2100_noncore, width = 12, height = 12, units = 'in')


```


## Table - cropland, grassland, forest average change

```{r area table}

# Create the aggregate land types of interest

# total cropland
LandAllocation %>%
  filter(Crop %in% cropnames | grepl('biomass', Crop)) %>%
  group_by(Region, year, Spatial, GCM, Crop.Model) %>%
  summarize(land = sum(land, na.rm = TRUE)) %>%
  ungroup %>%
  mutate(Crop = 'Total Cropland Area' ) -> 
  total.cropland

# grass+pasture
LandAllocation %>%
  filter(Crop %in% c("ProtectedGrassland", "ProtectedShrubland", "ProtectedUnmanagedPasture",
            "Grassland", "Pasture" , "Shrubland" ,"UnmanagedPasture")) %>%
  group_by(Region, Spatial, GCM, Crop.Model, year) %>%
  summarize(land = sum(land, na.rm = T)) %>%
  ungroup %>%
  mutate(Crop = 'Grass, Shrub, Pasture Area') ->
  total.grassland

# forest
LandAllocation %>%
  filter(Crop %in% c( "Forest", "ProtectedUnmanagedForest", "UnmanagedForest")) %>%
  group_by( Region, Spatial, GCM, Crop.Model, year) %>%
  summarize(land = sum(land, na.rm = T)) %>%
  ungroup %>%
  mutate(Crop = 'Forest Area') ->
  total.forestland


LandAllocation %>%
  filter(Crop == 'OtherArableLand') %>%
  group_by(Region, Spatial, GCM, Crop.Model, year) %>%
  summarize(land = sum(land, na.rm = T)) %>%
  ungroup %>%
  mutate(Crop = 'Other Arable Land Area') ->
  total.OtherArableLand

# Combine
bind_rows(total.cropland,
          total.grassland,
          total.forestland,
          total.OtherArableLand) ->
  aggregate.landtypes


# Change from reference
aggregate.landtypes %>%
  filter(GCM == 'REF') %>%
  rename(land.ref = land) %>% 
  select( -Spatial, -GCM, -Crop.Model) ->
  aggregate.landtypes.ref

aggregate.landtypes %>%
  left_join(aggregate.landtypes.ref, by = c('Region', 'Crop', 'year')) %>%
  mutate(pctchange = 100 * (land - land.ref) / land.ref) %>%
  select(-land, -land.ref) ->
  aggregate.landtypes.pctchange

aggregate.landtypes.pctchange %>%
  spread(Crop, pctchange) %>%
  filter(year == 2050, 
         Spatial != 'International',
         GCM != 'REF') %>%
  select(Region, year, Crop.Model, GCM, Spatial, `Total Cropland Area`, `Other Arable Land Area`,
         `Forest Area`, `Grass, Shrub, Pasture Area`) %>%
  arrange(Crop.Model, GCM) %>%
  write.csv(., 'tables/aggregate_landtypes_areachange_2050.csv', row.names = F)

```
