# Supplementary material for: The domestic and international implications of future climate for U.S. agriculture in GCAM
Source: PLoS One. 2020 Aug 28;15(8):e0237918. doi: 10.1371/journal.pone.0237918 (PMC7455037; doi:10.1371/journal.pone.0237918)
Supplement: S1 Data — (ZIP) [file pone.0237918.s009.zip › plosone-figures/plosone_impacts_plots.Rmd]

---
title: "Domestic vs International impacts on US agriculture in GCAM - Plots of impacts"
output: 
  html_document:
      toc: true
      toc_float: true
      toc_depth: 4
      number_sections: true
---


```{r, load libraries}
library(dplyr)
library(tidyr)
library(ggplot2)
library(maps)
library(tibble)
```

# read in impacts and plotting conveniences

```{r}
impacts <- as_tibble(read.csv('impact_multipliers/ag_impacts_rcp_gcm_gcm_R_GLU_C_IRR_allyears_RA31_gridcull_allyroutlier.csv',
                              stringsAsFactors = F)) %>%
  filter(cropmodel == 'epic' | cropmodel == 'lpjml',
         rcp == 'rcp8p5') %>%
  select(-base) %>%
  mutate(irr = if_else(irr == 'firr', 'IRR', 'RFD'),
         basinID = as.integer(substr(GLU, 4,6)),
         gcm = toupper(gcm),
         gcm = if_else(gcm == 'HADGEM2', 'HadGEM2', gcm),
         cropmodel = toupper(cropmodel),
         cropmodel = if_else(cropmodel == 'LPJML', 'LPJmL', cropmodel))
  

gridbasin <- as_tibble(read.csv('GCAM_output_data/gridBasinRegion.csv', stringsAsFactors = F))

crops <-  c("Wheat","Corn","OilCrop", "Rice") # unique(impacts$GCAM_commodity) #
gcms <- unique(impacts$gcm)

# countries for mapping
countries <- map_data("world")

maxgroup <- max(countries$group)

countries %>% 
  mutate(group = if_else(long > 180, maxgroup + 1, group),
         long = if_else(long > 180, long - 360, long)) ->
  countries1

```


# Map of 2050 multipliers
4 gcm-cm combinations, irr and rfd

```{r}

for(crp in crops){
  for(gcm_p in gcms){
    for(yr in c(2025, 2050, 2075, 2100)){
    
    
     impacts %>%  
      filter(GCAM_commodity == crp,
             year == yr, 
             gcm == gcm_p ) %>%
      left_join(gridbasin, by = 'basinID') %>%
      select(gcm, cropmodel, irr, GCAM_commodity,
             year, impact, long, lati) %>%
      distinct  %>%
      mutate(impact = if_else(impact > maximpact, maximpact, impact)) ->
      impacts.2050
    
    
    
   p <- ggplot(impacts.2050,
                    aes(x = long, y = lati)) + geom_raster(aes(fill = impact)) +
      scale_fill_gradient2(low = 'tan4', high = 'cadetblue4', mid = 'white', midpoint = 1) + #scale_fill_distiller(palette = 'BrBG', direction = 1) + 
      facet_wrap(~cropmodel+irr) + 
        geom_polygon(data = countries1, aes(x = long, y = lat, group = group), col = "black", lwd = 0.1, fill = NA) +
        scale_x_continuous(expand=c(0,0)) +
        scale_y_continuous(expand=c(0,0)) +
        theme(title = element_text(size = 12),
              axis.text = element_blank(),
              axis.title = element_blank(),
              panel.grid.major = element_blank(),
              panel.grid.minor = element_blank(),
              strip.text = element_text(size = 10)) +
        coord_cartesian(ylim = c(-60, 85))+ 
        ggtitle(paste('Exogenous yield impact multipliers in ', yr,  gcm_p, crp))
   
   ggsave(paste0( "figures/input_multipliers/", crp, '-', gcm_p, '-', yr,'.png'), p, width = 8, height = 5, units = "in")
    
    }
 }
}

```
