# Supplementary material for: The domestic and international implications of future climate for U.S. agriculture in GCAM
Source: PLoS One. 2020 Aug 28;15(8):e0237918. doi: 10.1371/journal.pone.0237918 (PMC7455037; doi:10.1371/journal.pone.0237918)
Supplement: S2 Data — (ZIP) [file pone.0237918.s010.zip]

Archive with 50 entries (45 files):
- scenariofiles/
- scenariofiles/ag_yield_xml/
- scenariofiles/ag_yield_xml/ag_prodchange_rcp8p5_hadgem2_lpjml_domestic.xml
- scenariofiles/ag_yield_xml/ag_prodchange_rcp8p5_noresm1_lpjml_domestic.xml
- scenariofiles/ag_yield_xml/ag_prodchange_rcp8p5_gfdl_epic_international.xml
- scenariofiles/ag_yield_xml/ag_prodchange_rcp8p5_miroc_epic_international.xml
- scenariofiles/ag_yield_xml/ag_prodchange_rcp8p5_ipsl_epic_domestic.xml
- scenariofiles/ag_yield_xml/ag_prodchange_rcp8p5_hadgem2_lpjml_full.xml
- scenariofiles/ag_yield_xml/ag_prodchange_rcp8p5_ipsl_lpjml_domestic.xml
- scenariofiles/ag_yield_xml/ag_prodchange_rcp8p5_ipsl_lpjml_international.xml
- scenariofiles/ag_yield_xml/ag_prodchange_rcp8p5_hadgem2_epic_international.xml
- scenariofiles/ag_yield_xml/ag_prodchange_rcp8p5_hadgem2_lpjml_international.xml
- scenariofiles/ag_yield_xml/ag_prodchange_rcp8p5_miroc_epic_domestic.xml
- scenariofiles/ag_yield_xml/ag_prodchange_rcp8p5_gfdl_lpjml_international.xml
- scenariofiles/ag_yield_xml/ag_prodchange_rcp8p5_miroc_lpjml_international.xml
- scenariofiles/ag_yield_xml/ag_prodchange_rcp8p5_gfdl_epic_full.xml
- scenariofiles/ag_yield_xml/ag_prodchange_rcp8p5_noresm1_epic_full.xml
- scenariofiles/ag_yield_xml/ag_prodchange_rcp8p5_ipsl_epic_full.xml
- scenariofiles/ag_yield_xml/ag_prodchange_rcp8p5_noresm1_epic_domestic.xml
- scenariofiles/ag_yield_xml/ag_prodchange_rcp8p5_gfdl_lpjml_full.xml
- scenariofiles/ag_yield_xml/ag_prodchange_rcp8p5_gfdl_epic_domestic.xml
- scenariofiles/ag_yield_xml/ag_prodchange_rcp8p5_hadgem2_epic_domestic.xml
- scenariofiles/ag_yield_xml/ag_prodchange_rcp8p5_hadgem2_epic_full.xml
- scenariofiles/ag_yield_xml/ag_prodchange_rcp8p5_ipsl_lpjml_full.xml
- scenariofiles/ag_yield_xml/ag_prodchange_rcp8p5_miroc_lpjml_full.xml
- scenariofiles/ag_yield_xml/ag_prodchange_rcp8p5_miroc_lpjml_domestic.xml
- scenariofiles/ag_yield_xml/ag_prodchange_rcp8p5_noresm1_lpjml_inernational.xml
- scenariofiles/ag_yield_xml/ag_prodchange_rcp8p5_gfdl_lpjml_domestic.xml
- scenariofiles/ag_yield_xml/ag_prodchange_rcp8p5_noresm1_lpjml_international.xml
- scenariofiles/ag_yield_xml/ag_prodchange_rcp8p5_ipsl_epic_international.xml
- scenariofiles/ag_yield_xml/ag_prodchange_rcp8p5_ipsl_lpjml.xml
- scenariofiles/ag_yield_xml/ag_prodchange_rcp8p5_miroc_epic_full.xml
- scenariofiles/ag_yield_xml/ag_prodchange_rcp8p5_noresm1_epic_international.xml
- scenariofiles/ag_yield_xml/ag_prodchange_rcp8p5_noresm1_lpjml_full.xml
- scenariofiles/config-reference.xml
- __MACOSX/
- __MACOSX/scenariofiles/
- __MACOSX/scenariofiles/._config-reference.xml
- scenariofiles/water_constraint_xml/
- scenariofiles/water_constraint_xml/L201.GrdRenewRsrcMax_wfdei_noresm1-m_8p5_domestic.xml
- scenariofiles/water_constraint_xml/L201.GrdRenewRsrcMax_wfdei_hadgem2-es_8p5.xml
- scenariofiles/water_constraint_xml/L201.GrdRenewRsrcMax_wfdei_miroc-esm-chem_8p5_international.xml
- scenariofiles/water_constraint_xml/L201.GrdRenewRsrcMax_wfdei_ipsl-cm5a-lr_8p5_international.xml
- scenariofiles/water_constraint_xml/L201.GrdRenewRsrcMax_wfdei_noresm1-m_8p5_full.xml
- scenariofiles/water_constraint_xml/L201.GrdRenewRsrcMax_wfdei_miroc-esm-chem_8p5_domestic.xml
- scenariofiles/water_constraint_xml/L201.GrdRenewRsrcMax_wfdei_ipsl-cm5a-lr_8p5_full.xml
- scenariofiles/water_constraint_xml/L201.GrdRenewRsrcMax_wfdei_ipsl-cm5a-lr_8p5_domestic.xml
- scenariofiles/water_constraint_xml/L201.GrdRenewRsrcMax_wfdei_gfdl-esm2m_8p5.xml
- scenariofiles/water_constraint_xml/L201.GrdRenewRsrcMax_wfdei_miroc-esm-chem_8p5_full.xml
- scenariofiles/water_constraint_xml/L201.GrdRenewRsrcMax_wfdei_noresm1-m_8p5_international.xml
