# Supplementary material for: The domestic and international implications of future climate for U.S. agriculture in GCAM
Source: PLoS One. 2020 Aug 28;15(8):e0237918. doi: 10.1371/journal.pone.0237918 (PMC7455037; doi:10.1371/journal.pone.0237918)
Supplement: S2 Data — (ZIP) [file pone.0237918.s010.zip › scenariofiles/ag_yield_xml/ag_prodchange_rcp8p5_hadgem2_lpjml_domestic.xml]

<?xml version="1.0" encoding="UTF-8"?>
<scenario>
    <world>
        <region name="USA">
            <AgSupplySector name="Root_Tuber">
                <AgSupplySubsector name="Root_Tuber_NelsonR">
                    <AgProductionTechnology name="Root_Tuber_NelsonR_IRR_hi">
                        <period year="2015">
                            <agProdChange>0.005372</agProdChange>
                        </period>
                        <period year="2020">
                            <agProdChange>0.004193</agProdChange>
                        </period>
                        <period year="2025">
                            <agProdChange>0.004144</agProdChange>
                        </period>
                        <period year="2030">
                            <agProdChange>0.005038</agProdChange>
                        </period>
                        <period year="2035">
                            <agProdChange>0.003999</agProdChange>
                        </period>
                        <period year="2040">
                            <agProdChange>0.004622</agProdChange>
                        </period>
                        <period year="2045">
                            <agProdChange>0.0034</agProdChange>
                        </period>
                        <period year="2050">
                            <agProdChange>0.002334</agProdChange>
                        </period>
                        <period year="2055">
                            <agProdChange>0.001618</agProdChange>
                        </period>
                        <period year="2060">
                            <agProdChange>0.00105</agProdChange>
                        </period>
                        <period year="2065">
                            <agProdChange>0.001922</agProdChange>
                        </period>
                        <period year="2070">
                            <agProdChange>0.00106</agProdChange>
                        </period>
                        <period year="2075">
                            <agProdChange>0.001054</agProdChange>
                        </period>
                        <period year="2080">
                            <agProdChange>0.002426</agProdChange>
                        </period>
                        <period year="2085">
                            <agProdChange>0.000672</agProdChange>
                        </period>
                        <period year="2090">
                            <agProdChange>0.001406</agProdChange>
                        </period>
                        <period year="2095">
                            <agProdChange>-9e-05</agProdChange>
                        </period>
                        <period year="2100">
                            <agProdChange>0.002213</agProdChange>
                        </period>
                    </AgProductionTechnology>
                    <AgProductionTechnology name="Root_Tuber_NelsonR_IRR_lo">
                        <period year="2015">
                            <agProdChange>0.005372</agProdChange>
                        </period>
                        <period year="2020">
                            <agProdChange>0.004193</agProdChange>
                        </period>
                        <period year="2025">
                            <agProdChange>0.004144</agProdChange>
                        </period>
                        <period year="2030">
                            <agProdChange>0.005038</agProdChange>
                        </period>
                        <period year="2035">
                            <agProdChange>0.003999</agProdChange>
                        </period>
                        <period year="2040">
                            <agProdChange>0.004622</agProdChange>
                        </period>
                        <period year="2045">
                            <agProdChange>0.0034</agProdChange>
                        </period>
                        <period year="2050">
                            <agProdChange>0.002334</agProdChange>
                        </period>
                        <period year="2055">
                            <agProdChange>0.001618</agProdChange>
                        </period>
                        <period year="2060">
                            <agProdChange>0.00105</agProdChange>
                        </period>
                        <period year="2065">
                            <agProdChange>0.001922</agProdChange>
                        </period>
                        <period year="2070">
                            <agProdChange>0.00106</agProdChange>
                        </period>
                        <period year="2075">
                            <agProdChange>0.001054</agProdChange>
                        </period>
                        <period year="2080">
                            <agProdChange>0.002426</agProdChange>
                        </period>
                        <period year="2085">
                            <agProdChange>0.000672</agProdChange>
                        </period>
                        <period year="2090">
                            <agProdChange>0.001406</agProdChange>
                        </period>
                        <period year="2095">
                            <agProdChange>-9e-05</agProdChange>
                        </period>
                        <period year="2100">
                            <agProdChange>0.002213</agProdChange>
                        </period>
                    </AgProductionTechnology>
                    <AgProductionTechnology name="Root_Tuber_NelsonR_RFD_hi">
                        <period year="2015">
                            <agProdChange>0.011506</agProdChange>
                        </period>
                        <period year="2020">
                            <agProdChange>0.007311</agProdChange>
                        </period>
                        <period year="2025">
                            <agProdChange>0.004814</agProdChange>
                        </period>
                        <period year="2030">
                            <agProdChange>0.017167</agProdChange>
                        </period>
                        <period year="2035">
                            <agProdChange>0.0019</agProdChange>
                        </period>
                        <period year="2040">
                            <agProdChange>0.0019</agProdChange>
                        </period>
                        <period year="2045">
                            <agProdChange>0.0019</agProdChange>
                        </period>
                        <period year="2050">
                            <agProdChange>0.0018</agProdChange>
                        </period>
                        <period year="2055">
                            <agProdChange>0.002</agProdChange>
                        </period>
                        <period year="2060">
                            <agProdChange>0.002</agProdChange>
                        </period>
                        <period year="2065">
                            <agProdChange>0.002</agProdChange>
                        </period>
                        <period year="2070">
                            <agProdChange>0.0018</agProdChange>
                        </period>
                        <period year="2075">
                            <agProdChange>0.0017</agProdChange>
                        </period>
                        <period year="2080">
                            <agProdChange>0.0015</agProdChange>
                        </period>
                        <period year="2085">
                            <agProdChange>0.0013</agProdChange>
                        </period>
                        <period year="2090">
                            <agProdChange>0.0012</agProdChange>
                        </period>
                        <period year="2095">
                            <agProdChange>0.001</agProdChange>
                        </period>
                        <period year="2100">
                            <agProdChange>0.001</agProdChange>
                        </period>
                    </AgProductionTechnology>
                    <AgProductionTechnology name="Root_Tuber_NelsonR_RFD_lo">
                        <period year="2015">
                            <agProdChange>0.011506</agProdChange>
                        </period>
                        <period year="2020">
                            <agProdChange>0.007311</agProdChange>
                        </period>
                        <period year="2025">
                            <agProdChange>0.004814</agProdChange>
                        </period>
                        <period year="2030">
                            <agProdChange>0.017167</agProdChange>
                        </period>
                        <period year="2035">
                            <agProdChange>0.0019</agProdChange>
                        </period>
                        <period year="2040">
                            <agProdChange>0.0019</agProdChange>
                        </period>
                        <period year="2045">
                            <agProdChange>0.0019</agProdChange>
                        </period>
                        <period year="2050">
                            <agProdChange>0.0018</agProdChange>
                        </period>
                        <period year="2055">
                            <agProdChange>0.002</agProdChange>
                        </period>
                        <period year="2060">
                            <agProdChange>0.002</agProdChange>
                        </period>
                        <period year="2065">
                            <agProdChange>0.002</agProdChange>
                        </period>
                        <period year="2070">
                            <agProdChange>0.0018</agProdChange>
                        </period>
                        <period year="2075">
                            <agProdChange>0.0017</agProdChange>
                        </period>
                        <period year="2080">
                            <agProdChange>0.0015</agProdChange>
                        </period>
                        <period year="2085">
                            <agProdChange>0.0013</agProdChange>
                        </period>
                        <period year="2090">
                            <agProdChange>0.0012</agProdChange>
                        </period>
                        <period year="2095">
                            <agProdChange>0.001</agProdChange>
                        </period>
                        <period year="2100">
                            <agProdChange>0.001</agProdChange>
                        </period>
                    </AgProductionTechnology>
                </AgSupplySubsector>
                <AgSupplySubsector name="Root_Tuber_FraserR">
                    <AgProductionTechnology name="Root_Tuber_FraserR_IRR_hi">
                        <period year="2015">
                            <agProdChange>0.00431</agProdChange>
                        </period>
                        <period year="2020">
                            <agProdChange>0.002877</agProdChange>
                        </period>
                        <period year="2025">
                            <agProdChange>0.00266</agProdChange>
                        </period>
                        <period year="2030">
                            <agProdChange>0.004035</agProdChange>
                        </period>
                        <period year="2035">
                            <agProdChange>0.003498</agProdChange>
                        </period>
                        <period year="2040">
                            <agProdChange>0.00134</agProdChange>
                        </period>
                        <period year="2045">
                            <agProdChange>0.002819</agProdChange>
                        </period>
                        <period year="2050">
                            <agProdChange>0.003037</agProdChange>
                        </period>
                        <period year="2055">
                            <agProdChange>6e-06</agProdChange>
                        </period>
                        <period year="2060">
                            <agProdChange>0.001399</agProdChange>
                        </period>
                        <period year="2065">
                            <agProdChange>2.7e-05</agProdChange>
                        </period>
                        <period year="2070">
                            <agProdChange>7e-06</agProdChange>
                        </period>
                        <period year="2075">
                            <agProdChange>-8.1e-05</agProdChange>
                        </period>
                        <period year="2080">
                            <agProdChange>-0.000497</agProdChange>
                        </period>
                        <period year="2085">
                            <agProdChange>0.001115</agProdChange>
                        </period>
                        <period year="2090">
                            <agProdChange>0.000836</agProdChange>
                        </period>
                        <period year="2095">
                            <agProdChange>-0.000527</agProdChange>
                        </period>
                        <period year="2100">
                            <agProdChange>0.001662</agProdChange>
                        </period>
                    </AgProductionTechnology>
                    <AgProductionTechnology name="Root_Tuber_FraserR_IRR_lo">
                        <period year="2015">
                            <agProdChange>0.00431</agProdChange>
                        </period>
                        <period year="2020">
                            <agProdChange>0.002877</agProdChange>
                        </period>
                        <period year="2025">
                            <agProdChange>0.00266</agProdChange>
                        </period>
                        <period year="2030">
                            <agProdChange>0.004035</agProdChange>
                        </period>
                        <period year="2035">
                            <agProdChange>0.003498</agProdChange>
                        </period>
                        <period year="2040">
                            <agProdChange>0.00134</agProdChange>
                        </period>
                        <period year="2045">
                            <agProdChange>0.002819</agProdChange>
                        </period>
                        <period year="2050">
                            <agProdChange>0.003037</agProdChange>
                        </period>
                        <period year="2055">
                            <agProdChange>6e-06</agProdChange>
                        </period>
                        <period year="2060">
                            <agProdChange>0.001399</agProdChange>
                        </period>
                        <period year="2065">
                            <agProdChange>2.7e-05</agProdChange>
                        </period>
                        <period year="2070">
                            <agProdChange>7e-06</agProdChange>
                        </period>
                        <period year="2075">
                            <agProdChange>-8.1e-05</agProdChange>
                        </period>
                        <period year="2080">
                            <agProdChange>-0.000497</agProdChange>
                        </period>
                        <period year="2085">
                            <agProdChange>0.001115</agProdChange>
                        </period>
                        <period year="2090">
                            <agProdChange>0.000836</agProdChange>
                        </period>
                        <period year="2095">
                            <agProdChange>-0.000527</agProdChange>
                        </period>
                        <period year="2100">
                            <agProdChange>0.001662</agProdChange>
                        </period>
                    </AgProductionTechnology>
                    <AgProductionTechnology name="Root_Tuber_FraserR_RFD_hi">
                        <period year="2015">
                            <agProdChange>-0.001684</agProdChange>
                        </period>
                        <period year="2020">
                            <agProdChange>0.001464</agProdChange>
                        </period>
                        <period year="2025">
                            <agProdChange>0.001901</agProdChange>
                        </period>
                        <period year="2030">
                            <agProdChange>0.002466</agProdChange>
                        </period>
                        <period year="2035">
                            <agProdChange>0.004079</agProdChange>
                        </period>
                        <period year="2040">
                            <agProdChange>-0.000839</agProdChange>
                        </period>
                        <period year="2045">
                            <agProdChange>0.001897</agProdChange>
                        </period>
                        <period year="2050">
                            <agProdChange>0.001879</agProdChange>
                        </period>
                        <period year="2055">
                            <agProdChange>-0.002942</agProdChange>
                        </period>
                        <period year="2060">
                            <agProdChange>-0.000891</agProdChange>
                        </period>
                        <period year="2065">
                            <agProdChange>-0.001217</agProdChange>
                        </period>
                        <period year="2070">
                            <agProdChange>-0.002955</agProdChange>
                        </period>
                        <period year="2075">
                            <agProdChange>-1.7e-05</agProdChange>
                        </period>
                        <period year="2080">
                            <agProdChange>-0.00199</agProdChange>
                        </period>
                        <period year="2085">
                            <agProdChange>0.001413</agProdChange>
                        </period>
                        <period year="2090">
                            <agProdChange>0.000368</agProdChange>
                        </period>
                        <period year="2095">
                            <agProdChange>-0.001822</agProdChange>
                        </period>
                        <period year="2100">
                            <agProdChange>0.002902</agProdChange>
                        </period>
                    </AgProductionTechnology>
                    <AgProductionTechnology name="Root_Tuber_FraserR_RFD_lo">
                        <period year="2015">
                            <agProdChange>-0.001684</agProdChange>
                        </period>
                        <period year="2020">
                            <agProdChange>0.001464</agProdChange>
                        </period>
                        <period year="2025">
                            <agProdChange>0.001901</agProdChange>
                        </period>
                        <period year="2030">
                            <agProdChange>0.002466</agProdChange>
                        </period>
                        <period year="2035">
                            <agProdChange>0.004079</agProdChange>
                        </period>
                        <period year="2040">
                            <agProdChange>-0.000839</agProdChange>
                        </period>
                        <period year="2045">
                            <agProdChange>0.001897</agProdChange>
                        </period>
                        <period year="2050">
                            <agProdChange>0.001879</agProdChange>
                        </period>
                        <period year="2055">
                            <agProdChange>-0.002942</agProdChange>
                        </period>
                        <period year="2060">
                            <agProdChange>-0.000891</agProdChange>
                        </period>
                        <period year="2065">
                            <agProdChange>-0.001217</agProdChange>
                        </period>
                        <period year="2070">
                            <agProdChange>-0.002955</agProdChange>
                        </period>
                        <period year="2075">
                            <agProdChange>-1.7e-05</agProdChange>
                        </period>
                        <period year="2080">
                            <agProdChange>-0.00199</agProdChange>
                        </period>
                        <period year="2085">
                            <agProdChange>0.001413</agProdChange>
                        </period>
                        <period year="2090">
                            <agProdChange>0.000368</agProdChange>
                        </period>
                        <period year="2095">
                            <agProdChange>-0.001822</agProdChange>
                        </period>
                        <period year="2100">
                            <agProdChange>0.002902</agProdChange>
                        </period>
                    </AgProductionTechnology>
                </AgSupplySubsector>
                <AgSupplySubsector name="Root_Tuber_MexCstNW">
                    <AgProductionTechnology name="Root_Tuber_MexCstNW_IRR_hi">
                        <period year="2015">
                            <agProdChange>0.00171</agProdChange>
                        </period>
                        <period year="2020">
                            <agProdChange>0.000843</agProdChange>
                        </period>
                        <period year="2025">
                            <agProdChange>0.00321</agProdChange>
                        </period>
                        <period year="2030">
                            <agProdChange>0.001958</agProdChange>
                        </period>
                        <period year="2035">
                            <agProdChange>0.000959</agProdChange>
                        </period>
                        <period year="2040">
                            <agProdChange>0.002272</agProdChange>
                        </period>
                        <period year="2045">
                            <agProdChange>0.00353</agProdChange>
                        </period>
                        <period year="2050">
                            <agProdChange>0.002524</agProdChange>
                        </period>
                        <period year="2055">
                            <agProdChange>-0.000227</agProdChange>
                        </period>
                        <period year="2060">
                            <agProdChange>0.000399</agProdChange>
                        </period>
                        <period year="2065">
                            <agProdChange>0.000247</agProdChange>
                        </period>
                        <period year="2070">
                            <agProdChange>-0.001488</agProdChange>
                        </period>
                        <period year="2075">
                            <agProdChange>-0.001205</agProdChange>
                        </period>
                        <period year="2080">
                            <agProdChange>0.002088</agProdChange>
                        </period>
                        <period year="2085">
                            <agProdChange>0.001295</agProdChange>
                        </period>
                        <period year="2090">
                            <agProdChange>0.002283</agProdChange>
                        </period>
                        <period year="2095">
                            <agProdChange>-0.000123</agProdChange>
                        </period>
                        <period year="2100">
                            <agProdChange>0.00399</agProdChange>
                        </period>
                    </AgProductionTechnology>
                    <AgProductionTechnology name="Root_Tuber_MexCstNW_IRR_lo">
                        <period year="2015">
                            <agProdChange>0.00171</agProdChange>
                        </period>
                        <period year="2020">
                            <agProdChange>0.000843</agProdChange>
                        </period>
                        <period year="2025">
                            <agProdChange>0.00321</agProdChange>
                        </period>
                        <period year="2030">
                            <agProdChange>0.001958</agProdChange>
                        </period>
                        <period year="2035">
                            <agProdChange>0.000959</agProdChange>
                        </period>
                        <period year="2040">
                            <agProdChange>0.002272</agProdChange>
                        </period>
                        <period year="2045">
                            <agProdChange>0.00353</agProdChange>
                        </period>
                        <period year="2050">
                            <agProdChange>0.002524</agProdChange>
                        </period>
                        <period year="2055">
                            <agProdChange>-0.000227</agProdChange>
                        </period>
                        <period year="2060">
                            <agProdChange>0.000399</agProdChange>
                        </period>
                        <period year="2065">
                            <agProdChange>0.000247</agProdChange>
                        </period>
                        <period year="2070">
                            <agProdChange>-0.001488</agProdChange>
                        </period>
                        <period year="2075">
                            <agProdChange>-0.001205</agProdChange>
                        </period>
                        <period year="2080">
                            <agProdChange>0.002088</agProdChange>
                        </period>
                        <period year="2085">
                            <agProdChange>0.001295</agProdChange>
                        </period>
                        <period year="2090">
                            <agProdChange>0.002283</agProdChange>
                        </period>
                        <period year="2095">
                            <agProdChange>-0.000123</agProdChange>
                        </period>
                        <period year="2100">
                            <agProdChange>0.00399</agProdChange>
                        </period>
                    </AgProductionTechnology>
                    <AgProductionTechnology name="Root_Tuber_MexCstNW_RFD_hi">
                        <period year="2015">
                            <agProdChange>0.001474</agProdChange>
                        </period>
                        <period year="2020">
                            <agProdChange>0.001571</agProdChange>
                        </period>
                        <period year="2025">
                            <agProdChange>0.001172</agProdChange>
                        </period>
                        <period year="2030">
                            <agProdChange>0.004699</agProdChange>
                        </period>
                        <period year="2035">
                            <agProdChange>0.009086</agProdChange>
                        </period>
                        <period year="2040">
                            <agProdChange>0.005385</agProdChange>
                        </period>
                        <period year="2045">
                            <agProdChange>0.006962</agProdChange>
                        </period>
                        <period year="2050">
                            <agProdChange>0.010192</agProdChange>
                        </period>
                        <period year="2055">
                            <agProdChange>0.003829</agProdChange>
                        </period>
                        <period year="2060">
                            <agProdChange>0.005639</agProdChange>
                        </period>
                        <period year="2065">
                            <agProdChange>-0.003438</agProdChange>
                        </period>
                        <period year="2070">
                            <agProdChange>-0.002606</agProdChange>
                        </period>
                        <period year="2075">
                            <agProdChange>-0.000671</agProdChange>
                        </period>
                        <period year="2080">
                            <agProdChange>0.001757</agProdChange>
                        </period>
                        <period year="2085">
                            <agProdChange>0.002451</agProdChange>
                        </period>
                        <period year="2090">
                            <agProdChange>0.00188</agProdChange>
                        </period>
                        <period year="2095">
                            <agProdChange>0.001108</agProdChange>
                        </period>
                        <period year="2100">
                            <agProdChange>0.009527</agProdChange>
                        </period>
                    </AgProductionTechnology>
                    <AgProductionTechnology name="Root_Tuber_MexCstNW_RFD_lo">
                        <period year="2015">
                            <agProdChange>0.001474</agProdChange>
                        </period>
                        <period year="2020">
                            <agProdChange>0.001571</agProdChange>
                        </period>
                        <period year="2025">
                            <agProdChange>0.001172</agProdChange>
                        </period>
                        <period year="2030">
                            <agProdChange>0.004699</agProdChange>
                        </period>
                        <period year="2035">
                            <agProdChange>0.009086</agProdChange>
                        </period>
                        <period year="2040">
                            <agProdChange>0.005385</agProdChange>
                        </period>
                        <period year="2045">
                            <agProdChange>0.006962</agProdChange>
                        </period>
                        <period year="2050">
                            <agProdChange>0.010192</agProdChange>
                        </period>
                        <period year="2055">
                            <agProdChange>0.003829</agProdChange>
                        </period>
                        <period year="2060">
                            <agProdChange>0.005639</agProdChange>
                        </period>
                        <period year="2065">
                            <agProdChange>-0.003438</agProdChange>
                        </period>
                        <period year="2070">
                            <agProdChange>-0.002606</agProdChange>
                        </period>
                        <period year="2075">
                            <agProdChange>-0.000671</agProdChange>
                        </period>
                        <period year="2080">
                            <agProdChange>0.001757</agProdChange>
                        </period>
                        <period year="2085">
                            <agProdChange>0.002451</agProdChange>
                        </period>
                        <period year="2090">
                            <agProdChange>0.00188</agProdChange>
                        </period>
                        <period year="2095">
                            <agProdChange>0.001108</agProdChange>
                        </period>
                        <period year="2100">
                            <agProdChange>0.009527</agProdChange>
                        </period>
                    </AgProductionTechnology>
                </AgSupplySubsector>
                <AgSupplySubsector name="Root_Tuber_Caribbean">
                    <AgProductionTechnology name="Root_Tuber_Caribbean_IRR_hi">
                        <period year="2015">
                            <agProdChange>0.002572</agProdChange>
                        </period>
                        <period year="2020">
                            <agProdChange>0.001932</agProdChange>
                        </period>
                        <period year="2025">
                            <agProdChange>0.00123</agProdChange>
                        </period>
                        <period year="2030">
                            <agProdChange>0.002924</agProdChange>
                        </period>
                        <period year="2035">
                            <agProdChange>0.002247</agProdChange>
                        </period>
                        <period year="2040">
                            <agProdChange>0.002988</agProdChange>
                        </period>
                        <period year="2045">
                            <agProdChange>0.001344</agProdChange>
                        </period>
                        <period year="2050">
                            <agProdChange>0.000987</agProdChange>
                        </period>
                        <period year="2055">
                            <agProdChange>0.002545</agProdChange>
                        </period>
                        <period year="2060">
                            <agProdChange>0.002681</agProdChange>
                        </period>
                        <period year="2065">
                            <agProdChange>0.000989</agProdChange>
                        </period>
                        <period year="2070">
                            <agProdChange>7e-04</agProdChange>
                        </period>
                        <period year="2075">
                            <agProdChange>0.000988</agProdChange>
                        </period>
                        <period year="2080">
                            <agProdChange>0.002318</agProdChange>
                        </period>
                        <period year="2085">
                            <agProdChange>0.000352</agProdChange>
                        </period>
                        <period year="2090">
                            <agProdChange>0.000634</agProdChange>
                        </period>
                        <period year="2095">
                            <agProdChange>0.000855</agProdChange>
                        </period>
                        <period year="2100">
                            <agProdChange>0.000615</agProdChange>
                        </period>
                    </AgProductionTechnology>
                    <AgProductionTechnology name="Root_Tuber_Caribbean_IRR_lo">
                        <period year="2015">
                            <agProdChange>0.002572</agProdChange>
                        </period>
                        <period year="2020">
                            <agProdChange>0.001932</agProdChange>
                        </period>
                        <period year="2025">
                            <agProdChange>0.00123</agProdChange>
                        </period>
                        <period year="2030">
                            <agProdChange>0.002924</agProdChange>
                        </period>
                        <period year="2035">
                            <agProdChange>0.002247</agProdChange>
                        </period>
                        <period year="2040">
                            <agProdChange>0.002988</agProdChange>
                        </period>
                        <period year="2045">
                            <agProdChange>0.001344</agProdChange>
                        </period>
                        <period year="2050">
                            <agProdChange>0.000987</agProdChange>
                        </period>
                        <period year="2055">
                            <agProdChange>0.002545</agProdChange>
                        </period>
                        <period year="2060">
                            <agProdChange>0.002681</agProdChange>
                        </period>
                        <period year="2065">
                            <agProdChange>0.000989</agProdChange>
                        </period>
                        <period year="2070">
                            <agProdChange>7e-04</agProdChange>
                        </period>
                        <period year="2075">
                            <agProdChange>0.000988</agProdChange>
                        </period>
                        <period year="2080">
                            <agProdChange>0.002318</agProdChange>
                        </period>
                        <period year="2085">
                            <agProdChange>0.000352</agProdChange>
                        </period>
                        <period year="2090">
                            <agProdChange>0.000634</agProdChange>
                        </period>
                        <period year="2095">
                            <agProdChange>0.000855</agProdChange>
                        </period>
                        <period year="2100">
                            <agProdChange>0.000615</agProdChange>
                        </period>
                    </AgProductionTechnology>
                    <AgProductionTechnology name="Root_Tuber_Caribbean_RFD_hi">
                        <period year="2015">
                            <agProdChange>0.00224</agProdChange>
                        </period>
                        <period year="2020">
                            <agProdChange>0.00283</agProdChange>
                        </period>
                        <period year="2025">
                            <agProdChange>0.002134</agProdChange>
                        </period>
                        <period year="2030">
                            <agProdChange>0.001727</agProdChange>
                        </period>
                        <period year="2035">
                            <agProdChange>0.002831</agProdChange>
                        </period>
                        <period year="2040">
                            <agProdChange>0.004417</agProdChange>
                        </period>
                        <period year="2045">
                            <agProdChange>0.001805</agProdChange>
                        </period>
                        <period year="2050">
                            <agProdChange>0.001325</agProdChange>
                        </period>
                        <period year="2055">
                            <agProdChange>-0.000875</agProdChange>
                        </period>
                        <period year="2060">
                            <agProdChange>-0.001245</agProdChange>
                        </period>
                        <period year="2065">
                            <agProdChange>-0.000498</agProdChange>
                        </period>
                        <period year="2070">
                            <agProdChange>-0.003505</agProdChange>
                        </period>
                        <period year="2075">
                            <agProdChange>-0.004892</agProdChange>
                        </period>
                        <period year="2080">
                            <agProdChange>-0.001767</agProdChange>
                        </period>
                        <period year="2085">
                            <agProdChange>-0.001472</agProdChange>
                        </period>
                        <period year="2090">
                            <agProdChange>-0.0019</agProdChange>
                        </period>
                        <period year="2095">
                            <agProdChange>-0.002244</agProdChange>
                        </period>
                        <period year="2100">
                            <agProdChange>0.002914</agProdChange>
                        </period>
                    </AgProductionTechnology>
                    <AgProductionTechnology name="Root_Tuber_Caribbean_RFD_lo">
                        <period year="2015">
                            <agProdChange>0.00224</agProdChange>
                        </period>
                        <period year="2020">
                            <agProdChange>0.00283</agProdChange>
                        </period>
                        <period year="2025">
                            <agProdChange>0.002134</agProdChange>
                        </period>
                        <period year="2030">
                            <agProdChange>0.001727</agProdChange>
                        </period>
                        <period year="2035">
                            <agProdChange>0.002831</agProdChange>
                        </period>
                        <period year="2040">
                            <agProdChange>0.004417</agProdChange>
                        </period>
                        <period year="2045">
                            <agProdChange>0.001805</agProdChange>
                        </period>
                        <period year="2050">
                            <agProdChange>0.001325</agProdChange>
                        </period>
                        <period year="2055">
                            <agProdChange>-0.000875</agProdChange>
                        </period>
                        <period year="2060">
                            <agProdChange>-0.001245</agProdChange>
                        </period>
                        <period year="2065">
                            <agProdChange>-0.000498</agProdChange>
                        </period>
                        <period year="2070">
                            <agProdChange>-0.003505</agProdChange>
                        </period>
                        <period year="2075">
                            <agProdChange>-0.004892</agProdChange>
                        </period>
                        <period year="2080">
                            <agProdChange>-0.001767</agProdChange>
                        </period>
                        <period year="2085">
                            <agProdChange>-0.001472</agProdChange>
                        </period>
                        <period year="2090">
                            <agProdChange>-0.0019</agProdChange>
                        </period>
                        <period year="2095">
                            <agProdChange>-0.002244</agProdChange>
                        </period>
                        <period year="2100">
                            <agProdChange>0.002914</agProdChange>
                        </period>
                    </AgProductionTechnology>
                </AgSupplySubsector>
                <AgSupplySubsector name="Root_Tuber_California">
                    <AgProductionTechnology name="Root_Tuber_California_IRR_hi">
                        <period year="2015">
                            <agProdChange>0.001803</agProdChange>
                        </period>
                        <period year="2020">
                            <agProdChange>0.002366</agProdChange>
                        </period>
                        <period year="2025">
                            <agProdChange>0.002225</agProdChange>
                        </period>
                        <period year="2030">
                            <agProdChange>0.002188</agProdChange>
                        </period>
                        <period year="2035">
                            <agProdChange>0.001635</agProdChange>
                        </period>
                        <period year="2040">
                            <agProdChange>0.003063</agProdChange>
                        </period>
                        <period year="2045">
                            <agProdChange>0.001412</agProdChange>
                        </period>
                        <period year="2050">
                            <agProdChange>0.000937</agProdChange>
                        </period>
                        <period year="2055">
                            <agProdChange>0.001696</agProdChange>
                        </period>
                        <period year="2060">
                            <agProdChange>0.00155</agProdChange>
                        </period>
                        <period year="2065">
                            <agProdChange>0.000969</agProdChange>
                        </period>
                        <period year="2070">
                            <agProdChange>0.000612</agProdChange>
                        </period>
                        <period year="2075">
                            <agProdChange>0.00252</agProdChange>
                        </period>
                        <period year="2080">
                            <agProdChange>0.00098</agProdChange>
                        </period>
                        <period year="2085">
                            <agProdChange>0.001272</agProdChange>
                        </period>
                        <period year="2090">
                            <agProdChange>0.000758</agProdChange>
                        </period>
                        <period year="2095">
                            <agProdChange>0.000651</agProdChange>
                        </period>
                        <period year="2100">
                            <agProdChange>0.001876</agProdChange>
                        </period>
                    </AgProductionTechnology>
                    <AgProductionTechnology name="Root_Tuber_California_IRR_lo">
                        <period year="2015">
                            <agProdChange>0.001803</agProdChange>
                        </period>
                        <period year="2020">
                            <agProdChange>0.002366</agProdChange>
                        </period>
                        <period year="2025">
                            <agProdChange>0.002225</agProdChange>
                        </period>
                        <period year="2030">
                            <agProdChange>0.002188</agProdChange>
                        </period>
                        <period year="2035">
                            <agProdChange>0.001635</agProdChange>
                        </period>
                        <period year="2040">
                            <agProdChange>0.003063</agProdChange>
                        </period>
                        <period year="2045">
                            <agProdChange>0.001412</agProdChange>
                        </period>
                        <period year="2050">
                            <agProdChange>0.000937</agProdChange>
                        </period>
                        <period year="2055">
                            <agProdChange>0.001696</agProdChange>
                        </period>
                        <period year="2060">
                            <agProdChange>0.00155</agProdChange>
                        </period>
                        <period year="2065">
                            <agProdChange>0.000969</agProdChange>
                        </period>
                        <period year="2070">
                            <agProdChange>0.000612</agProdChange>
                        </period>
                        <period year="2075">
                            <agProdChange>0.00252</agProdChange>
                        </period>
                        <period year="2080">
                            <agProdChange>0.00098</agProdChange>
                        </period>
                        <period year="2085">
                            <agProdChange>0.001272</agProdChange>
                        </period>
                        <period year="2090">
                            <agProdChange>0.000758</agProdChange>
                        </period>
                        <period year="2095">
                            <agProdChange>0.000651</agProdChange>
                        </period>
                        <period year="2100">
                            <agProdChange>0.001876</agProdChange>
                        </period>
                    </AgProductionTechnology>
                    <AgProductionTechnology name="Root_Tuber_California_RFD_hi">
                        <period year="2015">
                            <agProdChange>0.006699</agProdChange>
                        </period>
                        <period year="2020">
                            <agProdChange>0.005374</agProdChange>
                        </period>
                        <period year="2025">
                            <agProdChange>0.015894</agProdChange>
                        </period>
                        <period year="2030">
                            <agProdChange>0.002775</agProdChange>
                        </period>
                        <period year="2035">
                            <agProdChange>0.004489</agProdChange>
                        </period>
                        <period year="2040">
                            <agProdChange>0.002951</agProdChange>
                        </period>
                        <period year="2045">
                            <agProdChange>0.013332</agProdChange>
                        </period>
                        <period year="2050">
                            <agProdChange>-6.7e-05</agProdChange>
                        </period>
                        <period year="2055">
                            <agProdChange>0.002</agProdChange>
                        </period>
                        <period year="2060">
                            <agProdChange>0.002</agProdChange>
                        </period>
                        <period year="2065">
                            <agProdChange>0.002</agProdChange>
                        </period>
                        <period year="2070">
                            <agProdChange>0.0018</agProdChange>
                        </period>
                        <period year="2075">
                            <agProdChange>0.0017</agProdChange>
                        </period>
                        <period year="2080">
                            <agProdChange>0.0015</agProdChange>
                        </period>
                        <period year="2085">
                            <agProdChange>0.0013</agProdChange>
                        </period>
                        <period year="2090">
                            <agProdChange>0.0012</agProdChange>
                        </period>
                        <period year="2095">
                            <agProdChange>0.001</agProdChange>
                        </period>
                        <period year="2100">
                            <agProdChange>0.001</agProdChange>
                        </period>
                    </AgProductionTechnology>
                    <AgProductionTechnology name="Root_Tuber_California_RFD_lo">
                        <period year="2015">
                            <agProdChange>0.006699</agProdChange>
                        </period>
                        <period year="2020">
                            <agProdChange>0.005374</agProdChange>
                        </period>
                        <period year="2025">
                            <agProdChange>0.015894</agProdChange>
                        </period>
                        <period year="2030">
                            <agProdChange>0.002775</agProdChange>
                        </period>
                        <period year="2035">
                            <agProdChange>0.004489</agProdChange>
                        </period>
                        <period year="2040">
                            <agProdChange>0.002951</agProdChange>
                        </period>
                        <period year="2045">
                            <agProdChange>0.013332</agProdChange>
                        </period>
                        <period year="2050">
                            <agProdChange>-6.7e-05</agProdChange>
                        </period>
                        <period year="2055">
                            <agProdChange>0.002</agProdChange>
                        </period>
                        <period year="2060">
                            <agProdChange>0.002</agProdChange>
                        </period>
                        <period year="2065">
                            <agProdChange>0.002</agProdChange>
                        </period>
                        <period year="2070">
                            <agProdChange>0.0018</agProdChange>
                        </period>
                        <period year="2075">
                            <agProdChange>0.0017</agProdChange>
                        </period>
                        <period year="2080">
                            <agProdChange>0.0015</agProdChange>
                        </period>
                        <period year="2085">
                            <agProdChange>0.0013</agProdChange>
                        </period>
                        <period year="2090">
                            <agProdChange>0.0012</agProdChange>
                        </period>
                        <period year="2095">
                            <agProdChange>0.001</agProdChange>
                        </period>
                        <period year="2100">
                            <agProdChange>0.001</agProdChange>
                        </period>
                    </AgProductionTechnology>
                </AgSupplySubsector>
                <AgSupplySubsector name="Root_Tuber_MissppRN">
                    <AgProductionTechnology name="Root_Tuber_MissppRN_IRR_hi">
                        <period year="2015">
                            <agProdChange>0.006739</agProdChange>
                        </period>
                        <period year="2020">
                            <agProdChange>0.002433</agProdChange>
                        </period>
                        <period year="2025">
                            <agProdChange>0.003131</agProdChange>
                        </period>
                        <period year="2030">
                            <agProdChange>0.003819</agProdChange>
                        </period>
                        <period year="2035">
                            <agProdChange>-0.000188</agProdChange>
                        </period>
                        <period year="2040">
                            <agProdChange>0.004001</agProdChange>
                        </period>
                        <period year="2045">
                            <agProdChange>0.004086</agProdChange>
                        </period>
                        <period year="2050">
                            <agProdChange>-0.000767</agProdChange>
                        </period>
                        <period year="2055">
                            <agProdChange>0.002411</agProdChange>
                        </period>
                        <period year="2060">
                            <agProdChange>0.000272</agProdChange>
                        </period>
                        <period year="2065">
                            <agProdChange>0.005424</agProdChange>
                        </period>
                        <period year="2070">
                            <agProdChange>0.002718</agProdChange>
                        </period>
                        <period year="2075">
                            <agProdChange>0.001082</agProdChange>
                        </period>
                        <period year="2080">
                            <agProdChange>0.003929</agProdChange>
                        </period>
                        <period year="2085">
                            <agProdChange>0.003584</agProdChange>
                        </period>
                        <period year="2090">
                            <agProdChange>0.002877</agProdChange>
                        </period>
                        <period year="2095">
                            <agProdChange>0.001272</agProdChange>
                        </period>
                        <period year="2100">
                            <agProdChange>0.00209</agProdChange>
                        </period>
                    </AgProductionTechnology>
                    <AgProductionTechnology name="Root_Tuber_MissppRN_IRR_lo">
                        <period year="2015">
                            <agProdChange>0.006739</agProdChange>
                        </period>
                        <period year="2020">
                            <agProdChange>0.002433</agProdChange>
                        </period>
                        <period year="2025">
                            <agProdChange>0.003131</agProdChange>
                        </period>
                        <period year="2030">
                            <agProdChange>0.003819</agProdChange>
                        </period>
                        <period year="2035">
                            <agProdChange>-0.000188</agProdChange>
                        </period>
                        <period year="2040">
                            <agProdChange>0.004001</agProdChange>
                        </period>
                        <period year="2045">
                            <agProdChange>0.004086</agProdChange>
                        </period>
                        <period year="2050">
                            <agProdChange>-0.000767</agProdChange>
                        </period>
                        <period year="2055">
                            <agProdChange>0.002411</agProdChange>
                        </period>
                        <period year="2060">
                            <agProdChange>0.000272</agProdChange>
                        </period>
                        <period year="2065">
                            <agProdChange>0.005424</agProdChange>
                        </period>
                        <period year="2070">
                            <agProdChange>0.002718</agProdChange>
                        </period>
                        <period year="2075">
                            <agProdChange>0.001082</agProdChange>
                        </period>
                        <period year="2080">
                            <agProdChange>0.003929</agProdChange>
                        </period>
                        <period year="2085">
                            <agProdChange>0.003584</agProdChange>
                        </period>
                        <period year="2090">
                            <agProdChange>0.002877</agProdChange>
                        </period>
                        <period year="2095">
                            <agProdChange>0.001272</agProdChange>
                        </period>
                        <period year="2100">
                            <agProdChange>0.00209</agProdChange>
                        </period>
                    </AgProductionTechnology>
                    <AgProductionTechnology name="Root_Tuber_MissppRN_RFD_hi">
                        <period year="2015">
                            <agProdChange>0.016109</agProdChange>
                        </period>
                        <period year="2020">
                            <agProdChange>0.00463</agProdChange>
                        </period>
                        <period year="2025">
                            <agProdChange>0.002272</agProdChange>
                        </period>
                        <period year="2030">
                            <agProdChange>0.010902</agProdChange>
                        </period>
                        <period year="2035">
                            <agProdChange>0.00108</agProdChange>
                        </period>
                        <period year="2040">
                            <agProdChange>0.003766</agProdChange>
                        </period>
                        <period year="2045">
                            <agProdChange>0.007805</agProdChange>
                        </period>
                        <period year="2050">
                            <agProdChange>0.000418</agProdChange>
                        </period>
                        <period year="2055">
                            <agProdChange>0.005555</agProdChange>
                        </period>
                        <period year="2060">
                            <agProdChange>0.004656</agProdChange>
                        </period>
                        <period year="2065">
                            <agProdChange>0.002</agProdChange>
                        </period>
                        <period year="2070">
                            <agProdChange>0.0018</agProdChange>
                        </period>
                        <period year="2075">
                            <agProdChange>0.0017</agProdChange>
                        </period>
                        <period year="2080">
                            <agProdChange>0.0015</agProdChange>
                        </period>
                        <period year="2085">
                            <agProdChange>0.0013</agProdChange>
                        </period>
                        <period year="2090">
                            <agProdChange>0.0012</agProdChange>
                        </period>
                        <period year="2095">
                            <agProdChange>0.001</agProdChange>
                        </period>
                        <period year="2100">
                            <agProdChange>0.001</agProdChange>
                        </period>
                    </AgProductionTechnology>
                    <AgProductionTechnology name="Root_Tuber_MissppRN_RFD_lo">
                        <period year="2015">
                            <agProdChange>0.016109</agProdChange>
                        </period>
                        <period year="2020">
                            <agProdChange>0.00463</agProdChange>
                        </period>
                        <period year="2025">
                            <agProdChange>0.002272</agProdChange>
                        </period>
                        <period year="2030">
                            <agProdChange>0.010902</agProdChange>
                        </period>
                        <period year="2035">
                            <agProdChange>0.00108</agProdChange>
                        </period>
                        <period year="2040">
                            <agProdChange>0.003766</agProdChange>
                        </period>
                        <period year="2045">
                            <agProdChange>0.007805</agProdChange>
                        </period>
                        <period year="2050">
                            <agProdChange>0.000418</agProdChange>
                        </period>
                        <period year="2055">
                            <agProdChange>0.005555</agProdChange>
                        </period>
                        <period year="2060">
                            <agProdChange>0.004656</agProdChange>
                        </period>
                        <period year="2065">
                            <agProdChange>0.002</agProdChange>
                        </period>
                        <period year="2070">
                            <agProdChange>0.0018</agProdChange>
                        </period>
                        <period year="2075">
                            <agProdChange>0.0017</agProdChange>
                        </period>
                        <period year="2080">
                            <agProdChange>0.0015</agProdChange>
                        </period>
                        <period year="2085">
                            <agProdChange>0.0013</agProdChange>
                        </period>
                        <period year="2090">
                            <agProdChange>0.0012</agProdChange>
                        </period>
                        <period year="2095">
                            <agProdChange>0.001</agProdChange>
                        </period>
                        <period year="2100">
                            <agProdChange>0.001</agProdChange>
                        </period>
                    </AgProductionTechnology>
                </AgSupplySubsector>
                <AgSupplySubsector name="Root_Tuber_MissppRS">
                    <AgProductionTechnology name="Root_Tuber_MissppRS_IRR_hi">
                        <period year="2015">
                            <agProdChange>0.005786</agProdChange>
                        </period>
                        <period year="2020">
                            <agProdChange>0.002953</agProdChange>
                        </period>
                        <period year="2025">
                            <agProdChange>0.00256</agProdChange>
                        </period>
                        <period year="2030">
                            <agProdChange>0.002071</agProdChange>
                        </period>
                        <period year="2035">
                            <agProdChange>0.001874</agProdChange>
                        </period>
                        <period year="2040">
                            <agProdChange>0.002863</agProdChange>
                        </period>
                        <period year="2045">
                            <agProdChange>0.00392</agProdChange>
                        </period>
                        <period year="2050">
                            <agProdChange>0.001201</agProdChange>
                        </period>
                        <period year="2055">
                            <agProdChange>0.003287</agProdChange>
                        </period>
                        <period year="2060">
                            <agProdChange>0.003142</agProdChange>
                        </period>
                        <period year="2065">
                            <agProdChange>0.004545</agProdChange>
                        </period>
                        <period year="2070">
                            <agProdChange>0.002945</agProdChange>
                        </period>
                        <period year="2075">
                            <agProdChange>0.003476</agProdChange>
                        </period>
                        <period year="2080">
                            <agProdChange>0.003588</agProdChange>
                        </period>
                        <period year="2085">
                            <agProdChange>0.001918</agProdChange>
                        </period>
                        <period year="2090">
                            <agProdChange>0.001795</agProdChange>
                        </period>
                        <period year="2095">
                            <agProdChange>0.00135</agProdChange>
                        </period>
                        <period year="2100">
                            <agProdChange>0.001612</agProdChange>
                        </period>
                    </AgProductionTechnology>
                    <AgProductionTechnology name="Root_Tuber_MissppRS_IRR_lo">
                        <period year="2015">
                            <agProdChange>0.005786</agProdChange>
                        </period>
                        <period year="2020">
                            <agProdChange>0.002953</agProdChange>
                        </period>
                        <period year="2025">
                            <agProdChange>0.00256</agProdChange>
                        </period>
                        <period year="2030">
                            <agProdChange>0.002071</agProdChange>
                        </period>
                        <period year="2035">
                            <agProdChange>0.001874</agProdChange>
                        </period>
                        <period year="2040">
                            <agProdChange>0.002863</agProdChange>
                        </period>
                        <period year="2045">
                            <agProdChange>0.00392</agProdChange>
                        </period>
                        <period year="2050">
                            <agProdChange>0.001201</agProdChange>
                        </period>
                        <period year="2055">
                            <agProdChange>0.003287</agProdChange>
                        </period>
                        <period year="2060">
                            <agProdChange>0.003142</agProdChange>
                        </period>
                        <period year="2065">
                            <agProdChange>0.004545</agProdChange>
                        </period>
                        <period year="2070">
                            <agProdChange>0.002945</agProdChange>
                        </period>
                        <period year="2075">
                            <agProdChange>0.003476</agProdChange>
                        </period>
                        <period year="2080">
                            <agProdChange>0.003588</agProdChange>
                        </period>
                        <period year="2085">
                            <agProdChange>0.001918</agProdChange>
                        </period>
                        <period year="2090">
                            <agProdChange>0.001795</agProdChange>
                        </period>
                        <period year="2095">
                            <agProdChange>0.00135</agProdChange>
                        </period>
                        <period year="2100">
                            <agProdChange>0.001612</agProdChange>
                        </period>
                    </AgProductionTechnology>
                    <AgProductionTechnology name="Root_Tuber_MissppRS_RFD_hi">
                        <period year="2015">
                            <agProdChange>0.013355</agProdChange>
                        </period>
                        <period year="2020">
                            <agProdChange>0.008438</agProdChange>
                        </period>
                        <period year="2025">
                            <agProdChange>0.006012</agProdChange>
                        </period>
                        <period year="2030">
                            <agProdChange>0.006884</agProdChange>
                        </period>
                        <period year="2035">
                            <agProdChange>0.005291</agProdChange>
                        </period>
                        <period year="2040">
                            <agProdChange>0.00347</agProdChange>
                        </period>
                        <period year="2045">
                            <agProdChange>0.009352</agProdChange>
                        </period>
                        <period year="2050">
                            <agProdChange>0.006038</agProdChange>
                        </period>
                        <period year="2055">
                            <agProdChange>0.004894</agProdChange>
                        </period>
                        <period year="2060">
                            <agProdChange>0.0045</agProdChange>
                        </period>
                        <period year="2065">
                            <agProdChange>0.005419</agProdChange>
                        </period>
                        <period year="2070">
                            <agProdChange>0.0018</agProdChange>
                        </period>
                        <period year="2075">
                            <agProdChange>0.0017</agProdChange>
                        </period>
                        <period year="2080">
                            <agProdChange>0.0015</agProdChange>
                        </period>
                        <period year="2085">
                            <agProdChange>0.0013</agProdChange>
                        </period>
                        <period year="2090">
                            <agProdChange>0.0012</agProdChange>
                        </period>
                        <period year="2095">
                            <agProdChange>0.001</agProdChange>
                        </period>
                        <period year="2100">
                            <agProdChange>0.001</agProdChange>
                        </period>
                    </AgProductionTechnology>
                    <AgProductionTechnology name="Root_Tuber_MissppRS_RFD_lo">
                        <period year="2015">
                            <agProdChange>0.013355</agProdChange>
                        </period>
                        <period year="2020">
                            <agProdChange>0.008438</agProdChange>
                        </period>
                        <period year="2025">
                            <agProdChange>0.006012</agProdChange>
                        </period>
                        <period year="2030">
                            <agProdChange>0.006884</agProdChange>
                        </period>
                        <period year="2035">
                            <agProdChange>0.005291</agProdChange>
                        </period>
                        <period year="2040">
                            <agProdChange>0.00347</agProdChange>
                        </period>
                        <period year="2045">
                            <agProdChange>0.009352</agProdChange>
                        </period>
                        <period year="2050">
                            <agProdChange>0.006038</agProdChange>
                        </period>
                        <period year="2055">
                            <agProdChange>0.004894</agProdChange>
                        </period>
                        <period year="2060">
                            <agProdChange>0.0045</agProdChange>
                        </period>
                        <period year="2065">
                            <agProdChange>0.005419</agProdChange>
                        </period>
                        <period year="2070">
                            <agProdChange>0.0018</agProdChange>
                        </period>
                        <period year="2075">
                            <agProdChange>0.0017</agProdChange>
                        </period>
                        <period year="2080">
                            <agProdChange>0.0015</agProdChange>
                        </period>
                        <period year="2085">
                            <agProdChange>0.0013</agProdChange>
                        </period>
                        <period year="2090">
                            <agProdChange>0.0012</agProdChange>
                        </period>
                        <period year="2095">
                            <agProdChange>0.001</agProdChange>
                        </period>
                        <period year="2100">
                            <agProdChange>0.001</agProdChange>
                        </period>
                    </AgProductionTechnology>
                </AgSupplySubsector>
                <AgSupplySubsector name="Root_Tuber_UsaColoRN">
                    <AgProductionTechnology name="Root_Tuber_UsaColoRN_IRR_hi">
                        <period year="2015">
                            <agProdChange>0.007163</agProdChange>
                        </period>
                        <period year="2020">
                            <agProdChange>0.003127</agProdChange>
                        </period>
                        <period year="2025">
                            <agProdChange>0.002855</agProdChange>
                        </period>
                        <period year="2030">
                            <agProdChange>0.004737</agProdChange>
                        </period>
                        <period year="2035">
                            <agProdChange>0.004732</agProdChange>
                        </period>
                        <period year="2040">
                            <agProdChange>0.003825</agProdChange>
                        </period>
                        <period year="2045">
                            <agProdChange>0.005088</agProdChange>
                        </period>
                        <period year="2050">
                            <agProdChange>0.00348</agProdChange>
                        </period>
                        <period year="2055">
                            <agProdChange>0.002</agProdChange>
                        </period>
                        <period year="2060">
                            <agProdChange>0.002</agProdChange>
                        </period>
                        <period year="2065">
                            <agProdChange>0.002</agProdChange>
                        </period>
                        <period year="2070">
                            <agProdChange>0.0018</agProdChange>
                        </period>
                        <period year="2075">
                            <agProdChange>0.0017</agProdChange>
                        </period>
                        <period year="2080">
                            <agProdChange>0.0015</agProdChange>
                        </period>
                        <period year="2085">
                            <agProdChange>0.0013</agProdChange>
                        </period>
                        <period year="2090">
                            <agProdChange>0.0012</agProdChange>
                        </period>
                        <period year="2095">
                            <agProdChange>0.001</agProdChange>
                        </period>
                        <period year="2100">
                            <agProdChange>0.001</agProdChange>
                        </period>
                    </AgProductionTechnology>
                    <AgProductionTechnology name="Root_Tuber_UsaColoRN_IRR_lo">
                        <period year="2015">
                            <agProdChange>0.007163</agProdChange>
                        </period>
                        <period year="2020">
                            <agProdChange>0.003127</agProdChange>
                        </period>
                        <period year="2025">
                            <agProdChange>0.002855</agProdChange>
                        </period>
                        <period year="2030">
                            <agProdChange>0.004737</agProdChange>
                        </period>
                        <period year="2035">
                            <agProdChange>0.004732</agProdChange>
                        </period>
                        <period year="2040">
                            <agProdChange>0.003825</agProdChange>
                        </period>
                        <period year="2045">
                            <agProdChange>0.005088</agProdChange>
                        </period>
                        <period year="2050">
                            <agProdChange>0.00348</agProdChange>
                        </period>
                        <period year="2055">
                            <agProdChange>0.002</agProdChange>
                        </period>
                        <period year="2060">
                            <agProdChange>0.002</agProdChange>
                        </period>
                        <period year="2065">
                            <agProdChange>0.002</agProdChange>
                        </period>
                        <period year="2070">
                            <agProdChange>0.0018</agProdChange>
                        </period>
                        <period year="2075">
                            <agProdChange>0.0017</agProdChange>
                        </period>
                        <period year="2080">
                            <agProdChange>0.0015</agProdChange>
                        </period>
                        <period year="2085">
                            <agProdChange>0.0013</agProdChange>
                        </period>
                        <period year="2090">
                            <agProdChange>0.0012</agProdChange>
                        </period>
                        <period year="2095">
                            <agProdChange>0.001</agProdChange>
                        </period>
                        <period year="2100">
                            <agProdChange>0.001</agProdChange>
                        </period>
                    </AgProductionTechnology>
                    <AgProductionTechnology name="Root_Tuber_UsaColoRN_RFD_hi">
                        <period year="2015">
                            <agProdChange>-0.000969</agProdChange>
                        </period>
                        <period year="2020">
                            <agProdChange>0.002519</agProdChange>
                        </period>
                        <period year="2025">
                            <agProdChange>0.014122</agProdChange>
                        </period>
                        <period year="2030">
                            <agProdChange>0.004149</agProdChange>
                        </period>
                        <period year="2035">
                            <agProdChange>0.004605</agProdChange>
                        </period>
                        <period year="2040">
                            <agProdChange>0.003865</agProdChange>
                        </period>
                        <period year="2045">
                            <agProdChange>0.013085</agProdChange>
                        </period>
                        <period year="2050">
                            <agProdChange>0.000206</agProdChange>
                        </period>
                        <period year="2055">
                            <agProdChange>0.001398</agProdChange>
                        </period>
                        <period year="2060">
                            <agProdChange>0.00695</agProdChange>
                        </period>
                        <period year="2065">
                            <agProdChange>0.002</agProdChange>
                        </period>
                        <period year="2070">
                            <agProdChange>0.0018</agProdChange>
                        </period>
                        <period year="2075">
                            <agProdChange>0.0017</agProdChange>
                        </period>
                        <period year="2080">
                            <agProdChange>0.0015</agProdChange>
                        </period>
                        <period year="2085">
                            <agProdChange>0.0013</agProdChange>
                        </period>
                        <period year="2090">
                            <agProdChange>0.0012</agProdChange>
                        </period>
                        <period year="2095">
                            <agProdChange>0.001</agProdChange>
                        </period>
                        <period year="2100">
                            <agProdChange>0.001</agProdChange>
                        </period>
                    </AgProductionTechnology>
                    <AgProductionTechnology name="Root_Tuber_UsaColoRN_RFD_lo">
                        <period year="2015">
                            <agProdChange>-0.000969</agProdChange>
                        </period>
                        <period year="2020">
                            <agProdChange>0.002519</agProdChange>
                        </period>
                        <period year="2025">
                            <agProdChange>0.014122</agProdChange>
                        </period>
                        <period year="2030">
                            <agProdChange>0.004149</agProdChange>
                        </period>
                        <period year="2035">
                            <agProdChange>0.004605</agProdChange>
                        </period>
                        <period year="2040">
                            <agProdChange>0.003865</agProdChange>
                        </period>
                        <period year="2045">
                            <agProdChange>0.013085</agProdChange>
                        </period>
                        <period year="2050">
                            <agProdChange>0.000206</agProdChange>
                        </period>
                        <period year="2055">
                            <agProdChange>0.001398</agProdChange>
                        </period>
                        <period year="2060">
                            <agProdChange>0.00695</agProdChange>
                        </period>
                        <period year="2065">
                            <agProdChange>0.002</agProdChange>
                        </period>
                        <period year="2070">
                            <agProdChange>0.0018</agProdChange>
                        </period>
                        <period year="2075">
                            <agProdChange>0.0017</agProdChange>
                        </period>
                        <period year="2080">
                            <agProdChange>0.0015</agProdChange>
                        </period>
                        <period year="2085">
                            <agProdChange>0.0013</agProdChange>
                        </period>
                        <period year="2090">
                            <agProdChange>0.0012</agProdChange>
                        </period>
                        <period year="2095">
                            <agProdChange>0.001</agProdChange>
                        </period>
                        <period year="2100">
                            <agProdChange>0.001</agProdChange>
                        </period>
                    </AgProductionTechnology>
                </AgSupplySubsector>
                <AgSupplySubsector name="Root_Tuber_UsaColoRS">
                    <AgProductionTechnology name="Root_Tuber_UsaColoRS_IRR_hi">
                        <period year="2015">
                            <agProdChange>0.000596</agProdChange>
                        </period>
                        <period year="2020">
                            <agProdChange>0.003072</agProdChange>
                        </period>
                        <period year="2025">
                            <agProdChange>0.002918</agProdChange>
                        </period>
                        <period year="2030">
                            <agProdChange>0.004616</agProdChange>
                        </period>
                        <period year="2035">
                            <agProdChange>0.001049</agProdChange>
                        </period>
                        <period year="2040">
                            <agProdChange>0.003592</agProdChange>
                        </period>
                        <period year="2045">
                            <agProdChange>0.00053</agProdChange>
                        </period>
                        <period year="2050">
                            <agProdChange>0.000357</agProdChange>
                        </period>
                        <period year="2055">
                            <agProdChange>-0.000122</agProdChange>
                        </period>
                        <period year="2060">
                            <agProdChange>-0.000605</agProdChange>
                        </period>
                        <period year="2065">
                            <agProdChange>0.000112</agProdChange>
                        </period>
                        <period year="2070">
                            <agProdChange>-0.002058</agProdChange>
                        </period>
                        <period year="2075">
                            <agProdChange>0.001273</agProdChange>
                        </period>
                        <period year="2080">
                            <agProdChange>0.001069</agProdChange>
                        </period>
                        <period year="2085">
                            <agProdChange>0.000462</agProdChange>
                        </period>
                        <period year="2090">
                            <agProdChange>0.000346</agProdChange>
                        </period>
                        <period year="2095">
                            <agProdChange>-0.00014</agProdChange>
                        </period>
                        <period year="2100">
                            <agProdChange>0.002327</agProdChange>
                        </period>
                    </AgProductionTechnology>
                    <AgProductionTechnology name="Root_Tuber_UsaColoRS_IRR_lo">
                        <period year="2015">
                            <agProdChange>0.000596</agProdChange>
                        </period>
                        <period year="2020">
                            <agProdChange>0.003072</agProdChange>
                        </period>
                        <period year="2025">
                            <agProdChange>0.002918</agProdChange>
                        </period>
                        <period year="2030">
                            <agProdChange>0.004616</agProdChange>
                        </period>
                        <period year="2035">
                            <agProdChange>0.001049</agProdChange>
                        </period>
                        <period year="2040">
                            <agProdChange>0.003592</agProdChange>
                        </period>
                        <period year="2045">
                            <agProdChange>0.00053</agProdChange>
                        </period>
                        <period year="2050">
                            <agProdChange>0.000357</agProdChange>
                        </period>
                        <period year="2055">
                            <agProdChange>-0.000122</agProdChange>
                        </period>
                        <period year="2060">
                            <agProdChange>-0.000605</agProdChange>
                        </period>
                        <period year="2065">
                            <agProdChange>0.000112</agProdChange>
                        </period>
                        <period year="2070">
                            <agProdChange>-0.002058</agProdChange>
                        </period>
                        <period year="2075">
                            <agProdChange>0.001273</agProdChange>
                        </period>
                        <period year="2080">
                            <agProdChange>0.001069</agProdChange>
                        </period>
                        <period year="2085">
                            <agProdChange>0.000462</agProdChange>
                        </period>
                        <period year="2090">
                            <agProdChange>0.000346</agProdChange>
                        </period>
                        <period year="2095">
                            <agProdChange>-0.00014</agProdChange>
                        </period>
                        <period year="2100">
                            <agProdChange>0.002327</agProdChange>
                        </period>
                    </AgProductionTechnology>
                    <AgProductionTechnology name="Root_Tuber_UsaColoRS_RFD_hi">
                        <period year="2015">
                            <agProdChange>0.005081</agProdChange>
                        </period>
                        <period year="2020">
                            <agProdChange>0.001094</agProdChange>
                        </period>
                        <period year="2025">
                            <agProdChange>-0.000772</agProdChange>
                        </period>
                        <period year="2030">
                            <agProdChange>0.008426</agProdChange>
                        </period>
                        <period year="2035">
                            <agProdChange>0.008621</agProdChange>
                        </period>
                        <period year="2040">
                            <agProdChange>-0.012682</agProdChange>
                        </period>
                        <period year="2045">
                            <agProdChange>0.028846</agProdChange>
                        </period>
                        <period year="2050">
                            <agProdChange>-0.001937</agProdChange>
                        </period>
                        <period year="2055">
                            <agProdChange>0.000854</agProdChange>
                        </period>
                        <period year="2060">
                            <agProdChange>0.012527</agProdChange>
                        </period>
                        <period year="2065">
                            <agProdChange>-0.002732</agProdChange>
                        </period>
                        <period year="2070">
                            <agProdChange>0.011304</agProdChange>
                        </period>
                        <period year="2075">
                            <agProdChange>0.0017</agProdChange>
                        </period>
                        <period year="2080">
                            <agProdChange>0.0015</agProdChange>
                        </period>
                        <period year="2085">
                            <agProdChange>0.0013</agProdChange>
                        </period>
                        <period year="2090">
                            <agProdChange>0.0012</agProdChange>
                        </period>
                        <period year="2095">
                            <agProdChange>0.001</agProdChange>
                        </period>
                        <period year="2100">
                            <agProdChange>0.001</agProdChange>
                        </period>
                    </AgProductionTechnology>
                    <AgProductionTechnology name="Root_Tuber_UsaColoRS_RFD_lo">
                        <period year="2015">
                            <agProdChange>0.005081</agProdChange>
                        </period>
                        <period year="2020">
                            <agProdChange>0.001094</agProdChange>
                        </period>
                        <period year="2025">
                            <agProdChange>-0.000772</agProdChange>
                        </period>
                        <period year="2030">
                            <agProdChange>0.008426</agProdChange>
                        </period>
                        <period year="2035">
                            <agProdChange>0.008621</agProdChange>
                        </period>
                        <period year="2040">
                            <agProdChange>-0.012682</agProdChange>
                        </period>
                        <period year="2045">
                            <agProdChange>0.028846</agProdChange>
                        </period>
                        <period year="2050">
                            <agProdChange>-0.001937</agProdChange>
                        </period>
                        <period year="2055">
                            <agProdChange>0.000854</agProdChange>
                        </period>
                        <period year="2060">
                            <agProdChange>0.012527</agProdChange>
                        </period>
                        <period year="2065">
                            <agProdChange>-0.002732</agProdChange>
                        </period>
                        <period year="2070">
                            <agProdChange>0.011304</agProdChange>
                        </period>
                        <period year="2075">
                            <agProdChange>0.0017</agProdChange>
                        </period>
                        <period year="2080">
                            <agProdChange>0.0015</agProdChange>
                        </period>
                        <period year="2085">
                            <agProdChange>0.0013</agProdChange>
                        </period>
                        <period year="2090">
                            <agProdChange>0.0012</agProdChange>
                        </period>
                        <period year="2095">
                            <agProdChange>0.001</agProdChange>
                        </period>
                        <period year="2100">
                            <agProdChange>0.001</agProdChange>
                        </period>
                    </AgProductionTechnology>
                </AgSupplySubsector>
                <AgSupplySubsector name="Root_Tuber_GreatBasin">
                    <AgProductionTechnology name="Root_Tuber_GreatBasin_IRR_hi">
                        <period year="2015">
                            <agProdChange>0.001614</agProdChange>
                        </period>
                        <period year="2020">
                            <agProdChange>0.001424</agProdChange>
                        </period>
                        <period year="2025">
                            <agProdChange>0.002522</agProdChange>
                        </period>
                        <period year="2030">
                            <agProdChange>0.002944</agProdChange>
                        </period>
                        <period year="2035">
                            <agProdChange>0.001369</agProdChange>
                        </period>
                        <period year="2040">
                            <agProdChange>0.000947</agProdChange>
                        </period>
                        <period year="2045">
                            <agProdChange>0.000711</agProdChange>
                        </period>
                        <period year="2050">
                            <agProdChange>-0.000154</agProdChange>
                        </period>
                        <period year="2055">
                            <agProdChange>-0.000966</agProdChange>
                        </period>
                        <period year="2060">
                            <agProdChange>-0.000922</agProdChange>
                        </period>
                        <period year="2065">
                            <agProdChange>-0.000236</agProdChange>
                        </period>
                        <period year="2070">
                            <agProdChange>-0.000947</agProdChange>
                        </period>
                        <period year="2075">
                            <agProdChange>-0.00065</agProdChange>
                        </period>
                        <period year="2080">
                            <agProdChange>0.000721</agProdChange>
                        </period>
                        <period year="2085">
                            <agProdChange>-0.000309</agProdChange>
                        </period>
                        <period year="2090">
                            <agProdChange>0.000934</agProdChange>
                        </period>
                        <period year="2095">
                            <agProdChange>-0.000719</agProdChange>
                        </period>
                        <period year="2100">
                            <agProdChange>0.001559</agProdChange>
                        </period>
                    </AgProductionTechnology>
                    <AgProductionTechnology name="Root_Tuber_GreatBasin_IRR_lo">
                        <period year="2015">
                            <agProdChange>0.001614</agProdChange>
                        </period>
                        <period year="2020">
                            <agProdChange>0.001424</agProdChange>
                        </period>
                        <period year="2025">
                            <agProdChange>0.002522</agProdChange>
                        </period>
                        <period year="2030">
                            <agProdChange>0.002944</agProdChange>
                        </period>
                        <period year="2035">
                            <agProdChange>0.001369</agProdChange>
                        </period>
                        <period year="2040">
                            <agProdChange>0.000947</agProdChange>
                        </period>
                        <period year="2045">
                            <agProdChange>0.000711</agProdChange>
                        </period>
                        <period year="2050">
                            <agProdChange>-0.000154</agProdChange>
                        </period>
                        <period year="2055">
                            <agProdChange>-0.000966</agProdChange>
                        </period>
                        <period year="2060">
                            <agProdChange>-0.000922</agProdChange>
                        </period>
                        <period year="2065">
                            <agProdChange>-0.000236</agProdChange>
                        </period>
                        <period year="2070">
                            <agProdChange>-0.000947</agProdChange>
                        </period>
                        <period year="2075">
                            <agProdChange>-0.00065</agProdChange>
                        </period>
                        <period year="2080">
                            <agProdChange>0.000721</agProdChange>
                        </period>
                        <period year="2085">
                            <agProdChange>-0.000309</agProdChange>
                        </period>
                        <period year="2090">
                            <agProdChange>0.000934</agProdChange>
                        </period>
                        <period year="2095">
                            <agProdChange>-0.000719</agProdChange>
                        </period>
                        <period year="2100">
                            <agProdChange>0.001559</agProdChange>
                        </period>
                    </AgProductionTechnology>
                    <AgProductionTechnology name="Root_Tuber_GreatBasin_RFD_hi">
                        <period year="2015">
                            <agProdChange>-0.001712</agProdChange>
                        </period>
                        <period year="2020">
                            <agProdChange>0.008708</agProdChange>
                        </period>
                        <period year="2025">
                            <agProdChange>0.011982</agProdChange>
                        </period>
                        <period year="2030">
                            <agProdChange>0.006752</agProdChange>
                        </period>
                        <period year="2035">
                            <agProdChange>0.002331</agProdChange>
                        </period>
                        <period year="2040">
                            <agProdChange>0.005276</agProdChange>
                        </period>
                        <period year="2045">
                            <agProdChange>0.004582</agProdChange>
                        </period>
                        <period year="2050">
                            <agProdChange>-0.004197</agProdChange>
                        </period>
                        <period year="2055">
                            <agProdChange>-0.007481</agProdChange>
                        </period>
                        <period year="2060">
                            <agProdChange>-0.001455</agProdChange>
                        </period>
                        <period year="2065">
                            <agProdChange>0.005785</agProdChange>
                        </period>
                        <period year="2070">
                            <agProdChange>-0.002624</agProdChange>
                        </period>
                        <period year="2075">
                            <agProdChange>0.00329</agProdChange>
                        </period>
                        <period year="2080">
                            <agProdChange>0.007782</agProdChange>
                        </period>
                        <period year="2085">
                            <agProdChange>0.002459</agProdChange>
                        </period>
                        <period year="2090">
                            <agProdChange>0.004474</agProdChange>
                        </period>
                        <period year="2095">
                            <agProdChange>-0.003398</agProdChange>
                        </period>
                        <period year="2100">
                            <agProdChange>0.00878</agProdChange>
                        </period>
                    </AgProductionTechnology>
                    <AgProductionTechnology name="Root_Tuber_GreatBasin_RFD_lo">
                        <period year="2015">
                            <agProdChange>-0.001712</agProdChange>
                        </period>
                        <period year="2020">
                            <agProdChange>0.008708</agProdChange>
                        </period>
                        <period year="2025">
                            <agProdChange>0.011982</agProdChange>
                        </period>
                        <period year="2030">
                            <agProdChange>0.006752</agProdChange>
                        </period>
                        <period year="2035">
                            <agProdChange>0.002331</agProdChange>
                        </period>
                        <period year="2040">
                            <agProdChange>0.005276</agProdChange>
                        </period>
                        <period year="2045">
                            <agProdChange>0.004582</agProdChange>
                        </period>
                        <period year="2050">
                            <agProdChange>-0.004197</agProdChange>
                        </period>
                        <period year="2055">
                            <agProdChange>-0.007481</agProdChange>
                        </period>
                        <period year="2060">
                            <agProdChange>-0.001455</agProdChange>
                        </period>
                        <period year="2065">
                            <agProdChange>0.005785</agProdChange>
                        </period>
                        <period year="2070">
                            <agProdChange>-0.002624</agProdChange>
                        </period>
                        <period year="2075">
                            <agProdChange>0.00329</agProdChange>
                        </period>
                        <period year="2080">
                            <agProdChange>0.007782</agProdChange>
                        </period>
                        <period year="2085">
                            <agProdChange>0.002459</agProdChange>
                        </period>
                        <period year="2090">
                            <agProdChange>0.004474</agProdChange>
                        </period>
                        <period year="2095">
                            <agProdChange>-0.003398</agProdChange>
                        </period>
                        <period year="2100">
                            <agProdChange>0.00878</agProdChange>
                        </period>
                    </AgProductionTechnology>
                </AgSupplySubsector>
                <AgSupplySubsector name="Root_Tuber_MissouriR">
                    <AgProductionTechnology name="Root_Tuber_MissouriR_IRR_hi">
                        <period year="2015">
                            <agProdChange>0.006986</agProdChange>
                        </period>
                        <period year="2020">
                            <agProdChange>0.004302</agProdChange>
                        </period>
                        <period year="2025">
                            <agProdChange>0.003212</agProdChange>
                        </period>
                        <period year="2030">
                            <agProdChange>0.00349</agProdChange>
                        </period>
                        <period year="2035">
                            <agProdChange>-0.00152</agProdChange>
                        </period>
                        <period year="2040">
                            <agProdChange>0.002579</agProdChange>
                        </period>
                        <period year="2045">
                            <agProdChange>0.006566</agProdChange>
                        </period>
                        <period year="2050">
                            <agProdChange>-0.001854</agProdChange>
                        </period>
                        <period year="2055">
                            <agProdChange>0.000744</agProdChange>
                        </period>
                        <period year="2060">
                            <agProdChange>-0.000378</agProdChange>
                        </period>
                        <period year="2065">
                            <agProdChange>0.007576</agProdChange>
                        </period>
                        <period year="2070">
                            <agProdChange>0.0049</agProdChange>
                        </period>
                        <period year="2075">
                            <agProdChange>0.000821</agProdChange>
                        </period>
                        <period year="2080">
                            <agProdChange>0.005388</agProdChange>
                        </period>
                        <period year="2085">
                            <agProdChange>0.003665</agProdChange>
                        </period>
                        <period year="2090">
                            <agProdChange>0.003659</agProdChange>
                        </period>
                        <period year="2095">
                            <agProdChange>0.001265</agProdChange>
                        </period>
                        <period year="2100">
                            <agProdChange>0.001</agProdChange>
                        </period>
                    </AgProductionTechnology>
                    <AgProductionTechnology name="Root_Tuber_MissouriR_IRR_lo">
                        <period year="2015">
                            <agProdChange>0.006986</agProdChange>
                        </period>
                        <period year="2020">
                            <agProdChange>0.004302</agProdChange>
                        </period>
                        <period year="2025">
                            <agProdChange>0.003212</agProdChange>
                        </period>
                        <period year="2030">
                            <agProdChange>0.00349</agProdChange>
                        </period>
                        <period year="2035">
                            <agProdChange>-0.00152</agProdChange>
                        </period>
                        <period year="2040">
                            <agProdChange>0.002579</agProdChange>
                        </period>
                        <period year="2045">
                            <agProdChange>0.006566</agProdChange>
                        </period>
                        <period year="2050">
                            <agProdChange>-0.001854</agProdChange>
                        </period>
                        <period year="2055">
                            <agProdChange>0.000744</agProdChange>
                        </period>
                        <period year="2060">
                            <agProdChange>-0.000378</agProdChange>
                        </period>
                        <period year="2065">
                            <agProdChange>0.007576</agProdChange>
                        </period>
                        <period year="2070">
                            <agProdChange>0.0049</agProdChange>
                        </period>
                        <period year="2075">
                            <agProdChange>0.000821</agProdChange>
                        </period>
                        <period year="2080">
                            <agProdChange>0.005388</agProdChange>
                        </period>
                        <period year="2085">
                            <agProdChange>0.003665</agProdChange>
                        </period>
                        <period year="2090">
                            <agProdChange>0.003659</agProdChange>
                        </period>
                        <period year="2095">
                            <agProdChange>0.001265</agProdChange>
                        </period>
                        <period year="2100">
                            <agProdChange>0.001</agProdChange>
                        </period>
                    </AgProductionTechnology>
                    <AgProductionTechnology name="Root_Tuber_MissouriR_RFD_hi">
                        <period year="2015">
                            <agProdChange>0.010712</agProdChange>
                        </period>
                        <period year="2020">
                            <agProdChange>0.010059</agProdChange>
                        </period>
                        <period year="2025">
                            <agProdChange>0.007262</agProdChange>
                        </period>
                        <period year="2030">
                            <agProdChange>0.011346</agProdChange>
                        </period>
                        <period year="2035">
                            <agProdChange>0.007648</agProdChange>
                        </period>
                        <period year="2040">
                            <agProdChange>0.0019</agProdChange>
                        </period>
                        <period year="2045">
                            <agProdChange>0.0019</agProdChange>
                        </period>
                        <period year="2050">
                            <agProdChange>0.0019</agProdChange>
                        </period>
                        <period year="2055">
                            <agProdChange>0.002</agProdChange>
                        </period>
                        <period year="2060">
                            <agProdChange>0.002</agProdChange>
                        </period>
                        <period year="2065">
                            <agProdChange>0.002</agProdChange>
                        </period>
                        <period year="2070">
                            <agProdChange>0.0018</agProdChange>
                        </period>
                        <period year="2075">
                            <agProdChange>0.0017</agProdChange>
                        </period>
                        <period year="2080">
                            <agProdChange>0.0015</agProdChange>
                        </period>
                        <period year="2085">
                            <agProdChange>0.0013</agProdChange>
                        </period>
                        <period year="2090">
                            <agProdChange>0.0012</agProdChange>
                        </period>
                        <period year="2095">
                            <agProdChange>0.001</agProdChange>
                        </period>
                        <period year="2100">
                            <agProdChange>0.001</agProdChange>
                        </period>
                    </AgProductionTechnology>
                    <AgProductionTechnology name="Root_Tuber_MissouriR_RFD_lo">
                        <period year="2015">
                            <agProdChange>0.010712</agProdChange>
                        </period>
                        <period year="2020">
                            <agProdChange>0.010059</agProdChange>
                        </period>
                        <period year="2025">
                            <agProdChange>0.007262</agProdChange>
                        </period>
                        <period year="2030">
                            <agProdChange>0.011346</agProdChange>
                        </period>
                        <period year="2035">
                            <agProdChange>0.007648</agProdChange>
                        </period>
                        <period year="2040">
                            <agProdChange>0.0019</agProdChange>
                        </period>
                        <period year="2045">
                            <agProdChange>0.0019</agProdChange>
                        </period>
                        <period year="2050">
                            <agProdChange>0.0019</agProdChange>
                        </period>
                        <period year="2055">
                            <agProdChange>0.002</agProdChange>
                        </period>
                        <period year="2060">
                            <agProdChange>0.002</agProdChange>
                        </period>
                        <period year="2065">
                            <agProdChange>0.002</agProdChange>
                        </period>
                        <period year="2070">
                            <agProdChange>0.0018</agProdChange>
                        </period>
                        <period year="2075">
                            <agProdChange>0.0017</agProdChange>
                        </period>
                        <period year="2080">
                            <agProdChange>0.0015</agProdChange>
                        </period>
                        <period year="2085">
                            <agProdChange>0.0013</agProdChange>
                        </period>
                        <period year="2090">
                            <agProdChange>0.0012</agProdChange>
                        </period>
                        <period year="2095">
                            <agProdChange>0.001</agProdChange>
                        </period>
                        <period year="2100">
                            <agProdChange>0.001</agProdChange>
                        </period>
                    </AgProductionTechnology>
                </AgSupplySubsector>
                <AgSupplySubsector name="Root_Tuber_ArkWhtRedR">
                    <AgProductionTechnology name="Root_Tuber_ArkWhtRedR_IRR_hi">
                        <period year="2015">
                            <agProdChange>0.003169</agProdChange>
                        </period>
                        <period year="2020">
                            <agProdChange>0.002791</agProdChange>
                        </period>
                        <period year="2025">
                            <agProdChange>0.001625</agProdChange>
                        </period>
                        <period year="2030">
                            <agProdChange>0.001406</agProdChange>
                        </period>
                        <period year="2035">
                            <agProdChange>-0.001552</agProdChange>
                        </period>
                        <period year="2040">
                            <agProdChange>0.000245</agProdChange>
                        </period>
                        <period year="2045">
                            <agProdChange>0.002773</agProdChange>
                        </period>
                        <period year="2050">
                            <agProdChange>-0.000786</agProdChange>
                        </period>
                        <period year="2055">
                            <agProdChange>0.000938</agProdChange>
                        </period>
                        <period year="2060">
                            <agProdChange>-0.000156</agProdChange>
                        </period>
                        <period year="2065">
                            <agProdChange>0.003131</agProdChange>
                        </period>
                        <period year="2070">
                            <agProdChange>0.002653</agProdChange>
                        </period>
                        <period year="2075">
                            <agProdChange>0.001435</agProdChange>
                        </period>
                        <period year="2080">
                            <agProdChange>0.001432</agProdChange>
                        </period>
                        <period year="2085">
                            <agProdChange>0.000958</agProdChange>
                        </period>
                        <period year="2090">
                            <agProdChange>0.001839</agProdChange>
                        </period>
                        <period year="2095">
                            <agProdChange>0.001514</agProdChange>
                        </period>
                        <period year="2100">
                            <agProdChange>-0.000173</agProdChange>
                        </period>
                    </AgProductionTechnology>
                    <AgProductionTechnology name="Root_Tuber_ArkWhtRedR_IRR_lo">
                        <period year="2015">
                            <agProdChange>0.003169</agProdChange>
                        </period>
                        <period year="2020">
                            <agProdChange>0.002791</agProdChange>
                        </period>
                        <period year="2025">
                            <agProdChange>0.001625</agProdChange>
                        </period>
                        <period year="2030">
                            <agProdChange>0.001406</agProdChange>
                        </period>
                        <period year="2035">
                            <agProdChange>-0.001552</agProdChange>
                        </period>
                        <period year="2040">
                            <agProdChange>0.000245</agProdChange>
                        </period>
                        <period year="2045">
                            <agProdChange>0.002773</agProdChange>
                        </period>
                        <period year="2050">
                            <agProdChange>-0.000786</agProdChange>
                        </period>
                        <period year="2055">
                            <agProdChange>0.000938</agProdChange>
                        </period>
                        <period year="2060">
                            <agProdChange>-0.000156</agProdChange>
                        </period>
                        <period year="2065">
                            <agProdChange>0.003131</agProdChange>
                        </period>
                        <period year="2070">
                            <agProdChange>0.002653</agProdChange>
                        </period>
                        <period year="2075">
                            <agProdChange>0.001435</agProdChange>
                        </period>
                        <period year="2080">
                            <agProdChange>0.001432</agProdChange>
                        </period>
                        <period year="2085">
                            <agProdChange>0.000958</agProdChange>
                        </period>
                        <period year="2090">
                            <agProdChange>0.001839</agProdChange>
                        </period>
                        <period year="2095">
                            <agProdChange>0.001514</agProdChange>
                        </period>
                        <period year="2100">
                            <agProdChange>-0.000173</agProdChange>
                        </period>
                    </AgProductionTechnology>
                    <AgProductionTechnology name="Root_Tuber_ArkWhtRedR_RFD_hi">
                        <period year="2015">
                            <agProdChange>0.008986</agProdChange>
                        </period>
                        <period year="2020">
                            <agProdChange>0.006086</agProdChange>
                        </period>
                        <period year="2025">
                            <agProdChange>0.005399</agProdChange>
                        </period>
                        <period year="2030">
                            <agProdChange>-9.4e-05</agProdChange>
                        </period>
                        <period year="2035">
                            <agProdChange>-0.003298</agProdChange>
                        </period>
                        <period year="2040">
                            <agProdChange>0.008734</agProdChange>
                        </period>
                        <period year="2045">
                            <agProdChange>0.005178</agProdChange>
                        </period>
                        <period year="2050">
                            <agProdChange>-8.1e-05</agProdChange>
                        </period>
                        <period year="2055">
                            <agProdChange>0.001763</agProdChange>
                        </period>
                        <period year="2060">
                            <agProdChange>0.003213</agProdChange>
                        </period>
                        <period year="2065">
                            <agProdChange>0.010468</agProdChange>
                        </period>
                        <period year="2070">
                            <agProdChange>0.007176</agProdChange>
                        </period>
                        <period year="2075">
                            <agProdChange>0.004954</agProdChange>
                        </period>
                        <period year="2080">
                            <agProdChange>0.003533</agProdChange>
                        </period>
                        <period year="2085">
                            <agProdChange>0.003342</agProdChange>
                        </period>
                        <period year="2090">
                            <agProdChange>0.003277</agProdChange>
                        </period>
                        <period year="2095">
                            <agProdChange>0.003252</agProdChange>
                        </period>
                        <period year="2100">
                            <agProdChange>-0.001198</agProdChange>
                        </period>
                    </AgProductionTechnology>
                    <AgProductionTechnology name="Root_Tuber_ArkWhtRedR_RFD_lo">
                        <period year="2015">
                            <agProdChange>0.008986</agProdChange>
                        </period>
                        <period year="2020">
                            <agProdChange>0.006086</agProdChange>
                        </period>
                        <period year="2025">
                            <agProdChange>0.005399</agProdChange>
                        </period>
                        <period year="2030">
                            <agProdChange>-9.4e-05</agProdChange>
                        </period>
                        <period year="2035">
                            <agProdChange>-0.003298</agProdChange>
                        </period>
                        <period year="2040">
                            <agProdChange>0.008734</agProdChange>
                        </period>
                        <period year="2045">
                            <agProdChange>0.005178</agProdChange>
                        </period>
                        <period year="2050">
                            <agProdChange>-8.1e-05</agProdChange>
                        </period>
                        <period year="2055">
                            <agProdChange>0.001763</agProdChange>
                        </period>
                        <period year="2060">
                            <agProdChange>0.003213</agProdChange>
                        </period>
                        <period year="2065">
                            <agProdChange>0.010468</agProdChange>
                        </period>
                        <period year="2070">
                            <agProdChange>0.007176</agProdChange>
                        </period>
                        <period year="2075">
                            <agProdChange>0.004954</agProdChange>
                        </period>
                        <period year="2080">
                            <agProdChange>0.003533</agProdChange>
                        </period>
                        <period year="2085">
                            <agProdChange>0.003342</agProdChange>
                        </period>
                        <period year="2090">
                            <agProdChange>0.003277</agProdChange>
                        </period>
                        <period year="2095">
                            <agProdChange>0.003252</agProdChange>
                        </period>
                        <period year="2100">
                            <agProdChange>-0.001198</agProdChange>
                        </period>
                    </AgProductionTechnology>
                </AgSupplySubsector>
                <AgSupplySubsector name="Root_Tuber_TexasCst">
                    <AgProductionTechnology name="Root_Tuber_TexasCst_IRR_hi">
                        <period year="2015">
                            <agProdChange>0.001915</agProdChange>
                        </period>
                        <period year="2020">
                            <agProdChange>0.003148</agProdChange>
                        </period>
                        <period year="2025">
                            <agProdChange>0.00163</agProdChange>
                        </period>
                        <period year="2030">
                            <agProdChange>0.001982</agProdChange>
                        </period>
                        <period year="2035">
                            <agProdChange>0.001925</agProdChange>
                        </period>
                        <period year="2040">
                            <agProdChange>0.001977</agProdChange>
                        </period>
                        <period year="2045">
                            <agProdChange>0.005372</agProdChange>
                        </period>
                        <period year="2050">
                            <agProdChange>0.002396</agProdChange>
                        </period>
                        <period year="2055">
                            <agProdChange>0.003655</agProdChange>
                        </period>
                        <period year="2060">
                            <agProdChange>0.002532</agProdChange>
                        </period>
                        <period year="2065">
                            <agProdChange>0.003772</agProdChange>
                        </period>
                        <period year="2070">
                            <agProdChange>0.002316</agProdChange>
                        </period>
                        <period year="2075">
                            <agProdChange>0.002227</agProdChange>
                        </period>
                        <period year="2080">
                            <agProdChange>0.001971</agProdChange>
                        </period>
                        <period year="2085">
                            <agProdChange>0.001124</agProdChange>
                        </period>
                        <period year="2090">
                            <agProdChange>0.002493</agProdChange>
                        </period>
                        <period year="2095">
                            <agProdChange>0.000367</agProdChange>
                        </period>
                        <period year="2100">
                            <agProdChange>0.002475</agProdChange>
                        </period>
                    </AgProductionTechnology>
                    <AgProductionTechnology name="Root_Tuber_TexasCst_IRR_lo">
                        <period year="2015">
                            <agProdChange>0.001915</agProdChange>
                        </period>
                        <period year="2020">
                            <agProdChange>0.003148</agProdChange>
                        </period>
                        <period year="2025">
                            <agProdChange>0.00163</agProdChange>
                        </period>
                        <period year="2030">
                            <agProdChange>0.001982</agProdChange>
                        </period>
                        <period year="2035">
                            <agProdChange>0.001925</agProdChange>
                        </period>
                        <period year="2040">
                            <agProdChange>0.001977</agProdChange>
                        </period>
                        <period year="2045">
                            <agProdChange>0.005372</agProdChange>
                        </period>
                        <period year="2050">
                            <agProdChange>0.002396</agProdChange>
                        </period>
                        <period year="2055">
                            <agProdChange>0.003655</agProdChange>
                        </period>
                        <period year="2060">
                            <agProdChange>0.002532</agProdChange>
                        </period>
                        <period year="2065">
                            <agProdChange>0.003772</agProdChange>
                        </period>
                        <period year="2070">
                            <agProdChange>0.002316</agProdChange>
                        </period>
                        <period year="2075">
                            <agProdChange>0.002227</agProdChange>
                        </period>
                        <period year="2080">
                            <agProdChange>0.001971</agProdChange>
                        </period>
                        <period year="2085">
                            <agProdChange>0.001124</agProdChange>
                        </period>
                        <period year="2090">
                            <agProdChange>0.002493</agProdChange>
                        </period>
                        <period year="2095">
                            <agProdChange>0.000367</agProdChange>
                        </period>
                        <period year="2100">
                            <agProdChange>0.002475</agProdChange>
                        </period>
                    </AgProductionTechnology>
                    <AgProductionTechnology name="Root_Tuber_TexasCst_RFD_hi">
                        <period year="2015">
                            <agProdChange>0.004082</agProdChange>
                        </period>
                        <period year="2020">
                            <agProdChange>0.003722</agProdChange>
                        </period>
                        <period year="2025">
                            <agProdChange>0.006327</agProdChange>
                        </period>
                        <period year="2030">
                            <agProdChange>-0.005574</agProdChange>
                        </period>
                        <period year="2035">
                            <agProdChange>-0.002908</agProdChange>
                        </period>
                        <period year="2040">
                            <agProdChange>0.008969</agProdChange>
                        </period>
                        <period year="2045">
                            <agProdChange>0.016102</agProdChange>
                        </period>
                        <period year="2050">
                            <agProdChange>0.007917</agProdChange>
                        </period>
                        <period year="2055">
                            <agProdChange>0.003231</agProdChange>
                        </period>
                        <period year="2060">
                            <agProdChange>0.015237</agProdChange>
                        </period>
                        <period year="2065">
                            <agProdChange>0.002</agProdChange>
                        </period>
                        <period year="2070">
                            <agProdChange>0.0018</agProdChange>
                        </period>
                        <period year="2075">
                            <agProdChange>0.0017</agProdChange>
                        </period>
                        <period year="2080">
                            <agProdChange>0.0015</agProdChange>
                        </period>
                        <period year="2085">
                            <agProdChange>0.0013</agProdChange>
                        </period>
                        <period year="2090">
                            <agProdChange>0.0012</agProdChange>
                        </period>
                        <period year="2095">
                            <agProdChange>0.001</agProdChange>
                        </period>
                        <period year="2100">
                            <agProdChange>0.001</agProdChange>
                        </period>
                    </AgProductionTechnology>
                    <AgProductionTechnology name="Root_Tuber_TexasCst_RFD_lo">
                        <period year="2015">
                            <agProdChange>0.004082</agProdChange>
                        </period>
                        <period year="2020">
                            <agProdChange>0.003722</agProdChange>
                        </period>
                        <period year="2025">
                            <agProdChange>0.006327</agProdChange>
                        </period>
                        <period year="2030">
                            <agProdChange>-0.005574</agProdChange>
                        </period>
                        <period year="2035">
                            <agProdChange>-0.002908</agProdChange>
                        </period>
                        <period year="2040">
                            <agProdChange>0.008969</agProdChange>
                        </period>
                        <period year="2045">
                            <agProdChange>0.016102</agProdChange>
                        </period>
                        <period year="2050">
                            <agProdChange>0.007917</agProdChange>
                        </period>
                        <period year="2055">
                            <agProdChange>0.003231</agProdChange>
                        </period>
                        <period year="2060">
                            <agProdChange>0.015237</agProdChange>
                        </period>
                        <period year="2065">
                            <agProdChange>0.002</agProdChange>
                        </period>
                        <period year="2070">
                            <agProdChange>0.0018</agProdChange>
                        </period>
                        <period year="2075">
                            <agProdChange>0.0017</agProdChange>
                        </period>
                        <period year="2080">
                            <agProdChange>0.0015</agProdChange>
                        </period>
                        <period year="2085">
                            <agProdChange>0.0013</agProdChange>
                        </period>
                        <period year="2090">
                            <agProdChange>0.0012</agProdChange>
                        </period>
                        <period year="2095">
                            <agProdChange>0.001</agProdChange>
                        </period>
                        <period year="2100">
                            <agProdChange>0.001</agProdChange>
                        </period>
                    </AgProductionTechnology>
                </AgSupplySubsector>
                <AgSupplySubsector name="Root_Tuber_UsaCstSE">
                    <AgProductionTechnology name="Root_Tuber_UsaCstSE_IRR_hi">
                        <period year="2015">
                            <agProdChange>0.00186</agProdChange>
                        </period>
                        <period year="2020">
                            <agProdChange>0.004084</agProdChange>
                        </period>
                        <period year="2025">
                            <agProdChange>0.002915</agProdChange>
                        </period>
                        <period year="2030">
                            <agProdChange>0.003773</agProdChange>
                        </period>
                        <period year="2035">
                            <agProdChange>0.002928</agProdChange>
                        </period>
                        <period year="2040">
                            <agProdChange>0.002609</agProdChange>
                        </period>
                        <period year="2045">
                            <agProdChange>0.004951</agProdChange>
                        </period>
                        <period year="2050">
                            <agProdChange>0.002311</agProdChange>
                        </period>
                        <period year="2055">
                            <agProdChange>0.004211</agProdChange>
                        </period>
                        <period year="2060">
                            <agProdChange>0.003986</agProdChange>
                        </period>
                        <period year="2065">
                            <agProdChange>0.005592</agProdChange>
                        </period>
                        <period year="2070">
                            <agProdChange>0.003049</agProdChange>
                        </period>
                        <period year="2075">
                            <agProdChange>0.0017</agProdChange>
                        </period>
                        <period year="2080">
                            <agProdChange>0.0015</agProdChange>
                        </period>
                        <period year="2085">
                            <agProdChange>0.0013</agProdChange>
                        </period>
                        <period year="2090">
                            <agProdChange>0.0012</agProdChange>
                        </period>
                        <period year="2095">
                            <agProdChange>0.001</agProdChange>
                        </period>
                        <period year="2100">
                            <agProdChange>0.001</agProdChange>
                        </period>
                    </AgProductionTechnology>
                    <AgProductionTechnology name="Root_Tuber_UsaCstSE_IRR_lo">
                        <period year="2015">
                            <agProdChange>0.00186</agProdChange>
                        </period>
                        <period year="2020">
                            <agProdChange>0.004084</agProdChange>
                        </period>
                        <period year="2025">
                            <agProdChange>0.002915</agProdChange>
                        </period>
                        <period year="2030">
                            <agProdChange>0.003773</agProdChange>
                        </period>
                        <period year="2035">
                            <agProdChange>0.002928</agProdChange>
                        </period>
                        <period year="2040">
                            <agProdChange>0.002609</agProdChange>
                        </period>
                        <period year="2045">
                            <agProdChange>0.004951</agProdChange>
                        </period>
                        <period year="2050">
                            <agProdChange>0.002311</agProdChange>
                        </period>
                        <period year="2055">
                            <agProdChange>0.004211</agProdChange>
                        </period>
                        <period year="2060">
                            <agProdChange>0.003986</agProdChange>
                        </period>
                        <period year="2065">
                            <agProdChange>0.005592</agProdChange>
                        </period>
                        <period year="2070">
                            <agProdChange>0.003049</agProdChange>
                        </period>
                        <period year="2075">
                            <agProdChange>0.0017</agProdChange>
                        </period>
                        <period year="2080">
                            <agProdChange>0.0015</agProdChange>
                        </period>
                        <period year="2085">
                            <agProdChange>0.0013</agProdChange>
                        </period>
                        <period year="2090">
                            <agProdChange>0.0012</agProdChange>
                        </period>
                        <period year="2095">
                            <agProdChange>0.001</agProdChange>
                        </period>
                        <period year="2100">
                            <agProdChange>0.001</agProdChange>
                        </period>
                    </AgProductionTechnology>
                    <AgProductionTechnology name="Root_Tuber_UsaCstSE_RFD_hi">
                        <period year="2015">
                            <agProdChange>0.002355</agProdChange>
                        </period>
                        <period year="2020">
                            <agProdChange>0.007618</agProdChange>
                        </period>
                        <period year="2025">
                            <agProdChange>0.005828</agProdChange>
                        </period>
                        <period year="2030">
                            <agProdChange>0.004601</agProdChange>
                        </period>
                        <period year="2035">
                            <agProdChange>0.003573</agProdChange>
                        </period>
                        <period year="2040">
                            <agProdChange>0.002955</agProdChange>
                        </period>
                        <period year="2045">
                            <agProdChange>0.00603</agProdChange>
                        </period>
                        <period year="2050">
                            <agProdChange>0.002938</agProdChange>
                        </period>
                        <period year="2055">
                            <agProdChange>0.005046</agProdChange>
                        </period>
                        <period year="2060">
                            <agProdChange>0.004487</agProdChange>
                        </period>
                        <period year="2065">
                            <agProdChange>0.008382</agProdChange>
                        </period>
                        <period year="2070">
                            <agProdChange>0.004386</agProdChange>
                        </period>
                        <period year="2075">
                            <agProdChange>0.005293</agProdChange>
                        </period>
                        <period year="2080">
                            <agProdChange>0.00552</agProdChange>
                        </period>
                        <period year="2085">
                            <agProdChange>0.001927</agProdChange>
                        </period>
                        <period year="2090">
                            <agProdChange>0.003281</agProdChange>
                        </period>
                        <period year="2095">
                            <agProdChange>0.000996</agProdChange>
                        </period>
                        <period year="2100">
                            <agProdChange>0.002467</agProdChange>
                        </period>
                    </AgProductionTechnology>
                    <AgProductionTechnology name="Root_Tuber_UsaCstSE_RFD_lo">
                        <period year="2015">
                            <agProdChange>0.002355</agProdChange>
                        </period>
                        <period year="2020">
                            <agProdChange>0.007618</agProdChange>
                        </period>
                        <period year="2025">
                            <agProdChange>0.005828</agProdChange>
                        </period>
                        <period year="2030">
                            <agProdChange>0.004601</agProdChange>
                        </period>
                        <period year="2035">
                            <agProdChange>0.003573</agProdChange>
                        </period>
                        <period year="2040">
                            <agProdChange>0.002955</agProdChange>
                        </period>
                        <period year="2045">
                            <agProdChange>0.00603</agProdChange>
                        </period>
                        <period year="2050">
                            <agProdChange>0.002938</agProdChange>
                        </period>
                        <period year="2055">
                            <agProdChange>0.005046</agProdChange>
                        </period>
                        <period year="2060">
                            <agProdChange>0.004487</agProdChange>
                        </period>
                        <period year="2065">
                            <agProdChange>0.008382</agProdChange>
                        </period>
                        <period year="2070">
                            <agProdChange>0.004386</agProdChange>
                        </period>
                        <period year="2075">
                            <agProdChange>0.005293</agProdChange>
                        </period>
                        <period year="2080">
                            <agProdChange>0.00552</agProdChange>
                        </period>
                        <period year="2085">
                            <agProdChange>0.001927</agProdChange>
                        </period>
                        <period year="2090">
                            <agProdChange>0.003281</agProdChange>
                        </period>
                        <period year="2095">
                            <agProdChange>0.000996</agProdChange>
                        </period>
                        <period year="2100">
                            <agProdChange>0.002467</agProdChange>
                        </period>
                    </AgProductionTechnology>
                </AgSupplySubsector>
                <AgSupplySubsector name="Root_Tuber_GreatLakes">
                    <AgProductionTechnology name="Root_Tuber_GreatLakes_IRR_hi">
                        <period year="2015">
                            <agProdChange>0.003989</agProdChange>
                        </period>
                        <period year="2020">
                            <agProdChange>0.001879</agProdChange>
                        </period>
                        <period year="2025">
                            <agProdChange>0.002719</agProdChange>
                        </period>
                        <period year="2030">
                            <agProdChange>0.003325</agProdChange>
                        </period>
                        <period year="2035">
                            <agProdChange>-0.000687</agProdChange>
                        </period>
                        <period year="2040">
                            <agProdChange>0.003612</agProdChange>
                        </period>
                        <period year="2045">
                            <agProdChange>0.001382</agProdChange>
                        </period>
                        <period year="2050">
                            <agProdChange>-0.000187</agProdChange>
                        </period>
                        <period year="2055">
                            <agProdChange>0.00137</agProdChange>
                        </period>
                        <period year="2060">
                            <agProdChange>-0.000943</agProdChange>
                        </period>
                        <period year="2065">
                            <agProdChange>0.003824</agProdChange>
                        </period>
                        <period year="2070">
                            <agProdChange>8.6e-05</agProdChange>
                        </period>
                        <period year="2075">
                            <agProdChange>0.000365</agProdChange>
                        </period>
                        <period year="2080">
                            <agProdChange>0.002548</agProdChange>
                        </period>
                        <period year="2085">
                            <agProdChange>0.002883</agProdChange>
                        </period>
                        <period year="2090">
                            <agProdChange>0.002339</agProdChange>
                        </period>
                        <period year="2095">
                            <agProdChange>0.000285</agProdChange>
                        </period>
                        <period year="2100">
                            <agProdChange>0.002464</agProdChange>
                        </period>
                    </AgProductionTechnology>
                    <AgProductionTechnology name="Root_Tuber_GreatLakes_IRR_lo">
                        <period year="2015">
                            <agProdChange>0.003989</agProdChange>
                        </period>
                        <period year="2020">
                            <agProdChange>0.001879</agProdChange>
                        </period>
                        <period year="2025">
                            <agProdChange>0.002719</agProdChange>
                        </period>
                        <period year="2030">
                            <agProdChange>0.003325</agProdChange>
                        </period>
                        <period year="2035">
                            <agProdChange>-0.000687</agProdChange>
                        </period>
                        <period year="2040">
                            <agProdChange>0.003612</agProdChange>
                        </period>
                        <period year="2045">
                            <agProdChange>0.001382</agProdChange>
                        </period>
                        <period year="2050">
                            <agProdChange>-0.000187</agProdChange>
                        </period>
                        <period year="2055">
                            <agProdChange>0.00137</agProdChange>
                        </period>
                        <period year="2060">
                            <agProdChange>-0.000943</agProdChange>
                        </period>
                        <period year="2065">
                            <agProdChange>0.003824</agProdChange>
                        </period>
                        <period year="2070">
                            <agProdChange>8.6e-05</agProdChange>
                        </period>
                        <period year="2075">
                            <agProdChange>0.000365</agProdChange>
                        </period>
                        <period year="2080">
                            <agProdChange>0.002548</agProdChange>
                        </period>
                        <period year="2085">
                            <agProdChange>0.002883</agProdChange>
                        </period>
                        <period year="2090">
                            <agProdChange>0.002339</agProdChange>
                        </period>
                        <period year="2095">
                            <agProdChange>0.000285</agProdChange>
                        </period>
                        <period year="2100">
                            <agProdChange>0.002464</agProdChange>
                        </period>
                    </AgProductionTechnology>
                    <AgProductionTechnology name="Root_Tuber_GreatLakes_RFD_hi">
                        <period year="2015">
                            <agProdChange>0.009243</agProdChange>
                        </period>
                        <period year="2020">
                            <agProdChange>0.001809</agProdChange>
                        </period>
                        <period year="2025">
                            <agProdChange>0.000657</agProdChange>
                        </period>
                        <period year="2030">
                            <agProdChange>0.00378</agProdChange>
                        </period>
                        <period year="2035">
                            <agProdChange>-0.001557</agProdChange>
                        </period>
                        <period year="2040">
                            <agProdChange>0.000205</agProdChange>
                        </period>
                        <period year="2045">
                            <agProdChange>0.000864</agProdChange>
                        </period>
                        <period year="2050">
                            <agProdChange>-0.004516</agProdChange>
                        </period>
                        <period year="2055">
                            <agProdChange>0.004761</agProdChange>
                        </period>
                        <period year="2060">
                            <agProdChange>0.002629</agProdChange>
                        </period>
                        <period year="2065">
                            <agProdChange>0.002797</agProdChange>
                        </period>
                        <period year="2070">
                            <agProdChange>0.007081</agProdChange>
                        </period>
                        <period year="2075">
                            <agProdChange>0.002193</agProdChange>
                        </period>
                        <period year="2080">
                            <agProdChange>0.009141</agProdChange>
                        </period>
                        <period year="2085">
                            <agProdChange>0.003316</agProdChange>
                        </period>
                        <period year="2090">
                            <agProdChange>0.002907</agProdChange>
                        </period>
                        <period year="2095">
                            <agProdChange>0.00186</agProdChange>
                        </period>
                        <period year="2100">
                            <agProdChange>0.005944</agProdChange>
                        </period>
                    </AgProductionTechnology>
                    <AgProductionTechnology name="Root_Tuber_GreatLakes_RFD_lo">
                        <period year="2015">
                            <agProdChange>0.009243</agProdChange>
                        </period>
                        <period year="2020">
                            <agProdChange>0.001809</agProdChange>
                        </period>
                        <period year="2025">
                            <agProdChange>0.000657</agProdChange>
                        </period>
                        <period year="2030">
                            <agProdChange>0.00378</agProdChange>
                        </period>
                        <period year="2035">
                            <agProdChange>-0.001557</agProdChange>
                        </period>
                        <period year="2040">
                            <agProdChange>0.000205</agProdChange>
                        </period>
                        <period year="2045">
                            <agProdChange>0.000864</agProdChange>
                        </period>
                        <period year="2050">
                            <agProdChange>-0.004516</agProdChange>
                        </period>
                        <period year="2055">
                            <agProdChange>0.004761</agProdChange>
                        </period>
                        <period year="2060">
                            <agProdChange>0.002629</agProdChange>
                        </period>
                        <period year="2065">
                            <agProdChange>0.002797</agProdChange>
                        </period>
                        <period year="2070">
                            <agProdChange>0.007081</agProdChange>
                        </period>
                        <period year="2075">
                            <agProdChange>0.002193</agProdChange>
                        </period>
                        <period year="2080">
                            <agProdChange>0.009141</agProdChange>
                        </period>
                        <period year="2085">
                            <agProdChange>0.003316</agProdChange>
                        </period>
                        <period year="2090">
                            <agProdChange>0.002907</agProdChange>
                        </period>
                        <period year="2095">
                            <agProdChange>0.00186</agProdChange>
                        </period>
                        <period year="2100">
                            <agProdChange>0.005944</agProdChange>
                        </period>
                    </AgProductionTechnology>
                </AgSupplySubsector>
                <AgSupplySubsector name="Root_Tuber_OhioR">
                    <AgProductionTechnology name="Root_Tuber_OhioR_IRR_hi">
                        <period year="2015">
                            <agProdChange>0.004652</agProdChange>
                        </period>
                        <period year="2020">
                            <agProdChange>0.004744</agProdChange>
                        </period>
                        <period year="2025">
                            <agProdChange>0.001821</agProdChange>
                        </period>
                        <period year="2030">
                            <agProdChange>0.002832</agProdChange>
                        </period>
                        <period year="2035">
                            <agProdChange>0.000701</agProdChange>
                        </period>
                        <period year="2040">
                            <agProdChange>0.001736</agProdChange>
                        </period>
                        <period year="2045">
                            <agProdChange>0.001938</agProdChange>
                        </period>
                        <period year="2050">
                            <agProdChange>-0.00046</agProdChange>
                        </period>
                        <period year="2055">
                            <agProdChange>0.000904</agProdChange>
                        </period>
                        <period year="2060">
                            <agProdChange>-0.000677</agProdChange>
                        </period>
                        <period year="2065">
                            <agProdChange>0.002602</agProdChange>
                        </period>
                        <period year="2070">
                            <agProdChange>0.001542</agProdChange>
                        </period>
                        <period year="2075">
                            <agProdChange>0.000234</agProdChange>
                        </period>
                        <period year="2080">
                            <agProdChange>0.000682</agProdChange>
                        </period>
                        <period year="2085">
                            <agProdChange>0.001652</agProdChange>
                        </period>
                        <period year="2090">
                            <agProdChange>0.001889</agProdChange>
                        </period>
                        <period year="2095">
                            <agProdChange>0.001765</agProdChange>
                        </period>
                        <period year="2100">
                            <agProdChange>0.000383</agProdChange>
                        </period>
                    </AgProductionTechnology>
                    <AgProductionTechnology name="Root_Tuber_OhioR_IRR_lo">
                        <period year="2015">
                            <agProdChange>0.004652</agProdChange>
                        </period>
                        <period year="2020">
                            <agProdChange>0.004744</agProdChange>
                        </period>
                        <period year="2025">
                            <agProdChange>0.001821</agProdChange>
                        </period>
                        <period year="2030">
                            <agProdChange>0.002832</agProdChange>
                        </period>
                        <period year="2035">
                            <agProdChange>0.000701</agProdChange>
                        </period>
                        <period year="2040">
                            <agProdChange>0.001736</agProdChange>
                        </period>
                        <period year="2045">
                            <agProdChange>0.001938</agProdChange>
                        </period>
                        <period year="2050">
                            <agProdChange>-0.00046</agProdChange>
                        </period>
                        <period year="2055">
                            <agProdChange>0.000904</agProdChange>
                        </period>
                        <period year="2060">
                            <agProdChange>-0.000677</agProdChange>
                        </period>
                        <period year="2065">
                            <agProdChange>0.002602</agProdChange>
                        </period>
                        <period year="2070">
                            <agProdChange>0.001542</agProdChange>
                        </period>
                        <period year="2075">
                            <agProdChange>0.000234</agProdChange>
                        </period>
                        <period year="2080">
                            <agProdChange>0.000682</agProdChange>
                        </period>
                        <period year="2085">
                            <agProdChange>0.001652</agProdChange>
                        </period>
                        <period year="2090">
                            <agProdChange>0.001889</agProdChange>
                        </period>
                        <period year="2095">
                            <agProdChange>0.001765</agProdChange>
                        </period>
                        <period year="2100">
                            <agProdChange>0.000383</agProdChange>
                        </period>
                    </AgProductionTechnology>
                    <AgProductionTechnology name="Root_Tuber_OhioR_RFD_hi">
                        <period year="2015">
                            <agProdChange>0.017622</agProdChange>
                        </period>
                        <period year="2020">
                            <agProdChange>0.003343</agProdChange>
                        </period>
                        <period year="2025">
                            <agProdChange>0.00335</agProdChange>
                        </period>
                        <period year="2030">
                            <agProdChange>0.006744</agProdChange>
                        </period>
                        <period year="2035">
                            <agProdChange>-0.004638</agProdChange>
                        </period>
                        <period year="2040">
                            <agProdChange>-0.001202</agProdChange>
                        </period>
                        <period year="2045">
                            <agProdChange>0.00567</agProdChange>
                        </period>
                        <period year="2050">
                            <agProdChange>0.002001</agProdChange>
                        </period>
                        <period year="2055">
                            <agProdChange>0.003591</agProdChange>
                        </period>
                        <period year="2060">
                            <agProdChange>0.006712</agProdChange>
                        </period>
                        <period year="2065">
                            <agProdChange>0.011262</agProdChange>
                        </period>
                        <period year="2070">
                            <agProdChange>0.0018</agProdChange>
                        </period>
                        <period year="2075">
                            <agProdChange>0.0017</agProdChange>
                        </period>
                        <period year="2080">
                            <agProdChange>0.0015</agProdChange>
                        </period>
                        <period year="2085">
                            <agProdChange>0.0013</agProdChange>
                        </period>
                        <period year="2090">
                            <agProdChange>0.0012</agProdChange>
                        </period>
                        <period year="2095">
                            <agProdChange>0.001</agProdChange>
                        </period>
                        <period year="2100">
                            <agProdChange>0.001</agProdChange>
                        </period>
                    </AgProductionTechnology>
                    <AgProductionTechnology name="Root_Tuber_OhioR_RFD_lo">
                        <period year="2015">
                            <agProdChange>0.017622</agProdChange>
                        </period>
                        <period year="2020">
                            <agProdChange>0.003343</agProdChange>
                        </period>
                        <period year="2025">
                            <agProdChange>0.00335</agProdChange>
                        </period>
                        <period year="2030">
                            <agProdChange>0.006744</agProdChange>
                        </period>
                        <period year="2035">
                            <agProdChange>-0.004638</agProdChange>
                        </period>
                        <period year="2040">
                            <agProdChange>-0.001202</agProdChange>
                        </period>
                        <period year="2045">
                            <agProdChange>0.00567</agProdChange>
                        </period>
                        <period year="2050">
                            <agProdChange>0.002001</agProdChange>
                        </period>
                        <period year="2055">
                            <agProdChange>0.003591</agProdChange>
                        </period>
                        <period year="2060">
                            <agProdChange>0.006712</agProdChange>
                        </period>
                        <period year="2065">
                            <agProdChange>0.011262</agProdChange>
                        </period>
                        <period year="2070">
                            <agProdChange>0.0018</agProdChange>
                        </period>
                        <period year="2075">
                            <agProdChange>0.0017</agProdChange>
                        </period>
                        <period year="2080">
                            <agProdChange>0.0015</agProdChange>
                        </period>
                        <period year="2085">
                            <agProdChange>0.0013</agProdChange>
                        </period>
                        <period year="2090">
                            <agProdChange>0.0012</agProdChange>
                        </period>
                        <period year="2095">
                            <agProdChange>0.001</agProdChange>
                        </period>
                        <period year="2100">
                            <agProdChange>0.001</agProdChange>
                        </period>
                    </AgProductionTechnology>
                </AgSupplySubsector>
                <AgSupplySubsector name="Root_Tuber_UsaPacNW">
                    <AgProductionTechnology name="Root_Tuber_UsaPacNW_IRR_hi">
                        <period year="2015">
                            <agProdChange>0.001002</agProdChange>
                        </period>
                        <period year="2020">
                            <agProdChange>0.000875</agProdChange>
                        </period>
                        <period year="2025">
                            <agProdChange>0.001371</agProdChange>
                        </period>
                        <period year="2030">
                            <agProdChange>0.002129</agProdChange>
                        </period>
                        <period year="2035">
                            <agProdChange>0.000183</agProdChange>
                        </period>
                        <period year="2040">
                            <agProdChange>-0.00022</agProdChange>
                        </period>
                        <period year="2045">
                            <agProdChange>-0.001807</agProdChange>
                        </period>
                        <period year="2050">
                            <agProdChange>-0.002182</agProdChange>
                        </period>
                        <period year="2055">
                            <agProdChange>-0.003216</agProdChange>
                        </period>
                        <period year="2060">
                            <agProdChange>-0.003104</agProdChange>
                        </period>
                        <period year="2065">
                            <agProdChange>-0.001718</agProdChange>
                        </period>
                        <period year="2070">
                            <agProdChange>-0.003097</agProdChange>
                        </period>
                        <period year="2075">
                            <agProdChange>-0.00118</agProdChange>
                        </period>
                        <period year="2080">
                            <agProdChange>-0.000849</agProdChange>
                        </period>
                        <period year="2085">
                            <agProdChange>-0.000912</agProdChange>
                        </period>
                        <period year="2090">
                            <agProdChange>0.000691</agProdChange>
                        </period>
                        <period year="2095">
                            <agProdChange>-0.002489</agProdChange>
                        </period>
                        <period year="2100">
                            <agProdChange>0.002015</agProdChange>
                        </period>
                    </AgProductionTechnology>
                    <AgProductionTechnology name="Root_Tuber_UsaPacNW_IRR_lo">
                        <period year="2015">
                            <agProdChange>0.001002</agProdChange>
                        </period>
                        <period year="2020">
                            <agProdChange>0.000875</agProdChange>
                        </period>
                        <period year="2025">
                            <agProdChange>0.001371</agProdChange>
                        </period>
                        <period year="2030">
                            <agProdChange>0.002129</agProdChange>
                        </period>
                        <period year="2035">
                            <agProdChange>0.000183</agProdChange>
                        </period>
                        <period year="2040">
                            <agProdChange>-0.00022</agProdChange>
                        </period>
                        <period year="2045">
                            <agProdChange>-0.001807</agProdChange>
                        </period>
                        <period year="2050">
                            <agProdChange>-0.002182</agProdChange>
                        </period>
                        <period year="2055">
                            <agProdChange>-0.003216</agProdChange>
                        </period>
                        <period year="2060">
                            <agProdChange>-0.003104</agProdChange>
                        </period>
                        <period year="2065">
                            <agProdChange>-0.001718</agProdChange>
                        </period>
                        <period year="2070">
                            <agProdChange>-0.003097</agProdChange>
                        </period>
                        <period year="2075">
                            <agProdChange>-0.00118</agProdChange>
                        </period>
                        <period year="2080">
                            <agProdChange>-0.000849</agProdChange>
                        </period>
                        <period year="2085">
                            <agProdChange>-0.000912</agProdChange>
                        </period>
                        <period year="2090">
                            <agProdChange>0.000691</agProdChange>
                        </period>
                        <period year="2095">
                            <agProdChange>-0.002489</agProdChange>
                        </period>
                        <period year="2100">
                            <agProdChange>0.002015</agProdChange>
                        </period>
                    </AgProductionTechnology>
                    <AgProductionTechnology name="Root_Tuber_UsaPacNW_RFD_hi">
                        <period year="2015">
                            <agProdChange>0.00388</agProdChange>
                        </period>
                        <period year="2020">
                            <agProdChange>0.004102</agProdChange>
                        </period>
                        <period year="2025">
                            <agProdChange>0.004093</agProdChange>
                        </period>
                        <period year="2030">
                            <agProdChange>0.003911</agProdChange>
                        </period>
                        <period year="2035">
                            <agProdChange>0.002515</agProdChange>
                        </period>
                        <period year="2040">
                            <agProdChange>0.001594</agProdChange>
                        </period>
                        <period year="2045">
                            <agProdChange>-0.002447</agProdChange>
                        </period>
                        <period year="2050">
                            <agProdChange>-0.003702</agProdChange>
                        </period>
                        <period year="2055">
                            <agProdChange>-0.005819</agProdChange>
                        </period>
                        <period year="2060">
                            <agProdChange>-0.003815</agProdChange>
                        </period>
                        <period year="2065">
                            <agProdChange>-0.001464</agProdChange>
                        </period>
                        <period year="2070">
                            <agProdChange>-0.004837</agProdChange>
                        </period>
                        <period year="2075">
                            <agProdChange>0.000212</agProdChange>
                        </period>
                        <period year="2080">
                            <agProdChange>0.001483</agProdChange>
                        </period>
                        <period year="2085">
                            <agProdChange>-0.000283</agProdChange>
                        </period>
                        <period year="2090">
                            <agProdChange>0.001321</agProdChange>
                        </period>
                        <period year="2095">
                            <agProdChange>-0.003882</agProdChange>
                        </period>
                        <period year="2100">
                            <agProdChange>0.00494</agProdChange>
                        </period>
                    </AgProductionTechnology>
                    <AgProductionTechnology name="Root_Tuber_UsaPacNW_RFD_lo">
                        <period year="2015">
                            <agProdChange>0.00388</agProdChange>
                        </period>
                        <period year="2020">
                            <agProdChange>0.004102</agProdChange>
                        </period>
                        <period year="2025">
                            <agProdChange>0.004093</agProdChange>
                        </period>
                        <period year="2030">
                            <agProdChange>0.003911</agProdChange>
                        </period>
                        <period year="2035">
                            <agProdChange>0.002515</agProdChange>
                        </period>
                        <period year="2040">
                            <agProdChange>0.001594</agProdChange>
                        </period>
                        <period year="2045">
                            <agProdChange>-0.002447</agProdChange>
                        </period>
                        <period year="2050">
                            <agProdChange>-0.003702</agProdChange>
                        </period>
                        <period year="2055">
                            <agProdChange>-0.005819</agProdChange>
                        </period>
                        <period year="2060">
                            <agProdChange>-0.003815</agProdChange>
                        </period>
                        <period year="2065">
                            <agProdChange>-0.001464</agProdChange>
                        </period>
                        <period year="2070">
                            <agProdChange>-0.004837</agProdChange>
                        </period>
                        <period year="2075">
                            <agProdChange>0.000212</agProdChange>
                        </period>
                        <period year="2080">
                            <agProdChange>0.001483</agProdChange>
                        </period>
                        <period year="2085">
                            <agProdChange>-0.000283</agProdChange>
                        </period>
                        <period year="2090">
                            <agProdChange>0.001321</agProdChange>
                        </period>
                        <period year="2095">
                            <agProdChange>-0.003882</agProdChange>
                        </period>
                        <period year="2100">
                            <agProdChange>0.00494</agProdChange>
                        </period>
                    </AgProductionTechnology>
                </AgSupplySubsector>
                <AgSupplySubsector name="Root_Tuber_TennR">
                    <AgProductionTechnology name="Root_Tuber_TennR_IRR_hi">
                        <period year="2015">
                            <agProdChange>0.005755</agProdChange>
                        </period>
                        <period year="2020">
                            <agProdChange>0.005296</agProdChange>
                        </period>
                        <period year="2025">
                            <agProdChange>0.003197</agProdChange>
                        </period>
                        <period year="2030">
                            <agProdChange>0.003113</agProdChange>
                        </period>
                        <period year="2035">
                            <agProdChange>0.004135</agProdChange>
                        </period>
                        <period year="2040">
                            <agProdChange>0.003023</agProdChange>
                        </period>
                        <period year="2045">
                            <agProdChange>0.003445</agProdChange>
                        </period>
                        <period year="2050">
                            <agProdChange>0.001232</agProdChange>
                        </period>
                        <period year="2055">
                            <agProdChange>0.002504</agProdChange>
                        </period>
                        <period year="2060">
                            <agProdChange>0.001812</agProdChange>
                        </period>
                        <period year="2065">
                            <agProdChange>0.003196</agProdChange>
                        </period>
                        <period year="2070">
                            <agProdChange>0.001734</agProdChange>
                        </period>
                        <period year="2075">
                            <agProdChange>0.003285</agProdChange>
                        </period>
                        <period year="2080">
                            <agProdChange>0.001533</agProdChange>
                        </period>
                        <period year="2085">
                            <agProdChange>0.001873</agProdChange>
                        </period>
                        <period year="2090">
                            <agProdChange>0.00234</agProdChange>
                        </period>
                        <period year="2095">
                            <agProdChange>0.001757</agProdChange>
                        </period>
                        <period year="2100">
                            <agProdChange>0.001537</agProdChange>
                        </period>
                    </AgProductionTechnology>
                    <AgProductionTechnology name="Root_Tuber_TennR_IRR_lo">
                        <period year="2015">
                            <agProdChange>0.005755</agProdChange>
                        </period>
                        <period year="2020">
                            <agProdChange>0.005296</agProdChange>
                        </period>
                        <period year="2025">
                            <agProdChange>0.003197</agProdChange>
                        </period>
                        <period year="2030">
                            <agProdChange>0.003113</agProdChange>
                        </period>
                        <period year="2035">
                            <agProdChange>0.004135</agProdChange>
                        </period>
                        <period year="2040">
                            <agProdChange>0.003023</agProdChange>
                        </period>
                        <period year="2045">
                            <agProdChange>0.003445</agProdChange>
                        </period>
                        <period year="2050">
                            <agProdChange>0.001232</agProdChange>
                        </period>
                        <period year="2055">
                            <agProdChange>0.002504</agProdChange>
                        </period>
                        <period year="2060">
                            <agProdChange>0.001812</agProdChange>
                        </period>
                        <period year="2065">
                            <agProdChange>0.003196</agProdChange>
                        </period>
                        <period year="2070">
                            <agProdChange>0.001734</agProdChange>
                        </period>
                        <period year="2075">
                            <agProdChange>0.003285</agProdChange>
                        </period>
                        <period year="2080">
                            <agProdChange>0.001533</agProdChange>
                        </period>
                        <period year="2085">
                            <agProdChange>0.001873</agProdChange>
                        </period>
                        <period year="2090">
                            <agProdChange>0.00234</agProdChange>
                        </period>
                        <period year="2095">
                            <agProdChange>0.001757</agProdChange>
                        </period>
                        <period year="2100">
                            <agProdChange>0.001537</agProdChange>
                        </period>
                    </AgProductionTechnology>
                    <AgProductionTechnology name="Root_Tuber_TennR_RFD_hi">
                        <period year="2015">
                            <agProdChange>0.014443</agProdChange>
                        </period>
                        <period year="2020">
                            <agProdChange>0.00751</agProdChange>
                        </period>
                        <period year="2025">
                            <agProdChange>0.004822</agProdChange>
                        </period>
                        <period year="2030">
                            <agProdChange>0.006249</agProdChange>
                        </period>
                        <period year="2035">
                            <agProdChange>-0.00211</agProdChange>
                        </period>
                        <period year="2040">
                            <agProdChange>-0.000497</agProdChange>
                        </period>
                        <period year="2045">
                            <agProdChange>0.004344</agProdChange>
                        </period>
                        <period year="2050">
                            <agProdChange>0.001435</agProdChange>
                        </period>
                        <period year="2055">
                            <agProdChange>0.004376</agProdChange>
                        </period>
                        <period year="2060">
                            <agProdChange>0.003724</agProdChange>
                        </period>
                        <period year="2065">
                            <agProdChange>0.009956</agProdChange>
                        </period>
                        <period year="2070">
                            <agProdChange>0.00889</agProdChange>
                        </period>
                        <period year="2075">
                            <agProdChange>0.004199</agProdChange>
                        </period>
                        <period year="2080">
                            <agProdChange>0.0015</agProdChange>
                        </period>
                        <period year="2085">
                            <agProdChange>0.0013</agProdChange>
                        </period>
                        <period year="2090">
                            <agProdChange>0.0012</agProdChange>
                        </period>
                        <period year="2095">
                            <agProdChange>0.001</agProdChange>
                        </period>
                        <period year="2100">
                            <agProdChange>0.001</agProdChange>
                        </period>
                    </AgProductionTechnology>
                    <AgProductionTechnology name="Root_Tuber_TennR_RFD_lo">
                        <period year="2015">
                            <agProdChange>0.014443</agProdChange>
                        </period>
                        <period year="2020">
                            <agProdChange>0.00751</agProdChange>
                        </period>
                        <period year="2025">
                            <agProdChange>0.004822</agProdChange>
                        </period>
                        <period year="2030">
                            <agProdChange>0.006249</agProdChange>
                        </period>
                        <period year="2035">
                            <agProdChange>-0.00211</agProdChange>
                        </period>
                        <period year="2040">
                            <agProdChange>-0.000497</agProdChange>
                        </period>
                        <period year="2045">
                            <agProdChange>0.004344</agProdChange>
                        </period>
                        <period year="2050">
                            <agProdChange>0.001435</agProdChange>
                        </period>
                        <period year="2055">
                            <agProdChange>0.004376</agProdChange>
                        </period>
                        <period year="2060">
                            <agProdChange>0.003724</agProdChange>
                        </period>
                        <period year="2065">
                            <agProdChange>0.009956</agProdChange>
                        </period>
                        <period year="2070">
                            <agProdChange>0.00889</agProdChange>
                        </period>
                        <period year="2075">
                            <agProdChange>0.004199</agProdChange>
                        </period>
                        <period year="2080">
                            <agProdChange>0.0015</agProdChange>
                        </period>
                        <period year="2085">
                            <agProdChange>0.0013</agProdChange>
                        </period>
                        <period year="2090">
                            <agProdChange>0.0012</agProdChange>
                        </period>
                        <period year="2095">
                            <agProdChange>0.001</agProdChange>
                        </period>
                        <period year="2100">
                            <agProdChange>0.001</agProdChange>
                        </period>
                    </AgProductionTechnology>
                </AgSupplySubsector>
                <AgSupplySubsector name="Root_Tuber_RioGrande">
                    <AgProductionTechnology name="Root_Tuber_RioGrande_IRR_hi">
                        <period year="2015">
                            <agProdChange>0.002263</agProdChange>
                        </period>
                        <period year="2020">
                            <agProdChange>0.00248</agProdChange>
                        </period>
                        <period year="2025">
                            <agProdChange>0.002959</agProdChange>
                        </period>
                        <period year="2030">
                            <agProdChange>0.002757</agProdChange>
                        </period>
                        <period year="2035">
                            <agProdChange>0.00338</agProdChange>
                        </period>
                        <period year="2040">
                            <agProdChange>0.002451</agProdChange>
                        </period>
                        <period year="2045">
                            <agProdChange>0.004354</agProdChange>
                        </period>
                        <period year="2050">
                            <agProdChange>0.0035</agProdChange>
                        </period>
                        <period year="2055">
                            <agProdChange>0.003379</agProdChange>
                        </period>
                        <period year="2060">
                            <agProdChange>0.001824</agProdChange>
                        </period>
                        <period year="2065">
                            <agProdChange>0.002605</agProdChange>
                        </period>
                        <period year="2070">
                            <agProdChange>0.001978</agProdChange>
                        </period>
                        <period year="2075">
                            <agProdChange>0.001211</agProdChange>
                        </period>
                        <period year="2080">
                            <agProdChange>0.001771</agProdChange>
                        </period>
                        <period year="2085">
                            <agProdChange>0.000546</agProdChange>
                        </period>
                        <period year="2090">
                            <agProdChange>0.002187</agProdChange>
                        </period>
                        <period year="2095">
                            <agProdChange>-4.1e-05</agProdChange>
                        </period>
                        <period year="2100">
                            <agProdChange>0.003037</agProdChange>
                        </period>
                    </AgProductionTechnology>
                    <AgProductionTechnology name="Root_Tuber_RioGrande_IRR_lo">
                        <period year="2015">
                            <agProdChange>0.002263</agProdChange>
                        </period>
                        <period year="2020">
                            <agProdChange>0.00248</agProdChange>
                        </period>
                        <period year="2025">
                            <agProdChange>0.002959</agProdChange>
                        </period>
                        <period year="2030">
                            <agProdChange>0.002757</agProdChange>
                        </period>
                        <period year="2035">
                            <agProdChange>0.00338</agProdChange>
                        </period>
                        <period year="2040">
                            <agProdChange>0.002451</agProdChange>
                        </period>
                        <period year="2045">
                            <agProdChange>0.004354</agProdChange>
                        </period>
                        <period year="2050">
                            <agProdChange>0.0035</agProdChange>
                        </period>
                        <period year="2055">
                            <agProdChange>0.003379</agProdChange>
                        </period>
                        <period year="2060">
                            <agProdChange>0.001824</agProdChange>
                        </period>
                        <period year="2065">
                            <agProdChange>0.002605</agProdChange>
                        </period>
                        <period year="2070">
                            <agProdChange>0.001978</agProdChange>
                        </period>
                        <period year="2075">
                            <agProdChange>0.001211</agProdChange>
                        </period>
                        <period year="2080">
                            <agProdChange>0.001771</agProdChange>
                        </period>
                        <period year="2085">
                            <agProdChange>0.000546</agProdChange>
                        </period>
                        <period year="2090">
                            <agProdChange>0.002187</agProdChange>
                        </period>
                        <period year="2095">
                            <agProdChange>-4.1e-05</agProdChange>
                        </period>
                        <period year="2100">
                            <agProdChange>0.003037</agProdChange>
                        </period>
                    </AgProductionTechnology>
                    <AgProductionTechnology name="Root_Tuber_RioGrande_RFD_hi">
                        <period year="2015">
                            <agProdChange>0.008248</agProdChange>
                        </period>
                        <period year="2020">
                            <agProdChange>-0.003344</agProdChange>
                        </period>
                        <period year="2025">
                            <agProdChange>-1.8e-05</agProdChange>
                        </period>
                        <period year="2030">
                            <agProdChange>-0.006305</agProdChange>
                        </period>
                        <period year="2035">
                            <agProdChange>2.6e-05</agProdChange>
                        </period>
                        <period year="2040">
                            <agProdChange>0.015067</agProdChange>
                        </period>
                        <period year="2045">
                            <agProdChange>0.038737</agProdChange>
                        </period>
                        <period year="2050">
                            <agProdChange>0.0018</agProdChange>
                        </period>
                        <period year="2055">
                            <agProdChange>0.002</agProdChange>
                        </period>
                        <period year="2060">
                            <agProdChange>0.002</agProdChange>
                        </period>
                        <period year="2065">
                            <agProdChange>0.002</agProdChange>
                        </period>
                        <period year="2070">
                            <agProdChange>0.0018</agProdChange>
                        </period>
                        <period year="2075">
                            <agProdChange>0.0017</agProdChange>
                        </period>
                        <period year="2080">
                            <agProdChange>0.0015</agProdChange>
                        </period>
                        <period year="2085">
                            <agProdChange>0.0013</agProdChange>
                        </period>
                        <period year="2090">
                            <agProdChange>0.0012</agProdChange>
                        </period>
                        <period year="2095">
                            <agProdChange>0.001</agProdChange>
                        </period>
                        <period year="2100">
                            <agProdChange>0.001</agProdChange>
                        </period>
                    </AgProductionTechnology>
                    <AgProductionTechnology name="Root_Tuber_RioGrande_RFD_lo">
                        <period year="2015">
                            <agProdChange>0.008248</agProdChange>
                        </period>
                        <period year="2020">
                            <agProdChange>-0.003344</agProdChange>
                        </period>
                        <period year="2025">
                            <agProdChange>-1.8e-05</agProdChange>
                        </period>
                        <period year="2030">
                            <agProdChange>-0.006305</agProdChange>
                        </period>
                        <period year="2035">
                            <agProdChange>2.6e-05</agProdChange>
                        </period>
                        <period year="2040">
                            <agProdChange>0.015067</agProdChange>
                        </period>
                        <period year="2045">
                            <agProdChange>0.038737</agProdChange>
                        </period>
                        <period year="2050">
                            <agProdChange>0.0018</agProdChange>
                        </period>
                        <period year="2055">
                            <agProdChange>0.002</agProdChange>
                        </period>
                        <period year="2060">
                            <agProdChange>0.002</agProdChange>
                        </period>
                        <period year="2065">
                            <agProdChange>0.002</agProdChange>
                        </period>
                        <period year="2070">
                            <agProdChange>0.0018</agProdChange>
                        </period>
                        <period year="2075">
                            <agProdChange>0.0017</agProdChange>
                        </period>
                        <period year="2080">
                            <agProdChange>0.0015</agProdChange>
                        </period>
                        <period year="2085">
                            <agProdChange>0.0013</agProdChange>
                        </period>
                        <period year="2090">
                            <agProdChange>0.0012</agProdChange>
                        </period>
                        <period year="2095">
                            <agProdChange>0.001</agProdChange>
                        </period>
                        <period year="2100">
                            <agProdChange>0.001</agProdChange>
                        </period>
                    </AgProductionTechnology>
                </AgSupplySubsector>
                <AgSupplySubsector name="Root_Tuber_UsaCstNE">
                    <AgProductionTechnology name="Root_Tuber_UsaCstNE_IRR_hi">
                        <period year="2015">
                            <agProdChange>0.002959</agProdChange>
                        </period>
                        <period year="2020">
                            <agProdChange>0.002946</agProdChange>
                        </period>
                        <period year="2025">
                            <agProdChange>0.001583</agProdChange>
                        </period>
                        <period year="2030">
                            <agProdChange>0.002476</agProdChange>
                        </period>
                        <period year="2035">
                            <agProdChange>0.00389</agProdChange>
                        </period>
                        <period year="2040">
                            <agProdChange>0.001443</agProdChange>
                        </period>
                        <period year="2045">
                            <agProdChange>0.003784</agProdChange>
                        </period>
                        <period year="2050">
                            <agProdChange>0.001023</agProdChange>
                        </period>
                        <period year="2055">
                            <agProdChange>0.002749</agProdChange>
                        </period>
                        <period year="2060">
                            <agProdChange>0.000344</agProdChange>
                        </period>
                        <period year="2065">
                            <agProdChange>-0.001449</agProdChange>
                        </period>
                        <period year="2070">
                            <agProdChange>0.000661</agProdChange>
                        </period>
                        <period year="2075">
                            <agProdChange>0.000264</agProdChange>
                        </period>
                        <period year="2080">
                            <agProdChange>-0.001243</agProdChange>
                        </period>
                        <period year="2085">
                            <agProdChange>-0.001249</agProdChange>
                        </period>
                        <period year="2090">
                            <agProdChange>0.000605</agProdChange>
                        </period>
                        <period year="2095">
                            <agProdChange>0.001094</agProdChange>
                        </period>
                        <period year="2100">
                            <agProdChange>0.000329</agProdChange>
                        </period>
                    </AgProductionTechnology>
                    <AgProductionTechnology name="Root_Tuber_UsaCstNE_IRR_lo">
                        <period year="2015">
                            <agProdChange>0.002959</agProdChange>
                        </period>
                        <period year="2020">
                            <agProdChange>0.002946</agProdChange>
                        </period>
                        <period year="2025">
                            <agProdChange>0.001583</agProdChange>
                        </period>
                        <period year="2030">
                            <agProdChange>0.002476</agProdChange>
                        </period>
                        <period year="2035">
                            <agProdChange>0.00389</agProdChange>
                        </period>
                        <period year="2040">
                            <agProdChange>0.001443</agProdChange>
                        </period>
                        <period year="2045">
                            <agProdChange>0.003784</agProdChange>
                        </period>
                        <period year="2050">
                            <agProdChange>0.001023</agProdChange>
                        </period>
                        <period year="2055">
                            <agProdChange>0.002749</agProdChange>
                        </period>
                        <period year="2060">
                            <agProdChange>0.000344</agProdChange>
                        </period>
                        <period year="2065">
                            <agProdChange>-0.001449</agProdChange>
                        </period>
                        <period year="2070">
                            <agProdChange>0.000661</agProdChange>
                        </period>
                        <period year="2075">
                            <agProdChange>0.000264</agProdChange>
                        </period>
                        <period year="2080">
                            <agProdChange>-0.001243</agProdChange>
                        </period>
                        <period year="2085">
                            <agProdChange>-0.001249</agProdChange>
                        </period>
                        <period year="2090">
                            <agProdChange>0.000605</agProdChange>
                        </period>
                        <period year="2095">
                            <agProdChange>0.001094</agProdChange>
                        </period>
                        <period year="2100">
                            <agProdChange>0.000329</agProdChange>
                        </period>
                    </AgProductionTechnology>
                    <AgProductionTechnology name="Root_Tuber_UsaCstNE_RFD_hi">
                        <period year="2015">
                            <agProdChange>0.005518</agProdChange>
                        </period>
                        <period year="2020">
                            <agProdChange>0.003408</agProdChange>
                        </period>
                        <period year="2025">
                            <agProdChange>0.003085</agProdChange>
                        </period>
                        <period year="2030">
                            <agProdChange>0.002708</agProdChange>
                        </period>
                        <period year="2035">
                            <agProdChange>0.004617</agProdChange>
                        </period>
                        <period year="2040">
                            <agProdChange>0.003944</agProdChange>
                        </period>
                        <period year="2045">
                            <agProdChange>0.00567</agProdChange>
                        </period>
                        <period year="2050">
                            <agProdChange>0.003451</agProdChange>
                        </period>
                        <period year="2055">
                            <agProdChange>0.004714</agProdChange>
                        </period>
                        <period year="2060">
                            <agProdChange>0.002611</agProdChange>
                        </period>
                        <period year="2065">
                            <agProdChange>0.00087</agProdChange>
                        </period>
                        <period year="2070">
                            <agProdChange>0.003839</agProdChange>
                        </period>
                        <period year="2075">
                            <agProdChange>0.001306</agProdChange>
                        </period>
                        <period year="2080">
                            <agProdChange>-7.7e-05</agProdChange>
                        </period>
                        <period year="2085">
                            <agProdChange>0.000504</agProdChange>
                        </period>
                        <period year="2090">
                            <agProdChange>0.001688</agProdChange>
                        </period>
                        <period year="2095">
                            <agProdChange>0.001358</agProdChange>
                        </period>
                        <period year="2100">
                            <agProdChange>-0.000635</agProdChange>
                        </period>
                    </AgProductionTechnology>
                    <AgProductionTechnology name="Root_Tuber_UsaCstNE_RFD_lo">
                        <period year="2015">
                            <agProdChange>0.005518</agProdChange>
                        </period>
                        <period year="2020">
                            <agProdChange>0.003408</agProdChange>
                        </period>
                        <period year="2025">
                            <agProdChange>0.003085</agProdChange>
                        </period>
                        <period year="2030">
                            <agProdChange>0.002708</agProdChange>
                        </period>
                        <period year="2035">
                            <agProdChange>0.004617</agProdChange>
                        </period>
                        <period year="2040">
                            <agProdChange>0.003944</agProdChange>
                        </period>
                        <period year="2045">
                            <agProdChange>0.00567</agProdChange>
                        </period>
                        <period year="2050">
                            <agProdChange>0.003451</agProdChange>
                        </period>
                        <period year="2055">
                            <agProdChange>0.004714</agProdChange>
                        </period>
                        <period year="2060">
                            <agProdChange>0.002611</agProdChange>
                        </period>
                        <period year="2065">
                            <agProdChange>0.00087</agProdChange>
                        </period>
                        <period year="2070">
                            <agProdChange>0.003839</agProdChange>
                        </period>
                        <period year="2075">
                            <agProdChange>0.001306</agProdChange>
                        </period>
                        <period year="2080">
                            <agProdChange>-7.7e-05</agProdChange>
                        </period>
                        <period year="2085">
                            <agProdChange>0.000504</agProdChange>
                        </period>
                        <period year="2090">
                            <agProdChange>0.001688</agProdChange>
                        </period>
                        <period year="2095">
                            <agProdChange>0.001358</agProdChange>
                        </period>
                        <period year="2100">
                            <agProdChange>-0.000635</agProdChange>
                        </period>
                    </AgProductionTechnology>
                </AgSupplySubsector>
                <AgSupplySubsector name="Root_Tuber_UsaCstE">
                    <AgProductionTechnology name="Root_Tuber_UsaCstE_IRR_hi">
                        <period year="2015">
                            <agProdChange>0.003068</agProdChange>
                        </period>
                        <period year="2020">
                            <agProdChange>0.003305</agProdChange>
                        </period>
                        <period year="2025">
                            <agProdChange>0.003367</agProdChange>
                        </period>
                        <period year="2030">
                            <agProdChange>0.004585</agProdChange>
                        </period>
                        <period year="2035">
                            <agProdChange>0.003872</agProdChange>
                        </period>
                        <period year="2040">
                            <agProdChange>0.003426</agProdChange>
                        </period>
                        <period year="2045">
                            <agProdChange>0.006369</agProdChange>
                        </period>
                        <period year="2050">
                            <agProdChange>0.004486</agProdChange>
                        </period>
                        <period year="2055">
                            <agProdChange>0.003873</agProdChange>
                        </period>
                        <period year="2060">
                            <agProdChange>0.003149</agProdChange>
                        </period>
                        <period year="2065">
                            <agProdChange>0.003184</agProdChange>
                        </period>
                        <period year="2070">
                            <agProdChange>0.0018</agProdChange>
                        </period>
                        <period year="2075">
                            <agProdChange>0.0017</agProdChange>
                        </period>
                        <period year="2080">
                            <agProdChange>0.0015</agProdChange>
                        </period>
                        <period year="2085">
                            <agProdChange>0.0013</agProdChange>
                        </period>
                        <period year="2090">
                            <agProdChange>0.0012</agProdChange>
                        </period>
                        <period year="2095">
                            <agProdChange>0.001</agProdChange>
                        </period>
                        <period year="2100">
                            <agProdChange>0.001</agProdChange>
                        </period>
                    </AgProductionTechnology>
                    <AgProductionTechnology name="Root_Tuber_UsaCstE_IRR_lo">
                        <period year="2015">
                            <agProdChange>0.003068</agProdChange>
                        </period>
                        <period year="2020">
                            <agProdChange>0.003305</agProdChange>
                        </period>
                        <period year="2025">
                            <agProdChange>0.003367</agProdChange>
                        </period>
                        <period year="2030">
                            <agProdChange>0.004585</agProdChange>
                        </period>
                        <period year="2035">
                            <agProdChange>0.003872</agProdChange>
                        </period>
                        <period year="2040">
                            <agProdChange>0.003426</agProdChange>
                        </period>
                        <period year="2045">
                            <agProdChange>0.006369</agProdChange>
                        </period>
                        <period year="2050">
                            <agProdChange>0.004486</agProdChange>
                        </period>
                        <period year="2055">
                            <agProdChange>0.003873</agProdChange>
                        </period>
                        <period year="2060">
                            <agProdChange>0.003149</agProdChange>
                        </period>
                        <period year="2065">
                            <agProdChange>0.003184</agProdChange>
                        </period>
                        <period year="2070">
                            <agProdChange>0.0018</agProdChange>
                        </period>
                        <period year="2075">
                            <agProdChange>0.0017</agProdChange>
                        </period>
                        <period year="2080">
                            <agProdChange>0.0015</agProdChange>
                        </period>
                        <period year="2085">
                            <agProdChange>0.0013</agProdChange>
                        </period>
                        <period year="2090">
                            <agProdChange>0.0012</agProdChange>
                        </period>
                        <period year="2095">
                            <agProdChange>0.001</agProdChange>
                        </period>
                        <period year="2100">
                            <agProdChange>0.001</agProdChange>
                        </period>
                    </AgProductionTechnology>
                    <AgProductionTechnology name="Root_Tuber_UsaCstE_RFD_hi">
                        <period year="2015">
                            <agProdChange>0.007794</agProdChange>
                        </period>
                        <period year="2020">
                            <agProdChange>0.002969</agProdChange>
                        </period>
                        <period year="2025">
                            <agProdChange>0.003101</agProdChange>
                        </period>
                        <period year="2030">
                            <agProdChange>0.001476</agProdChange>
                        </period>
                        <period year="2035">
                            <agProdChange>0.003874</agProdChange>
                        </period>
                        <period year="2040">
                            <agProdChange>0.006031</agProdChange>
                        </period>
                        <period year="2045">
                            <agProdChange>0.005715</agProdChange>
                        </period>
                        <period year="2050">
                            <agProdChange>0.00303</agProdChange>
                        </period>
                        <period year="2055">
                            <agProdChange>0.005269</agProdChange>
                        </period>
                        <period year="2060">
                            <agProdChange>0.003379</agProdChange>
                        </period>
                        <period year="2065">
                            <agProdChange>0.007704</agProdChange>
                        </period>
                        <period year="2070">
                            <agProdChange>0.004525</agProdChange>
                        </period>
                        <period year="2075">
                            <agProdChange>0.002977</agProdChange>
                        </period>
                        <period year="2080">
                            <agProdChange>0.003307</agProdChange>
                        </period>
                        <period year="2085">
                            <agProdChange>0.005394</agProdChange>
                        </period>
                        <period year="2090">
                            <agProdChange>0.0012</agProdChange>
                        </period>
                        <period year="2095">
                            <agProdChange>0.001</agProdChange>
                        </period>
                        <period year="2100">
                            <agProdChange>0.001</agProdChange>
                        </period>
                    </AgProductionTechnology>
                    <AgProductionTechnology name="Root_Tuber_UsaCstE_RFD_lo">
                        <period year="2015">
                            <agProdChange>0.007794</agProdChange>
                        </period>
                        <period year="2020">
                            <agProdChange>0.002969</agProdChange>
                        </period>
                        <period year="2025">
                            <agProdChange>0.003101</agProdChange>
                        </period>
                        <period year="2030">
                            <agProdChange>0.001476</agProdChange>
                        </period>
                        <period year="2035">
                            <agProdChange>0.003874</agProdChange>
                        </period>
                        <period year="2040">
                            <agProdChange>0.006031</agProdChange>
                        </period>
                        <period year="2045">
                            <agProdChange>0.005715</agProdChange>
                        </period>
                        <period year="2050">
                            <agProdChange>0.00303</agProdChange>
                        </period>
                        <period year="2055">
                            <agProdChange>0.005269</agProdChange>
                        </period>
                        <period year="2060">
                            <agProdChange>0.003379</agProdChange>
                        </period>
                        <period year="2065">
                            <agProdChange>0.007704</agProdChange>
                        </period>
                        <period year="2070">
                            <agProdChange>0.004525</agProdChange>
                        </period>
                        <period year="2075">
                            <agProdChange>0.002977</agProdChange>
                        </period>
                        <period year="2080">
                            <agProdChange>0.003307</agProdChange>
                        </period>
                        <period year="2085">
                            <agProdChange>0.005394</agProdChange>
                        </period>
                        <period year="2090">
                            <agProdChange>0.0012</agProdChange>
                        </period>
                        <period year="2095">
                            <agProdChange>0.001</agProdChange>
                        </period>
                        <period year="2100">
                            <agProdChange>0.001</agProdChange>
                        </period>
                    </AgProductionTechnology>
                </AgSupplySubsector>
            </AgSupplySector>
            <AgSupplySector name="Corn">
                <AgSupplySubsector name="Corn_NelsonR">
                    <AgProductionTechnology name="Corn_NelsonR_IRR_hi">
                        <period year="2015">
                            <agProdChange>0.00589</agProdChange>
                        </period>
                        <period year="2020">
                            <agProdChange>0.005905</agProdChange>
                        </period>
                        <period year="2025">
                            <agProdChange>0.004368</agProdChange>
                        </period>
                        <period year="2030">
                            <agProdChange>0.001134</agProdChange>
                        </period>
                        <period year="2035">
                            <agProdChange>0.001542</agProdChange>
                        </period>
                        <period year="2040">
                            <agProdChange>0.002462</agProdChange>
                        </period>
                        <period year="2045">
                            <agProdChange>0.001899</agProdChange>
                        </period>
                        <period year="2050">
                            <agProdChange>-0.001332</agProdChange>
                        </period>
                        <period year="2055">
                            <agProdChange>-0.000474</agProdChange>
                        </period>
                        <period year="2060">
                            <agProdChange>-0.00067</agProdChange>
                        </period>
                        <period year="2065">
                            <agProdChange>-0.002427</agProdChange>
                        </period>
                        <period year="2070">
                            <agProdChange>-0.000886</agProdChange>
                        </period>
                        <period year="2075">
                            <agProdChange>-0.001535</agProdChange>
                        </period>
                        <period year="2080">
                            <agProdChange>5.3e-05</agProdChange>
                        </period>
                        <period year="2085">
                            <agProdChange>-0.00067</agProdChange>
                        </period>
                        <period year="2090">
                            <agProdChange>0.001975</agProdChange>
                        </period>
                        <period year="2095">
                            <agProdChange>-0.001498</agProdChange>
                        </period>
                        <period year="2100">
                            <agProdChange>0.002659</agProdChange>
                        </period>
                    </AgProductionTechnology>
                    <AgProductionTechnology name="Corn_NelsonR_IRR_lo">
                        <period year="2015">
                            <agProdChange>0.00589</agProdChange>
                        </period>
                        <period year="2020">
                            <agProdChange>0.005905</agProdChange>
                        </period>
                        <period year="2025">
                            <agProdChange>0.004368</agProdChange>
                        </period>
                        <period year="2030">
                            <agProdChange>0.001134</agProdChange>
                        </period>
                        <period year="2035">
                            <agProdChange>0.001542</agProdChange>
                        </period>
                        <period year="2040">
                            <agProdChange>0.002462</agProdChange>
                        </period>
                        <period year="2045">
                            <agProdChange>0.001899</agProdChange>
                        </period>
                        <period year="2050">
                            <agProdChange>-0.001332</agProdChange>
                        </period>
                        <period year="2055">
                            <agProdChange>-0.000474</agProdChange>
                        </period>
                        <period year="2060">
                            <agProdChange>-0.00067</agProdChange>
                        </period>
                        <period year="2065">
                            <agProdChange>-0.002427</agProdChange>
                        </period>
                        <period year="2070">
                            <agProdChange>-0.000886</agProdChange>
                        </period>
                        <period year="2075">
                            <agProdChange>-0.001535</agProdChange>
                        </period>
                        <period year="2080">
                            <agProdChange>5.3e-05</agProdChange>
                        </period>
                        <period year="2085">
                            <agProdChange>-0.00067</agProdChange>
                        </period>
                        <period year="2090">
                            <agProdChange>0.001975</agProdChange>
                        </period>
                        <period year="2095">
                            <agProdChange>-0.001498</agProdChange>
                        </period>
                        <period year="2100">
                            <agProdChange>0.002659</agProdChange>
                        </period>
                    </AgProductionTechnology>
                    <AgProductionTechnology name="Corn_NelsonR_RFD_hi">
                        <period year="2015">
                            <agProdChange>0.010618</agProdChange>
                        </period>
                        <period year="2020">
                            <agProdChange>0.006509</agProdChange>
                        </period>
                        <period year="2025">
                            <agProdChange>0.013134</agProdChange>
                        </period>
                        <period year="2030">
                            <agProdChange>0.017697</agProdChange>
                        </period>
                        <period year="2035">
                            <agProdChange>0.013441</agProdChange>
                        </period>
                        <period year="2040">
                            <agProdChange>0.005748</agProdChange>
                        </period>
                        <period year="2045">
                            <agProdChange>0.004214</agProdChange>
                        </period>
                        <period year="2050">
                            <agProdChange>-0.001941</agProdChange>
                        </period>
                        <period year="2055">
                            <agProdChange>-0.000785</agProdChange>
                        </period>
                        <period year="2060">
                            <agProdChange>-0.004834</agProdChange>
                        </period>
                        <period year="2065">
                            <agProdChange>-0.006876</agProdChange>
                        </period>
                        <period year="2070">
                            <agProdChange>0.006106</agProdChange>
                        </period>
                        <period year="2075">
                            <agProdChange>0.006298</agProdChange>
                        </period>
                        <period year="2080">
                            <agProdChange>0.011098</agProdChange>
                        </period>
                        <period year="2085">
                            <agProdChange>0.003722</agProdChange>
                        </period>
                        <period year="2090">
                            <agProdChange>0.004612</agProdChange>
                        </period>
                        <period year="2095">
                            <agProdChange>-0.001067</agProdChange>
                        </period>
                        <period year="2100">
                            <agProdChange>0.014366</agProdChange>
                        </period>
                    </AgProductionTechnology>
                    <AgProductionTechnology name="Corn_NelsonR_RFD_lo">
                        <period year="2015">
                            <agProdChange>0.010618</agProdChange>
                        </period>
                        <period year="2020">
                            <agProdChange>0.006509</agProdChange>
                        </period>
                        <period year="2025">
                            <agProdChange>0.013134</agProdChange>
                        </period>
                        <period year="2030">
                            <agProdChange>0.017697</agProdChange>
                        </period>
                        <period year="2035">
                            <agProdChange>0.013441</agProdChange>
                        </period>
                        <period year="2040">
                            <agProdChange>0.005748</agProdChange>
                        </period>
                        <period year="2045">
                            <agProdChange>0.004214</agProdChange>
                        </period>
                        <period year="2050">
                            <agProdChange>-0.001941</agProdChange>
                        </period>
                        <period year="2055">
                            <agProdChange>-0.000785</agProdChange>
                        </period>
                        <period year="2060">
                            <agProdChange>-0.004834</agProdChange>
                        </period>
                        <period year="2065">
                            <agProdChange>-0.006876</agProdChange>
                        </period>
                        <period year="2070">
                            <agProdChange>0.006106</agProdChange>
                        </period>
                        <period year="2075">
                            <agProdChange>0.006298</agProdChange>
                        </period>
                        <period year="2080">
                            <agProdChange>0.011098</agProdChange>
                        </period>
                        <period year="2085">
                            <agProdChange>0.003722</agProdChange>
                        </period>
                        <period year="2090">
                            <agProdChange>0.004612</agProdChange>
                        </period>
                        <period year="2095">
                            <agProdChange>-0.001067</agProdChange>
                        </period>
                        <period year="2100">
                            <agProdChange>0.014366</agProdChange>
                        </period>
                    </AgProductionTechnology>
                </AgSupplySubsector>
                <AgSupplySubsector name="Corn_FraserR">
                    <AgProductionTechnology name="Corn_FraserR_IRR_hi">
                        <period year="2015">
                            <agProdChange>0.023044</agProdChange>
                        </period>
                        <period year="2020">
                            <agProdChange>0.008549</agProdChange>
                        </period>
                        <period year="2025">
                            <agProdChange>0.00623</agProdChange>
                        </period>
                        <period year="2030">
                            <agProdChange>-0.001366</agProdChange>
                        </period>
                        <period year="2035">
                            <agProdChange>0.0031</agProdChange>
                        </period>
                        <period year="2040">
                            <agProdChange>0.01267</agProdChange>
                        </period>
                        <period year="2045">
                            <agProdChange>-0.006479</agProdChange>
                        </period>
                        <period year="2050">
                            <agProdChange>0.003</agProdChange>
                        </period>
                        <period year="2055">
                            <agProdChange>0.0025</agProdChange>
                        </period>
                        <period year="2060">
                            <agProdChange>0.0025</agProdChange>
                        </period>
                        <period year="2065">
                            <agProdChange>0.0025</agProdChange>
                        </period>
                        <period year="2070">
                            <agProdChange>0.0023</agProdChange>
                        </period>
                        <period year="2075">
                            <agProdChange>0.0022</agProdChange>
                        </period>
                        <period year="2080">
                            <agProdChange>0.010329</agProdChange>
                        </period>
                        <period year="2085">
                            <agProdChange>-0.001352</agProdChange>
                        </period>
                        <period year="2090">
                            <agProdChange>0.00158</agProdChange>
                        </period>
                        <period year="2095">
                            <agProdChange>-0.001884</agProdChange>
                        </period>
                        <period year="2100">
                            <agProdChange>-0.000323</agProdChange>
                        </period>
                    </AgProductionTechnology>
                    <AgProductionTechnology name="Corn_FraserR_IRR_lo">
                        <period year="2015">
                            <agProdChange>0.023044</agProdChange>
                        </period>
                        <period year="2020">
                            <agProdChange>0.008549</agProdChange>
                        </period>
                        <period year="2025">
                            <agProdChange>0.00623</agProdChange>
                        </period>
                        <period year="2030">
                            <agProdChange>-0.001366</agProdChange>
                        </period>
                        <period year="2035">
                            <agProdChange>0.0031</agProdChange>
                        </period>
                        <period year="2040">
                            <agProdChange>0.01267</agProdChange>
                        </period>
                        <period year="2045">
                            <agProdChange>-0.006479</agProdChange>
                        </period>
                        <period year="2050">
                            <agProdChange>0.003</agProdChange>
                        </period>
                        <period year="2055">
                            <agProdChange>0.0025</agProdChange>
                        </period>
                        <period year="2060">
                            <agProdChange>0.0025</agProdChange>
                        </period>
                        <period year="2065">
                            <agProdChange>0.0025</agProdChange>
                        </period>
                        <period year="2070">
                            <agProdChange>0.0023</agProdChange>
                        </period>
                        <period year="2075">
                            <agProdChange>0.0022</agProdChange>
                        </period>
                        <period year="2080">
                            <agProdChange>0.010329</agProdChange>
                        </period>
                        <period year="2085">
                            <agProdChange>-0.001352</agProdChange>
                        </period>
                        <period year="2090">
                            <agProdChange>0.00158</agProdChange>
                        </period>
                        <period year="2095">
                            <agProdChange>-0.001884</agProdChange>
                        </period>
                        <period year="2100">
                            <agProdChange>-0.000323</agProdChange>
                        </period>
                    </AgProductionTechnology>
                    <AgProductionTechnology name="Corn_FraserR_RFD_hi">
                        <period year="2015">
                            <agProdChange>0.032854</agProdChange>
                        </period>
                        <period year="2020">
                            <agProdChange>0.008985</agProdChange>
                        </period>
                        <period year="2025">
                            <agProdChange>0.005316</agProdChange>
                        </period>
                        <period year="2030">
                            <agProdChange>0.013026</agProdChange>
                        </period>
                        <period year="2035">
                            <agProdChange>-0.00343</agProdChange>
                        </period>
                        <period year="2040">
                            <agProdChange>0.005267</agProdChange>
                        </period>
                        <period year="2045">
                            <agProdChange>2.4e-05</agProdChange>
                        </period>
                        <period year="2050">
                            <agProdChange>-0.004248</agProdChange>
                        </period>
                        <period year="2055">
                            <agProdChange>0.011091</agProdChange>
                        </period>
                        <period year="2060">
                            <agProdChange>-0.001373</agProdChange>
                        </period>
                        <period year="2065">
                            <agProdChange>0.006172</agProdChange>
                        </period>
                        <period year="2070">
                            <agProdChange>0.003045</agProdChange>
                        </period>
                        <period year="2075">
                            <agProdChange>0.002868</agProdChange>
                        </period>
                        <period year="2080">
                            <agProdChange>0.001732</agProdChange>
                        </period>
                        <period year="2085">
                            <agProdChange>-0.006428</agProdChange>
                        </period>
                        <period year="2090">
                            <agProdChange>-0.001284</agProdChange>
                        </period>
                        <period year="2095">
                            <agProdChange>-0.001829</agProdChange>
                        </period>
                        <period year="2100">
                            <agProdChange>0.002914</agProdChange>
                        </period>
                    </AgProductionTechnology>
                    <AgProductionTechnology name="Corn_FraserR_RFD_lo">
                        <period year="2015">
                            <agProdChange>0.032854</agProdChange>
                        </period>
                        <period year="2020">
                            <agProdChange>0.008985</agProdChange>
                        </period>
                        <period year="2025">
                            <agProdChange>0.005316</agProdChange>
                        </period>
                        <period year="2030">
                            <agProdChange>0.013026</agProdChange>
                        </period>
                        <period year="2035">
                            <agProdChange>-0.00343</agProdChange>
                        </period>
                        <period year="2040">
                            <agProdChange>0.005267</agProdChange>
                        </period>
                        <period year="2045">
                            <agProdChange>2.4e-05</agProdChange>
                        </period>
                        <period year="2050">
                            <agProdChange>-0.004248</agProdChange>
                        </period>
                        <period year="2055">
                            <agProdChange>0.011091</agProdChange>
                        </period>
                        <period year="2060">
                            <agProdChange>-0.001373</agProdChange>
                        </period>
                        <period year="2065">
                            <agProdChange>0.006172</agProdChange>
                        </period>
                        <period year="2070">
                            <agProdChange>0.003045</agProdChange>
                        </period>
                        <period year="2075">
                            <agProdChange>0.002868</agProdChange>
                        </period>
                        <period year="2080">
                            <agProdChange>0.001732</agProdChange>
                        </period>
                        <period year="2085">
                            <agProdChange>-0.006428</agProdChange>
                        </period>
                        <period year="2090">
                            <agProdChange>-0.001284</agProdChange>
                        </period>
                        <period year="2095">
                            <agProdChange>-0.001829</agProdChange>
                        </period>
                        <period year="2100">
                            <agProdChange>0.002914</agProdChange>
                        </period>
                    </AgProductionTechnology>
                </AgSupplySubsector>
                <AgSupplySubsector name="Corn_MexCstNW">
                    <AgProductionTechnology name="Corn_MexCstNW_IRR_hi">
                        <period year="2015">
                            <agProdChange>-0.000192</agProdChange>
                        </period>
                        <period year="2020">
                            <agProdChange>0.00395</agProdChange>
                        </period>
                        <period year="2025">
                            <agProdChange>0.004691</agProdChange>
                        </period>
                        <period year="2030">
                            <agProdChange>0.003074</agProdChange>
                        </period>
                        <period year="2035">
                            <agProdChange>0.002974</agProdChange>
                        </period>
                        <period year="2040">
                            <agProdChange>0.001739</agProdChange>
                        </period>
                        <period year="2045">
                            <agProdChange>0.002867</agProdChange>
                        </period>
                        <period year="2050">
                            <agProdChange>3.2e-05</agProdChange>
                        </period>
                        <period year="2055">
                            <agProdChange>-0.002148</agProdChange>
                        </period>
                        <period year="2060">
                            <agProdChange>-0.001706</agProdChange>
                        </period>
                        <period year="2065">
                            <agProdChange>-0.001214</agProdChange>
                        </period>
                        <period year="2070">
                            <agProdChange>-0.004513</agProdChange>
                        </period>
                        <period year="2075">
                            <agProdChange>-0.002607</agProdChange>
                        </period>
                        <period year="2080">
                            <agProdChange>-4.3e-05</agProdChange>
                        </period>
                        <period year="2085">
                            <agProdChange>-0.001466</agProdChange>
                        </period>
                        <period year="2090">
                            <agProdChange>0.001474</agProdChange>
                        </period>
                        <period year="2095">
                            <agProdChange>-0.001727</agProdChange>
                        </period>
                        <period year="2100">
                            <agProdChange>0.003886</agProdChange>
                        </period>
                    </AgProductionTechnology>
                    <AgProductionTechnology name="Corn_MexCstNW_IRR_lo">
                        <period year="2015">
                            <agProdChange>-0.000192</agProdChange>
                        </period>
                        <period year="2020">
                            <agProdChange>0.00395</agProdChange>
                        </period>
                        <period year="2025">
                            <agProdChange>0.004691</agProdChange>
                        </period>
                        <period year="2030">
                            <agProdChange>0.003074</agProdChange>
                        </period>
                        <period year="2035">
                            <agProdChange>0.002974</agProdChange>
                        </period>
                        <period year="2040">
                            <agProdChange>0.001739</agProdChange>
                        </period>
                        <period year="2045">
                            <agProdChange>0.002867</agProdChange>
                        </period>
                        <period year="2050">
                            <agProdChange>3.2e-05</agProdChange>
                        </period>
                        <period year="2055">
                            <agProdChange>-0.002148</agProdChange>
                        </period>
                        <period year="2060">
                            <agProdChange>-0.001706</agProdChange>
                        </period>
                        <period year="2065">
                            <agProdChange>-0.001214</agProdChange>
                        </period>
                        <period year="2070">
                            <agProdChange>-0.004513</agProdChange>
                        </period>
                        <period year="2075">
                            <agProdChange>-0.002607</agProdChange>
                        </period>
                        <period year="2080">
                            <agProdChange>-4.3e-05</agProdChange>
                        </period>
                        <period year="2085">
                            <agProdChange>-0.001466</agProdChange>
                        </period>
                        <period year="2090">
                            <agProdChange>0.001474</agProdChange>
                        </period>
                        <period year="2095">
                            <agProdChange>-0.001727</agProdChange>
                        </period>
                        <period year="2100">
                            <agProdChange>0.003886</agProdChange>
                        </period>
                    </AgProductionTechnology>
                    <AgProductionTechnology name="Corn_MexCstNW_RFD_hi">
                        <period year="2015">
                            <agProdChange>0.005199</agProdChange>
                        </period>
                        <period year="2020">
                            <agProdChange>0.001533</agProdChange>
                        </period>
                        <period year="2025">
                            <agProdChange>0.001197</agProdChange>
                        </period>
                        <period year="2030">
                            <agProdChange>0.002723</agProdChange>
                        </period>
                        <period year="2035">
                            <agProdChange>0.003155</agProdChange>
                        </period>
                        <period year="2040">
                            <agProdChange>0.000944</agProdChange>
                        </period>
                        <period year="2045">
                            <agProdChange>0.001977</agProdChange>
                        </period>
                        <period year="2050">
                            <agProdChange>0.001998</agProdChange>
                        </period>
                        <period year="2055">
                            <agProdChange>-0.001137</agProdChange>
                        </period>
                        <period year="2060">
                            <agProdChange>0.000469</agProdChange>
                        </period>
                        <period year="2065">
                            <agProdChange>-0.00674</agProdChange>
                        </period>
                        <period year="2070">
                            <agProdChange>-0.005216</agProdChange>
                        </period>
                        <period year="2075">
                            <agProdChange>-0.006992</agProdChange>
                        </period>
                        <period year="2080">
                            <agProdChange>-0.00228</agProdChange>
                        </period>
                        <period year="2085">
                            <agProdChange>-0.004951</agProdChange>
                        </period>
                        <period year="2090">
                            <agProdChange>-0.001288</agProdChange>
                        </period>
                        <period year="2095">
                            <agProdChange>0.000267</agProdChange>
                        </period>
                        <period year="2100">
                            <agProdChange>0.003845</agProdChange>
                        </period>
                    </AgProductionTechnology>
                    <AgProductionTechnology name="Corn_MexCstNW_RFD_lo">
                        <period year="2015">
                            <agProdChange>0.005199</agProdChange>
                        </period>
                        <period year="2020">
                            <agProdChange>0.001533</agProdChange>
                        </period>
                        <period year="2025">
                            <agProdChange>0.001197</agProdChange>
                        </period>
                        <period year="2030">
                            <agProdChange>0.002723</agProdChange>
                        </period>
                        <period year="2035">
                            <agProdChange>0.003155</agProdChange>
                        </period>
                        <period year="2040">
                            <agProdChange>0.000944</agProdChange>
                        </period>
                        <period year="2045">
                            <agProdChange>0.001977</agProdChange>
                        </period>
                        <period year="2050">
                            <agProdChange>0.001998</agProdChange>
                        </period>
                        <period year="2055">
                            <agProdChange>-0.001137</agProdChange>
                        </period>
                        <period year="2060">
                            <agProdChange>0.000469</agProdChange>
                        </period>
                        <period year="2065">
                            <agProdChange>-0.00674</agProdChange>
                        </period>
                        <period year="2070">
                            <agProdChange>-0.005216</agProdChange>
                        </period>
                        <period year="2075">
                            <agProdChange>-0.006992</agProdChange>
                        </period>
                        <period year="2080">
                            <agProdChange>-0.00228</agProdChange>
                        </period>
                        <period year="2085">
                            <agProdChange>-0.004951</agProdChange>
                        </period>
                        <period year="2090">
                            <agProdChange>-0.001288</agProdChange>
                        </period>
                        <period year="2095">
                            <agProdChange>0.000267</agProdChange>
                        </period>
                        <period year="2100">
                            <agProdChange>0.003845</agProdChange>
                        </period>
                    </AgProductionTechnology>
                </AgSupplySubsector>
                <AgSupplySubsector name="Corn_Caribbean">
                    <AgProductionTechnology name="Corn_Caribbean_IRR_hi">
                        <period year="2015">
                            <agProdChange>0.000426</agProdChange>
                        </period>
                        <period year="2020">
                            <agProdChange>0.001402</agProdChange>
                        </period>
                        <period year="2025">
                            <agProdChange>0.001557</agProdChange>
                        </period>
                        <period year="2030">
                            <agProdChange>0.000909</agProdChange>
                        </period>
                        <period year="2035">
                            <agProdChange>0.001025</agProdChange>
                        </period>
                        <period year="2040">
                            <agProdChange>0.001002</agProdChange>
                        </period>
                        <period year="2045">
                            <agProdChange>-0.000221</agProdChange>
                        </period>
                        <period year="2050">
                            <agProdChange>-0.000703</agProdChange>
                        </period>
                        <period year="2055">
                            <agProdChange>0.00039</agProdChange>
                        </period>
                        <period year="2060">
                            <agProdChange>-0.000446</agProdChange>
                        </period>
                        <period year="2065">
                            <agProdChange>-0.000935</agProdChange>
                        </period>
                        <period year="2070">
                            <agProdChange>-0.00041</agProdChange>
                        </period>
                        <period year="2075">
                            <agProdChange>-0.000421</agProdChange>
                        </period>
                        <period year="2080">
                            <agProdChange>-0.001171</agProdChange>
                        </period>
                        <period year="2085">
                            <agProdChange>-0.001688</agProdChange>
                        </period>
                        <period year="2090">
                            <agProdChange>0.000174</agProdChange>
                        </period>
                        <period year="2095">
                            <agProdChange>0.000272</agProdChange>
                        </period>
                        <period year="2100">
                            <agProdChange>0.000627</agProdChange>
                        </period>
                    </AgProductionTechnology>
                    <AgProductionTechnology name="Corn_Caribbean_IRR_lo">
                        <period year="2015">
                            <agProdChange>0.000426</agProdChange>
                        </period>
                        <period year="2020">
                            <agProdChange>0.001402</agProdChange>
                        </period>
                        <period year="2025">
                            <agProdChange>0.001557</agProdChange>
                        </period>
                        <period year="2030">
                            <agProdChange>0.000909</agProdChange>
                        </period>
                        <period year="2035">
                            <agProdChange>0.001025</agProdChange>
                        </period>
                        <period year="2040">
                            <agProdChange>0.001002</agProdChange>
                        </period>
                        <period year="2045">
                            <agProdChange>-0.000221</agProdChange>
                        </period>
                        <period year="2050">
                            <agProdChange>-0.000703</agProdChange>
                        </period>
                        <period year="2055">
                            <agProdChange>0.00039</agProdChange>
                        </period>
                        <period year="2060">
                            <agProdChange>-0.000446</agProdChange>
                        </period>
                        <period year="2065">
                            <agProdChange>-0.000935</agProdChange>
                        </period>
                        <period year="2070">
                            <agProdChange>-0.00041</agProdChange>
                        </period>
                        <period year="2075">
                            <agProdChange>-0.000421</agProdChange>
                        </period>
                        <period year="2080">
                            <agProdChange>-0.001171</agProdChange>
                        </period>
                        <period year="2085">
                            <agProdChange>-0.001688</agProdChange>
                        </period>
                        <period year="2090">
                            <agProdChange>0.000174</agProdChange>
                        </period>
                        <period year="2095">
                            <agProdChange>0.000272</agProdChange>
                        </period>
                        <period year="2100">
                            <agProdChange>0.000627</agProdChange>
                        </period>
                    </AgProductionTechnology>
                    <AgProductionTechnology name="Corn_Caribbean_RFD_hi">
                        <period year="2015">
                            <agProdChange>-0.001385</agProdChange>
                        </period>
                        <period year="2020">
                            <agProdChange>0.001129</agProdChange>
                        </period>
                        <period year="2025">
                            <agProdChange>0.001156</agProdChange>
                        </period>
                        <period year="2030">
                            <agProdChange>0.000958</agProdChange>
                        </period>
                        <period year="2035">
                            <agProdChange>0.000674</agProdChange>
                        </period>
                        <period year="2040">
                            <agProdChange>0.000486</agProdChange>
                        </period>
                        <period year="2045">
                            <agProdChange>0.000417</agProdChange>
                        </period>
                        <period year="2050">
                            <agProdChange>-0.000954</agProdChange>
                        </period>
                        <period year="2055">
                            <agProdChange>-0.001579</agProdChange>
                        </period>
                        <period year="2060">
                            <agProdChange>-0.001111</agProdChange>
                        </period>
                        <period year="2065">
                            <agProdChange>-0.001641</agProdChange>
                        </period>
                        <period year="2070">
                            <agProdChange>-0.002078</agProdChange>
                        </period>
                        <period year="2075">
                            <agProdChange>-0.003666</agProdChange>
                        </period>
                        <period year="2080">
                            <agProdChange>-0.001089</agProdChange>
                        </period>
                        <period year="2085">
                            <agProdChange>-0.001597</agProdChange>
                        </period>
                        <period year="2090">
                            <agProdChange>-0.000581</agProdChange>
                        </period>
                        <period year="2095">
                            <agProdChange>-0.000187</agProdChange>
                        </period>
                        <period year="2100">
                            <agProdChange>0.000961</agProdChange>
                        </period>
                    </AgProductionTechnology>
                    <AgProductionTechnology name="Corn_Caribbean_RFD_lo">
                        <period year="2015">
                            <agProdChange>-0.001385</agProdChange>
                        </period>
                        <period year="2020">
                            <agProdChange>0.001129</agProdChange>
                        </period>
                        <period year="2025">
                            <agProdChange>0.001156</agProdChange>
                        </period>
                        <period year="2030">
                            <agProdChange>0.000958</agProdChange>
                        </period>
                        <period year="2035">
                            <agProdChange>0.000674</agProdChange>
                        </period>
                        <period year="2040">
                            <agProdChange>0.000486</agProdChange>
                        </period>
                        <period year="2045">
                            <agProdChange>0.000417</agProdChange>
                        </period>
                        <period year="2050">
                            <agProdChange>-0.000954</agProdChange>
                        </period>
                        <period year="2055">
                            <agProdChange>-0.001579</agProdChange>
                        </period>
                        <period year="2060">
                            <agProdChange>-0.001111</agProdChange>
                        </period>
                        <period year="2065">
                            <agProdChange>-0.001641</agProdChange>
                        </period>
                        <period year="2070">
                            <agProdChange>-0.002078</agProdChange>
                        </period>
                        <period year="2075">
                            <agProdChange>-0.003666</agProdChange>
                        </period>
                        <period year="2080">
                            <agProdChange>-0.001089</agProdChange>
                        </period>
                        <period year="2085">
                            <agProdChange>-0.001597</agProdChange>
                        </period>
                        <period year="2090">
                            <agProdChange>-0.000581</agProdChange>
                        </period>
                        <period year="2095">
                            <agProdChange>-0.000187</agProdChange>
                        </period>
                        <period year="2100">
                            <agProdChange>0.000961</agProdChange>
                        </period>
                    </AgProductionTechnology>
                </AgSupplySubsector>
                <AgSupplySubsector name="Corn_California">
                    <AgProductionTechnology name="Corn_California_IRR_hi">
                        <period year="2015">
                            <agProdChange>0.004742</agProdChange>
                        </period>
                        <period year="2020">
                            <agProdChange>0.003471</agProdChange>
                        </period>
                        <period year="2025">
                            <agProdChange>0.003488</agProdChange>
                        </period>
                        <period year="2030">
                            <agProdChange>0.00191</agProdChange>
                        </period>
                        <period year="2035">
                            <agProdChange>0.001706</agProdChange>
                        </period>
                        <period year="2040">
                            <agProdChange>0.001791</agProdChange>
                        </period>
                        <period year="2045">
                            <agProdChange>0.001657</agProdChange>
                        </period>
                        <period year="2050">
                            <agProdChange>0.000779</agProdChange>
                        </period>
                        <period year="2055">
                            <agProdChange>0.000211</agProdChange>
                        </period>
                        <period year="2060">
                            <agProdChange>0.001841</agProdChange>
                        </period>
                        <period year="2065">
                            <agProdChange>0.000169</agProdChange>
                        </period>
                        <period year="2070">
                            <agProdChange>0.000925</agProdChange>
                        </period>
                        <period year="2075">
                            <agProdChange>0.000452</agProdChange>
                        </period>
                        <period year="2080">
                            <agProdChange>0.00022</agProdChange>
                        </period>
                        <period year="2085">
                            <agProdChange>0.000603</agProdChange>
                        </period>
                        <period year="2090">
                            <agProdChange>0.001319</agProdChange>
                        </period>
                        <period year="2095">
                            <agProdChange>-0.000739</agProdChange>
                        </period>
                        <period year="2100">
                            <agProdChange>0.000698</agProdChange>
                        </period>
                    </AgProductionTechnology>
                    <AgProductionTechnology name="Corn_California_IRR_lo">
                        <period year="2015">
                            <agProdChange>0.004742</agProdChange>
                        </period>
                        <period year="2020">
                            <agProdChange>0.003471</agProdChange>
                        </period>
                        <period year="2025">
                            <agProdChange>0.003488</agProdChange>
                        </period>
                        <period year="2030">
                            <agProdChange>0.00191</agProdChange>
                        </period>
                        <period year="2035">
                            <agProdChange>0.001706</agProdChange>
                        </period>
                        <period year="2040">
                            <agProdChange>0.001791</agProdChange>
                        </period>
                        <period year="2045">
                            <agProdChange>0.001657</agProdChange>
                        </period>
                        <period year="2050">
                            <agProdChange>0.000779</agProdChange>
                        </period>
                        <period year="2055">
                            <agProdChange>0.000211</agProdChange>
                        </period>
                        <period year="2060">
                            <agProdChange>0.001841</agProdChange>
                        </period>
                        <period year="2065">
                            <agProdChange>0.000169</agProdChange>
                        </period>
                        <period year="2070">
                            <agProdChange>0.000925</agProdChange>
                        </period>
                        <period year="2075">
                            <agProdChange>0.000452</agProdChange>
                        </period>
                        <period year="2080">
                            <agProdChange>0.00022</agProdChange>
                        </period>
                        <period year="2085">
                            <agProdChange>0.000603</agProdChange>
                        </period>
                        <period year="2090">
                            <agProdChange>0.001319</agProdChange>
                        </period>
                        <period year="2095">
                            <agProdChange>-0.000739</agProdChange>
                        </period>
                        <period year="2100">
                            <agProdChange>0.000698</agProdChange>
                        </period>
                    </AgProductionTechnology>
                    <AgProductionTechnology name="Corn_California_RFD_hi">
                        <period year="2015">
                            <agProdChange>0.024229</agProdChange>
                        </period>
                        <period year="2020">
                            <agProdChange>0.014765</agProdChange>
                        </period>
                        <period year="2025">
                            <agProdChange>0.028631</agProdChange>
                        </period>
                        <period year="2030">
                            <agProdChange>0.010024</agProdChange>
                        </period>
                        <period year="2035">
                            <agProdChange>0.0041</agProdChange>
                        </period>
                        <period year="2040">
                            <agProdChange>0.004</agProdChange>
                        </period>
                        <period year="2045">
                            <agProdChange>0.0039</agProdChange>
                        </period>
                        <period year="2050">
                            <agProdChange>0.0038</agProdChange>
                        </period>
                        <period year="2055">
                            <agProdChange>0.0025</agProdChange>
                        </period>
                        <period year="2060">
                            <agProdChange>0.0025</agProdChange>
                        </period>
                        <period year="2065">
                            <agProdChange>0.0025</agProdChange>
                        </period>
                        <period year="2070">
                            <agProdChange>0.0023</agProdChange>
                        </period>
                        <period year="2075">
                            <agProdChange>0.0022</agProdChange>
                        </period>
                        <period year="2080">
                            <agProdChange>0.002</agProdChange>
                        </period>
                        <period year="2085">
                            <agProdChange>0.0018</agProdChange>
                        </period>
                        <period year="2090">
                            <agProdChange>0.0017</agProdChange>
                        </period>
                        <period year="2095">
                            <agProdChange>0.0015</agProdChange>
                        </period>
                        <period year="2100">
                            <agProdChange>0.0013</agProdChange>
                        </period>
                    </AgProductionTechnology>
                    <AgProductionTechnology name="Corn_California_RFD_lo">
                        <period year="2015">
                            <agProdChange>0.024229</agProdChange>
                        </period>
                        <period year="2020">
                            <agProdChange>0.014765</agProdChange>
                        </period>
                        <period year="2025">
                            <agProdChange>0.028631</agProdChange>
                        </period>
                        <period year="2030">
                            <agProdChange>0.010024</agProdChange>
                        </period>
                        <period year="2035">
                            <agProdChange>0.0041</agProdChange>
                        </period>
                        <period year="2040">
                            <agProdChange>0.004</agProdChange>
                        </period>
                        <period year="2045">
                            <agProdChange>0.0039</agProdChange>
                        </period>
                        <period year="2050">
                            <agProdChange>0.0038</agProdChange>
                        </period>
                        <period year="2055">
                            <agProdChange>0.0025</agProdChange>
                        </period>
                        <period year="2060">
                            <agProdChange>0.0025</agProdChange>
                        </period>
                        <period year="2065">
                            <agProdChange>0.0025</agProdChange>
                        </period>
                        <period year="2070">
                            <agProdChange>0.0023</agProdChange>
                        </period>
                        <period year="2075">
                            <agProdChange>0.0022</agProdChange>
                        </period>
                        <period year="2080">
                            <agProdChange>0.002</agProdChange>
                        </period>
                        <period year="2085">
                            <agProdChange>0.0018</agProdChange>
                        </period>
                        <period year="2090">
                            <agProdChange>0.0017</agProdChange>
                        </period>
                        <period year="2095">
                            <agProdChange>0.0015</agProdChange>
                        </period>
                        <period year="2100">
                            <agProdChange>0.0013</agProdChange>
                        </period>
                    </AgProductionTechnology>
                </AgSupplySubsector>
                <AgSupplySubsector name="Corn_MissppRN">
                    <AgProductionTechnology name="Corn_MissppRN_IRR_hi">
                        <period year="2015">
                            <agProdChange>0.005125</agProdChange>
                        </period>
                        <period year="2020">
                            <agProdChange>0.003157</agProdChange>
                        </period>
                        <period year="2025">
                            <agProdChange>0.00383</agProdChange>
                        </period>
                        <period year="2030">
                            <agProdChange>0.002514</agProdChange>
                        </period>
                        <period year="2035">
                            <agProdChange>-0.002125</agProdChange>
                        </period>
                        <period year="2040">
                            <agProdChange>0.001406</agProdChange>
                        </period>
                        <period year="2045">
                            <agProdChange>0.001324</agProdChange>
                        </period>
                        <period year="2050">
                            <agProdChange>-0.002921</agProdChange>
                        </period>
                        <period year="2055">
                            <agProdChange>-0.001385</agProdChange>
                        </period>
                        <period year="2060">
                            <agProdChange>-0.002683</agProdChange>
                        </period>
                        <period year="2065">
                            <agProdChange>0.002047</agProdChange>
                        </period>
                        <period year="2070">
                            <agProdChange>-0.000739</agProdChange>
                        </period>
                        <period year="2075">
                            <agProdChange>-0.001996</agProdChange>
                        </period>
                        <period year="2080">
                            <agProdChange>0.000893</agProdChange>
                        </period>
                        <period year="2085">
                            <agProdChange>0.000838</agProdChange>
                        </period>
                        <period year="2090">
                            <agProdChange>0.001706</agProdChange>
                        </period>
                        <period year="2095">
                            <agProdChange>-0.000211</agProdChange>
                        </period>
                        <period year="2100">
                            <agProdChange>0.000819</agProdChange>
                        </period>
                    </AgProductionTechnology>
                    <AgProductionTechnology name="Corn_MissppRN_IRR_lo">
                        <period year="2015">
                            <agProdChange>0.005125</agProdChange>
                        </period>
                        <period year="2020">
                            <agProdChange>0.003157</agProdChange>
                        </period>
                        <period year="2025">
                            <agProdChange>0.00383</agProdChange>
                        </period>
                        <period year="2030">
                            <agProdChange>0.002514</agProdChange>
                        </period>
                        <period year="2035">
                            <agProdChange>-0.002125</agProdChange>
                        </period>
                        <period year="2040">
                            <agProdChange>0.001406</agProdChange>
                        </period>
                        <period year="2045">
                            <agProdChange>0.001324</agProdChange>
                        </period>
                        <period year="2050">
                            <agProdChange>-0.002921</agProdChange>
                        </period>
                        <period year="2055">
                            <agProdChange>-0.001385</agProdChange>
                        </period>
                        <period year="2060">
                            <agProdChange>-0.002683</agProdChange>
                        </period>
                        <period year="2065">
                            <agProdChange>0.002047</agProdChange>
                        </period>
                        <period year="2070">
                            <agProdChange>-0.000739</agProdChange>
                        </period>
                        <period year="2075">
                            <agProdChange>-0.001996</agProdChange>
                        </period>
                        <period year="2080">
                            <agProdChange>0.000893</agProdChange>
                        </period>
                        <period year="2085">
                            <agProdChange>0.000838</agProdChange>
                        </period>
                        <period year="2090">
                            <agProdChange>0.001706</agProdChange>
                        </period>
                        <period year="2095">
                            <agProdChange>-0.000211</agProdChange>
                        </period>
                        <period year="2100">
                            <agProdChange>0.000819</agProdChange>
                        </period>
                    </AgProductionTechnology>
                    <AgProductionTechnology name="Corn_MissppRN_RFD_hi">
                        <period year="2015">
                            <agProdChange>0.015092</agProdChange>
                        </period>
                        <period year="2020">
                            <agProdChange>0.007192</agProdChange>
                        </period>
                        <period year="2025">
                            <agProdChange>0.003596</agProdChange>
                        </period>
                        <period year="2030">
                            <agProdChange>0.010503</agProdChange>
                        </period>
                        <period year="2035">
                            <agProdChange>-0.000354</agProdChange>
                        </period>
                        <period year="2040">
                            <agProdChange>0.001285</agProdChange>
                        </period>
                        <period year="2045">
                            <agProdChange>0.006528</agProdChange>
                        </period>
                        <period year="2050">
                            <agProdChange>-0.002638</agProdChange>
                        </period>
                        <period year="2055">
                            <agProdChange>0.003197</agProdChange>
                        </period>
                        <period year="2060">
                            <agProdChange>0.002857</agProdChange>
                        </period>
                        <period year="2065">
                            <agProdChange>0.003934</agProdChange>
                        </period>
                        <period year="2070">
                            <agProdChange>0.010419</agProdChange>
                        </period>
                        <period year="2075">
                            <agProdChange>-0.002894</agProdChange>
                        </period>
                        <period year="2080">
                            <agProdChange>0.01069</agProdChange>
                        </period>
                        <period year="2085">
                            <agProdChange>-0.004283</agProdChange>
                        </period>
                        <period year="2090">
                            <agProdChange>0.003211</agProdChange>
                        </period>
                        <period year="2095">
                            <agProdChange>-0.002843</agProdChange>
                        </period>
                        <period year="2100">
                            <agProdChange>0.00491</agProdChange>
                        </period>
                    </AgProductionTechnology>
                    <AgProductionTechnology name="Corn_MissppRN_RFD_lo">
                        <period year="2015">
                            <agProdChange>0.015092</agProdChange>
                        </period>
                        <period year="2020">
                            <agProdChange>0.007192</agProdChange>
                        </period>
                        <period year="2025">
                            <agProdChange>0.003596</agProdChange>
                        </period>
                        <period year="2030">
                            <agProdChange>0.010503</agProdChange>
                        </period>
                        <period year="2035">
                            <agProdChange>-0.000354</agProdChange>
                        </period>
                        <period year="2040">
                            <agProdChange>0.001285</agProdChange>
                        </period>
                        <period year="2045">
                            <agProdChange>0.006528</agProdChange>
                        </period>
                        <period year="2050">
                            <agProdChange>-0.002638</agProdChange>
                        </period>
                        <period year="2055">
                            <agProdChange>0.003197</agProdChange>
                        </period>
                        <period year="2060">
                            <agProdChange>0.002857</agProdChange>
                        </period>
                        <period year="2065">
                            <agProdChange>0.003934</agProdChange>
                        </period>
                        <period year="2070">
                            <agProdChange>0.010419</agProdChange>
                        </period>
                        <period year="2075">
                            <agProdChange>-0.002894</agProdChange>
                        </period>
                        <period year="2080">
                            <agProdChange>0.01069</agProdChange>
                        </period>
                        <period year="2085">
                            <agProdChange>-0.004283</agProdChange>
                        </period>
                        <period year="2090">
                            <agProdChange>0.003211</agProdChange>
                        </period>
                        <period year="2095">
                            <agProdChange>-0.002843</agProdChange>
                        </period>
                        <period year="2100">
                            <agProdChange>0.00491</agProdChange>
                        </period>
                    </AgProductionTechnology>
                </AgSupplySubsector>
                <AgSupplySubsector name="Corn_MissppRS">
                    <AgProductionTechnology name="Corn_MissppRS_IRR_hi">
                        <period year="2015">
                            <agProdChange>0.00512</agProdChange>
                        </period>
                        <period year="2020">
                            <agProdChange>0.003316</agProdChange>
                        </period>
                        <period year="2025">
                            <agProdChange>0.002835</agProdChange>
                        </period>
                        <period year="2030">
                            <agProdChange>0.002126</agProdChange>
                        </period>
                        <period year="2035">
                            <agProdChange>-0.002796</agProdChange>
                        </period>
                        <period year="2040">
                            <agProdChange>-0.001267</agProdChange>
                        </period>
                        <period year="2045">
                            <agProdChange>0.001122</agProdChange>
                        </period>
                        <period year="2050">
                            <agProdChange>-0.00203</agProdChange>
                        </period>
                        <period year="2055">
                            <agProdChange>-0.000911</agProdChange>
                        </period>
                        <period year="2060">
                            <agProdChange>-0.00287</agProdChange>
                        </period>
                        <period year="2065">
                            <agProdChange>0.00201</agProdChange>
                        </period>
                        <period year="2070">
                            <agProdChange>0.001115</agProdChange>
                        </period>
                        <period year="2075">
                            <agProdChange>0.000905</agProdChange>
                        </period>
                        <period year="2080">
                            <agProdChange>0.001485</agProdChange>
                        </period>
                        <period year="2085">
                            <agProdChange>-0.00021</agProdChange>
                        </period>
                        <period year="2090">
                            <agProdChange>0.001053</agProdChange>
                        </period>
                        <period year="2095">
                            <agProdChange>0.003099</agProdChange>
                        </period>
                        <period year="2100">
                            <agProdChange>-0.000852</agProdChange>
                        </period>
                    </AgProductionTechnology>
                    <AgProductionTechnology name="Corn_MissppRS_IRR_lo">
                        <period year="2015">
                            <agProdChange>0.00512</agProdChange>
                        </period>
                        <period year="2020">
                            <agProdChange>0.003316</agProdChange>
                        </period>
                        <period year="2025">
                            <agProdChange>0.002835</agProdChange>
                        </period>
                        <period year="2030">
                            <agProdChange>0.002126</agProdChange>
                        </period>
                        <period year="2035">
                            <agProdChange>-0.002796</agProdChange>
                        </period>
                        <period year="2040">
                            <agProdChange>-0.001267</agProdChange>
                        </period>
                        <period year="2045">
                            <agProdChange>0.001122</agProdChange>
                        </period>
                        <period year="2050">
                            <agProdChange>-0.00203</agProdChange>
                        </period>
                        <period year="2055">
                            <agProdChange>-0.000911</agProdChange>
                        </period>
                        <period year="2060">
                            <agProdChange>-0.00287</agProdChange>
                        </period>
                        <period year="2065">
                            <agProdChange>0.00201</agProdChange>
                        </period>
                        <period year="2070">
                            <agProdChange>0.001115</agProdChange>
                        </period>
                        <period year="2075">
                            <agProdChange>0.000905</agProdChange>
                        </period>
                        <period year="2080">
                            <agProdChange>0.001485</agProdChange>
                        </period>
                        <period year="2085">
                            <agProdChange>-0.00021</agProdChange>
                        </period>
                        <period year="2090">
                            <agProdChange>0.001053</agProdChange>
                        </period>
                        <period year="2095">
                            <agProdChange>0.003099</agProdChange>
                        </period>
                        <period year="2100">
                            <agProdChange>-0.000852</agProdChange>
                        </period>
                    </AgProductionTechnology>
                    <AgProductionTechnology name="Corn_MissppRS_RFD_hi">
                        <period year="2015">
                            <agProdChange>0.017837</agProdChange>
                        </period>
                        <period year="2020">
                            <agProdChange>0.011249</agProdChange>
                        </period>
                        <period year="2025">
                            <agProdChange>0.008726</agProdChange>
                        </period>
                        <period year="2030">
                            <agProdChange>0.003764</agProdChange>
                        </period>
                        <period year="2035">
                            <agProdChange>-0.009121</agProdChange>
                        </period>
                        <period year="2040">
                            <agProdChange>-0.007436</agProdChange>
                        </period>
                        <period year="2045">
                            <agProdChange>0.006019</agProdChange>
                        </period>
                        <period year="2050">
                            <agProdChange>-0.002357</agProdChange>
                        </period>
                        <period year="2055">
                            <agProdChange>0.002243</agProdChange>
                        </period>
                        <period year="2060">
                            <agProdChange>-0.001222</agProdChange>
                        </period>
                        <period year="2065">
                            <agProdChange>0.013645</agProdChange>
                        </period>
                        <period year="2070">
                            <agProdChange>0.016889</agProdChange>
                        </period>
                        <period year="2075">
                            <agProdChange>0.005523</agProdChange>
                        </period>
                        <period year="2080">
                            <agProdChange>0.013924</agProdChange>
                        </period>
                        <period year="2085">
                            <agProdChange>0.005993</agProdChange>
                        </period>
                        <period year="2090">
                            <agProdChange>0.002784</agProdChange>
                        </period>
                        <period year="2095">
                            <agProdChange>0.01233</agProdChange>
                        </period>
                        <period year="2100">
                            <agProdChange>0.005221</agProdChange>
                        </period>
                    </AgProductionTechnology>
                    <AgProductionTechnology name="Corn_MissppRS_RFD_lo">
                        <period year="2015">
                            <agProdChange>0.017837</agProdChange>
                        </period>
                        <period year="2020">
                            <agProdChange>0.011249</agProdChange>
                        </period>
                        <period year="2025">
                            <agProdChange>0.008726</agProdChange>
                        </period>
                        <period year="2030">
                            <agProdChange>0.003764</agProdChange>
                        </period>
                        <period year="2035">
                            <agProdChange>-0.009121</agProdChange>
                        </period>
                        <period year="2040">
                            <agProdChange>-0.007436</agProdChange>
                        </period>
                        <period year="2045">
                            <agProdChange>0.006019</agProdChange>
                        </period>
                        <period year="2050">
                            <agProdChange>-0.002357</agProdChange>
                        </period>
                        <period year="2055">
                            <agProdChange>0.002243</agProdChange>
                        </period>
                        <period year="2060">
                            <agProdChange>-0.001222</agProdChange>
                        </period>
                        <period year="2065">
                            <agProdChange>0.013645</agProdChange>
                        </period>
                        <period year="2070">
                            <agProdChange>0.016889</agProdChange>
                        </period>
                        <period year="2075">
                            <agProdChange>0.005523</agProdChange>
                        </period>
                        <period year="2080">
                            <agProdChange>0.013924</agProdChange>
                        </period>
                        <period year="2085">
                            <agProdChange>0.005993</agProdChange>
                        </period>
                        <period year="2090">
                            <agProdChange>0.002784</agProdChange>
                        </period>
                        <period year="2095">
                            <agProdChange>0.01233</agProdChange>
                        </period>
                        <period year="2100">
                            <agProdChange>0.005221</agProdChange>
                        </period>
                    </AgProductionTechnology>
                </AgSupplySubsector>
                <AgSupplySubsector name="Corn_UsaColoRN">
                    <AgProductionTechnology name="Corn_UsaColoRN_IRR_hi">
                        <period year="2015">
                            <agProdChange>0.004583</agProdChange>
                        </period>
                        <period year="2020">
                            <agProdChange>0.004376</agProdChange>
                        </period>
                        <period year="2025">
                            <agProdChange>0.003118</agProdChange>
                        </period>
                        <period year="2030">
                            <agProdChange>0.004353</agProdChange>
                        </period>
                        <period year="2035">
                            <agProdChange>0.001537</agProdChange>
                        </period>
                        <period year="2040">
                            <agProdChange>0.001674</agProdChange>
                        </period>
                        <period year="2045">
                            <agProdChange>0.003455</agProdChange>
                        </period>
                        <period year="2050">
                            <agProdChange>0.000964</agProdChange>
                        </period>
                        <period year="2055">
                            <agProdChange>0.001977</agProdChange>
                        </period>
                        <period year="2060">
                            <agProdChange>0.00056</agProdChange>
                        </period>
                        <period year="2065">
                            <agProdChange>0.00144</agProdChange>
                        </period>
                        <period year="2070">
                            <agProdChange>-0.000612</agProdChange>
                        </period>
                        <period year="2075">
                            <agProdChange>0.000402</agProdChange>
                        </period>
                        <period year="2080">
                            <agProdChange>0.000517</agProdChange>
                        </period>
                        <period year="2085">
                            <agProdChange>-0.001539</agProdChange>
                        </period>
                        <period year="2090">
                            <agProdChange>0.001064</agProdChange>
                        </period>
                        <period year="2095">
                            <agProdChange>-0.000904</agProdChange>
                        </period>
                        <period year="2100">
                            <agProdChange>0.001559</agProdChange>
                        </period>
                    </AgProductionTechnology>
                    <AgProductionTechnology name="Corn_UsaColoRN_IRR_lo">
                        <period year="2015">
                            <agProdChange>0.004583</agProdChange>
                        </period>
                        <period year="2020">
                            <agProdChange>0.004376</agProdChange>
                        </period>
                        <period year="2025">
                            <agProdChange>0.003118</agProdChange>
                        </period>
                        <period year="2030">
                            <agProdChange>0.004353</agProdChange>
                        </period>
                        <period year="2035">
                            <agProdChange>0.001537</agProdChange>
                        </period>
                        <period year="2040">
                            <agProdChange>0.001674</agProdChange>
                        </period>
                        <period year="2045">
                            <agProdChange>0.003455</agProdChange>
                        </period>
                        <period year="2050">
                            <agProdChange>0.000964</agProdChange>
                        </period>
                        <period year="2055">
                            <agProdChange>0.001977</agProdChange>
                        </period>
                        <period year="2060">
                            <agProdChange>0.00056</agProdChange>
                        </period>
                        <period year="2065">
                            <agProdChange>0.00144</agProdChange>
                        </period>
                        <period year="2070">
                            <agProdChange>-0.000612</agProdChange>
                        </period>
                        <period year="2075">
                            <agProdChange>0.000402</agProdChange>
                        </period>
                        <period year="2080">
                            <agProdChange>0.000517</agProdChange>
                        </period>
                        <period year="2085">
                            <agProdChange>-0.001539</agProdChange>
                        </period>
                        <period year="2090">
                            <agProdChange>0.001064</agProdChange>
                        </period>
                        <period year="2095">
                            <agProdChange>-0.000904</agProdChange>
                        </period>
                        <period year="2100">
                            <agProdChange>0.001559</agProdChange>
                        </period>
                    </AgProductionTechnology>
                    <AgProductionTechnology name="Corn_UsaColoRN_RFD_hi">
                        <period year="2015">
                            <agProdChange>0.023063</agProdChange>
                        </period>
                        <period year="2020">
                            <agProdChange>0.000774</agProdChange>
                        </period>
                        <period year="2025">
                            <agProdChange>0.017389</agProdChange>
                        </period>
                        <period year="2030">
                            <agProdChange>0.014579</agProdChange>
                        </period>
                        <period year="2035">
                            <agProdChange>0.010024</agProdChange>
                        </period>
                        <period year="2040">
                            <agProdChange>0.015171</agProdChange>
                        </period>
                        <period year="2045">
                            <agProdChange>0.0039</agProdChange>
                        </period>
                        <period year="2050">
                            <agProdChange>0.0038</agProdChange>
                        </period>
                        <period year="2055">
                            <agProdChange>0.0025</agProdChange>
                        </period>
                        <period year="2060">
                            <agProdChange>0.0025</agProdChange>
                        </period>
                        <period year="2065">
                            <agProdChange>0.0025</agProdChange>
                        </period>
                        <period year="2070">
                            <agProdChange>0.0023</agProdChange>
                        </period>
                        <period year="2075">
                            <agProdChange>0.0022</agProdChange>
                        </period>
                        <period year="2080">
                            <agProdChange>0.002</agProdChange>
                        </period>
                        <period year="2085">
                            <agProdChange>0.0018</agProdChange>
                        </period>
                        <period year="2090">
                            <agProdChange>0.0017</agProdChange>
                        </period>
                        <period year="2095">
                            <agProdChange>0.0015</agProdChange>
                        </period>
                        <period year="2100">
                            <agProdChange>0.0013</agProdChange>
                        </period>
                    </AgProductionTechnology>
                    <AgProductionTechnology name="Corn_UsaColoRN_RFD_lo">
                        <period year="2015">
                            <agProdChange>0.023063</agProdChange>
                        </period>
                        <period year="2020">
                            <agProdChange>0.000774</agProdChange>
                        </period>
                        <period year="2025">
                            <agProdChange>0.017389</agProdChange>
                        </period>
                        <period year="2030">
                            <agProdChange>0.014579</agProdChange>
                        </period>
                        <period year="2035">
                            <agProdChange>0.010024</agProdChange>
                        </period>
                        <period year="2040">
                            <agProdChange>0.015171</agProdChange>
                        </period>
                        <period year="2045">
                            <agProdChange>0.0039</agProdChange>
                        </period>
                        <period year="2050">
                            <agProdChange>0.0038</agProdChange>
                        </period>
                        <period year="2055">
                            <agProdChange>0.0025</agProdChange>
                        </period>
                        <period year="2060">
                            <agProdChange>0.0025</agProdChange>
                        </period>
                        <period year="2065">
                            <agProdChange>0.0025</agProdChange>
                        </period>
                        <period year="2070">
                            <agProdChange>0.0023</agProdChange>
                        </period>
                        <period year="2075">
                            <agProdChange>0.0022</agProdChange>
                        </period>
                        <period year="2080">
                            <agProdChange>0.002</agProdChange>
                        </period>
                        <period year="2085">
                            <agProdChange>0.0018</agProdChange>
                        </period>
                        <period year="2090">
                            <agProdChange>0.0017</agProdChange>
                        </period>
                        <period year="2095">
                            <agProdChange>0.0015</agProdChange>
                        </period>
                        <period year="2100">
                            <agProdChange>0.0013</agProdChange>
                        </period>
                    </AgProductionTechnology>
                </AgSupplySubsector>
                <AgSupplySubsector name="Corn_UsaColoRS">
                    <AgProductionTechnology name="Corn_UsaColoRS_IRR_hi">
                        <period year="2015">
                            <agProdChange>0.005609</agProdChange>
                        </period>
                        <period year="2020">
                            <agProdChange>0.004047</agProdChange>
                        </period>
                        <period year="2025">
                            <agProdChange>0.002486</agProdChange>
                        </period>
                        <period year="2030">
                            <agProdChange>0.00281</agProdChange>
                        </period>
                        <period year="2035">
                            <agProdChange>0.003584</agProdChange>
                        </period>
                        <period year="2040">
                            <agProdChange>0.002749</agProdChange>
                        </period>
                        <period year="2045">
                            <agProdChange>0.003235</agProdChange>
                        </period>
                        <period year="2050">
                            <agProdChange>0.00348</agProdChange>
                        </period>
                        <period year="2055">
                            <agProdChange>0.002622</agProdChange>
                        </period>
                        <period year="2060">
                            <agProdChange>0.00172</agProdChange>
                        </period>
                        <period year="2065">
                            <agProdChange>0.002077</agProdChange>
                        </period>
                        <period year="2070">
                            <agProdChange>0.000795</agProdChange>
                        </period>
                        <period year="2075">
                            <agProdChange>-0.000227</agProdChange>
                        </period>
                        <period year="2080">
                            <agProdChange>-0.000327</agProdChange>
                        </period>
                        <period year="2085">
                            <agProdChange>-9.5e-05</agProdChange>
                        </period>
                        <period year="2090">
                            <agProdChange>0.00197</agProdChange>
                        </period>
                        <period year="2095">
                            <agProdChange>-0.000112</agProdChange>
                        </period>
                        <period year="2100">
                            <agProdChange>0.001245</agProdChange>
                        </period>
                    </AgProductionTechnology>
                    <AgProductionTechnology name="Corn_UsaColoRS_IRR_lo">
                        <period year="2015">
                            <agProdChange>0.005609</agProdChange>
                        </period>
                        <period year="2020">
                            <agProdChange>0.004047</agProdChange>
                        </period>
                        <period year="2025">
                            <agProdChange>0.002486</agProdChange>
                        </period>
                        <period year="2030">
                            <agProdChange>0.00281</agProdChange>
                        </period>
                        <period year="2035">
                            <agProdChange>0.003584</agProdChange>
                        </period>
                        <period year="2040">
                            <agProdChange>0.002749</agProdChange>
                        </period>
                        <period year="2045">
                            <agProdChange>0.003235</agProdChange>
                        </period>
                        <period year="2050">
                            <agProdChange>0.00348</agProdChange>
                        </period>
                        <period year="2055">
                            <agProdChange>0.002622</agProdChange>
                        </period>
                        <period year="2060">
                            <agProdChange>0.00172</agProdChange>
                        </period>
                        <period year="2065">
                            <agProdChange>0.002077</agProdChange>
                        </period>
                        <period year="2070">
                            <agProdChange>0.000795</agProdChange>
                        </period>
                        <period year="2075">
                            <agProdChange>-0.000227</agProdChange>
                        </period>
                        <period year="2080">
                            <agProdChange>-0.000327</agProdChange>
                        </period>
                        <period year="2085">
                            <agProdChange>-9.5e-05</agProdChange>
                        </period>
                        <period year="2090">
                            <agProdChange>0.00197</agProdChange>
                        </period>
                        <period year="2095">
                            <agProdChange>-0.000112</agProdChange>
                        </period>
                        <period year="2100">
                            <agProdChange>0.001245</agProdChange>
                        </period>
                    </AgProductionTechnology>
                    <AgProductionTechnology name="Corn_UsaColoRS_RFD_hi">
                        <period year="2015">
                            <agProdChange>0.001363</agProdChange>
                        </period>
                        <period year="2020">
                            <agProdChange>-0.010428</agProdChange>
                        </period>
                        <period year="2025">
                            <agProdChange>-0.002241</agProdChange>
                        </period>
                        <period year="2030">
                            <agProdChange>0.011922</agProdChange>
                        </period>
                        <period year="2035">
                            <agProdChange>1.6e-05</agProdChange>
                        </period>
                        <period year="2040">
                            <agProdChange>-0.006943</agProdChange>
                        </period>
                        <period year="2045">
                            <agProdChange>0.01723</agProdChange>
                        </period>
                        <period year="2050">
                            <agProdChange>0.008414</agProdChange>
                        </period>
                        <period year="2055">
                            <agProdChange>0.011839</agProdChange>
                        </period>
                        <period year="2060">
                            <agProdChange>0.007604</agProdChange>
                        </period>
                        <period year="2065">
                            <agProdChange>-0.002465</agProdChange>
                        </period>
                        <period year="2070">
                            <agProdChange>-0.006673</agProdChange>
                        </period>
                        <period year="2075">
                            <agProdChange>0.007626</agProdChange>
                        </period>
                        <period year="2080">
                            <agProdChange>0.010792</agProdChange>
                        </period>
                        <period year="2085">
                            <agProdChange>0.000603</agProdChange>
                        </period>
                        <period year="2090">
                            <agProdChange>-0.000984</agProdChange>
                        </period>
                        <period year="2095">
                            <agProdChange>0.007981</agProdChange>
                        </period>
                        <period year="2100">
                            <agProdChange>0.015913</agProdChange>
                        </period>
                    </AgProductionTechnology>
                    <AgProductionTechnology name="Corn_UsaColoRS_RFD_lo">
                        <period year="2015">
                            <agProdChange>0.001363</agProdChange>
                        </period>
                        <period year="2020">
                            <agProdChange>-0.010428</agProdChange>
                        </period>
                        <period year="2025">
                            <agProdChange>-0.002241</agProdChange>
                        </period>
                        <period year="2030">
                            <agProdChange>0.011922</agProdChange>
                        </period>
                        <period year="2035">
                            <agProdChange>1.6e-05</agProdChange>
                        </period>
                        <period year="2040">
                            <agProdChange>-0.006943</agProdChange>
                        </period>
                        <period year="2045">
                            <agProdChange>0.01723</agProdChange>
                        </period>
                        <period year="2050">
                            <agProdChange>0.008414</agProdChange>
                        </period>
                        <period year="2055">
                            <agProdChange>0.011839</agProdChange>
                        </period>
                        <period year="2060">
                            <agProdChange>0.007604</agProdChange>
                        </period>
                        <period year="2065">
                            <agProdChange>-0.002465</agProdChange>
                        </period>
                        <period year="2070">
                            <agProdChange>-0.006673</agProdChange>
                        </period>
                        <period year="2075">
                            <agProdChange>0.007626</agProdChange>
                        </period>
                        <period year="2080">
                            <agProdChange>0.010792</agProdChange>
                        </period>
                        <period year="2085">
                            <agProdChange>0.000603</agProdChange>
                        </period>
                        <period year="2090">
                            <agProdChange>-0.000984</agProdChange>
                        </period>
                        <period year="2095">
                            <agProdChange>0.007981</agProdChange>
                        </period>
                        <period year="2100">
                            <agProdChange>0.015913</agProdChange>
                        </period>
                    </AgProductionTechnology>
                </AgSupplySubsector>
                <AgSupplySubsector name="Corn_GreatBasin">
                    <AgProductionTechnology name="Corn_GreatBasin_IRR_hi">
                        <period year="2015">
                            <agProdChange>0.006919</agProdChange>
                        </period>
                        <period year="2020">
                            <agProdChange>0.007038</agProdChange>
                        </period>
                        <period year="2025">
                            <agProdChange>0.00535</agProdChange>
                        </period>
                        <period year="2030">
                            <agProdChange>0.009737</agProdChange>
                        </period>
                        <period year="2035">
                            <agProdChange>0.003175</agProdChange>
                        </period>
                        <period year="2040">
                            <agProdChange>0.002281</agProdChange>
                        </period>
                        <period year="2045">
                            <agProdChange>0.003886</agProdChange>
                        </period>
                        <period year="2050">
                            <agProdChange>6.1e-05</agProdChange>
                        </period>
                        <period year="2055">
                            <agProdChange>-0.000783</agProdChange>
                        </period>
                        <period year="2060">
                            <agProdChange>-0.001477</agProdChange>
                        </period>
                        <period year="2065">
                            <agProdChange>-0.001531</agProdChange>
                        </period>
                        <period year="2070">
                            <agProdChange>-0.002058</agProdChange>
                        </period>
                        <period year="2075">
                            <agProdChange>-0.000919</agProdChange>
                        </period>
                        <period year="2080">
                            <agProdChange>-0.000677</agProdChange>
                        </period>
                        <period year="2085">
                            <agProdChange>-0.000915</agProdChange>
                        </period>
                        <period year="2090">
                            <agProdChange>0.00066</agProdChange>
                        </period>
                        <period year="2095">
                            <agProdChange>-0.001058</agProdChange>
                        </period>
                        <period year="2100">
                            <agProdChange>0.002125</agProdChange>
                        </period>
                    </AgProductionTechnology>
                    <AgProductionTechnology name="Corn_GreatBasin_IRR_lo">
                        <period year="2015">
                            <agProdChange>0.006919</agProdChange>
                        </period>
                        <period year="2020">
                            <agProdChange>0.007038</agProdChange>
                        </period>
                        <period year="2025">
                            <agProdChange>0.00535</agProdChange>
                        </period>
                        <period year="2030">
                            <agProdChange>0.009737</agProdChange>
                        </period>
                        <period year="2035">
                            <agProdChange>0.003175</agProdChange>
                        </period>
                        <period year="2040">
                            <agProdChange>0.002281</agProdChange>
                        </period>
                        <period year="2045">
                            <agProdChange>0.003886</agProdChange>
                        </period>
                        <period year="2050">
                            <agProdChange>6.1e-05</agProdChange>
                        </period>
                        <period year="2055">
                            <agProdChange>-0.000783</agProdChange>
                        </period>
                        <period year="2060">
                            <agProdChange>-0.001477</agProdChange>
                        </period>
                        <period year="2065">
                            <agProdChange>-0.001531</agProdChange>
                        </period>
                        <period year="2070">
                            <agProdChange>-0.002058</agProdChange>
                        </period>
                        <period year="2075">
                            <agProdChange>-0.000919</agProdChange>
                        </period>
                        <period year="2080">
                            <agProdChange>-0.000677</agProdChange>
                        </period>
                        <period year="2085">
                            <agProdChange>-0.000915</agProdChange>
                        </period>
                        <period year="2090">
                            <agProdChange>0.00066</agProdChange>
                        </period>
                        <period year="2095">
                            <agProdChange>-0.001058</agProdChange>
                        </period>
                        <period year="2100">
                            <agProdChange>0.002125</agProdChange>
                        </period>
                    </AgProductionTechnology>
                    <AgProductionTechnology name="Corn_GreatBasin_RFD_hi">
                        <period year="2015">
                            <agProdChange>0.031724</agProdChange>
                        </period>
                        <period year="2020">
                            <agProdChange>0.019429</agProdChange>
                        </period>
                        <period year="2025">
                            <agProdChange>0.026235</agProdChange>
                        </period>
                        <period year="2030">
                            <agProdChange>0.0062</agProdChange>
                        </period>
                        <period year="2035">
                            <agProdChange>0.0041</agProdChange>
                        </period>
                        <period year="2040">
                            <agProdChange>0.004</agProdChange>
                        </period>
                        <period year="2045">
                            <agProdChange>0.0039</agProdChange>
                        </period>
                        <period year="2050">
                            <agProdChange>0.0038</agProdChange>
                        </period>
                        <period year="2055">
                            <agProdChange>0.0025</agProdChange>
                        </period>
                        <period year="2060">
                            <agProdChange>0.0025</agProdChange>
                        </period>
                        <period year="2065">
                            <agProdChange>0.0025</agProdChange>
                        </period>
                        <period year="2070">
                            <agProdChange>0.0023</agProdChange>
                        </period>
                        <period year="2075">
                            <agProdChange>0.0022</agProdChange>
                        </period>
                        <period year="2080">
                            <agProdChange>0.002</agProdChange>
                        </period>
                        <period year="2085">
                            <agProdChange>0.0018</agProdChange>
                        </period>
                        <period year="2090">
                            <agProdChange>0.0017</agProdChange>
                        </period>
                        <period year="2095">
                            <agProdChange>0.0015</agProdChange>
                        </period>
                        <period year="2100">
                            <agProdChange>0.0013</agProdChange>
                        </period>
                    </AgProductionTechnology>
                    <AgProductionTechnology name="Corn_GreatBasin_RFD_lo">
                        <period year="2015">
                            <agProdChange>0.031724</agProdChange>
                        </period>
                        <period year="2020">
                            <agProdChange>0.019429</agProdChange>
                        </period>
                        <period year="2025">
                            <agProdChange>0.026235</agProdChange>
                        </period>
                        <period year="2030">
                            <agProdChange>0.0062</agProdChange>
                        </period>
                        <period year="2035">
                            <agProdChange>0.0041</agProdChange>
                        </period>
                        <period year="2040">
                            <agProdChange>0.004</agProdChange>
                        </period>
                        <period year="2045">
                            <agProdChange>0.0039</agProdChange>
                        </period>
                        <period year="2050">
                            <agProdChange>0.0038</agProdChange>
                        </period>
                        <period year="2055">
                            <agProdChange>0.0025</agProdChange>
                        </period>
                        <period year="2060">
                            <agProdChange>0.0025</agProdChange>
                        </period>
                        <period year="2065">
                            <agProdChange>0.0025</agProdChange>
                        </period>
                        <period year="2070">
                            <agProdChange>0.0023</agProdChange>
                        </period>
                        <period year="2075">
                            <agProdChange>0.0022</agProdChange>
                        </period>
                        <period year="2080">
                            <agProdChange>0.002</agProdChange>
                        </period>
                        <period year="2085">
                            <agProdChange>0.0018</agProdChange>
                        </period>
                        <period year="2090">
                            <agProdChange>0.0017</agProdChange>
                        </period>
                        <period year="2095">
                            <agProdChange>0.0015</agProdChange>
                        </period>
                        <period year="2100">
                            <agProdChange>0.0013</agProdChange>
                        </period>
                    </AgProductionTechnology>
                </AgSupplySubsector>
                <AgSupplySubsector name="Corn_MissouriR">
                    <AgProductionTechnology name="Corn_MissouriR_IRR_hi">
                        <period year="2015">
                            <agProdChange>0.00562</agProdChange>
                        </period>
                        <period year="2020">
                            <agProdChange>0.00451</agProdChange>
                        </period>
                        <period year="2025">
                            <agProdChange>0.003593</agProdChange>
                        </period>
                        <period year="2030">
                            <agProdChange>0.001907</agProdChange>
                        </period>
                        <period year="2035">
                            <agProdChange>-0.003926</agProdChange>
                        </period>
                        <period year="2040">
                            <agProdChange>-0.00036</agProdChange>
                        </period>
                        <period year="2045">
                            <agProdChange>0.004116</agProdChange>
                        </period>
                        <period year="2050">
                            <agProdChange>-0.004262</agProdChange>
                        </period>
                        <period year="2055">
                            <agProdChange>-0.002275</agProdChange>
                        </period>
                        <period year="2060">
                            <agProdChange>-0.003059</agProdChange>
                        </period>
                        <period year="2065">
                            <agProdChange>0.005294</agProdChange>
                        </period>
                        <period year="2070">
                            <agProdChange>0.002887</agProdChange>
                        </period>
                        <period year="2075">
                            <agProdChange>-0.001129</agProdChange>
                        </period>
                        <period year="2080">
                            <agProdChange>0.003883</agProdChange>
                        </period>
                        <period year="2085">
                            <agProdChange>0.002313</agProdChange>
                        </period>
                        <period year="2090">
                            <agProdChange>0.003224</agProdChange>
                        </period>
                        <period year="2095">
                            <agProdChange>0.000925</agProdChange>
                        </period>
                        <period year="2100">
                            <agProdChange>0.000854</agProdChange>
                        </period>
                    </AgProductionTechnology>
                    <AgProductionTechnology name="Corn_MissouriR_IRR_lo">
                        <period year="2015">
                            <agProdChange>0.00562</agProdChange>
                        </period>
                        <period year="2020">
                            <agProdChange>0.00451</agProdChange>
                        </period>
                        <period year="2025">
                            <agProdChange>0.003593</agProdChange>
                        </period>
                        <period year="2030">
                            <agProdChange>0.001907</agProdChange>
                        </period>
                        <period year="2035">
                            <agProdChange>-0.003926</agProdChange>
                        </period>
                        <period year="2040">
                            <agProdChange>-0.00036</agProdChange>
                        </period>
                        <period year="2045">
                            <agProdChange>0.004116</agProdChange>
                        </period>
                        <period year="2050">
                            <agProdChange>-0.004262</agProdChange>
                        </period>
                        <period year="2055">
                            <agProdChange>-0.002275</agProdChange>
                        </period>
                        <period year="2060">
                            <agProdChange>-0.003059</agProdChange>
                        </period>
                        <period year="2065">
                            <agProdChange>0.005294</agProdChange>
                        </period>
                        <period year="2070">
                            <agProdChange>0.002887</agProdChange>
                        </period>
                        <period year="2075">
                            <agProdChange>-0.001129</agProdChange>
                        </period>
                        <period year="2080">
                            <agProdChange>0.003883</agProdChange>
                        </period>
                        <period year="2085">
                            <agProdChange>0.002313</agProdChange>
                        </period>
                        <period year="2090">
                            <agProdChange>0.003224</agProdChange>
                        </period>
                        <period year="2095">
                            <agProdChange>0.000925</agProdChange>
                        </period>
                        <period year="2100">
                            <agProdChange>0.000854</agProdChange>
                        </period>
                    </AgProductionTechnology>
                    <AgProductionTechnology name="Corn_MissouriR_RFD_hi">
                        <period year="2015">
                            <agProdChange>0.016566</agProdChange>
                        </period>
                        <period year="2020">
                            <agProdChange>0.015182</agProdChange>
                        </period>
                        <period year="2025">
                            <agProdChange>0.006674</agProdChange>
                        </period>
                        <period year="2030">
                            <agProdChange>0.014005</agProdChange>
                        </period>
                        <period year="2035">
                            <agProdChange>0.003534</agProdChange>
                        </period>
                        <period year="2040">
                            <agProdChange>0.00413</agProdChange>
                        </period>
                        <period year="2045">
                            <agProdChange>0.013705</agProdChange>
                        </period>
                        <period year="2050">
                            <agProdChange>-0.002716</agProdChange>
                        </period>
                        <period year="2055">
                            <agProdChange>0.003142</agProdChange>
                        </period>
                        <period year="2060">
                            <agProdChange>0.004647</agProdChange>
                        </period>
                        <period year="2065">
                            <agProdChange>0.009502</agProdChange>
                        </period>
                        <period year="2070">
                            <agProdChange>0.012804</agProdChange>
                        </period>
                        <period year="2075">
                            <agProdChange>-0.003719</agProdChange>
                        </period>
                        <period year="2080">
                            <agProdChange>0.012311</agProdChange>
                        </period>
                        <period year="2085">
                            <agProdChange>-0.003378</agProdChange>
                        </period>
                        <period year="2090">
                            <agProdChange>0.004802</agProdChange>
                        </period>
                        <period year="2095">
                            <agProdChange>-0.003839</agProdChange>
                        </period>
                        <period year="2100">
                            <agProdChange>0.006901</agProdChange>
                        </period>
                    </AgProductionTechnology>
                    <AgProductionTechnology name="Corn_MissouriR_RFD_lo">
                        <period year="2015">
                            <agProdChange>0.016566</agProdChange>
                        </period>
                        <period year="2020">
                            <agProdChange>0.015182</agProdChange>
                        </period>
                        <period year="2025">
                            <agProdChange>0.006674</agProdChange>
                        </period>
                        <period year="2030">
                            <agProdChange>0.014005</agProdChange>
                        </period>
                        <period year="2035">
                            <agProdChange>0.003534</agProdChange>
                        </period>
                        <period year="2040">
                            <agProdChange>0.00413</agProdChange>
                        </period>
                        <period year="2045">
                            <agProdChange>0.013705</agProdChange>
                        </period>
                        <period year="2050">
                            <agProdChange>-0.002716</agProdChange>
                        </period>
                        <period year="2055">
                            <agProdChange>0.003142</agProdChange>
                        </period>
                        <period year="2060">
                            <agProdChange>0.004647</agProdChange>
                        </period>
                        <period year="2065">
                            <agProdChange>0.009502</agProdChange>
                        </period>
                        <period year="2070">
                            <agProdChange>0.012804</agProdChange>
                        </period>
                        <period year="2075">
                            <agProdChange>-0.003719</agProdChange>
                        </period>
                        <period year="2080">
                            <agProdChange>0.012311</agProdChange>
                        </period>
                        <period year="2085">
                            <agProdChange>-0.003378</agProdChange>
                        </period>
                        <period year="2090">
                            <agProdChange>0.004802</agProdChange>
                        </period>
                        <period year="2095">
                            <agProdChange>-0.003839</agProdChange>
                        </period>
                        <period year="2100">
                            <agProdChange>0.006901</agProdChange>
                        </period>
                    </AgProductionTechnology>
                </AgSupplySubsector>
                <AgSupplySubsector name="Corn_ArkWhtRedR">
                    <AgProductionTechnology name="Corn_ArkWhtRedR_IRR_hi">
                        <period year="2015">
                            <agProdChange>0.004042</agProdChange>
                        </period>
                        <period year="2020">
                            <agProdChange>0.003971</agProdChange>
                        </period>
                        <period year="2025">
                            <agProdChange>0.002818</agProdChange>
                        </period>
                        <period year="2030">
                            <agProdChange>0.002217</agProdChange>
                        </period>
                        <period year="2035">
                            <agProdChange>-0.003465</agProdChange>
                        </period>
                        <period year="2040">
                            <agProdChange>-0.00128</agProdChange>
                        </period>
                        <period year="2045">
                            <agProdChange>0.00296</agProdChange>
                        </period>
                        <period year="2050">
                            <agProdChange>-0.001978</agProdChange>
                        </period>
                        <period year="2055">
                            <agProdChange>-0.001175</agProdChange>
                        </period>
                        <period year="2060">
                            <agProdChange>-0.003223</agProdChange>
                        </period>
                        <period year="2065">
                            <agProdChange>0.003632</agProdChange>
                        </period>
                        <period year="2070">
                            <agProdChange>0.002735</agProdChange>
                        </period>
                        <period year="2075">
                            <agProdChange>0.000351</agProdChange>
                        </period>
                        <period year="2080">
                            <agProdChange>0.002394</agProdChange>
                        </period>
                        <period year="2085">
                            <agProdChange>0.001613</agProdChange>
                        </period>
                        <period year="2090">
                            <agProdChange>0.002985</agProdChange>
                        </period>
                        <period year="2095">
                            <agProdChange>0.00151</agProdChange>
                        </period>
                        <period year="2100">
                            <agProdChange>-0.000777</agProdChange>
                        </period>
                    </AgProductionTechnology>
                    <AgProductionTechnology name="Corn_ArkWhtRedR_IRR_lo">
                        <period year="2015">
                            <agProdChange>0.004042</agProdChange>
                        </period>
                        <period year="2020">
                            <agProdChange>0.003971</agProdChange>
                        </period>
                        <period year="2025">
                            <agProdChange>0.002818</agProdChange>
                        </period>
                        <period year="2030">
                            <agProdChange>0.002217</agProdChange>
                        </period>
                        <period year="2035">
                            <agProdChange>-0.003465</agProdChange>
                        </period>
                        <period year="2040">
                            <agProdChange>-0.00128</agProdChange>
                        </period>
                        <period year="2045">
                            <agProdChange>0.00296</agProdChange>
                        </period>
                        <period year="2050">
                            <agProdChange>-0.001978</agProdChange>
                        </period>
                        <period year="2055">
                            <agProdChange>-0.001175</agProdChange>
                        </period>
                        <period year="2060">
                            <agProdChange>-0.003223</agProdChange>
                        </period>
                        <period year="2065">
                            <agProdChange>0.003632</agProdChange>
                        </period>
                        <period year="2070">
                            <agProdChange>0.002735</agProdChange>
                        </period>
                        <period year="2075">
                            <agProdChange>0.000351</agProdChange>
                        </period>
                        <period year="2080">
                            <agProdChange>0.002394</agProdChange>
                        </period>
                        <period year="2085">
                            <agProdChange>0.001613</agProdChange>
                        </period>
                        <period year="2090">
                            <agProdChange>0.002985</agProdChange>
                        </period>
                        <period year="2095">
                            <agProdChange>0.00151</agProdChange>
                        </period>
                        <period year="2100">
                            <agProdChange>-0.000777</agProdChange>
                        </period>
                    </AgProductionTechnology>
                    <AgProductionTechnology name="Corn_ArkWhtRedR_RFD_hi">
                        <period year="2015">
                            <agProdChange>0.015277</agProdChange>
                        </period>
                        <period year="2020">
                            <agProdChange>0.022761</agProdChange>
                        </period>
                        <period year="2025">
                            <agProdChange>0.005198</agProdChange>
                        </period>
                        <period year="2030">
                            <agProdChange>0.003412</agProdChange>
                        </period>
                        <period year="2035">
                            <agProdChange>-0.011161</agProdChange>
                        </period>
                        <period year="2040">
                            <agProdChange>-0.003789</agProdChange>
                        </period>
                        <period year="2045">
                            <agProdChange>0.010436</agProdChange>
                        </period>
                        <period year="2050">
                            <agProdChange>-0.014752</agProdChange>
                        </period>
                        <period year="2055">
                            <agProdChange>-0.001927</agProdChange>
                        </period>
                        <period year="2060">
                            <agProdChange>0.006842</agProdChange>
                        </period>
                        <period year="2065">
                            <agProdChange>0.030098</agProdChange>
                        </period>
                        <period year="2070">
                            <agProdChange>0.022188</agProdChange>
                        </period>
                        <period year="2075">
                            <agProdChange>0.011504</agProdChange>
                        </period>
                        <period year="2080">
                            <agProdChange>0.020275</agProdChange>
                        </period>
                        <period year="2085">
                            <agProdChange>0.0018</agProdChange>
                        </period>
                        <period year="2090">
                            <agProdChange>0.0017</agProdChange>
                        </period>
                        <period year="2095">
                            <agProdChange>0.0015</agProdChange>
                        </period>
                        <period year="2100">
                            <agProdChange>0.0013</agProdChange>
                        </period>
                    </AgProductionTechnology>
                    <AgProductionTechnology name="Corn_ArkWhtRedR_RFD_lo">
                        <period year="2015">
                            <agProdChange>0.015277</agProdChange>
                        </period>
                        <period year="2020">
                            <agProdChange>0.022761</agProdChange>
                        </period>
                        <period year="2025">
                            <agProdChange>0.005198</agProdChange>
                        </period>
                        <period year="2030">
                            <agProdChange>0.003412</agProdChange>
                        </period>
                        <period year="2035">
                            <agProdChange>-0.011161</agProdChange>
                        </period>
                        <period year="2040">
                            <agProdChange>-0.003789</agProdChange>
                        </period>
                        <period year="2045">
                            <agProdChange>0.010436</agProdChange>
                        </period>
                        <period year="2050">
                            <agProdChange>-0.014752</agProdChange>
                        </period>
                        <period year="2055">
                            <agProdChange>-0.001927</agProdChange>
                        </period>
                        <period year="2060">
                            <agProdChange>0.006842</agProdChange>
                        </period>
                        <period year="2065">
                            <agProdChange>0.030098</agProdChange>
                        </period>
                        <period year="2070">
                            <agProdChange>0.022188</agProdChange>
                        </period>
                        <period year="2075">
                            <agProdChange>0.011504</agProdChange>
                        </period>
                        <period year="2080">
                            <agProdChange>0.020275</agProdChange>
                        </period>
                        <period year="2085">
                            <agProdChange>0.0018</agProdChange>
                        </period>
                        <period year="2090">
                            <agProdChange>0.0017</agProdChange>
                        </period>
                        <period year="2095">
                            <agProdChange>0.0015</agProdChange>
                        </period>
                        <period year="2100">
                            <agProdChange>0.0013</agProdChange>
                        </period>
                    </AgProductionTechnology>
                </AgSupplySubsector>
                <AgSupplySubsector name="Corn_TexasCst">
                    <AgProductionTechnology name="Corn_TexasCst_IRR_hi">
                        <period year="2015">
                            <agProdChange>0.00268</agProdChange>
                        </period>
                        <period year="2020">
                            <agProdChange>0.003485</agProdChange>
                        </period>
                        <period year="2025">
                            <agProdChange>0.002377</agProdChange>
                        </period>
                        <period year="2030">
                            <agProdChange>0.002006</agProdChange>
                        </period>
                        <period year="2035">
                            <agProdChange>-0.000214</agProdChange>
                        </period>
                        <period year="2040">
                            <agProdChange>0.000372</agProdChange>
                        </period>
                        <period year="2045">
                            <agProdChange>0.002357</agProdChange>
                        </period>
                        <period year="2050">
                            <agProdChange>-0.00038</agProdChange>
                        </period>
                        <period year="2055">
                            <agProdChange>0.000558</agProdChange>
                        </period>
                        <period year="2060">
                            <agProdChange>-0.000641</agProdChange>
                        </period>
                        <period year="2065">
                            <agProdChange>0.000783</agProdChange>
                        </period>
                        <period year="2070">
                            <agProdChange>-0.000694</agProdChange>
                        </period>
                        <period year="2075">
                            <agProdChange>-4.9e-05</agProdChange>
                        </period>
                        <period year="2080">
                            <agProdChange>5.3e-05</agProdChange>
                        </period>
                        <period year="2085">
                            <agProdChange>-0.000145</agProdChange>
                        </period>
                        <period year="2090">
                            <agProdChange>0.001349</agProdChange>
                        </period>
                        <period year="2095">
                            <agProdChange>-0.000293</agProdChange>
                        </period>
                        <period year="2100">
                            <agProdChange>0.001725</agProdChange>
                        </period>
                    </AgProductionTechnology>
                    <AgProductionTechnology name="Corn_TexasCst_IRR_lo">
                        <period year="2015">
                            <agProdChange>0.00268</agProdChange>
                        </period>
                        <period year="2020">
                            <agProdChange>0.003485</agProdChange>
                        </period>
                        <period year="2025">
                            <agProdChange>0.002377</agProdChange>
                        </period>
                        <period year="2030">
                            <agProdChange>0.002006</agProdChange>
                        </period>
                        <period year="2035">
                            <agProdChange>-0.000214</agProdChange>
                        </period>
                        <period year="2040">
                            <agProdChange>0.000372</agProdChange>
                        </period>
                        <period year="2045">
                            <agProdChange>0.002357</agProdChange>
                        </period>
                        <period year="2050">
                            <agProdChange>-0.00038</agProdChange>
                        </period>
                        <period year="2055">
                            <agProdChange>0.000558</agProdChange>
                        </period>
                        <period year="2060">
                            <agProdChange>-0.000641</agProdChange>
                        </period>
                        <period year="2065">
                            <agProdChange>0.000783</agProdChange>
                        </period>
                        <period year="2070">
                            <agProdChange>-0.000694</agProdChange>
                        </period>
                        <period year="2075">
                            <agProdChange>-4.9e-05</agProdChange>
                        </period>
                        <period year="2080">
                            <agProdChange>5.3e-05</agProdChange>
                        </period>
                        <period year="2085">
                            <agProdChange>-0.000145</agProdChange>
                        </period>
                        <period year="2090">
                            <agProdChange>0.001349</agProdChange>
                        </period>
                        <period year="2095">
                            <agProdChange>-0.000293</agProdChange>
                        </period>
                        <period year="2100">
                            <agProdChange>0.001725</agProdChange>
                        </period>
                    </AgProductionTechnology>
                    <AgProductionTechnology name="Corn_TexasCst_RFD_hi">
                        <period year="2015">
                            <agProdChange>0.014501</agProdChange>
                        </period>
                        <period year="2020">
                            <agProdChange>0.009311</agProdChange>
                        </period>
                        <period year="2025">
                            <agProdChange>-0.001461</agProdChange>
                        </period>
                        <period year="2030">
                            <agProdChange>-0.00098</agProdChange>
                        </period>
                        <period year="2035">
                            <agProdChange>-0.001449</agProdChange>
                        </period>
                        <period year="2040">
                            <agProdChange>-0.013695</agProdChange>
                        </period>
                        <period year="2045">
                            <agProdChange>0.014948</agProdChange>
                        </period>
                        <period year="2050">
                            <agProdChange>0.013464</agProdChange>
                        </period>
                        <period year="2055">
                            <agProdChange>0.014048</agProdChange>
                        </period>
                        <period year="2060">
                            <agProdChange>0.016216</agProdChange>
                        </period>
                        <period year="2065">
                            <agProdChange>0.012726</agProdChange>
                        </period>
                        <period year="2070">
                            <agProdChange>0.017038</agProdChange>
                        </period>
                        <period year="2075">
                            <agProdChange>0.014242</agProdChange>
                        </period>
                        <period year="2080">
                            <agProdChange>0.002</agProdChange>
                        </period>
                        <period year="2085">
                            <agProdChange>0.0018</agProdChange>
                        </period>
                        <period year="2090">
                            <agProdChange>0.0017</agProdChange>
                        </period>
                        <period year="2095">
                            <agProdChange>0.0015</agProdChange>
                        </period>
                        <period year="2100">
                            <agProdChange>0.0013</agProdChange>
                        </period>
                    </AgProductionTechnology>
                    <AgProductionTechnology name="Corn_TexasCst_RFD_lo">
                        <period year="2015">
                            <agProdChange>0.014501</agProdChange>
                        </period>
                        <period year="2020">
                            <agProdChange>0.009311</agProdChange>
                        </period>
                        <period year="2025">
                            <agProdChange>-0.001461</agProdChange>
                        </period>
                        <period year="2030">
                            <agProdChange>-0.00098</agProdChange>
                        </period>
                        <period year="2035">
                            <agProdChange>-0.001449</agProdChange>
                        </period>
                        <period year="2040">
                            <agProdChange>-0.013695</agProdChange>
                        </period>
                        <period year="2045">
                            <agProdChange>0.014948</agProdChange>
                        </period>
                        <period year="2050">
                            <agProdChange>0.013464</agProdChange>
                        </period>
                        <period year="2055">
                            <agProdChange>0.014048</agProdChange>
                        </period>
                        <period year="2060">
                            <agProdChange>0.016216</agProdChange>
                        </period>
                        <period year="2065">
                            <agProdChange>0.012726</agProdChange>
                        </period>
                        <period year="2070">
                            <agProdChange>0.017038</agProdChange>
                        </period>
                        <period year="2075">
                            <agProdChange>0.014242</agProdChange>
                        </period>
                        <period year="2080">
                            <agProdChange>0.002</agProdChange>
                        </period>
                        <period year="2085">
                            <agProdChange>0.0018</agProdChange>
                        </period>
                        <period year="2090">
                            <agProdChange>0.0017</agProdChange>
                        </period>
                        <period year="2095">
                            <agProdChange>0.0015</agProdChange>
                        </period>
                        <period year="2100">
                            <agProdChange>0.0013</agProdChange>
                        </period>
                    </AgProductionTechnology>
                </AgSupplySubsector>
                <AgSupplySubsector name="Corn_UsaCstSE">
                    <AgProductionTechnology name="Corn_UsaCstSE_IRR_hi">
                        <period year="2015">
                            <agProdChange>0.001832</agProdChange>
                        </period>
                        <period year="2020">
                            <agProdChange>0.004061</agProdChange>
                        </period>
                        <period year="2025">
                            <agProdChange>0.002925</agProdChange>
                        </period>
                        <period year="2030">
                            <agProdChange>0.002846</agProdChange>
                        </period>
                        <period year="2035">
                            <agProdChange>-0.000241</agProdChange>
                        </period>
                        <period year="2040">
                            <agProdChange>-1.8e-05</agProdChange>
                        </period>
                        <period year="2045">
                            <agProdChange>0.001931</agProdChange>
                        </period>
                        <period year="2050">
                            <agProdChange>-0.00042</agProdChange>
                        </period>
                        <period year="2055">
                            <agProdChange>0.000784</agProdChange>
                        </period>
                        <period year="2060">
                            <agProdChange>0.000401</agProdChange>
                        </period>
                        <period year="2065">
                            <agProdChange>0.002874</agProdChange>
                        </period>
                        <period year="2070">
                            <agProdChange>-0.00047</agProdChange>
                        </period>
                        <period year="2075">
                            <agProdChange>0.002142</agProdChange>
                        </period>
                        <period year="2080">
                            <agProdChange>0.001624</agProdChange>
                        </period>
                        <period year="2085">
                            <agProdChange>-0.000472</agProdChange>
                        </period>
                        <period year="2090">
                            <agProdChange>0.000506</agProdChange>
                        </period>
                        <period year="2095">
                            <agProdChange>0.00089</agProdChange>
                        </period>
                        <period year="2100">
                            <agProdChange>-0.000469</agProdChange>
                        </period>
                    </AgProductionTechnology>
                    <AgProductionTechnology name="Corn_UsaCstSE_IRR_lo">
                        <period year="2015">
                            <agProdChange>0.001832</agProdChange>
                        </period>
                        <period year="2020">
                            <agProdChange>0.004061</agProdChange>
                        </period>
                        <period year="2025">
                            <agProdChange>0.002925</agProdChange>
                        </period>
                        <period year="2030">
                            <agProdChange>0.002846</agProdChange>
                        </period>
                        <period year="2035">
                            <agProdChange>-0.000241</agProdChange>
                        </period>
                        <period year="2040">
                            <agProdChange>-1.8e-05</agProdChange>
                        </period>
                        <period year="2045">
                            <agProdChange>0.001931</agProdChange>
                        </period>
                        <period year="2050">
                            <agProdChange>-0.00042</agProdChange>
                        </period>
                        <period year="2055">
                            <agProdChange>0.000784</agProdChange>
                        </period>
                        <period year="2060">
                            <agProdChange>0.000401</agProdChange>
                        </period>
                        <period year="2065">
                            <agProdChange>0.002874</agProdChange>
                        </period>
                        <period year="2070">
                            <agProdChange>-0.00047</agProdChange>
                        </period>
                        <period year="2075">
                            <agProdChange>0.002142</agProdChange>
                        </period>
                        <period year="2080">
                            <agProdChange>0.001624</agProdChange>
                        </period>
                        <period year="2085">
                            <agProdChange>-0.000472</agProdChange>
                        </period>
                        <period year="2090">
                            <agProdChange>0.000506</agProdChange>
                        </period>
                        <period year="2095">
                            <agProdChange>0.00089</agProdChange>
                        </period>
                        <period year="2100">
                            <agProdChange>-0.000469</agProdChange>
                        </period>
                    </AgProductionTechnology>
                    <AgProductionTechnology name="Corn_UsaCstSE_RFD_hi">
                        <period year="2015">
                            <agProdChange>0.003508</agProdChange>
                        </period>
                        <period year="2020">
                            <agProdChange>0.006706</agProdChange>
                        </period>
                        <period year="2025">
                            <agProdChange>0.008597</agProdChange>
                        </period>
                        <period year="2030">
                            <agProdChange>0.00399</agProdChange>
                        </period>
                        <period year="2035">
                            <agProdChange>-0.006731</agProdChange>
                        </period>
                        <period year="2040">
                            <agProdChange>-0.00407</agProdChange>
                        </period>
                        <period year="2045">
                            <agProdChange>0.003332</agProdChange>
                        </period>
                        <period year="2050">
                            <agProdChange>0.000128</agProdChange>
                        </period>
                        <period year="2055">
                            <agProdChange>-0.000672</agProdChange>
                        </period>
                        <period year="2060">
                            <agProdChange>-1.5e-05</agProdChange>
                        </period>
                        <period year="2065">
                            <agProdChange>0.014616</agProdChange>
                        </period>
                        <period year="2070">
                            <agProdChange>0.00314</agProdChange>
                        </period>
                        <period year="2075">
                            <agProdChange>0.002245</agProdChange>
                        </period>
                        <period year="2080">
                            <agProdChange>0.003316</agProdChange>
                        </period>
                        <period year="2085">
                            <agProdChange>0.002357</agProdChange>
                        </period>
                        <period year="2090">
                            <agProdChange>0.002247</agProdChange>
                        </period>
                        <period year="2095">
                            <agProdChange>-0.000253</agProdChange>
                        </period>
                        <period year="2100">
                            <agProdChange>-0.001152</agProdChange>
                        </period>
                    </AgProductionTechnology>
                    <AgProductionTechnology name="Corn_UsaCstSE_RFD_lo">
                        <period year="2015">
                            <agProdChange>0.003508</agProdChange>
                        </period>
                        <period year="2020">
                            <agProdChange>0.006706</agProdChange>
                        </period>
                        <period year="2025">
                            <agProdChange>0.008597</agProdChange>
                        </period>
                        <period year="2030">
                            <agProdChange>0.00399</agProdChange>
                        </period>
                        <period year="2035">
                            <agProdChange>-0.006731</agProdChange>
                        </period>
                        <period year="2040">
                            <agProdChange>-0.00407</agProdChange>
                        </period>
                        <period year="2045">
                            <agProdChange>0.003332</agProdChange>
                        </period>
                        <period year="2050">
                            <agProdChange>0.000128</agProdChange>
                        </period>
                        <period year="2055">
                            <agProdChange>-0.000672</agProdChange>
                        </period>
                        <period year="2060">
                            <agProdChange>-1.5e-05</agProdChange>
                        </period>
                        <period year="2065">
                            <agProdChange>0.014616</agProdChange>
                        </period>
                        <period year="2070">
                            <agProdChange>0.00314</agProdChange>
                        </period>
                        <period year="2075">
                            <agProdChange>0.002245</agProdChange>
                        </period>
                        <period year="2080">
                            <agProdChange>0.003316</agProdChange>
                        </period>
                        <period year="2085">
                            <agProdChange>0.002357</agProdChange>
                        </period>
                        <period year="2090">
                            <agProdChange>0.002247</agProdChange>
                        </period>
                        <period year="2095">
                            <agProdChange>-0.000253</agProdChange>
                        </period>
                        <period year="2100">
                            <agProdChange>-0.001152</agProdChange>
                        </period>
                    </AgProductionTechnology>
                </AgSupplySubsector>
                <AgSupplySubsector name="Corn_GreatLakes">
                    <AgProductionTechnology name="Corn_GreatLakes_IRR_hi">
                        <period year="2015">
                            <agProdChange>0.004165</agProdChange>
                        </period>
                        <period year="2020">
                            <agProdChange>0.002813</agProdChange>
                        </period>
                        <period year="2025">
                            <agProdChange>0.004675</agProdChange>
                        </period>
                        <period year="2030">
                            <agProdChange>0.002917</agProdChange>
                        </period>
                        <period year="2035">
                            <agProdChange>-0.001433</agProdChange>
                        </period>
                        <period year="2040">
                            <agProdChange>0.002469</agProdChange>
                        </period>
                        <period year="2045">
                            <agProdChange>0.001043</agProdChange>
                        </period>
                        <period year="2050">
                            <agProdChange>-0.000998</agProdChange>
                        </period>
                        <period year="2055">
                            <agProdChange>-0.001042</agProdChange>
                        </period>
                        <period year="2060">
                            <agProdChange>-0.002353</agProdChange>
                        </period>
                        <period year="2065">
                            <agProdChange>0.002043</agProdChange>
                        </period>
                        <period year="2070">
                            <agProdChange>-0.002133</agProdChange>
                        </period>
                        <period year="2075">
                            <agProdChange>-0.00167</agProdChange>
                        </period>
                        <period year="2080">
                            <agProdChange>-0.000239</agProdChange>
                        </period>
                        <period year="2085">
                            <agProdChange>0.00085</agProdChange>
                        </period>
                        <period year="2090">
                            <agProdChange>0.000912</agProdChange>
                        </period>
                        <period year="2095">
                            <agProdChange>-0.000966</agProdChange>
                        </period>
                        <period year="2100">
                            <agProdChange>0.001639</agProdChange>
                        </period>
                    </AgProductionTechnology>
                    <AgProductionTechnology name="Corn_GreatLakes_IRR_lo">
                        <period year="2015">
                            <agProdChange>0.004165</agProdChange>
                        </period>
                        <period year="2020">
                            <agProdChange>0.002813</agProdChange>
                        </period>
                        <period year="2025">
                            <agProdChange>0.004675</agProdChange>
                        </period>
                        <period year="2030">
                            <agProdChange>0.002917</agProdChange>
                        </period>
                        <period year="2035">
                            <agProdChange>-0.001433</agProdChange>
                        </period>
                        <period year="2040">
                            <agProdChange>0.002469</agProdChange>
                        </period>
                        <period year="2045">
                            <agProdChange>0.001043</agProdChange>
                        </period>
                        <period year="2050">
                            <agProdChange>-0.000998</agProdChange>
                        </period>
                        <period year="2055">
                            <agProdChange>-0.001042</agProdChange>
                        </period>
                        <period year="2060">
                            <agProdChange>-0.002353</agProdChange>
                        </period>
                        <period year="2065">
                            <agProdChange>0.002043</agProdChange>
                        </period>
                        <period year="2070">
                            <agProdChange>-0.002133</agProdChange>
                        </period>
                        <period year="2075">
                            <agProdChange>-0.00167</agProdChange>
                        </period>
                        <period year="2080">
                            <agProdChange>-0.000239</agProdChange>
                        </period>
                        <period year="2085">
                            <agProdChange>0.00085</agProdChange>
                        </period>
                        <period year="2090">
                            <agProdChange>0.000912</agProdChange>
                        </period>
                        <period year="2095">
                            <agProdChange>-0.000966</agProdChange>
                        </period>
                        <period year="2100">
                            <agProdChange>0.001639</agProdChange>
                        </period>
                    </AgProductionTechnology>
                    <AgProductionTechnology name="Corn_GreatLakes_RFD_hi">
                        <period year="2015">
                            <agProdChange>0.013166</agProdChange>
                        </period>
                        <period year="2020">
                            <agProdChange>0.005786</agProdChange>
                        </period>
                        <period year="2025">
                            <agProdChange>0.003737</agProdChange>
                        </period>
                        <period year="2030">
                            <agProdChange>0.00575</agProdChange>
                        </period>
                        <period year="2035">
                            <agProdChange>-0.000718</agProdChange>
                        </period>
                        <period year="2040">
                            <agProdChange>-0.00132</agProdChange>
                        </period>
                        <period year="2045">
                            <agProdChange>0.001228</agProdChange>
                        </period>
                        <period year="2050">
                            <agProdChange>-0.0061</agProdChange>
                        </period>
                        <period year="2055">
                            <agProdChange>0.003486</agProdChange>
                        </period>
                        <period year="2060">
                            <agProdChange>0.001116</agProdChange>
                        </period>
                        <period year="2065">
                            <agProdChange>6e-05</agProdChange>
                        </period>
                        <period year="2070">
                            <agProdChange>0.007122</agProdChange>
                        </period>
                        <period year="2075">
                            <agProdChange>0.000625</agProdChange>
                        </period>
                        <period year="2080">
                            <agProdChange>0.007241</agProdChange>
                        </period>
                        <period year="2085">
                            <agProdChange>0.000955</agProdChange>
                        </period>
                        <period year="2090">
                            <agProdChange>0.001899</agProdChange>
                        </period>
                        <period year="2095">
                            <agProdChange>0.000807</agProdChange>
                        </period>
                        <period year="2100">
                            <agProdChange>0.005561</agProdChange>
                        </period>
                    </AgProductionTechnology>
                    <AgProductionTechnology name="Corn_GreatLakes_RFD_lo">
                        <period year="2015">
                            <agProdChange>0.013166</agProdChange>
                        </period>
                        <period year="2020">
                            <agProdChange>0.005786</agProdChange>
                        </period>
                        <period year="2025">
                            <agProdChange>0.003737</agProdChange>
                        </period>
                        <period year="2030">
                            <agProdChange>0.00575</agProdChange>
                        </period>
                        <period year="2035">
                            <agProdChange>-0.000718</agProdChange>
                        </period>
                        <period year="2040">
                            <agProdChange>-0.00132</agProdChange>
                        </period>
                        <period year="2045">
                            <agProdChange>0.001228</agProdChange>
                        </period>
                        <period year="2050">
                            <agProdChange>-0.0061</agProdChange>
                        </period>
                        <period year="2055">
                            <agProdChange>0.003486</agProdChange>
                        </period>
                        <period year="2060">
                            <agProdChange>0.001116</agProdChange>
                        </period>
                        <period year="2065">
                            <agProdChange>6e-05</agProdChange>
                        </period>
                        <period year="2070">
                            <agProdChange>0.007122</agProdChange>
                        </period>
                        <period year="2075">
                            <agProdChange>0.000625</agProdChange>
                        </period>
                        <period year="2080">
                            <agProdChange>0.007241</agProdChange>
                        </period>
                        <period year="2085">
                            <agProdChange>0.000955</agProdChange>
                        </period>
                        <period year="2090">
                            <agProdChange>0.001899</agProdChange>
                        </period>
                        <period year="2095">
                            <agProdChange>0.000807</agProdChange>
                        </period>
                        <period year="2100">
                            <agProdChange>0.005561</agProdChange>
                        </period>
                    </AgProductionTechnology>
                </AgSupplySubsector>
                <AgSupplySubsector name="Corn_OhioR">
                    <AgProductionTechnology name="Corn_OhioR_IRR_hi">
                        <period year="2015">
                            <agProdChange>0.005744</agProdChange>
                        </period>
                        <period year="2020">
                            <agProdChange>0.002255</agProdChange>
                        </period>
                        <period year="2025">
                            <agProdChange>0.003361</agProdChange>
                        </period>
                        <period year="2030">
                            <agProdChange>0.002435</agProdChange>
                        </period>
                        <period year="2035">
                            <agProdChange>-0.002892</agProdChange>
                        </period>
                        <period year="2040">
                            <agProdChange>-5.7e-05</agProdChange>
                        </period>
                        <period year="2045">
                            <agProdChange>0.001079</agProdChange>
                        </period>
                        <period year="2050">
                            <agProdChange>-0.001223</agProdChange>
                        </period>
                        <period year="2055">
                            <agProdChange>-0.001443</agProdChange>
                        </period>
                        <period year="2060">
                            <agProdChange>-0.002161</agProdChange>
                        </period>
                        <period year="2065">
                            <agProdChange>0.003068</agProdChange>
                        </period>
                        <period year="2070">
                            <agProdChange>6.6e-05</agProdChange>
                        </period>
                        <period year="2075">
                            <agProdChange>-0.001474</agProdChange>
                        </period>
                        <period year="2080">
                            <agProdChange>0.000174</agProdChange>
                        </period>
                        <period year="2085">
                            <agProdChange>0.001148</agProdChange>
                        </period>
                        <period year="2090">
                            <agProdChange>0.001206</agProdChange>
                        </period>
                        <period year="2095">
                            <agProdChange>0.000426</agProdChange>
                        </period>
                        <period year="2100">
                            <agProdChange>-0.000288</agProdChange>
                        </period>
                    </AgProductionTechnology>
                    <AgProductionTechnology name="Corn_OhioR_IRR_lo">
                        <period year="2015">
                            <agProdChange>0.005744</agProdChange>
                        </period>
                        <period year="2020">
                            <agProdChange>0.002255</agProdChange>
                        </period>
                        <period year="2025">
                            <agProdChange>0.003361</agProdChange>
                        </period>
                        <period year="2030">
[truncated: 45,742,313 more chars]
