# Supplementary material for: The domestic and international implications of future climate for U.S. agriculture in GCAM
Source: PLoS One. 2020 Aug 28;15(8):e0237918. doi: 10.1371/journal.pone.0237918 (PMC7455037; doi:10.1371/journal.pone.0237918)
Supplement: S2 Data — (ZIP) [file pone.0237918.s010.zip › scenariofiles/ag_yield_xml/ag_prodchange_rcp8p5_noresm1_lpjml_domestic.xml]

<?xml version="1.0" encoding="UTF-8"?>
<scenario>
    <world>
        <region name="USA">
            <AgSupplySector name="Root_Tuber">
                <AgSupplySubsector name="Root_Tuber_NelsonR">
                    <AgProductionTechnology name="Root_Tuber_NelsonR_IRR_hi">
                        <period year="2015">
                            <agProdChange>0.005438</agProdChange>
                        </period>
                        <period year="2020">
                            <agProdChange>0.002712</agProdChange>
                        </period>
                        <period year="2025">
                            <agProdChange>0.002973</agProdChange>
                        </period>
                        <period year="2030">
                            <agProdChange>0.00301</agProdChange>
                        </period>
                        <period year="2035">
                            <agProdChange>0.003123</agProdChange>
                        </period>
                        <period year="2040">
                            <agProdChange>0.004506</agProdChange>
                        </period>
                        <period year="2045">
                            <agProdChange>0.004281</agProdChange>
                        </period>
                        <period year="2050">
                            <agProdChange>0.004745</agProdChange>
                        </period>
                        <period year="2055">
                            <agProdChange>0.003315</agProdChange>
                        </period>
                        <period year="2060">
                            <agProdChange>0.001551</agProdChange>
                        </period>
                        <period year="2065">
                            <agProdChange>0.003705</agProdChange>
                        </period>
                        <period year="2070">
                            <agProdChange>0.001743</agProdChange>
                        </period>
                        <period year="2075">
                            <agProdChange>-0.000102</agProdChange>
                        </period>
                        <period year="2080">
                            <agProdChange>0.000719</agProdChange>
                        </period>
                        <period year="2085">
                            <agProdChange>0.000154</agProdChange>
                        </period>
                        <period year="2090">
                            <agProdChange>0.00174</agProdChange>
                        </period>
                        <period year="2095">
                            <agProdChange>-0.000554</agProdChange>
                        </period>
                        <period year="2100">
                            <agProdChange>0.001488</agProdChange>
                        </period>
                    </AgProductionTechnology>
                    <AgProductionTechnology name="Root_Tuber_NelsonR_IRR_lo">
                        <period year="2015">
                            <agProdChange>0.005438</agProdChange>
                        </period>
                        <period year="2020">
                            <agProdChange>0.002712</agProdChange>
                        </period>
                        <period year="2025">
                            <agProdChange>0.002973</agProdChange>
                        </period>
                        <period year="2030">
                            <agProdChange>0.00301</agProdChange>
                        </period>
                        <period year="2035">
                            <agProdChange>0.003123</agProdChange>
                        </period>
                        <period year="2040">
                            <agProdChange>0.004506</agProdChange>
                        </period>
                        <period year="2045">
                            <agProdChange>0.004281</agProdChange>
                        </period>
                        <period year="2050">
                            <agProdChange>0.004745</agProdChange>
                        </period>
                        <period year="2055">
                            <agProdChange>0.003315</agProdChange>
                        </period>
                        <period year="2060">
                            <agProdChange>0.001551</agProdChange>
                        </period>
                        <period year="2065">
                            <agProdChange>0.003705</agProdChange>
                        </period>
                        <period year="2070">
                            <agProdChange>0.001743</agProdChange>
                        </period>
                        <period year="2075">
                            <agProdChange>-0.000102</agProdChange>
                        </period>
                        <period year="2080">
                            <agProdChange>0.000719</agProdChange>
                        </period>
                        <period year="2085">
                            <agProdChange>0.000154</agProdChange>
                        </period>
                        <period year="2090">
                            <agProdChange>0.00174</agProdChange>
                        </period>
                        <period year="2095">
                            <agProdChange>-0.000554</agProdChange>
                        </period>
                        <period year="2100">
                            <agProdChange>0.001488</agProdChange>
                        </period>
                    </AgProductionTechnology>
                    <AgProductionTechnology name="Root_Tuber_NelsonR_RFD_hi">
                        <period year="2015">
                            <agProdChange>0.009688</agProdChange>
                        </period>
                        <period year="2020">
                            <agProdChange>-0.002939</agProdChange>
                        </period>
                        <period year="2025">
                            <agProdChange>0.000843</agProdChange>
                        </period>
                        <period year="2030">
                            <agProdChange>0.002538</agProdChange>
                        </period>
                        <period year="2035">
                            <agProdChange>0.000139</agProdChange>
                        </period>
                        <period year="2040">
                            <agProdChange>0.006945</agProdChange>
                        </period>
                        <period year="2045">
                            <agProdChange>0.010436</agProdChange>
                        </period>
                        <period year="2050">
                            <agProdChange>0.00866</agProdChange>
                        </period>
                        <period year="2055">
                            <agProdChange>0.010854</agProdChange>
                        </period>
                        <period year="2060">
                            <agProdChange>0.007528</agProdChange>
                        </period>
                        <period year="2065">
                            <agProdChange>0.009107</agProdChange>
                        </period>
                        <period year="2070">
                            <agProdChange>0.005173</agProdChange>
                        </period>
                        <period year="2075">
                            <agProdChange>-0.000652</agProdChange>
                        </period>
                        <period year="2080">
                            <agProdChange>0.003964</agProdChange>
                        </period>
                        <period year="2085">
                            <agProdChange>0.006973</agProdChange>
                        </period>
                        <period year="2090">
                            <agProdChange>0.001701</agProdChange>
                        </period>
                        <period year="2095">
                            <agProdChange>-0.001521</agProdChange>
                        </period>
                        <period year="2100">
                            <agProdChange>0.000482</agProdChange>
                        </period>
                    </AgProductionTechnology>
                    <AgProductionTechnology name="Root_Tuber_NelsonR_RFD_lo">
                        <period year="2015">
                            <agProdChange>0.009688</agProdChange>
                        </period>
                        <period year="2020">
                            <agProdChange>-0.002939</agProdChange>
                        </period>
                        <period year="2025">
                            <agProdChange>0.000843</agProdChange>
                        </period>
                        <period year="2030">
                            <agProdChange>0.002538</agProdChange>
                        </period>
                        <period year="2035">
                            <agProdChange>0.000139</agProdChange>
                        </period>
                        <period year="2040">
                            <agProdChange>0.006945</agProdChange>
                        </period>
                        <period year="2045">
                            <agProdChange>0.010436</agProdChange>
                        </period>
                        <period year="2050">
                            <agProdChange>0.00866</agProdChange>
                        </period>
                        <period year="2055">
                            <agProdChange>0.010854</agProdChange>
                        </period>
                        <period year="2060">
                            <agProdChange>0.007528</agProdChange>
                        </period>
                        <period year="2065">
                            <agProdChange>0.009107</agProdChange>
                        </period>
                        <period year="2070">
                            <agProdChange>0.005173</agProdChange>
                        </period>
                        <period year="2075">
                            <agProdChange>-0.000652</agProdChange>
                        </period>
                        <period year="2080">
                            <agProdChange>0.003964</agProdChange>
                        </period>
                        <period year="2085">
                            <agProdChange>0.006973</agProdChange>
                        </period>
                        <period year="2090">
                            <agProdChange>0.001701</agProdChange>
                        </period>
                        <period year="2095">
                            <agProdChange>-0.001521</agProdChange>
                        </period>
                        <period year="2100">
                            <agProdChange>0.000482</agProdChange>
                        </period>
                    </AgProductionTechnology>
                </AgSupplySubsector>
                <AgSupplySubsector name="Root_Tuber_FraserR">
                    <AgProductionTechnology name="Root_Tuber_FraserR_IRR_hi">
                        <period year="2015">
                            <agProdChange>0.002731</agProdChange>
                        </period>
                        <period year="2020">
                            <agProdChange>0.003339</agProdChange>
                        </period>
                        <period year="2025">
                            <agProdChange>0.002705</agProdChange>
                        </period>
                        <period year="2030">
                            <agProdChange>0.005551</agProdChange>
                        </period>
                        <period year="2035">
                            <agProdChange>0.005234</agProdChange>
                        </period>
                        <period year="2040">
                            <agProdChange>0.00426</agProdChange>
                        </period>
                        <period year="2045">
                            <agProdChange>0.003923</agProdChange>
                        </period>
                        <period year="2050">
                            <agProdChange>0.002518</agProdChange>
                        </period>
                        <period year="2055">
                            <agProdChange>0.004335</agProdChange>
                        </period>
                        <period year="2060">
                            <agProdChange>-0.000543</agProdChange>
                        </period>
                        <period year="2065">
                            <agProdChange>0.002573</agProdChange>
                        </period>
                        <period year="2070">
                            <agProdChange>-0.000374</agProdChange>
                        </period>
                        <period year="2075">
                            <agProdChange>0.001399</agProdChange>
                        </period>
                        <period year="2080">
                            <agProdChange>0.000604</agProdChange>
                        </period>
                        <period year="2085">
                            <agProdChange>-4.4e-05</agProdChange>
                        </period>
                        <period year="2090">
                            <agProdChange>0.002216</agProdChange>
                        </period>
                        <period year="2095">
                            <agProdChange>-0.000835</agProdChange>
                        </period>
                        <period year="2100">
                            <agProdChange>0.001312</agProdChange>
                        </period>
                    </AgProductionTechnology>
                    <AgProductionTechnology name="Root_Tuber_FraserR_IRR_lo">
                        <period year="2015">
                            <agProdChange>0.002731</agProdChange>
                        </period>
                        <period year="2020">
                            <agProdChange>0.003339</agProdChange>
                        </period>
                        <period year="2025">
                            <agProdChange>0.002705</agProdChange>
                        </period>
                        <period year="2030">
                            <agProdChange>0.005551</agProdChange>
                        </period>
                        <period year="2035">
                            <agProdChange>0.005234</agProdChange>
                        </period>
                        <period year="2040">
                            <agProdChange>0.00426</agProdChange>
                        </period>
                        <period year="2045">
                            <agProdChange>0.003923</agProdChange>
                        </period>
                        <period year="2050">
                            <agProdChange>0.002518</agProdChange>
                        </period>
                        <period year="2055">
                            <agProdChange>0.004335</agProdChange>
                        </period>
                        <period year="2060">
                            <agProdChange>-0.000543</agProdChange>
                        </period>
                        <period year="2065">
                            <agProdChange>0.002573</agProdChange>
                        </period>
                        <period year="2070">
                            <agProdChange>-0.000374</agProdChange>
                        </period>
                        <period year="2075">
                            <agProdChange>0.001399</agProdChange>
                        </period>
                        <period year="2080">
                            <agProdChange>0.000604</agProdChange>
                        </period>
                        <period year="2085">
                            <agProdChange>-4.4e-05</agProdChange>
                        </period>
                        <period year="2090">
                            <agProdChange>0.002216</agProdChange>
                        </period>
                        <period year="2095">
                            <agProdChange>-0.000835</agProdChange>
                        </period>
                        <period year="2100">
                            <agProdChange>0.001312</agProdChange>
                        </period>
                    </AgProductionTechnology>
                    <AgProductionTechnology name="Root_Tuber_FraserR_RFD_hi">
                        <period year="2015">
                            <agProdChange>0.004303</agProdChange>
                        </period>
                        <period year="2020">
                            <agProdChange>0.000514</agProdChange>
                        </period>
                        <period year="2025">
                            <agProdChange>0.001632</agProdChange>
                        </period>
                        <period year="2030">
                            <agProdChange>0.00341</agProdChange>
                        </period>
                        <period year="2035">
                            <agProdChange>0.001556</agProdChange>
                        </period>
                        <period year="2040">
                            <agProdChange>-0.000505</agProdChange>
                        </period>
                        <period year="2045">
                            <agProdChange>0.00314</agProdChange>
                        </period>
                        <period year="2050">
                            <agProdChange>0.003513</agProdChange>
                        </period>
                        <period year="2055">
                            <agProdChange>0.004736</agProdChange>
                        </period>
                        <period year="2060">
                            <agProdChange>0.000244</agProdChange>
                        </period>
                        <period year="2065">
                            <agProdChange>0.004602</agProdChange>
                        </period>
                        <period year="2070">
                            <agProdChange>0.00177</agProdChange>
                        </period>
                        <period year="2075">
                            <agProdChange>3.8e-05</agProdChange>
                        </period>
                        <period year="2080">
                            <agProdChange>0.001123</agProdChange>
                        </period>
                        <period year="2085">
                            <agProdChange>-0.000727</agProdChange>
                        </period>
                        <period year="2090">
                            <agProdChange>0.00236</agProdChange>
                        </period>
                        <period year="2095">
                            <agProdChange>-0.001117</agProdChange>
                        </period>
                        <period year="2100">
                            <agProdChange>0.000646</agProdChange>
                        </period>
                    </AgProductionTechnology>
                    <AgProductionTechnology name="Root_Tuber_FraserR_RFD_lo">
                        <period year="2015">
                            <agProdChange>0.004303</agProdChange>
                        </period>
                        <period year="2020">
                            <agProdChange>0.000514</agProdChange>
                        </period>
                        <period year="2025">
                            <agProdChange>0.001632</agProdChange>
                        </period>
                        <period year="2030">
                            <agProdChange>0.00341</agProdChange>
                        </period>
                        <period year="2035">
                            <agProdChange>0.001556</agProdChange>
                        </period>
                        <period year="2040">
                            <agProdChange>-0.000505</agProdChange>
                        </period>
                        <period year="2045">
                            <agProdChange>0.00314</agProdChange>
                        </period>
                        <period year="2050">
                            <agProdChange>0.003513</agProdChange>
                        </period>
                        <period year="2055">
                            <agProdChange>0.004736</agProdChange>
                        </period>
                        <period year="2060">
                            <agProdChange>0.000244</agProdChange>
                        </period>
                        <period year="2065">
                            <agProdChange>0.004602</agProdChange>
                        </period>
                        <period year="2070">
                            <agProdChange>0.00177</agProdChange>
                        </period>
                        <period year="2075">
                            <agProdChange>3.8e-05</agProdChange>
                        </period>
                        <period year="2080">
                            <agProdChange>0.001123</agProdChange>
                        </period>
                        <period year="2085">
                            <agProdChange>-0.000727</agProdChange>
                        </period>
                        <period year="2090">
                            <agProdChange>0.00236</agProdChange>
                        </period>
                        <period year="2095">
                            <agProdChange>-0.001117</agProdChange>
                        </period>
                        <period year="2100">
                            <agProdChange>0.000646</agProdChange>
                        </period>
                    </AgProductionTechnology>
                </AgSupplySubsector>
                <AgSupplySubsector name="Root_Tuber_MexCstNW">
                    <AgProductionTechnology name="Root_Tuber_MexCstNW_IRR_hi">
                        <period year="2015">
                            <agProdChange>0.001807</agProdChange>
                        </period>
                        <period year="2020">
                            <agProdChange>0.001833</agProdChange>
                        </period>
                        <period year="2025">
                            <agProdChange>0.002498</agProdChange>
                        </period>
                        <period year="2030">
                            <agProdChange>0.004315</agProdChange>
                        </period>
                        <period year="2035">
                            <agProdChange>0.001439</agProdChange>
                        </period>
                        <period year="2040">
                            <agProdChange>0.002855</agProdChange>
                        </period>
                        <period year="2045">
                            <agProdChange>0.001271</agProdChange>
                        </period>
                        <period year="2050">
                            <agProdChange>0.004417</agProdChange>
                        </period>
                        <period year="2055">
                            <agProdChange>0.003654</agProdChange>
                        </period>
                        <period year="2060">
                            <agProdChange>0.002347</agProdChange>
                        </period>
                        <period year="2065">
                            <agProdChange>0.003315</agProdChange>
                        </period>
                        <period year="2070">
                            <agProdChange>0.002938</agProdChange>
                        </period>
                        <period year="2075">
                            <agProdChange>0.004146</agProdChange>
                        </period>
                        <period year="2080">
                            <agProdChange>6.9e-05</agProdChange>
                        </period>
                        <period year="2085">
                            <agProdChange>0.001683</agProdChange>
                        </period>
                        <period year="2090">
                            <agProdChange>0.002388</agProdChange>
                        </period>
                        <period year="2095">
                            <agProdChange>0.000623</agProdChange>
                        </period>
                        <period year="2100">
                            <agProdChange>0.001401</agProdChange>
                        </period>
                    </AgProductionTechnology>
                    <AgProductionTechnology name="Root_Tuber_MexCstNW_IRR_lo">
                        <period year="2015">
                            <agProdChange>0.001807</agProdChange>
                        </period>
                        <period year="2020">
                            <agProdChange>0.001833</agProdChange>
                        </period>
                        <period year="2025">
                            <agProdChange>0.002498</agProdChange>
                        </period>
                        <period year="2030">
                            <agProdChange>0.004315</agProdChange>
                        </period>
                        <period year="2035">
                            <agProdChange>0.001439</agProdChange>
                        </period>
                        <period year="2040">
                            <agProdChange>0.002855</agProdChange>
                        </period>
                        <period year="2045">
                            <agProdChange>0.001271</agProdChange>
                        </period>
                        <period year="2050">
                            <agProdChange>0.004417</agProdChange>
                        </period>
                        <period year="2055">
                            <agProdChange>0.003654</agProdChange>
                        </period>
                        <period year="2060">
                            <agProdChange>0.002347</agProdChange>
                        </period>
                        <period year="2065">
                            <agProdChange>0.003315</agProdChange>
                        </period>
                        <period year="2070">
                            <agProdChange>0.002938</agProdChange>
                        </period>
                        <period year="2075">
                            <agProdChange>0.004146</agProdChange>
                        </period>
                        <period year="2080">
                            <agProdChange>6.9e-05</agProdChange>
                        </period>
                        <period year="2085">
                            <agProdChange>0.001683</agProdChange>
                        </period>
                        <period year="2090">
                            <agProdChange>0.002388</agProdChange>
                        </period>
                        <period year="2095">
                            <agProdChange>0.000623</agProdChange>
                        </period>
                        <period year="2100">
                            <agProdChange>0.001401</agProdChange>
                        </period>
                    </AgProductionTechnology>
                    <AgProductionTechnology name="Root_Tuber_MexCstNW_RFD_hi">
                        <period year="2015">
                            <agProdChange>0.007705</agProdChange>
                        </period>
                        <period year="2020">
                            <agProdChange>-0.002267</agProdChange>
                        </period>
                        <period year="2025">
                            <agProdChange>0.007199</agProdChange>
                        </period>
                        <period year="2030">
                            <agProdChange>0.007577</agProdChange>
                        </period>
                        <period year="2035">
                            <agProdChange>0.008819</agProdChange>
                        </period>
                        <period year="2040">
                            <agProdChange>0.005766</agProdChange>
                        </period>
                        <period year="2045">
                            <agProdChange>0.004198</agProdChange>
                        </period>
                        <period year="2050">
                            <agProdChange>0.006265</agProdChange>
                        </period>
                        <period year="2055">
                            <agProdChange>0.000124</agProdChange>
                        </period>
                        <period year="2060">
                            <agProdChange>0.00257</agProdChange>
                        </period>
                        <period year="2065">
                            <agProdChange>-0.000457</agProdChange>
                        </period>
                        <period year="2070">
                            <agProdChange>0.003024</agProdChange>
                        </period>
                        <period year="2075">
                            <agProdChange>0.00579</agProdChange>
                        </period>
                        <period year="2080">
                            <agProdChange>0.007087</agProdChange>
                        </period>
                        <period year="2085">
                            <agProdChange>0.006279</agProdChange>
                        </period>
                        <period year="2090">
                            <agProdChange>0.003702</agProdChange>
                        </period>
                        <period year="2095">
                            <agProdChange>0.004421</agProdChange>
                        </period>
                        <period year="2100">
                            <agProdChange>0.001</agProdChange>
                        </period>
                    </AgProductionTechnology>
                    <AgProductionTechnology name="Root_Tuber_MexCstNW_RFD_lo">
                        <period year="2015">
                            <agProdChange>0.007705</agProdChange>
                        </period>
                        <period year="2020">
                            <agProdChange>-0.002267</agProdChange>
                        </period>
                        <period year="2025">
                            <agProdChange>0.007199</agProdChange>
                        </period>
                        <period year="2030">
                            <agProdChange>0.007577</agProdChange>
                        </period>
                        <period year="2035">
                            <agProdChange>0.008819</agProdChange>
                        </period>
                        <period year="2040">
                            <agProdChange>0.005766</agProdChange>
                        </period>
                        <period year="2045">
                            <agProdChange>0.004198</agProdChange>
                        </period>
                        <period year="2050">
                            <agProdChange>0.006265</agProdChange>
                        </period>
                        <period year="2055">
                            <agProdChange>0.000124</agProdChange>
                        </period>
                        <period year="2060">
                            <agProdChange>0.00257</agProdChange>
                        </period>
                        <period year="2065">
                            <agProdChange>-0.000457</agProdChange>
                        </period>
                        <period year="2070">
                            <agProdChange>0.003024</agProdChange>
                        </period>
                        <period year="2075">
                            <agProdChange>0.00579</agProdChange>
                        </period>
                        <period year="2080">
                            <agProdChange>0.007087</agProdChange>
                        </period>
                        <period year="2085">
                            <agProdChange>0.006279</agProdChange>
                        </period>
                        <period year="2090">
                            <agProdChange>0.003702</agProdChange>
                        </period>
                        <period year="2095">
                            <agProdChange>0.004421</agProdChange>
                        </period>
                        <period year="2100">
                            <agProdChange>0.001</agProdChange>
                        </period>
                    </AgProductionTechnology>
                </AgSupplySubsector>
                <AgSupplySubsector name="Root_Tuber_Caribbean">
                    <AgProductionTechnology name="Root_Tuber_Caribbean_IRR_hi">
                        <period year="2015">
                            <agProdChange>0.003362</agProdChange>
                        </period>
                        <period year="2020">
                            <agProdChange>0.003042</agProdChange>
                        </period>
                        <period year="2025">
                            <agProdChange>0.00284</agProdChange>
                        </period>
                        <period year="2030">
                            <agProdChange>0.003255</agProdChange>
                        </period>
                        <period year="2035">
                            <agProdChange>0.005391</agProdChange>
                        </period>
                        <period year="2040">
                            <agProdChange>0.003147</agProdChange>
                        </period>
                        <period year="2045">
                            <agProdChange>0.004713</agProdChange>
                        </period>
                        <period year="2050">
                            <agProdChange>0.002166</agProdChange>
                        </period>
                        <period year="2055">
                            <agProdChange>0.0043</agProdChange>
                        </period>
                        <period year="2060">
                            <agProdChange>0.002933</agProdChange>
                        </period>
                        <period year="2065">
                            <agProdChange>0.003844</agProdChange>
                        </period>
                        <period year="2070">
                            <agProdChange>0.003187</agProdChange>
                        </period>
                        <period year="2075">
                            <agProdChange>0.002294</agProdChange>
                        </period>
                        <period year="2080">
                            <agProdChange>0.002634</agProdChange>
                        </period>
                        <period year="2085">
                            <agProdChange>0.001858</agProdChange>
                        </period>
                        <period year="2090">
                            <agProdChange>0.002145</agProdChange>
                        </period>
                        <period year="2095">
                            <agProdChange>0.000154</agProdChange>
                        </period>
                        <period year="2100">
                            <agProdChange>0.001009</agProdChange>
                        </period>
                    </AgProductionTechnology>
                    <AgProductionTechnology name="Root_Tuber_Caribbean_IRR_lo">
                        <period year="2015">
                            <agProdChange>0.003362</agProdChange>
                        </period>
                        <period year="2020">
                            <agProdChange>0.003042</agProdChange>
                        </period>
                        <period year="2025">
                            <agProdChange>0.00284</agProdChange>
                        </period>
                        <period year="2030">
                            <agProdChange>0.003255</agProdChange>
                        </period>
                        <period year="2035">
                            <agProdChange>0.005391</agProdChange>
                        </period>
                        <period year="2040">
                            <agProdChange>0.003147</agProdChange>
                        </period>
                        <period year="2045">
                            <agProdChange>0.004713</agProdChange>
                        </period>
                        <period year="2050">
                            <agProdChange>0.002166</agProdChange>
                        </period>
                        <period year="2055">
                            <agProdChange>0.0043</agProdChange>
                        </period>
                        <period year="2060">
                            <agProdChange>0.002933</agProdChange>
                        </period>
                        <period year="2065">
                            <agProdChange>0.003844</agProdChange>
                        </period>
                        <period year="2070">
                            <agProdChange>0.003187</agProdChange>
                        </period>
                        <period year="2075">
                            <agProdChange>0.002294</agProdChange>
                        </period>
                        <period year="2080">
                            <agProdChange>0.002634</agProdChange>
                        </period>
                        <period year="2085">
                            <agProdChange>0.001858</agProdChange>
                        </period>
                        <period year="2090">
                            <agProdChange>0.002145</agProdChange>
                        </period>
                        <period year="2095">
                            <agProdChange>0.000154</agProdChange>
                        </period>
                        <period year="2100">
                            <agProdChange>0.001009</agProdChange>
                        </period>
                    </AgProductionTechnology>
                    <AgProductionTechnology name="Root_Tuber_Caribbean_RFD_hi">
                        <period year="2015">
                            <agProdChange>-0.00052</agProdChange>
                        </period>
                        <period year="2020">
                            <agProdChange>0.002722</agProdChange>
                        </period>
                        <period year="2025">
                            <agProdChange>0.002802</agProdChange>
                        </period>
                        <period year="2030">
                            <agProdChange>0.001637</agProdChange>
                        </period>
                        <period year="2035">
                            <agProdChange>8.7e-05</agProdChange>
                        </period>
                        <period year="2040">
                            <agProdChange>0.001752</agProdChange>
                        </period>
                        <period year="2045">
                            <agProdChange>0.001612</agProdChange>
                        </period>
                        <period year="2050">
                            <agProdChange>0.004146</agProdChange>
                        </period>
                        <period year="2055">
                            <agProdChange>-0.001006</agProdChange>
                        </period>
                        <period year="2060">
                            <agProdChange>0.001554</agProdChange>
                        </period>
                        <period year="2065">
                            <agProdChange>0.002542</agProdChange>
                        </period>
                        <period year="2070">
                            <agProdChange>0.002394</agProdChange>
                        </period>
                        <period year="2075">
                            <agProdChange>0.001644</agProdChange>
                        </period>
                        <period year="2080">
                            <agProdChange>0.001346</agProdChange>
                        </period>
                        <period year="2085">
                            <agProdChange>0.003512</agProdChange>
                        </period>
                        <period year="2090">
                            <agProdChange>-0.000191</agProdChange>
                        </period>
                        <period year="2095">
                            <agProdChange>0.004792</agProdChange>
                        </period>
                        <period year="2100">
                            <agProdChange>0.003231</agProdChange>
                        </period>
                    </AgProductionTechnology>
                    <AgProductionTechnology name="Root_Tuber_Caribbean_RFD_lo">
                        <period year="2015">
                            <agProdChange>-0.00052</agProdChange>
                        </period>
                        <period year="2020">
                            <agProdChange>0.002722</agProdChange>
                        </period>
                        <period year="2025">
                            <agProdChange>0.002802</agProdChange>
                        </period>
                        <period year="2030">
                            <agProdChange>0.001637</agProdChange>
                        </period>
                        <period year="2035">
                            <agProdChange>8.7e-05</agProdChange>
                        </period>
                        <period year="2040">
                            <agProdChange>0.001752</agProdChange>
                        </period>
                        <period year="2045">
                            <agProdChange>0.001612</agProdChange>
                        </period>
                        <period year="2050">
                            <agProdChange>0.004146</agProdChange>
                        </period>
                        <period year="2055">
                            <agProdChange>-0.001006</agProdChange>
                        </period>
                        <period year="2060">
                            <agProdChange>0.001554</agProdChange>
                        </period>
                        <period year="2065">
                            <agProdChange>0.002542</agProdChange>
                        </period>
                        <period year="2070">
                            <agProdChange>0.002394</agProdChange>
                        </period>
                        <period year="2075">
                            <agProdChange>0.001644</agProdChange>
                        </period>
                        <period year="2080">
                            <agProdChange>0.001346</agProdChange>
                        </period>
                        <period year="2085">
                            <agProdChange>0.003512</agProdChange>
                        </period>
                        <period year="2090">
                            <agProdChange>-0.000191</agProdChange>
                        </period>
                        <period year="2095">
                            <agProdChange>0.004792</agProdChange>
                        </period>
                        <period year="2100">
                            <agProdChange>0.003231</agProdChange>
                        </period>
                    </AgProductionTechnology>
                </AgSupplySubsector>
                <AgSupplySubsector name="Root_Tuber_California">
                    <AgProductionTechnology name="Root_Tuber_California_IRR_hi">
                        <period year="2015">
                            <agProdChange>0.002784</agProdChange>
                        </period>
                        <period year="2020">
                            <agProdChange>0.00245</agProdChange>
                        </period>
                        <period year="2025">
                            <agProdChange>0.001088</agProdChange>
                        </period>
                        <period year="2030">
                            <agProdChange>0.00135</agProdChange>
                        </period>
                        <period year="2035">
                            <agProdChange>0.002498</agProdChange>
                        </period>
                        <period year="2040">
                            <agProdChange>0.003085</agProdChange>
                        </period>
                        <period year="2045">
                            <agProdChange>0.00382</agProdChange>
                        </period>
                        <period year="2050">
                            <agProdChange>0.002207</agProdChange>
                        </period>
                        <period year="2055">
                            <agProdChange>0.002303</agProdChange>
                        </period>
                        <period year="2060">
                            <agProdChange>0.003129</agProdChange>
                        </period>
                        <period year="2065">
                            <agProdChange>0.003036</agProdChange>
                        </period>
                        <period year="2070">
                            <agProdChange>0.001987</agProdChange>
                        </period>
                        <period year="2075">
                            <agProdChange>0.000461</agProdChange>
                        </period>
                        <period year="2080">
                            <agProdChange>0.002439</agProdChange>
                        </period>
                        <period year="2085">
                            <agProdChange>0.001529</agProdChange>
                        </period>
                        <period year="2090">
                            <agProdChange>0.000846</agProdChange>
                        </period>
                        <period year="2095">
                            <agProdChange>0.000989</agProdChange>
                        </period>
                        <period year="2100">
                            <agProdChange>0.001318</agProdChange>
                        </period>
                    </AgProductionTechnology>
                    <AgProductionTechnology name="Root_Tuber_California_IRR_lo">
                        <period year="2015">
                            <agProdChange>0.002784</agProdChange>
                        </period>
                        <period year="2020">
                            <agProdChange>0.00245</agProdChange>
                        </period>
                        <period year="2025">
                            <agProdChange>0.001088</agProdChange>
                        </period>
                        <period year="2030">
                            <agProdChange>0.00135</agProdChange>
                        </period>
                        <period year="2035">
                            <agProdChange>0.002498</agProdChange>
                        </period>
                        <period year="2040">
                            <agProdChange>0.003085</agProdChange>
                        </period>
                        <period year="2045">
                            <agProdChange>0.00382</agProdChange>
                        </period>
                        <period year="2050">
                            <agProdChange>0.002207</agProdChange>
                        </period>
                        <period year="2055">
                            <agProdChange>0.002303</agProdChange>
                        </period>
                        <period year="2060">
                            <agProdChange>0.003129</agProdChange>
                        </period>
                        <period year="2065">
                            <agProdChange>0.003036</agProdChange>
                        </period>
                        <period year="2070">
                            <agProdChange>0.001987</agProdChange>
                        </period>
                        <period year="2075">
                            <agProdChange>0.000461</agProdChange>
                        </period>
                        <period year="2080">
                            <agProdChange>0.002439</agProdChange>
                        </period>
                        <period year="2085">
                            <agProdChange>0.001529</agProdChange>
                        </period>
                        <period year="2090">
                            <agProdChange>0.000846</agProdChange>
                        </period>
                        <period year="2095">
                            <agProdChange>0.000989</agProdChange>
                        </period>
                        <period year="2100">
                            <agProdChange>0.001318</agProdChange>
                        </period>
                    </AgProductionTechnology>
                    <AgProductionTechnology name="Root_Tuber_California_RFD_hi">
                        <period year="2015">
                            <agProdChange>0.014754</agProdChange>
                        </period>
                        <period year="2020">
                            <agProdChange>0.00521</agProdChange>
                        </period>
                        <period year="2025">
                            <agProdChange>0.004268</agProdChange>
                        </period>
                        <period year="2030">
                            <agProdChange>-6.1e-05</agProdChange>
                        </period>
                        <period year="2035">
                            <agProdChange>0.002119</agProdChange>
                        </period>
                        <period year="2040">
                            <agProdChange>0.009913</agProdChange>
                        </period>
                        <period year="2045">
                            <agProdChange>-0.0033</agProdChange>
                        </period>
                        <period year="2050">
                            <agProdChange>0.019157</agProdChange>
                        </period>
                        <period year="2055">
                            <agProdChange>0.007572</agProdChange>
                        </period>
                        <period year="2060">
                            <agProdChange>0.002</agProdChange>
                        </period>
                        <period year="2065">
                            <agProdChange>0.002</agProdChange>
                        </period>
                        <period year="2070">
                            <agProdChange>0.0018</agProdChange>
                        </period>
                        <period year="2075">
                            <agProdChange>0.0017</agProdChange>
                        </period>
                        <period year="2080">
                            <agProdChange>0.0015</agProdChange>
                        </period>
                        <period year="2085">
                            <agProdChange>0.0013</agProdChange>
                        </period>
                        <period year="2090">
                            <agProdChange>0.0012</agProdChange>
                        </period>
                        <period year="2095">
                            <agProdChange>0.001</agProdChange>
                        </period>
                        <period year="2100">
                            <agProdChange>0.001</agProdChange>
                        </period>
                    </AgProductionTechnology>
                    <AgProductionTechnology name="Root_Tuber_California_RFD_lo">
                        <period year="2015">
                            <agProdChange>0.014754</agProdChange>
                        </period>
                        <period year="2020">
                            <agProdChange>0.00521</agProdChange>
                        </period>
                        <period year="2025">
                            <agProdChange>0.004268</agProdChange>
                        </period>
                        <period year="2030">
                            <agProdChange>-6.1e-05</agProdChange>
                        </period>
                        <period year="2035">
                            <agProdChange>0.002119</agProdChange>
                        </period>
                        <period year="2040">
                            <agProdChange>0.009913</agProdChange>
                        </period>
                        <period year="2045">
                            <agProdChange>-0.0033</agProdChange>
                        </period>
                        <period year="2050">
                            <agProdChange>0.019157</agProdChange>
                        </period>
                        <period year="2055">
                            <agProdChange>0.007572</agProdChange>
                        </period>
                        <period year="2060">
                            <agProdChange>0.002</agProdChange>
                        </period>
                        <period year="2065">
                            <agProdChange>0.002</agProdChange>
                        </period>
                        <period year="2070">
                            <agProdChange>0.0018</agProdChange>
                        </period>
                        <period year="2075">
                            <agProdChange>0.0017</agProdChange>
                        </period>
                        <period year="2080">
                            <agProdChange>0.0015</agProdChange>
                        </period>
                        <period year="2085">
                            <agProdChange>0.0013</agProdChange>
                        </period>
                        <period year="2090">
                            <agProdChange>0.0012</agProdChange>
                        </period>
                        <period year="2095">
                            <agProdChange>0.001</agProdChange>
                        </period>
                        <period year="2100">
                            <agProdChange>0.001</agProdChange>
                        </period>
                    </AgProductionTechnology>
                </AgSupplySubsector>
                <AgSupplySubsector name="Root_Tuber_MissppRN">
                    <AgProductionTechnology name="Root_Tuber_MissppRN_IRR_hi">
                        <period year="2015">
                            <agProdChange>0.001074</agProdChange>
                        </period>
                        <period year="2020">
                            <agProdChange>0.004003</agProdChange>
                        </period>
                        <period year="2025">
                            <agProdChange>0.001633</agProdChange>
                        </period>
                        <period year="2030">
                            <agProdChange>0.002819</agProdChange>
                        </period>
                        <period year="2035">
                            <agProdChange>0.00277</agProdChange>
                        </period>
                        <period year="2040">
                            <agProdChange>0.003936</agProdChange>
                        </period>
                        <period year="2045">
                            <agProdChange>0.004309</agProdChange>
                        </period>
                        <period year="2050">
                            <agProdChange>0.002241</agProdChange>
                        </period>
                        <period year="2055">
                            <agProdChange>0.003839</agProdChange>
                        </period>
                        <period year="2060">
                            <agProdChange>0.003544</agProdChange>
                        </period>
                        <period year="2065">
                            <agProdChange>0.005442</agProdChange>
                        </period>
                        <period year="2070">
                            <agProdChange>0.00236</agProdChange>
                        </period>
                        <period year="2075">
                            <agProdChange>0.002511</agProdChange>
                        </period>
                        <period year="2080">
                            <agProdChange>0.00304</agProdChange>
                        </period>
                        <period year="2085">
                            <agProdChange>0.000593</agProdChange>
                        </period>
                        <period year="2090">
                            <agProdChange>0.001888</agProdChange>
                        </period>
                        <period year="2095">
                            <agProdChange>-0.000908</agProdChange>
                        </period>
                        <period year="2100">
                            <agProdChange>0.000632</agProdChange>
                        </period>
                    </AgProductionTechnology>
                    <AgProductionTechnology name="Root_Tuber_MissppRN_IRR_lo">
                        <period year="2015">
                            <agProdChange>0.001074</agProdChange>
                        </period>
                        <period year="2020">
                            <agProdChange>0.004003</agProdChange>
                        </period>
                        <period year="2025">
                            <agProdChange>0.001633</agProdChange>
                        </period>
                        <period year="2030">
                            <agProdChange>0.002819</agProdChange>
                        </period>
                        <period year="2035">
                            <agProdChange>0.00277</agProdChange>
                        </period>
                        <period year="2040">
                            <agProdChange>0.003936</agProdChange>
                        </period>
                        <period year="2045">
                            <agProdChange>0.004309</agProdChange>
                        </period>
                        <period year="2050">
                            <agProdChange>0.002241</agProdChange>
                        </period>
                        <period year="2055">
                            <agProdChange>0.003839</agProdChange>
                        </period>
                        <period year="2060">
                            <agProdChange>0.003544</agProdChange>
                        </period>
                        <period year="2065">
                            <agProdChange>0.005442</agProdChange>
                        </period>
                        <period year="2070">
                            <agProdChange>0.00236</agProdChange>
                        </period>
                        <period year="2075">
                            <agProdChange>0.002511</agProdChange>
                        </period>
                        <period year="2080">
                            <agProdChange>0.00304</agProdChange>
                        </period>
                        <period year="2085">
                            <agProdChange>0.000593</agProdChange>
                        </period>
                        <period year="2090">
                            <agProdChange>0.001888</agProdChange>
                        </period>
                        <period year="2095">
                            <agProdChange>-0.000908</agProdChange>
                        </period>
                        <period year="2100">
                            <agProdChange>0.000632</agProdChange>
                        </period>
                    </AgProductionTechnology>
                    <AgProductionTechnology name="Root_Tuber_MissppRN_RFD_hi">
                        <period year="2015">
                            <agProdChange>-0.002078</agProdChange>
                        </period>
                        <period year="2020">
                            <agProdChange>0.00813</agProdChange>
                        </period>
                        <period year="2025">
                            <agProdChange>0.000641</agProdChange>
                        </period>
                        <period year="2030">
                            <agProdChange>0.005687</agProdChange>
                        </period>
                        <period year="2035">
                            <agProdChange>0.004081</agProdChange>
                        </period>
                        <period year="2040">
                            <agProdChange>0.009258</agProdChange>
                        </period>
                        <period year="2045">
                            <agProdChange>0.008707</agProdChange>
                        </period>
                        <period year="2050">
                            <agProdChange>0.008685</agProdChange>
                        </period>
                        <period year="2055">
                            <agProdChange>0.009905</agProdChange>
                        </period>
                        <period year="2060">
                            <agProdChange>0.009978</agProdChange>
                        </period>
                        <period year="2065">
                            <agProdChange>0.009344</agProdChange>
                        </period>
                        <period year="2070">
                            <agProdChange>0.0018</agProdChange>
                        </period>
                        <period year="2075">
                            <agProdChange>0.0017</agProdChange>
                        </period>
                        <period year="2080">
                            <agProdChange>0.0015</agProdChange>
                        </period>
                        <period year="2085">
                            <agProdChange>0.0013</agProdChange>
                        </period>
                        <period year="2090">
                            <agProdChange>0.0012</agProdChange>
                        </period>
                        <period year="2095">
                            <agProdChange>0.001</agProdChange>
                        </period>
                        <period year="2100">
                            <agProdChange>0.001</agProdChange>
                        </period>
                    </AgProductionTechnology>
                    <AgProductionTechnology name="Root_Tuber_MissppRN_RFD_lo">
                        <period year="2015">
                            <agProdChange>-0.002078</agProdChange>
                        </period>
                        <period year="2020">
                            <agProdChange>0.00813</agProdChange>
                        </period>
                        <period year="2025">
                            <agProdChange>0.000641</agProdChange>
                        </period>
                        <period year="2030">
                            <agProdChange>0.005687</agProdChange>
                        </period>
                        <period year="2035">
                            <agProdChange>0.004081</agProdChange>
                        </period>
                        <period year="2040">
                            <agProdChange>0.009258</agProdChange>
                        </period>
                        <period year="2045">
                            <agProdChange>0.008707</agProdChange>
                        </period>
                        <period year="2050">
                            <agProdChange>0.008685</agProdChange>
                        </period>
                        <period year="2055">
                            <agProdChange>0.009905</agProdChange>
                        </period>
                        <period year="2060">
                            <agProdChange>0.009978</agProdChange>
                        </period>
                        <period year="2065">
                            <agProdChange>0.009344</agProdChange>
                        </period>
                        <period year="2070">
                            <agProdChange>0.0018</agProdChange>
                        </period>
                        <period year="2075">
                            <agProdChange>0.0017</agProdChange>
                        </period>
                        <period year="2080">
                            <agProdChange>0.0015</agProdChange>
                        </period>
                        <period year="2085">
                            <agProdChange>0.0013</agProdChange>
                        </period>
                        <period year="2090">
                            <agProdChange>0.0012</agProdChange>
                        </period>
                        <period year="2095">
                            <agProdChange>0.001</agProdChange>
                        </period>
                        <period year="2100">
                            <agProdChange>0.001</agProdChange>
                        </period>
                    </AgProductionTechnology>
                </AgSupplySubsector>
                <AgSupplySubsector name="Root_Tuber_MissppRS">
                    <AgProductionTechnology name="Root_Tuber_MissppRS_IRR_hi">
                        <period year="2015">
                            <agProdChange>0.004371</agProdChange>
                        </period>
                        <period year="2020">
                            <agProdChange>0.003176</agProdChange>
                        </period>
                        <period year="2025">
                            <agProdChange>0.00302</agProdChange>
                        </period>
                        <period year="2030">
                            <agProdChange>0.005025</agProdChange>
                        </period>
                        <period year="2035">
                            <agProdChange>0.004731</agProdChange>
                        </period>
                        <period year="2040">
                            <agProdChange>0.004816</agProdChange>
                        </period>
                        <period year="2045">
                            <agProdChange>0.004134</agProdChange>
                        </period>
                        <period year="2050">
                            <agProdChange>0.002949</agProdChange>
                        </period>
                        <period year="2055">
                            <agProdChange>0.003991</agProdChange>
                        </period>
                        <period year="2060">
                            <agProdChange>0.004637</agProdChange>
                        </period>
                        <period year="2065">
                            <agProdChange>0.004303</agProdChange>
                        </period>
                        <period year="2070">
                            <agProdChange>0.004016</agProdChange>
                        </period>
                        <period year="2075">
                            <agProdChange>0.00385</agProdChange>
                        </period>
                        <period year="2080">
                            <agProdChange>0.003129</agProdChange>
                        </period>
                        <period year="2085">
                            <agProdChange>0.002509</agProdChange>
                        </period>
                        <period year="2090">
                            <agProdChange>0.001151</agProdChange>
                        </period>
                        <period year="2095">
                            <agProdChange>0.001031</agProdChange>
                        </period>
                        <period year="2100">
                            <agProdChange>0.001285</agProdChange>
                        </period>
                    </AgProductionTechnology>
                    <AgProductionTechnology name="Root_Tuber_MissppRS_IRR_lo">
                        <period year="2015">
                            <agProdChange>0.004371</agProdChange>
                        </period>
                        <period year="2020">
                            <agProdChange>0.003176</agProdChange>
                        </period>
                        <period year="2025">
                            <agProdChange>0.00302</agProdChange>
                        </period>
                        <period year="2030">
                            <agProdChange>0.005025</agProdChange>
                        </period>
                        <period year="2035">
                            <agProdChange>0.004731</agProdChange>
                        </period>
                        <period year="2040">
                            <agProdChange>0.004816</agProdChange>
                        </period>
                        <period year="2045">
                            <agProdChange>0.004134</agProdChange>
                        </period>
                        <period year="2050">
                            <agProdChange>0.002949</agProdChange>
                        </period>
                        <period year="2055">
                            <agProdChange>0.003991</agProdChange>
                        </period>
                        <period year="2060">
                            <agProdChange>0.004637</agProdChange>
                        </period>
                        <period year="2065">
                            <agProdChange>0.004303</agProdChange>
                        </period>
                        <period year="2070">
                            <agProdChange>0.004016</agProdChange>
                        </period>
                        <period year="2075">
                            <agProdChange>0.00385</agProdChange>
                        </period>
                        <period year="2080">
                            <agProdChange>0.003129</agProdChange>
                        </period>
                        <period year="2085">
                            <agProdChange>0.002509</agProdChange>
                        </period>
                        <period year="2090">
                            <agProdChange>0.001151</agProdChange>
                        </period>
                        <period year="2095">
                            <agProdChange>0.001031</agProdChange>
                        </period>
                        <period year="2100">
                            <agProdChange>0.001285</agProdChange>
                        </period>
                    </AgProductionTechnology>
                    <AgProductionTechnology name="Root_Tuber_MissppRS_RFD_hi">
                        <period year="2015">
                            <agProdChange>0.007119</agProdChange>
                        </period>
                        <period year="2020">
                            <agProdChange>0.006416</agProdChange>
                        </period>
                        <period year="2025">
                            <agProdChange>0.003686</agProdChange>
                        </period>
                        <period year="2030">
                            <agProdChange>0.004589</agProdChange>
                        </period>
                        <period year="2035">
                            <agProdChange>0.00811</agProdChange>
                        </period>
                        <period year="2040">
                            <agProdChange>0.008952</agProdChange>
                        </period>
                        <period year="2045">
                            <agProdChange>0.00703</agProdChange>
                        </period>
                        <period year="2050">
                            <agProdChange>0.008778</agProdChange>
                        </period>
                        <period year="2055">
                            <agProdChange>0.008327</agProdChange>
                        </period>
                        <period year="2060">
                            <agProdChange>0.005999</agProdChange>
                        </period>
                        <period year="2065">
                            <agProdChange>0.00583</agProdChange>
                        </period>
                        <period year="2070">
                            <agProdChange>0.00497</agProdChange>
                        </period>
                        <period year="2075">
                            <agProdChange>0.005203</agProdChange>
                        </period>
                        <period year="2080">
                            <agProdChange>0.002403</agProdChange>
                        </period>
                        <period year="2085">
                            <agProdChange>0.003397</agProdChange>
                        </period>
                        <period year="2090">
                            <agProdChange>0.001603</agProdChange>
                        </period>
                        <period year="2095">
                            <agProdChange>0.003245</agProdChange>
                        </period>
                        <period year="2100">
                            <agProdChange>0.001177</agProdChange>
                        </period>
                    </AgProductionTechnology>
                    <AgProductionTechnology name="Root_Tuber_MissppRS_RFD_lo">
                        <period year="2015">
                            <agProdChange>0.007119</agProdChange>
                        </period>
                        <period year="2020">
                            <agProdChange>0.006416</agProdChange>
                        </period>
                        <period year="2025">
                            <agProdChange>0.003686</agProdChange>
                        </period>
                        <period year="2030">
                            <agProdChange>0.004589</agProdChange>
                        </period>
                        <period year="2035">
                            <agProdChange>0.00811</agProdChange>
                        </period>
                        <period year="2040">
                            <agProdChange>0.008952</agProdChange>
                        </period>
                        <period year="2045">
                            <agProdChange>0.00703</agProdChange>
                        </period>
                        <period year="2050">
                            <agProdChange>0.008778</agProdChange>
                        </period>
                        <period year="2055">
                            <agProdChange>0.008327</agProdChange>
                        </period>
                        <period year="2060">
                            <agProdChange>0.005999</agProdChange>
                        </period>
                        <period year="2065">
                            <agProdChange>0.00583</agProdChange>
                        </period>
                        <period year="2070">
                            <agProdChange>0.00497</agProdChange>
                        </period>
                        <period year="2075">
                            <agProdChange>0.005203</agProdChange>
                        </period>
                        <period year="2080">
                            <agProdChange>0.002403</agProdChange>
                        </period>
                        <period year="2085">
                            <agProdChange>0.003397</agProdChange>
                        </period>
                        <period year="2090">
                            <agProdChange>0.001603</agProdChange>
                        </period>
                        <period year="2095">
                            <agProdChange>0.003245</agProdChange>
                        </period>
                        <period year="2100">
                            <agProdChange>0.001177</agProdChange>
                        </period>
                    </AgProductionTechnology>
                </AgSupplySubsector>
                <AgSupplySubsector name="Root_Tuber_UsaColoRN">
                    <AgProductionTechnology name="Root_Tuber_UsaColoRN_IRR_hi">
                        <period year="2015">
                            <agProdChange>0.005292</agProdChange>
                        </period>
                        <period year="2020">
                            <agProdChange>0.00296</agProdChange>
                        </period>
                        <period year="2025">
                            <agProdChange>0.0038</agProdChange>
                        </period>
                        <period year="2030">
                            <agProdChange>0.003937</agProdChange>
                        </period>
                        <period year="2035">
                            <agProdChange>0.004646</agProdChange>
                        </period>
                        <period year="2040">
                            <agProdChange>0.003877</agProdChange>
                        </period>
                        <period year="2045">
                            <agProdChange>0.004556</agProdChange>
                        </period>
                        <period year="2050">
                            <agProdChange>0.004301</agProdChange>
                        </period>
                        <period year="2055">
                            <agProdChange>0.004874</agProdChange>
                        </period>
                        <period year="2060">
                            <agProdChange>0.004671</agProdChange>
                        </period>
                        <period year="2065">
                            <agProdChange>0.003794</agProdChange>
                        </period>
                        <period year="2070">
                            <agProdChange>0.006014</agProdChange>
                        </period>
                        <period year="2075">
                            <agProdChange>0.004374</agProdChange>
                        </period>
                        <period year="2080">
                            <agProdChange>0.002706</agProdChange>
                        </period>
                        <period year="2085">
                            <agProdChange>0.000867</agProdChange>
                        </period>
                        <period year="2090">
                            <agProdChange>0.002274</agProdChange>
                        </period>
                        <period year="2095">
                            <agProdChange>0.002148</agProdChange>
                        </period>
                        <period year="2100">
                            <agProdChange>-0.001295</agProdChange>
                        </period>
                    </AgProductionTechnology>
                    <AgProductionTechnology name="Root_Tuber_UsaColoRN_IRR_lo">
                        <period year="2015">
                            <agProdChange>0.005292</agProdChange>
                        </period>
                        <period year="2020">
                            <agProdChange>0.00296</agProdChange>
                        </period>
                        <period year="2025">
                            <agProdChange>0.0038</agProdChange>
                        </period>
                        <period year="2030">
                            <agProdChange>0.003937</agProdChange>
                        </period>
                        <period year="2035">
                            <agProdChange>0.004646</agProdChange>
                        </period>
                        <period year="2040">
                            <agProdChange>0.003877</agProdChange>
                        </period>
                        <period year="2045">
                            <agProdChange>0.004556</agProdChange>
                        </period>
                        <period year="2050">
                            <agProdChange>0.004301</agProdChange>
                        </period>
                        <period year="2055">
                            <agProdChange>0.004874</agProdChange>
                        </period>
                        <period year="2060">
                            <agProdChange>0.004671</agProdChange>
                        </period>
                        <period year="2065">
                            <agProdChange>0.003794</agProdChange>
                        </period>
                        <period year="2070">
                            <agProdChange>0.006014</agProdChange>
                        </period>
                        <period year="2075">
                            <agProdChange>0.004374</agProdChange>
                        </period>
                        <period year="2080">
                            <agProdChange>0.002706</agProdChange>
                        </period>
                        <period year="2085">
                            <agProdChange>0.000867</agProdChange>
                        </period>
                        <period year="2090">
                            <agProdChange>0.002274</agProdChange>
                        </period>
                        <period year="2095">
                            <agProdChange>0.002148</agProdChange>
                        </period>
                        <period year="2100">
                            <agProdChange>-0.001295</agProdChange>
                        </period>
                    </AgProductionTechnology>
                    <AgProductionTechnology name="Root_Tuber_UsaColoRN_RFD_hi">
                        <period year="2015">
                            <agProdChange>0.018495</agProdChange>
                        </period>
                        <period year="2020">
                            <agProdChange>0.006728</agProdChange>
                        </period>
                        <period year="2025">
                            <agProdChange>0.008423</agProdChange>
                        </period>
                        <period year="2030">
                            <agProdChange>0.008258</agProdChange>
                        </period>
                        <period year="2035">
                            <agProdChange>0.003835</agProdChange>
                        </period>
                        <period year="2040">
                            <agProdChange>0.012892</agProdChange>
                        </period>
                        <period year="2045">
                            <agProdChange>-0.004865</agProdChange>
                        </period>
                        <period year="2050">
                            <agProdChange>0.006726</agProdChange>
                        </period>
                        <period year="2055">
                            <agProdChange>0.004842</agProdChange>
                        </period>
                        <period year="2060">
                            <agProdChange>0.002</agProdChange>
                        </period>
                        <period year="2065">
                            <agProdChange>0.002</agProdChange>
                        </period>
                        <period year="2070">
                            <agProdChange>0.0018</agProdChange>
                        </period>
                        <period year="2075">
                            <agProdChange>0.0017</agProdChange>
                        </period>
                        <period year="2080">
                            <agProdChange>0.0015</agProdChange>
                        </period>
                        <period year="2085">
                            <agProdChange>0.0013</agProdChange>
                        </period>
                        <period year="2090">
                            <agProdChange>0.0012</agProdChange>
                        </period>
                        <period year="2095">
                            <agProdChange>0.001</agProdChange>
                        </period>
                        <period year="2100">
                            <agProdChange>0.001</agProdChange>
                        </period>
                    </AgProductionTechnology>
                    <AgProductionTechnology name="Root_Tuber_UsaColoRN_RFD_lo">
                        <period year="2015">
                            <agProdChange>0.018495</agProdChange>
                        </period>
                        <period year="2020">
                            <agProdChange>0.006728</agProdChange>
                        </period>
                        <period year="2025">
                            <agProdChange>0.008423</agProdChange>
                        </period>
                        <period year="2030">
                            <agProdChange>0.008258</agProdChange>
                        </period>
                        <period year="2035">
                            <agProdChange>0.003835</agProdChange>
                        </period>
                        <period year="2040">
                            <agProdChange>0.012892</agProdChange>
                        </period>
                        <period year="2045">
                            <agProdChange>-0.004865</agProdChange>
                        </period>
                        <period year="2050">
                            <agProdChange>0.006726</agProdChange>
                        </period>
                        <period year="2055">
                            <agProdChange>0.004842</agProdChange>
                        </period>
                        <period year="2060">
                            <agProdChange>0.002</agProdChange>
                        </period>
                        <period year="2065">
                            <agProdChange>0.002</agProdChange>
                        </period>
                        <period year="2070">
                            <agProdChange>0.0018</agProdChange>
                        </period>
                        <period year="2075">
                            <agProdChange>0.0017</agProdChange>
                        </period>
                        <period year="2080">
                            <agProdChange>0.0015</agProdChange>
                        </period>
                        <period year="2085">
                            <agProdChange>0.0013</agProdChange>
                        </period>
                        <period year="2090">
                            <agProdChange>0.0012</agProdChange>
                        </period>
                        <period year="2095">
                            <agProdChange>0.001</agProdChange>
                        </period>
                        <period year="2100">
                            <agProdChange>0.001</agProdChange>
                        </period>
                    </AgProductionTechnology>
                </AgSupplySubsector>
                <AgSupplySubsector name="Root_Tuber_UsaColoRS">
                    <AgProductionTechnology name="Root_Tuber_UsaColoRS_IRR_hi">
                        <period year="2015">
                            <agProdChange>0.000734</agProdChange>
                        </period>
                        <period year="2020">
                            <agProdChange>0.003032</agProdChange>
                        </period>
                        <period year="2025">
                            <agProdChange>0.001126</agProdChange>
                        </period>
                        <period year="2030">
                            <agProdChange>0.003912</agProdChange>
                        </period>
                        <period year="2035">
                            <agProdChange>0.003472</agProdChange>
                        </period>
                        <period year="2040">
                            <agProdChange>0.004572</agProdChange>
                        </period>
                        <period year="2045">
                            <agProdChange>0.003598</agProdChange>
                        </period>
                        <period year="2050">
                            <agProdChange>0.004201</agProdChange>
                        </period>
                        <period year="2055">
                            <agProdChange>0.002727</agProdChange>
                        </period>
                        <period year="2060">
                            <agProdChange>0.001437</agProdChange>
                        </period>
                        <period year="2065">
                            <agProdChange>0.002262</agProdChange>
                        </period>
                        <period year="2070">
                            <agProdChange>0.001495</agProdChange>
                        </period>
                        <period year="2075">
                            <agProdChange>0.000408</agProdChange>
                        </period>
                        <period year="2080">
                            <agProdChange>-0.000633</agProdChange>
                        </period>
                        <period year="2085">
                            <agProdChange>0.000452</agProdChange>
                        </period>
                        <period year="2090">
                            <agProdChange>0.002164</agProdChange>
                        </period>
                        <period year="2095">
                            <agProdChange>-0.000184</agProdChange>
                        </period>
                        <period year="2100">
                            <agProdChange>0.00125</agProdChange>
                        </period>
                    </AgProductionTechnology>
                    <AgProductionTechnology name="Root_Tuber_UsaColoRS_IRR_lo">
                        <period year="2015">
                            <agProdChange>0.000734</agProdChange>
                        </period>
                        <period year="2020">
                            <agProdChange>0.003032</agProdChange>
                        </period>
                        <period year="2025">
                            <agProdChange>0.001126</agProdChange>
                        </period>
                        <period year="2030">
                            <agProdChange>0.003912</agProdChange>
                        </period>
                        <period year="2035">
                            <agProdChange>0.003472</agProdChange>
                        </period>
                        <period year="2040">
                            <agProdChange>0.004572</agProdChange>
                        </period>
                        <period year="2045">
                            <agProdChange>0.003598</agProdChange>
                        </period>
                        <period year="2050">
                            <agProdChange>0.004201</agProdChange>
                        </period>
                        <period year="2055">
                            <agProdChange>0.002727</agProdChange>
                        </period>
                        <period year="2060">
                            <agProdChange>0.001437</agProdChange>
                        </period>
                        <period year="2065">
                            <agProdChange>0.002262</agProdChange>
                        </period>
                        <period year="2070">
                            <agProdChange>0.001495</agProdChange>
                        </period>
                        <period year="2075">
                            <agProdChange>0.000408</agProdChange>
                        </period>
                        <period year="2080">
                            <agProdChange>-0.000633</agProdChange>
                        </period>
                        <period year="2085">
                            <agProdChange>0.000452</agProdChange>
                        </period>
                        <period year="2090">
                            <agProdChange>0.002164</agProdChange>
                        </period>
                        <period year="2095">
                            <agProdChange>-0.000184</agProdChange>
                        </period>
                        <period year="2100">
                            <agProdChange>0.00125</agProdChange>
                        </period>
                    </AgProductionTechnology>
                    <AgProductionTechnology name="Root_Tuber_UsaColoRS_RFD_hi">
                        <period year="2015">
                            <agProdChange>0.013703</agProdChange>
                        </period>
                        <period year="2020">
                            <agProdChange>0.001277</agProdChange>
                        </period>
                        <period year="2025">
                            <agProdChange>0.006769</agProdChange>
                        </period>
                        <period year="2030">
                            <agProdChange>0.005933</agProdChange>
                        </period>
                        <period year="2035">
                            <agProdChange>-0.005487</agProdChange>
                        </period>
                        <period year="2040">
                            <agProdChange>-0.010688</agProdChange>
                        </period>
                        <period year="2045">
                            <agProdChange>-0.002359</agProdChange>
                        </period>
                        <period year="2050">
                            <agProdChange>0.05915</agProdChange>
                        </period>
                        <period year="2055">
                            <agProdChange>0.002</agProdChange>
                        </period>
                        <period year="2060">
                            <agProdChange>-0.000207</agProdChange>
                        </period>
                        <period year="2065">
                            <agProdChange>0.004172</agProdChange>
                        </period>
                        <period year="2070">
                            <agProdChange>0.001839</agProdChange>
                        </period>
                        <period year="2075">
                            <agProdChange>0.0017</agProdChange>
                        </period>
                        <period year="2080">
                            <agProdChange>0.0015</agProdChange>
                        </period>
                        <period year="2085">
                            <agProdChange>-0.015978</agProdChange>
                        </period>
                        <period year="2090">
                            <agProdChange>0.005799</agProdChange>
                        </period>
                        <period year="2095">
                            <agProdChange>0.013919</agProdChange>
                        </period>
                        <period year="2100">
                            <agProdChange>0.001</agProdChange>
                        </period>
                    </AgProductionTechnology>
                    <AgProductionTechnology name="Root_Tuber_UsaColoRS_RFD_lo">
                        <period year="2015">
                            <agProdChange>0.013703</agProdChange>
                        </period>
                        <period year="2020">
                            <agProdChange>0.001277</agProdChange>
                        </period>
                        <period year="2025">
                            <agProdChange>0.006769</agProdChange>
                        </period>
                        <period year="2030">
                            <agProdChange>0.005933</agProdChange>
                        </period>
                        <period year="2035">
                            <agProdChange>-0.005487</agProdChange>
                        </period>
                        <period year="2040">
                            <agProdChange>-0.010688</agProdChange>
                        </period>
                        <period year="2045">
                            <agProdChange>-0.002359</agProdChange>
                        </period>
                        <period year="2050">
                            <agProdChange>0.05915</agProdChange>
                        </period>
                        <period year="2055">
                            <agProdChange>0.002</agProdChange>
                        </period>
                        <period year="2060">
                            <agProdChange>-0.000207</agProdChange>
                        </period>
                        <period year="2065">
                            <agProdChange>0.004172</agProdChange>
                        </period>
                        <period year="2070">
                            <agProdChange>0.001839</agProdChange>
                        </period>
                        <period year="2075">
                            <agProdChange>0.0017</agProdChange>
                        </period>
                        <period year="2080">
                            <agProdChange>0.0015</agProdChange>
                        </period>
                        <period year="2085">
                            <agProdChange>-0.015978</agProdChange>
                        </period>
                        <period year="2090">
                            <agProdChange>0.005799</agProdChange>
                        </period>
                        <period year="2095">
                            <agProdChange>0.013919</agProdChange>
                        </period>
                        <period year="2100">
                            <agProdChange>0.001</agProdChange>
                        </period>
                    </AgProductionTechnology>
                </AgSupplySubsector>
                <AgSupplySubsector name="Root_Tuber_GreatBasin">
                    <AgProductionTechnology name="Root_Tuber_GreatBasin_IRR_hi">
                        <period year="2015">
                            <agProdChange>0.001699</agProdChange>
                        </period>
                        <period year="2020">
                            <agProdChange>0.00185</agProdChange>
                        </period>
                        <period year="2025">
                            <agProdChange>0.000961</agProdChange>
                        </period>
                        <period year="2030">
                            <agProdChange>0.002493</agProdChange>
                        </period>
                        <period year="2035">
                            <agProdChange>0.00145</agProdChange>
                        </period>
                        <period year="2040">
                            <agProdChange>0.003387</agProdChange>
                        </period>
                        <period year="2045">
                            <agProdChange>0.002747</agProdChange>
                        </period>
                        <period year="2050">
                            <agProdChange>0.002239</agProdChange>
                        </period>
                        <period year="2055">
                            <agProdChange>0.003441</agProdChange>
                        </period>
                        <period year="2060">
                            <agProdChange>0.001358</agProdChange>
                        </period>
                        <period year="2065">
                            <agProdChange>0.001979</agProdChange>
                        </period>
                        <period year="2070">
                            <agProdChange>0.001503</agProdChange>
                        </period>
                        <period year="2075">
                            <agProdChange>-0.000414</agProdChange>
                        </period>
                        <period year="2080">
                            <agProdChange>-0.000255</agProdChange>
                        </period>
                        <period year="2085">
                            <agProdChange>-0.001443</agProdChange>
                        </period>
                        <period year="2090">
                            <agProdChange>0.0017</agProdChange>
                        </period>
                        <period year="2095">
                            <agProdChange>-0.001548</agProdChange>
                        </period>
                        <period year="2100">
                            <agProdChange>-0.001467</agProdChange>
                        </period>
                    </AgProductionTechnology>
                    <AgProductionTechnology name="Root_Tuber_GreatBasin_IRR_lo">
                        <period year="2015">
                            <agProdChange>0.001699</agProdChange>
                        </period>
                        <period year="2020">
                            <agProdChange>0.00185</agProdChange>
                        </period>
                        <period year="2025">
                            <agProdChange>0.000961</agProdChange>
                        </period>
                        <period year="2030">
                            <agProdChange>0.002493</agProdChange>
                        </period>
                        <period year="2035">
                            <agProdChange>0.00145</agProdChange>
                        </period>
                        <period year="2040">
                            <agProdChange>0.003387</agProdChange>
                        </period>
                        <period year="2045">
                            <agProdChange>0.002747</agProdChange>
                        </period>
                        <period year="2050">
                            <agProdChange>0.002239</agProdChange>
                        </period>
                        <period year="2055">
                            <agProdChange>0.003441</agProdChange>
                        </period>
                        <period year="2060">
                            <agProdChange>0.001358</agProdChange>
                        </period>
                        <period year="2065">
                            <agProdChange>0.001979</agProdChange>
                        </period>
                        <period year="2070">
                            <agProdChange>0.001503</agProdChange>
                        </period>
                        <period year="2075">
                            <agProdChange>-0.000414</agProdChange>
                        </period>
                        <period year="2080">
                            <agProdChange>-0.000255</agProdChange>
                        </period>
                        <period year="2085">
                            <agProdChange>-0.001443</agProdChange>
                        </period>
                        <period year="2090">
                            <agProdChange>0.0017</agProdChange>
                        </period>
                        <period year="2095">
                            <agProdChange>-0.001548</agProdChange>
                        </period>
                        <period year="2100">
                            <agProdChange>-0.001467</agProdChange>
                        </period>
                    </AgProductionTechnology>
                    <AgProductionTechnology name="Root_Tuber_GreatBasin_RFD_hi">
                        <period year="2015">
                            <agProdChange>0.017979</agProdChange>
                        </period>
                        <period year="2020">
                            <agProdChange>0.006682</agProdChange>
                        </period>
                        <period year="2025">
                            <agProdChange>0.003994</agProdChange>
                        </period>
                        <period year="2030">
                            <agProdChange>0.003727</agProdChange>
                        </period>
                        <period year="2035">
                            <agProdChange>0.00451</agProdChange>
                        </period>
                        <period year="2040">
                            <agProdChange>0.012841</agProdChange>
                        </period>
                        <period year="2045">
                            <agProdChange>-0.004294</agProdChange>
                        </period>
                        <period year="2050">
                            <agProdChange>-3.8e-05</agProdChange>
                        </period>
                        <period year="2055">
                            <agProdChange>0.003915</agProdChange>
                        </period>
                        <period year="2060">
                            <agProdChange>0.008543</agProdChange>
                        </period>
                        <period year="2065">
                            <agProdChange>0.008589</agProdChange>
                        </period>
                        <period year="2070">
                            <agProdChange>0.00165</agProdChange>
                        </period>
                        <period year="2075">
                            <agProdChange>0.0088</agProdChange>
                        </period>
                        <period year="2080">
                            <agProdChange>0.0015</agProdChange>
                        </period>
                        <period year="2085">
                            <agProdChange>0.0013</agProdChange>
                        </period>
                        <period year="2090">
                            <agProdChange>0.0012</agProdChange>
                        </period>
                        <period year="2095">
                            <agProdChange>0.001</agProdChange>
                        </period>
                        <period year="2100">
                            <agProdChange>0.001</agProdChange>
                        </period>
                    </AgProductionTechnology>
                    <AgProductionTechnology name="Root_Tuber_GreatBasin_RFD_lo">
                        <period year="2015">
                            <agProdChange>0.017979</agProdChange>
                        </period>
                        <period year="2020">
                            <agProdChange>0.006682</agProdChange>
                        </period>
                        <period year="2025">
                            <agProdChange>0.003994</agProdChange>
                        </period>
                        <period year="2030">
                            <agProdChange>0.003727</agProdChange>
                        </period>
                        <period year="2035">
                            <agProdChange>0.00451</agProdChange>
                        </period>
                        <period year="2040">
                            <agProdChange>0.012841</agProdChange>
                        </period>
                        <period year="2045">
                            <agProdChange>-0.004294</agProdChange>
                        </period>
                        <period year="2050">
                            <agProdChange>-3.8e-05</agProdChange>
                        </period>
                        <period year="2055">
                            <agProdChange>0.003915</agProdChange>
                        </period>
                        <period year="2060">
                            <agProdChange>0.008543</agProdChange>
                        </period>
                        <period year="2065">
                            <agProdChange>0.008589</agProdChange>
                        </period>
                        <period year="2070">
                            <agProdChange>0.00165</agProdChange>
                        </period>
                        <period year="2075">
                            <agProdChange>0.0088</agProdChange>
                        </period>
                        <period year="2080">
                            <agProdChange>0.0015</agProdChange>
                        </period>
                        <period year="2085">
                            <agProdChange>0.0013</agProdChange>
                        </period>
                        <period year="2090">
                            <agProdChange>0.0012</agProdChange>
                        </period>
                        <period year="2095">
                            <agProdChange>0.001</agProdChange>
                        </period>
                        <period year="2100">
                            <agProdChange>0.001</agProdChange>
                        </period>
                    </AgProductionTechnology>
                </AgSupplySubsector>
                <AgSupplySubsector name="Root_Tuber_MissouriR">
                    <AgProductionTechnology name="Root_Tuber_MissouriR_IRR_hi">
                        <period year="2015">
                            <agProdChange>0.002089</agProdChange>
                        </period>
                        <period year="2020">
                            <agProdChange>0.003827</agProdChange>
                        </period>
                        <period year="2025">
                            <agProdChange>0.002762</agProdChange>
                        </period>
                        <period year="2030">
                            <agProdChange>0.003414</agProdChange>
                        </period>
                        <period year="2035">
                            <agProdChange>0.003651</agProdChange>
                        </period>
                        <period year="2040">
                            <agProdChange>0.003959</agProdChange>
                        </period>
                        <period year="2045">
                            <agProdChange>0.00453</agProdChange>
                        </period>
                        <period year="2050">
                            <agProdChange>0.003684</agProdChange>
                        </period>
                        <period year="2055">
                            <agProdChange>0.004587</agProdChange>
                        </period>
                        <period year="2060">
                            <agProdChange>0.003945</agProdChange>
                        </period>
                        <period year="2065">
                            <agProdChange>0.00499</agProdChange>
                        </period>
                        <period year="2070">
                            <agProdChange>0.00274</agProdChange>
                        </period>
                        <period year="2075">
                            <agProdChange>0.002355</agProdChange>
                        </period>
                        <period year="2080">
                            <agProdChange>0.001848</agProdChange>
                        </period>
                        <period year="2085">
                            <agProdChange>0.000964</agProdChange>
                        </period>
                        <period year="2090">
                            <agProdChange>0.001401</agProdChange>
                        </period>
                        <period year="2095">
                            <agProdChange>-0.000203</agProdChange>
                        </period>
                        <period year="2100">
                            <agProdChange>8.9e-05</agProdChange>
                        </period>
                    </AgProductionTechnology>
                    <AgProductionTechnology name="Root_Tuber_MissouriR_IRR_lo">
                        <period year="2015">
                            <agProdChange>0.002089</agProdChange>
                        </period>
                        <period year="2020">
                            <agProdChange>0.003827</agProdChange>
                        </period>
                        <period year="2025">
                            <agProdChange>0.002762</agProdChange>
                        </period>
                        <period year="2030">
                            <agProdChange>0.003414</agProdChange>
                        </period>
                        <period year="2035">
                            <agProdChange>0.003651</agProdChange>
                        </period>
                        <period year="2040">
                            <agProdChange>0.003959</agProdChange>
                        </period>
                        <period year="2045">
                            <agProdChange>0.00453</agProdChange>
                        </period>
                        <period year="2050">
                            <agProdChange>0.003684</agProdChange>
                        </period>
                        <period year="2055">
                            <agProdChange>0.004587</agProdChange>
                        </period>
                        <period year="2060">
                            <agProdChange>0.003945</agProdChange>
                        </period>
                        <period year="2065">
                            <agProdChange>0.00499</agProdChange>
                        </period>
                        <period year="2070">
                            <agProdChange>0.00274</agProdChange>
                        </period>
                        <period year="2075">
                            <agProdChange>0.002355</agProdChange>
                        </period>
                        <period year="2080">
                            <agProdChange>0.001848</agProdChange>
                        </period>
                        <period year="2085">
                            <agProdChange>0.000964</agProdChange>
                        </period>
                        <period year="2090">
                            <agProdChange>0.001401</agProdChange>
                        </period>
                        <period year="2095">
                            <agProdChange>-0.000203</agProdChange>
                        </period>
                        <period year="2100">
                            <agProdChange>8.9e-05</agProdChange>
                        </period>
                    </AgProductionTechnology>
                    <AgProductionTechnology name="Root_Tuber_MissouriR_RFD_hi">
                        <period year="2015">
                            <agProdChange>0.009796</agProdChange>
                        </period>
                        <period year="2020">
                            <agProdChange>0.006184</agProdChange>
                        </period>
                        <period year="2025">
                            <agProdChange>-0.000409</agProdChange>
                        </period>
                        <period year="2030">
                            <agProdChange>0.00554</agProdChange>
                        </period>
                        <period year="2035">
                            <agProdChange>0.003119</agProdChange>
                        </period>
                        <period year="2040">
                            <agProdChange>0.009726</agProdChange>
                        </period>
                        <period year="2045">
                            <agProdChange>0.004861</agProdChange>
                        </period>
                        <period year="2050">
                            <agProdChange>0.009289</agProdChange>
                        </period>
                        <period year="2055">
                            <agProdChange>0.009591</agProdChange>
                        </period>
                        <period year="2060">
                            <agProdChange>0.008174</agProdChange>
                        </period>
                        <period year="2065">
                            <agProdChange>0.002</agProdChange>
                        </period>
                        <period year="2070">
                            <agProdChange>0.0018</agProdChange>
                        </period>
                        <period year="2075">
                            <agProdChange>0.0017</agProdChange>
                        </period>
                        <period year="2080">
                            <agProdChange>0.0015</agProdChange>
                        </period>
                        <period year="2085">
                            <agProdChange>0.0013</agProdChange>
                        </period>
                        <period year="2090">
                            <agProdChange>0.0012</agProdChange>
                        </period>
                        <period year="2095">
                            <agProdChange>0.001</agProdChange>
                        </period>
                        <period year="2100">
                            <agProdChange>0.001</agProdChange>
                        </period>
                    </AgProductionTechnology>
                    <AgProductionTechnology name="Root_Tuber_MissouriR_RFD_lo">
                        <period year="2015">
                            <agProdChange>0.009796</agProdChange>
                        </period>
                        <period year="2020">
                            <agProdChange>0.006184</agProdChange>
                        </period>
                        <period year="2025">
                            <agProdChange>-0.000409</agProdChange>
                        </period>
                        <period year="2030">
                            <agProdChange>0.00554</agProdChange>
                        </period>
                        <period year="2035">
                            <agProdChange>0.003119</agProdChange>
                        </period>
                        <period year="2040">
                            <agProdChange>0.009726</agProdChange>
                        </period>
                        <period year="2045">
                            <agProdChange>0.004861</agProdChange>
                        </period>
                        <period year="2050">
                            <agProdChange>0.009289</agProdChange>
                        </period>
                        <period year="2055">
                            <agProdChange>0.009591</agProdChange>
                        </period>
                        <period year="2060">
                            <agProdChange>0.008174</agProdChange>
                        </period>
                        <period year="2065">
                            <agProdChange>0.002</agProdChange>
                        </period>
                        <period year="2070">
                            <agProdChange>0.0018</agProdChange>
                        </period>
                        <period year="2075">
                            <agProdChange>0.0017</agProdChange>
                        </period>
                        <period year="2080">
                            <agProdChange>0.0015</agProdChange>
                        </period>
                        <period year="2085">
                            <agProdChange>0.0013</agProdChange>
                        </period>
                        <period year="2090">
                            <agProdChange>0.0012</agProdChange>
                        </period>
                        <period year="2095">
                            <agProdChange>0.001</agProdChange>
                        </period>
                        <period year="2100">
                            <agProdChange>0.001</agProdChange>
                        </period>
                    </AgProductionTechnology>
                </AgSupplySubsector>
                <AgSupplySubsector name="Root_Tuber_ArkWhtRedR">
                    <AgProductionTechnology name="Root_Tuber_ArkWhtRedR_IRR_hi">
                        <period year="2015">
                            <agProdChange>0.001891</agProdChange>
                        </period>
                        <period year="2020">
                            <agProdChange>0.002787</agProdChange>
                        </period>
                        <period year="2025">
                            <agProdChange>0.002151</agProdChange>
                        </period>
                        <period year="2030">
                            <agProdChange>0.00341</agProdChange>
                        </period>
                        <period year="2035">
                            <agProdChange>0.002083</agProdChange>
                        </period>
                        <period year="2040">
                            <agProdChange>0.004934</agProdChange>
                        </period>
                        <period year="2045">
                            <agProdChange>0.002618</agProdChange>
                        </period>
                        <period year="2050">
                            <agProdChange>0.002227</agProdChange>
                        </period>
                        <period year="2055">
                            <agProdChange>0.003447</agProdChange>
                        </period>
                        <period year="2060">
                            <agProdChange>0.001927</agProdChange>
                        </period>
                        <period year="2065">
                            <agProdChange>0.002846</agProdChange>
                        </period>
                        <period year="2070">
                            <agProdChange>0.002644</agProdChange>
                        </period>
                        <period year="2075">
                            <agProdChange>0.001422</agProdChange>
                        </period>
                        <period year="2080">
                            <agProdChange>0.000993</agProdChange>
                        </period>
                        <period year="2085">
                            <agProdChange>0.000931</agProdChange>
                        </period>
                        <period year="2090">
                            <agProdChange>0.002194</agProdChange>
                        </period>
                        <period year="2095">
                            <agProdChange>0.000322</agProdChange>
                        </period>
                        <period year="2100">
                            <agProdChange>-0.000999</agProdChange>
                        </period>
                    </AgProductionTechnology>
                    <AgProductionTechnology name="Root_Tuber_ArkWhtRedR_IRR_lo">
                        <period year="2015">
                            <agProdChange>0.001891</agProdChange>
                        </period>
                        <period year="2020">
                            <agProdChange>0.002787</agProdChange>
                        </period>
                        <period year="2025">
                            <agProdChange>0.002151</agProdChange>
                        </period>
                        <period year="2030">
                            <agProdChange>0.00341</agProdChange>
                        </period>
                        <period year="2035">
                            <agProdChange>0.002083</agProdChange>
                        </period>
                        <period year="2040">
                            <agProdChange>0.004934</agProdChange>
                        </period>
                        <period year="2045">
                            <agProdChange>0.002618</agProdChange>
                        </period>
                        <period year="2050">
                            <agProdChange>0.002227</agProdChange>
                        </period>
                        <period year="2055">
                            <agProdChange>0.003447</agProdChange>
                        </period>
                        <period year="2060">
                            <agProdChange>0.001927</agProdChange>
                        </period>
                        <period year="2065">
                            <agProdChange>0.002846</agProdChange>
                        </period>
                        <period year="2070">
                            <agProdChange>0.002644</agProdChange>
                        </period>
                        <period year="2075">
                            <agProdChange>0.001422</agProdChange>
                        </period>
                        <period year="2080">
                            <agProdChange>0.000993</agProdChange>
                        </period>
                        <period year="2085">
                            <agProdChange>0.000931</agProdChange>
                        </period>
                        <period year="2090">
                            <agProdChange>0.002194</agProdChange>
                        </period>
                        <period year="2095">
                            <agProdChange>0.000322</agProdChange>
                        </period>
                        <period year="2100">
                            <agProdChange>-0.000999</agProdChange>
                        </period>
                    </AgProductionTechnology>
                    <AgProductionTechnology name="Root_Tuber_ArkWhtRedR_RFD_hi">
                        <period year="2015">
                            <agProdChange>0.010484</agProdChange>
                        </period>
                        <period year="2020">
                            <agProdChange>0.003458</agProdChange>
                        </period>
                        <period year="2025">
                            <agProdChange>0.001082</agProdChange>
                        </period>
                        <period year="2030">
                            <agProdChange>0.00738</agProdChange>
                        </period>
                        <period year="2035">
                            <agProdChange>-0.002002</agProdChange>
                        </period>
                        <period year="2040">
                            <agProdChange>0.009778</agProdChange>
                        </period>
                        <period year="2045">
                            <agProdChange>0.000802</agProdChange>
                        </period>
                        <period year="2050">
                            <agProdChange>0.008127</agProdChange>
                        </period>
                        <period year="2055">
                            <agProdChange>0.009099</agProdChange>
                        </period>
                        <period year="2060">
                            <agProdChange>-0.000612</agProdChange>
                        </period>
                        <period year="2065">
                            <agProdChange>0.008557</agProdChange>
                        </period>
                        <period year="2070">
                            <agProdChange>0.000725</agProdChange>
                        </period>
                        <period year="2075">
                            <agProdChange>0.004327</agProdChange>
                        </period>
                        <period year="2080">
                            <agProdChange>0.0015</agProdChange>
                        </period>
                        <period year="2085">
                            <agProdChange>0.002615</agProdChange>
                        </period>
                        <period year="2090">
                            <agProdChange>0.005929</agProdChange>
                        </period>
                        <period year="2095">
                            <agProdChange>-0.000974</agProdChange>
                        </period>
                        <period year="2100">
                            <agProdChange>-0.000364</agProdChange>
                        </period>
                    </AgProductionTechnology>
                    <AgProductionTechnology name="Root_Tuber_ArkWhtRedR_RFD_lo">
                        <period year="2015">
                            <agProdChange>0.010484</agProdChange>
                        </period>
                        <period year="2020">
                            <agProdChange>0.003458</agProdChange>
                        </period>
                        <period year="2025">
                            <agProdChange>0.001082</agProdChange>
                        </period>
                        <period year="2030">
                            <agProdChange>0.00738</agProdChange>
                        </period>
                        <period year="2035">
                            <agProdChange>-0.002002</agProdChange>
                        </period>
                        <period year="2040">
                            <agProdChange>0.009778</agProdChange>
                        </period>
                        <period year="2045">
                            <agProdChange>0.000802</agProdChange>
                        </period>
                        <period year="2050">
                            <agProdChange>0.008127</agProdChange>
                        </period>
                        <period year="2055">
                            <agProdChange>0.009099</agProdChange>
                        </period>
                        <period year="2060">
                            <agProdChange>-0.000612</agProdChange>
                        </period>
                        <period year="2065">
                            <agProdChange>0.008557</agProdChange>
                        </period>
                        <period year="2070">
                            <agProdChange>0.000725</agProdChange>
                        </period>
                        <period year="2075">
                            <agProdChange>0.004327</agProdChange>
                        </period>
                        <period year="2080">
                            <agProdChange>0.0015</agProdChange>
                        </period>
                        <period year="2085">
                            <agProdChange>0.002615</agProdChange>
                        </period>
                        <period year="2090">
                            <agProdChange>0.005929</agProdChange>
                        </period>
                        <period year="2095">
                            <agProdChange>-0.000974</agProdChange>
                        </period>
                        <period year="2100">
                            <agProdChange>-0.000364</agProdChange>
                        </period>
                    </AgProductionTechnology>
                </AgSupplySubsector>
                <AgSupplySubsector name="Root_Tuber_TexasCst">
                    <AgProductionTechnology name="Root_Tuber_TexasCst_IRR_hi">
                        <period year="2015">
                            <agProdChange>0.000167</agProdChange>
                        </period>
                        <period year="2020">
                            <agProdChange>0.003105</agProdChange>
                        </period>
                        <period year="2025">
                            <agProdChange>0.003394</agProdChange>
                        </period>
                        <period year="2030">
                            <agProdChange>0.005528</agProdChange>
                        </period>
                        <period year="2035">
                            <agProdChange>0.001569</agProdChange>
                        </period>
                        <period year="2040">
                            <agProdChange>0.004452</agProdChange>
                        </period>
                        <period year="2045">
                            <agProdChange>0.003306</agProdChange>
                        </period>
                        <period year="2050">
                            <agProdChange>0.00304</agProdChange>
                        </period>
                        <period year="2055">
                            <agProdChange>0.004192</agProdChange>
                        </period>
                        <period year="2060">
                            <agProdChange>0.003672</agProdChange>
                        </period>
                        <period year="2065">
                            <agProdChange>0.003861</agProdChange>
                        </period>
                        <period year="2070">
                            <agProdChange>0.004724</agProdChange>
                        </period>
                        <period year="2075">
                            <agProdChange>0.003843</agProdChange>
                        </period>
                        <period year="2080">
                            <agProdChange>0.00242</agProdChange>
                        </period>
                        <period year="2085">
                            <agProdChange>0.002983</agProdChange>
                        </period>
                        <period year="2090">
                            <agProdChange>0.001835</agProdChange>
                        </period>
                        <period year="2095">
                            <agProdChange>0.002151</agProdChange>
                        </period>
                        <period year="2100">
                            <agProdChange>-0.000335</agProdChange>
                        </period>
                    </AgProductionTechnology>
                    <AgProductionTechnology name="Root_Tuber_TexasCst_IRR_lo">
                        <period year="2015">
                            <agProdChange>0.000167</agProdChange>
                        </period>
                        <period year="2020">
                            <agProdChange>0.003105</agProdChange>
                        </period>
                        <period year="2025">
                            <agProdChange>0.003394</agProdChange>
                        </period>
                        <period year="2030">
                            <agProdChange>0.005528</agProdChange>
                        </period>
                        <period year="2035">
                            <agProdChange>0.001569</agProdChange>
                        </period>
                        <period year="2040">
                            <agProdChange>0.004452</agProdChange>
                        </period>
                        <period year="2045">
                            <agProdChange>0.003306</agProdChange>
                        </period>
                        <period year="2050">
                            <agProdChange>0.00304</agProdChange>
                        </period>
                        <period year="2055">
                            <agProdChange>0.004192</agProdChange>
                        </period>
                        <period year="2060">
                            <agProdChange>0.003672</agProdChange>
                        </period>
                        <period year="2065">
                            <agProdChange>0.003861</agProdChange>
                        </period>
                        <period year="2070">
                            <agProdChange>0.004724</agProdChange>
                        </period>
                        <period year="2075">
                            <agProdChange>0.003843</agProdChange>
                        </period>
                        <period year="2080">
                            <agProdChange>0.00242</agProdChange>
                        </period>
                        <period year="2085">
                            <agProdChange>0.002983</agProdChange>
                        </period>
                        <period year="2090">
                            <agProdChange>0.001835</agProdChange>
                        </period>
                        <period year="2095">
                            <agProdChange>0.002151</agProdChange>
                        </period>
                        <period year="2100">
                            <agProdChange>-0.000335</agProdChange>
                        </period>
                    </AgProductionTechnology>
                    <AgProductionTechnology name="Root_Tuber_TexasCst_RFD_hi">
                        <period year="2015">
                            <agProdChange>-0.006306</agProdChange>
                        </period>
                        <period year="2020">
                            <agProdChange>0.008662</agProdChange>
                        </period>
                        <period year="2025">
                            <agProdChange>0.006149</agProdChange>
                        </period>
                        <period year="2030">
                            <agProdChange>0.012009</agProdChange>
                        </period>
                        <period year="2035">
                            <agProdChange>-0.000872</agProdChange>
                        </period>
                        <period year="2040">
                            <agProdChange>0.005655</agProdChange>
                        </period>
                        <period year="2045">
                            <agProdChange>0.001407</agProdChange>
                        </period>
                        <period year="2050">
                            <agProdChange>0.006979</agProdChange>
                        </period>
                        <period year="2055">
                            <agProdChange>0.009735</agProdChange>
                        </period>
                        <period year="2060">
                            <agProdChange>0.001409</agProdChange>
                        </period>
                        <period year="2065">
                            <agProdChange>0.00971</agProdChange>
                        </period>
                        <period year="2070">
                            <agProdChange>0.004051</agProdChange>
                        </period>
                        <period year="2075">
                            <agProdChange>0.011586</agProdChange>
                        </period>
                        <period year="2080">
                            <agProdChange>0.004117</agProdChange>
                        </period>
                        <period year="2085">
                            <agProdChange>0.006101</agProdChange>
                        </period>
                        <period year="2090">
                            <agProdChange>0.004973</agProdChange>
                        </period>
                        <period year="2095">
                            <agProdChange>0.002742</agProdChange>
                        </period>
                        <period year="2100">
                            <agProdChange>0.001</agProdChange>
                        </period>
                    </AgProductionTechnology>
                    <AgProductionTechnology name="Root_Tuber_TexasCst_RFD_lo">
                        <period year="2015">
                            <agProdChange>-0.006306</agProdChange>
                        </period>
                        <period year="2020">
                            <agProdChange>0.008662</agProdChange>
                        </period>
                        <period year="2025">
                            <agProdChange>0.006149</agProdChange>
                        </period>
                        <period year="2030">
                            <agProdChange>0.012009</agProdChange>
                        </period>
                        <period year="2035">
                            <agProdChange>-0.000872</agProdChange>
                        </period>
                        <period year="2040">
                            <agProdChange>0.005655</agProdChange>
                        </period>
                        <period year="2045">
                            <agProdChange>0.001407</agProdChange>
                        </period>
                        <period year="2050">
                            <agProdChange>0.006979</agProdChange>
                        </period>
                        <period year="2055">
                            <agProdChange>0.009735</agProdChange>
                        </period>
                        <period year="2060">
                            <agProdChange>0.001409</agProdChange>
                        </period>
                        <period year="2065">
                            <agProdChange>0.00971</agProdChange>
                        </period>
                        <period year="2070">
                            <agProdChange>0.004051</agProdChange>
                        </period>
                        <period year="2075">
                            <agProdChange>0.011586</agProdChange>
                        </period>
                        <period year="2080">
                            <agProdChange>0.004117</agProdChange>
                        </period>
                        <period year="2085">
                            <agProdChange>0.006101</agProdChange>
                        </period>
                        <period year="2090">
                            <agProdChange>0.004973</agProdChange>
                        </period>
                        <period year="2095">
                            <agProdChange>0.002742</agProdChange>
                        </period>
                        <period year="2100">
                            <agProdChange>0.001</agProdChange>
                        </period>
                    </AgProductionTechnology>
                </AgSupplySubsector>
                <AgSupplySubsector name="Root_Tuber_UsaCstSE">
                    <AgProductionTechnology name="Root_Tuber_UsaCstSE_IRR_hi">
                        <period year="2015">
                            <agProdChange>0.004911</agProdChange>
                        </period>
                        <period year="2020">
                            <agProdChange>0.002736</agProdChange>
                        </period>
                        <period year="2025">
                            <agProdChange>0.003547</agProdChange>
                        </period>
                        <period year="2030">
                            <agProdChange>0.004586</agProdChange>
                        </period>
                        <period year="2035">
                            <agProdChange>0.004866</agProdChange>
                        </period>
                        <period year="2040">
                            <agProdChange>0.004971</agProdChange>
                        </period>
                        <period year="2045">
                            <agProdChange>0.006241</agProdChange>
                        </period>
                        <period year="2050">
                            <agProdChange>0.00422</agProdChange>
                        </period>
                        <period year="2055">
                            <agProdChange>0.004256</agProdChange>
                        </period>
                        <period year="2060">
                            <agProdChange>0.004753</agProdChange>
                        </period>
                        <period year="2065">
                            <agProdChange>0.005008</agProdChange>
                        </period>
                        <period year="2070">
                            <agProdChange>0.004405</agProdChange>
                        </period>
                        <period year="2075">
                            <agProdChange>0.004176</agProdChange>
                        </period>
                        <period year="2080">
                            <agProdChange>0.004224</agProdChange>
                        </period>
                        <period year="2085">
                            <agProdChange>0.0013</agProdChange>
                        </period>
                        <period year="2090">
                            <agProdChange>0.0012</agProdChange>
                        </period>
                        <period year="2095">
                            <agProdChange>0.001</agProdChange>
                        </period>
                        <period year="2100">
                            <agProdChange>0.001</agProdChange>
                        </period>
                    </AgProductionTechnology>
                    <AgProductionTechnology name="Root_Tuber_UsaCstSE_IRR_lo">
                        <period year="2015">
                            <agProdChange>0.004911</agProdChange>
                        </period>
                        <period year="2020">
                            <agProdChange>0.002736</agProdChange>
                        </period>
                        <period year="2025">
                            <agProdChange>0.003547</agProdChange>
                        </period>
                        <period year="2030">
                            <agProdChange>0.004586</agProdChange>
                        </period>
                        <period year="2035">
                            <agProdChange>0.004866</agProdChange>
                        </period>
                        <period year="2040">
                            <agProdChange>0.004971</agProdChange>
                        </period>
                        <period year="2045">
                            <agProdChange>0.006241</agProdChange>
                        </period>
                        <period year="2050">
                            <agProdChange>0.00422</agProdChange>
                        </period>
                        <period year="2055">
                            <agProdChange>0.004256</agProdChange>
                        </period>
                        <period year="2060">
                            <agProdChange>0.004753</agProdChange>
                        </period>
                        <period year="2065">
                            <agProdChange>0.005008</agProdChange>
                        </period>
                        <period year="2070">
                            <agProdChange>0.004405</agProdChange>
                        </period>
                        <period year="2075">
                            <agProdChange>0.004176</agProdChange>
                        </period>
                        <period year="2080">
                            <agProdChange>0.004224</agProdChange>
                        </period>
                        <period year="2085">
                            <agProdChange>0.0013</agProdChange>
                        </period>
                        <period year="2090">
                            <agProdChange>0.0012</agProdChange>
                        </period>
                        <period year="2095">
                            <agProdChange>0.001</agProdChange>
                        </period>
                        <period year="2100">
                            <agProdChange>0.001</agProdChange>
                        </period>
                    </AgProductionTechnology>
                    <AgProductionTechnology name="Root_Tuber_UsaCstSE_RFD_hi">
                        <period year="2015">
                            <agProdChange>0.00692</agProdChange>
                        </period>
                        <period year="2020">
                            <agProdChange>0.006381</agProdChange>
                        </period>
                        <period year="2025">
                            <agProdChange>0.003639</agProdChange>
                        </period>
                        <period year="2030">
                            <agProdChange>0.004754</agProdChange>
                        </period>
                        <period year="2035">
                            <agProdChange>0.007377</agProdChange>
                        </period>
                        <period year="2040">
                            <agProdChange>0.006818</agProdChange>
                        </period>
                        <period year="2045">
                            <agProdChange>0.007143</agProdChange>
                        </period>
                        <period year="2050">
                            <agProdChange>0.007351</agProdChange>
                        </period>
                        <period year="2055">
                            <agProdChange>0.005763</agProdChange>
                        </period>
                        <period year="2060">
                            <agProdChange>0.00702</agProdChange>
                        </period>
                        <period year="2065">
                            <agProdChange>0.005589</agProdChange>
                        </period>
                        <period year="2070">
                            <agProdChange>0.005403</agProdChange>
                        </period>
                        <period year="2075">
                            <agProdChange>0.004614</agProdChange>
                        </period>
                        <period year="2080">
                            <agProdChange>0.003481</agProdChange>
                        </period>
                        <period year="2085">
                            <agProdChange>0.004668</agProdChange>
                        </period>
                        <period year="2090">
                            <agProdChange>0.002158</agProdChange>
                        </period>
                        <period year="2095">
                            <agProdChange>0.003212</agProdChange>
                        </period>
                        <period year="2100">
                            <agProdChange>0.002052</agProdChange>
                        </period>
                    </AgProductionTechnology>
                    <AgProductionTechnology name="Root_Tuber_UsaCstSE_RFD_lo">
                        <period year="2015">
                            <agProdChange>0.00692</agProdChange>
                        </period>
                        <period year="2020">
                            <agProdChange>0.006381</agProdChange>
                        </period>
                        <period year="2025">
                            <agProdChange>0.003639</agProdChange>
                        </period>
                        <period year="2030">
                            <agProdChange>0.004754</agProdChange>
                        </period>
                        <period year="2035">
                            <agProdChange>0.007377</agProdChange>
                        </period>
                        <period year="2040">
                            <agProdChange>0.006818</agProdChange>
                        </period>
                        <period year="2045">
                            <agProdChange>0.007143</agProdChange>
                        </period>
                        <period year="2050">
                            <agProdChange>0.007351</agProdChange>
                        </period>
                        <period year="2055">
                            <agProdChange>0.005763</agProdChange>
                        </period>
                        <period year="2060">
                            <agProdChange>0.00702</agProdChange>
                        </period>
                        <period year="2065">
                            <agProdChange>0.005589</agProdChange>
                        </period>
                        <period year="2070">
                            <agProdChange>0.005403</agProdChange>
                        </period>
                        <period year="2075">
                            <agProdChange>0.004614</agProdChange>
                        </period>
                        <period year="2080">
                            <agProdChange>0.003481</agProdChange>
                        </period>
                        <period year="2085">
                            <agProdChange>0.004668</agProdChange>
                        </period>
                        <period year="2090">
                            <agProdChange>0.002158</agProdChange>
                        </period>
                        <period year="2095">
                            <agProdChange>0.003212</agProdChange>
                        </period>
                        <period year="2100">
                            <agProdChange>0.002052</agProdChange>
                        </period>
                    </AgProductionTechnology>
                </AgSupplySubsector>
                <AgSupplySubsector name="Root_Tuber_GreatLakes">
                    <AgProductionTechnology name="Root_Tuber_GreatLakes_IRR_hi">
                        <period year="2015">
                            <agProdChange>0.003356</agProdChange>
                        </period>
                        <period year="2020">
                            <agProdChange>0.002704</agProdChange>
                        </period>
                        <period year="2025">
                            <agProdChange>0.002484</agProdChange>
                        </period>
                        <period year="2030">
                            <agProdChange>0.002699</agProdChange>
                        </period>
                        <period year="2035">
                            <agProdChange>0.003438</agProdChange>
                        </period>
                        <period year="2040">
                            <agProdChange>0.004051</agProdChange>
                        </period>
                        <period year="2045">
                            <agProdChange>0.00332</agProdChange>
                        </period>
                        <period year="2050">
                            <agProdChange>0.002384</agProdChange>
                        </period>
                        <period year="2055">
                            <agProdChange>0.002303</agProdChange>
                        </period>
                        <period year="2060">
                            <agProdChange>0.002534</agProdChange>
                        </period>
                        <period year="2065">
                            <agProdChange>0.004778</agProdChange>
                        </period>
                        <period year="2070">
                            <agProdChange>0.002222</agProdChange>
                        </period>
                        <period year="2075">
                            <agProdChange>0.001328</agProdChange>
                        </period>
                        <period year="2080">
                            <agProdChange>0.002918</agProdChange>
                        </period>
                        <period year="2085">
                            <agProdChange>0.00087</agProdChange>
                        </period>
                        <period year="2090">
                            <agProdChange>0.001876</agProdChange>
                        </period>
                        <period year="2095">
                            <agProdChange>-0.000965</agProdChange>
                        </period>
                        <period year="2100">
                            <agProdChange>-0.000343</agProdChange>
                        </period>
                    </AgProductionTechnology>
                    <AgProductionTechnology name="Root_Tuber_GreatLakes_IRR_lo">
                        <period year="2015">
                            <agProdChange>0.003356</agProdChange>
                        </period>
                        <period year="2020">
                            <agProdChange>0.002704</agProdChange>
                        </period>
                        <period year="2025">
                            <agProdChange>0.002484</agProdChange>
                        </period>
                        <period year="2030">
                            <agProdChange>0.002699</agProdChange>
                        </period>
                        <period year="2035">
                            <agProdChange>0.003438</agProdChange>
                        </period>
                        <period year="2040">
                            <agProdChange>0.004051</agProdChange>
                        </period>
                        <period year="2045">
                            <agProdChange>0.00332</agProdChange>
                        </period>
                        <period year="2050">
                            <agProdChange>0.002384</agProdChange>
                        </period>
                        <period year="2055">
                            <agProdChange>0.002303</agProdChange>
                        </period>
                        <period year="2060">
                            <agProdChange>0.002534</agProdChange>
                        </period>
                        <period year="2065">
                            <agProdChange>0.004778</agProdChange>
                        </period>
                        <period year="2070">
                            <agProdChange>0.002222</agProdChange>
                        </period>
                        <period year="2075">
                            <agProdChange>0.001328</agProdChange>
                        </period>
                        <period year="2080">
                            <agProdChange>0.002918</agProdChange>
                        </period>
                        <period year="2085">
                            <agProdChange>0.00087</agProdChange>
                        </period>
                        <period year="2090">
                            <agProdChange>0.001876</agProdChange>
                        </period>
                        <period year="2095">
                            <agProdChange>-0.000965</agProdChange>
                        </period>
                        <period year="2100">
                            <agProdChange>-0.000343</agProdChange>
                        </period>
                    </AgProductionTechnology>
                    <AgProductionTechnology name="Root_Tuber_GreatLakes_RFD_hi">
                        <period year="2015">
                            <agProdChange>-0.000602</agProdChange>
                        </period>
                        <period year="2020">
                            <agProdChange>0.005349</agProdChange>
                        </period>
                        <period year="2025">
                            <agProdChange>0.003907</agProdChange>
                        </period>
                        <period year="2030">
                            <agProdChange>0.003759</agProdChange>
                        </period>
                        <period year="2035">
                            <agProdChange>0.004348</agProdChange>
                        </period>
                        <period year="2040">
                            <agProdChange>0.004168</agProdChange>
                        </period>
                        <period year="2045">
                            <agProdChange>0.007131</agProdChange>
                        </period>
                        <period year="2050">
                            <agProdChange>0.005497</agProdChange>
                        </period>
                        <period year="2055">
                            <agProdChange>0.002136</agProdChange>
                        </period>
                        <period year="2060">
                            <agProdChange>0.004695</agProdChange>
                        </period>
                        <period year="2065">
                            <agProdChange>0.007176</agProdChange>
                        </period>
                        <period year="2070">
                            <agProdChange>0.006072</agProdChange>
                        </period>
                        <period year="2075">
                            <agProdChange>0.002559</agProdChange>
                        </period>
                        <period year="2080">
                            <agProdChange>0.002872</agProdChange>
                        </period>
                        <period year="2085">
                            <agProdChange>0.003899</agProdChange>
                        </period>
                        <period year="2090">
                            <agProdChange>0.002384</agProdChange>
                        </period>
                        <period year="2095">
                            <agProdChange>-0.001759</agProdChange>
                        </period>
                        <period year="2100">
                            <agProdChange>-0.001932</agProdChange>
                        </period>
                    </AgProductionTechnology>
                    <AgProductionTechnology name="Root_Tuber_GreatLakes_RFD_lo">
                        <period year="2015">
                            <agProdChange>-0.000602</agProdChange>
                        </period>
                        <period year="2020">
                            <agProdChange>0.005349</agProdChange>
                        </period>
                        <period year="2025">
                            <agProdChange>0.003907</agProdChange>
                        </period>
                        <period year="2030">
                            <agProdChange>0.003759</agProdChange>
                        </period>
                        <period year="2035">
                            <agProdChange>0.004348</agProdChange>
                        </period>
                        <period year="2040">
                            <agProdChange>0.004168</agProdChange>
                        </period>
                        <period year="2045">
                            <agProdChange>0.007131</agProdChange>
                        </period>
                        <period year="2050">
                            <agProdChange>0.005497</agProdChange>
                        </period>
                        <period year="2055">
                            <agProdChange>0.002136</agProdChange>
                        </period>
                        <period year="2060">
                            <agProdChange>0.004695</agProdChange>
                        </period>
                        <period year="2065">
                            <agProdChange>0.007176</agProdChange>
                        </period>
                        <period year="2070">
                            <agProdChange>0.006072</agProdChange>
                        </period>
                        <period year="2075">
                            <agProdChange>0.002559</agProdChange>
                        </period>
                        <period year="2080">
                            <agProdChange>0.002872</agProdChange>
                        </period>
                        <period year="2085">
                            <agProdChange>0.003899</agProdChange>
                        </period>
                        <period year="2090">
                            <agProdChange>0.002384</agProdChange>
                        </period>
                        <period year="2095">
                            <agProdChange>-0.001759</agProdChange>
                        </period>
                        <period year="2100">
                            <agProdChange>-0.001932</agProdChange>
                        </period>
                    </AgProductionTechnology>
                </AgSupplySubsector>
                <AgSupplySubsector name="Root_Tuber_OhioR">
                    <AgProductionTechnology name="Root_Tuber_OhioR_IRR_hi">
                        <period year="2015">
                            <agProdChange>0.002451</agProdChange>
                        </period>
                        <period year="2020">
                            <agProdChange>0.002957</agProdChange>
                        </period>
                        <period year="2025">
                            <agProdChange>0.003152</agProdChange>
                        </period>
                        <period year="2030">
                            <agProdChange>0.001698</agProdChange>
                        </period>
                        <period year="2035">
                            <agProdChange>0.002936</agProdChange>
                        </period>
                        <period year="2040">
                            <agProdChange>0.003583</agProdChange>
                        </period>
                        <period year="2045">
                            <agProdChange>0.002694</agProdChange>
                        </period>
                        <period year="2050">
                            <agProdChange>0.001966</agProdChange>
                        </period>
                        <period year="2055">
                            <agProdChange>0.00127</agProdChange>
                        </period>
                        <period year="2060">
                            <agProdChange>0.002762</agProdChange>
                        </period>
                        <period year="2065">
                            <agProdChange>0.002436</agProdChange>
                        </period>
                        <period year="2070">
                            <agProdChange>0.002043</agProdChange>
                        </period>
                        <period year="2075">
                            <agProdChange>-0.000132</agProdChange>
                        </period>
                        <period year="2080">
                            <agProdChange>0.001669</agProdChange>
                        </period>
                        <period year="2085">
                            <agProdChange>-0.000623</agProdChange>
                        </period>
                        <period year="2090">
                            <agProdChange>0.001393</agProdChange>
                        </period>
                        <period year="2095">
                            <agProdChange>-0.000227</agProdChange>
                        </period>
                        <period year="2100">
                            <agProdChange>-0.000476</agProdChange>
                        </period>
                    </AgProductionTechnology>
                    <AgProductionTechnology name="Root_Tuber_OhioR_IRR_lo">
                        <period year="2015">
                            <agProdChange>0.002451</agProdChange>
                        </period>
                        <period year="2020">
                            <agProdChange>0.002957</agProdChange>
                        </period>
                        <period year="2025">
                            <agProdChange>0.003152</agProdChange>
                        </period>
                        <period year="2030">
                            <agProdChange>0.001698</agProdChange>
                        </period>
                        <period year="2035">
                            <agProdChange>0.002936</agProdChange>
                        </period>
                        <period year="2040">
                            <agProdChange>0.003583</agProdChange>
                        </period>
                        <period year="2045">
                            <agProdChange>0.002694</agProdChange>
                        </period>
                        <period year="2050">
                            <agProdChange>0.001966</agProdChange>
                        </period>
                        <period year="2055">
                            <agProdChange>0.00127</agProdChange>
                        </period>
                        <period year="2060">
                            <agProdChange>0.002762</agProdChange>
                        </period>
                        <period year="2065">
                            <agProdChange>0.002436</agProdChange>
                        </period>
                        <period year="2070">
                            <agProdChange>0.002043</agProdChange>
                        </period>
                        <period year="2075">
                            <agProdChange>-0.000132</agProdChange>
                        </period>
                        <period year="2080">
                            <agProdChange>0.001669</agProdChange>
                        </period>
                        <period year="2085">
                            <agProdChange>-0.000623</agProdChange>
                        </period>
                        <period year="2090">
                            <agProdChange>0.001393</agProdChange>
                        </period>
                        <period year="2095">
                            <agProdChange>-0.000227</agProdChange>
                        </period>
                        <period year="2100">
                            <agProdChange>-0.000476</agProdChange>
                        </period>
                    </AgProductionTechnology>
                    <AgProductionTechnology name="Root_Tuber_OhioR_RFD_hi">
                        <period year="2015">
                            <agProdChange>-0.001538</agProdChange>
                        </period>
                        <period year="2020">
                            <agProdChange>0.005445</agProdChange>
                        </period>
                        <period year="2025">
                            <agProdChange>0.003473</agProdChange>
                        </period>
                        <period year="2030">
                            <agProdChange>0.003179</agProdChange>
                        </period>
                        <period year="2035">
                            <agProdChange>0.00557</agProdChange>
                        </period>
                        <period year="2040">
                            <agProdChange>0.007509</agProdChange>
                        </period>
                        <period year="2045">
                            <agProdChange>0.008333</agProdChange>
                        </period>
                        <period year="2050">
                            <agProdChange>0.005851</agProdChange>
                        </period>
                        <period year="2055">
                            <agProdChange>0.006516</agProdChange>
                        </period>
                        <period year="2060">
                            <agProdChange>0.007527</agProdChange>
                        </period>
                        <period year="2065">
                            <agProdChange>0.005557</agProdChange>
                        </period>
                        <period year="2070">
                            <agProdChange>0.005363</agProdChange>
                        </period>
                        <period year="2075">
                            <agProdChange>0.001712</agProdChange>
                        </period>
                        <period year="2080">
                            <agProdChange>0.00391</agProdChange>
                        </period>
                        <period year="2085">
                            <agProdChange>0.002595</agProdChange>
                        </period>
                        <period year="2090">
                            <agProdChange>0.001725</agProdChange>
                        </period>
                        <period year="2095">
                            <agProdChange>0.000934</agProdChange>
                        </period>
                        <period year="2100">
                            <agProdChange>-0.000367</agProdChange>
                        </period>
                    </AgProductionTechnology>
                    <AgProductionTechnology name="Root_Tuber_OhioR_RFD_lo">
                        <period year="2015">
                            <agProdChange>-0.001538</agProdChange>
                        </period>
                        <period year="2020">
                            <agProdChange>0.005445</agProdChange>
                        </period>
                        <period year="2025">
                            <agProdChange>0.003473</agProdChange>
                        </period>
                        <period year="2030">
                            <agProdChange>0.003179</agProdChange>
                        </period>
                        <period year="2035">
                            <agProdChange>0.00557</agProdChange>
                        </period>
                        <period year="2040">
                            <agProdChange>0.007509</agProdChange>
                        </period>
                        <period year="2045">
                            <agProdChange>0.008333</agProdChange>
                        </period>
                        <period year="2050">
                            <agProdChange>0.005851</agProdChange>
                        </period>
                        <period year="2055">
                            <agProdChange>0.006516</agProdChange>
                        </period>
                        <period year="2060">
                            <agProdChange>0.007527</agProdChange>
                        </period>
                        <period year="2065">
                            <agProdChange>0.005557</agProdChange>
                        </period>
                        <period year="2070">
                            <agProdChange>0.005363</agProdChange>
                        </period>
                        <period year="2075">
                            <agProdChange>0.001712</agProdChange>
                        </period>
                        <period year="2080">
                            <agProdChange>0.00391</agProdChange>
                        </period>
                        <period year="2085">
                            <agProdChange>0.002595</agProdChange>
                        </period>
                        <period year="2090">
                            <agProdChange>0.001725</agProdChange>
                        </period>
                        <period year="2095">
                            <agProdChange>0.000934</agProdChange>
                        </period>
                        <period year="2100">
                            <agProdChange>-0.000367</agProdChange>
                        </period>
                    </AgProductionTechnology>
                </AgSupplySubsector>
                <AgSupplySubsector name="Root_Tuber_UsaPacNW">
                    <AgProductionTechnology name="Root_Tuber_UsaPacNW_IRR_hi">
                        <period year="2015">
                            <agProdChange>0.000693</agProdChange>
                        </period>
                        <period year="2020">
                            <agProdChange>0.001432</agProdChange>
                        </period>
                        <period year="2025">
                            <agProdChange>9.1e-05</agProdChange>
                        </period>
                        <period year="2030">
                            <agProdChange>0.001109</agProdChange>
                        </period>
                        <period year="2035">
                            <agProdChange>0.000577</agProdChange>
                        </period>
                        <period year="2040">
                            <agProdChange>0.00203</agProdChange>
                        </period>
                        <period year="2045">
                            <agProdChange>0.001997</agProdChange>
                        </period>
                        <period year="2050">
                            <agProdChange>0.001226</agProdChange>
                        </period>
                        <period year="2055">
                            <agProdChange>0.002753</agProdChange>
                        </period>
                        <period year="2060">
                            <agProdChange>6e-04</agProdChange>
                        </period>
                        <period year="2065">
                            <agProdChange>0.001091</agProdChange>
                        </period>
                        <period year="2070">
                            <agProdChange>-0.000389</agProdChange>
                        </period>
                        <period year="2075">
                            <agProdChange>-0.000243</agProdChange>
                        </period>
                        <period year="2080">
                            <agProdChange>-0.001065</agProdChange>
                        </period>
                        <period year="2085">
                            <agProdChange>-0.002063</agProdChange>
                        </period>
                        <period year="2090">
                            <agProdChange>0.000952</agProdChange>
                        </period>
                        <period year="2095">
                            <agProdChange>-0.001407</agProdChange>
                        </period>
                        <period year="2100">
                            <agProdChange>-0.000614</agProdChange>
                        </period>
                    </AgProductionTechnology>
                    <AgProductionTechnology name="Root_Tuber_UsaPacNW_IRR_lo">
                        <period year="2015">
                            <agProdChange>0.000693</agProdChange>
                        </period>
                        <period year="2020">
                            <agProdChange>0.001432</agProdChange>
                        </period>
                        <period year="2025">
                            <agProdChange>9.1e-05</agProdChange>
                        </period>
                        <period year="2030">
                            <agProdChange>0.001109</agProdChange>
                        </period>
                        <period year="2035">
                            <agProdChange>0.000577</agProdChange>
                        </period>
                        <period year="2040">
                            <agProdChange>0.00203</agProdChange>
                        </period>
                        <period year="2045">
                            <agProdChange>0.001997</agProdChange>
                        </period>
                        <period year="2050">
                            <agProdChange>0.001226</agProdChange>
                        </period>
                        <period year="2055">
                            <agProdChange>0.002753</agProdChange>
                        </period>
                        <period year="2060">
                            <agProdChange>6e-04</agProdChange>
                        </period>
                        <period year="2065">
                            <agProdChange>0.001091</agProdChange>
                        </period>
                        <period year="2070">
                            <agProdChange>-0.000389</agProdChange>
                        </period>
                        <period year="2075">
                            <agProdChange>-0.000243</agProdChange>
                        </period>
                        <period year="2080">
                            <agProdChange>-0.001065</agProdChange>
                        </period>
                        <period year="2085">
                            <agProdChange>-0.002063</agProdChange>
                        </period>
                        <period year="2090">
                            <agProdChange>0.000952</agProdChange>
                        </period>
                        <period year="2095">
                            <agProdChange>-0.001407</agProdChange>
                        </period>
                        <period year="2100">
                            <agProdChange>-0.000614</agProdChange>
                        </period>
                    </AgProductionTechnology>
                    <AgProductionTechnology name="Root_Tuber_UsaPacNW_RFD_hi">
                        <period year="2015">
                            <agProdChange>0.004672</agProdChange>
                        </period>
                        <period year="2020">
                            <agProdChange>0.000405</agProdChange>
                        </period>
                        <period year="2025">
                            <agProdChange>-0.000923</agProdChange>
                        </period>
                        <period year="2030">
                            <agProdChange>0.002022</agProdChange>
                        </period>
                        <period year="2035">
                            <agProdChange>0.000938</agProdChange>
                        </period>
                        <period year="2040">
                            <agProdChange>0.002671</agProdChange>
                        </period>
                        <period year="2045">
                            <agProdChange>-0.000903</agProdChange>
                        </period>
                        <period year="2050">
                            <agProdChange>-0.000147</agProdChange>
                        </period>
                        <period year="2055">
                            <agProdChange>0.001838</agProdChange>
                        </period>
                        <period year="2060">
                            <agProdChange>0.001044</agProdChange>
                        </period>
                        <period year="2065">
                            <agProdChange>0.000476</agProdChange>
                        </period>
                        <period year="2070">
                            <agProdChange>-0.002395</agProdChange>
                        </period>
                        <period year="2075">
                            <agProdChange>0.002595</agProdChange>
                        </period>
                        <period year="2080">
                            <agProdChange>0.000609</agProdChange>
                        </period>
                        <period year="2085">
                            <agProdChange>-0.000799</agProdChange>
                        </period>
                        <period year="2090">
                            <agProdChange>0.002419</agProdChange>
                        </period>
                        <period year="2095">
                            <agProdChange>-0.000593</agProdChange>
                        </period>
                        <period year="2100">
                            <agProdChange>-0.000595</agProdChange>
                        </period>
                    </AgProductionTechnology>
                    <AgProductionTechnology name="Root_Tuber_UsaPacNW_RFD_lo">
                        <period year="2015">
                            <agProdChange>0.004672</agProdChange>
                        </period>
                        <period year="2020">
                            <agProdChange>0.000405</agProdChange>
                        </period>
                        <period year="2025">
                            <agProdChange>-0.000923</agProdChange>
                        </period>
                        <period year="2030">
                            <agProdChange>0.002022</agProdChange>
                        </period>
                        <period year="2035">
                            <agProdChange>0.000938</agProdChange>
                        </period>
                        <period year="2040">
                            <agProdChange>0.002671</agProdChange>
                        </period>
                        <period year="2045">
                            <agProdChange>-0.000903</agProdChange>
                        </period>
                        <period year="2050">
                            <agProdChange>-0.000147</agProdChange>
                        </period>
                        <period year="2055">
                            <agProdChange>0.001838</agProdChange>
                        </period>
                        <period year="2060">
                            <agProdChange>0.001044</agProdChange>
                        </period>
                        <period year="2065">
                            <agProdChange>0.000476</agProdChange>
                        </period>
                        <period year="2070">
                            <agProdChange>-0.002395</agProdChange>
                        </period>
                        <period year="2075">
                            <agProdChange>0.002595</agProdChange>
                        </period>
                        <period year="2080">
                            <agProdChange>0.000609</agProdChange>
                        </period>
                        <period year="2085">
                            <agProdChange>-0.000799</agProdChange>
                        </period>
                        <period year="2090">
                            <agProdChange>0.002419</agProdChange>
                        </period>
                        <period year="2095">
                            <agProdChange>-0.000593</agProdChange>
                        </period>
                        <period year="2100">
                            <agProdChange>-0.000595</agProdChange>
                        </period>
                    </AgProductionTechnology>
                </AgSupplySubsector>
                <AgSupplySubsector name="Root_Tuber_TennR">
                    <AgProductionTechnology name="Root_Tuber_TennR_IRR_hi">
                        <period year="2015">
                            <agProdChange>0.004194</agProdChange>
                        </period>
                        <period year="2020">
                            <agProdChange>0.002862</agProdChange>
                        </period>
                        <period year="2025">
                            <agProdChange>0.004322</agProdChange>
                        </period>
                        <period year="2030">
                            <agProdChange>0.004329</agProdChange>
                        </period>
                        <period year="2035">
                            <agProdChange>0.00399</agProdChange>
                        </period>
                        <period year="2040">
                            <agProdChange>0.003949</agProdChange>
                        </period>
                        <period year="2045">
                            <agProdChange>0.00358</agProdChange>
                        </period>
                        <period year="2050">
                            <agProdChange>0.003306</agProdChange>
                        </period>
                        <period year="2055">
                            <agProdChange>0.002547</agProdChange>
                        </period>
                        <period year="2060">
                            <agProdChange>0.004634</agProdChange>
                        </period>
                        <period year="2065">
                            <agProdChange>0.003355</agProdChange>
                        </period>
                        <period year="2070">
                            <agProdChange>0.003126</agProdChange>
                        </period>
                        <period year="2075">
                            <agProdChange>0.001808</agProdChange>
                        </period>
                        <period year="2080">
                            <agProdChange>0.002765</agProdChange>
                        </period>
                        <period year="2085">
                            <agProdChange>0.001458</agProdChange>
                        </period>
                        <period year="2090">
                            <agProdChange>0.000665</agProdChange>
                        </period>
                        <period year="2095">
                            <agProdChange>0.000616</agProdChange>
                        </period>
                        <period year="2100">
                            <agProdChange>0.001203</agProdChange>
                        </period>
                    </AgProductionTechnology>
                    <AgProductionTechnology name="Root_Tuber_TennR_IRR_lo">
                        <period year="2015">
                            <agProdChange>0.004194</agProdChange>
                        </period>
                        <period year="2020">
                            <agProdChange>0.002862</agProdChange>
                        </period>
                        <period year="2025">
                            <agProdChange>0.004322</agProdChange>
                        </period>
                        <period year="2030">
                            <agProdChange>0.004329</agProdChange>
                        </period>
                        <period year="2035">
                            <agProdChange>0.00399</agProdChange>
                        </period>
                        <period year="2040">
                            <agProdChange>0.003949</agProdChange>
                        </period>
                        <period year="2045">
                            <agProdChange>0.00358</agProdChange>
                        </period>
                        <period year="2050">
                            <agProdChange>0.003306</agProdChange>
                        </period>
                        <period year="2055">
                            <agProdChange>0.002547</agProdChange>
                        </period>
                        <period year="2060">
                            <agProdChange>0.004634</agProdChange>
                        </period>
                        <period year="2065">
                            <agProdChange>0.003355</agProdChange>
                        </period>
                        <period year="2070">
                            <agProdChange>0.003126</agProdChange>
                        </period>
                        <period year="2075">
                            <agProdChange>0.001808</agProdChange>
                        </period>
                        <period year="2080">
                            <agProdChange>0.002765</agProdChange>
                        </period>
                        <period year="2085">
                            <agProdChange>0.001458</agProdChange>
                        </period>
                        <period year="2090">
                            <agProdChange>0.000665</agProdChange>
                        </period>
                        <period year="2095">
                            <agProdChange>0.000616</agProdChange>
                        </period>
                        <period year="2100">
                            <agProdChange>0.001203</agProdChange>
                        </period>
                    </AgProductionTechnology>
                    <AgProductionTechnology name="Root_Tuber_TennR_RFD_hi">
                        <period year="2015">
                            <agProdChange>0.002261</agProdChange>
                        </period>
                        <period year="2020">
                            <agProdChange>0.00485</agProdChange>
                        </period>
                        <period year="2025">
                            <agProdChange>0.002831</agProdChange>
                        </period>
                        <period year="2030">
                            <agProdChange>0.003335</agProdChange>
                        </period>
                        <period year="2035">
                            <agProdChange>0.006367</agProdChange>
                        </period>
                        <period year="2040">
                            <agProdChange>0.006231</agProdChange>
                        </period>
                        <period year="2045">
                            <agProdChange>0.006409</agProdChange>
                        </period>
                        <period year="2050">
                            <agProdChange>0.00632</agProdChange>
                        </period>
                        <period year="2055">
                            <agProdChange>0.00675</agProdChange>
                        </period>
                        <period year="2060">
                            <agProdChange>0.006171</agProdChange>
                        </period>
                        <period year="2065">
                            <agProdChange>0.004658</agProdChange>
                        </period>
                        <period year="2070">
                            <agProdChange>0.004956</agProdChange>
                        </period>
                        <period year="2075">
                            <agProdChange>0.00302</agProdChange>
                        </period>
                        <period year="2080">
                            <agProdChange>0.003555</agProdChange>
                        </period>
                        <period year="2085">
                            <agProdChange>0.002901</agProdChange>
                        </period>
                        <period year="2090">
                            <agProdChange>0.002027</agProdChange>
                        </period>
                        <period year="2095">
                            <agProdChange>0.002793</agProdChange>
                        </period>
                        <period year="2100">
                            <agProdChange>0.001043</agProdChange>
                        </period>
                    </AgProductionTechnology>
                    <AgProductionTechnology name="Root_Tuber_TennR_RFD_lo">
                        <period year="2015">
                            <agProdChange>0.002261</agProdChange>
                        </period>
                        <period year="2020">
                            <agProdChange>0.00485</agProdChange>
                        </period>
                        <period year="2025">
                            <agProdChange>0.002831</agProdChange>
                        </period>
                        <period year="2030">
                            <agProdChange>0.003335</agProdChange>
                        </period>
                        <period year="2035">
                            <agProdChange>0.006367</agProdChange>
                        </period>
                        <period year="2040">
                            <agProdChange>0.006231</agProdChange>
                        </period>
                        <period year="2045">
                            <agProdChange>0.006409</agProdChange>
                        </period>
                        <period year="2050">
                            <agProdChange>0.00632</agProdChange>
                        </period>
                        <period year="2055">
                            <agProdChange>0.00675</agProdChange>
                        </period>
                        <period year="2060">
                            <agProdChange>0.006171</agProdChange>
                        </period>
                        <period year="2065">
                            <agProdChange>0.004658</agProdChange>
                        </period>
                        <period year="2070">
                            <agProdChange>0.004956</agProdChange>
                        </period>
                        <period year="2075">
                            <agProdChange>0.00302</agProdChange>
                        </period>
                        <period year="2080">
                            <agProdChange>0.003555</agProdChange>
                        </period>
                        <period year="2085">
                            <agProdChange>0.002901</agProdChange>
                        </period>
                        <period year="2090">
                            <agProdChange>0.002027</agProdChange>
                        </period>
                        <period year="2095">
                            <agProdChange>0.002793</agProdChange>
                        </period>
                        <period year="2100">
                            <agProdChange>0.001043</agProdChange>
                        </period>
                    </AgProductionTechnology>
                </AgSupplySubsector>
                <AgSupplySubsector name="Root_Tuber_RioGrande">
                    <AgProductionTechnology name="Root_Tuber_RioGrande_IRR_hi">
                        <period year="2015">
                            <agProdChange>0.003978</agProdChange>
                        </period>
                        <period year="2020">
                            <agProdChange>0.002081</agProdChange>
                        </period>
                        <period year="2025">
                            <agProdChange>0.004045</agProdChange>
                        </period>
                        <period year="2030">
                            <agProdChange>0.004194</agProdChange>
                        </period>
                        <period year="2035">
                            <agProdChange>0.003246</agProdChange>
                        </period>
                        <period year="2040">
                            <agProdChange>0.003271</agProdChange>
                        </period>
                        <period year="2045">
                            <agProdChange>0.002174</agProdChange>
                        </period>
                        <period year="2050">
                            <agProdChange>0.004094</agProdChange>
                        </period>
                        <period year="2055">
                            <agProdChange>0.003666</agProdChange>
                        </period>
                        <period year="2060">
                            <agProdChange>0.00369</agProdChange>
                        </period>
                        <period year="2065">
                            <agProdChange>0.002791</agProdChange>
                        </period>
                        <period year="2070">
                            <agProdChange>0.004474</agProdChange>
                        </period>
                        <period year="2075">
                            <agProdChange>0.004685</agProdChange>
                        </period>
                        <period year="2080">
                            <agProdChange>0.001848</agProdChange>
                        </period>
                        <period year="2085">
                            <agProdChange>0.002876</agProdChange>
                        </period>
                        <period year="2090">
                            <agProdChange>0.001862</agProdChange>
                        </period>
                        <period year="2095">
                            <agProdChange>0.002192</agProdChange>
                        </period>
                        <period year="2100">
                            <agProdChange>0.001513</agProdChange>
                        </period>
                    </AgProductionTechnology>
                    <AgProductionTechnology name="Root_Tuber_RioGrande_IRR_lo">
                        <period year="2015">
                            <agProdChange>0.003978</agProdChange>
                        </period>
                        <period year="2020">
                            <agProdChange>0.002081</agProdChange>
                        </period>
                        <period year="2025">
                            <agProdChange>0.004045</agProdChange>
                        </period>
                        <period year="2030">
                            <agProdChange>0.004194</agProdChange>
                        </period>
                        <period year="2035">
                            <agProdChange>0.003246</agProdChange>
                        </period>
                        <period year="2040">
                            <agProdChange>0.003271</agProdChange>
                        </period>
                        <period year="2045">
                            <agProdChange>0.002174</agProdChange>
                        </period>
                        <period year="2050">
                            <agProdChange>0.004094</agProdChange>
                        </period>
                        <period year="2055">
                            <agProdChange>0.003666</agProdChange>
                        </period>
                        <period year="2060">
                            <agProdChange>0.00369</agProdChange>
                        </period>
                        <period year="2065">
                            <agProdChange>0.002791</agProdChange>
                        </period>
                        <period year="2070">
                            <agProdChange>0.004474</agProdChange>
                        </period>
                        <period year="2075">
                            <agProdChange>0.004685</agProdChange>
                        </period>
                        <period year="2080">
                            <agProdChange>0.001848</agProdChange>
                        </period>
                        <period year="2085">
                            <agProdChange>0.002876</agProdChange>
                        </period>
                        <period year="2090">
                            <agProdChange>0.001862</agProdChange>
                        </period>
                        <period year="2095">
                            <agProdChange>0.002192</agProdChange>
                        </period>
                        <period year="2100">
                            <agProdChange>0.001513</agProdChange>
                        </period>
                    </AgProductionTechnology>
                    <AgProductionTechnology name="Root_Tuber_RioGrande_RFD_hi">
                        <period year="2015">
                            <agProdChange>0.000317</agProdChange>
                        </period>
                        <period year="2020">
                            <agProdChange>0.004362</agProdChange>
                        </period>
                        <period year="2025">
                            <agProdChange>0.009427</agProdChange>
                        </period>
                        <period year="2030">
                            <agProdChange>0.01514</agProdChange>
                        </period>
                        <period year="2035">
                            <agProdChange>0.007343</agProdChange>
                        </period>
                        <period year="2040">
                            <agProdChange>0.002635</agProdChange>
                        </period>
                        <period year="2045">
                            <agProdChange>-0.000638</agProdChange>
                        </period>
                        <period year="2050">
                            <agProdChange>0.006493</agProdChange>
                        </period>
                        <period year="2055">
                            <agProdChange>0.004237</agProdChange>
                        </period>
                        <period year="2060">
                            <agProdChange>0.000615</agProdChange>
                        </period>
                        <period year="2065">
                            <agProdChange>0.005194</agProdChange>
                        </period>
                        <period year="2070">
                            <agProdChange>0.014918</agProdChange>
                        </period>
                        <period year="2075">
                            <agProdChange>0.0017</agProdChange>
                        </period>
                        <period year="2080">
                            <agProdChange>0.0015</agProdChange>
                        </period>
                        <period year="2085">
                            <agProdChange>0.0013</agProdChange>
                        </period>
                        <period year="2090">
                            <agProdChange>0.0012</agProdChange>
                        </period>
                        <period year="2095">
                            <agProdChange>0.001</agProdChange>
                        </period>
                        <period year="2100">
                            <agProdChange>0.001</agProdChange>
                        </period>
                    </AgProductionTechnology>
                    <AgProductionTechnology name="Root_Tuber_RioGrande_RFD_lo">
                        <period year="2015">
                            <agProdChange>0.000317</agProdChange>
                        </period>
                        <period year="2020">
                            <agProdChange>0.004362</agProdChange>
                        </period>
                        <period year="2025">
                            <agProdChange>0.009427</agProdChange>
                        </period>
                        <period year="2030">
                            <agProdChange>0.01514</agProdChange>
                        </period>
                        <period year="2035">
                            <agProdChange>0.007343</agProdChange>
                        </period>
                        <period year="2040">
                            <agProdChange>0.002635</agProdChange>
                        </period>
                        <period year="2045">
                            <agProdChange>-0.000638</agProdChange>
                        </period>
                        <period year="2050">
                            <agProdChange>0.006493</agProdChange>
                        </period>
                        <period year="2055">
                            <agProdChange>0.004237</agProdChange>
                        </period>
                        <period year="2060">
                            <agProdChange>0.000615</agProdChange>
                        </period>
                        <period year="2065">
                            <agProdChange>0.005194</agProdChange>
                        </period>
                        <period year="2070">
                            <agProdChange>0.014918</agProdChange>
                        </period>
                        <period year="2075">
                            <agProdChange>0.0017</agProdChange>
                        </period>
                        <period year="2080">
                            <agProdChange>0.0015</agProdChange>
                        </period>
                        <period year="2085">
                            <agProdChange>0.0013</agProdChange>
                        </period>
                        <period year="2090">
                            <agProdChange>0.0012</agProdChange>
                        </period>
                        <period year="2095">
                            <agProdChange>0.001</agProdChange>
                        </period>
                        <period year="2100">
                            <agProdChange>0.001</agProdChange>
                        </period>
                    </AgProductionTechnology>
                </AgSupplySubsector>
                <AgSupplySubsector name="Root_Tuber_UsaCstNE">
                    <AgProductionTechnology name="Root_Tuber_UsaCstNE_IRR_hi">
                        <period year="2015">
                            <agProdChange>0.001943</agProdChange>
                        </period>
                        <period year="2020">
                            <agProdChange>0.003536</agProdChange>
                        </period>
                        <period year="2025">
                            <agProdChange>0.00454</agProdChange>
                        </period>
                        <period year="2030">
                            <agProdChange>0.004078</agProdChange>
                        </period>
                        <period year="2035">
                            <agProdChange>0.005316</agProdChange>
                        </period>
                        <period year="2040">
                            <agProdChange>0.006497</agProdChange>
                        </period>
                        <period year="2045">
                            <agProdChange>0.005448</agProdChange>
                        </period>
                        <period year="2050">
                            <agProdChange>0.004317</agProdChange>
                        </period>
                        <period year="2055">
                            <agProdChange>0.003723</agProdChange>
                        </period>
                        <period year="2060">
                            <agProdChange>0.005562</agProdChange>
                        </period>
                        <period year="2065">
                            <agProdChange>0.001253</agProdChange>
                        </period>
                        <period year="2070">
                            <agProdChange>0.001422</agProdChange>
                        </period>
                        <period year="2075">
                            <agProdChange>0.001548</agProdChange>
                        </period>
                        <period year="2080">
                            <agProdChange>0.000934</agProdChange>
                        </period>
                        <period year="2085">
                            <agProdChange>0.000467</agProdChange>
                        </period>
                        <period year="2090">
                            <agProdChange>-4.7e-05</agProdChange>
                        </period>
                        <period year="2095">
                            <agProdChange>0.002035</agProdChange>
                        </period>
                        <period year="2100">
                            <agProdChange>-0.000287</agProdChange>
                        </period>
                    </AgProductionTechnology>
                    <AgProductionTechnology name="Root_Tuber_UsaCstNE_IRR_lo">
                        <period year="2015">
                            <agProdChange>0.001943</agProdChange>
                        </period>
                        <period year="2020">
                            <agProdChange>0.003536</agProdChange>
                        </period>
                        <period year="2025">
                            <agProdChange>0.00454</agProdChange>
                        </period>
                        <period year="2030">
                            <agProdChange>0.004078</agProdChange>
                        </period>
                        <period year="2035">
                            <agProdChange>0.005316</agProdChange>
                        </period>
                        <period year="2040">
                            <agProdChange>0.006497</agProdChange>
                        </period>
                        <period year="2045">
                            <agProdChange>0.005448</agProdChange>
                        </period>
                        <period year="2050">
                            <agProdChange>0.004317</agProdChange>
                        </period>
                        <period year="2055">
                            <agProdChange>0.003723</agProdChange>
                        </period>
                        <period year="2060">
                            <agProdChange>0.005562</agProdChange>
                        </period>
                        <period year="2065">
                            <agProdChange>0.001253</agProdChange>
                        </period>
                        <period year="2070">
                            <agProdChange>0.001422</agProdChange>
                        </period>
                        <period year="2075">
                            <agProdChange>0.001548</agProdChange>
                        </period>
                        <period year="2080">
                            <agProdChange>0.000934</agProdChange>
                        </period>
                        <period year="2085">
                            <agProdChange>0.000467</agProdChange>
                        </period>
                        <period year="2090">
                            <agProdChange>-4.7e-05</agProdChange>
                        </period>
                        <period year="2095">
                            <agProdChange>0.002035</agProdChange>
                        </period>
                        <period year="2100">
                            <agProdChange>-0.000287</agProdChange>
                        </period>
                    </AgProductionTechnology>
                    <AgProductionTechnology name="Root_Tuber_UsaCstNE_RFD_hi">
                        <period year="2015">
                            <agProdChange>0.001886</agProdChange>
                        </period>
                        <period year="2020">
                            <agProdChange>0.004165</agProdChange>
                        </period>
                        <period year="2025">
                            <agProdChange>0.005036</agProdChange>
                        </period>
                        <period year="2030">
                            <agProdChange>0.004397</agProdChange>
                        </period>
                        <period year="2035">
                            <agProdChange>0.006174</agProdChange>
                        </period>
                        <period year="2040">
                            <agProdChange>0.007419</agProdChange>
                        </period>
                        <period year="2045">
                            <agProdChange>0.006865</agProdChange>
                        </period>
                        <period year="2050">
                            <agProdChange>0.005167</agProdChange>
                        </period>
                        <period year="2055">
                            <agProdChange>0.005549</agProdChange>
                        </period>
                        <period year="2060">
                            <agProdChange>0.006415</agProdChange>
                        </period>
                        <period year="2065">
                            <agProdChange>0.002778</agProdChange>
                        </period>
                        <period year="2070">
                            <agProdChange>0.003629</agProdChange>
                        </period>
                        <period year="2075">
                            <agProdChange>0.001626</agProdChange>
                        </period>
                        <period year="2080">
                            <agProdChange>0.001566</agProdChange>
                        </period>
                        <period year="2085">
                            <agProdChange>0.000709</agProdChange>
                        </period>
                        <period year="2090">
                            <agProdChange>0.000521</agProdChange>
                        </period>
                        <period year="2095">
                            <agProdChange>0.001001</agProdChange>
                        </period>
                        <period year="2100">
                            <agProdChange>-0.000292</agProdChange>
                        </period>
                    </AgProductionTechnology>
                    <AgProductionTechnology name="Root_Tuber_UsaCstNE_RFD_lo">
                        <period year="2015">
                            <agProdChange>0.001886</agProdChange>
                        </period>
                        <period year="2020">
                            <agProdChange>0.004165</agProdChange>
                        </period>
                        <period year="2025">
                            <agProdChange>0.005036</agProdChange>
                        </period>
                        <period year="2030">
                            <agProdChange>0.004397</agProdChange>
                        </period>
                        <period year="2035">
                            <agProdChange>0.006174</agProdChange>
                        </period>
                        <period year="2040">
                            <agProdChange>0.007419</agProdChange>
                        </period>
                        <period year="2045">
                            <agProdChange>0.006865</agProdChange>
                        </period>
                        <period year="2050">
                            <agProdChange>0.005167</agProdChange>
                        </period>
                        <period year="2055">
                            <agProdChange>0.005549</agProdChange>
                        </period>
                        <period year="2060">
                            <agProdChange>0.006415</agProdChange>
                        </period>
                        <period year="2065">
                            <agProdChange>0.002778</agProdChange>
                        </period>
                        <period year="2070">
                            <agProdChange>0.003629</agProdChange>
                        </period>
                        <period year="2075">
                            <agProdChange>0.001626</agProdChange>
                        </period>
                        <period year="2080">
                            <agProdChange>0.001566</agProdChange>
                        </period>
                        <period year="2085">
                            <agProdChange>0.000709</agProdChange>
                        </period>
                        <period year="2090">
                            <agProdChange>0.000521</agProdChange>
                        </period>
                        <period year="2095">
                            <agProdChange>0.001001</agProdChange>
                        </period>
                        <period year="2100">
                            <agProdChange>-0.000292</agProdChange>
                        </period>
                    </AgProductionTechnology>
                </AgSupplySubsector>
                <AgSupplySubsector name="Root_Tuber_UsaCstE">
                    <AgProductionTechnology name="Root_Tuber_UsaCstE_IRR_hi">
                        <period year="2015">
                            <agProdChange>0.003588</agProdChange>
                        </period>
                        <period year="2020">
                            <agProdChange>0.002905</agProdChange>
                        </period>
                        <period year="2025">
                            <agProdChange>0.003289</agProdChange>
                        </period>
                        <period year="2030">
                            <agProdChange>0.004376</agProdChange>
                        </period>
                        <period year="2035">
                            <agProdChange>0.004002</agProdChange>
                        </period>
                        <period year="2040">
                            <agProdChange>0.004998</agProdChange>
                        </period>
                        <period year="2045">
                            <agProdChange>0.004315</agProdChange>
                        </period>
                        <period year="2050">
                            <agProdChange>0.003552</agProdChange>
                        </period>
                        <period year="2055">
                            <agProdChange>0.002776</agProdChange>
                        </period>
                        <period year="2060">
                            <agProdChange>0.00416</agProdChange>
                        </period>
                        <period year="2065">
                            <agProdChange>0.004203</agProdChange>
                        </period>
                        <period year="2070">
                            <agProdChange>0.002976</agProdChange>
                        </period>
                        <period year="2075">
                            <agProdChange>0.002745</agProdChange>
                        </period>
                        <period year="2080">
                            <agProdChange>0.00348</agProdChange>
                        </period>
                        <period year="2085">
                            <agProdChange>0.002855</agProdChange>
                        </period>
                        <period year="2090">
                            <agProdChange>0.001193</agProdChange>
                        </period>
                        <period year="2095">
                            <agProdChange>0.001008</agProdChange>
                        </period>
                        <period year="2100">
                            <agProdChange>0.001498</agProdChange>
                        </period>
                    </AgProductionTechnology>
                    <AgProductionTechnology name="Root_Tuber_UsaCstE_IRR_lo">
                        <period year="2015">
                            <agProdChange>0.003588</agProdChange>
                        </period>
                        <period year="2020">
                            <agProdChange>0.002905</agProdChange>
                        </period>
                        <period year="2025">
                            <agProdChange>0.003289</agProdChange>
                        </period>
                        <period year="2030">
                            <agProdChange>0.004376</agProdChange>
                        </period>
                        <period year="2035">
                            <agProdChange>0.004002</agProdChange>
                        </period>
                        <period year="2040">
                            <agProdChange>0.004998</agProdChange>
                        </period>
                        <period year="2045">
                            <agProdChange>0.004315</agProdChange>
                        </period>
                        <period year="2050">
                            <agProdChange>0.003552</agProdChange>
                        </period>
                        <period year="2055">
                            <agProdChange>0.002776</agProdChange>
                        </period>
                        <period year="2060">
                            <agProdChange>0.00416</agProdChange>
                        </period>
                        <period year="2065">
                            <agProdChange>0.004203</agProdChange>
                        </period>
                        <period year="2070">
                            <agProdChange>0.002976</agProdChange>
                        </period>
                        <period year="2075">
                            <agProdChange>0.002745</agProdChange>
                        </period>
                        <period year="2080">
                            <agProdChange>0.00348</agProdChange>
                        </period>
                        <period year="2085">
                            <agProdChange>0.002855</agProdChange>
                        </period>
                        <period year="2090">
                            <agProdChange>0.001193</agProdChange>
                        </period>
                        <period year="2095">
                            <agProdChange>0.001008</agProdChange>
                        </period>
                        <period year="2100">
                            <agProdChange>0.001498</agProdChange>
                        </period>
                    </AgProductionTechnology>
                    <AgProductionTechnology name="Root_Tuber_UsaCstE_RFD_hi">
                        <period year="2015">
                            <agProdChange>0.004512</agProdChange>
                        </period>
                        <period year="2020">
                            <agProdChange>0.004138</agProdChange>
                        </period>
                        <period year="2025">
                            <agProdChange>0.003914</agProdChange>
                        </period>
                        <period year="2030">
                            <agProdChange>0.005084</agProdChange>
                        </period>
                        <period year="2035">
                            <agProdChange>0.006032</agProdChange>
                        </period>
                        <period year="2040">
                            <agProdChange>0.005681</agProdChange>
                        </period>
                        <period year="2045">
                            <agProdChange>0.005708</agProdChange>
                        </period>
                        <period year="2050">
                            <agProdChange>0.005466</agProdChange>
                        </period>
                        <period year="2055">
                            <agProdChange>0.00458</agProdChange>
                        </period>
                        <period year="2060">
                            <agProdChange>0.005337</agProdChange>
                        </period>
                        <period year="2065">
                            <agProdChange>0.004373</agProdChange>
                        </period>
                        <period year="2070">
                            <agProdChange>0.002897</agProdChange>
                        </period>
                        <period year="2075">
                            <agProdChange>0.001874</agProdChange>
                        </period>
                        <period year="2080">
                            <agProdChange>0.003826</agProdChange>
                        </period>
                        <period year="2085">
                            <agProdChange>0.003066</agProdChange>
                        </period>
                        <period year="2090">
                            <agProdChange>0.00151</agProdChange>
                        </period>
                        <period year="2095">
                            <agProdChange>0.001583</agProdChange>
                        </period>
                        <period year="2100">
                            <agProdChange>0.001734</agProdChange>
                        </period>
                    </AgProductionTechnology>
                    <AgProductionTechnology name="Root_Tuber_UsaCstE_RFD_lo">
                        <period year="2015">
                            <agProdChange>0.004512</agProdChange>
                        </period>
                        <period year="2020">
                            <agProdChange>0.004138</agProdChange>
                        </period>
                        <period year="2025">
                            <agProdChange>0.003914</agProdChange>
                        </period>
                        <period year="2030">
                            <agProdChange>0.005084</agProdChange>
                        </period>
                        <period year="2035">
                            <agProdChange>0.006032</agProdChange>
                        </period>
                        <period year="2040">
                            <agProdChange>0.005681</agProdChange>
                        </period>
                        <period year="2045">
                            <agProdChange>0.005708</agProdChange>
                        </period>
                        <period year="2050">
                            <agProdChange>0.005466</agProdChange>
                        </period>
                        <period year="2055">
                            <agProdChange>0.00458</agProdChange>
                        </period>
                        <period year="2060">
                            <agProdChange>0.005337</agProdChange>
                        </period>
                        <period year="2065">
                            <agProdChange>0.004373</agProdChange>
                        </period>
                        <period year="2070">
                            <agProdChange>0.002897</agProdChange>
                        </period>
                        <period year="2075">
                            <agProdChange>0.001874</agProdChange>
                        </period>
                        <period year="2080">
                            <agProdChange>0.003826</agProdChange>
                        </period>
                        <period year="2085">
                            <agProdChange>0.003066</agProdChange>
                        </period>
                        <period year="2090">
                            <agProdChange>0.00151</agProdChange>
                        </period>
                        <period year="2095">
                            <agProdChange>0.001583</agProdChange>
                        </period>
                        <period year="2100">
                            <agProdChange>0.001734</agProdChange>
                        </period>
                    </AgProductionTechnology>
                </AgSupplySubsector>
            </AgSupplySector>
            <AgSupplySector name="Corn">
                <AgSupplySubsector name="Corn_NelsonR">
                    <AgProductionTechnology name="Corn_NelsonR_IRR_hi">
                        <period year="2015">
                            <agProdChange>0.001608</agProdChange>
                        </period>
                        <period year="2020">
                            <agProdChange>0.007068</agProdChange>
                        </period>
                        <period year="2025">
                            <agProdChange>0.003085</agProdChange>
                        </period>
                        <period year="2030">
                            <agProdChange>0.003066</agProdChange>
                        </period>
                        <period year="2035">
                            <agProdChange>0.001652</agProdChange>
                        </period>
                        <period year="2040">
                            <agProdChange>0.001741</agProdChange>
                        </period>
                        <period year="2045">
                            <agProdChange>0.002178</agProdChange>
                        </period>
                        <period year="2050">
                            <agProdChange>0.000606</agProdChange>
                        </period>
                        <period year="2055">
                            <agProdChange>0.001162</agProdChange>
                        </period>
                        <period year="2060">
                            <agProdChange>0.000345</agProdChange>
                        </period>
                        <period year="2065">
                            <agProdChange>0.00082</agProdChange>
                        </period>
                        <period year="2070">
                            <agProdChange>-0.002371</agProdChange>
                        </period>
                        <period year="2075">
                            <agProdChange>-0.001996</agProdChange>
                        </period>
                        <period year="2080">
                            <agProdChange>-0.002184</agProdChange>
                        </period>
                        <period year="2085">
                            <agProdChange>-0.002534</agProdChange>
                        </period>
                        <period year="2090">
                            <agProdChange>-0.00108</agProdChange>
                        </period>
                        <period year="2095">
                            <agProdChange>-0.002051</agProdChange>
                        </period>
                        <period year="2100">
                            <agProdChange>1.7e-05</agProdChange>
                        </period>
                    </AgProductionTechnology>
                    <AgProductionTechnology name="Corn_NelsonR_IRR_lo">
                        <period year="2015">
                            <agProdChange>0.001608</agProdChange>
                        </period>
                        <period year="2020">
                            <agProdChange>0.007068</agProdChange>
                        </period>
                        <period year="2025">
                            <agProdChange>0.003085</agProdChange>
                        </period>
                        <period year="2030">
                            <agProdChange>0.003066</agProdChange>
                        </period>
                        <period year="2035">
                            <agProdChange>0.001652</agProdChange>
                        </period>
                        <period year="2040">
                            <agProdChange>0.001741</agProdChange>
                        </period>
                        <period year="2045">
                            <agProdChange>0.002178</agProdChange>
                        </period>
                        <period year="2050">
                            <agProdChange>0.000606</agProdChange>
                        </period>
                        <period year="2055">
                            <agProdChange>0.001162</agProdChange>
                        </period>
                        <period year="2060">
                            <agProdChange>0.000345</agProdChange>
                        </period>
                        <period year="2065">
                            <agProdChange>0.00082</agProdChange>
                        </period>
                        <period year="2070">
                            <agProdChange>-0.002371</agProdChange>
                        </period>
                        <period year="2075">
                            <agProdChange>-0.001996</agProdChange>
                        </period>
                        <period year="2080">
                            <agProdChange>-0.002184</agProdChange>
                        </period>
                        <period year="2085">
                            <agProdChange>-0.002534</agProdChange>
                        </period>
                        <period year="2090">
                            <agProdChange>-0.00108</agProdChange>
                        </period>
                        <period year="2095">
                            <agProdChange>-0.002051</agProdChange>
                        </period>
                        <period year="2100">
                            <agProdChange>1.7e-05</agProdChange>
                        </period>
                    </AgProductionTechnology>
                    <AgProductionTechnology name="Corn_NelsonR_RFD_hi">
                        <period year="2015">
                            <agProdChange>-0.00426</agProdChange>
                        </period>
                        <period year="2020">
                            <agProdChange>0.004437</agProdChange>
                        </period>
                        <period year="2025">
                            <agProdChange>-0.000729</agProdChange>
                        </period>
                        <period year="2030">
                            <agProdChange>0.011682</agProdChange>
                        </period>
                        <period year="2035">
                            <agProdChange>0.004168</agProdChange>
                        </period>
                        <period year="2040">
                            <agProdChange>0.001823</agProdChange>
                        </period>
                        <period year="2045">
                            <agProdChange>0.005133</agProdChange>
                        </period>
                        <period year="2050">
                            <agProdChange>0.018912</agProdChange>
                        </period>
                        <period year="2055">
                            <agProdChange>0.017164</agProdChange>
                        </period>
                        <period year="2060">
                            <agProdChange>0.007517</agProdChange>
                        </period>
                        <period year="2065">
                            <agProdChange>0.016309</agProdChange>
                        </period>
                        <period year="2070">
                            <agProdChange>0.00969</agProdChange>
                        </period>
                        <period year="2075">
                            <agProdChange>-0.000163</agProdChange>
                        </period>
                        <period year="2080">
                            <agProdChange>0.002439</agProdChange>
                        </period>
                        <period year="2085">
                            <agProdChange>-0.001412</agProdChange>
                        </period>
                        <period year="2090">
                            <agProdChange>-0.001241</agProdChange>
                        </period>
                        <period year="2095">
                            <agProdChange>-0.002411</agProdChange>
                        </period>
                        <period year="2100">
                            <agProdChange>-0.013284</agProdChange>
                        </period>
                    </AgProductionTechnology>
                    <AgProductionTechnology name="Corn_NelsonR_RFD_lo">
                        <period year="2015">
                            <agProdChange>-0.00426</agProdChange>
                        </period>
                        <period year="2020">
                            <agProdChange>0.004437</agProdChange>
                        </period>
                        <period year="2025">
                            <agProdChange>-0.000729</agProdChange>
                        </period>
                        <period year="2030">
                            <agProdChange>0.011682</agProdChange>
                        </period>
                        <period year="2035">
                            <agProdChange>0.004168</agProdChange>
                        </period>
                        <period year="2040">
                            <agProdChange>0.001823</agProdChange>
                        </period>
                        <period year="2045">
                            <agProdChange>0.005133</agProdChange>
                        </period>
                        <period year="2050">
                            <agProdChange>0.018912</agProdChange>
                        </period>
                        <period year="2055">
                            <agProdChange>0.017164</agProdChange>
                        </period>
                        <period year="2060">
                            <agProdChange>0.007517</agProdChange>
                        </period>
                        <period year="2065">
                            <agProdChange>0.016309</agProdChange>
                        </period>
                        <period year="2070">
                            <agProdChange>0.00969</agProdChange>
                        </period>
                        <period year="2075">
                            <agProdChange>-0.000163</agProdChange>
                        </period>
                        <period year="2080">
                            <agProdChange>0.002439</agProdChange>
                        </period>
                        <period year="2085">
                            <agProdChange>-0.001412</agProdChange>
                        </period>
                        <period year="2090">
                            <agProdChange>-0.001241</agProdChange>
                        </period>
                        <period year="2095">
                            <agProdChange>-0.002411</agProdChange>
                        </period>
                        <period year="2100">
                            <agProdChange>-0.013284</agProdChange>
                        </period>
                    </AgProductionTechnology>
                </AgSupplySubsector>
                <AgSupplySubsector name="Corn_FraserR">
                    <AgProductionTechnology name="Corn_FraserR_IRR_hi">
                        <period year="2015">
                            <agProdChange>0.018077</agProdChange>
                        </period>
                        <period year="2020">
                            <agProdChange>0.009688</agProdChange>
                        </period>
                        <period year="2025">
                            <agProdChange>0.009917</agProdChange>
                        </period>
                        <period year="2030">
                            <agProdChange>0.011077</agProdChange>
                        </period>
                        <period year="2035">
                            <agProdChange>0.0031</agProdChange>
                        </period>
                        <period year="2040">
                            <agProdChange>0.0031</agProdChange>
                        </period>
                        <period year="2045">
                            <agProdChange>0.003</agProdChange>
                        </period>
                        <period year="2050">
                            <agProdChange>0.003</agProdChange>
                        </period>
                        <period year="2055">
                            <agProdChange>0.0025</agProdChange>
                        </period>
                        <period year="2060">
                            <agProdChange>0.0025</agProdChange>
                        </period>
                        <period year="2065">
                            <agProdChange>0.0025</agProdChange>
                        </period>
                        <period year="2070">
                            <agProdChange>0.0023</agProdChange>
                        </period>
                        <period year="2075">
                            <agProdChange>0.0022</agProdChange>
                        </period>
                        <period year="2080">
                            <agProdChange>0.002</agProdChange>
                        </period>
                        <period year="2085">
                            <agProdChange>0.0018</agProdChange>
                        </period>
                        <period year="2090">
                            <agProdChange>0.0017</agProdChange>
                        </period>
                        <period year="2095">
                            <agProdChange>0.0015</agProdChange>
                        </period>
                        <period year="2100">
                            <agProdChange>0.0013</agProdChange>
                        </period>
                    </AgProductionTechnology>
                    <AgProductionTechnology name="Corn_FraserR_IRR_lo">
                        <period year="2015">
                            <agProdChange>0.018077</agProdChange>
                        </period>
                        <period year="2020">
                            <agProdChange>0.009688</agProdChange>
                        </period>
                        <period year="2025">
                            <agProdChange>0.009917</agProdChange>
                        </period>
                        <period year="2030">
                            <agProdChange>0.011077</agProdChange>
                        </period>
                        <period year="2035">
                            <agProdChange>0.0031</agProdChange>
                        </period>
                        <period year="2040">
                            <agProdChange>0.0031</agProdChange>
                        </period>
                        <period year="2045">
                            <agProdChange>0.003</agProdChange>
                        </period>
                        <period year="2050">
                            <agProdChange>0.003</agProdChange>
                        </period>
                        <period year="2055">
                            <agProdChange>0.0025</agProdChange>
                        </period>
                        <period year="2060">
                            <agProdChange>0.0025</agProdChange>
                        </period>
                        <period year="2065">
                            <agProdChange>0.0025</agProdChange>
                        </period>
                        <period year="2070">
                            <agProdChange>0.0023</agProdChange>
                        </period>
                        <period year="2075">
                            <agProdChange>0.0022</agProdChange>
                        </period>
                        <period year="2080">
                            <agProdChange>0.002</agProdChange>
                        </period>
                        <period year="2085">
                            <agProdChange>0.0018</agProdChange>
                        </period>
                        <period year="2090">
                            <agProdChange>0.0017</agProdChange>
                        </period>
                        <period year="2095">
                            <agProdChange>0.0015</agProdChange>
                        </period>
                        <period year="2100">
                            <agProdChange>0.0013</agProdChange>
                        </period>
                    </AgProductionTechnology>
                    <AgProductionTechnology name="Corn_FraserR_RFD_hi">
                        <period year="2015">
                            <agProdChange>0.010452</agProdChange>
                        </period>
                        <period year="2020">
                            <agProdChange>0.004108</agProdChange>
                        </period>
                        <period year="2025">
                            <agProdChange>0.001056</agProdChange>
                        </period>
                        <period year="2030">
                            <agProdChange>-0.003557</agProdChange>
                        </period>
                        <period year="2035">
                            <agProdChange>0.006785</agProdChange>
                        </period>
                        <period year="2040">
                            <agProdChange>0.010181</agProdChange>
                        </period>
                        <period year="2045">
                            <agProdChange>0.008972</agProdChange>
                        </period>
                        <period year="2050">
                            <agProdChange>0.002028</agProdChange>
                        </period>
                        <period year="2055">
                            <agProdChange>0.003933</agProdChange>
                        </period>
                        <period year="2060">
                            <agProdChange>0.018571</agProdChange>
                        </period>
                        <period year="2065">
                            <agProdChange>0.004645</agProdChange>
                        </period>
                        <period year="2070">
                            <agProdChange>0.001982</agProdChange>
                        </period>
                        <period year="2075">
                            <agProdChange>0.000631</agProdChange>
                        </period>
                        <period year="2080">
                            <agProdChange>-2.1e-05</agProdChange>
                        </period>
                        <period year="2085">
                            <agProdChange>0.017242</agProdChange>
                        </period>
                        <period year="2090">
                            <agProdChange>-0.010338</agProdChange>
                        </period>
                        <period year="2095">
                            <agProdChange>0.001872</agProdChange>
                        </period>
                        <period year="2100">
                            <agProdChange>0.001125</agProdChange>
                        </period>
                    </AgProductionTechnology>
                    <AgProductionTechnology name="Corn_FraserR_RFD_lo">
                        <period year="2015">
                            <agProdChange>0.010452</agProdChange>
                        </period>
                        <period year="2020">
                            <agProdChange>0.004108</agProdChange>
                        </period>
                        <period year="2025">
                            <agProdChange>0.001056</agProdChange>
                        </period>
                        <period year="2030">
                            <agProdChange>-0.003557</agProdChange>
                        </period>
                        <period year="2035">
                            <agProdChange>0.006785</agProdChange>
                        </period>
                        <period year="2040">
                            <agProdChange>0.010181</agProdChange>
                        </period>
                        <period year="2045">
                            <agProdChange>0.008972</agProdChange>
                        </period>
                        <period year="2050">
                            <agProdChange>0.002028</agProdChange>
                        </period>
                        <period year="2055">
                            <agProdChange>0.003933</agProdChange>
                        </period>
                        <period year="2060">
                            <agProdChange>0.018571</agProdChange>
                        </period>
                        <period year="2065">
                            <agProdChange>0.004645</agProdChange>
                        </period>
                        <period year="2070">
                            <agProdChange>0.001982</agProdChange>
                        </period>
                        <period year="2075">
                            <agProdChange>0.000631</agProdChange>
                        </period>
                        <period year="2080">
                            <agProdChange>-2.1e-05</agProdChange>
                        </period>
                        <period year="2085">
                            <agProdChange>0.017242</agProdChange>
                        </period>
                        <period year="2090">
                            <agProdChange>-0.010338</agProdChange>
                        </period>
                        <period year="2095">
                            <agProdChange>0.001872</agProdChange>
                        </period>
                        <period year="2100">
                            <agProdChange>0.001125</agProdChange>
                        </period>
                    </AgProductionTechnology>
                </AgSupplySubsector>
                <AgSupplySubsector name="Corn_MexCstNW">
                    <AgProductionTechnology name="Corn_MexCstNW_IRR_hi">
                        <period year="2015">
                            <agProdChange>0.007383</agProdChange>
                        </period>
                        <period year="2020">
                            <agProdChange>0.002826</agProdChange>
                        </period>
                        <period year="2025">
                            <agProdChange>0.003912</agProdChange>
                        </period>
                        <period year="2030">
                            <agProdChange>0.003312</agProdChange>
                        </period>
                        <period year="2035">
                            <agProdChange>0.002048</agProdChange>
                        </period>
                        <period year="2040">
                            <agProdChange>0.002939</agProdChange>
                        </period>
                        <period year="2045">
                            <agProdChange>-0.000181</agProdChange>
                        </period>
                        <period year="2050">
                            <agProdChange>0.002092</agProdChange>
                        </period>
                        <period year="2055">
                            <agProdChange>0.002375</agProdChange>
                        </period>
                        <period year="2060">
                            <agProdChange>0.001078</agProdChange>
                        </period>
                        <period year="2065">
                            <agProdChange>0.001443</agProdChange>
                        </period>
                        <period year="2070">
                            <agProdChange>0.000837</agProdChange>
                        </period>
                        <period year="2075">
                            <agProdChange>0.002956</agProdChange>
                        </period>
                        <period year="2080">
                            <agProdChange>-0.000853</agProdChange>
                        </period>
                        <period year="2085">
                            <agProdChange>-0.000191</agProdChange>
                        </period>
                        <period year="2090">
                            <agProdChange>0.000244</agProdChange>
                        </period>
                        <period year="2095">
                            <agProdChange>0.00193</agProdChange>
                        </period>
                        <period year="2100">
                            <agProdChange>0.000431</agProdChange>
                        </period>
                    </AgProductionTechnology>
                    <AgProductionTechnology name="Corn_MexCstNW_IRR_lo">
                        <period year="2015">
                            <agProdChange>0.007383</agProdChange>
                        </period>
                        <period year="2020">
                            <agProdChange>0.002826</agProdChange>
                        </period>
                        <period year="2025">
                            <agProdChange>0.003912</agProdChange>
                        </period>
                        <period year="2030">
                            <agProdChange>0.003312</agProdChange>
                        </period>
                        <period year="2035">
                            <agProdChange>0.002048</agProdChange>
                        </period>
                        <period year="2040">
                            <agProdChange>0.002939</agProdChange>
                        </period>
                        <period year="2045">
                            <agProdChange>-0.000181</agProdChange>
                        </period>
                        <period year="2050">
                            <agProdChange>0.002092</agProdChange>
                        </period>
                        <period year="2055">
                            <agProdChange>0.002375</agProdChange>
                        </period>
                        <period year="2060">
                            <agProdChange>0.001078</agProdChange>
                        </period>
                        <period year="2065">
                            <agProdChange>0.001443</agProdChange>
                        </period>
                        <period year="2070">
                            <agProdChange>0.000837</agProdChange>
                        </period>
                        <period year="2075">
                            <agProdChange>0.002956</agProdChange>
                        </period>
                        <period year="2080">
                            <agProdChange>-0.000853</agProdChange>
                        </period>
                        <period year="2085">
                            <agProdChange>-0.000191</agProdChange>
                        </period>
                        <period year="2090">
                            <agProdChange>0.000244</agProdChange>
                        </period>
                        <period year="2095">
                            <agProdChange>0.00193</agProdChange>
                        </period>
                        <period year="2100">
                            <agProdChange>0.000431</agProdChange>
                        </period>
                    </AgProductionTechnology>
                    <AgProductionTechnology name="Corn_MexCstNW_RFD_hi">
                        <period year="2015">
                            <agProdChange>0.004554</agProdChange>
                        </period>
                        <period year="2020">
                            <agProdChange>-0.000452</agProdChange>
                        </period>
                        <period year="2025">
                            <agProdChange>0.007509</agProdChange>
                        </period>
                        <period year="2030">
                            <agProdChange>0.00843</agProdChange>
                        </period>
                        <period year="2035">
                            <agProdChange>0.00434</agProdChange>
                        </period>
                        <period year="2040">
                            <agProdChange>0.002933</agProdChange>
                        </period>
                        <period year="2045">
                            <agProdChange>-0.001665</agProdChange>
                        </period>
                        <period year="2050">
                            <agProdChange>0.001203</agProdChange>
                        </period>
                        <period year="2055">
                            <agProdChange>-0.001777</agProdChange>
                        </period>
                        <period year="2060">
                            <agProdChange>-0.007099</agProdChange>
                        </period>
                        <period year="2065">
                            <agProdChange>-0.004051</agProdChange>
                        </period>
                        <period year="2070">
                            <agProdChange>-0.004366</agProdChange>
                        </period>
                        <period year="2075">
                            <agProdChange>0.001313</agProdChange>
                        </period>
                        <period year="2080">
                            <agProdChange>-0.00163</agProdChange>
                        </period>
                        <period year="2085">
                            <agProdChange>-0.003049</agProdChange>
                        </period>
                        <period year="2090">
                            <agProdChange>0.00215</agProdChange>
                        </period>
                        <period year="2095">
                            <agProdChange>-0.00032</agProdChange>
                        </period>
                        <period year="2100">
                            <agProdChange>0.002589</agProdChange>
                        </period>
                    </AgProductionTechnology>
                    <AgProductionTechnology name="Corn_MexCstNW_RFD_lo">
                        <period year="2015">
                            <agProdChange>0.004554</agProdChange>
                        </period>
                        <period year="2020">
                            <agProdChange>-0.000452</agProdChange>
                        </period>
                        <period year="2025">
                            <agProdChange>0.007509</agProdChange>
                        </period>
                        <period year="2030">
                            <agProdChange>0.00843</agProdChange>
                        </period>
                        <period year="2035">
                            <agProdChange>0.00434</agProdChange>
                        </period>
                        <period year="2040">
                            <agProdChange>0.002933</agProdChange>
                        </period>
                        <period year="2045">
                            <agProdChange>-0.001665</agProdChange>
                        </period>
                        <period year="2050">
                            <agProdChange>0.001203</agProdChange>
                        </period>
                        <period year="2055">
                            <agProdChange>-0.001777</agProdChange>
                        </period>
                        <period year="2060">
                            <agProdChange>-0.007099</agProdChange>
                        </period>
                        <period year="2065">
                            <agProdChange>-0.004051</agProdChange>
                        </period>
                        <period year="2070">
                            <agProdChange>-0.004366</agProdChange>
                        </period>
                        <period year="2075">
                            <agProdChange>0.001313</agProdChange>
                        </period>
                        <period year="2080">
                            <agProdChange>-0.00163</agProdChange>
                        </period>
                        <period year="2085">
                            <agProdChange>-0.003049</agProdChange>
                        </period>
                        <period year="2090">
                            <agProdChange>0.00215</agProdChange>
                        </period>
                        <period year="2095">
                            <agProdChange>-0.00032</agProdChange>
                        </period>
                        <period year="2100">
                            <agProdChange>0.002589</agProdChange>
                        </period>
                    </AgProductionTechnology>
                </AgSupplySubsector>
                <AgSupplySubsector name="Corn_Caribbean">
                    <AgProductionTechnology name="Corn_Caribbean_IRR_hi">
                        <period year="2015">
                            <agProdChange>-0.000493</agProdChange>
                        </period>
                        <period year="2020">
                            <agProdChange>0.001463</agProdChange>
                        </period>
                        <period year="2025">
                            <agProdChange>0.001479</agProdChange>
                        </period>
                        <period year="2030">
                            <agProdChange>8e-05</agProdChange>
                        </period>
                        <period year="2035">
                            <agProdChange>0.00121</agProdChange>
                        </period>
                        <period year="2040">
                            <agProdChange>8e-06</agProdChange>
                        </period>
                        <period year="2045">
                            <agProdChange>0.001374</agProdChange>
                        </period>
                        <period year="2050">
                            <agProdChange>0.000452</agProdChange>
                        </period>
                        <period year="2055">
                            <agProdChange>0.000151</agProdChange>
                        </period>
                        <period year="2060">
                            <agProdChange>0.001176</agProdChange>
                        </period>
                        <period year="2065">
                            <agProdChange>-0.000477</agProdChange>
                        </period>
                        <period year="2070">
                            <agProdChange>-3.2e-05</agProdChange>
                        </period>
                        <period year="2075">
                            <agProdChange>-0.000971</agProdChange>
                        </period>
                        <period year="2080">
                            <agProdChange>0.000222</agProdChange>
                        </period>
                        <period year="2085">
                            <agProdChange>0.000256</agProdChange>
                        </period>
                        <period year="2090">
                            <agProdChange>0.000139</agProdChange>
                        </period>
                        <period year="2095">
                            <agProdChange>0.00028</agProdChange>
                        </period>
                        <period year="2100">
                            <agProdChange>0.000802</agProdChange>
                        </period>
                    </AgProductionTechnology>
                    <AgProductionTechnology name="Corn_Caribbean_IRR_lo">
                        <period year="2015">
                            <agProdChange>-0.000493</agProdChange>
                        </period>
                        <period year="2020">
                            <agProdChange>0.001463</agProdChange>
                        </period>
                        <period year="2025">
                            <agProdChange>0.001479</agProdChange>
                        </period>
                        <period year="2030">
                            <agProdChange>8e-05</agProdChange>
                        </period>
                        <period year="2035">
                            <agProdChange>0.00121</agProdChange>
                        </period>
                        <period year="2040">
                            <agProdChange>8e-06</agProdChange>
                        </period>
                        <period year="2045">
                            <agProdChange>0.001374</agProdChange>
                        </period>
                        <period year="2050">
                            <agProdChange>0.000452</agProdChange>
                        </period>
                        <period year="2055">
                            <agProdChange>0.000151</agProdChange>
                        </period>
                        <period year="2060">
                            <agProdChange>0.001176</agProdChange>
                        </period>
                        <period year="2065">
                            <agProdChange>-0.000477</agProdChange>
                        </period>
                        <period year="2070">
                            <agProdChange>-3.2e-05</agProdChange>
                        </period>
                        <period year="2075">
                            <agProdChange>-0.000971</agProdChange>
                        </period>
                        <period year="2080">
                            <agProdChange>0.000222</agProdChange>
                        </period>
                        <period year="2085">
                            <agProdChange>0.000256</agProdChange>
                        </period>
                        <period year="2090">
                            <agProdChange>0.000139</agProdChange>
                        </period>
                        <period year="2095">
                            <agProdChange>0.00028</agProdChange>
                        </period>
                        <period year="2100">
                            <agProdChange>0.000802</agProdChange>
                        </period>
                    </AgProductionTechnology>
                    <AgProductionTechnology name="Corn_Caribbean_RFD_hi">
                        <period year="2015">
                            <agProdChange>-0.001151</agProdChange>
                        </period>
                        <period year="2020">
                            <agProdChange>0.000872</agProdChange>
                        </period>
                        <period year="2025">
                            <agProdChange>0.001067</agProdChange>
                        </period>
                        <period year="2030">
                            <agProdChange>-7.3e-05</agProdChange>
                        </period>
                        <period year="2035">
                            <agProdChange>-0.001467</agProdChange>
                        </period>
                        <period year="2040">
                            <agProdChange>-0.000287</agProdChange>
                        </period>
                        <period year="2045">
                            <agProdChange>2.9e-05</agProdChange>
                        </period>
                        <period year="2050">
                            <agProdChange>0.00057</agProdChange>
                        </period>
                        <period year="2055">
                            <agProdChange>-0.000224</agProdChange>
                        </period>
                        <period year="2060">
                            <agProdChange>-0.000721</agProdChange>
                        </period>
                        <period year="2065">
                            <agProdChange>0.000757</agProdChange>
                        </period>
                        <period year="2070">
                            <agProdChange>0.00034</agProdChange>
                        </period>
                        <period year="2075">
                            <agProdChange>-0.000315</agProdChange>
                        </period>
                        <period year="2080">
                            <agProdChange>-0.001165</agProdChange>
                        </period>
                        <period year="2085">
                            <agProdChange>0.000235</agProdChange>
                        </period>
                        <period year="2090">
                            <agProdChange>3.8e-05</agProdChange>
                        </period>
                        <period year="2095">
                            <agProdChange>0.000978</agProdChange>
                        </period>
                        <period year="2100">
                            <agProdChange>-2e-04</agProdChange>
                        </period>
                    </AgProductionTechnology>
                    <AgProductionTechnology name="Corn_Caribbean_RFD_lo">
                        <period year="2015">
                            <agProdChange>-0.001151</agProdChange>
                        </period>
                        <period year="2020">
                            <agProdChange>0.000872</agProdChange>
                        </period>
                        <period year="2025">
                            <agProdChange>0.001067</agProdChange>
                        </period>
                        <period year="2030">
                            <agProdChange>-7.3e-05</agProdChange>
                        </period>
                        <period year="2035">
                            <agProdChange>-0.001467</agProdChange>
                        </period>
                        <period year="2040">
                            <agProdChange>-0.000287</agProdChange>
                        </period>
                        <period year="2045">
                            <agProdChange>2.9e-05</agProdChange>
                        </period>
                        <period year="2050">
                            <agProdChange>0.00057</agProdChange>
                        </period>
                        <period year="2055">
                            <agProdChange>-0.000224</agProdChange>
                        </period>
                        <period year="2060">
                            <agProdChange>-0.000721</agProdChange>
                        </period>
                        <period year="2065">
                            <agProdChange>0.000757</agProdChange>
                        </period>
                        <period year="2070">
                            <agProdChange>0.00034</agProdChange>
                        </period>
                        <period year="2075">
                            <agProdChange>-0.000315</agProdChange>
                        </period>
                        <period year="2080">
                            <agProdChange>-0.001165</agProdChange>
                        </period>
                        <period year="2085">
                            <agProdChange>0.000235</agProdChange>
                        </period>
                        <period year="2090">
                            <agProdChange>3.8e-05</agProdChange>
                        </period>
                        <period year="2095">
                            <agProdChange>0.000978</agProdChange>
                        </period>
                        <period year="2100">
                            <agProdChange>-2e-04</agProdChange>
                        </period>
                    </AgProductionTechnology>
                </AgSupplySubsector>
                <AgSupplySubsector name="Corn_California">
                    <AgProductionTechnology name="Corn_California_IRR_hi">
                        <period year="2015">
                            <agProdChange>0.004757</agProdChange>
                        </period>
                        <period year="2020">
                            <agProdChange>0.00419</agProdChange>
                        </period>
                        <period year="2025">
                            <agProdChange>0.003384</agProdChange>
                        </period>
                        <period year="2030">
                            <agProdChange>0.002443</agProdChange>
                        </period>
                        <period year="2035">
                            <agProdChange>-0.000451</agProdChange>
                        </period>
                        <period year="2040">
                            <agProdChange>0.00145</agProdChange>
                        </period>
                        <period year="2045">
                            <agProdChange>0.00092</agProdChange>
                        </period>
                        <period year="2050">
                            <agProdChange>-5.6e-05</agProdChange>
                        </period>
                        <period year="2055">
                            <agProdChange>0.000421</agProdChange>
                        </period>
                        <period year="2060">
                            <agProdChange>0.002335</agProdChange>
                        </period>
                        <period year="2065">
                            <agProdChange>0.001083</agProdChange>
                        </period>
                        <period year="2070">
                            <agProdChange>0.001498</agProdChange>
                        </period>
                        <period year="2075">
                            <agProdChange>0.001733</agProdChange>
                        </period>
                        <period year="2080">
                            <agProdChange>0.00108</agProdChange>
                        </period>
                        <period year="2085">
                            <agProdChange>0.001484</agProdChange>
                        </period>
                        <period year="2090">
                            <agProdChange>-0.000998</agProdChange>
                        </period>
                        <period year="2095">
                            <agProdChange>0.001953</agProdChange>
                        </period>
                        <period year="2100">
                            <agProdChange>0.000443</agProdChange>
                        </period>
                    </AgProductionTechnology>
                    <AgProductionTechnology name="Corn_California_IRR_lo">
                        <period year="2015">
                            <agProdChange>0.004757</agProdChange>
                        </period>
                        <period year="2020">
                            <agProdChange>0.00419</agProdChange>
                        </period>
                        <period year="2025">
                            <agProdChange>0.003384</agProdChange>
                        </period>
                        <period year="2030">
                            <agProdChange>0.002443</agProdChange>
                        </period>
                        <period year="2035">
                            <agProdChange>-0.000451</agProdChange>
                        </period>
                        <period year="2040">
                            <agProdChange>0.00145</agProdChange>
                        </period>
                        <period year="2045">
                            <agProdChange>0.00092</agProdChange>
                        </period>
                        <period year="2050">
                            <agProdChange>-5.6e-05</agProdChange>
                        </period>
                        <period year="2055">
                            <agProdChange>0.000421</agProdChange>
                        </period>
                        <period year="2060">
                            <agProdChange>0.002335</agProdChange>
                        </period>
                        <period year="2065">
                            <agProdChange>0.001083</agProdChange>
                        </period>
                        <period year="2070">
                            <agProdChange>0.001498</agProdChange>
                        </period>
                        <period year="2075">
                            <agProdChange>0.001733</agProdChange>
                        </period>
                        <period year="2080">
                            <agProdChange>0.00108</agProdChange>
                        </period>
                        <period year="2085">
                            <agProdChange>0.001484</agProdChange>
                        </period>
                        <period year="2090">
                            <agProdChange>-0.000998</agProdChange>
                        </period>
                        <period year="2095">
                            <agProdChange>0.001953</agProdChange>
                        </period>
                        <period year="2100">
                            <agProdChange>0.000443</agProdChange>
                        </period>
                    </AgProductionTechnology>
                    <AgProductionTechnology name="Corn_California_RFD_hi">
                        <period year="2015">
                            <agProdChange>0.030156</agProdChange>
                        </period>
                        <period year="2020">
                            <agProdChange>0.009908</agProdChange>
                        </period>
                        <period year="2025">
                            <agProdChange>0.013684</agProdChange>
                        </period>
                        <period year="2030">
                            <agProdChange>0.02527</agProdChange>
                        </period>
                        <period year="2035">
                            <agProdChange>0.007128</agProdChange>
                        </period>
                        <period year="2040">
                            <agProdChange>0.004</agProdChange>
                        </period>
                        <period year="2045">
                            <agProdChange>0.0039</agProdChange>
                        </period>
                        <period year="2050">
                            <agProdChange>0.0038</agProdChange>
                        </period>
                        <period year="2055">
                            <agProdChange>0.0025</agProdChange>
                        </period>
                        <period year="2060">
                            <agProdChange>0.0025</agProdChange>
                        </period>
                        <period year="2065">
                            <agProdChange>0.0025</agProdChange>
                        </period>
                        <period year="2070">
                            <agProdChange>0.0023</agProdChange>
                        </period>
                        <period year="2075">
                            <agProdChange>0.0022</agProdChange>
                        </period>
                        <period year="2080">
                            <agProdChange>0.002</agProdChange>
                        </period>
                        <period year="2085">
                            <agProdChange>0.0018</agProdChange>
                        </period>
                        <period year="2090">
                            <agProdChange>0.0017</agProdChange>
                        </period>
                        <period year="2095">
                            <agProdChange>0.0015</agProdChange>
                        </period>
                        <period year="2100">
                            <agProdChange>0.0013</agProdChange>
                        </period>
                    </AgProductionTechnology>
                    <AgProductionTechnology name="Corn_California_RFD_lo">
                        <period year="2015">
                            <agProdChange>0.030156</agProdChange>
                        </period>
                        <period year="2020">
                            <agProdChange>0.009908</agProdChange>
                        </period>
                        <period year="2025">
                            <agProdChange>0.013684</agProdChange>
                        </period>
                        <period year="2030">
                            <agProdChange>0.02527</agProdChange>
                        </period>
                        <period year="2035">
                            <agProdChange>0.007128</agProdChange>
                        </period>
                        <period year="2040">
                            <agProdChange>0.004</agProdChange>
                        </period>
                        <period year="2045">
                            <agProdChange>0.0039</agProdChange>
                        </period>
                        <period year="2050">
                            <agProdChange>0.0038</agProdChange>
                        </period>
                        <period year="2055">
                            <agProdChange>0.0025</agProdChange>
                        </period>
                        <period year="2060">
                            <agProdChange>0.0025</agProdChange>
                        </period>
                        <period year="2065">
                            <agProdChange>0.0025</agProdChange>
                        </period>
                        <period year="2070">
                            <agProdChange>0.0023</agProdChange>
                        </period>
                        <period year="2075">
                            <agProdChange>0.0022</agProdChange>
                        </period>
                        <period year="2080">
                            <agProdChange>0.002</agProdChange>
                        </period>
                        <period year="2085">
                            <agProdChange>0.0018</agProdChange>
                        </period>
                        <period year="2090">
                            <agProdChange>0.0017</agProdChange>
                        </period>
                        <period year="2095">
                            <agProdChange>0.0015</agProdChange>
                        </period>
                        <period year="2100">
                            <agProdChange>0.0013</agProdChange>
                        </period>
                    </AgProductionTechnology>
                </AgSupplySubsector>
                <AgSupplySubsector name="Corn_MissppRN">
                    <AgProductionTechnology name="Corn_MissppRN_IRR_hi">
                        <period year="2015">
                            <agProdChange>0.001985</agProdChange>
                        </period>
                        <period year="2020">
                            <agProdChange>0.004554</agProdChange>
                        </period>
                        <period year="2025">
                            <agProdChange>0.002815</agProdChange>
                        </period>
                        <period year="2030">
                            <agProdChange>0.002115</agProdChange>
                        </period>
                        <period year="2035">
                            <agProdChange>0.001261</agProdChange>
                        </period>
                        <period year="2040">
                            <agProdChange>0.001736</agProdChange>
                        </period>
                        <period year="2045">
                            <agProdChange>0.001661</agProdChange>
                        </period>
                        <period year="2050">
                            <agProdChange>0.000166</agProdChange>
                        </period>
                        <period year="2055">
                            <agProdChange>0.000535</agProdChange>
                        </period>
                        <period year="2060">
                            <agProdChange>0.000651</agProdChange>
                        </period>
                        <period year="2065">
                            <agProdChange>0.002104</agProdChange>
                        </period>
                        <period year="2070">
                            <agProdChange>-0.000464</agProdChange>
                        </period>
                        <period year="2075">
                            <agProdChange>-0.000172</agProdChange>
                        </period>
                        <period year="2080">
                            <agProdChange>0.000804</agProdChange>
                        </period>
                        <period year="2085">
                            <agProdChange>-0.001288</agProdChange>
                        </period>
                        <period year="2090">
                            <agProdChange>0.000764</agProdChange>
                        </period>
                        <period year="2095">
                            <agProdChange>-0.001735</agProdChange>
                        </period>
                        <period year="2100">
                            <agProdChange>-0.000154</agProdChange>
                        </period>
                    </AgProductionTechnology>
                    <AgProductionTechnology name="Corn_MissppRN_IRR_lo">
                        <period year="2015">
                            <agProdChange>0.001985</agProdChange>
                        </period>
                        <period year="2020">
                            <agProdChange>0.004554</agProdChange>
                        </period>
                        <period year="2025">
                            <agProdChange>0.002815</agProdChange>
                        </period>
                        <period year="2030">
                            <agProdChange>0.002115</agProdChange>
                        </period>
                        <period year="2035">
                            <agProdChange>0.001261</agProdChange>
                        </period>
                        <period year="2040">
                            <agProdChange>0.001736</agProdChange>
                        </period>
                        <period year="2045">
                            <agProdChange>0.001661</agProdChange>
                        </period>
                        <period year="2050">
                            <agProdChange>0.000166</agProdChange>
                        </period>
                        <period year="2055">
                            <agProdChange>0.000535</agProdChange>
                        </period>
                        <period year="2060">
                            <agProdChange>0.000651</agProdChange>
                        </period>
                        <period year="2065">
                            <agProdChange>0.002104</agProdChange>
                        </period>
                        <period year="2070">
                            <agProdChange>-0.000464</agProdChange>
                        </period>
                        <period year="2075">
                            <agProdChange>-0.000172</agProdChange>
                        </period>
                        <period year="2080">
                            <agProdChange>0.000804</agProdChange>
                        </period>
                        <period year="2085">
                            <agProdChange>-0.001288</agProdChange>
                        </period>
                        <period year="2090">
                            <agProdChange>0.000764</agProdChange>
                        </period>
                        <period year="2095">
                            <agProdChange>-0.001735</agProdChange>
                        </period>
                        <period year="2100">
                            <agProdChange>-0.000154</agProdChange>
                        </period>
                    </AgProductionTechnology>
                    <AgProductionTechnology name="Corn_MissppRN_RFD_hi">
                        <period year="2015">
                            <agProdChange>0.001103</agProdChange>
                        </period>
                        <period year="2020">
                            <agProdChange>0.012022</agProdChange>
                        </period>
                        <period year="2025">
                            <agProdChange>0.00325</agProdChange>
                        </period>
                        <period year="2030">
                            <agProdChange>0.007765</agProdChange>
                        </period>
                        <period year="2035">
                            <agProdChange>0.002984</agProdChange>
                        </period>
                        <period year="2040">
                            <agProdChange>0.008656</agProdChange>
                        </period>
                        <period year="2045">
                            <agProdChange>0.007154</agProdChange>
                        </period>
                        <period year="2050">
                            <agProdChange>0.0093</agProdChange>
                        </period>
                        <period year="2055">
                            <agProdChange>0.008057</agProdChange>
                        </period>
                        <period year="2060">
                            <agProdChange>0.009001</agProdChange>
                        </period>
                        <period year="2065">
                            <agProdChange>0.006962</agProdChange>
                        </period>
                        <period year="2070">
                            <agProdChange>0.003805</agProdChange>
                        </period>
                        <period year="2075">
                            <agProdChange>0.001301</agProdChange>
                        </period>
                        <period year="2080">
                            <agProdChange>-0.000902</agProdChange>
                        </period>
                        <period year="2085">
                            <agProdChange>0.001441</agProdChange>
                        </period>
                        <period year="2090">
                            <agProdChange>-0.001177</agProdChange>
                        </period>
                        <period year="2095">
                            <agProdChange>-0.001095</agProdChange>
                        </period>
                        <period year="2100">
                            <agProdChange>-0.005016</agProdChange>
                        </period>
                    </AgProductionTechnology>
                    <AgProductionTechnology name="Corn_MissppRN_RFD_lo">
                        <period year="2015">
                            <agProdChange>0.001103</agProdChange>
                        </period>
                        <period year="2020">
                            <agProdChange>0.012022</agProdChange>
                        </period>
                        <period year="2025">
                            <agProdChange>0.00325</agProdChange>
                        </period>
                        <period year="2030">
                            <agProdChange>0.007765</agProdChange>
                        </period>
                        <period year="2035">
                            <agProdChange>0.002984</agProdChange>
                        </period>
                        <period year="2040">
                            <agProdChange>0.008656</agProdChange>
                        </period>
                        <period year="2045">
                            <agProdChange>0.007154</agProdChange>
                        </period>
                        <period year="2050">
                            <agProdChange>0.0093</agProdChange>
                        </period>
                        <period year="2055">
                            <agProdChange>0.008057</agProdChange>
                        </period>
                        <period year="2060">
                            <agProdChange>0.009001</agProdChange>
                        </period>
                        <period year="2065">
                            <agProdChange>0.006962</agProdChange>
                        </period>
                        <period year="2070">
                            <agProdChange>0.003805</agProdChange>
                        </period>
                        <period year="2075">
                            <agProdChange>0.001301</agProdChange>
                        </period>
                        <period year="2080">
                            <agProdChange>-0.000902</agProdChange>
                        </period>
                        <period year="2085">
                            <agProdChange>0.001441</agProdChange>
                        </period>
                        <period year="2090">
                            <agProdChange>-0.001177</agProdChange>
                        </period>
                        <period year="2095">
                            <agProdChange>-0.001095</agProdChange>
                        </period>
                        <period year="2100">
                            <agProdChange>-0.005016</agProdChange>
                        </period>
                    </AgProductionTechnology>
                </AgSupplySubsector>
                <AgSupplySubsector name="Corn_MissppRS">
                    <AgProductionTechnology name="Corn_MissppRS_IRR_hi">
                        <period year="2015">
                            <agProdChange>0.002787</agProdChange>
                        </period>
                        <period year="2020">
                            <agProdChange>0.003667</agProdChange>
                        </period>
                        <period year="2025">
                            <agProdChange>0.003312</agProdChange>
                        </period>
                        <period year="2030">
                            <agProdChange>0.002196</agProdChange>
                        </period>
                        <period year="2035">
                            <agProdChange>0.001724</agProdChange>
                        </period>
                        <period year="2040">
                            <agProdChange>0.001865</agProdChange>
                        </period>
                        <period year="2045">
                            <agProdChange>0.002175</agProdChange>
                        </period>
                        <period year="2050">
                            <agProdChange>0.000212</agProdChange>
                        </period>
                        <period year="2055">
                            <agProdChange>0.00056</agProdChange>
                        </period>
                        <period year="2060">
                            <agProdChange>0.000982</agProdChange>
                        </period>
                        <period year="2065">
                            <agProdChange>0.001573</agProdChange>
                        </period>
                        <period year="2070">
                            <agProdChange>0.000451</agProdChange>
                        </period>
                        <period year="2075">
                            <agProdChange>0.000163</agProdChange>
                        </period>
                        <period year="2080">
                            <agProdChange>0.001037</agProdChange>
                        </period>
                        <period year="2085">
                            <agProdChange>7e-05</agProdChange>
                        </period>
                        <period year="2090">
                            <agProdChange>0.00108</agProdChange>
                        </period>
                        <period year="2095">
                            <agProdChange>0.000164</agProdChange>
                        </period>
                        <period year="2100">
                            <agProdChange>-0.000335</agProdChange>
                        </period>
                    </AgProductionTechnology>
                    <AgProductionTechnology name="Corn_MissppRS_IRR_lo">
                        <period year="2015">
                            <agProdChange>0.002787</agProdChange>
                        </period>
                        <period year="2020">
                            <agProdChange>0.003667</agProdChange>
                        </period>
                        <period year="2025">
                            <agProdChange>0.003312</agProdChange>
                        </period>
                        <period year="2030">
                            <agProdChange>0.002196</agProdChange>
                        </period>
                        <period year="2035">
                            <agProdChange>0.001724</agProdChange>
                        </period>
                        <period year="2040">
                            <agProdChange>0.001865</agProdChange>
                        </period>
                        <period year="2045">
                            <agProdChange>0.002175</agProdChange>
                        </period>
                        <period year="2050">
                            <agProdChange>0.000212</agProdChange>
                        </period>
                        <period year="2055">
                            <agProdChange>0.00056</agProdChange>
                        </period>
                        <period year="2060">
                            <agProdChange>0.000982</agProdChange>
                        </period>
                        <period year="2065">
                            <agProdChange>0.001573</agProdChange>
                        </period>
                        <period year="2070">
                            <agProdChange>0.000451</agProdChange>
                        </period>
                        <period year="2075">
                            <agProdChange>0.000163</agProdChange>
                        </period>
                        <period year="2080">
                            <agProdChange>0.001037</agProdChange>
                        </period>
                        <period year="2085">
                            <agProdChange>7e-05</agProdChange>
                        </period>
                        <period year="2090">
                            <agProdChange>0.00108</agProdChange>
                        </period>
                        <period year="2095">
                            <agProdChange>0.000164</agProdChange>
                        </period>
                        <period year="2100">
                            <agProdChange>-0.000335</agProdChange>
                        </period>
                    </AgProductionTechnology>
                    <AgProductionTechnology name="Corn_MissppRS_RFD_hi">
                        <period year="2015">
                            <agProdChange>0.000467</agProdChange>
                        </period>
                        <period year="2020">
                            <agProdChange>0.01282</agProdChange>
                        </period>
                        <period year="2025">
                            <agProdChange>0.00157</agProdChange>
                        </period>
                        <period year="2030">
                            <agProdChange>0.002179</agProdChange>
                        </period>
                        <period year="2035">
                            <agProdChange>8.5e-05</agProdChange>
                        </period>
                        <period year="2040">
                            <agProdChange>0.00828</agProdChange>
                        </period>
                        <period year="2045">
                            <agProdChange>0.007974</agProdChange>
                        </period>
                        <period year="2050">
                            <agProdChange>0.003266</agProdChange>
                        </period>
                        <period year="2055">
                            <agProdChange>0.010241</agProdChange>
                        </period>
                        <period year="2060">
                            <agProdChange>0.003962</agProdChange>
                        </period>
                        <period year="2065">
                            <agProdChange>0.009252</agProdChange>
                        </period>
                        <period year="2070">
                            <agProdChange>0.004378</agProdChange>
                        </period>
                        <period year="2075">
                            <agProdChange>0.00484</agProdChange>
                        </period>
                        <period year="2080">
                            <agProdChange>0.002008</agProdChange>
                        </period>
                        <period year="2085">
                            <agProdChange>0.002136</agProdChange>
                        </period>
                        <period year="2090">
                            <agProdChange>0.004352</agProdChange>
                        </period>
                        <period year="2095">
                            <agProdChange>0.003077</agProdChange>
                        </period>
                        <period year="2100">
                            <agProdChange>-0.001256</agProdChange>
                        </period>
                    </AgProductionTechnology>
                    <AgProductionTechnology name="Corn_MissppRS_RFD_lo">
                        <period year="2015">
                            <agProdChange>0.000467</agProdChange>
                        </period>
                        <period year="2020">
                            <agProdChange>0.01282</agProdChange>
                        </period>
                        <period year="2025">
                            <agProdChange>0.00157</agProdChange>
                        </period>
                        <period year="2030">
                            <agProdChange>0.002179</agProdChange>
                        </period>
                        <period year="2035">
                            <agProdChange>8.5e-05</agProdChange>
                        </period>
                        <period year="2040">
                            <agProdChange>0.00828</agProdChange>
                        </period>
                        <period year="2045">
                            <agProdChange>0.007974</agProdChange>
                        </period>
                        <period year="2050">
                            <agProdChange>0.003266</agProdChange>
                        </period>
                        <period year="2055">
                            <agProdChange>0.010241</agProdChange>
                        </period>
                        <period year="2060">
                            <agProdChange>0.003962</agProdChange>
                        </period>
                        <period year="2065">
                            <agProdChange>0.009252</agProdChange>
                        </period>
                        <period year="2070">
                            <agProdChange>0.004378</agProdChange>
                        </period>
                        <period year="2075">
                            <agProdChange>0.00484</agProdChange>
                        </period>
                        <period year="2080">
                            <agProdChange>0.002008</agProdChange>
                        </period>
                        <period year="2085">
                            <agProdChange>0.002136</agProdChange>
                        </period>
                        <period year="2090">
                            <agProdChange>0.004352</agProdChange>
                        </period>
                        <period year="2095">
                            <agProdChange>0.003077</agProdChange>
                        </period>
                        <period year="2100">
                            <agProdChange>-0.001256</agProdChange>
                        </period>
                    </AgProductionTechnology>
                </AgSupplySubsector>
                <AgSupplySubsector name="Corn_UsaColoRN">
                    <AgProductionTechnology name="Corn_UsaColoRN_IRR_hi">
                        <period year="2015">
                            <agProdChange>0.002596</agProdChange>
                        </period>
                        <period year="2020">
                            <agProdChange>0.003675</agProdChange>
                        </period>
                        <period year="2025">
                            <agProdChange>0.004147</agProdChange>
                        </period>
                        <period year="2030">
                            <agProdChange>0.003622</agProdChange>
                        </period>
                        <period year="2035">
                            <agProdChange>0.002336</agProdChange>
                        </period>
                        <period year="2040">
                            <agProdChange>0.003235</agProdChange>
                        </period>
                        <period year="2045">
                            <agProdChange>0.003351</agProdChange>
                        </period>
                        <period year="2050">
                            <agProdChange>0.002564</agProdChange>
                        </period>
                        <period year="2055">
                            <agProdChange>0.001729</agProdChange>
                        </period>
                        <period year="2060">
                            <agProdChange>0.002327</agProdChange>
                        </period>
                        <period year="2065">
                            <agProdChange>0.001627</agProdChange>
                        </period>
                        <period year="2070">
                            <agProdChange>0.002445</agProdChange>
                        </period>
                        <period year="2075">
                            <agProdChange>0.002266</agProdChange>
                        </period>
                        <period year="2080">
                            <agProdChange>0.000749</agProdChange>
                        </period>
                        <period year="2085">
                            <agProdChange>-0.000262</agProdChange>
                        </period>
                        <period year="2090">
                            <agProdChange>0.000746</agProdChange>
                        </period>
                        <period year="2095">
                            <agProdChange>0.001992</agProdChange>
                        </period>
                        <period year="2100">
                            <agProdChange>-0.001013</agProdChange>
                        </period>
                    </AgProductionTechnology>
                    <AgProductionTechnology name="Corn_UsaColoRN_IRR_lo">
                        <period year="2015">
                            <agProdChange>0.002596</agProdChange>
                        </period>
                        <period year="2020">
                            <agProdChange>0.003675</agProdChange>
                        </period>
                        <period year="2025">
                            <agProdChange>0.004147</agProdChange>
                        </period>
                        <period year="2030">
                            <agProdChange>0.003622</agProdChange>
                        </period>
                        <period year="2035">
                            <agProdChange>0.002336</agProdChange>
                        </period>
                        <period year="2040">
                            <agProdChange>0.003235</agProdChange>
                        </period>
                        <period year="2045">
                            <agProdChange>0.003351</agProdChange>
                        </period>
                        <period year="2050">
                            <agProdChange>0.002564</agProdChange>
                        </period>
                        <period year="2055">
                            <agProdChange>0.001729</agProdChange>
                        </period>
                        <period year="2060">
                            <agProdChange>0.002327</agProdChange>
                        </period>
                        <period year="2065">
                            <agProdChange>0.001627</agProdChange>
                        </period>
                        <period year="2070">
                            <agProdChange>0.002445</agProdChange>
                        </period>
                        <period year="2075">
                            <agProdChange>0.002266</agProdChange>
                        </period>
                        <period year="2080">
                            <agProdChange>0.000749</agProdChange>
                        </period>
                        <period year="2085">
                            <agProdChange>-0.000262</agProdChange>
                        </period>
                        <period year="2090">
                            <agProdChange>0.000746</agProdChange>
                        </period>
                        <period year="2095">
                            <agProdChange>0.001992</agProdChange>
                        </period>
                        <period year="2100">
                            <agProdChange>-0.001013</agProdChange>
                        </period>
                    </AgProductionTechnology>
                    <AgProductionTechnology name="Corn_UsaColoRN_RFD_hi">
                        <period year="2015">
                            <agProdChange>0.025128</agProdChange>
                        </period>
                        <period year="2020">
                            <agProdChange>0.011154</agProdChange>
                        </period>
                        <period year="2025">
                            <agProdChange>0.033548</agProdChange>
                        </period>
                        <period year="2030">
                            <agProdChange>0.0062</agProdChange>
                        </period>
                        <period year="2035">
                            <agProdChange>0.0041</agProdChange>
                        </period>
                        <period year="2040">
                            <agProdChange>0.004</agProdChange>
                        </period>
                        <period year="2045">
                            <agProdChange>0.0039</agProdChange>
                        </period>
                        <period year="2050">
                            <agProdChange>0.0038</agProdChange>
                        </period>
                        <period year="2055">
                            <agProdChange>0.0025</agProdChange>
                        </period>
                        <period year="2060">
                            <agProdChange>0.0025</agProdChange>
                        </period>
                        <period year="2065">
                            <agProdChange>0.0025</agProdChange>
                        </period>
                        <period year="2070">
                            <agProdChange>0.0023</agProdChange>
                        </period>
                        <period year="2075">
                            <agProdChange>0.0022</agProdChange>
                        </period>
                        <period year="2080">
                            <agProdChange>0.002</agProdChange>
                        </period>
                        <period year="2085">
                            <agProdChange>0.0018</agProdChange>
                        </period>
                        <period year="2090">
                            <agProdChange>0.0017</agProdChange>
                        </period>
                        <period year="2095">
                            <agProdChange>0.0015</agProdChange>
                        </period>
                        <period year="2100">
                            <agProdChange>0.0013</agProdChange>
                        </period>
                    </AgProductionTechnology>
                    <AgProductionTechnology name="Corn_UsaColoRN_RFD_lo">
                        <period year="2015">
                            <agProdChange>0.025128</agProdChange>
                        </period>
                        <period year="2020">
                            <agProdChange>0.011154</agProdChange>
                        </period>
                        <period year="2025">
                            <agProdChange>0.033548</agProdChange>
                        </period>
                        <period year="2030">
                            <agProdChange>0.0062</agProdChange>
                        </period>
                        <period year="2035">
                            <agProdChange>0.0041</agProdChange>
                        </period>
                        <period year="2040">
                            <agProdChange>0.004</agProdChange>
                        </period>
                        <period year="2045">
                            <agProdChange>0.0039</agProdChange>
                        </period>
                        <period year="2050">
                            <agProdChange>0.0038</agProdChange>
                        </period>
                        <period year="2055">
                            <agProdChange>0.0025</agProdChange>
                        </period>
                        <period year="2060">
                            <agProdChange>0.0025</agProdChange>
                        </period>
                        <period year="2065">
                            <agProdChange>0.0025</agProdChange>
                        </period>
                        <period year="2070">
                            <agProdChange>0.0023</agProdChange>
                        </period>
                        <period year="2075">
                            <agProdChange>0.0022</agProdChange>
                        </period>
                        <period year="2080">
                            <agProdChange>0.002</agProdChange>
                        </period>
                        <period year="2085">
                            <agProdChange>0.0018</agProdChange>
                        </period>
                        <period year="2090">
                            <agProdChange>0.0017</agProdChange>
                        </period>
                        <period year="2095">
                            <agProdChange>0.0015</agProdChange>
                        </period>
                        <period year="2100">
                            <agProdChange>0.0013</agProdChange>
                        </period>
                    </AgProductionTechnology>
                </AgSupplySubsector>
                <AgSupplySubsector name="Corn_UsaColoRS">
                    <AgProductionTechnology name="Corn_UsaColoRS_IRR_hi">
                        <period year="2015">
                            <agProdChange>0.009249</agProdChange>
                        </period>
                        <period year="2020">
                            <agProdChange>0.003706</agProdChange>
                        </period>
                        <period year="2025">
                            <agProdChange>0.005854</agProdChange>
                        </period>
                        <period year="2030">
                            <agProdChange>0.004863</agProdChange>
                        </period>
                        <period year="2035">
                            <agProdChange>0.003288</agProdChange>
                        </period>
                        <period year="2040">
                            <agProdChange>0.005443</agProdChange>
                        </period>
                        <period year="2045">
                            <agProdChange>0.002602</agProdChange>
                        </period>
                        <period year="2050">
                            <agProdChange>0.002356</agProdChange>
                        </period>
                        <period year="2055">
                            <agProdChange>0.004127</agProdChange>
                        </period>
                        <period year="2060">
                            <agProdChange>0.00423</agProdChange>
                        </period>
                        <period year="2065">
                            <agProdChange>0.002623</agProdChange>
                        </period>
                        <period year="2070">
                            <agProdChange>0.00377</agProdChange>
                        </period>
                        <period year="2075">
                            <agProdChange>0.004744</agProdChange>
                        </period>
                        <period year="2080">
                            <agProdChange>0.004185</agProdChange>
                        </period>
                        <period year="2085">
                            <agProdChange>0.002256</agProdChange>
                        </period>
                        <period year="2090">
                            <agProdChange>-0.000345</agProdChange>
                        </period>
                        <period year="2095">
                            <agProdChange>0.003828</agProdChange>
                        </period>
                        <period year="2100">
                            <agProdChange>0.000257</agProdChange>
                        </period>
                    </AgProductionTechnology>
                    <AgProductionTechnology name="Corn_UsaColoRS_IRR_lo">
                        <period year="2015">
                            <agProdChange>0.009249</agProdChange>
                        </period>
                        <period year="2020">
                            <agProdChange>0.003706</agProdChange>
                        </period>
                        <period year="2025">
                            <agProdChange>0.005854</agProdChange>
                        </period>
                        <period year="2030">
                            <agProdChange>0.004863</agProdChange>
                        </period>
                        <period year="2035">
                            <agProdChange>0.003288</agProdChange>
                        </period>
                        <period year="2040">
                            <agProdChange>0.005443</agProdChange>
                        </period>
                        <period year="2045">
                            <agProdChange>0.002602</agProdChange>
                        </period>
                        <period year="2050">
                            <agProdChange>0.002356</agProdChange>
                        </period>
                        <period year="2055">
                            <agProdChange>0.004127</agProdChange>
                        </period>
                        <period year="2060">
                            <agProdChange>0.00423</agProdChange>
                        </period>
                        <period year="2065">
                            <agProdChange>0.002623</agProdChange>
                        </period>
                        <period year="2070">
                            <agProdChange>0.00377</agProdChange>
                        </period>
                        <period year="2075">
                            <agProdChange>0.004744</agProdChange>
                        </period>
                        <period year="2080">
                            <agProdChange>0.004185</agProdChange>
                        </period>
                        <period year="2085">
                            <agProdChange>0.002256</agProdChange>
                        </period>
                        <period year="2090">
                            <agProdChange>-0.000345</agProdChange>
                        </period>
                        <period year="2095">
                            <agProdChange>0.003828</agProdChange>
                        </period>
                        <period year="2100">
                            <agProdChange>0.000257</agProdChange>
                        </period>
                    </AgProductionTechnology>
                    <AgProductionTechnology name="Corn_UsaColoRS_RFD_hi">
                        <period year="2015">
                            <agProdChange>-0.002658</agProdChange>
                        </period>
                        <period year="2020">
                            <agProdChange>-0.00113</agProdChange>
                        </period>
                        <period year="2025">
                            <agProdChange>0.006742</agProdChange>
                        </period>
                        <period year="2030">
                            <agProdChange>0.031486</agProdChange>
                        </period>
                        <period year="2035">
                            <agProdChange>0.017706</agProdChange>
                        </period>
                        <period year="2040">
                            <agProdChange>0.005708</agProdChange>
                        </period>
                        <period year="2045">
                            <agProdChange>-0.012749</agProdChange>
                        </period>
                        <period year="2050">
                            <agProdChange>0.004162</agProdChange>
                        </period>
                        <period year="2055">
                            <agProdChange>0.008507</agProdChange>
                        </period>
                        <period year="2060">
                            <agProdChange>-0.012385</agProdChange>
                        </period>
                        <period year="2065">
                            <agProdChange>-0.020886</agProdChange>
                        </period>
                        <period year="2070">
                            <agProdChange>-0.001763</agProdChange>
                        </period>
                        <period year="2075">
                            <agProdChange>0.007887</agProdChange>
                        </period>
                        <period year="2080">
                            <agProdChange>0.011636</agProdChange>
                        </period>
                        <period year="2085">
                            <agProdChange>-0.004655</agProdChange>
                        </period>
                        <period year="2090">
                            <agProdChange>0.00167</agProdChange>
                        </period>
                        <period year="2095">
                            <agProdChange>0.015096</agProdChange>
                        </period>
                        <period year="2100">
                            <agProdChange>-0.000567</agProdChange>
                        </period>
                    </AgProductionTechnology>
                    <AgProductionTechnology name="Corn_UsaColoRS_RFD_lo">
                        <period year="2015">
                            <agProdChange>-0.002658</agProdChange>
                        </period>
                        <period year="2020">
                            <agProdChange>-0.00113</agProdChange>
                        </period>
                        <period year="2025">
                            <agProdChange>0.006742</agProdChange>
                        </period>
                        <period year="2030">
                            <agProdChange>0.031486</agProdChange>
                        </period>
                        <period year="2035">
                            <agProdChange>0.017706</agProdChange>
                        </period>
                        <period year="2040">
                            <agProdChange>0.005708</agProdChange>
                        </period>
                        <period year="2045">
                            <agProdChange>-0.012749</agProdChange>
                        </period>
                        <period year="2050">
                            <agProdChange>0.004162</agProdChange>
                        </period>
                        <period year="2055">
                            <agProdChange>0.008507</agProdChange>
                        </period>
                        <period year="2060">
                            <agProdChange>-0.012385</agProdChange>
                        </period>
                        <period year="2065">
                            <agProdChange>-0.020886</agProdChange>
                        </period>
                        <period year="2070">
                            <agProdChange>-0.001763</agProdChange>
                        </period>
                        <period year="2075">
                            <agProdChange>0.007887</agProdChange>
                        </period>
                        <period year="2080">
                            <agProdChange>0.011636</agProdChange>
                        </period>
                        <period year="2085">
                            <agProdChange>-0.004655</agProdChange>
                        </period>
                        <period year="2090">
                            <agProdChange>0.00167</agProdChange>
                        </period>
                        <period year="2095">
                            <agProdChange>0.015096</agProdChange>
                        </period>
                        <period year="2100">
                            <agProdChange>-0.000567</agProdChange>
                        </period>
                    </AgProductionTechnology>
                </AgSupplySubsector>
                <AgSupplySubsector name="Corn_GreatBasin">
                    <AgProductionTechnology name="Corn_GreatBasin_IRR_hi">
                        <period year="2015">
                            <agProdChange>0.006857</agProdChange>
                        </period>
                        <period year="2020">
                            <agProdChange>0.004373</agProdChange>
                        </period>
                        <period year="2025">
                            <agProdChange>0.005002</agProdChange>
                        </period>
                        <period year="2030">
                            <agProdChange>0.00268</agProdChange>
                        </period>
                        <period year="2035">
                            <agProdChange>0.00504</agProdChange>
                        </period>
                        <period year="2040">
                            <agProdChange>0.004496</agProdChange>
                        </period>
                        <period year="2045">
                            <agProdChange>0.005678</agProdChange>
                        </period>
                        <period year="2050">
                            <agProdChange>0.004169</agProdChange>
                        </period>
                        <period year="2055">
                            <agProdChange>0.002924</agProdChange>
                        </period>
                        <period year="2060">
                            <agProdChange>0.003479</agProdChange>
                        </period>
                        <period year="2065">
                            <agProdChange>0.00249</agProdChange>
                        </period>
                        <period year="2070">
                            <agProdChange>0.003261</agProdChange>
                        </period>
                        <period year="2075">
                            <agProdChange>0.001115</agProdChange>
                        </period>
                        <period year="2080">
                            <agProdChange>-0.001002</agProdChange>
                        </period>
                        <period year="2085">
                            <agProdChange>0.001619</agProdChange>
                        </period>
                        <period year="2090">
                            <agProdChange>0.000816</agProdChange>
                        </period>
                        <period year="2095">
                            <agProdChange>0.001565</agProdChange>
                        </period>
                        <period year="2100">
                            <agProdChange>-0.001589</agProdChange>
                        </period>
                    </AgProductionTechnology>
                    <AgProductionTechnology name="Corn_GreatBasin_IRR_lo">
                        <period year="2015">
                            <agProdChange>0.006857</agProdChange>
                        </period>
                        <period year="2020">
                            <agProdChange>0.004373</agProdChange>
                        </period>
                        <period year="2025">
                            <agProdChange>0.005002</agProdChange>
                        </period>
                        <period year="2030">
                            <agProdChange>0.00268</agProdChange>
                        </period>
                        <period year="2035">
                            <agProdChange>0.00504</agProdChange>
                        </period>
                        <period year="2040">
                            <agProdChange>0.004496</agProdChange>
                        </period>
                        <period year="2045">
                            <agProdChange>0.005678</agProdChange>
                        </period>
                        <period year="2050">
                            <agProdChange>0.004169</agProdChange>
                        </period>
                        <period year="2055">
                            <agProdChange>0.002924</agProdChange>
                        </period>
                        <period year="2060">
                            <agProdChange>0.003479</agProdChange>
                        </period>
                        <period year="2065">
                            <agProdChange>0.00249</agProdChange>
                        </period>
                        <period year="2070">
                            <agProdChange>0.003261</agProdChange>
                        </period>
                        <period year="2075">
                            <agProdChange>0.001115</agProdChange>
                        </period>
                        <period year="2080">
                            <agProdChange>-0.001002</agProdChange>
                        </period>
                        <period year="2085">
                            <agProdChange>0.001619</agProdChange>
                        </period>
                        <period year="2090">
                            <agProdChange>0.000816</agProdChange>
                        </period>
                        <period year="2095">
                            <agProdChange>0.001565</agProdChange>
                        </period>
                        <period year="2100">
                            <agProdChange>-0.001589</agProdChange>
                        </period>
                    </AgProductionTechnology>
                    <AgProductionTechnology name="Corn_GreatBasin_RFD_hi">
                        <period year="2015">
                            <agProdChange>0.050102</agProdChange>
                        </period>
                        <period year="2020">
                            <agProdChange>0.01068</agProdChange>
                        </period>
                        <period year="2025">
                            <agProdChange>0.014316</agProdChange>
                        </period>
                        <period year="2030">
                            <agProdChange>0.0062</agProdChange>
                        </period>
                        <period year="2035">
                            <agProdChange>0.0041</agProdChange>
                        </period>
                        <period year="2040">
                            <agProdChange>0.004</agProdChange>
                        </period>
                        <period year="2045">
                            <agProdChange>0.0039</agProdChange>
                        </period>
                        <period year="2050">
                            <agProdChange>0.0038</agProdChange>
                        </period>
                        <period year="2055">
                            <agProdChange>0.0025</agProdChange>
                        </period>
                        <period year="2060">
                            <agProdChange>0.0025</agProdChange>
                        </period>
                        <period year="2065">
                            <agProdChange>0.0025</agProdChange>
                        </period>
                        <period year="2070">
                            <agProdChange>0.0023</agProdChange>
                        </period>
                        <period year="2075">
                            <agProdChange>0.0022</agProdChange>
                        </period>
                        <period year="2080">
                            <agProdChange>0.002</agProdChange>
                        </period>
                        <period year="2085">
                            <agProdChange>0.0018</agProdChange>
                        </period>
                        <period year="2090">
                            <agProdChange>0.0017</agProdChange>
                        </period>
                        <period year="2095">
                            <agProdChange>0.0015</agProdChange>
                        </period>
                        <period year="2100">
                            <agProdChange>0.0013</agProdChange>
                        </period>
                    </AgProductionTechnology>
                    <AgProductionTechnology name="Corn_GreatBasin_RFD_lo">
                        <period year="2015">
                            <agProdChange>0.050102</agProdChange>
                        </period>
                        <period year="2020">
                            <agProdChange>0.01068</agProdChange>
                        </period>
                        <period year="2025">
                            <agProdChange>0.014316</agProdChange>
                        </period>
                        <period year="2030">
                            <agProdChange>0.0062</agProdChange>
                        </period>
                        <period year="2035">
                            <agProdChange>0.0041</agProdChange>
                        </period>
                        <period year="2040">
                            <agProdChange>0.004</agProdChange>
                        </period>
                        <period year="2045">
                            <agProdChange>0.0039</agProdChange>
                        </period>
                        <period year="2050">
                            <agProdChange>0.0038</agProdChange>
                        </period>
                        <period year="2055">
                            <agProdChange>0.0025</agProdChange>
                        </period>
                        <period year="2060">
                            <agProdChange>0.0025</agProdChange>
                        </period>
                        <period year="2065">
                            <agProdChange>0.0025</agProdChange>
                        </period>
                        <period year="2070">
                            <agProdChange>0.0023</agProdChange>
                        </period>
                        <period year="2075">
                            <agProdChange>0.0022</agProdChange>
                        </period>
                        <period year="2080">
                            <agProdChange>0.002</agProdChange>
                        </period>
                        <period year="2085">
                            <agProdChange>0.0018</agProdChange>
                        </period>
                        <period year="2090">
                            <agProdChange>0.0017</agProdChange>
                        </period>
                        <period year="2095">
                            <agProdChange>0.0015</agProdChange>
                        </period>
                        <period year="2100">
                            <agProdChange>0.0013</agProdChange>
                        </period>
                    </AgProductionTechnology>
                </AgSupplySubsector>
                <AgSupplySubsector name="Corn_MissouriR">
                    <AgProductionTechnology name="Corn_MissouriR_IRR_hi">
                        <period year="2015">
                            <agProdChange>0.001736</agProdChange>
                        </period>
                        <period year="2020">
                            <agProdChange>0.00424</agProdChange>
                        </period>
                        <period year="2025">
                            <agProdChange>0.003435</agProdChange>
                        </period>
                        <period year="2030">
                            <agProdChange>0.002489</agProdChange>
                        </period>
                        <period year="2035">
                            <agProdChange>0.001495</agProdChange>
                        </period>
                        <period year="2040">
                            <agProdChange>0.001206</agProdChange>
                        </period>
                        <period year="2045">
                            <agProdChange>0.001902</agProdChange>
                        </period>
                        <period year="2050">
                            <agProdChange>0.001634</agProdChange>
                        </period>
                        <period year="2055">
                            <agProdChange>0.001184</agProdChange>
                        </period>
                        <period year="2060">
                            <agProdChange>0.000779</agProdChange>
                        </period>
                        <period year="2065">
                            <agProdChange>0.001845</agProdChange>
                        </period>
                        <period year="2070">
                            <agProdChange>-0.000361</agProdChange>
                        </period>
                        <period year="2075">
                            <agProdChange>-0.000715</agProdChange>
                        </period>
                        <period year="2080">
                            <agProdChange>-0.000808</agProdChange>
                        </period>
                        <period year="2085">
                            <agProdChange>-0.001615</agProdChange>
                        </period>
                        <period year="2090">
                            <agProdChange>0.000185</agProdChange>
                        </period>
                        <period year="2095">
                            <agProdChange>-0.001263</agProdChange>
                        </period>
                        <period year="2100">
                            <agProdChange>-0.000655</agProdChange>
                        </period>
                    </AgProductionTechnology>
                    <AgProductionTechnology name="Corn_MissouriR_IRR_lo">
                        <period year="2015">
                            <agProdChange>0.001736</agProdChange>
                        </period>
                        <period year="2020">
                            <agProdChange>0.00424</agProdChange>
                        </period>
                        <period year="2025">
                            <agProdChange>0.003435</agProdChange>
                        </period>
                        <period year="2030">
                            <agProdChange>0.002489</agProdChange>
                        </period>
                        <period year="2035">
                            <agProdChange>0.001495</agProdChange>
                        </period>
                        <period year="2040">
                            <agProdChange>0.001206</agProdChange>
                        </period>
                        <period year="2045">
                            <agProdChange>0.001902</agProdChange>
                        </period>
                        <period year="2050">
                            <agProdChange>0.001634</agProdChange>
                        </period>
                        <period year="2055">
                            <agProdChange>0.001184</agProdChange>
                        </period>
                        <period year="2060">
                            <agProdChange>0.000779</agProdChange>
                        </period>
                        <period year="2065">
                            <agProdChange>0.001845</agProdChange>
                        </period>
                        <period year="2070">
                            <agProdChange>-0.000361</agProdChange>
                        </period>
                        <period year="2075">
                            <agProdChange>-0.000715</agProdChange>
                        </period>
                        <period year="2080">
                            <agProdChange>-0.000808</agProdChange>
                        </period>
                        <period year="2085">
                            <agProdChange>-0.001615</agProdChange>
                        </period>
                        <period year="2090">
                            <agProdChange>0.000185</agProdChange>
                        </period>
                        <period year="2095">
                            <agProdChange>-0.001263</agProdChange>
                        </period>
                        <period year="2100">
                            <agProdChange>-0.000655</agProdChange>
                        </period>
                    </AgProductionTechnology>
                    <AgProductionTechnology name="Corn_MissouriR_RFD_hi">
                        <period year="2015">
                            <agProdChange>0.010875</agProdChange>
                        </period>
                        <period year="2020">
                            <agProdChange>0.012215</agProdChange>
                        </period>
                        <period year="2025">
                            <agProdChange>-0.002042</agProdChange>
                        </period>
                        <period year="2030">
                            <agProdChange>0.006179</agProdChange>
                        </period>
                        <period year="2035">
                            <agProdChange>0.004431</agProdChange>
                        </period>
                        <period year="2040">
                            <agProdChange>0.013918</agProdChange>
                        </period>
                        <period year="2045">
                            <agProdChange>0.004169</agProdChange>
                        </period>
                        <period year="2050">
                            <agProdChange>0.013284</agProdChange>
                        </period>
                        <period year="2055">
                            <agProdChange>0.012704</agProdChange>
                        </period>
                        <period year="2060">
                            <agProdChange>0.009569</agProdChange>
                        </period>
                        <period year="2065">
                            <agProdChange>0.009054</agProdChange>
                        </period>
                        <period year="2070">
                            <agProdChange>-0.002752</agProdChange>
                        </period>
                        <period year="2075">
                            <agProdChange>0.000637</agProdChange>
                        </period>
                        <period year="2080">
                            <agProdChange>0.000107</agProdChange>
                        </period>
                        <period year="2085">
                            <agProdChange>0.003567</agProdChange>
                        </period>
                        <period year="2090">
                            <agProdChange>0.000464</agProdChange>
                        </period>
                        <period year="2095">
                            <agProdChange>-0.001111</agProdChange>
                        </period>
                        <period year="2100">
                            <agProdChange>0.002549</agProdChange>
                        </period>
                    </AgProductionTechnology>
                    <AgProductionTechnology name="Corn_MissouriR_RFD_lo">
                        <period year="2015">
                            <agProdChange>0.010875</agProdChange>
                        </period>
                        <period year="2020">
                            <agProdChange>0.012215</agProdChange>
                        </period>
                        <period year="2025">
                            <agProdChange>-0.002042</agProdChange>
                        </period>
                        <period year="2030">
                            <agProdChange>0.006179</agProdChange>
                        </period>
                        <period year="2035">
                            <agProdChange>0.004431</agProdChange>
                        </period>
                        <period year="2040">
                            <agProdChange>0.013918</agProdChange>
                        </period>
                        <period year="2045">
                            <agProdChange>0.004169</agProdChange>
                        </period>
                        <period year="2050">
                            <agProdChange>0.013284</agProdChange>
                        </period>
                        <period year="2055">
                            <agProdChange>0.012704</agProdChange>
                        </period>
                        <period year="2060">
                            <agProdChange>0.009569</agProdChange>
                        </period>
                        <period year="2065">
                            <agProdChange>0.009054</agProdChange>
                        </period>
                        <period year="2070">
                            <agProdChange>-0.002752</agProdChange>
                        </period>
                        <period year="2075">
                            <agProdChange>0.000637</agProdChange>
                        </period>
                        <period year="2080">
                            <agProdChange>0.000107</agProdChange>
                        </period>
                        <period year="2085">
                            <agProdChange>0.003567</agProdChange>
                        </period>
                        <period year="2090">
                            <agProdChange>0.000464</agProdChange>
                        </period>
                        <period year="2095">
                            <agProdChange>-0.001111</agProdChange>
                        </period>
                        <period year="2100">
                            <agProdChange>0.002549</agProdChange>
                        </period>
                    </AgProductionTechnology>
                </AgSupplySubsector>
                <AgSupplySubsector name="Corn_ArkWhtRedR">
                    <AgProductionTechnology name="Corn_ArkWhtRedR_IRR_hi">
                        <period year="2015">
                            <agProdChange>0.003401</agProdChange>
                        </period>
                        <period year="2020">
                            <agProdChange>0.003256</agProdChange>
                        </period>
                        <period year="2025">
                            <agProdChange>0.003919</agProdChange>
                        </period>
                        <period year="2030">
                            <agProdChange>0.003819</agProdChange>
                        </period>
                        <period year="2035">
                            <agProdChange>0.001373</agProdChange>
                        </period>
                        <period year="2040">
                            <agProdChange>0.002321</agProdChange>
                        </period>
                        <period year="2045">
                            <agProdChange>0.001195</agProdChange>
                        </period>
                        <period year="2050">
                            <agProdChange>0.001343</agProdChange>
                        </period>
                        <period year="2055">
                            <agProdChange>0.001735</agProdChange>
                        </period>
                        <period year="2060">
                            <agProdChange>0.000544</agProdChange>
                        </period>
                        <period year="2065">
                            <agProdChange>0.001819</agProdChange>
                        </period>
                        <period year="2070">
                            <agProdChange>0.000998</agProdChange>
                        </period>
                        <period year="2075">
                            <agProdChange>0.001453</agProdChange>
                        </period>
                        <period year="2080">
                            <agProdChange>0.000455</agProdChange>
                        </period>
                        <period year="2085">
                            <agProdChange>0.000397</agProdChange>
                        </period>
                        <period year="2090">
                            <agProdChange>0.000898</agProdChange>
                        </period>
                        <period year="2095">
                            <agProdChange>0.001012</agProdChange>
                        </period>
                        <period year="2100">
                            <agProdChange>-0.00157</agProdChange>
                        </period>
                    </AgProductionTechnology>
                    <AgProductionTechnology name="Corn_ArkWhtRedR_IRR_lo">
                        <period year="2015">
                            <agProdChange>0.003401</agProdChange>
                        </period>
                        <period year="2020">
                            <agProdChange>0.003256</agProdChange>
                        </period>
                        <period year="2025">
                            <agProdChange>0.003919</agProdChange>
                        </period>
                        <period year="2030">
                            <agProdChange>0.003819</agProdChange>
                        </period>
                        <period year="2035">
                            <agProdChange>0.001373</agProdChange>
                        </period>
                        <period year="2040">
                            <agProdChange>0.002321</agProdChange>
                        </period>
                        <period year="2045">
                            <agProdChange>0.001195</agProdChange>
                        </period>
                        <period year="2050">
                            <agProdChange>0.001343</agProdChange>
                        </period>
                        <period year="2055">
                            <agProdChange>0.001735</agProdChange>
                        </period>
                        <period year="2060">
                            <agProdChange>0.000544</agProdChange>
                        </period>
                        <period year="2065">
                            <agProdChange>0.001819</agProdChange>
                        </period>
                        <period year="2070">
                            <agProdChange>0.000998</agProdChange>
                        </period>
                        <period year="2075">
                            <agProdChange>0.001453</agProdChange>
                        </period>
                        <period year="2080">
                            <agProdChange>0.000455</agProdChange>
                        </period>
                        <period year="2085">
                            <agProdChange>0.000397</agProdChange>
                        </period>
                        <period year="2090">
                            <agProdChange>0.000898</agProdChange>
                        </period>
                        <period year="2095">
                            <agProdChange>0.001012</agProdChange>
                        </period>
                        <period year="2100">
                            <agProdChange>-0.00157</agProdChange>
                        </period>
                    </AgProductionTechnology>
                    <AgProductionTechnology name="Corn_ArkWhtRedR_RFD_hi">
                        <period year="2015">
                            <agProdChange>0.002381</agProdChange>
                        </period>
                        <period year="2020">
                            <agProdChange>0.01493</agProdChange>
                        </period>
                        <period year="2025">
                            <agProdChange>-0.000783</agProdChange>
                        </period>
                        <period year="2030">
                            <agProdChange>0.006351</agProdChange>
                        </period>
                        <period year="2035">
                            <agProdChange>-0.00332</agProdChange>
                        </period>
                        <period year="2040">
                            <agProdChange>0.015799</agProdChange>
                        </period>
                        <period year="2045">
                            <agProdChange>0.012843</agProdChange>
                        </period>
                        <period year="2050">
                            <agProdChange>0.001283</agProdChange>
                        </period>
                        <period year="2055">
                            <agProdChange>0.012508</agProdChange>
                        </period>
                        <period year="2060">
                            <agProdChange>0.008189</agProdChange>
                        </period>
                        <period year="2065">
                            <agProdChange>0.014637</agProdChange>
                        </period>
                        <period year="2070">
                            <agProdChange>0.000248</agProdChange>
                        </period>
                        <period year="2075">
                            <agProdChange>0.005255</agProdChange>
                        </period>
                        <period year="2080">
                            <agProdChange>0.001652</agProdChange>
                        </period>
                        <period year="2085">
                            <agProdChange>0.004985</agProdChange>
                        </period>
                        <period year="2090">
                            <agProdChange>0.002597</agProdChange>
                        </period>
                        <period year="2095">
                            <agProdChange>-0.000415</agProdChange>
                        </period>
                        <period year="2100">
                            <agProdChange>-0.000729</agProdChange>
                        </period>
                    </AgProductionTechnology>
                    <AgProductionTechnology name="Corn_ArkWhtRedR_RFD_lo">
                        <period year="2015">
                            <agProdChange>0.002381</agProdChange>
                        </period>
                        <period year="2020">
                            <agProdChange>0.01493</agProdChange>
                        </period>
                        <period year="2025">
                            <agProdChange>-0.000783</agProdChange>
                        </period>
                        <period year="2030">
                            <agProdChange>0.006351</agProdChange>
                        </period>
                        <period year="2035">
                            <agProdChange>-0.00332</agProdChange>
                        </period>
                        <period year="2040">
                            <agProdChange>0.015799</agProdChange>
                        </period>
                        <period year="2045">
                            <agProdChange>0.012843</agProdChange>
                        </period>
                        <period year="2050">
                            <agProdChange>0.001283</agProdChange>
                        </period>
                        <period year="2055">
                            <agProdChange>0.012508</agProdChange>
                        </period>
                        <period year="2060">
                            <agProdChange>0.008189</agProdChange>
                        </period>
                        <period year="2065">
                            <agProdChange>0.014637</agProdChange>
                        </period>
                        <period year="2070">
                            <agProdChange>0.000248</agProdChange>
                        </period>
                        <period year="2075">
                            <agProdChange>0.005255</agProdChange>
                        </period>
                        <period year="2080">
                            <agProdChange>0.001652</agProdChange>
                        </period>
                        <period year="2085">
                            <agProdChange>0.004985</agProdChange>
                        </period>
                        <period year="2090">
                            <agProdChange>0.002597</agProdChange>
                        </period>
                        <period year="2095">
                            <agProdChange>-0.000415</agProdChange>
                        </period>
                        <period year="2100">
                            <agProdChange>-0.000729</agProdChange>
                        </period>
                    </AgProductionTechnology>
                </AgSupplySubsector>
                <AgSupplySubsector name="Corn_TexasCst">
                    <AgProductionTechnology name="Corn_TexasCst_IRR_hi">
                        <period year="2015">
                            <agProdChange>0.001724</agProdChange>
                        </period>
                        <period year="2020">
                            <agProdChange>0.003412</agProdChange>
                        </period>
                        <period year="2025">
                            <agProdChange>0.003708</agProdChange>
                        </period>
                        <period year="2030">
                            <agProdChange>0.003926</agProdChange>
                        </period>
                        <period year="2035">
                            <agProdChange>0.000478</agProdChange>
                        </period>
                        <period year="2040">
                            <agProdChange>0.001897</agProdChange>
                        </period>
                        <period year="2045">
                            <agProdChange>0.00188</agProdChange>
                        </period>
                        <period year="2050">
                            <agProdChange>0.000651</agProdChange>
                        </period>
                        <period year="2055">
                            <agProdChange>0.001569</agProdChange>
                        </period>
                        <period year="2060">
                            <agProdChange>0.000956</agProdChange>
                        </period>
                        <period year="2065">
                            <agProdChange>0.001677</agProdChange>
                        </period>
                        <period year="2070">
                            <agProdChange>0.001637</agProdChange>
                        </period>
                        <period year="2075">
                            <agProdChange>0.001757</agProdChange>
                        </period>
                        <period year="2080">
                            <agProdChange>0.000545</agProdChange>
                        </period>
                        <period year="2085">
                            <agProdChange>0.00096</agProdChange>
                        </period>
                        <period year="2090">
                            <agProdChange>0.000809</agProdChange>
                        </period>
                        <period year="2095">
                            <agProdChange>0.001369</agProdChange>
                        </period>
                        <period year="2100">
                            <agProdChange>-0.001128</agProdChange>
                        </period>
                    </AgProductionTechnology>
                    <AgProductionTechnology name="Corn_TexasCst_IRR_lo">
                        <period year="2015">
                            <agProdChange>0.001724</agProdChange>
                        </period>
                        <period year="2020">
                            <agProdChange>0.003412</agProdChange>
                        </period>
                        <period year="2025">
                            <agProdChange>0.003708</agProdChange>
                        </period>
                        <period year="2030">
                            <agProdChange>0.003926</agProdChange>
                        </period>
                        <period year="2035">
                            <agProdChange>0.000478</agProdChange>
                        </period>
                        <period year="2040">
                            <agProdChange>0.001897</agProdChange>
                        </period>
                        <period year="2045">
                            <agProdChange>0.00188</agProdChange>
                        </period>
                        <period year="2050">
                            <agProdChange>0.000651</agProdChange>
                        </period>
                        <period year="2055">
                            <agProdChange>0.001569</agProdChange>
                        </period>
                        <period year="2060">
                            <agProdChange>0.000956</agProdChange>
                        </period>
                        <period year="2065">
                            <agProdChange>0.001677</agProdChange>
                        </period>
                        <period year="2070">
                            <agProdChange>0.001637</agProdChange>
                        </period>
                        <period year="2075">
                            <agProdChange>0.001757</agProdChange>
                        </period>
                        <period year="2080">
                            <agProdChange>0.000545</agProdChange>
                        </period>
                        <period year="2085">
                            <agProdChange>0.00096</agProdChange>
                        </period>
                        <period year="2090">
                            <agProdChange>0.000809</agProdChange>
                        </period>
                        <period year="2095">
                            <agProdChange>0.001369</agProdChange>
                        </period>
                        <period year="2100">
                            <agProdChange>-0.001128</agProdChange>
                        </period>
                    </AgProductionTechnology>
                    <AgProductionTechnology name="Corn_TexasCst_RFD_hi">
                        <period year="2015">
                            <agProdChange>-0.016614</agProdChange>
                        </period>
                        <period year="2020">
                            <agProdChange>0.011079</agProdChange>
                        </period>
                        <period year="2025">
                            <agProdChange>0.016271</agProdChange>
                        </period>
                        <period year="2030">
                            <agProdChange>0.015632</agProdChange>
                        </period>
                        <period year="2035">
                            <agProdChange>-0.001738</agProdChange>
                        </period>
                        <period year="2040">
                            <agProdChange>0.011588</agProdChange>
                        </period>
                        <period year="2045">
                            <agProdChange>0.002353</agProdChange>
                        </period>
                        <period year="2050">
                            <agProdChange>0.008426</agProdChange>
                        </period>
                        <period year="2055">
                            <agProdChange>0.008078</agProdChange>
                        </period>
                        <period year="2060">
                            <agProdChange>0.003384</agProdChange>
                        </period>
                        <period year="2065">
                            <agProdChange>0.012415</agProdChange>
                        </period>
                        <period year="2070">
                            <agProdChange>0.012088</agProdChange>
                        </period>
                        <period year="2075">
                            <agProdChange>0.0022</agProdChange>
                        </period>
                        <period year="2080">
                            <agProdChange>0.002</agProdChange>
                        </period>
                        <period year="2085">
                            <agProdChange>0.0018</agProdChange>
                        </period>
                        <period year="2090">
                            <agProdChange>0.0017</agProdChange>
                        </period>
                        <period year="2095">
                            <agProdChange>0.0015</agProdChange>
                        </period>
                        <period year="2100">
                            <agProdChange>0.0013</agProdChange>
                        </period>
                    </AgProductionTechnology>
                    <AgProductionTechnology name="Corn_TexasCst_RFD_lo">
                        <period year="2015">
                            <agProdChange>-0.016614</agProdChange>
                        </period>
                        <period year="2020">
                            <agProdChange>0.011079</agProdChange>
                        </period>
                        <period year="2025">
                            <agProdChange>0.016271</agProdChange>
                        </period>
                        <period year="2030">
                            <agProdChange>0.015632</agProdChange>
                        </period>
                        <period year="2035">
                            <agProdChange>-0.001738</agProdChange>
                        </period>
                        <period year="2040">
                            <agProdChange>0.011588</agProdChange>
                        </period>
                        <period year="2045">
                            <agProdChange>0.002353</agProdChange>
                        </period>
                        <period year="2050">
                            <agProdChange>0.008426</agProdChange>
                        </period>
                        <period year="2055">
                            <agProdChange>0.008078</agProdChange>
                        </period>
                        <period year="2060">
                            <agProdChange>0.003384</agProdChange>
                        </period>
                        <period year="2065">
                            <agProdChange>0.012415</agProdChange>
                        </period>
                        <period year="2070">
                            <agProdChange>0.012088</agProdChange>
                        </period>
                        <period year="2075">
                            <agProdChange>0.0022</agProdChange>
                        </period>
                        <period year="2080">
                            <agProdChange>0.002</agProdChange>
                        </period>
                        <period year="2085">
                            <agProdChange>0.0018</agProdChange>
                        </period>
                        <period year="2090">
                            <agProdChange>0.0017</agProdChange>
                        </period>
                        <period year="2095">
                            <agProdChange>0.0015</agProdChange>
                        </period>
                        <period year="2100">
                            <agProdChange>0.0013</agProdChange>
                        </period>
                    </AgProductionTechnology>
                </AgSupplySubsector>
                <AgSupplySubsector name="Corn_UsaCstSE">
                    <AgProductionTechnology name="Corn_UsaCstSE_IRR_hi">
                        <period year="2015">
                            <agProdChange>0.003892</agProdChange>
                        </period>
                        <period year="2020">
                            <agProdChange>0.003175</agProdChange>
                        </period>
                        <period year="2025">
                            <agProdChange>0.003962</agProdChange>
                        </period>
                        <period year="2030">
                            <agProdChange>0.003626</agProdChange>
                        </period>
                        <period year="2035">
                            <agProdChange>0.002253</agProdChange>
                        </period>
                        <period year="2040">
                            <agProdChange>0.002489</agProdChange>
                        </period>
                        <period year="2045">
                            <agProdChange>0.00368</agProdChange>
                        </period>
                        <period year="2050">
                            <agProdChange>0.001571</agProdChange>
                        </period>
                        <period year="2055">
                            <agProdChange>0.000952</agProdChange>
                        </period>
                        <period year="2060">
                            <agProdChange>0.000863</agProdChange>
                        </period>
                        <period year="2065">
                            <agProdChange>0.002142</agProdChange>
                        </period>
                        <period year="2070">
                            <agProdChange>0.000943</agProdChange>
                        </period>
                        <period year="2075">
                            <agProdChange>0.001326</agProdChange>
                        </period>
                        <period year="2080">
                            <agProdChange>0.001914</agProdChange>
                        </period>
                        <period year="2085">
                            <agProdChange>0.00083</agProdChange>
                        </period>
                        <period year="2090">
                            <agProdChange>0.001696</agProdChange>
                        </period>
                        <period year="2095">
                            <agProdChange>0.000188</agProdChange>
                        </period>
                        <period year="2100">
                            <agProdChange>0.00126</agProdChange>
                        </period>
                    </AgProductionTechnology>
                    <AgProductionTechnology name="Corn_UsaCstSE_IRR_lo">
                        <period year="2015">
                            <agProdChange>0.003892</agProdChange>
                        </period>
                        <period year="2020">
                            <agProdChange>0.003175</agProdChange>
                        </period>
                        <period year="2025">
                            <agProdChange>0.003962</agProdChange>
                        </period>
                        <period year="2030">
                            <agProdChange>0.003626</agProdChange>
                        </period>
                        <period year="2035">
                            <agProdChange>0.002253</agProdChange>
                        </period>
                        <period year="2040">
                            <agProdChange>0.002489</agProdChange>
                        </period>
                        <period year="2045">
                            <agProdChange>0.00368</agProdChange>
                        </period>
                        <period year="2050">
                            <agProdChange>0.001571</agProdChange>
                        </period>
                        <period year="2055">
                            <agProdChange>0.000952</agProdChange>
                        </period>
                        <period year="2060">
                            <agProdChange>0.000863</agProdChange>
                        </period>
                        <period year="2065">
                            <agProdChange>0.002142</agProdChange>
                        </period>
                        <period year="2070">
                            <agProdChange>0.000943</agProdChange>
                        </period>
                        <period year="2075">
                            <agProdChange>0.001326</agProdChange>
                        </period>
                        <period year="2080">
                            <agProdChange>0.001914</agProdChange>
                        </period>
                        <period year="2085">
                            <agProdChange>0.00083</agProdChange>
                        </period>
                        <period year="2090">
                            <agProdChange>0.001696</agProdChange>
                        </period>
                        <period year="2095">
                            <agProdChange>0.000188</agProdChange>
                        </period>
                        <period year="2100">
                            <agProdChange>0.00126</agProdChange>
                        </period>
                    </AgProductionTechnology>
                    <AgProductionTechnology name="Corn_UsaCstSE_RFD_hi">
                        <period year="2015">
                            <agProdChange>0.007536</agProdChange>
                        </period>
                        <period year="2020">
                            <agProdChange>0.007104</agProdChange>
                        </period>
                        <period year="2025">
                            <agProdChange>0.004157</agProdChange>
                        </period>
                        <period year="2030">
                            <agProdChange>0.003163</agProdChange>
                        </period>
                        <period year="2035">
                            <agProdChange>0.003944</agProdChange>
                        </period>
                        <period year="2040">
                            <agProdChange>0.005143</agProdChange>
                        </period>
                        <period year="2045">
                            <agProdChange>0.003901</agProdChange>
                        </period>
                        <period year="2050">
                            <agProdChange>0.005847</agProdChange>
                        </period>
                        <period year="2055">
                            <agProdChange>0.005019</agProdChange>
                        </period>
                        <period year="2060">
                            <agProdChange>0.005323</agProdChange>
                        </period>
                        <period year="2065">
                            <agProdChange>0.004228</agProdChange>
                        </period>
                        <period year="2070">
                            <agProdChange>0.00332</agProdChange>
                        </period>
                        <period year="2075">
                            <agProdChange>0.003424</agProdChange>
                        </period>
                        <period year="2080">
                            <agProdChange>0.002182</agProdChange>
                        </period>
                        <period year="2085">
                            <agProdChange>0.003528</agProdChange>
                        </period>
                        <period year="2090">
                            <agProdChange>0.003307</agProdChange>
                        </period>
                        <period year="2095">
                            <agProdChange>0.003261</agProdChange>
                        </period>
                        <period year="2100">
                            <agProdChange>0.001636</agProdChange>
                        </period>
                    </AgProductionTechnology>
                    <AgProductionTechnology name="Corn_UsaCstSE_RFD_lo">
                        <period year="2015">
                            <agProdChange>0.007536</agProdChange>
                        </period>
                        <period year="2020">
                            <agProdChange>0.007104</agProdChange>
                        </period>
                        <period year="2025">
                            <agProdChange>0.004157</agProdChange>
                        </period>
                        <period year="2030">
                            <agProdChange>0.003163</agProdChange>
                        </period>
                        <period year="2035">
                            <agProdChange>0.003944</agProdChange>
                        </period>
                        <period year="2040">
                            <agProdChange>0.005143</agProdChange>
                        </period>
                        <period year="2045">
                            <agProdChange>0.003901</agProdChange>
                        </period>
                        <period year="2050">
                            <agProdChange>0.005847</agProdChange>
                        </period>
                        <period year="2055">
                            <agProdChange>0.005019</agProdChange>
                        </period>
                        <period year="2060">
                            <agProdChange>0.005323</agProdChange>
                        </period>
                        <period year="2065">
                            <agProdChange>0.004228</agProdChange>
                        </period>
                        <period year="2070">
                            <agProdChange>0.00332</agProdChange>
                        </period>
                        <period year="2075">
                            <agProdChange>0.003424</agProdChange>
                        </period>
                        <period year="2080">
                            <agProdChange>0.002182</agProdChange>
                        </period>
                        <period year="2085">
                            <agProdChange>0.003528</agProdChange>
                        </period>
                        <period year="2090">
                            <agProdChange>0.003307</agProdChange>
                        </period>
                        <period year="2095">
                            <agProdChange>0.003261</agProdChange>
                        </period>
                        <period year="2100">
                            <agProdChange>0.001636</agProdChange>
                        </period>
                    </AgProductionTechnology>
                </AgSupplySubsector>
                <AgSupplySubsector name="Corn_GreatLakes">
                    <AgProductionTechnology name="Corn_GreatLakes_IRR_hi">
                        <period year="2015">
                            <agProdChange>0.004752</agProdChange>
                        </period>
                        <period year="2020">
                            <agProdChange>0.003815</agProdChange>
                        </period>
                        <period year="2025">
                            <agProdChange>0.003371</agProdChange>
                        </period>
                        <period year="2030">
                            <agProdChange>0.003062</agProdChange>
                        </period>
                        <period year="2035">
                            <agProdChange>0.00212</agProdChange>
                        </period>
                        <period year="2040">
                            <agProdChange>0.002094</agProdChange>
                        </period>
                        <period year="2045">
                            <agProdChange>0.001492</agProdChange>
                        </period>
                        <period year="2050">
                            <agProdChange>0.000601</agProdChange>
                        </period>
                        <period year="2055">
                            <agProdChange>0.00028</agProdChange>
                        </period>
                        <period year="2060">
                            <agProdChange>0.000484</agProdChange>
                        </period>
                        <period year="2065">
                            <agProdChange>0.002186</agProdChange>
                        </period>
                        <period year="2070">
                            <agProdChange>0.00037</agProdChange>
                        </period>
                        <period year="2075">
                            <agProdChange>3e-05</agProdChange>
                        </period>
                        <period year="2080">
                            <agProdChange>0.001842</agProdChange>
                        </period>
                        <period year="2085">
                            <agProdChange>-0.000297</agProdChange>
                        </period>
                        <period year="2090">
                            <agProdChange>0.000878</agProdChange>
                        </period>
                        <period year="2095">
                            <agProdChange>-0.00127</agProdChange>
                        </period>
                        <period year="2100">
                            <agProdChange>-0.000106</agProdChange>
                        </period>
                    </AgProductionTechnology>
                    <AgProductionTechnology name="Corn_GreatLakes_IRR_lo">
                        <period year="2015">
                            <agProdChange>0.004752</agProdChange>
                        </period>
                        <period year="2020">
                            <agProdChange>0.003815</agProdChange>
                        </period>
                        <period year="2025">
                            <agProdChange>0.003371</agProdChange>
                        </period>
                        <period year="2030">
                            <agProdChange>0.003062</agProdChange>
                        </period>
                        <period year="2035">
                            <agProdChange>0.00212</agProdChange>
                        </period>
                        <period year="2040">
                            <agProdChange>0.002094</agProdChange>
                        </period>
                        <period year="2045">
                            <agProdChange>0.001492</agProdChange>
                        </period>
                        <period year="2050">
                            <agProdChange>0.000601</agProdChange>
                        </period>
                        <period year="2055">
                            <agProdChange>0.00028</agProdChange>
                        </period>
                        <period year="2060">
                            <agProdChange>0.000484</agProdChange>
                        </period>
                        <period year="2065">
                            <agProdChange>0.002186</agProdChange>
                        </period>
                        <period year="2070">
                            <agProdChange>0.00037</agProdChange>
                        </period>
                        <period year="2075">
                            <agProdChange>3e-05</agProdChange>
                        </period>
                        <period year="2080">
                            <agProdChange>0.001842</agProdChange>
                        </period>
                        <period year="2085">
                            <agProdChange>-0.000297</agProdChange>
                        </period>
                        <period year="2090">
                            <agProdChange>0.000878</agProdChange>
                        </period>
                        <period year="2095">
                            <agProdChange>-0.00127</agProdChange>
                        </period>
                        <period year="2100">
                            <agProdChange>-0.000106</agProdChange>
                        </period>
                    </AgProductionTechnology>
                    <AgProductionTechnology name="Corn_GreatLakes_RFD_hi">
                        <period year="2015">
                            <agProdChange>0.001073</agProdChange>
                        </period>
                        <period year="2020">
                            <agProdChange>0.009282</agProdChange>
                        </period>
                        <period year="2025">
                            <agProdChange>0.007551</agProdChange>
                        </period>
                        <period year="2030">
                            <agProdChange>0.005865</agProdChange>
                        </period>
                        <period year="2035">
                            <agProdChange>0.004589</agProdChange>
                        </period>
                        <period year="2040">
                            <agProdChange>0.002826</agProdChange>
                        </period>
                        <period year="2045">
                            <agProdChange>0.007577</agProdChange>
                        </period>
                        <period year="2050">
                            <agProdChange>0.005755</agProdChange>
                        </period>
                        <period year="2055">
                            <agProdChange>-5.2e-05</agProdChange>
                        </period>
                        <period year="2060">
                            <agProdChange>0.003218</agProdChange>
                        </period>
                        <period year="2065">
                            <agProdChange>0.005113</agProdChange>
                        </period>
                        <period year="2070">
                            <agProdChange>0.005392</agProdChange>
                        </period>
                        <period year="2075">
                            <agProdChange>0.001736</agProdChange>
                        </period>
                        <period year="2080">
                            <agProdChange>0.001469</agProdChange>
                        </period>
                        <period year="2085">
                            <agProdChange>0.004047</agProdChange>
                        </period>
                        <period year="2090">
                            <agProdChange>0.002014</agProdChange>
                        </period>
                        <period year="2095">
                            <agProdChange>-0.002095</agProdChange>
                        </period>
                        <period year="2100">
                            <agProdChange>-0.00196</agProdChange>
                        </period>
                    </AgProductionTechnology>
                    <AgProductionTechnology name="Corn_GreatLakes_RFD_lo">
                        <period year="2015">
                            <agProdChange>0.001073</agProdChange>
                        </period>
                        <period year="2020">
                            <agProdChange>0.009282</agProdChange>
                        </period>
                        <period year="2025">
                            <agProdChange>0.007551</agProdChange>
                        </period>
                        <period year="2030">
                            <agProdChange>0.005865</agProdChange>
                        </period>
                        <period year="2035">
                            <agProdChange>0.004589</agProdChange>
                        </period>
                        <period year="2040">
                            <agProdChange>0.002826</agProdChange>
                        </period>
                        <period year="2045">
                            <agProdChange>0.007577</agProdChange>
                        </period>
                        <period year="2050">
                            <agProdChange>0.005755</agProdChange>
                        </period>
                        <period year="2055">
                            <agProdChange>-5.2e-05</agProdChange>
                        </period>
                        <period year="2060">
                            <agProdChange>0.003218</agProdChange>
                        </period>
                        <period year="2065">
                            <agProdChange>0.005113</agProdChange>
                        </period>
                        <period year="2070">
                            <agProdChange>0.005392</agProdChange>
                        </period>
                        <period year="2075">
                            <agProdChange>0.001736</agProdChange>
                        </period>
                        <period year="2080">
                            <agProdChange>0.001469</agProdChange>
                        </period>
                        <period year="2085">
                            <agProdChange>0.004047</agProdChange>
                        </period>
                        <period year="2090">
                            <agProdChange>0.002014</agProdChange>
                        </period>
                        <period year="2095">
                            <agProdChange>-0.002095</agProdChange>
                        </period>
                        <period year="2100">
                            <agProdChange>-0.00196</agProdChange>
                        </period>
                    </AgProductionTechnology>
                </AgSupplySubsector>
                <AgSupplySubsector name="Corn_OhioR">
                    <AgProductionTechnology name="Corn_OhioR_IRR_hi">
                        <period year="2015">
                            <agProdChange>0.00322</agProdChange>
                        </period>
                        <period year="2020">
                            <agProdChange>0.004859</agProdChange>
                        </period>
                        <period year="2025">
                            <agProdChange>0.003515</agProdChange>
                        </period>
                        <period year="2030">
                            <agProdChange>0.003056</agProdChange>
                        </period>
                        <period year="2035">
                            <agProdChange>0.001576</agProdChange>
                        </period>
                        <period year="2040">
                            <agProdChange>0.001895</agProdChange>
                        </period>
                        <period year="2045">
                            <agProdChange>0.002156</agProdChange>
                        </period>
                        <period year="2050">
                            <agProdChange>-0.00049</agProdChange>
                        </period>
                        <period year="2055">
                            <agProdChange>-0.000257</agProdChange>
                        </period>
                        <period year="2060">
                            <agProdChange>0.000316</agProdChange>
                        </period>
                        <period year="2065">
                            <agProdChange>0.002309</agProdChange>
                        </period>
                        <period year="2070">
                            <agProdChange>0.000693</agProdChange>
                        </period>
                        <period year="2075">
                            <agProdChange>-9.5e-05</agProdChange>
                        </period>
                        <period year="2080">
                            <agProdChange>0.002379</agProdChange>
                        </period>
                        <period year="2085">
                            <agProdChange>-0.000605</agProdChange>
                        </period>
                        <period year="2090">
                            <agProdChange>0.001287</agProdChange>
                        </period>
                        <period year="2095">
                            <agProdChange>-0.001007</agProdChange>
                        </period>
                        <period year="2100">
                            <agProdChange>0.000257</agProdChange>
                        </period>
                    </AgProductionTechnology>
                    <AgProductionTechnology name="Corn_OhioR_IRR_lo">
                        <period year="2015">
                            <agProdChange>0.00322</agProdChange>
                        </period>
                        <period year="2020">
                            <agProdChange>0.004859</agProdChange>
                        </period>
                        <period year="2025">
                            <agProdChange>0.003515</agProdChange>
[truncated: 45,743,446 more chars]
