# Supplementary material for: The domestic and international implications of future climate for U.S. agriculture in GCAM
Source: PLoS One. 2020 Aug 28;15(8):e0237918. doi: 10.1371/journal.pone.0237918 (PMC7455037; doi:10.1371/journal.pone.0237918)
Supplement: S2 Data — (ZIP) [file pone.0237918.s010.zip › scenariofiles/ag_yield_xml/ag_prodchange_rcp8p5_ipsl_epic_domestic.xml]

<?xml version="1.0" encoding="UTF-8"?>
<scenario>
    <world>
        <region name="USA">
            <AgSupplySector name="Root_Tuber">
                <AgSupplySubsector name="Root_Tuber_NelsonR">
                    <AgProductionTechnology name="Root_Tuber_NelsonR_IRR_hi">
                        <period year="2015">
                            <agProdChange>0.006068</agProdChange>
                        </period>
                        <period year="2020">
                            <agProdChange>0.00122</agProdChange>
                        </period>
                        <period year="2025">
                            <agProdChange>0.003357</agProdChange>
                        </period>
                        <period year="2030">
                            <agProdChange>0.006354</agProdChange>
                        </period>
                        <period year="2035">
                            <agProdChange>0.001143</agProdChange>
                        </period>
                        <period year="2040">
                            <agProdChange>0.002261</agProdChange>
                        </period>
                        <period year="2045">
                            <agProdChange>-0.000199</agProdChange>
                        </period>
                        <period year="2050">
                            <agProdChange>-0.002367</agProdChange>
                        </period>
                        <period year="2055">
                            <agProdChange>-0.001845</agProdChange>
                        </period>
                        <period year="2060">
                            <agProdChange>-0.006074</agProdChange>
                        </period>
                        <period year="2065">
                            <agProdChange>-0.00525</agProdChange>
                        </period>
                        <period year="2070">
                            <agProdChange>-0.00084</agProdChange>
                        </period>
                        <period year="2075">
                            <agProdChange>-0.00339</agProdChange>
                        </period>
                        <period year="2080">
                            <agProdChange>-0.004549</agProdChange>
                        </period>
                        <period year="2085">
                            <agProdChange>-0.000102</agProdChange>
                        </period>
                        <period year="2090">
                            <agProdChange>-0.002974</agProdChange>
                        </period>
                        <period year="2095">
                            <agProdChange>-0.000572</agProdChange>
                        </period>
                        <period year="2100">
                            <agProdChange>0.003753</agProdChange>
                        </period>
                    </AgProductionTechnology>
                    <AgProductionTechnology name="Root_Tuber_NelsonR_IRR_lo">
                        <period year="2015">
                            <agProdChange>0.006068</agProdChange>
                        </period>
                        <period year="2020">
                            <agProdChange>0.00122</agProdChange>
                        </period>
                        <period year="2025">
                            <agProdChange>0.003357</agProdChange>
                        </period>
                        <period year="2030">
                            <agProdChange>0.006354</agProdChange>
                        </period>
                        <period year="2035">
                            <agProdChange>0.001143</agProdChange>
                        </period>
                        <period year="2040">
                            <agProdChange>0.002261</agProdChange>
                        </period>
                        <period year="2045">
                            <agProdChange>-0.000199</agProdChange>
                        </period>
                        <period year="2050">
                            <agProdChange>-0.002367</agProdChange>
                        </period>
                        <period year="2055">
                            <agProdChange>-0.001845</agProdChange>
                        </period>
                        <period year="2060">
                            <agProdChange>-0.006074</agProdChange>
                        </period>
                        <period year="2065">
                            <agProdChange>-0.00525</agProdChange>
                        </period>
                        <period year="2070">
                            <agProdChange>-0.00084</agProdChange>
                        </period>
                        <period year="2075">
                            <agProdChange>-0.00339</agProdChange>
                        </period>
                        <period year="2080">
                            <agProdChange>-0.004549</agProdChange>
                        </period>
                        <period year="2085">
                            <agProdChange>-0.000102</agProdChange>
                        </period>
                        <period year="2090">
                            <agProdChange>-0.002974</agProdChange>
                        </period>
                        <period year="2095">
                            <agProdChange>-0.000572</agProdChange>
                        </period>
                        <period year="2100">
                            <agProdChange>0.003753</agProdChange>
                        </period>
                    </AgProductionTechnology>
                    <AgProductionTechnology name="Root_Tuber_NelsonR_RFD_hi">
                        <period year="2015">
                            <agProdChange>0.000589</agProdChange>
                        </period>
                        <period year="2020">
                            <agProdChange>0.006509</agProdChange>
                        </period>
                        <period year="2025">
                            <agProdChange>0.003335</agProdChange>
                        </period>
                        <period year="2030">
                            <agProdChange>0.008173</agProdChange>
                        </period>
                        <period year="2035">
                            <agProdChange>0.00593</agProdChange>
                        </period>
                        <period year="2040">
                            <agProdChange>0.004976</agProdChange>
                        </period>
                        <period year="2045">
                            <agProdChange>0.000716</agProdChange>
                        </period>
                        <period year="2050">
                            <agProdChange>-0.01017</agProdChange>
                        </period>
                        <period year="2055">
                            <agProdChange>-0.00782</agProdChange>
                        </period>
                        <period year="2060">
                            <agProdChange>-0.009325</agProdChange>
                        </period>
                        <period year="2065">
                            <agProdChange>-0.017177</agProdChange>
                        </period>
                        <period year="2070">
                            <agProdChange>-0.002937</agProdChange>
                        </period>
                        <period year="2075">
                            <agProdChange>-0.003984</agProdChange>
                        </period>
                        <period year="2080">
                            <agProdChange>-0.008714</agProdChange>
                        </period>
                        <period year="2085">
                            <agProdChange>0.003861</agProdChange>
                        </period>
                        <period year="2090">
                            <agProdChange>0.00191</agProdChange>
                        </period>
                        <period year="2095">
                            <agProdChange>0.00195</agProdChange>
                        </period>
                        <period year="2100">
                            <agProdChange>0.012874</agProdChange>
                        </period>
                    </AgProductionTechnology>
                    <AgProductionTechnology name="Root_Tuber_NelsonR_RFD_lo">
                        <period year="2015">
                            <agProdChange>0.000589</agProdChange>
                        </period>
                        <period year="2020">
                            <agProdChange>0.006509</agProdChange>
                        </period>
                        <period year="2025">
                            <agProdChange>0.003335</agProdChange>
                        </period>
                        <period year="2030">
                            <agProdChange>0.008173</agProdChange>
                        </period>
                        <period year="2035">
                            <agProdChange>0.00593</agProdChange>
                        </period>
                        <period year="2040">
                            <agProdChange>0.004976</agProdChange>
                        </period>
                        <period year="2045">
                            <agProdChange>0.000716</agProdChange>
                        </period>
                        <period year="2050">
                            <agProdChange>-0.01017</agProdChange>
                        </period>
                        <period year="2055">
                            <agProdChange>-0.00782</agProdChange>
                        </period>
                        <period year="2060">
                            <agProdChange>-0.009325</agProdChange>
                        </period>
                        <period year="2065">
                            <agProdChange>-0.017177</agProdChange>
                        </period>
                        <period year="2070">
                            <agProdChange>-0.002937</agProdChange>
                        </period>
                        <period year="2075">
                            <agProdChange>-0.003984</agProdChange>
                        </period>
                        <period year="2080">
                            <agProdChange>-0.008714</agProdChange>
                        </period>
                        <period year="2085">
                            <agProdChange>0.003861</agProdChange>
                        </period>
                        <period year="2090">
                            <agProdChange>0.00191</agProdChange>
                        </period>
                        <period year="2095">
                            <agProdChange>0.00195</agProdChange>
                        </period>
                        <period year="2100">
                            <agProdChange>0.012874</agProdChange>
                        </period>
                    </AgProductionTechnology>
                </AgSupplySubsector>
                <AgSupplySubsector name="Root_Tuber_FraserR">
                    <AgProductionTechnology name="Root_Tuber_FraserR_IRR_hi">
                        <period year="2015">
                            <agProdChange>0.000966</agProdChange>
                        </period>
                        <period year="2020">
                            <agProdChange>0.001098</agProdChange>
                        </period>
                        <period year="2025">
                            <agProdChange>0.003109</agProdChange>
                        </period>
                        <period year="2030">
                            <agProdChange>0.003946</agProdChange>
                        </period>
                        <period year="2035">
                            <agProdChange>0.001948</agProdChange>
                        </period>
                        <period year="2040">
                            <agProdChange>0.001905</agProdChange>
                        </period>
                        <period year="2045">
                            <agProdChange>0.004006</agProdChange>
                        </period>
                        <period year="2050">
                            <agProdChange>0.003161</agProdChange>
                        </period>
                        <period year="2055">
                            <agProdChange>-0.000474</agProdChange>
                        </period>
                        <period year="2060">
                            <agProdChange>0.001062</agProdChange>
                        </period>
                        <period year="2065">
                            <agProdChange>-0.004317</agProdChange>
                        </period>
                        <period year="2070">
                            <agProdChange>0.002659</agProdChange>
                        </period>
                        <period year="2075">
                            <agProdChange>-0.002553</agProdChange>
                        </period>
                        <period year="2080">
                            <agProdChange>-0.000386</agProdChange>
                        </period>
                        <period year="2085">
                            <agProdChange>-0.003627</agProdChange>
                        </period>
                        <period year="2090">
                            <agProdChange>0.000187</agProdChange>
                        </period>
                        <period year="2095">
                            <agProdChange>-0.001882</agProdChange>
                        </period>
                        <period year="2100">
                            <agProdChange>0.006918</agProdChange>
                        </period>
                    </AgProductionTechnology>
                    <AgProductionTechnology name="Root_Tuber_FraserR_IRR_lo">
                        <period year="2015">
                            <agProdChange>0.000966</agProdChange>
                        </period>
                        <period year="2020">
                            <agProdChange>0.001098</agProdChange>
                        </period>
                        <period year="2025">
                            <agProdChange>0.003109</agProdChange>
                        </period>
                        <period year="2030">
                            <agProdChange>0.003946</agProdChange>
                        </period>
                        <period year="2035">
                            <agProdChange>0.001948</agProdChange>
                        </period>
                        <period year="2040">
                            <agProdChange>0.001905</agProdChange>
                        </period>
                        <period year="2045">
                            <agProdChange>0.004006</agProdChange>
                        </period>
                        <period year="2050">
                            <agProdChange>0.003161</agProdChange>
                        </period>
                        <period year="2055">
                            <agProdChange>-0.000474</agProdChange>
                        </period>
                        <period year="2060">
                            <agProdChange>0.001062</agProdChange>
                        </period>
                        <period year="2065">
                            <agProdChange>-0.004317</agProdChange>
                        </period>
                        <period year="2070">
                            <agProdChange>0.002659</agProdChange>
                        </period>
                        <period year="2075">
                            <agProdChange>-0.002553</agProdChange>
                        </period>
                        <period year="2080">
                            <agProdChange>-0.000386</agProdChange>
                        </period>
                        <period year="2085">
                            <agProdChange>-0.003627</agProdChange>
                        </period>
                        <period year="2090">
                            <agProdChange>0.000187</agProdChange>
                        </period>
                        <period year="2095">
                            <agProdChange>-0.001882</agProdChange>
                        </period>
                        <period year="2100">
                            <agProdChange>0.006918</agProdChange>
                        </period>
                    </AgProductionTechnology>
                    <AgProductionTechnology name="Root_Tuber_FraserR_RFD_hi">
                        <period year="2015">
                            <agProdChange>-0.006576</agProdChange>
                        </period>
                        <period year="2020">
                            <agProdChange>-0.002114</agProdChange>
                        </period>
                        <period year="2025">
                            <agProdChange>0.008592</agProdChange>
                        </period>
                        <period year="2030">
                            <agProdChange>0.011224</agProdChange>
                        </period>
                        <period year="2035">
                            <agProdChange>-0.000347</agProdChange>
                        </period>
                        <period year="2040">
                            <agProdChange>-0.002011</agProdChange>
                        </period>
                        <period year="2045">
                            <agProdChange>0.011814</agProdChange>
                        </period>
                        <period year="2050">
                            <agProdChange>0.002628</agProdChange>
                        </period>
                        <period year="2055">
                            <agProdChange>-6.1e-05</agProdChange>
                        </period>
                        <period year="2060">
                            <agProdChange>-0.002106</agProdChange>
                        </period>
                        <period year="2065">
                            <agProdChange>-0.007841</agProdChange>
                        </period>
                        <period year="2070">
                            <agProdChange>0.004161</agProdChange>
                        </period>
                        <period year="2075">
                            <agProdChange>0.002081</agProdChange>
                        </period>
                        <period year="2080">
                            <agProdChange>-0.001017</agProdChange>
                        </period>
                        <period year="2085">
                            <agProdChange>0.003884</agProdChange>
                        </period>
                        <period year="2090">
                            <agProdChange>-0.001142</agProdChange>
                        </period>
                        <period year="2095">
                            <agProdChange>-0.002434</agProdChange>
                        </period>
                        <period year="2100">
                            <agProdChange>0.013519</agProdChange>
                        </period>
                    </AgProductionTechnology>
                    <AgProductionTechnology name="Root_Tuber_FraserR_RFD_lo">
                        <period year="2015">
                            <agProdChange>-0.006576</agProdChange>
                        </period>
                        <period year="2020">
                            <agProdChange>-0.002114</agProdChange>
                        </period>
                        <period year="2025">
                            <agProdChange>0.008592</agProdChange>
                        </period>
                        <period year="2030">
                            <agProdChange>0.011224</agProdChange>
                        </period>
                        <period year="2035">
                            <agProdChange>-0.000347</agProdChange>
                        </period>
                        <period year="2040">
                            <agProdChange>-0.002011</agProdChange>
                        </period>
                        <period year="2045">
                            <agProdChange>0.011814</agProdChange>
                        </period>
                        <period year="2050">
                            <agProdChange>0.002628</agProdChange>
                        </period>
                        <period year="2055">
                            <agProdChange>-6.1e-05</agProdChange>
                        </period>
                        <period year="2060">
                            <agProdChange>-0.002106</agProdChange>
                        </period>
                        <period year="2065">
                            <agProdChange>-0.007841</agProdChange>
                        </period>
                        <period year="2070">
                            <agProdChange>0.004161</agProdChange>
                        </period>
                        <period year="2075">
                            <agProdChange>0.002081</agProdChange>
                        </period>
                        <period year="2080">
                            <agProdChange>-0.001017</agProdChange>
                        </period>
                        <period year="2085">
                            <agProdChange>0.003884</agProdChange>
                        </period>
                        <period year="2090">
                            <agProdChange>-0.001142</agProdChange>
                        </period>
                        <period year="2095">
                            <agProdChange>-0.002434</agProdChange>
                        </period>
                        <period year="2100">
                            <agProdChange>0.013519</agProdChange>
                        </period>
                    </AgProductionTechnology>
                </AgSupplySubsector>
                <AgSupplySubsector name="Root_Tuber_MexCstNW">
                    <AgProductionTechnology name="Root_Tuber_MexCstNW_IRR_hi">
                        <period year="2015">
                            <agProdChange>-0.001502</agProdChange>
                        </period>
                        <period year="2020">
                            <agProdChange>0.002433</agProdChange>
                        </period>
                        <period year="2025">
                            <agProdChange>-8.6e-05</agProdChange>
                        </period>
                        <period year="2030">
                            <agProdChange>-0.002035</agProdChange>
                        </period>
                        <period year="2035">
                            <agProdChange>8.3e-05</agProdChange>
                        </period>
                        <period year="2040">
                            <agProdChange>-0.004747</agProdChange>
                        </period>
                        <period year="2045">
                            <agProdChange>-0.005189</agProdChange>
                        </period>
                        <period year="2050">
                            <agProdChange>-0.003751</agProdChange>
                        </period>
                        <period year="2055">
                            <agProdChange>-0.006102</agProdChange>
                        </period>
                        <period year="2060">
                            <agProdChange>-0.006566</agProdChange>
                        </period>
                        <period year="2065">
                            <agProdChange>-0.011067</agProdChange>
                        </period>
                        <period year="2070">
                            <agProdChange>-0.001699</agProdChange>
                        </period>
                        <period year="2075">
                            <agProdChange>-0.014948</agProdChange>
                        </period>
                        <period year="2080">
                            <agProdChange>-0.008209</agProdChange>
                        </period>
                        <period year="2085">
                            <agProdChange>-0.016715</agProdChange>
                        </period>
                        <period year="2090">
                            <agProdChange>-0.006559</agProdChange>
                        </period>
                        <period year="2095">
                            <agProdChange>-0.008607</agProdChange>
                        </period>
                        <period year="2100">
                            <agProdChange>-0.008406</agProdChange>
                        </period>
                    </AgProductionTechnology>
                    <AgProductionTechnology name="Root_Tuber_MexCstNW_IRR_lo">
                        <period year="2015">
                            <agProdChange>-0.001502</agProdChange>
                        </period>
                        <period year="2020">
                            <agProdChange>0.002433</agProdChange>
                        </period>
                        <period year="2025">
                            <agProdChange>-8.6e-05</agProdChange>
                        </period>
                        <period year="2030">
                            <agProdChange>-0.002035</agProdChange>
                        </period>
                        <period year="2035">
                            <agProdChange>8.3e-05</agProdChange>
                        </period>
                        <period year="2040">
                            <agProdChange>-0.004747</agProdChange>
                        </period>
                        <period year="2045">
                            <agProdChange>-0.005189</agProdChange>
                        </period>
                        <period year="2050">
                            <agProdChange>-0.003751</agProdChange>
                        </period>
                        <period year="2055">
                            <agProdChange>-0.006102</agProdChange>
                        </period>
                        <period year="2060">
                            <agProdChange>-0.006566</agProdChange>
                        </period>
                        <period year="2065">
                            <agProdChange>-0.011067</agProdChange>
                        </period>
                        <period year="2070">
                            <agProdChange>-0.001699</agProdChange>
                        </period>
                        <period year="2075">
                            <agProdChange>-0.014948</agProdChange>
                        </period>
                        <period year="2080">
                            <agProdChange>-0.008209</agProdChange>
                        </period>
                        <period year="2085">
                            <agProdChange>-0.016715</agProdChange>
                        </period>
                        <period year="2090">
                            <agProdChange>-0.006559</agProdChange>
                        </period>
                        <period year="2095">
                            <agProdChange>-0.008607</agProdChange>
                        </period>
                        <period year="2100">
                            <agProdChange>-0.008406</agProdChange>
                        </period>
                    </AgProductionTechnology>
                    <AgProductionTechnology name="Root_Tuber_MexCstNW_RFD_hi">
                        <period year="2015">
                            <agProdChange>-0.004111</agProdChange>
                        </period>
                        <period year="2020">
                            <agProdChange>0.004065</agProdChange>
                        </period>
                        <period year="2025">
                            <agProdChange>-0.00313</agProdChange>
                        </period>
                        <period year="2030">
                            <agProdChange>-0.010492</agProdChange>
                        </period>
                        <period year="2035">
                            <agProdChange>0.001604</agProdChange>
                        </period>
                        <period year="2040">
                            <agProdChange>-0.011365</agProdChange>
                        </period>
                        <period year="2045">
                            <agProdChange>-0.015786</agProdChange>
                        </period>
                        <period year="2050">
                            <agProdChange>-0.021204</agProdChange>
                        </period>
                        <period year="2055">
                            <agProdChange>-0.015766</agProdChange>
                        </period>
                        <period year="2060">
                            <agProdChange>-0.02087</agProdChange>
                        </period>
                        <period year="2065">
                            <agProdChange>-0.028268</agProdChange>
                        </period>
                        <period year="2070">
                            <agProdChange>-0.009521</agProdChange>
                        </period>
                        <period year="2075">
                            <agProdChange>-0.047507</agProdChange>
                        </period>
                        <period year="2080">
                            <agProdChange>-0.015256</agProdChange>
                        </period>
                        <period year="2085">
                            <agProdChange>-0.040654</agProdChange>
                        </period>
                        <period year="2090">
                            <agProdChange>-0.024334</agProdChange>
                        </period>
                        <period year="2095">
                            <agProdChange>-0.036181</agProdChange>
                        </period>
                        <period year="2100">
                            <agProdChange>-0.007593</agProdChange>
                        </period>
                    </AgProductionTechnology>
                    <AgProductionTechnology name="Root_Tuber_MexCstNW_RFD_lo">
                        <period year="2015">
                            <agProdChange>-0.004111</agProdChange>
                        </period>
                        <period year="2020">
                            <agProdChange>0.004065</agProdChange>
                        </period>
                        <period year="2025">
                            <agProdChange>-0.00313</agProdChange>
                        </period>
                        <period year="2030">
                            <agProdChange>-0.010492</agProdChange>
                        </period>
                        <period year="2035">
                            <agProdChange>0.001604</agProdChange>
                        </period>
                        <period year="2040">
                            <agProdChange>-0.011365</agProdChange>
                        </period>
                        <period year="2045">
                            <agProdChange>-0.015786</agProdChange>
                        </period>
                        <period year="2050">
                            <agProdChange>-0.021204</agProdChange>
                        </period>
                        <period year="2055">
                            <agProdChange>-0.015766</agProdChange>
                        </period>
                        <period year="2060">
                            <agProdChange>-0.02087</agProdChange>
                        </period>
                        <period year="2065">
                            <agProdChange>-0.028268</agProdChange>
                        </period>
                        <period year="2070">
                            <agProdChange>-0.009521</agProdChange>
                        </period>
                        <period year="2075">
                            <agProdChange>-0.047507</agProdChange>
                        </period>
                        <period year="2080">
                            <agProdChange>-0.015256</agProdChange>
                        </period>
                        <period year="2085">
                            <agProdChange>-0.040654</agProdChange>
                        </period>
                        <period year="2090">
                            <agProdChange>-0.024334</agProdChange>
                        </period>
                        <period year="2095">
                            <agProdChange>-0.036181</agProdChange>
                        </period>
                        <period year="2100">
                            <agProdChange>-0.007593</agProdChange>
                        </period>
                    </AgProductionTechnology>
                </AgSupplySubsector>
                <AgSupplySubsector name="Root_Tuber_Caribbean">
                    <AgProductionTechnology name="Root_Tuber_Caribbean_IRR_hi">
                        <period year="2015">
                            <agProdChange>0.000384</agProdChange>
                        </period>
                        <period year="2020">
                            <agProdChange>0.001979</agProdChange>
                        </period>
                        <period year="2025">
                            <agProdChange>0.001867</agProdChange>
                        </period>
                        <period year="2030">
                            <agProdChange>0.002433</agProdChange>
                        </period>
                        <period year="2035">
                            <agProdChange>0.002131</agProdChange>
                        </period>
                        <period year="2040">
                            <agProdChange>0.000598</agProdChange>
                        </period>
                        <period year="2045">
                            <agProdChange>0.003425</agProdChange>
                        </period>
                        <period year="2050">
                            <agProdChange>0.002152</agProdChange>
                        </period>
                        <period year="2055">
                            <agProdChange>0.000354</agProdChange>
                        </period>
                        <period year="2060">
                            <agProdChange>0.001459</agProdChange>
                        </period>
                        <period year="2065">
                            <agProdChange>0.001463</agProdChange>
                        </period>
                        <period year="2070">
                            <agProdChange>0.001483</agProdChange>
                        </period>
                        <period year="2075">
                            <agProdChange>0.000666</agProdChange>
                        </period>
                        <period year="2080">
                            <agProdChange>-0.00063</agProdChange>
                        </period>
                        <period year="2085">
                            <agProdChange>-0.002168</agProdChange>
                        </period>
                        <period year="2090">
                            <agProdChange>0.001203</agProdChange>
                        </period>
                        <period year="2095">
                            <agProdChange>-0.001747</agProdChange>
                        </period>
                        <period year="2100">
                            <agProdChange>-0.001092</agProdChange>
                        </period>
                    </AgProductionTechnology>
                    <AgProductionTechnology name="Root_Tuber_Caribbean_IRR_lo">
                        <period year="2015">
                            <agProdChange>0.000384</agProdChange>
                        </period>
                        <period year="2020">
                            <agProdChange>0.001979</agProdChange>
                        </period>
                        <period year="2025">
                            <agProdChange>0.001867</agProdChange>
                        </period>
                        <period year="2030">
                            <agProdChange>0.002433</agProdChange>
                        </period>
                        <period year="2035">
                            <agProdChange>0.002131</agProdChange>
                        </period>
                        <period year="2040">
                            <agProdChange>0.000598</agProdChange>
                        </period>
                        <period year="2045">
                            <agProdChange>0.003425</agProdChange>
                        </period>
                        <period year="2050">
                            <agProdChange>0.002152</agProdChange>
                        </period>
                        <period year="2055">
                            <agProdChange>0.000354</agProdChange>
                        </period>
                        <period year="2060">
                            <agProdChange>0.001459</agProdChange>
                        </period>
                        <period year="2065">
                            <agProdChange>0.001463</agProdChange>
                        </period>
                        <period year="2070">
                            <agProdChange>0.001483</agProdChange>
                        </period>
                        <period year="2075">
                            <agProdChange>0.000666</agProdChange>
                        </period>
                        <period year="2080">
                            <agProdChange>-0.00063</agProdChange>
                        </period>
                        <period year="2085">
                            <agProdChange>-0.002168</agProdChange>
                        </period>
                        <period year="2090">
                            <agProdChange>0.001203</agProdChange>
                        </period>
                        <period year="2095">
                            <agProdChange>-0.001747</agProdChange>
                        </period>
                        <period year="2100">
                            <agProdChange>-0.001092</agProdChange>
                        </period>
                    </AgProductionTechnology>
                    <AgProductionTechnology name="Root_Tuber_Caribbean_RFD_hi">
                        <period year="2015">
                            <agProdChange>0.007734</agProdChange>
                        </period>
                        <period year="2020">
                            <agProdChange>-0.002214</agProdChange>
                        </period>
                        <period year="2025">
                            <agProdChange>-0.002309</agProdChange>
                        </period>
                        <period year="2030">
                            <agProdChange>0.004536</agProdChange>
                        </period>
                        <period year="2035">
                            <agProdChange>0.002366</agProdChange>
                        </period>
                        <period year="2040">
                            <agProdChange>0.00085</agProdChange>
                        </period>
                        <period year="2045">
                            <agProdChange>-0.00632</agProdChange>
                        </period>
                        <period year="2050">
                            <agProdChange>-0.001296</agProdChange>
                        </period>
                        <period year="2055">
                            <agProdChange>0.002639</agProdChange>
                        </period>
                        <period year="2060">
                            <agProdChange>-0.001779</agProdChange>
                        </period>
                        <period year="2065">
                            <agProdChange>-0.000768</agProdChange>
                        </period>
                        <period year="2070">
                            <agProdChange>0.001275</agProdChange>
                        </period>
                        <period year="2075">
                            <agProdChange>0.001784</agProdChange>
                        </period>
                        <period year="2080">
                            <agProdChange>0.001331</agProdChange>
                        </period>
                        <period year="2085">
                            <agProdChange>0.003257</agProdChange>
                        </period>
                        <period year="2090">
                            <agProdChange>0.001551</agProdChange>
                        </period>
                        <period year="2095">
                            <agProdChange>0.001933</agProdChange>
                        </period>
                        <period year="2100">
                            <agProdChange>-0.003404</agProdChange>
                        </period>
                    </AgProductionTechnology>
                    <AgProductionTechnology name="Root_Tuber_Caribbean_RFD_lo">
                        <period year="2015">
                            <agProdChange>0.007734</agProdChange>
                        </period>
                        <period year="2020">
                            <agProdChange>-0.002214</agProdChange>
                        </period>
                        <period year="2025">
                            <agProdChange>-0.002309</agProdChange>
                        </period>
                        <period year="2030">
                            <agProdChange>0.004536</agProdChange>
                        </period>
                        <period year="2035">
                            <agProdChange>0.002366</agProdChange>
                        </period>
                        <period year="2040">
                            <agProdChange>0.00085</agProdChange>
                        </period>
                        <period year="2045">
                            <agProdChange>-0.00632</agProdChange>
                        </period>
                        <period year="2050">
                            <agProdChange>-0.001296</agProdChange>
                        </period>
                        <period year="2055">
                            <agProdChange>0.002639</agProdChange>
                        </period>
                        <period year="2060">
                            <agProdChange>-0.001779</agProdChange>
                        </period>
                        <period year="2065">
                            <agProdChange>-0.000768</agProdChange>
                        </period>
                        <period year="2070">
                            <agProdChange>0.001275</agProdChange>
                        </period>
                        <period year="2075">
                            <agProdChange>0.001784</agProdChange>
                        </period>
                        <period year="2080">
                            <agProdChange>0.001331</agProdChange>
                        </period>
                        <period year="2085">
                            <agProdChange>0.003257</agProdChange>
                        </period>
                        <period year="2090">
                            <agProdChange>0.001551</agProdChange>
                        </period>
                        <period year="2095">
                            <agProdChange>0.001933</agProdChange>
                        </period>
                        <period year="2100">
                            <agProdChange>-0.003404</agProdChange>
                        </period>
                    </AgProductionTechnology>
                </AgSupplySubsector>
                <AgSupplySubsector name="Root_Tuber_California">
                    <AgProductionTechnology name="Root_Tuber_California_IRR_hi">
                        <period year="2015">
                            <agProdChange>-0.005895</agProdChange>
                        </period>
                        <period year="2020">
                            <agProdChange>0.000894</agProdChange>
                        </period>
                        <period year="2025">
                            <agProdChange>-8.3e-05</agProdChange>
                        </period>
                        <period year="2030">
                            <agProdChange>-0.002192</agProdChange>
                        </period>
                        <period year="2035">
                            <agProdChange>-0.006246</agProdChange>
                        </period>
                        <period year="2040">
                            <agProdChange>-0.005204</agProdChange>
                        </period>
                        <period year="2045">
                            <agProdChange>-0.002082</agProdChange>
                        </period>
                        <period year="2050">
                            <agProdChange>-0.005834</agProdChange>
                        </period>
                        <period year="2055">
                            <agProdChange>-0.007931</agProdChange>
                        </period>
                        <period year="2060">
                            <agProdChange>-0.008556</agProdChange>
                        </period>
                        <period year="2065">
                            <agProdChange>-0.008524</agProdChange>
                        </period>
                        <period year="2070">
                            <agProdChange>-0.003454</agProdChange>
                        </period>
                        <period year="2075">
                            <agProdChange>-0.007632</agProdChange>
                        </period>
                        <period year="2080">
                            <agProdChange>-0.010052</agProdChange>
                        </period>
                        <period year="2085">
                            <agProdChange>-0.006068</agProdChange>
                        </period>
                        <period year="2090">
                            <agProdChange>-0.005084</agProdChange>
                        </period>
                        <period year="2095">
                            <agProdChange>-0.001817</agProdChange>
                        </period>
                        <period year="2100">
                            <agProdChange>-0.001687</agProdChange>
                        </period>
                    </AgProductionTechnology>
                    <AgProductionTechnology name="Root_Tuber_California_IRR_lo">
                        <period year="2015">
                            <agProdChange>-0.005895</agProdChange>
                        </period>
                        <period year="2020">
                            <agProdChange>0.000894</agProdChange>
                        </period>
                        <period year="2025">
                            <agProdChange>-8.3e-05</agProdChange>
                        </period>
                        <period year="2030">
                            <agProdChange>-0.002192</agProdChange>
                        </period>
                        <period year="2035">
                            <agProdChange>-0.006246</agProdChange>
                        </period>
                        <period year="2040">
                            <agProdChange>-0.005204</agProdChange>
                        </period>
                        <period year="2045">
                            <agProdChange>-0.002082</agProdChange>
                        </period>
                        <period year="2050">
                            <agProdChange>-0.005834</agProdChange>
                        </period>
                        <period year="2055">
                            <agProdChange>-0.007931</agProdChange>
                        </period>
                        <period year="2060">
                            <agProdChange>-0.008556</agProdChange>
                        </period>
                        <period year="2065">
                            <agProdChange>-0.008524</agProdChange>
                        </period>
                        <period year="2070">
                            <agProdChange>-0.003454</agProdChange>
                        </period>
                        <period year="2075">
                            <agProdChange>-0.007632</agProdChange>
                        </period>
                        <period year="2080">
                            <agProdChange>-0.010052</agProdChange>
                        </period>
                        <period year="2085">
                            <agProdChange>-0.006068</agProdChange>
                        </period>
                        <period year="2090">
                            <agProdChange>-0.005084</agProdChange>
                        </period>
                        <period year="2095">
                            <agProdChange>-0.001817</agProdChange>
                        </period>
                        <period year="2100">
                            <agProdChange>-0.001687</agProdChange>
                        </period>
                    </AgProductionTechnology>
                    <AgProductionTechnology name="Root_Tuber_California_RFD_hi">
                        <period year="2015">
                            <agProdChange>-0.002744</agProdChange>
                        </period>
                        <period year="2020">
                            <agProdChange>0.001761</agProdChange>
                        </period>
                        <period year="2025">
                            <agProdChange>-0.003635</agProdChange>
                        </period>
                        <period year="2030">
                            <agProdChange>-0.001999</agProdChange>
                        </period>
                        <period year="2035">
                            <agProdChange>-0.001146</agProdChange>
                        </period>
                        <period year="2040">
                            <agProdChange>0.006234</agProdChange>
                        </period>
                        <period year="2045">
                            <agProdChange>0.003202</agProdChange>
                        </period>
                        <period year="2050">
                            <agProdChange>-0.002453</agProdChange>
                        </period>
                        <period year="2055">
                            <agProdChange>0.005577</agProdChange>
                        </period>
                        <period year="2060">
                            <agProdChange>0.006564</agProdChange>
                        </period>
                        <period year="2065">
                            <agProdChange>-0.00085</agProdChange>
                        </period>
                        <period year="2070">
                            <agProdChange>0.00331</agProdChange>
                        </period>
                        <period year="2075">
                            <agProdChange>0.001386</agProdChange>
                        </period>
                        <period year="2080">
                            <agProdChange>0.008647</agProdChange>
                        </period>
                        <period year="2085">
                            <agProdChange>0.011698</agProdChange>
                        </period>
                        <period year="2090">
                            <agProdChange>0.000197</agProdChange>
                        </period>
                        <period year="2095">
                            <agProdChange>0.00785</agProdChange>
                        </period>
                        <period year="2100">
                            <agProdChange>0.006077</agProdChange>
                        </period>
                    </AgProductionTechnology>
                    <AgProductionTechnology name="Root_Tuber_California_RFD_lo">
                        <period year="2015">
                            <agProdChange>-0.002744</agProdChange>
                        </period>
                        <period year="2020">
                            <agProdChange>0.001761</agProdChange>
                        </period>
                        <period year="2025">
                            <agProdChange>-0.003635</agProdChange>
                        </period>
                        <period year="2030">
                            <agProdChange>-0.001999</agProdChange>
                        </period>
                        <period year="2035">
                            <agProdChange>-0.001146</agProdChange>
                        </period>
                        <period year="2040">
                            <agProdChange>0.006234</agProdChange>
                        </period>
                        <period year="2045">
                            <agProdChange>0.003202</agProdChange>
                        </period>
                        <period year="2050">
                            <agProdChange>-0.002453</agProdChange>
                        </period>
                        <period year="2055">
                            <agProdChange>0.005577</agProdChange>
                        </period>
                        <period year="2060">
                            <agProdChange>0.006564</agProdChange>
                        </period>
                        <period year="2065">
                            <agProdChange>-0.00085</agProdChange>
                        </period>
                        <period year="2070">
                            <agProdChange>0.00331</agProdChange>
                        </period>
                        <period year="2075">
                            <agProdChange>0.001386</agProdChange>
                        </period>
                        <period year="2080">
                            <agProdChange>0.008647</agProdChange>
                        </period>
                        <period year="2085">
                            <agProdChange>0.011698</agProdChange>
                        </period>
                        <period year="2090">
                            <agProdChange>0.000197</agProdChange>
                        </period>
                        <period year="2095">
                            <agProdChange>0.00785</agProdChange>
                        </period>
                        <period year="2100">
                            <agProdChange>0.006077</agProdChange>
                        </period>
                    </AgProductionTechnology>
                </AgSupplySubsector>
                <AgSupplySubsector name="Root_Tuber_MissppRN">
                    <AgProductionTechnology name="Root_Tuber_MissppRN_IRR_hi">
                        <period year="2015">
                            <agProdChange>-0.015313</agProdChange>
                        </period>
                        <period year="2020">
                            <agProdChange>-0.003951</agProdChange>
                        </period>
                        <period year="2025">
                            <agProdChange>0.006348</agProdChange>
                        </period>
                        <period year="2030">
                            <agProdChange>0.000889</agProdChange>
                        </period>
                        <period year="2035">
                            <agProdChange>1.6e-05</agProdChange>
                        </period>
                        <period year="2040">
                            <agProdChange>-0.001599</agProdChange>
                        </period>
                        <period year="2045">
                            <agProdChange>3.4e-05</agProdChange>
                        </period>
                        <period year="2050">
                            <agProdChange>0.000525</agProdChange>
                        </period>
                        <period year="2055">
                            <agProdChange>-0.002479</agProdChange>
                        </period>
                        <period year="2060">
                            <agProdChange>-0.002904</agProdChange>
                        </period>
                        <period year="2065">
                            <agProdChange>0.00071</agProdChange>
                        </period>
                        <period year="2070">
                            <agProdChange>-0.001173</agProdChange>
                        </period>
                        <period year="2075">
                            <agProdChange>0.001673</agProdChange>
                        </period>
                        <period year="2080">
                            <agProdChange>-0.001261</agProdChange>
                        </period>
                        <period year="2085">
                            <agProdChange>0.002304</agProdChange>
                        </period>
                        <period year="2090">
                            <agProdChange>-0.003832</agProdChange>
                        </period>
                        <period year="2095">
                            <agProdChange>-0.001929</agProdChange>
                        </period>
                        <period year="2100">
                            <agProdChange>-0.016456</agProdChange>
                        </period>
                    </AgProductionTechnology>
                    <AgProductionTechnology name="Root_Tuber_MissppRN_IRR_lo">
                        <period year="2015">
                            <agProdChange>-0.015313</agProdChange>
                        </period>
                        <period year="2020">
                            <agProdChange>-0.003951</agProdChange>
                        </period>
                        <period year="2025">
                            <agProdChange>0.006348</agProdChange>
                        </period>
                        <period year="2030">
                            <agProdChange>0.000889</agProdChange>
                        </period>
                        <period year="2035">
                            <agProdChange>1.6e-05</agProdChange>
                        </period>
                        <period year="2040">
                            <agProdChange>-0.001599</agProdChange>
                        </period>
                        <period year="2045">
                            <agProdChange>3.4e-05</agProdChange>
                        </period>
                        <period year="2050">
                            <agProdChange>0.000525</agProdChange>
                        </period>
                        <period year="2055">
                            <agProdChange>-0.002479</agProdChange>
                        </period>
                        <period year="2060">
                            <agProdChange>-0.002904</agProdChange>
                        </period>
                        <period year="2065">
                            <agProdChange>0.00071</agProdChange>
                        </period>
                        <period year="2070">
                            <agProdChange>-0.001173</agProdChange>
                        </period>
                        <period year="2075">
                            <agProdChange>0.001673</agProdChange>
                        </period>
                        <period year="2080">
                            <agProdChange>-0.001261</agProdChange>
                        </period>
                        <period year="2085">
                            <agProdChange>0.002304</agProdChange>
                        </period>
                        <period year="2090">
                            <agProdChange>-0.003832</agProdChange>
                        </period>
                        <period year="2095">
                            <agProdChange>-0.001929</agProdChange>
                        </period>
                        <period year="2100">
                            <agProdChange>-0.016456</agProdChange>
                        </period>
                    </AgProductionTechnology>
                    <AgProductionTechnology name="Root_Tuber_MissppRN_RFD_hi">
                        <period year="2015">
                            <agProdChange>-0.007917</agProdChange>
                        </period>
                        <period year="2020">
                            <agProdChange>0.004227</agProdChange>
                        </period>
                        <period year="2025">
                            <agProdChange>0.000393</agProdChange>
                        </period>
                        <period year="2030">
                            <agProdChange>0.000316</agProdChange>
                        </period>
                        <period year="2035">
                            <agProdChange>0.000711</agProdChange>
                        </period>
                        <period year="2040">
                            <agProdChange>-0.004296</agProdChange>
                        </period>
                        <period year="2045">
                            <agProdChange>-0.003886</agProdChange>
                        </period>
                        <period year="2050">
                            <agProdChange>-0.001957</agProdChange>
                        </period>
                        <period year="2055">
                            <agProdChange>-0.002468</agProdChange>
                        </period>
                        <period year="2060">
                            <agProdChange>-0.00291</agProdChange>
                        </period>
                        <period year="2065">
                            <agProdChange>0.005039</agProdChange>
                        </period>
                        <period year="2070">
                            <agProdChange>-0.00134</agProdChange>
                        </period>
                        <period year="2075">
                            <agProdChange>0.001977</agProdChange>
                        </period>
                        <period year="2080">
                            <agProdChange>-0.00385</agProdChange>
                        </period>
                        <period year="2085">
                            <agProdChange>0.001907</agProdChange>
                        </period>
                        <period year="2090">
                            <agProdChange>-0.001981</agProdChange>
                        </period>
                        <period year="2095">
                            <agProdChange>0.005296</agProdChange>
                        </period>
                        <period year="2100">
                            <agProdChange>-0.019332</agProdChange>
                        </period>
                    </AgProductionTechnology>
                    <AgProductionTechnology name="Root_Tuber_MissppRN_RFD_lo">
                        <period year="2015">
                            <agProdChange>-0.007917</agProdChange>
                        </period>
                        <period year="2020">
                            <agProdChange>0.004227</agProdChange>
                        </period>
                        <period year="2025">
                            <agProdChange>0.000393</agProdChange>
                        </period>
                        <period year="2030">
                            <agProdChange>0.000316</agProdChange>
                        </period>
                        <period year="2035">
                            <agProdChange>0.000711</agProdChange>
                        </period>
                        <period year="2040">
                            <agProdChange>-0.004296</agProdChange>
                        </period>
                        <period year="2045">
                            <agProdChange>-0.003886</agProdChange>
                        </period>
                        <period year="2050">
                            <agProdChange>-0.001957</agProdChange>
                        </period>
                        <period year="2055">
                            <agProdChange>-0.002468</agProdChange>
                        </period>
                        <period year="2060">
                            <agProdChange>-0.00291</agProdChange>
                        </period>
                        <period year="2065">
                            <agProdChange>0.005039</agProdChange>
                        </period>
                        <period year="2070">
                            <agProdChange>-0.00134</agProdChange>
                        </period>
                        <period year="2075">
                            <agProdChange>0.001977</agProdChange>
                        </period>
                        <period year="2080">
                            <agProdChange>-0.00385</agProdChange>
                        </period>
                        <period year="2085">
                            <agProdChange>0.001907</agProdChange>
                        </period>
                        <period year="2090">
                            <agProdChange>-0.001981</agProdChange>
                        </period>
                        <period year="2095">
                            <agProdChange>0.005296</agProdChange>
                        </period>
                        <period year="2100">
                            <agProdChange>-0.019332</agProdChange>
                        </period>
                    </AgProductionTechnology>
                </AgSupplySubsector>
                <AgSupplySubsector name="Root_Tuber_MissppRS">
                    <AgProductionTechnology name="Root_Tuber_MissppRS_IRR_hi">
                        <period year="2015">
                            <agProdChange>-0.005855</agProdChange>
                        </period>
                        <period year="2020">
                            <agProdChange>-0.002623</agProdChange>
                        </period>
                        <period year="2025">
                            <agProdChange>0.003002</agProdChange>
                        </period>
                        <period year="2030">
                            <agProdChange>-0.002877</agProdChange>
                        </period>
                        <period year="2035">
                            <agProdChange>-0.003009</agProdChange>
                        </period>
                        <period year="2040">
                            <agProdChange>-0.002171</agProdChange>
                        </period>
                        <period year="2045">
                            <agProdChange>-0.00293</agProdChange>
                        </period>
                        <period year="2050">
                            <agProdChange>0.000538</agProdChange>
                        </period>
                        <period year="2055">
                            <agProdChange>-0.012144</agProdChange>
                        </period>
                        <period year="2060">
                            <agProdChange>-0.002933</agProdChange>
                        </period>
                        <period year="2065">
                            <agProdChange>-0.006846</agProdChange>
                        </period>
                        <period year="2070">
                            <agProdChange>-0.000285</agProdChange>
                        </period>
                        <period year="2075">
                            <agProdChange>-0.014765</agProdChange>
                        </period>
                        <period year="2080">
                            <agProdChange>-0.016918</agProdChange>
                        </period>
                        <period year="2085">
                            <agProdChange>-0.010644</agProdChange>
                        </period>
                        <period year="2090">
                            <agProdChange>-0.001176</agProdChange>
                        </period>
                        <period year="2095">
                            <agProdChange>-0.010955</agProdChange>
                        </period>
                        <period year="2100">
                            <agProdChange>-0.023851</agProdChange>
                        </period>
                    </AgProductionTechnology>
                    <AgProductionTechnology name="Root_Tuber_MissppRS_IRR_lo">
                        <period year="2015">
                            <agProdChange>-0.005855</agProdChange>
                        </period>
                        <period year="2020">
                            <agProdChange>-0.002623</agProdChange>
                        </period>
                        <period year="2025">
                            <agProdChange>0.003002</agProdChange>
                        </period>
                        <period year="2030">
                            <agProdChange>-0.002877</agProdChange>
                        </period>
                        <period year="2035">
                            <agProdChange>-0.003009</agProdChange>
                        </period>
                        <period year="2040">
                            <agProdChange>-0.002171</agProdChange>
                        </period>
                        <period year="2045">
                            <agProdChange>-0.00293</agProdChange>
                        </period>
                        <period year="2050">
                            <agProdChange>0.000538</agProdChange>
                        </period>
                        <period year="2055">
                            <agProdChange>-0.012144</agProdChange>
                        </period>
                        <period year="2060">
                            <agProdChange>-0.002933</agProdChange>
                        </period>
                        <period year="2065">
                            <agProdChange>-0.006846</agProdChange>
                        </period>
                        <period year="2070">
                            <agProdChange>-0.000285</agProdChange>
                        </period>
                        <period year="2075">
                            <agProdChange>-0.014765</agProdChange>
                        </period>
                        <period year="2080">
                            <agProdChange>-0.016918</agProdChange>
                        </period>
                        <period year="2085">
                            <agProdChange>-0.010644</agProdChange>
                        </period>
                        <period year="2090">
                            <agProdChange>-0.001176</agProdChange>
                        </period>
                        <period year="2095">
                            <agProdChange>-0.010955</agProdChange>
                        </period>
                        <period year="2100">
                            <agProdChange>-0.023851</agProdChange>
                        </period>
                    </AgProductionTechnology>
                    <AgProductionTechnology name="Root_Tuber_MissppRS_RFD_hi">
                        <period year="2015">
                            <agProdChange>0.008058</agProdChange>
                        </period>
                        <period year="2020">
                            <agProdChange>0.000315</agProdChange>
                        </period>
                        <period year="2025">
                            <agProdChange>0.002435</agProdChange>
                        </period>
                        <period year="2030">
                            <agProdChange>-0.001167</agProdChange>
                        </period>
                        <period year="2035">
                            <agProdChange>-0.006976</agProdChange>
                        </period>
                        <period year="2040">
                            <agProdChange>-0.000913</agProdChange>
                        </period>
                        <period year="2045">
                            <agProdChange>-0.011484</agProdChange>
                        </period>
                        <period year="2050">
                            <agProdChange>0.008706</agProdChange>
                        </period>
                        <period year="2055">
                            <agProdChange>-0.017277</agProdChange>
                        </period>
                        <period year="2060">
                            <agProdChange>-0.002347</agProdChange>
                        </period>
                        <period year="2065">
                            <agProdChange>-0.003859</agProdChange>
                        </period>
                        <period year="2070">
                            <agProdChange>0.002988</agProdChange>
                        </period>
                        <period year="2075">
                            <agProdChange>-0.015419</agProdChange>
                        </period>
                        <period year="2080">
                            <agProdChange>-0.021296</agProdChange>
                        </period>
                        <period year="2085">
                            <agProdChange>-0.019252</agProdChange>
                        </period>
                        <period year="2090">
                            <agProdChange>0.002233</agProdChange>
                        </period>
                        <period year="2095">
                            <agProdChange>-0.007257</agProdChange>
                        </period>
                        <period year="2100">
                            <agProdChange>-0.029091</agProdChange>
                        </period>
                    </AgProductionTechnology>
                    <AgProductionTechnology name="Root_Tuber_MissppRS_RFD_lo">
                        <period year="2015">
                            <agProdChange>0.008058</agProdChange>
                        </period>
                        <period year="2020">
                            <agProdChange>0.000315</agProdChange>
                        </period>
                        <period year="2025">
                            <agProdChange>0.002435</agProdChange>
                        </period>
                        <period year="2030">
                            <agProdChange>-0.001167</agProdChange>
                        </period>
                        <period year="2035">
                            <agProdChange>-0.006976</agProdChange>
                        </period>
                        <period year="2040">
                            <agProdChange>-0.000913</agProdChange>
                        </period>
                        <period year="2045">
                            <agProdChange>-0.011484</agProdChange>
                        </period>
                        <period year="2050">
                            <agProdChange>0.008706</agProdChange>
                        </period>
                        <period year="2055">
                            <agProdChange>-0.017277</agProdChange>
                        </period>
                        <period year="2060">
                            <agProdChange>-0.002347</agProdChange>
                        </period>
                        <period year="2065">
                            <agProdChange>-0.003859</agProdChange>
                        </period>
                        <period year="2070">
                            <agProdChange>0.002988</agProdChange>
                        </period>
                        <period year="2075">
                            <agProdChange>-0.015419</agProdChange>
                        </period>
                        <period year="2080">
                            <agProdChange>-0.021296</agProdChange>
                        </period>
                        <period year="2085">
                            <agProdChange>-0.019252</agProdChange>
                        </period>
                        <period year="2090">
                            <agProdChange>0.002233</agProdChange>
                        </period>
                        <period year="2095">
                            <agProdChange>-0.007257</agProdChange>
                        </period>
                        <period year="2100">
                            <agProdChange>-0.029091</agProdChange>
                        </period>
                    </AgProductionTechnology>
                </AgSupplySubsector>
                <AgSupplySubsector name="Root_Tuber_UsaColoRN">
                    <AgProductionTechnology name="Root_Tuber_UsaColoRN_IRR_hi">
                        <period year="2015">
                            <agProdChange>0.009077</agProdChange>
                        </period>
                        <period year="2020">
                            <agProdChange>0.005196</agProdChange>
                        </period>
                        <period year="2025">
                            <agProdChange>-0.001901</agProdChange>
                        </period>
                        <period year="2030">
                            <agProdChange>0.000107</agProdChange>
                        </period>
                        <period year="2035">
                            <agProdChange>0.004303</agProdChange>
                        </period>
                        <period year="2040">
                            <agProdChange>0.00825</agProdChange>
                        </period>
                        <period year="2045">
                            <agProdChange>-0.000556</agProdChange>
                        </period>
                        <period year="2050">
                            <agProdChange>-0.003939</agProdChange>
                        </period>
                        <period year="2055">
                            <agProdChange>0.004573</agProdChange>
                        </period>
                        <period year="2060">
                            <agProdChange>0.001195</agProdChange>
                        </period>
                        <period year="2065">
                            <agProdChange>0.001022</agProdChange>
                        </period>
                        <period year="2070">
                            <agProdChange>-0.001873</agProdChange>
                        </period>
                        <period year="2075">
                            <agProdChange>-0.005381</agProdChange>
                        </period>
                        <period year="2080">
                            <agProdChange>-0.00455</agProdChange>
                        </period>
                        <period year="2085">
                            <agProdChange>0.001546</agProdChange>
                        </period>
                        <period year="2090">
                            <agProdChange>-0.002081</agProdChange>
                        </period>
                        <period year="2095">
                            <agProdChange>0.001464</agProdChange>
                        </period>
                        <period year="2100">
                            <agProdChange>-0.003133</agProdChange>
                        </period>
                    </AgProductionTechnology>
                    <AgProductionTechnology name="Root_Tuber_UsaColoRN_IRR_lo">
                        <period year="2015">
                            <agProdChange>0.009077</agProdChange>
                        </period>
                        <period year="2020">
                            <agProdChange>0.005196</agProdChange>
                        </period>
                        <period year="2025">
                            <agProdChange>-0.001901</agProdChange>
                        </period>
                        <period year="2030">
                            <agProdChange>0.000107</agProdChange>
                        </period>
                        <period year="2035">
                            <agProdChange>0.004303</agProdChange>
                        </period>
                        <period year="2040">
                            <agProdChange>0.00825</agProdChange>
                        </period>
                        <period year="2045">
                            <agProdChange>-0.000556</agProdChange>
                        </period>
                        <period year="2050">
                            <agProdChange>-0.003939</agProdChange>
                        </period>
                        <period year="2055">
                            <agProdChange>0.004573</agProdChange>
                        </period>
                        <period year="2060">
                            <agProdChange>0.001195</agProdChange>
                        </period>
                        <period year="2065">
                            <agProdChange>0.001022</agProdChange>
                        </period>
                        <period year="2070">
                            <agProdChange>-0.001873</agProdChange>
                        </period>
                        <period year="2075">
                            <agProdChange>-0.005381</agProdChange>
                        </period>
                        <period year="2080">
                            <agProdChange>-0.00455</agProdChange>
                        </period>
                        <period year="2085">
                            <agProdChange>0.001546</agProdChange>
                        </period>
                        <period year="2090">
                            <agProdChange>-0.002081</agProdChange>
                        </period>
                        <period year="2095">
                            <agProdChange>0.001464</agProdChange>
                        </period>
                        <period year="2100">
                            <agProdChange>-0.003133</agProdChange>
                        </period>
                    </AgProductionTechnology>
                    <AgProductionTechnology name="Root_Tuber_UsaColoRN_RFD_hi">
                        <period year="2015">
                            <agProdChange>0.014196</agProdChange>
                        </period>
                        <period year="2020">
                            <agProdChange>0.021215</agProdChange>
                        </period>
                        <period year="2025">
                            <agProdChange>-0.014525</agProdChange>
                        </period>
                        <period year="2030">
                            <agProdChange>-0.009917</agProdChange>
                        </period>
                        <period year="2035">
                            <agProdChange>0.004844</agProdChange>
                        </period>
                        <period year="2040">
                            <agProdChange>0.029119</agProdChange>
                        </period>
                        <period year="2045">
                            <agProdChange>-0.013723</agProdChange>
                        </period>
                        <period year="2050">
                            <agProdChange>-0.031366</agProdChange>
                        </period>
                        <period year="2055">
                            <agProdChange>0.007893</agProdChange>
                        </period>
                        <period year="2060">
                            <agProdChange>0.002235</agProdChange>
                        </period>
                        <period year="2065">
                            <agProdChange>-0.000897</agProdChange>
                        </period>
                        <period year="2070">
                            <agProdChange>-0.00894</agProdChange>
                        </period>
                        <period year="2075">
                            <agProdChange>-0.038939</agProdChange>
                        </period>
                        <period year="2080">
                            <agProdChange>-0.010232</agProdChange>
                        </period>
                        <period year="2085">
                            <agProdChange>0.00998</agProdChange>
                        </period>
                        <period year="2090">
                            <agProdChange>-0.004828</agProdChange>
                        </period>
                        <period year="2095">
                            <agProdChange>0.001525</agProdChange>
                        </period>
                        <period year="2100">
                            <agProdChange>-0.009776</agProdChange>
                        </period>
                    </AgProductionTechnology>
                    <AgProductionTechnology name="Root_Tuber_UsaColoRN_RFD_lo">
                        <period year="2015">
                            <agProdChange>0.014196</agProdChange>
                        </period>
                        <period year="2020">
                            <agProdChange>0.021215</agProdChange>
                        </period>
                        <period year="2025">
                            <agProdChange>-0.014525</agProdChange>
                        </period>
                        <period year="2030">
                            <agProdChange>-0.009917</agProdChange>
                        </period>
                        <period year="2035">
                            <agProdChange>0.004844</agProdChange>
                        </period>
                        <period year="2040">
                            <agProdChange>0.029119</agProdChange>
                        </period>
                        <period year="2045">
                            <agProdChange>-0.013723</agProdChange>
                        </period>
                        <period year="2050">
                            <agProdChange>-0.031366</agProdChange>
                        </period>
                        <period year="2055">
                            <agProdChange>0.007893</agProdChange>
                        </period>
                        <period year="2060">
                            <agProdChange>0.002235</agProdChange>
                        </period>
                        <period year="2065">
                            <agProdChange>-0.000897</agProdChange>
                        </period>
                        <period year="2070">
                            <agProdChange>-0.00894</agProdChange>
                        </period>
                        <period year="2075">
                            <agProdChange>-0.038939</agProdChange>
                        </period>
                        <period year="2080">
                            <agProdChange>-0.010232</agProdChange>
                        </period>
                        <period year="2085">
                            <agProdChange>0.00998</agProdChange>
                        </period>
                        <period year="2090">
                            <agProdChange>-0.004828</agProdChange>
                        </period>
                        <period year="2095">
                            <agProdChange>0.001525</agProdChange>
                        </period>
                        <period year="2100">
                            <agProdChange>-0.009776</agProdChange>
                        </period>
                    </AgProductionTechnology>
                </AgSupplySubsector>
                <AgSupplySubsector name="Root_Tuber_UsaColoRS">
                    <AgProductionTechnology name="Root_Tuber_UsaColoRS_IRR_hi">
                        <period year="2015">
                            <agProdChange>-0.00752</agProdChange>
                        </period>
                        <period year="2020">
                            <agProdChange>0.00227</agProdChange>
                        </period>
                        <period year="2025">
                            <agProdChange>-0.004003</agProdChange>
                        </period>
                        <period year="2030">
                            <agProdChange>-0.005926</agProdChange>
                        </period>
                        <period year="2035">
                            <agProdChange>-0.004632</agProdChange>
                        </period>
                        <period year="2040">
                            <agProdChange>-0.001637</agProdChange>
                        </period>
                        <period year="2045">
                            <agProdChange>-0.004818</agProdChange>
                        </period>
                        <period year="2050">
                            <agProdChange>-0.012969</agProdChange>
                        </period>
                        <period year="2055">
                            <agProdChange>-0.002698</agProdChange>
                        </period>
                        <period year="2060">
                            <agProdChange>-0.010181</agProdChange>
                        </period>
                        <period year="2065">
                            <agProdChange>-0.011984</agProdChange>
                        </period>
                        <period year="2070">
                            <agProdChange>-0.004287</agProdChange>
                        </period>
                        <period year="2075">
                            <agProdChange>-0.018042</agProdChange>
                        </period>
                        <period year="2080">
                            <agProdChange>-0.017349</agProdChange>
                        </period>
                        <period year="2085">
                            <agProdChange>-0.012047</agProdChange>
                        </period>
                        <period year="2090">
                            <agProdChange>-0.012421</agProdChange>
                        </period>
                        <period year="2095">
                            <agProdChange>-0.004489</agProdChange>
                        </period>
                        <period year="2100">
                            <agProdChange>-0.003499</agProdChange>
                        </period>
                    </AgProductionTechnology>
                    <AgProductionTechnology name="Root_Tuber_UsaColoRS_IRR_lo">
                        <period year="2015">
                            <agProdChange>-0.00752</agProdChange>
                        </period>
                        <period year="2020">
                            <agProdChange>0.00227</agProdChange>
                        </period>
                        <period year="2025">
                            <agProdChange>-0.004003</agProdChange>
                        </period>
                        <period year="2030">
                            <agProdChange>-0.005926</agProdChange>
                        </period>
                        <period year="2035">
                            <agProdChange>-0.004632</agProdChange>
                        </period>
                        <period year="2040">
                            <agProdChange>-0.001637</agProdChange>
                        </period>
                        <period year="2045">
                            <agProdChange>-0.004818</agProdChange>
                        </period>
                        <period year="2050">
                            <agProdChange>-0.012969</agProdChange>
                        </period>
                        <period year="2055">
                            <agProdChange>-0.002698</agProdChange>
                        </period>
                        <period year="2060">
                            <agProdChange>-0.010181</agProdChange>
                        </period>
                        <period year="2065">
                            <agProdChange>-0.011984</agProdChange>
                        </period>
                        <period year="2070">
                            <agProdChange>-0.004287</agProdChange>
                        </period>
                        <period year="2075">
                            <agProdChange>-0.018042</agProdChange>
                        </period>
                        <period year="2080">
                            <agProdChange>-0.017349</agProdChange>
                        </period>
                        <period year="2085">
                            <agProdChange>-0.012047</agProdChange>
                        </period>
                        <period year="2090">
                            <agProdChange>-0.012421</agProdChange>
                        </period>
                        <period year="2095">
                            <agProdChange>-0.004489</agProdChange>
                        </period>
                        <period year="2100">
                            <agProdChange>-0.003499</agProdChange>
                        </period>
                    </AgProductionTechnology>
                    <AgProductionTechnology name="Root_Tuber_UsaColoRS_RFD_hi">
                        <period year="2015">
                            <agProdChange>-0.014386</agProdChange>
                        </period>
                        <period year="2020">
                            <agProdChange>0.006376</agProdChange>
                        </period>
                        <period year="2025">
                            <agProdChange>-0.021639</agProdChange>
                        </period>
                        <period year="2030">
                            <agProdChange>-0.021498</agProdChange>
                        </period>
                        <period year="2035">
                            <agProdChange>-0.01262</agProdChange>
                        </period>
                        <period year="2040">
                            <agProdChange>0.013783</agProdChange>
                        </period>
                        <period year="2045">
                            <agProdChange>-0.022761</agProdChange>
                        </period>
                        <period year="2050">
                            <agProdChange>-0.053974</agProdChange>
                        </period>
                        <period year="2055">
                            <agProdChange>0.026117</agProdChange>
                        </period>
                        <period year="2060">
                            <agProdChange>-0.022495</agProdChange>
                        </period>
                        <period year="2065">
                            <agProdChange>-0.023784</agProdChange>
                        </period>
                        <period year="2070">
                            <agProdChange>-0.011878</agProdChange>
                        </period>
                        <period year="2075">
                            <agProdChange>-0.079381</agProdChange>
                        </period>
                        <period year="2080">
                            <agProdChange>-0.031409</agProdChange>
                        </period>
                        <period year="2085">
                            <agProdChange>-0.014253</agProdChange>
                        </period>
                        <period year="2090">
                            <agProdChange>-0.071601</agProdChange>
                        </period>
                        <period year="2095">
                            <agProdChange>-0.003497</agProdChange>
                        </period>
                        <period year="2100">
                            <agProdChange>-0.004591</agProdChange>
                        </period>
                    </AgProductionTechnology>
                    <AgProductionTechnology name="Root_Tuber_UsaColoRS_RFD_lo">
                        <period year="2015">
                            <agProdChange>-0.014386</agProdChange>
                        </period>
                        <period year="2020">
                            <agProdChange>0.006376</agProdChange>
                        </period>
                        <period year="2025">
                            <agProdChange>-0.021639</agProdChange>
                        </period>
                        <period year="2030">
                            <agProdChange>-0.021498</agProdChange>
                        </period>
                        <period year="2035">
                            <agProdChange>-0.01262</agProdChange>
                        </period>
                        <period year="2040">
                            <agProdChange>0.013783</agProdChange>
                        </period>
                        <period year="2045">
                            <agProdChange>-0.022761</agProdChange>
                        </period>
                        <period year="2050">
                            <agProdChange>-0.053974</agProdChange>
                        </period>
                        <period year="2055">
                            <agProdChange>0.026117</agProdChange>
                        </period>
                        <period year="2060">
                            <agProdChange>-0.022495</agProdChange>
                        </period>
                        <period year="2065">
                            <agProdChange>-0.023784</agProdChange>
                        </period>
                        <period year="2070">
                            <agProdChange>-0.011878</agProdChange>
                        </period>
                        <period year="2075">
                            <agProdChange>-0.079381</agProdChange>
                        </period>
                        <period year="2080">
                            <agProdChange>-0.031409</agProdChange>
                        </period>
                        <period year="2085">
                            <agProdChange>-0.014253</agProdChange>
                        </period>
                        <period year="2090">
                            <agProdChange>-0.071601</agProdChange>
                        </period>
                        <period year="2095">
                            <agProdChange>-0.003497</agProdChange>
                        </period>
                        <period year="2100">
                            <agProdChange>-0.004591</agProdChange>
                        </period>
                    </AgProductionTechnology>
                </AgSupplySubsector>
                <AgSupplySubsector name="Root_Tuber_GreatBasin">
                    <AgProductionTechnology name="Root_Tuber_GreatBasin_IRR_hi">
                        <period year="2015">
                            <agProdChange>0.007616</agProdChange>
                        </period>
                        <period year="2020">
                            <agProdChange>0.005112</agProdChange>
                        </period>
                        <period year="2025">
                            <agProdChange>-0.00588</agProdChange>
                        </period>
                        <period year="2030">
                            <agProdChange>-0.004134</agProdChange>
                        </period>
                        <period year="2035">
                            <agProdChange>-0.002251</agProdChange>
                        </period>
                        <period year="2040">
                            <agProdChange>0.00133</agProdChange>
                        </period>
                        <period year="2045">
                            <agProdChange>-0.004079</agProdChange>
                        </period>
                        <period year="2050">
                            <agProdChange>-0.012813</agProdChange>
                        </period>
                        <period year="2055">
                            <agProdChange>-0.003807</agProdChange>
                        </period>
                        <period year="2060">
                            <agProdChange>-0.006748</agProdChange>
                        </period>
                        <period year="2065">
                            <agProdChange>-0.003332</agProdChange>
                        </period>
                        <period year="2070">
                            <agProdChange>-0.00611</agProdChange>
                        </period>
                        <period year="2075">
                            <agProdChange>-0.009866</agProdChange>
                        </period>
                        <period year="2080">
                            <agProdChange>-0.015659</agProdChange>
                        </period>
                        <period year="2085">
                            <agProdChange>9.3e-05</agProdChange>
                        </period>
                        <period year="2090">
                            <agProdChange>-0.003104</agProdChange>
                        </period>
                        <period year="2095">
                            <agProdChange>0.003432</agProdChange>
                        </period>
                        <period year="2100">
                            <agProdChange>-0.009719</agProdChange>
                        </period>
                    </AgProductionTechnology>
                    <AgProductionTechnology name="Root_Tuber_GreatBasin_IRR_lo">
                        <period year="2015">
                            <agProdChange>0.007616</agProdChange>
                        </period>
                        <period year="2020">
                            <agProdChange>0.005112</agProdChange>
                        </period>
                        <period year="2025">
                            <agProdChange>-0.00588</agProdChange>
                        </period>
                        <period year="2030">
                            <agProdChange>-0.004134</agProdChange>
                        </period>
                        <period year="2035">
                            <agProdChange>-0.002251</agProdChange>
                        </period>
                        <period year="2040">
                            <agProdChange>0.00133</agProdChange>
                        </period>
                        <period year="2045">
                            <agProdChange>-0.004079</agProdChange>
                        </period>
                        <period year="2050">
                            <agProdChange>-0.012813</agProdChange>
                        </period>
                        <period year="2055">
                            <agProdChange>-0.003807</agProdChange>
                        </period>
                        <period year="2060">
                            <agProdChange>-0.006748</agProdChange>
                        </period>
                        <period year="2065">
                            <agProdChange>-0.003332</agProdChange>
                        </period>
                        <period year="2070">
                            <agProdChange>-0.00611</agProdChange>
                        </period>
                        <period year="2075">
                            <agProdChange>-0.009866</agProdChange>
                        </period>
                        <period year="2080">
                            <agProdChange>-0.015659</agProdChange>
                        </period>
                        <period year="2085">
                            <agProdChange>9.3e-05</agProdChange>
                        </period>
                        <period year="2090">
                            <agProdChange>-0.003104</agProdChange>
                        </period>
                        <period year="2095">
                            <agProdChange>0.003432</agProdChange>
                        </period>
                        <period year="2100">
                            <agProdChange>-0.009719</agProdChange>
                        </period>
                    </AgProductionTechnology>
                    <AgProductionTechnology name="Root_Tuber_GreatBasin_RFD_hi">
                        <period year="2015">
                            <agProdChange>0.021671</agProdChange>
                        </period>
                        <period year="2020">
                            <agProdChange>0.010112</agProdChange>
                        </period>
                        <period year="2025">
                            <agProdChange>-0.012066</agProdChange>
                        </period>
                        <period year="2030">
                            <agProdChange>-0.006805</agProdChange>
                        </period>
                        <period year="2035">
                            <agProdChange>0.003529</agProdChange>
                        </period>
                        <period year="2040">
                            <agProdChange>0.018736</agProdChange>
                        </period>
                        <period year="2045">
                            <agProdChange>-0.006299</agProdChange>
                        </period>
                        <period year="2050">
                            <agProdChange>-0.010859</agProdChange>
                        </period>
                        <period year="2055">
                            <agProdChange>0.005975</agProdChange>
                        </period>
                        <period year="2060">
                            <agProdChange>0.002569</agProdChange>
                        </period>
                        <period year="2065">
                            <agProdChange>0.004622</agProdChange>
                        </period>
                        <period year="2070">
                            <agProdChange>-0.006886</agProdChange>
                        </period>
                        <period year="2075">
                            <agProdChange>-0.012642</agProdChange>
                        </period>
                        <period year="2080">
                            <agProdChange>-0.009096</agProdChange>
                        </period>
                        <period year="2085">
                            <agProdChange>0.010473</agProdChange>
                        </period>
                        <period year="2090">
                            <agProdChange>-0.0017</agProdChange>
                        </period>
                        <period year="2095">
                            <agProdChange>0.007499</agProdChange>
                        </period>
                        <period year="2100">
                            <agProdChange>-0.01024</agProdChange>
                        </period>
                    </AgProductionTechnology>
                    <AgProductionTechnology name="Root_Tuber_GreatBasin_RFD_lo">
                        <period year="2015">
                            <agProdChange>0.021671</agProdChange>
                        </period>
                        <period year="2020">
                            <agProdChange>0.010112</agProdChange>
                        </period>
                        <period year="2025">
                            <agProdChange>-0.012066</agProdChange>
                        </period>
                        <period year="2030">
                            <agProdChange>-0.006805</agProdChange>
                        </period>
                        <period year="2035">
                            <agProdChange>0.003529</agProdChange>
                        </period>
                        <period year="2040">
                            <agProdChange>0.018736</agProdChange>
                        </period>
                        <period year="2045">
                            <agProdChange>-0.006299</agProdChange>
                        </period>
                        <period year="2050">
                            <agProdChange>-0.010859</agProdChange>
                        </period>
                        <period year="2055">
                            <agProdChange>0.005975</agProdChange>
                        </period>
                        <period year="2060">
                            <agProdChange>0.002569</agProdChange>
                        </period>
                        <period year="2065">
                            <agProdChange>0.004622</agProdChange>
                        </period>
                        <period year="2070">
                            <agProdChange>-0.006886</agProdChange>
                        </period>
                        <period year="2075">
                            <agProdChange>-0.012642</agProdChange>
                        </period>
                        <period year="2080">
                            <agProdChange>-0.009096</agProdChange>
                        </period>
                        <period year="2085">
                            <agProdChange>0.010473</agProdChange>
                        </period>
                        <period year="2090">
                            <agProdChange>-0.0017</agProdChange>
                        </period>
                        <period year="2095">
                            <agProdChange>0.007499</agProdChange>
                        </period>
                        <period year="2100">
                            <agProdChange>-0.01024</agProdChange>
                        </period>
                    </AgProductionTechnology>
                </AgSupplySubsector>
                <AgSupplySubsector name="Root_Tuber_MissouriR">
                    <AgProductionTechnology name="Root_Tuber_MissouriR_IRR_hi">
                        <period year="2015">
                            <agProdChange>0.00811</agProdChange>
                        </period>
                        <period year="2020">
                            <agProdChange>0.009604</agProdChange>
                        </period>
                        <period year="2025">
                            <agProdChange>-0.003994</agProdChange>
                        </period>
                        <period year="2030">
                            <agProdChange>0.001217</agProdChange>
                        </period>
                        <period year="2035">
                            <agProdChange>0.00053</agProdChange>
                        </period>
                        <period year="2040">
                            <agProdChange>0.00174</agProdChange>
                        </period>
                        <period year="2045">
                            <agProdChange>-0.002914</agProdChange>
                        </period>
                        <period year="2050">
                            <agProdChange>-0.007138</agProdChange>
                        </period>
                        <period year="2055">
                            <agProdChange>-0.001229</agProdChange>
                        </period>
                        <period year="2060">
                            <agProdChange>-0.009007</agProdChange>
                        </period>
                        <period year="2065">
                            <agProdChange>0.003465</agProdChange>
                        </period>
                        <period year="2070">
                            <agProdChange>-0.005092</agProdChange>
                        </period>
                        <period year="2075">
                            <agProdChange>-0.004715</agProdChange>
                        </period>
                        <period year="2080">
                            <agProdChange>-0.012693</agProdChange>
                        </period>
                        <period year="2085">
                            <agProdChange>0.00343</agProdChange>
                        </period>
                        <period year="2090">
                            <agProdChange>-0.003615</agProdChange>
                        </period>
                        <period year="2095">
                            <agProdChange>0.006785</agProdChange>
                        </period>
                        <period year="2100">
                            <agProdChange>-0.017861</agProdChange>
                        </period>
                    </AgProductionTechnology>
                    <AgProductionTechnology name="Root_Tuber_MissouriR_IRR_lo">
                        <period year="2015">
                            <agProdChange>0.00811</agProdChange>
                        </period>
                        <period year="2020">
                            <agProdChange>0.009604</agProdChange>
                        </period>
                        <period year="2025">
                            <agProdChange>-0.003994</agProdChange>
                        </period>
                        <period year="2030">
                            <agProdChange>0.001217</agProdChange>
                        </period>
                        <period year="2035">
                            <agProdChange>0.00053</agProdChange>
                        </period>
                        <period year="2040">
                            <agProdChange>0.00174</agProdChange>
                        </period>
                        <period year="2045">
                            <agProdChange>-0.002914</agProdChange>
                        </period>
                        <period year="2050">
                            <agProdChange>-0.007138</agProdChange>
                        </period>
                        <period year="2055">
                            <agProdChange>-0.001229</agProdChange>
                        </period>
                        <period year="2060">
                            <agProdChange>-0.009007</agProdChange>
                        </period>
                        <period year="2065">
                            <agProdChange>0.003465</agProdChange>
                        </period>
                        <period year="2070">
                            <agProdChange>-0.005092</agProdChange>
                        </period>
                        <period year="2075">
                            <agProdChange>-0.004715</agProdChange>
                        </period>
                        <period year="2080">
                            <agProdChange>-0.012693</agProdChange>
                        </period>
                        <period year="2085">
                            <agProdChange>0.00343</agProdChange>
                        </period>
                        <period year="2090">
                            <agProdChange>-0.003615</agProdChange>
                        </period>
                        <period year="2095">
                            <agProdChange>0.006785</agProdChange>
                        </period>
                        <period year="2100">
                            <agProdChange>-0.017861</agProdChange>
                        </period>
                    </AgProductionTechnology>
                    <AgProductionTechnology name="Root_Tuber_MissouriR_RFD_hi">
                        <period year="2015">
                            <agProdChange>0.005306</agProdChange>
                        </period>
                        <period year="2020">
                            <agProdChange>0.016975</agProdChange>
                        </period>
                        <period year="2025">
                            <agProdChange>-0.003423</agProdChange>
                        </period>
                        <period year="2030">
                            <agProdChange>0.002708</agProdChange>
                        </period>
                        <period year="2035">
                            <agProdChange>0.002104</agProdChange>
                        </period>
                        <period year="2040">
                            <agProdChange>0.004534</agProdChange>
                        </period>
                        <period year="2045">
                            <agProdChange>-0.001099</agProdChange>
                        </period>
                        <period year="2050">
                            <agProdChange>-0.015</agProdChange>
                        </period>
                        <period year="2055">
                            <agProdChange>-0.006591</agProdChange>
                        </period>
                        <period year="2060">
                            <agProdChange>-0.011947</agProdChange>
                        </period>
                        <period year="2065">
                            <agProdChange>-0.001727</agProdChange>
                        </period>
                        <period year="2070">
                            <agProdChange>-0.008658</agProdChange>
                        </period>
                        <period year="2075">
                            <agProdChange>-0.003871</agProdChange>
                        </period>
                        <period year="2080">
                            <agProdChange>-0.014172</agProdChange>
                        </period>
                        <period year="2085">
                            <agProdChange>0.003803</agProdChange>
                        </period>
                        <period year="2090">
                            <agProdChange>-0.000682</agProdChange>
                        </period>
                        <period year="2095">
                            <agProdChange>0.008781</agProdChange>
                        </period>
                        <period year="2100">
                            <agProdChange>-0.016197</agProdChange>
                        </period>
                    </AgProductionTechnology>
                    <AgProductionTechnology name="Root_Tuber_MissouriR_RFD_lo">
                        <period year="2015">
                            <agProdChange>0.005306</agProdChange>
                        </period>
                        <period year="2020">
                            <agProdChange>0.016975</agProdChange>
                        </period>
                        <period year="2025">
                            <agProdChange>-0.003423</agProdChange>
                        </period>
                        <period year="2030">
                            <agProdChange>0.002708</agProdChange>
                        </period>
                        <period year="2035">
                            <agProdChange>0.002104</agProdChange>
                        </period>
                        <period year="2040">
                            <agProdChange>0.004534</agProdChange>
                        </period>
                        <period year="2045">
                            <agProdChange>-0.001099</agProdChange>
                        </period>
                        <period year="2050">
                            <agProdChange>-0.015</agProdChange>
                        </period>
                        <period year="2055">
                            <agProdChange>-0.006591</agProdChange>
                        </period>
                        <period year="2060">
                            <agProdChange>-0.011947</agProdChange>
                        </period>
                        <period year="2065">
                            <agProdChange>-0.001727</agProdChange>
                        </period>
                        <period year="2070">
                            <agProdChange>-0.008658</agProdChange>
                        </period>
                        <period year="2075">
                            <agProdChange>-0.003871</agProdChange>
                        </period>
                        <period year="2080">
                            <agProdChange>-0.014172</agProdChange>
                        </period>
                        <period year="2085">
                            <agProdChange>0.003803</agProdChange>
                        </period>
                        <period year="2090">
                            <agProdChange>-0.000682</agProdChange>
                        </period>
                        <period year="2095">
                            <agProdChange>0.008781</agProdChange>
                        </period>
                        <period year="2100">
                            <agProdChange>-0.016197</agProdChange>
                        </period>
                    </AgProductionTechnology>
                </AgSupplySubsector>
                <AgSupplySubsector name="Root_Tuber_ArkWhtRedR">
                    <AgProductionTechnology name="Root_Tuber_ArkWhtRedR_IRR_hi">
                        <period year="2015">
                            <agProdChange>0.009124</agProdChange>
                        </period>
                        <period year="2020">
                            <agProdChange>0.009765</agProdChange>
                        </period>
                        <period year="2025">
                            <agProdChange>-0.007101</agProdChange>
                        </period>
                        <period year="2030">
                            <agProdChange>-0.011154</agProdChange>
                        </period>
                        <period year="2035">
                            <agProdChange>-0.004085</agProdChange>
                        </period>
                        <period year="2040">
                            <agProdChange>0.006572</agProdChange>
                        </period>
                        <period year="2045">
                            <agProdChange>-0.019255</agProdChange>
                        </period>
                        <period year="2050">
                            <agProdChange>-0.007094</agProdChange>
                        </period>
                        <period year="2055">
                            <agProdChange>-0.015929</agProdChange>
                        </period>
                        <period year="2060">
                            <agProdChange>-0.007746</agProdChange>
                        </period>
                        <period year="2065">
                            <agProdChange>-0.005879</agProdChange>
                        </period>
                        <period year="2070">
                            <agProdChange>-0.010467</agProdChange>
                        </period>
                        <period year="2075">
                            <agProdChange>-0.025327</agProdChange>
                        </period>
                        <period year="2080">
                            <agProdChange>-0.025294</agProdChange>
                        </period>
                        <period year="2085">
                            <agProdChange>-0.013922</agProdChange>
                        </period>
                        <period year="2090">
                            <agProdChange>-0.009455</agProdChange>
                        </period>
                        <period year="2095">
                            <agProdChange>-0.005406</agProdChange>
                        </period>
                        <period year="2100">
                            <agProdChange>-0.029198</agProdChange>
                        </period>
                    </AgProductionTechnology>
                    <AgProductionTechnology name="Root_Tuber_ArkWhtRedR_IRR_lo">
                        <period year="2015">
                            <agProdChange>0.009124</agProdChange>
                        </period>
                        <period year="2020">
                            <agProdChange>0.009765</agProdChange>
                        </period>
                        <period year="2025">
                            <agProdChange>-0.007101</agProdChange>
                        </period>
                        <period year="2030">
                            <agProdChange>-0.011154</agProdChange>
                        </period>
                        <period year="2035">
                            <agProdChange>-0.004085</agProdChange>
                        </period>
                        <period year="2040">
                            <agProdChange>0.006572</agProdChange>
                        </period>
                        <period year="2045">
                            <agProdChange>-0.019255</agProdChange>
                        </period>
                        <period year="2050">
                            <agProdChange>-0.007094</agProdChange>
                        </period>
                        <period year="2055">
                            <agProdChange>-0.015929</agProdChange>
                        </period>
                        <period year="2060">
                            <agProdChange>-0.007746</agProdChange>
                        </period>
                        <period year="2065">
                            <agProdChange>-0.005879</agProdChange>
                        </period>
                        <period year="2070">
                            <agProdChange>-0.010467</agProdChange>
                        </period>
                        <period year="2075">
                            <agProdChange>-0.025327</agProdChange>
                        </period>
                        <period year="2080">
                            <agProdChange>-0.025294</agProdChange>
                        </period>
                        <period year="2085">
                            <agProdChange>-0.013922</agProdChange>
                        </period>
                        <period year="2090">
                            <agProdChange>-0.009455</agProdChange>
                        </period>
                        <period year="2095">
                            <agProdChange>-0.005406</agProdChange>
                        </period>
                        <period year="2100">
                            <agProdChange>-0.029198</agProdChange>
                        </period>
                    </AgProductionTechnology>
                    <AgProductionTechnology name="Root_Tuber_ArkWhtRedR_RFD_hi">
                        <period year="2015">
                            <agProdChange>0.012488</agProdChange>
                        </period>
                        <period year="2020">
                            <agProdChange>0.021209</agProdChange>
                        </period>
                        <period year="2025">
                            <agProdChange>-0.010828</agProdChange>
                        </period>
                        <period year="2030">
                            <agProdChange>-0.013104</agProdChange>
                        </period>
                        <period year="2035">
                            <agProdChange>-0.005931</agProdChange>
                        </period>
                        <period year="2040">
                            <agProdChange>0.012361</agProdChange>
                        </period>
                        <period year="2045">
                            <agProdChange>-0.028654</agProdChange>
                        </period>
                        <period year="2050">
                            <agProdChange>-0.00715</agProdChange>
                        </period>
                        <period year="2055">
                            <agProdChange>-0.030348</agProdChange>
                        </period>
                        <period year="2060">
                            <agProdChange>-0.013064</agProdChange>
                        </period>
                        <period year="2065">
                            <agProdChange>-0.004609</agProdChange>
                        </period>
                        <period year="2070">
                            <agProdChange>-0.01504</agProdChange>
                        </period>
                        <period year="2075">
                            <agProdChange>-0.032443</agProdChange>
                        </period>
                        <period year="2080">
                            <agProdChange>-0.040442</agProdChange>
                        </period>
                        <period year="2085">
                            <agProdChange>-0.026185</agProdChange>
                        </period>
                        <period year="2090">
                            <agProdChange>-0.00886</agProdChange>
                        </period>
                        <period year="2095">
                            <agProdChange>0.001042</agProdChange>
                        </period>
                        <period year="2100">
                            <agProdChange>-0.047478</agProdChange>
                        </period>
                    </AgProductionTechnology>
                    <AgProductionTechnology name="Root_Tuber_ArkWhtRedR_RFD_lo">
                        <period year="2015">
                            <agProdChange>0.012488</agProdChange>
                        </period>
                        <period year="2020">
                            <agProdChange>0.021209</agProdChange>
                        </period>
                        <period year="2025">
                            <agProdChange>-0.010828</agProdChange>
                        </period>
                        <period year="2030">
                            <agProdChange>-0.013104</agProdChange>
                        </period>
                        <period year="2035">
                            <agProdChange>-0.005931</agProdChange>
                        </period>
                        <period year="2040">
                            <agProdChange>0.012361</agProdChange>
                        </period>
                        <period year="2045">
                            <agProdChange>-0.028654</agProdChange>
                        </period>
                        <period year="2050">
                            <agProdChange>-0.00715</agProdChange>
                        </period>
                        <period year="2055">
                            <agProdChange>-0.030348</agProdChange>
                        </period>
                        <period year="2060">
                            <agProdChange>-0.013064</agProdChange>
                        </period>
                        <period year="2065">
                            <agProdChange>-0.004609</agProdChange>
                        </period>
                        <period year="2070">
                            <agProdChange>-0.01504</agProdChange>
                        </period>
                        <period year="2075">
                            <agProdChange>-0.032443</agProdChange>
                        </period>
                        <period year="2080">
                            <agProdChange>-0.040442</agProdChange>
                        </period>
                        <period year="2085">
                            <agProdChange>-0.026185</agProdChange>
                        </period>
                        <period year="2090">
                            <agProdChange>-0.00886</agProdChange>
                        </period>
                        <period year="2095">
                            <agProdChange>0.001042</agProdChange>
                        </period>
                        <period year="2100">
                            <agProdChange>-0.047478</agProdChange>
                        </period>
                    </AgProductionTechnology>
                </AgSupplySubsector>
                <AgSupplySubsector name="Root_Tuber_TexasCst">
                    <AgProductionTechnology name="Root_Tuber_TexasCst_IRR_hi">
                        <period year="2015">
                            <agProdChange>0.009126</agProdChange>
                        </period>
                        <period year="2020">
                            <agProdChange>0.002249</agProdChange>
                        </period>
                        <period year="2025">
                            <agProdChange>0.00104</agProdChange>
                        </period>
                        <period year="2030">
                            <agProdChange>-0.009016</agProdChange>
                        </period>
                        <period year="2035">
                            <agProdChange>-0.002314</agProdChange>
                        </period>
                        <period year="2040">
                            <agProdChange>-0.001443</agProdChange>
                        </period>
                        <period year="2045">
                            <agProdChange>-0.013721</agProdChange>
                        </period>
                        <period year="2050">
                            <agProdChange>-0.000783</agProdChange>
                        </period>
                        <period year="2055">
                            <agProdChange>-0.020142</agProdChange>
                        </period>
                        <period year="2060">
                            <agProdChange>-0.01</agProdChange>
                        </period>
                        <period year="2065">
                            <agProdChange>-0.01456</agProdChange>
                        </period>
                        <period year="2070">
                            <agProdChange>-0.006785</agProdChange>
                        </period>
                        <period year="2075">
                            <agProdChange>-0.030631</agProdChange>
                        </period>
                        <period year="2080">
                            <agProdChange>-0.030782</agProdChange>
                        </period>
                        <period year="2085">
                            <agProdChange>-0.031429</agProdChange>
                        </period>
                        <period year="2090">
                            <agProdChange>-0.007952</agProdChange>
                        </period>
                        <period year="2095">
                            <agProdChange>-0.02123</agProdChange>
                        </period>
                        <period year="2100">
                            <agProdChange>-0.024494</agProdChange>
                        </period>
                    </AgProductionTechnology>
                    <AgProductionTechnology name="Root_Tuber_TexasCst_IRR_lo">
                        <period year="2015">
                            <agProdChange>0.009126</agProdChange>
                        </period>
                        <period year="2020">
                            <agProdChange>0.002249</agProdChange>
                        </period>
                        <period year="2025">
                            <agProdChange>0.00104</agProdChange>
                        </period>
                        <period year="2030">
                            <agProdChange>-0.009016</agProdChange>
                        </period>
                        <period year="2035">
                            <agProdChange>-0.002314</agProdChange>
                        </period>
                        <period year="2040">
                            <agProdChange>-0.001443</agProdChange>
                        </period>
                        <period year="2045">
                            <agProdChange>-0.013721</agProdChange>
                        </period>
                        <period year="2050">
                            <agProdChange>-0.000783</agProdChange>
                        </period>
                        <period year="2055">
                            <agProdChange>-0.020142</agProdChange>
                        </period>
                        <period year="2060">
                            <agProdChange>-0.01</agProdChange>
                        </period>
                        <period year="2065">
                            <agProdChange>-0.01456</agProdChange>
                        </period>
                        <period year="2070">
                            <agProdChange>-0.006785</agProdChange>
                        </period>
                        <period year="2075">
                            <agProdChange>-0.030631</agProdChange>
                        </period>
                        <period year="2080">
                            <agProdChange>-0.030782</agProdChange>
                        </period>
                        <period year="2085">
                            <agProdChange>-0.031429</agProdChange>
                        </period>
                        <period year="2090">
                            <agProdChange>-0.007952</agProdChange>
                        </period>
                        <period year="2095">
                            <agProdChange>-0.02123</agProdChange>
                        </period>
                        <period year="2100">
                            <agProdChange>-0.024494</agProdChange>
                        </period>
                    </AgProductionTechnology>
                    <AgProductionTechnology name="Root_Tuber_TexasCst_RFD_hi">
                        <period year="2015">
                            <agProdChange>0.014107</agProdChange>
                        </period>
                        <period year="2020">
                            <agProdChange>0.001084</agProdChange>
                        </period>
                        <period year="2025">
                            <agProdChange>0.002784</agProdChange>
                        </period>
                        <period year="2030">
                            <agProdChange>-0.017991</agProdChange>
                        </period>
                        <period year="2035">
                            <agProdChange>-0.002667</agProdChange>
                        </period>
                        <period year="2040">
                            <agProdChange>0.003654</agProdChange>
                        </period>
                        <period year="2045">
                            <agProdChange>-0.017039</agProdChange>
                        </period>
                        <period year="2050">
                            <agProdChange>0.020401</agProdChange>
                        </period>
                        <period year="2055">
                            <agProdChange>-0.031911</agProdChange>
                        </period>
                        <period year="2060">
                            <agProdChange>-0.011467</agProdChange>
                        </period>
                        <period year="2065">
                            <agProdChange>-0.012984</agProdChange>
                        </period>
                        <period year="2070">
                            <agProdChange>-0.003917</agProdChange>
                        </period>
                        <period year="2075">
                            <agProdChange>-0.039013</agProdChange>
                        </period>
                        <period year="2080">
                            <agProdChange>-0.044243</agProdChange>
                        </period>
                        <period year="2085">
                            <agProdChange>-0.042288</agProdChange>
                        </period>
                        <period year="2090">
                            <agProdChange>0.003239</agProdChange>
                        </period>
                        <period year="2095">
                            <agProdChange>-0.023419</agProdChange>
                        </period>
                        <period year="2100">
                            <agProdChange>-0.032454</agProdChange>
                        </period>
                    </AgProductionTechnology>
                    <AgProductionTechnology name="Root_Tuber_TexasCst_RFD_lo">
                        <period year="2015">
                            <agProdChange>0.014107</agProdChange>
                        </period>
                        <period year="2020">
                            <agProdChange>0.001084</agProdChange>
                        </period>
                        <period year="2025">
                            <agProdChange>0.002784</agProdChange>
                        </period>
                        <period year="2030">
                            <agProdChange>-0.017991</agProdChange>
                        </period>
                        <period year="2035">
                            <agProdChange>-0.002667</agProdChange>
                        </period>
                        <period year="2040">
                            <agProdChange>0.003654</agProdChange>
                        </period>
                        <period year="2045">
                            <agProdChange>-0.017039</agProdChange>
                        </period>
                        <period year="2050">
                            <agProdChange>0.020401</agProdChange>
                        </period>
                        <period year="2055">
                            <agProdChange>-0.031911</agProdChange>
                        </period>
                        <period year="2060">
                            <agProdChange>-0.011467</agProdChange>
                        </period>
                        <period year="2065">
                            <agProdChange>-0.012984</agProdChange>
                        </period>
                        <period year="2070">
                            <agProdChange>-0.003917</agProdChange>
                        </period>
                        <period year="2075">
                            <agProdChange>-0.039013</agProdChange>
                        </period>
                        <period year="2080">
                            <agProdChange>-0.044243</agProdChange>
                        </period>
                        <period year="2085">
                            <agProdChange>-0.042288</agProdChange>
                        </period>
                        <period year="2090">
                            <agProdChange>0.003239</agProdChange>
                        </period>
                        <period year="2095">
                            <agProdChange>-0.023419</agProdChange>
                        </period>
                        <period year="2100">
                            <agProdChange>-0.032454</agProdChange>
                        </period>
                    </AgProductionTechnology>
                </AgSupplySubsector>
                <AgSupplySubsector name="Root_Tuber_UsaCstSE">
                    <AgProductionTechnology name="Root_Tuber_UsaCstSE_IRR_hi">
                        <period year="2015">
                            <agProdChange>-0.003336</agProdChange>
                        </period>
                        <period year="2020">
                            <agProdChange>-0.001938</agProdChange>
                        </period>
                        <period year="2025">
                            <agProdChange>-0.001412</agProdChange>
                        </period>
                        <period year="2030">
                            <agProdChange>-0.005053</agProdChange>
                        </period>
                        <period year="2035">
                            <agProdChange>-0.00437</agProdChange>
                        </period>
                        <period year="2040">
                            <agProdChange>-0.006898</agProdChange>
                        </period>
                        <period year="2045">
                            <agProdChange>-0.006321</agProdChange>
                        </period>
                        <period year="2050">
                            <agProdChange>-0.007932</agProdChange>
                        </period>
                        <period year="2055">
                            <agProdChange>-0.010725</agProdChange>
                        </period>
                        <period year="2060">
                            <agProdChange>-0.011169</agProdChange>
                        </period>
                        <period year="2065">
                            <agProdChange>-0.014091</agProdChange>
                        </period>
                        <period year="2070">
                            <agProdChange>-0.006147</agProdChange>
                        </period>
                        <period year="2075">
                            <agProdChange>-0.015771</agProdChange>
                        </period>
                        <period year="2080">
                            <agProdChange>-0.019784</agProdChange>
                        </period>
                        <period year="2085">
                            <agProdChange>-0.02052</agProdChange>
                        </period>
                        <period year="2090">
                            <agProdChange>-0.009613</agProdChange>
                        </period>
                        <period year="2095">
                            <agProdChange>-0.011891</agProdChange>
                        </period>
                        <period year="2100">
                            <agProdChange>-0.009391</agProdChange>
                        </period>
                    </AgProductionTechnology>
                    <AgProductionTechnology name="Root_Tuber_UsaCstSE_IRR_lo">
                        <period year="2015">
                            <agProdChange>-0.003336</agProdChange>
                        </period>
                        <period year="2020">
                            <agProdChange>-0.001938</agProdChange>
                        </period>
                        <period year="2025">
                            <agProdChange>-0.001412</agProdChange>
                        </period>
                        <period year="2030">
                            <agProdChange>-0.005053</agProdChange>
                        </period>
                        <period year="2035">
                            <agProdChange>-0.00437</agProdChange>
                        </period>
                        <period year="2040">
                            <agProdChange>-0.006898</agProdChange>
                        </period>
                        <period year="2045">
                            <agProdChange>-0.006321</agProdChange>
                        </period>
                        <period year="2050">
                            <agProdChange>-0.007932</agProdChange>
                        </period>
                        <period year="2055">
                            <agProdChange>-0.010725</agProdChange>
                        </period>
                        <period year="2060">
                            <agProdChange>-0.011169</agProdChange>
                        </period>
                        <period year="2065">
                            <agProdChange>-0.014091</agProdChange>
                        </period>
                        <period year="2070">
                            <agProdChange>-0.006147</agProdChange>
                        </period>
                        <period year="2075">
                            <agProdChange>-0.015771</agProdChange>
                        </period>
                        <period year="2080">
                            <agProdChange>-0.019784</agProdChange>
                        </period>
                        <period year="2085">
                            <agProdChange>-0.02052</agProdChange>
                        </period>
                        <period year="2090">
                            <agProdChange>-0.009613</agProdChange>
                        </period>
                        <period year="2095">
                            <agProdChange>-0.011891</agProdChange>
                        </period>
                        <period year="2100">
                            <agProdChange>-0.009391</agProdChange>
                        </period>
                    </AgProductionTechnology>
                    <AgProductionTechnology name="Root_Tuber_UsaCstSE_RFD_hi">
                        <period year="2015">
                            <agProdChange>-0.006327</agProdChange>
                        </period>
                        <period year="2020">
                            <agProdChange>-0.002369</agProdChange>
                        </period>
                        <period year="2025">
                            <agProdChange>0.000262</agProdChange>
                        </period>
                        <period year="2030">
                            <agProdChange>-0.0047</agProdChange>
                        </period>
                        <period year="2035">
                            <agProdChange>-0.00335</agProdChange>
                        </period>
                        <period year="2040">
                            <agProdChange>-0.006864</agProdChange>
                        </period>
                        <period year="2045">
                            <agProdChange>-0.003294</agProdChange>
                        </period>
                        <period year="2050">
                            <agProdChange>-0.005056</agProdChange>
                        </period>
                        <period year="2055">
                            <agProdChange>-0.009464</agProdChange>
                        </period>
                        <period year="2060">
                            <agProdChange>-0.007513</agProdChange>
                        </period>
                        <period year="2065">
                            <agProdChange>-0.010641</agProdChange>
                        </period>
                        <period year="2070">
                            <agProdChange>-0.005072</agProdChange>
                        </period>
                        <period year="2075">
                            <agProdChange>-0.009568</agProdChange>
                        </period>
                        <period year="2080">
                            <agProdChange>-0.01326</agProdChange>
                        </period>
                        <period year="2085">
                            <agProdChange>-0.013432</agProdChange>
                        </period>
                        <period year="2090">
                            <agProdChange>-0.006568</agProdChange>
                        </period>
                        <period year="2095">
                            <agProdChange>-0.007483</agProdChange>
                        </period>
                        <period year="2100">
                            <agProdChange>-0.006565</agProdChange>
                        </period>
                    </AgProductionTechnology>
                    <AgProductionTechnology name="Root_Tuber_UsaCstSE_RFD_lo">
                        <period year="2015">
                            <agProdChange>-0.006327</agProdChange>
                        </period>
                        <period year="2020">
                            <agProdChange>-0.002369</agProdChange>
                        </period>
                        <period year="2025">
                            <agProdChange>0.000262</agProdChange>
                        </period>
                        <period year="2030">
                            <agProdChange>-0.0047</agProdChange>
                        </period>
                        <period year="2035">
                            <agProdChange>-0.00335</agProdChange>
                        </period>
                        <period year="2040">
                            <agProdChange>-0.006864</agProdChange>
                        </period>
                        <period year="2045">
                            <agProdChange>-0.003294</agProdChange>
                        </period>
                        <period year="2050">
                            <agProdChange>-0.005056</agProdChange>
                        </period>
                        <period year="2055">
                            <agProdChange>-0.009464</agProdChange>
                        </period>
                        <period year="2060">
                            <agProdChange>-0.007513</agProdChange>
                        </period>
                        <period year="2065">
                            <agProdChange>-0.010641</agProdChange>
                        </period>
                        <period year="2070">
                            <agProdChange>-0.005072</agProdChange>
                        </period>
                        <period year="2075">
                            <agProdChange>-0.009568</agProdChange>
                        </period>
                        <period year="2080">
                            <agProdChange>-0.01326</agProdChange>
                        </period>
                        <period year="2085">
                            <agProdChange>-0.013432</agProdChange>
                        </period>
                        <period year="2090">
                            <agProdChange>-0.006568</agProdChange>
                        </period>
                        <period year="2095">
                            <agProdChange>-0.007483</agProdChange>
                        </period>
                        <period year="2100">
                            <agProdChange>-0.006565</agProdChange>
                        </period>
                    </AgProductionTechnology>
                </AgSupplySubsector>
                <AgSupplySubsector name="Root_Tuber_GreatLakes">
                    <AgProductionTechnology name="Root_Tuber_GreatLakes_IRR_hi">
                        <period year="2015">
                            <agProdChange>-0.013987</agProdChange>
                        </period>
                        <period year="2020">
                            <agProdChange>-0.00235</agProdChange>
                        </period>
                        <period year="2025">
                            <agProdChange>0.006719</agProdChange>
                        </period>
                        <period year="2030">
                            <agProdChange>0.000397</agProdChange>
                        </period>
                        <period year="2035">
                            <agProdChange>0.000894</agProdChange>
                        </period>
                        <period year="2040">
                            <agProdChange>-0.001672</agProdChange>
                        </period>
                        <period year="2045">
                            <agProdChange>-0.00016</agProdChange>
                        </period>
                        <period year="2050">
                            <agProdChange>-0.000466</agProdChange>
                        </period>
                        <period year="2055">
                            <agProdChange>-0.000443</agProdChange>
                        </period>
                        <period year="2060">
                            <agProdChange>-0.000965</agProdChange>
                        </period>
                        <period year="2065">
                            <agProdChange>-0.001621</agProdChange>
                        </period>
                        <period year="2070">
                            <agProdChange>-0.001489</agProdChange>
                        </period>
                        <period year="2075">
                            <agProdChange>0.003673</agProdChange>
                        </period>
                        <period year="2080">
                            <agProdChange>-0.0014</agProdChange>
                        </period>
                        <period year="2085">
                            <agProdChange>-0.002096</agProdChange>
                        </period>
                        <period year="2090">
                            <agProdChange>-0.00606</agProdChange>
                        </period>
                        <period year="2095">
                            <agProdChange>-0.006039</agProdChange>
                        </period>
                        <period year="2100">
                            <agProdChange>-0.012723</agProdChange>
                        </period>
                    </AgProductionTechnology>
                    <AgProductionTechnology name="Root_Tuber_GreatLakes_IRR_lo">
                        <period year="2015">
                            <agProdChange>-0.013987</agProdChange>
                        </period>
                        <period year="2020">
                            <agProdChange>-0.00235</agProdChange>
                        </period>
                        <period year="2025">
                            <agProdChange>0.006719</agProdChange>
                        </period>
                        <period year="2030">
                            <agProdChange>0.000397</agProdChange>
                        </period>
                        <period year="2035">
                            <agProdChange>0.000894</agProdChange>
                        </period>
                        <period year="2040">
                            <agProdChange>-0.001672</agProdChange>
                        </period>
                        <period year="2045">
                            <agProdChange>-0.00016</agProdChange>
                        </period>
                        <period year="2050">
                            <agProdChange>-0.000466</agProdChange>
                        </period>
                        <period year="2055">
                            <agProdChange>-0.000443</agProdChange>
                        </period>
                        <period year="2060">
                            <agProdChange>-0.000965</agProdChange>
                        </period>
                        <period year="2065">
                            <agProdChange>-0.001621</agProdChange>
                        </period>
                        <period year="2070">
                            <agProdChange>-0.001489</agProdChange>
                        </period>
                        <period year="2075">
                            <agProdChange>0.003673</agProdChange>
                        </period>
                        <period year="2080">
                            <agProdChange>-0.0014</agProdChange>
                        </period>
                        <period year="2085">
                            <agProdChange>-0.002096</agProdChange>
                        </period>
                        <period year="2090">
                            <agProdChange>-0.00606</agProdChange>
                        </period>
                        <period year="2095">
                            <agProdChange>-0.006039</agProdChange>
                        </period>
                        <period year="2100">
                            <agProdChange>-0.012723</agProdChange>
                        </period>
                    </AgProductionTechnology>
                    <AgProductionTechnology name="Root_Tuber_GreatLakes_RFD_hi">
                        <period year="2015">
                            <agProdChange>-0.004482</agProdChange>
                        </period>
                        <period year="2020">
                            <agProdChange>-0.003172</agProdChange>
                        </period>
                        <period year="2025">
                            <agProdChange>0.003624</agProdChange>
                        </period>
                        <period year="2030">
                            <agProdChange>0.001461</agProdChange>
                        </period>
                        <period year="2035">
                            <agProdChange>0.000894</agProdChange>
                        </period>
                        <period year="2040">
                            <agProdChange>-0.004711</agProdChange>
                        </period>
                        <period year="2045">
                            <agProdChange>-0.001554</agProdChange>
                        </period>
                        <period year="2050">
                            <agProdChange>0.000968</agProdChange>
                        </period>
                        <period year="2055">
                            <agProdChange>0.000324</agProdChange>
                        </period>
                        <period year="2060">
                            <agProdChange>0.001042</agProdChange>
                        </period>
                        <period year="2065">
                            <agProdChange>0.000719</agProdChange>
                        </period>
                        <period year="2070">
                            <agProdChange>-0.000642</agProdChange>
                        </period>
                        <period year="2075">
                            <agProdChange>0.001193</agProdChange>
                        </period>
                        <period year="2080">
                            <agProdChange>0.001145</agProdChange>
                        </period>
                        <period year="2085">
                            <agProdChange>-0.002069</agProdChange>
                        </period>
                        <period year="2090">
                            <agProdChange>-0.002134</agProdChange>
                        </period>
                        <period year="2095">
                            <agProdChange>-0.00504</agProdChange>
                        </period>
                        <period year="2100">
                            <agProdChange>-0.003705</agProdChange>
                        </period>
                    </AgProductionTechnology>
                    <AgProductionTechnology name="Root_Tuber_GreatLakes_RFD_lo">
                        <period year="2015">
                            <agProdChange>-0.004482</agProdChange>
                        </period>
                        <period year="2020">
                            <agProdChange>-0.003172</agProdChange>
                        </period>
                        <period year="2025">
                            <agProdChange>0.003624</agProdChange>
                        </period>
                        <period year="2030">
                            <agProdChange>0.001461</agProdChange>
                        </period>
                        <period year="2035">
                            <agProdChange>0.000894</agProdChange>
                        </period>
                        <period year="2040">
                            <agProdChange>-0.004711</agProdChange>
                        </period>
                        <period year="2045">
                            <agProdChange>-0.001554</agProdChange>
                        </period>
                        <period year="2050">
                            <agProdChange>0.000968</agProdChange>
                        </period>
                        <period year="2055">
                            <agProdChange>0.000324</agProdChange>
                        </period>
                        <period year="2060">
                            <agProdChange>0.001042</agProdChange>
                        </period>
                        <period year="2065">
                            <agProdChange>0.000719</agProdChange>
                        </period>
                        <period year="2070">
                            <agProdChange>-0.000642</agProdChange>
                        </period>
                        <period year="2075">
                            <agProdChange>0.001193</agProdChange>
                        </period>
                        <period year="2080">
                            <agProdChange>0.001145</agProdChange>
                        </period>
                        <period year="2085">
                            <agProdChange>-0.002069</agProdChange>
                        </period>
                        <period year="2090">
                            <agProdChange>-0.002134</agProdChange>
                        </period>
                        <period year="2095">
                            <agProdChange>-0.00504</agProdChange>
                        </period>
                        <period year="2100">
                            <agProdChange>-0.003705</agProdChange>
                        </period>
                    </AgProductionTechnology>
                </AgSupplySubsector>
                <AgSupplySubsector name="Root_Tuber_OhioR">
                    <AgProductionTechnology name="Root_Tuber_OhioR_IRR_hi">
                        <period year="2015">
                            <agProdChange>-0.015277</agProdChange>
                        </period>
                        <period year="2020">
                            <agProdChange>-0.004474</agProdChange>
                        </period>
                        <period year="2025">
                            <agProdChange>0.003536</agProdChange>
                        </period>
                        <period year="2030">
                            <agProdChange>-0.00518</agProdChange>
                        </period>
                        <period year="2035">
                            <agProdChange>-0.002253</agProdChange>
                        </period>
                        <period year="2040">
                            <agProdChange>-0.005518</agProdChange>
                        </period>
                        <period year="2045">
                            <agProdChange>-0.004839</agProdChange>
                        </period>
                        <period year="2050">
                            <agProdChange>-0.005449</agProdChange>
                        </period>
                        <period year="2055">
                            <agProdChange>-0.006883</agProdChange>
                        </period>
                        <period year="2060">
                            <agProdChange>-0.004955</agProdChange>
                        </period>
                        <period year="2065">
                            <agProdChange>-0.007083</agProdChange>
                        </period>
                        <period year="2070">
                            <agProdChange>-0.004313</agProdChange>
                        </period>
                        <period year="2075">
                            <agProdChange>-0.003643</agProdChange>
                        </period>
                        <period year="2080">
                            <agProdChange>-0.007072</agProdChange>
                        </period>
                        <period year="2085">
                            <agProdChange>-0.003807</agProdChange>
                        </period>
                        <period year="2090">
                            <agProdChange>-0.006602</agProdChange>
                        </period>
                        <period year="2095">
                            <agProdChange>-0.008019</agProdChange>
                        </period>
                        <period year="2100">
                            <agProdChange>-0.018777</agProdChange>
                        </period>
                    </AgProductionTechnology>
                    <AgProductionTechnology name="Root_Tuber_OhioR_IRR_lo">
                        <period year="2015">
                            <agProdChange>-0.015277</agProdChange>
                        </period>
                        <period year="2020">
                            <agProdChange>-0.004474</agProdChange>
                        </period>
                        <period year="2025">
                            <agProdChange>0.003536</agProdChange>
                        </period>
                        <period year="2030">
                            <agProdChange>-0.00518</agProdChange>
                        </period>
                        <period year="2035">
                            <agProdChange>-0.002253</agProdChange>
                        </period>
                        <period year="2040">
                            <agProdChange>-0.005518</agProdChange>
                        </period>
                        <period year="2045">
                            <agProdChange>-0.004839</agProdChange>
                        </period>
                        <period year="2050">
                            <agProdChange>-0.005449</agProdChange>
                        </period>
                        <period year="2055">
                            <agProdChange>-0.006883</agProdChange>
                        </period>
                        <period year="2060">
                            <agProdChange>-0.004955</agProdChange>
                        </period>
                        <period year="2065">
                            <agProdChange>-0.007083</agProdChange>
                        </period>
                        <period year="2070">
                            <agProdChange>-0.004313</agProdChange>
                        </period>
                        <period year="2075">
                            <agProdChange>-0.003643</agProdChange>
                        </period>
                        <period year="2080">
                            <agProdChange>-0.007072</agProdChange>
                        </period>
                        <period year="2085">
                            <agProdChange>-0.003807</agProdChange>
                        </period>
                        <period year="2090">
                            <agProdChange>-0.006602</agProdChange>
                        </period>
                        <period year="2095">
                            <agProdChange>-0.008019</agProdChange>
                        </period>
                        <period year="2100">
                            <agProdChange>-0.018777</agProdChange>
                        </period>
                    </AgProductionTechnology>
                    <AgProductionTechnology name="Root_Tuber_OhioR_RFD_hi">
                        <period year="2015">
                            <agProdChange>-0.012565</agProdChange>
                        </period>
                        <period year="2020">
                            <agProdChange>-0.003809</agProdChange>
                        </period>
                        <period year="2025">
                            <agProdChange>0.004414</agProdChange>
                        </period>
                        <period year="2030">
                            <agProdChange>-0.003379</agProdChange>
                        </period>
                        <period year="2035">
                            <agProdChange>3.3e-05</agProdChange>
                        </period>
                        <period year="2040">
                            <agProdChange>-0.005072</agProdChange>
                        </period>
                        <period year="2045">
                            <agProdChange>-0.002775</agProdChange>
                        </period>
                        <period year="2050">
                            <agProdChange>0.002201</agProdChange>
                        </period>
                        <period year="2055">
                            <agProdChange>-0.004444</agProdChange>
                        </period>
                        <period year="2060">
                            <agProdChange>0.001626</agProdChange>
                        </period>
                        <period year="2065">
                            <agProdChange>0.001014</agProdChange>
                        </period>
                        <period year="2070">
                            <agProdChange>-0.001839</agProdChange>
                        </period>
                        <period year="2075">
                            <agProdChange>-3.1e-05</agProdChange>
                        </period>
                        <period year="2080">
                            <agProdChange>-0.001407</agProdChange>
                        </period>
                        <period year="2085">
                            <agProdChange>-0.002204</agProdChange>
                        </period>
                        <period year="2090">
                            <agProdChange>-0.001142</agProdChange>
                        </period>
                        <period year="2095">
                            <agProdChange>-0.003946</agProdChange>
                        </period>
                        <period year="2100">
                            <agProdChange>-0.014658</agProdChange>
                        </period>
                    </AgProductionTechnology>
                    <AgProductionTechnology name="Root_Tuber_OhioR_RFD_lo">
                        <period year="2015">
                            <agProdChange>-0.012565</agProdChange>
                        </period>
                        <period year="2020">
                            <agProdChange>-0.003809</agProdChange>
                        </period>
                        <period year="2025">
                            <agProdChange>0.004414</agProdChange>
                        </period>
                        <period year="2030">
                            <agProdChange>-0.003379</agProdChange>
                        </period>
                        <period year="2035">
                            <agProdChange>3.3e-05</agProdChange>
                        </period>
                        <period year="2040">
                            <agProdChange>-0.005072</agProdChange>
                        </period>
                        <period year="2045">
                            <agProdChange>-0.002775</agProdChange>
                        </period>
                        <period year="2050">
                            <agProdChange>0.002201</agProdChange>
                        </period>
                        <period year="2055">
                            <agProdChange>-0.004444</agProdChange>
                        </period>
                        <period year="2060">
                            <agProdChange>0.001626</agProdChange>
                        </period>
                        <period year="2065">
                            <agProdChange>0.001014</agProdChange>
                        </period>
                        <period year="2070">
                            <agProdChange>-0.001839</agProdChange>
                        </period>
                        <period year="2075">
                            <agProdChange>-3.1e-05</agProdChange>
                        </period>
                        <period year="2080">
                            <agProdChange>-0.001407</agProdChange>
                        </period>
                        <period year="2085">
                            <agProdChange>-0.002204</agProdChange>
                        </period>
                        <period year="2090">
                            <agProdChange>-0.001142</agProdChange>
                        </period>
                        <period year="2095">
                            <agProdChange>-0.003946</agProdChange>
                        </period>
                        <period year="2100">
                            <agProdChange>-0.014658</agProdChange>
                        </period>
                    </AgProductionTechnology>
                </AgSupplySubsector>
                <AgSupplySubsector name="Root_Tuber_UsaPacNW">
                    <AgProductionTechnology name="Root_Tuber_UsaPacNW_IRR_hi">
                        <period year="2015">
                            <agProdChange>0.002241</agProdChange>
                        </period>
                        <period year="2020">
                            <agProdChange>0.002004</agProdChange>
                        </period>
                        <period year="2025">
                            <agProdChange>-0.003178</agProdChange>
                        </period>
                        <period year="2030">
                            <agProdChange>-0.000926</agProdChange>
                        </period>
                        <period year="2035">
                            <agProdChange>-0.004575</agProdChange>
                        </period>
                        <period year="2040">
                            <agProdChange>-0.001843</agProdChange>
                        </period>
                        <period year="2045">
                            <agProdChange>-0.001739</agProdChange>
                        </period>
                        <period year="2050">
                            <agProdChange>-0.008706</agProdChange>
                        </period>
                        <period year="2055">
                            <agProdChange>-0.006897</agProdChange>
                        </period>
                        <period year="2060">
                            <agProdChange>-0.008754</agProdChange>
                        </period>
                        <period year="2065">
                            <agProdChange>-0.007683</agProdChange>
                        </period>
                        <period year="2070">
                            <agProdChange>-0.003814</agProdChange>
                        </period>
                        <period year="2075">
                            <agProdChange>-0.008899</agProdChange>
                        </period>
                        <period year="2080">
                            <agProdChange>-0.014878</agProdChange>
                        </period>
                        <period year="2085">
                            <agProdChange>-0.001433</agProdChange>
                        </period>
                        <period year="2090">
                            <agProdChange>-0.002032</agProdChange>
                        </period>
                        <period year="2095">
                            <agProdChange>0.001063</agProdChange>
                        </period>
                        <period year="2100">
                            <agProdChange>-0.003584</agProdChange>
                        </period>
                    </AgProductionTechnology>
                    <AgProductionTechnology name="Root_Tuber_UsaPacNW_IRR_lo">
                        <period year="2015">
                            <agProdChange>0.002241</agProdChange>
                        </period>
                        <period year="2020">
                            <agProdChange>0.002004</agProdChange>
                        </period>
                        <period year="2025">
                            <agProdChange>-0.003178</agProdChange>
                        </period>
                        <period year="2030">
                            <agProdChange>-0.000926</agProdChange>
                        </period>
                        <period year="2035">
                            <agProdChange>-0.004575</agProdChange>
                        </period>
                        <period year="2040">
                            <agProdChange>-0.001843</agProdChange>
                        </period>
                        <period year="2045">
                            <agProdChange>-0.001739</agProdChange>
                        </period>
                        <period year="2050">
                            <agProdChange>-0.008706</agProdChange>
                        </period>
                        <period year="2055">
                            <agProdChange>-0.006897</agProdChange>
                        </period>
                        <period year="2060">
                            <agProdChange>-0.008754</agProdChange>
                        </period>
                        <period year="2065">
                            <agProdChange>-0.007683</agProdChange>
                        </period>
                        <period year="2070">
                            <agProdChange>-0.003814</agProdChange>
                        </period>
                        <period year="2075">
                            <agProdChange>-0.008899</agProdChange>
                        </period>
                        <period year="2080">
                            <agProdChange>-0.014878</agProdChange>
                        </period>
                        <period year="2085">
                            <agProdChange>-0.001433</agProdChange>
                        </period>
                        <period year="2090">
                            <agProdChange>-0.002032</agProdChange>
                        </period>
                        <period year="2095">
                            <agProdChange>0.001063</agProdChange>
                        </period>
                        <period year="2100">
                            <agProdChange>-0.003584</agProdChange>
                        </period>
                    </AgProductionTechnology>
                    <AgProductionTechnology name="Root_Tuber_UsaPacNW_RFD_hi">
                        <period year="2015">
                            <agProdChange>-0.005062</agProdChange>
                        </period>
                        <period year="2020">
                            <agProdChange>-0.002762</agProdChange>
                        </period>
                        <period year="2025">
                            <agProdChange>0.000977</agProdChange>
                        </period>
                        <period year="2030">
                            <agProdChange>0.003504</agProdChange>
                        </period>
                        <period year="2035">
                            <agProdChange>0.01458</agProdChange>
                        </period>
                        <period year="2040">
                            <agProdChange>0.019563</agProdChange>
                        </period>
                        <period year="2045">
                            <agProdChange>0.00528</agProdChange>
                        </period>
                        <period year="2050">
                            <agProdChange>0.004479</agProdChange>
                        </period>
                        <period year="2055">
                            <agProdChange>0.00879</agProdChange>
                        </period>
                        <period year="2060">
                            <agProdChange>-6.9e-05</agProdChange>
                        </period>
                        <period year="2065">
                            <agProdChange>-0.001516</agProdChange>
                        </period>
                        <period year="2070">
                            <agProdChange>-0.003891</agProdChange>
                        </period>
                        <period year="2075">
                            <agProdChange>0.000422</agProdChange>
                        </period>
                        <period year="2080">
                            <agProdChange>-0.002702</agProdChange>
                        </period>
                        <period year="2085">
                            <agProdChange>0.011047</agProdChange>
                        </period>
                        <period year="2090">
                            <agProdChange>-0.002448</agProdChange>
                        </period>
                        <period year="2095">
                            <agProdChange>-0.003047</agProdChange>
                        </period>
                        <period year="2100">
                            <agProdChange>0.00451</agProdChange>
                        </period>
                    </AgProductionTechnology>
                    <AgProductionTechnology name="Root_Tuber_UsaPacNW_RFD_lo">
                        <period year="2015">
                            <agProdChange>-0.005062</agProdChange>
                        </period>
                        <period year="2020">
                            <agProdChange>-0.002762</agProdChange>
                        </period>
                        <period year="2025">
                            <agProdChange>0.000977</agProdChange>
                        </period>
                        <period year="2030">
                            <agProdChange>0.003504</agProdChange>
                        </period>
                        <period year="2035">
                            <agProdChange>0.01458</agProdChange>
                        </period>
                        <period year="2040">
                            <agProdChange>0.019563</agProdChange>
                        </period>
                        <period year="2045">
                            <agProdChange>0.00528</agProdChange>
                        </period>
                        <period year="2050">
                            <agProdChange>0.004479</agProdChange>
                        </period>
                        <period year="2055">
                            <agProdChange>0.00879</agProdChange>
                        </period>
                        <period year="2060">
                            <agProdChange>-6.9e-05</agProdChange>
                        </period>
                        <period year="2065">
                            <agProdChange>-0.001516</agProdChange>
                        </period>
                        <period year="2070">
                            <agProdChange>-0.003891</agProdChange>
                        </period>
                        <period year="2075">
                            <agProdChange>0.000422</agProdChange>
                        </period>
                        <period year="2080">
                            <agProdChange>-0.002702</agProdChange>
                        </period>
                        <period year="2085">
                            <agProdChange>0.011047</agProdChange>
                        </period>
                        <period year="2090">
                            <agProdChange>-0.002448</agProdChange>
                        </period>
                        <period year="2095">
                            <agProdChange>-0.003047</agProdChange>
                        </period>
                        <period year="2100">
                            <agProdChange>0.00451</agProdChange>
                        </period>
                    </AgProductionTechnology>
                </AgSupplySubsector>
                <AgSupplySubsector name="Root_Tuber_TennR">
                    <AgProductionTechnology name="Root_Tuber_TennR_IRR_hi">
                        <period year="2015">
                            <agProdChange>-0.003318</agProdChange>
                        </period>
                        <period year="2020">
                            <agProdChange>-0.001702</agProdChange>
                        </period>
                        <period year="2025">
                            <agProdChange>7.8e-05</agProdChange>
                        </period>
                        <period year="2030">
                            <agProdChange>-0.005128</agProdChange>
                        </period>
                        <period year="2035">
                            <agProdChange>-0.00388</agProdChange>
                        </period>
                        <period year="2040">
                            <agProdChange>-0.005643</agProdChange>
                        </period>
                        <period year="2045">
                            <agProdChange>-0.006679</agProdChange>
                        </period>
                        <period year="2050">
                            <agProdChange>-0.006261</agProdChange>
                        </period>
                        <period year="2055">
                            <agProdChange>-0.012649</agProdChange>
                        </period>
                        <period year="2060">
                            <agProdChange>-0.009175</agProdChange>
                        </period>
                        <period year="2065">
                            <agProdChange>-0.012966</agProdChange>
                        </period>
                        <period year="2070">
                            <agProdChange>-0.005004</agProdChange>
                        </period>
                        <period year="2075">
                            <agProdChange>-0.013873</agProdChange>
                        </period>
                        <period year="2080">
                            <agProdChange>-0.019793</agProdChange>
                        </period>
                        <period year="2085">
                            <agProdChange>-0.01901</agProdChange>
                        </period>
                        <period year="2090">
                            <agProdChange>-0.00707</agProdChange>
                        </period>
                        <period year="2095">
                            <agProdChange>-0.011926</agProdChange>
                        </period>
                        <period year="2100">
                            <agProdChange>-0.017423</agProdChange>
                        </period>
                    </AgProductionTechnology>
                    <AgProductionTechnology name="Root_Tuber_TennR_IRR_lo">
                        <period year="2015">
                            <agProdChange>-0.003318</agProdChange>
                        </period>
                        <period year="2020">
                            <agProdChange>-0.001702</agProdChange>
                        </period>
                        <period year="2025">
                            <agProdChange>7.8e-05</agProdChange>
                        </period>
                        <period year="2030">
                            <agProdChange>-0.005128</agProdChange>
                        </period>
                        <period year="2035">
                            <agProdChange>-0.00388</agProdChange>
                        </period>
                        <period year="2040">
                            <agProdChange>-0.005643</agProdChange>
                        </period>
                        <period year="2045">
                            <agProdChange>-0.006679</agProdChange>
                        </period>
                        <period year="2050">
                            <agProdChange>-0.006261</agProdChange>
                        </period>
                        <period year="2055">
                            <agProdChange>-0.012649</agProdChange>
                        </period>
                        <period year="2060">
                            <agProdChange>-0.009175</agProdChange>
                        </period>
                        <period year="2065">
                            <agProdChange>-0.012966</agProdChange>
                        </period>
                        <period year="2070">
                            <agProdChange>-0.005004</agProdChange>
                        </period>
                        <period year="2075">
                            <agProdChange>-0.013873</agProdChange>
                        </period>
                        <period year="2080">
                            <agProdChange>-0.019793</agProdChange>
                        </period>
                        <period year="2085">
                            <agProdChange>-0.01901</agProdChange>
                        </period>
                        <period year="2090">
                            <agProdChange>-0.00707</agProdChange>
                        </period>
                        <period year="2095">
                            <agProdChange>-0.011926</agProdChange>
                        </period>
                        <period year="2100">
                            <agProdChange>-0.017423</agProdChange>
                        </period>
                    </AgProductionTechnology>
                    <AgProductionTechnology name="Root_Tuber_TennR_RFD_hi">
                        <period year="2015">
                            <agProdChange>-0.007717</agProdChange>
                        </period>
                        <period year="2020">
                            <agProdChange>-0.004504</agProdChange>
                        </period>
                        <period year="2025">
                            <agProdChange>0.002642</agProdChange>
                        </period>
                        <period year="2030">
                            <agProdChange>-0.004659</agProdChange>
                        </period>
                        <period year="2035">
                            <agProdChange>-0.005956</agProdChange>
                        </period>
                        <period year="2040">
                            <agProdChange>-0.004109</agProdChange>
                        </period>
                        <period year="2045">
                            <agProdChange>-0.002551</agProdChange>
                        </period>
                        <period year="2050">
                            <agProdChange>0.000402</agProdChange>
                        </period>
                        <period year="2055">
                            <agProdChange>-0.012261</agProdChange>
                        </period>
                        <period year="2060">
                            <agProdChange>-0.001971</agProdChange>
                        </period>
                        <period year="2065">
                            <agProdChange>-0.003595</agProdChange>
                        </period>
                        <period year="2070">
                            <agProdChange>-0.000377</agProdChange>
                        </period>
                        <period year="2075">
                            <agProdChange>-0.00893</agProdChange>
                        </period>
                        <period year="2080">
                            <agProdChange>-0.014391</agProdChange>
                        </period>
                        <period year="2085">
                            <agProdChange>-0.006455</agProdChange>
                        </period>
                        <period year="2090">
                            <agProdChange>-0.00077</agProdChange>
                        </period>
                        <period year="2095">
                            <agProdChange>-0.00583</agProdChange>
                        </period>
                        <period year="2100">
                            <agProdChange>-0.020429</agProdChange>
                        </period>
                    </AgProductionTechnology>
                    <AgProductionTechnology name="Root_Tuber_TennR_RFD_lo">
                        <period year="2015">
                            <agProdChange>-0.007717</agProdChange>
                        </period>
                        <period year="2020">
                            <agProdChange>-0.004504</agProdChange>
                        </period>
                        <period year="2025">
                            <agProdChange>0.002642</agProdChange>
                        </period>
                        <period year="2030">
                            <agProdChange>-0.004659</agProdChange>
                        </period>
                        <period year="2035">
                            <agProdChange>-0.005956</agProdChange>
                        </period>
                        <period year="2040">
                            <agProdChange>-0.004109</agProdChange>
                        </period>
                        <period year="2045">
                            <agProdChange>-0.002551</agProdChange>
                        </period>
                        <period year="2050">
                            <agProdChange>0.000402</agProdChange>
                        </period>
                        <period year="2055">
                            <agProdChange>-0.012261</agProdChange>
                        </period>
                        <period year="2060">
                            <agProdChange>-0.001971</agProdChange>
                        </period>
                        <period year="2065">
                            <agProdChange>-0.003595</agProdChange>
                        </period>
                        <period year="2070">
                            <agProdChange>-0.000377</agProdChange>
                        </period>
                        <period year="2075">
                            <agProdChange>-0.00893</agProdChange>
                        </period>
                        <period year="2080">
                            <agProdChange>-0.014391</agProdChange>
                        </period>
                        <period year="2085">
                            <agProdChange>-0.006455</agProdChange>
                        </period>
                        <period year="2090">
                            <agProdChange>-0.00077</agProdChange>
                        </period>
                        <period year="2095">
                            <agProdChange>-0.00583</agProdChange>
                        </period>
                        <period year="2100">
                            <agProdChange>-0.020429</agProdChange>
                        </period>
                    </AgProductionTechnology>
                </AgSupplySubsector>
                <AgSupplySubsector name="Root_Tuber_RioGrande">
                    <AgProductionTechnology name="Root_Tuber_RioGrande_IRR_hi">
                        <period year="2015">
                            <agProdChange>0.000304</agProdChange>
                        </period>
                        <period year="2020">
                            <agProdChange>0.000333</agProdChange>
                        </period>
                        <period year="2025">
                            <agProdChange>0.00063</agProdChange>
                        </period>
                        <period year="2030">
                            <agProdChange>-0.005531</agProdChange>
                        </period>
                        <period year="2035">
                            <agProdChange>-0.000184</agProdChange>
                        </period>
                        <period year="2040">
                            <agProdChange>-0.000311</agProdChange>
                        </period>
                        <period year="2045">
                            <agProdChange>-0.007043</agProdChange>
                        </period>
                        <period year="2050">
                            <agProdChange>-0.004462</agProdChange>
                        </period>
                        <period year="2055">
                            <agProdChange>-0.006561</agProdChange>
                        </period>
                        <period year="2060">
                            <agProdChange>-0.005953</agProdChange>
                        </period>
                        <period year="2065">
                            <agProdChange>-0.009967</agProdChange>
                        </period>
                        <period year="2070">
                            <agProdChange>-0.004397</agProdChange>
                        </period>
                        <period year="2075">
                            <agProdChange>-0.017331</agProdChange>
                        </period>
                        <period year="2080">
                            <agProdChange>-0.011802</agProdChange>
                        </period>
                        <period year="2085">
                            <agProdChange>-0.014398</agProdChange>
                        </period>
                        <period year="2090">
                            <agProdChange>-0.007915</agProdChange>
                        </period>
                        <period year="2095">
                            <agProdChange>-0.008916</agProdChange>
                        </period>
                        <period year="2100">
                            <agProdChange>-0.009029</agProdChange>
                        </period>
                    </AgProductionTechnology>
                    <AgProductionTechnology name="Root_Tuber_RioGrande_IRR_lo">
                        <period year="2015">
                            <agProdChange>0.000304</agProdChange>
                        </period>
                        <period year="2020">
                            <agProdChange>0.000333</agProdChange>
                        </period>
                        <period year="2025">
                            <agProdChange>0.00063</agProdChange>
                        </period>
                        <period year="2030">
                            <agProdChange>-0.005531</agProdChange>
                        </period>
                        <period year="2035">
                            <agProdChange>-0.000184</agProdChange>
                        </period>
                        <period year="2040">
                            <agProdChange>-0.000311</agProdChange>
                        </period>
                        <period year="2045">
                            <agProdChange>-0.007043</agProdChange>
                        </period>
                        <period year="2050">
                            <agProdChange>-0.004462</agProdChange>
                        </period>
                        <period year="2055">
                            <agProdChange>-0.006561</agProdChange>
                        </period>
                        <period year="2060">
                            <agProdChange>-0.005953</agProdChange>
                        </period>
                        <period year="2065">
                            <agProdChange>-0.009967</agProdChange>
                        </period>
                        <period year="2070">
                            <agProdChange>-0.004397</agProdChange>
                        </period>
                        <period year="2075">
                            <agProdChange>-0.017331</agProdChange>
                        </period>
                        <period year="2080">
                            <agProdChange>-0.011802</agProdChange>
                        </period>
                        <period year="2085">
                            <agProdChange>-0.014398</agProdChange>
                        </period>
                        <period year="2090">
                            <agProdChange>-0.007915</agProdChange>
                        </period>
                        <period year="2095">
                            <agProdChange>-0.008916</agProdChange>
                        </period>
                        <period year="2100">
                            <agProdChange>-0.009029</agProdChange>
                        </period>
                    </AgProductionTechnology>
                    <AgProductionTechnology name="Root_Tuber_RioGrande_RFD_hi">
                        <period year="2015">
                            <agProdChange>0.002437</agProdChange>
                        </period>
                        <period year="2020">
                            <agProdChange>0.005962</agProdChange>
                        </period>
                        <period year="2025">
                            <agProdChange>-0.004734</agProdChange>
                        </period>
                        <period year="2030">
                            <agProdChange>-0.021182</agProdChange>
                        </period>
                        <period year="2035">
                            <agProdChange>0.007218</agProdChange>
                        </period>
                        <period year="2040">
                            <agProdChange>0.012788</agProdChange>
                        </period>
                        <period year="2045">
                            <agProdChange>-0.015684</agProdChange>
                        </period>
                        <period year="2050">
                            <agProdChange>-0.013235</agProdChange>
                        </period>
                        <period year="2055">
                            <agProdChange>-0.002811</agProdChange>
                        </period>
                        <period year="2060">
                            <agProdChange>-0.007381</agProdChange>
                        </period>
                        <period year="2065">
                            <agProdChange>-0.016272</agProdChange>
                        </period>
                        <period year="2070">
                            <agProdChange>-0.011058</agProdChange>
                        </period>
                        <period year="2075">
                            <agProdChange>-0.051597</agProdChange>
                        </period>
                        <period year="2080">
                            <agProdChange>-0.020771</agProdChange>
                        </period>
                        <period year="2085">
                            <agProdChange>-0.02499</agProdChange>
                        </period>
                        <period year="2090">
                            <agProdChange>-0.027466</agProdChange>
                        </period>
                        <period year="2095">
                            <agProdChange>-0.023038</agProdChange>
                        </period>
                        <period year="2100">
                            <agProdChange>-0.019277</agProdChange>
                        </period>
                    </AgProductionTechnology>
                    <AgProductionTechnology name="Root_Tuber_RioGrande_RFD_lo">
                        <period year="2015">
                            <agProdChange>0.002437</agProdChange>
                        </period>
                        <period year="2020">
                            <agProdChange>0.005962</agProdChange>
                        </period>
                        <period year="2025">
                            <agProdChange>-0.004734</agProdChange>
                        </period>
                        <period year="2030">
                            <agProdChange>-0.021182</agProdChange>
                        </period>
                        <period year="2035">
                            <agProdChange>0.007218</agProdChange>
                        </period>
                        <period year="2040">
                            <agProdChange>0.012788</agProdChange>
                        </period>
                        <period year="2045">
                            <agProdChange>-0.015684</agProdChange>
                        </period>
                        <period year="2050">
                            <agProdChange>-0.013235</agProdChange>
                        </period>
                        <period year="2055">
                            <agProdChange>-0.002811</agProdChange>
                        </period>
                        <period year="2060">
                            <agProdChange>-0.007381</agProdChange>
                        </period>
                        <period year="2065">
                            <agProdChange>-0.016272</agProdChange>
                        </period>
                        <period year="2070">
                            <agProdChange>-0.011058</agProdChange>
                        </period>
                        <period year="2075">
                            <agProdChange>-0.051597</agProdChange>
                        </period>
                        <period year="2080">
                            <agProdChange>-0.020771</agProdChange>
                        </period>
                        <period year="2085">
                            <agProdChange>-0.02499</agProdChange>
                        </period>
                        <period year="2090">
                            <agProdChange>-0.027466</agProdChange>
                        </period>
                        <period year="2095">
                            <agProdChange>-0.023038</agProdChange>
                        </period>
                        <period year="2100">
                            <agProdChange>-0.019277</agProdChange>
                        </period>
                    </AgProductionTechnology>
                </AgSupplySubsector>
                <AgSupplySubsector name="Root_Tuber_UsaCstNE">
                    <AgProductionTechnology name="Root_Tuber_UsaCstNE_IRR_hi">
                        <period year="2015">
                            <agProdChange>0.0057</agProdChange>
                        </period>
                        <period year="2020">
                            <agProdChange>0.004723</agProdChange>
                        </period>
                        <period year="2025">
                            <agProdChange>0.005625</agProdChange>
                        </period>
                        <period year="2030">
                            <agProdChange>0.006496</agProdChange>
                        </period>
                        <period year="2035">
                            <agProdChange>0.006468</agProdChange>
                        </period>
                        <period year="2040">
                            <agProdChange>0.00614</agProdChange>
                        </period>
                        <period year="2045">
                            <agProdChange>0.004792</agProdChange>
                        </period>
                        <period year="2050">
                            <agProdChange>0.005456</agProdChange>
                        </period>
                        <period year="2055">
                            <agProdChange>0.003836</agProdChange>
                        </period>
                        <period year="2060">
                            <agProdChange>0.004156</agProdChange>
                        </period>
                        <period year="2065">
                            <agProdChange>0.002937</agProdChange>
                        </period>
                        <period year="2070">
                            <agProdChange>0.003483</agProdChange>
                        </period>
                        <period year="2075">
                            <agProdChange>0.006355</agProdChange>
                        </period>
                        <period year="2080">
                            <agProdChange>0.002021</agProdChange>
                        </period>
                        <period year="2085">
                            <agProdChange>0.0013</agProdChange>
                        </period>
                        <period year="2090">
                            <agProdChange>0.0012</agProdChange>
                        </period>
                        <period year="2095">
                            <agProdChange>0.001</agProdChange>
                        </period>
                        <period year="2100">
                            <agProdChange>0.001</agProdChange>
                        </period>
                    </AgProductionTechnology>
                    <AgProductionTechnology name="Root_Tuber_UsaCstNE_IRR_lo">
                        <period year="2015">
                            <agProdChange>0.0057</agProdChange>
                        </period>
                        <period year="2020">
                            <agProdChange>0.004723</agProdChange>
                        </period>
                        <period year="2025">
                            <agProdChange>0.005625</agProdChange>
                        </period>
                        <period year="2030">
                            <agProdChange>0.006496</agProdChange>
                        </period>
                        <period year="2035">
                            <agProdChange>0.006468</agProdChange>
                        </period>
                        <period year="2040">
                            <agProdChange>0.00614</agProdChange>
                        </period>
                        <period year="2045">
                            <agProdChange>0.004792</agProdChange>
                        </period>
                        <period year="2050">
                            <agProdChange>0.005456</agProdChange>
                        </period>
                        <period year="2055">
                            <agProdChange>0.003836</agProdChange>
                        </period>
                        <period year="2060">
                            <agProdChange>0.004156</agProdChange>
                        </period>
                        <period year="2065">
                            <agProdChange>0.002937</agProdChange>
                        </period>
                        <period year="2070">
                            <agProdChange>0.003483</agProdChange>
                        </period>
                        <period year="2075">
                            <agProdChange>0.006355</agProdChange>
                        </period>
                        <period year="2080">
                            <agProdChange>0.002021</agProdChange>
                        </period>
                        <period year="2085">
                            <agProdChange>0.0013</agProdChange>
                        </period>
                        <period year="2090">
                            <agProdChange>0.0012</agProdChange>
                        </period>
                        <period year="2095">
                            <agProdChange>0.001</agProdChange>
                        </period>
                        <period year="2100">
                            <agProdChange>0.001</agProdChange>
                        </period>
                    </AgProductionTechnology>
                    <AgProductionTechnology name="Root_Tuber_UsaCstNE_RFD_hi">
                        <period year="2015">
                            <agProdChange>0.0019</agProdChange>
                        </period>
                        <period year="2020">
                            <agProdChange>0.0019</agProdChange>
                        </period>
                        <period year="2025">
                            <agProdChange>0.0019</agProdChange>
                        </period>
                        <period year="2030">
                            <agProdChange>0.0018</agProdChange>
                        </period>
                        <period year="2035">
                            <agProdChange>0.0019</agProdChange>
                        </period>
                        <period year="2040">
                            <agProdChange>0.0019</agProdChange>
                        </period>
                        <period year="2045">
                            <agProdChange>0.0019</agProdChange>
                        </period>
                        <period year="2050">
                            <agProdChange>0.0018</agProdChange>
                        </period>
                        <period year="2055">
                            <agProdChange>0.002</agProdChange>
                        </period>
                        <period year="2060">
                            <agProdChange>0.002</agProdChange>
                        </period>
                        <period year="2065">
                            <agProdChange>0.002</agProdChange>
                        </period>
                        <period year="2070">
                            <agProdChange>0.0018</agProdChange>
                        </period>
                        <period year="2075">
                            <agProdChange>0.0017</agProdChange>
                        </period>
                        <period year="2080">
                            <agProdChange>0.0015</agProdChange>
                        </period>
                        <period year="2085">
                            <agProdChange>0.0013</agProdChange>
                        </period>
                        <period year="2090">
                            <agProdChange>0.0012</agProdChange>
                        </period>
                        <period year="2095">
                            <agProdChange>0.001</agProdChange>
                        </period>
                        <period year="2100">
                            <agProdChange>0.001</agProdChange>
                        </period>
                    </AgProductionTechnology>
                    <AgProductionTechnology name="Root_Tuber_UsaCstNE_RFD_lo">
                        <period year="2015">
                            <agProdChange>0.0019</agProdChange>
                        </period>
                        <period year="2020">
                            <agProdChange>0.0019</agProdChange>
                        </period>
                        <period year="2025">
                            <agProdChange>0.0019</agProdChange>
                        </period>
                        <period year="2030">
                            <agProdChange>0.0018</agProdChange>
                        </period>
                        <period year="2035">
                            <agProdChange>0.0019</agProdChange>
                        </period>
                        <period year="2040">
                            <agProdChange>0.0019</agProdChange>
                        </period>
                        <period year="2045">
                            <agProdChange>0.0019</agProdChange>
                        </period>
                        <period year="2050">
                            <agProdChange>0.0018</agProdChange>
                        </period>
                        <period year="2055">
                            <agProdChange>0.002</agProdChange>
                        </period>
                        <period year="2060">
                            <agProdChange>0.002</agProdChange>
                        </period>
                        <period year="2065">
                            <agProdChange>0.002</agProdChange>
                        </period>
                        <period year="2070">
                            <agProdChange>0.0018</agProdChange>
                        </period>
                        <period year="2075">
                            <agProdChange>0.0017</agProdChange>
                        </period>
                        <period year="2080">
                            <agProdChange>0.0015</agProdChange>
                        </period>
                        <period year="2085">
                            <agProdChange>0.0013</agProdChange>
                        </period>
                        <period year="2090">
                            <agProdChange>0.0012</agProdChange>
                        </period>
                        <period year="2095">
                            <agProdChange>0.001</agProdChange>
                        </period>
                        <period year="2100">
                            <agProdChange>0.001</agProdChange>
                        </period>
                    </AgProductionTechnology>
                </AgSupplySubsector>
                <AgSupplySubsector name="Root_Tuber_UsaCstE">
                    <AgProductionTechnology name="Root_Tuber_UsaCstE_IRR_hi">
                        <period year="2015">
                            <agProdChange>-0.016875</agProdChange>
                        </period>
                        <period year="2020">
                            <agProdChange>-0.004777</agProdChange>
                        </period>
                        <period year="2025">
                            <agProdChange>0.006418</agProdChange>
                        </period>
                        <period year="2030">
                            <agProdChange>-0.00293</agProdChange>
                        </period>
                        <period year="2035">
                            <agProdChange>-0.002208</agProdChange>
                        </period>
                        <period year="2040">
                            <agProdChange>-0.003633</agProdChange>
                        </period>
                        <period year="2045">
                            <agProdChange>-0.002538</agProdChange>
                        </period>
                        <period year="2050">
                            <agProdChange>-0.003164</agProdChange>
                        </period>
                        <period year="2055">
                            <agProdChange>-0.004664</agProdChange>
                        </period>
                        <period year="2060">
                            <agProdChange>-0.005951</agProdChange>
                        </period>
                        <period year="2065">
                            <agProdChange>-0.007085</agProdChange>
                        </period>
                        <period year="2070">
                            <agProdChange>-0.001739</agProdChange>
                        </period>
                        <period year="2075">
                            <agProdChange>0.001509</agProdChange>
                        </period>
                        <period year="2080">
                            <agProdChange>-0.003625</agProdChange>
                        </period>
                        <period year="2085">
                            <agProdChange>-0.004629</agProdChange>
                        </period>
                        <period year="2090">
                            <agProdChange>-0.007504</agProdChange>
                        </period>
                        <period year="2095">
                            <agProdChange>-0.008056</agProdChange>
                        </period>
                        <period year="2100">
                            <agProdChange>-0.012752</agProdChange>
                        </period>
                    </AgProductionTechnology>
                    <AgProductionTechnology name="Root_Tuber_UsaCstE_IRR_lo">
                        <period year="2015">
                            <agProdChange>-0.016875</agProdChange>
                        </period>
                        <period year="2020">
                            <agProdChange>-0.004777</agProdChange>
                        </period>
                        <period year="2025">
                            <agProdChange>0.006418</agProdChange>
                        </period>
                        <period year="2030">
                            <agProdChange>-0.00293</agProdChange>
                        </period>
                        <period year="2035">
                            <agProdChange>-0.002208</agProdChange>
                        </period>
                        <period year="2040">
                            <agProdChange>-0.003633</agProdChange>
                        </period>
                        <period year="2045">
                            <agProdChange>-0.002538</agProdChange>
                        </period>
                        <period year="2050">
                            <agProdChange>-0.003164</agProdChange>
                        </period>
                        <period year="2055">
                            <agProdChange>-0.004664</agProdChange>
                        </period>
                        <period year="2060">
                            <agProdChange>-0.005951</agProdChange>
                        </period>
                        <period year="2065">
                            <agProdChange>-0.007085</agProdChange>
                        </period>
                        <period year="2070">
                            <agProdChange>-0.001739</agProdChange>
                        </period>
                        <period year="2075">
                            <agProdChange>0.001509</agProdChange>
                        </period>
                        <period year="2080">
                            <agProdChange>-0.003625</agProdChange>
                        </period>
                        <period year="2085">
                            <agProdChange>-0.004629</agProdChange>
                        </period>
                        <period year="2090">
                            <agProdChange>-0.007504</agProdChange>
                        </period>
                        <period year="2095">
                            <agProdChange>-0.008056</agProdChange>
                        </period>
                        <period year="2100">
                            <agProdChange>-0.012752</agProdChange>
                        </period>
                    </AgProductionTechnology>
                    <AgProductionTechnology name="Root_Tuber_UsaCstE_RFD_hi">
                        <period year="2015">
                            <agProdChange>-0.009324</agProdChange>
                        </period>
                        <period year="2020">
                            <agProdChange>-0.004247</agProdChange>
                        </period>
                        <period year="2025">
                            <agProdChange>0.002945</agProdChange>
                        </period>
                        <period year="2030">
                            <agProdChange>-0.002834</agProdChange>
                        </period>
                        <period year="2035">
                            <agProdChange>-0.000572</agProdChange>
                        </period>
                        <period year="2040">
                            <agProdChange>-0.007422</agProdChange>
                        </period>
                        <period year="2045">
                            <agProdChange>-0.003553</agProdChange>
                        </period>
                        <period year="2050">
                            <agProdChange>-0.003915</agProdChange>
                        </period>
                        <period year="2055">
                            <agProdChange>-0.004277</agProdChange>
                        </period>
                        <period year="2060">
                            <agProdChange>-0.006318</agProdChange>
                        </period>
                        <period year="2065">
                            <agProdChange>-0.008582</agProdChange>
                        </period>
                        <period year="2070">
                            <agProdChange>-0.002595</agProdChange>
                        </period>
                        <period year="2075">
                            <agProdChange>-0.003733</agProdChange>
                        </period>
                        <period year="2080">
                            <agProdChange>-0.005506</agProdChange>
                        </period>
                        <period year="2085">
                            <agProdChange>-0.00606</agProdChange>
                        </period>
                        <period year="2090">
                            <agProdChange>-0.007105</agProdChange>
                        </period>
                        <period year="2095">
                            <agProdChange>-0.006353</agProdChange>
                        </period>
                        <period year="2100">
                            <agProdChange>-0.006202</agProdChange>
                        </period>
                    </AgProductionTechnology>
                    <AgProductionTechnology name="Root_Tuber_UsaCstE_RFD_lo">
                        <period year="2015">
                            <agProdChange>-0.009324</agProdChange>
                        </period>
                        <period year="2020">
                            <agProdChange>-0.004247</agProdChange>
                        </period>
                        <period year="2025">
                            <agProdChange>0.002945</agProdChange>
                        </period>
                        <period year="2030">
                            <agProdChange>-0.002834</agProdChange>
                        </period>
                        <period year="2035">
                            <agProdChange>-0.000572</agProdChange>
                        </period>
                        <period year="2040">
                            <agProdChange>-0.007422</agProdChange>
                        </period>
                        <period year="2045">
                            <agProdChange>-0.003553</agProdChange>
                        </period>
                        <period year="2050">
                            <agProdChange>-0.003915</agProdChange>
                        </period>
                        <period year="2055">
                            <agProdChange>-0.004277</agProdChange>
                        </period>
                        <period year="2060">
                            <agProdChange>-0.006318</agProdChange>
                        </period>
                        <period year="2065">
                            <agProdChange>-0.008582</agProdChange>
                        </period>
                        <period year="2070">
                            <agProdChange>-0.002595</agProdChange>
                        </period>
                        <period year="2075">
                            <agProdChange>-0.003733</agProdChange>
                        </period>
                        <period year="2080">
                            <agProdChange>-0.005506</agProdChange>
                        </period>
                        <period year="2085">
                            <agProdChange>-0.00606</agProdChange>
                        </period>
                        <period year="2090">
                            <agProdChange>-0.007105</agProdChange>
                        </period>
                        <period year="2095">
                            <agProdChange>-0.006353</agProdChange>
                        </period>
                        <period year="2100">
                            <agProdChange>-0.006202</agProdChange>
                        </period>
                    </AgProductionTechnology>
                </AgSupplySubsector>
            </AgSupplySector>
            <AgSupplySector name="Corn">
                <AgSupplySubsector name="Corn_NelsonR">
                    <AgProductionTechnology name="Corn_NelsonR_IRR_hi">
                        <period year="2015">
                            <agProdChange>0.011358</agProdChange>
                        </period>
                        <period year="2020">
                            <agProdChange>0.009908</agProdChange>
                        </period>
                        <period year="2025">
                            <agProdChange>0.00597</agProdChange>
                        </period>
                        <period year="2030">
                            <agProdChange>0.007597</agProdChange>
                        </period>
                        <period year="2035">
                            <agProdChange>0.003885</agProdChange>
                        </period>
                        <period year="2040">
                            <agProdChange>0.005203</agProdChange>
                        </period>
                        <period year="2045">
                            <agProdChange>-0.000904</agProdChange>
                        </period>
                        <period year="2050">
                            <agProdChange>-0.00521</agProdChange>
                        </period>
                        <period year="2055">
                            <agProdChange>-0.005809</agProdChange>
                        </period>
                        <period year="2060">
                            <agProdChange>-0.008671</agProdChange>
                        </period>
                        <period year="2065">
                            <agProdChange>-0.002364</agProdChange>
                        </period>
                        <period year="2070">
                            <agProdChange>-0.002004</agProdChange>
                        </period>
                        <period year="2075">
                            <agProdChange>-0.003672</agProdChange>
                        </period>
                        <period year="2080">
                            <agProdChange>-0.008893</agProdChange>
                        </period>
                        <period year="2085">
                            <agProdChange>-0.000412</agProdChange>
                        </period>
                        <period year="2090">
                            <agProdChange>-0.003727</agProdChange>
                        </period>
                        <period year="2095">
                            <agProdChange>0.002376</agProdChange>
                        </period>
                        <period year="2100">
                            <agProdChange>-0.004663</agProdChange>
                        </period>
                    </AgProductionTechnology>
                    <AgProductionTechnology name="Corn_NelsonR_IRR_lo">
                        <period year="2015">
                            <agProdChange>0.011358</agProdChange>
                        </period>
                        <period year="2020">
                            <agProdChange>0.009908</agProdChange>
                        </period>
                        <period year="2025">
                            <agProdChange>0.00597</agProdChange>
                        </period>
                        <period year="2030">
                            <agProdChange>0.007597</agProdChange>
                        </period>
                        <period year="2035">
                            <agProdChange>0.003885</agProdChange>
                        </period>
                        <period year="2040">
                            <agProdChange>0.005203</agProdChange>
                        </period>
                        <period year="2045">
                            <agProdChange>-0.000904</agProdChange>
                        </period>
                        <period year="2050">
                            <agProdChange>-0.00521</agProdChange>
                        </period>
                        <period year="2055">
                            <agProdChange>-0.005809</agProdChange>
                        </period>
                        <period year="2060">
                            <agProdChange>-0.008671</agProdChange>
                        </period>
                        <period year="2065">
                            <agProdChange>-0.002364</agProdChange>
                        </period>
                        <period year="2070">
                            <agProdChange>-0.002004</agProdChange>
                        </period>
                        <period year="2075">
                            <agProdChange>-0.003672</agProdChange>
                        </period>
                        <period year="2080">
                            <agProdChange>-0.008893</agProdChange>
                        </period>
                        <period year="2085">
                            <agProdChange>-0.000412</agProdChange>
                        </period>
                        <period year="2090">
                            <agProdChange>-0.003727</agProdChange>
                        </period>
                        <period year="2095">
                            <agProdChange>0.002376</agProdChange>
                        </period>
                        <period year="2100">
                            <agProdChange>-0.004663</agProdChange>
                        </period>
                    </AgProductionTechnology>
                    <AgProductionTechnology name="Corn_NelsonR_RFD_hi">
                        <period year="2015">
                            <agProdChange>0.007045</agProdChange>
                        </period>
                        <period year="2020">
                            <agProdChange>0.017794</agProdChange>
                        </period>
                        <period year="2025">
                            <agProdChange>0.001793</agProdChange>
                        </period>
                        <period year="2030">
                            <agProdChange>0.005395</agProdChange>
                        </period>
                        <period year="2035">
                            <agProdChange>0.003555</agProdChange>
                        </period>
                        <period year="2040">
                            <agProdChange>0.00476</agProdChange>
                        </period>
                        <period year="2045">
                            <agProdChange>0.001066</agProdChange>
                        </period>
                        <period year="2050">
                            <agProdChange>-0.0119</agProdChange>
                        </period>
                        <period year="2055">
                            <agProdChange>-0.010174</agProdChange>
                        </period>
                        <period year="2060">
                            <agProdChange>-0.005973</agProdChange>
                        </period>
                        <period year="2065">
                            <agProdChange>-0.000879</agProdChange>
                        </period>
                        <period year="2070">
                            <agProdChange>0.001222</agProdChange>
                        </period>
                        <period year="2075">
                            <agProdChange>0.001001</agProdChange>
                        </period>
                        <period year="2080">
                            <agProdChange>-0.006235</agProdChange>
                        </period>
                        <period year="2085">
                            <agProdChange>0.0017</agProdChange>
                        </period>
                        <period year="2090">
                            <agProdChange>0.002778</agProdChange>
                        </period>
                        <period year="2095">
                            <agProdChange>0.006441</agProdChange>
                        </period>
                        <period year="2100">
                            <agProdChange>-0.00768</agProdChange>
                        </period>
                    </AgProductionTechnology>
                    <AgProductionTechnology name="Corn_NelsonR_RFD_lo">
                        <period year="2015">
                            <agProdChange>0.007045</agProdChange>
                        </period>
                        <period year="2020">
                            <agProdChange>0.017794</agProdChange>
                        </period>
                        <period year="2025">
                            <agProdChange>0.001793</agProdChange>
                        </period>
                        <period year="2030">
                            <agProdChange>0.005395</agProdChange>
                        </period>
                        <period year="2035">
                            <agProdChange>0.003555</agProdChange>
                        </period>
                        <period year="2040">
                            <agProdChange>0.00476</agProdChange>
                        </period>
                        <period year="2045">
                            <agProdChange>0.001066</agProdChange>
                        </period>
                        <period year="2050">
                            <agProdChange>-0.0119</agProdChange>
                        </period>
                        <period year="2055">
                            <agProdChange>-0.010174</agProdChange>
                        </period>
                        <period year="2060">
                            <agProdChange>-0.005973</agProdChange>
                        </period>
                        <period year="2065">
                            <agProdChange>-0.000879</agProdChange>
                        </period>
                        <period year="2070">
                            <agProdChange>0.001222</agProdChange>
                        </period>
                        <period year="2075">
                            <agProdChange>0.001001</agProdChange>
                        </period>
                        <period year="2080">
                            <agProdChange>-0.006235</agProdChange>
                        </period>
                        <period year="2085">
                            <agProdChange>0.0017</agProdChange>
                        </period>
                        <period year="2090">
                            <agProdChange>0.002778</agProdChange>
                        </period>
                        <period year="2095">
                            <agProdChange>0.006441</agProdChange>
                        </period>
                        <period year="2100">
                            <agProdChange>-0.00768</agProdChange>
                        </period>
                    </AgProductionTechnology>
                </AgSupplySubsector>
                <AgSupplySubsector name="Corn_FraserR">
                    <AgProductionTechnology name="Corn_FraserR_IRR_hi">
                        <period year="2015">
                            <agProdChange>0.028149</agProdChange>
                        </period>
                        <period year="2020">
                            <agProdChange>0.006323</agProdChange>
                        </period>
                        <period year="2025">
                            <agProdChange>0.006294</agProdChange>
                        </period>
                        <period year="2030">
                            <agProdChange>-0.019085</agProdChange>
                        </period>
                        <period year="2035">
                            <agProdChange>0.0031</agProdChange>
                        </period>
                        <period year="2040">
                            <agProdChange>0.0031</agProdChange>
                        </period>
                        <period year="2045">
                            <agProdChange>0.003</agProdChange>
                        </period>
                        <period year="2050">
                            <agProdChange>0.003</agProdChange>
                        </period>
                        <period year="2055">
                            <agProdChange>0.0025</agProdChange>
                        </period>
                        <period year="2060">
                            <agProdChange>0.0025</agProdChange>
                        </period>
                        <period year="2065">
                            <agProdChange>0.0025</agProdChange>
                        </period>
                        <period year="2070">
                            <agProdChange>0.0023</agProdChange>
                        </period>
                        <period year="2075">
                            <agProdChange>0.022976</agProdChange>
                        </period>
                        <period year="2080">
                            <agProdChange>-0.00503</agProdChange>
                        </period>
                        <period year="2085">
                            <agProdChange>-0.006035</agProdChange>
                        </period>
                        <period year="2090">
                            <agProdChange>-0.001721</agProdChange>
                        </period>
                        <period year="2095">
                            <agProdChange>-0.001203</agProdChange>
                        </period>
                        <period year="2100">
                            <agProdChange>0.001798</agProdChange>
                        </period>
                    </AgProductionTechnology>
                    <AgProductionTechnology name="Corn_FraserR_IRR_lo">
                        <period year="2015">
                            <agProdChange>0.028149</agProdChange>
                        </period>
                        <period year="2020">
                            <agProdChange>0.006323</agProdChange>
                        </period>
                        <period year="2025">
                            <agProdChange>0.006294</agProdChange>
                        </period>
                        <period year="2030">
                            <agProdChange>-0.019085</agProdChange>
                        </period>
                        <period year="2035">
                            <agProdChange>0.0031</agProdChange>
                        </period>
                        <period year="2040">
                            <agProdChange>0.0031</agProdChange>
                        </period>
                        <period year="2045">
                            <agProdChange>0.003</agProdChange>
                        </period>
                        <period year="2050">
                            <agProdChange>0.003</agProdChange>
                        </period>
                        <period year="2055">
                            <agProdChange>0.0025</agProdChange>
                        </period>
                        <period year="2060">
                            <agProdChange>0.0025</agProdChange>
                        </period>
                        <period year="2065">
                            <agProdChange>0.0025</agProdChange>
                        </period>
                        <period year="2070">
                            <agProdChange>0.0023</agProdChange>
                        </period>
                        <period year="2075">
                            <agProdChange>0.022976</agProdChange>
                        </period>
                        <period year="2080">
                            <agProdChange>-0.00503</agProdChange>
                        </period>
                        <period year="2085">
                            <agProdChange>-0.006035</agProdChange>
                        </period>
                        <period year="2090">
                            <agProdChange>-0.001721</agProdChange>
                        </period>
                        <period year="2095">
                            <agProdChange>-0.001203</agProdChange>
                        </period>
                        <period year="2100">
                            <agProdChange>0.001798</agProdChange>
                        </period>
                    </AgProductionTechnology>
                    <AgProductionTechnology name="Corn_FraserR_RFD_hi">
                        <period year="2015">
                            <agProdChange>0.016527</agProdChange>
                        </period>
                        <period year="2020">
                            <agProdChange>0.010955</agProdChange>
                        </period>
                        <period year="2025">
                            <agProdChange>0.008141</agProdChange>
                        </period>
                        <period year="2030">
                            <agProdChange>0.01098</agProdChange>
                        </period>
                        <period year="2035">
                            <agProdChange>0.00063</agProdChange>
                        </period>
                        <period year="2040">
                            <agProdChange>0.003</agProdChange>
                        </period>
                        <period year="2045">
                            <agProdChange>0.00225</agProdChange>
                        </period>
                        <period year="2050">
                            <agProdChange>0.003285</agProdChange>
                        </period>
                        <period year="2055">
                            <agProdChange>-0.004445</agProdChange>
                        </period>
                        <period year="2060">
                            <agProdChange>-0.004014</agProdChange>
                        </period>
                        <period year="2065">
                            <agProdChange>0.002926</agProdChange>
                        </period>
                        <period year="2070">
                            <agProdChange>-0.000863</agProdChange>
                        </period>
                        <period year="2075">
                            <agProdChange>-0.005511</agProdChange>
                        </period>
                        <period year="2080">
                            <agProdChange>0.001353</agProdChange>
                        </period>
                        <period year="2085">
                            <agProdChange>0.000517</agProdChange>
                        </period>
                        <period year="2090">
                            <agProdChange>-0.000881</agProdChange>
                        </period>
                        <period year="2095">
                            <agProdChange>0.002782</agProdChange>
                        </period>
                        <period year="2100">
                            <agProdChange>0.005878</agProdChange>
                        </period>
                    </AgProductionTechnology>
                    <AgProductionTechnology name="Corn_FraserR_RFD_lo">
                        <period year="2015">
                            <agProdChange>0.016527</agProdChange>
                        </period>
                        <period year="2020">
                            <agProdChange>0.010955</agProdChange>
                        </period>
                        <period year="2025">
                            <agProdChange>0.008141</agProdChange>
                        </period>
                        <period year="2030">
                            <agProdChange>0.01098</agProdChange>
                        </period>
                        <period year="2035">
                            <agProdChange>0.00063</agProdChange>
                        </period>
                        <period year="2040">
                            <agProdChange>0.003</agProdChange>
                        </period>
                        <period year="2045">
                            <agProdChange>0.00225</agProdChange>
                        </period>
                        <period year="2050">
                            <agProdChange>0.003285</agProdChange>
                        </period>
                        <period year="2055">
                            <agProdChange>-0.004445</agProdChange>
                        </period>
                        <period year="2060">
                            <agProdChange>-0.004014</agProdChange>
                        </period>
                        <period year="2065">
                            <agProdChange>0.002926</agProdChange>
                        </period>
                        <period year="2070">
                            <agProdChange>-0.000863</agProdChange>
                        </period>
                        <period year="2075">
                            <agProdChange>-0.005511</agProdChange>
                        </period>
                        <period year="2080">
                            <agProdChange>0.001353</agProdChange>
                        </period>
                        <period year="2085">
                            <agProdChange>0.000517</agProdChange>
                        </period>
                        <period year="2090">
                            <agProdChange>-0.000881</agProdChange>
                        </period>
                        <period year="2095">
                            <agProdChange>0.002782</agProdChange>
                        </period>
                        <period year="2100">
                            <agProdChange>0.005878</agProdChange>
                        </period>
                    </AgProductionTechnology>
                </AgSupplySubsector>
                <AgSupplySubsector name="Corn_MexCstNW">
                    <AgProductionTechnology name="Corn_MexCstNW_IRR_hi">
                        <period year="2015">
                            <agProdChange>-0.000177</agProdChange>
                        </period>
                        <period year="2020">
                            <agProdChange>0.00226</agProdChange>
                        </period>
                        <period year="2025">
                            <agProdChange>-0.000859</agProdChange>
                        </period>
                        <period year="2030">
                            <agProdChange>-0.004831</agProdChange>
                        </period>
                        <period year="2035">
                            <agProdChange>1.8e-05</agProdChange>
                        </period>
                        <period year="2040">
                            <agProdChange>-0.003565</agProdChange>
                        </period>
                        <period year="2045">
                            <agProdChange>-0.009411</agProdChange>
                        </period>
                        <period year="2050">
                            <agProdChange>-0.010721</agProdChange>
                        </period>
                        <period year="2055">
                            <agProdChange>-0.003624</agProdChange>
                        </period>
                        <period year="2060">
                            <agProdChange>-0.01265</agProdChange>
                        </period>
                        <period year="2065">
                            <agProdChange>-0.018216</agProdChange>
                        </period>
                        <period year="2070">
                            <agProdChange>-0.005452</agProdChange>
                        </period>
                        <period year="2075">
                            <agProdChange>-0.027374</agProdChange>
                        </period>
                        <period year="2080">
                            <agProdChange>-0.013959</agProdChange>
                        </period>
                        <period year="2085">
                            <agProdChange>-0.021418</agProdChange>
                        </period>
                        <period year="2090">
                            <agProdChange>-0.01974</agProdChange>
                        </period>
                        <period year="2095">
                            <agProdChange>-0.013248</agProdChange>
                        </period>
                        <period year="2100">
                            <agProdChange>-0.003396</agProdChange>
                        </period>
                    </AgProductionTechnology>
                    <AgProductionTechnology name="Corn_MexCstNW_IRR_lo">
                        <period year="2015">
                            <agProdChange>-0.000177</agProdChange>
                        </period>
                        <period year="2020">
                            <agProdChange>0.00226</agProdChange>
                        </period>
                        <period year="2025">
                            <agProdChange>-0.000859</agProdChange>
                        </period>
                        <period year="2030">
                            <agProdChange>-0.004831</agProdChange>
                        </period>
                        <period year="2035">
                            <agProdChange>1.8e-05</agProdChange>
                        </period>
                        <period year="2040">
                            <agProdChange>-0.003565</agProdChange>
                        </period>
                        <period year="2045">
                            <agProdChange>-0.009411</agProdChange>
                        </period>
                        <period year="2050">
                            <agProdChange>-0.010721</agProdChange>
                        </period>
                        <period year="2055">
                            <agProdChange>-0.003624</agProdChange>
                        </period>
                        <period year="2060">
                            <agProdChange>-0.01265</agProdChange>
                        </period>
                        <period year="2065">
                            <agProdChange>-0.018216</agProdChange>
                        </period>
                        <period year="2070">
                            <agProdChange>-0.005452</agProdChange>
                        </period>
                        <period year="2075">
                            <agProdChange>-0.027374</agProdChange>
                        </period>
                        <period year="2080">
                            <agProdChange>-0.013959</agProdChange>
                        </period>
                        <period year="2085">
                            <agProdChange>-0.021418</agProdChange>
                        </period>
                        <period year="2090">
                            <agProdChange>-0.01974</agProdChange>
                        </period>
                        <period year="2095">
                            <agProdChange>-0.013248</agProdChange>
                        </period>
                        <period year="2100">
                            <agProdChange>-0.003396</agProdChange>
                        </period>
                    </AgProductionTechnology>
                    <AgProductionTechnology name="Corn_MexCstNW_RFD_hi">
                        <period year="2015">
                            <agProdChange>-0.002491</agProdChange>
                        </period>
                        <period year="2020">
                            <agProdChange>0.001456</agProdChange>
                        </period>
                        <period year="2025">
                            <agProdChange>-0.001448</agProdChange>
                        </period>
                        <period year="2030">
                            <agProdChange>-0.008543</agProdChange>
                        </period>
                        <period year="2035">
                            <agProdChange>0.002767</agProdChange>
                        </period>
                        <period year="2040">
                            <agProdChange>-0.003246</agProdChange>
                        </period>
                        <period year="2045">
                            <agProdChange>-0.010581</agProdChange>
                        </period>
                        <period year="2050">
                            <agProdChange>-0.013641</agProdChange>
                        </period>
                        <period year="2055">
                            <agProdChange>-0.001653</agProdChange>
                        </period>
                        <period year="2060">
                            <agProdChange>-0.01237</agProdChange>
                        </period>
                        <period year="2065">
                            <agProdChange>-0.022868</agProdChange>
                        </period>
                        <period year="2070">
                            <agProdChange>-0.005174</agProdChange>
                        </period>
                        <period year="2075">
                            <agProdChange>-0.034211</agProdChange>
                        </period>
                        <period year="2080">
                            <agProdChange>-0.013408</agProdChange>
                        </period>
                        <period year="2085">
                            <agProdChange>-0.027339</agProdChange>
                        </period>
                        <period year="2090">
                            <agProdChange>-0.026468</agProdChange>
                        </period>
                        <period year="2095">
                            <agProdChange>-0.020785</agProdChange>
                        </period>
                        <period year="2100">
                            <agProdChange>0.000457</agProdChange>
                        </period>
                    </AgProductionTechnology>
                    <AgProductionTechnology name="Corn_MexCstNW_RFD_lo">
                        <period year="2015">
                            <agProdChange>-0.002491</agProdChange>
                        </period>
                        <period year="2020">
                            <agProdChange>0.001456</agProdChange>
                        </period>
                        <period year="2025">
                            <agProdChange>-0.001448</agProdChange>
                        </period>
                        <period year="2030">
                            <agProdChange>-0.008543</agProdChange>
                        </period>
                        <period year="2035">
                            <agProdChange>0.002767</agProdChange>
                        </period>
                        <period year="2040">
                            <agProdChange>-0.003246</agProdChange>
                        </period>
                        <period year="2045">
                            <agProdChange>-0.010581</agProdChange>
                        </period>
                        <period year="2050">
                            <agProdChange>-0.013641</agProdChange>
                        </period>
                        <period year="2055">
                            <agProdChange>-0.001653</agProdChange>
                        </period>
                        <period year="2060">
                            <agProdChange>-0.01237</agProdChange>
                        </period>
                        <period year="2065">
                            <agProdChange>-0.022868</agProdChange>
                        </period>
                        <period year="2070">
                            <agProdChange>-0.005174</agProdChange>
                        </period>
                        <period year="2075">
                            <agProdChange>-0.034211</agProdChange>
                        </period>
                        <period year="2080">
                            <agProdChange>-0.013408</agProdChange>
                        </period>
                        <period year="2085">
                            <agProdChange>-0.027339</agProdChange>
                        </period>
                        <period year="2090">
                            <agProdChange>-0.026468</agProdChange>
                        </period>
                        <period year="2095">
                            <agProdChange>-0.020785</agProdChange>
                        </period>
                        <period year="2100">
                            <agProdChange>0.000457</agProdChange>
                        </period>
                    </AgProductionTechnology>
                </AgSupplySubsector>
                <AgSupplySubsector name="Corn_Caribbean">
                    <AgProductionTechnology name="Corn_Caribbean_IRR_hi">
                        <period year="2015">
                            <agProdChange>0.001955</agProdChange>
                        </period>
                        <period year="2020">
                            <agProdChange>0.000632</agProdChange>
                        </period>
                        <period year="2025">
                            <agProdChange>-0.000591</agProdChange>
                        </period>
                        <period year="2030">
                            <agProdChange>0.001794</agProdChange>
                        </period>
                        <period year="2035">
                            <agProdChange>0.000531</agProdChange>
                        </period>
                        <period year="2040">
                            <agProdChange>-0.001358</agProdChange>
                        </period>
                        <period year="2045">
                            <agProdChange>-0.0037</agProdChange>
                        </period>
                        <period year="2050">
                            <agProdChange>-0.003231</agProdChange>
                        </period>
                        <period year="2055">
                            <agProdChange>-0.000799</agProdChange>
                        </period>
                        <period year="2060">
                            <agProdChange>-0.004574</agProdChange>
                        </period>
                        <period year="2065">
                            <agProdChange>-0.004405</agProdChange>
                        </period>
                        <period year="2070">
                            <agProdChange>-0.001237</agProdChange>
                        </period>
                        <period year="2075">
                            <agProdChange>-0.001835</agProdChange>
                        </period>
                        <period year="2080">
                            <agProdChange>-0.004529</agProdChange>
                        </period>
                        <period year="2085">
                            <agProdChange>-0.005755</agProdChange>
                        </period>
                        <period year="2090">
                            <agProdChange>-0.002779</agProdChange>
                        </period>
                        <period year="2095">
                            <agProdChange>-0.00056</agProdChange>
                        </period>
                        <period year="2100">
                            <agProdChange>-0.003869</agProdChange>
                        </period>
                    </AgProductionTechnology>
                    <AgProductionTechnology name="Corn_Caribbean_IRR_lo">
                        <period year="2015">
                            <agProdChange>0.001955</agProdChange>
                        </period>
                        <period year="2020">
                            <agProdChange>0.000632</agProdChange>
                        </period>
                        <period year="2025">
                            <agProdChange>-0.000591</agProdChange>
                        </period>
                        <period year="2030">
                            <agProdChange>0.001794</agProdChange>
                        </period>
                        <period year="2035">
                            <agProdChange>0.000531</agProdChange>
                        </period>
                        <period year="2040">
                            <agProdChange>-0.001358</agProdChange>
                        </period>
                        <period year="2045">
                            <agProdChange>-0.0037</agProdChange>
                        </period>
                        <period year="2050">
                            <agProdChange>-0.003231</agProdChange>
                        </period>
                        <period year="2055">
                            <agProdChange>-0.000799</agProdChange>
                        </period>
                        <period year="2060">
                            <agProdChange>-0.004574</agProdChange>
                        </period>
                        <period year="2065">
                            <agProdChange>-0.004405</agProdChange>
                        </period>
                        <period year="2070">
                            <agProdChange>-0.001237</agProdChange>
                        </period>
                        <period year="2075">
                            <agProdChange>-0.001835</agProdChange>
                        </period>
                        <period year="2080">
                            <agProdChange>-0.004529</agProdChange>
                        </period>
                        <period year="2085">
                            <agProdChange>-0.005755</agProdChange>
                        </period>
                        <period year="2090">
                            <agProdChange>-0.002779</agProdChange>
                        </period>
                        <period year="2095">
                            <agProdChange>-0.00056</agProdChange>
                        </period>
                        <period year="2100">
                            <agProdChange>-0.003869</agProdChange>
                        </period>
                    </AgProductionTechnology>
                    <AgProductionTechnology name="Corn_Caribbean_RFD_hi">
                        <period year="2015">
                            <agProdChange>0.006101</agProdChange>
                        </period>
                        <period year="2020">
                            <agProdChange>-0.004049</agProdChange>
                        </period>
                        <period year="2025">
                            <agProdChange>-0.000877</agProdChange>
                        </period>
                        <period year="2030">
                            <agProdChange>0.007609</agProdChange>
                        </period>
                        <period year="2035">
                            <agProdChange>-0.003065</agProdChange>
                        </period>
                        <period year="2040">
                            <agProdChange>0.000608</agProdChange>
                        </period>
                        <period year="2045">
                            <agProdChange>-0.002349</agProdChange>
                        </period>
                        <period year="2050">
                            <agProdChange>0.003837</agProdChange>
                        </period>
                        <period year="2055">
                            <agProdChange>0.000519</agProdChange>
                        </period>
                        <period year="2060">
                            <agProdChange>-0.001649</agProdChange>
                        </period>
                        <period year="2065">
                            <agProdChange>-0.003221</agProdChange>
                        </period>
                        <period year="2070">
                            <agProdChange>0.008254</agProdChange>
                        </period>
                        <period year="2075">
                            <agProdChange>-0.004463</agProdChange>
                        </period>
                        <period year="2080">
                            <agProdChange>-0.000847</agProdChange>
                        </period>
                        <period year="2085">
                            <agProdChange>0.003353</agProdChange>
                        </period>
                        <period year="2090">
                            <agProdChange>0.006243</agProdChange>
                        </period>
                        <period year="2095">
                            <agProdChange>0.000161</agProdChange>
                        </period>
                        <period year="2100">
                            <agProdChange>-0.006952</agProdChange>
                        </period>
                    </AgProductionTechnology>
                    <AgProductionTechnology name="Corn_Caribbean_RFD_lo">
                        <period year="2015">
                            <agProdChange>0.006101</agProdChange>
                        </period>
                        <period year="2020">
                            <agProdChange>-0.004049</agProdChange>
                        </period>
                        <period year="2025">
                            <agProdChange>-0.000877</agProdChange>
                        </period>
                        <period year="2030">
                            <agProdChange>0.007609</agProdChange>
                        </period>
                        <period year="2035">
                            <agProdChange>-0.003065</agProdChange>
                        </period>
                        <period year="2040">
                            <agProdChange>0.000608</agProdChange>
                        </period>
                        <period year="2045">
                            <agProdChange>-0.002349</agProdChange>
                        </period>
                        <period year="2050">
                            <agProdChange>0.003837</agProdChange>
                        </period>
                        <period year="2055">
                            <agProdChange>0.000519</agProdChange>
                        </period>
                        <period year="2060">
                            <agProdChange>-0.001649</agProdChange>
                        </period>
                        <period year="2065">
                            <agProdChange>-0.003221</agProdChange>
                        </period>
                        <period year="2070">
                            <agProdChange>0.008254</agProdChange>
                        </period>
                        <period year="2075">
                            <agProdChange>-0.004463</agProdChange>
                        </period>
                        <period year="2080">
                            <agProdChange>-0.000847</agProdChange>
                        </period>
                        <period year="2085">
                            <agProdChange>0.003353</agProdChange>
                        </period>
                        <period year="2090">
                            <agProdChange>0.006243</agProdChange>
                        </period>
                        <period year="2095">
                            <agProdChange>0.000161</agProdChange>
                        </period>
                        <period year="2100">
                            <agProdChange>-0.006952</agProdChange>
                        </period>
                    </AgProductionTechnology>
                </AgSupplySubsector>
                <AgSupplySubsector name="Corn_California">
                    <AgProductionTechnology name="Corn_California_IRR_hi">
                        <period year="2015">
                            <agProdChange>0.002828</agProdChange>
                        </period>
                        <period year="2020">
                            <agProdChange>0.004678</agProdChange>
                        </period>
                        <period year="2025">
                            <agProdChange>0.00173</agProdChange>
                        </period>
                        <period year="2030">
                            <agProdChange>0.001695</agProdChange>
                        </period>
                        <period year="2035">
                            <agProdChange>-0.001155</agProdChange>
                        </period>
                        <period year="2040">
                            <agProdChange>-0.000953</agProdChange>
                        </period>
                        <period year="2045">
                            <agProdChange>-0.000117</agProdChange>
                        </period>
                        <period year="2050">
                            <agProdChange>-0.001458</agProdChange>
                        </period>
                        <period year="2055">
                            <agProdChange>-0.002689</agProdChange>
                        </period>
                        <period year="2060">
                            <agProdChange>-0.005916</agProdChange>
                        </period>
                        <period year="2065">
                            <agProdChange>-0.004779</agProdChange>
                        </period>
                        <period year="2070">
                            <agProdChange>-0.001689</agProdChange>
                        </period>
                        <period year="2075">
                            <agProdChange>-0.005111</agProdChange>
                        </period>
                        <period year="2080">
                            <agProdChange>-0.006537</agProdChange>
                        </period>
                        <period year="2085">
                            <agProdChange>-0.00427</agProdChange>
                        </period>
                        <period year="2090">
                            <agProdChange>-0.003606</agProdChange>
                        </period>
                        <period year="2095">
                            <agProdChange>0.001648</agProdChange>
                        </period>
                        <period year="2100">
                            <agProdChange>-0.001963</agProdChange>
                        </period>
                    </AgProductionTechnology>
                    <AgProductionTechnology name="Corn_California_IRR_lo">
                        <period year="2015">
                            <agProdChange>0.002828</agProdChange>
                        </period>
                        <period year="2020">
                            <agProdChange>0.004678</agProdChange>
                        </period>
                        <period year="2025">
                            <agProdChange>0.00173</agProdChange>
                        </period>
                        <period year="2030">
                            <agProdChange>0.001695</agProdChange>
                        </period>
                        <period year="2035">
                            <agProdChange>-0.001155</agProdChange>
                        </period>
                        <period year="2040">
                            <agProdChange>-0.000953</agProdChange>
                        </period>
                        <period year="2045">
                            <agProdChange>-0.000117</agProdChange>
                        </period>
                        <period year="2050">
                            <agProdChange>-0.001458</agProdChange>
                        </period>
                        <period year="2055">
                            <agProdChange>-0.002689</agProdChange>
                        </period>
                        <period year="2060">
                            <agProdChange>-0.005916</agProdChange>
                        </period>
                        <period year="2065">
                            <agProdChange>-0.004779</agProdChange>
                        </period>
                        <period year="2070">
                            <agProdChange>-0.001689</agProdChange>
                        </period>
                        <period year="2075">
                            <agProdChange>-0.005111</agProdChange>
                        </period>
                        <period year="2080">
                            <agProdChange>-0.006537</agProdChange>
                        </period>
                        <period year="2085">
                            <agProdChange>-0.00427</agProdChange>
                        </period>
                        <period year="2090">
                            <agProdChange>-0.003606</agProdChange>
                        </period>
                        <period year="2095">
                            <agProdChange>0.001648</agProdChange>
                        </period>
                        <period year="2100">
                            <agProdChange>-0.001963</agProdChange>
                        </period>
                    </AgProductionTechnology>
                    <AgProductionTechnology name="Corn_California_RFD_hi">
                        <period year="2015">
                            <agProdChange>0.005216</agProdChange>
                        </period>
                        <period year="2020">
                            <agProdChange>0.007026</agProdChange>
                        </period>
                        <period year="2025">
                            <agProdChange>-0.002654</agProdChange>
                        </period>
                        <period year="2030">
                            <agProdChange>0.004186</agProdChange>
                        </period>
                        <period year="2035">
                            <agProdChange>0.000967</agProdChange>
                        </period>
                        <period year="2040">
                            <agProdChange>0.006181</agProdChange>
                        </period>
                        <period year="2045">
                            <agProdChange>0.007045</agProdChange>
                        </period>
                        <period year="2050">
                            <agProdChange>0.001304</agProdChange>
                        </period>
                        <period year="2055">
                            <agProdChange>0.012328</agProdChange>
                        </period>
                        <period year="2060">
                            <agProdChange>0.006839</agProdChange>
                        </period>
                        <period year="2065">
                            <agProdChange>0.002555</agProdChange>
                        </period>
                        <period year="2070">
                            <agProdChange>0.005389</agProdChange>
                        </period>
                        <period year="2075">
                            <agProdChange>0.003182</agProdChange>
                        </period>
                        <period year="2080">
                            <agProdChange>0.011813</agProdChange>
                        </period>
                        <period year="2085">
                            <agProdChange>0.012096</agProdChange>
                        </period>
                        <period year="2090">
                            <agProdChange>0.001777</agProdChange>
                        </period>
                        <period year="2095">
                            <agProdChange>0.009792</agProdChange>
                        </period>
                        <period year="2100">
                            <agProdChange>0.007026</agProdChange>
                        </period>
                    </AgProductionTechnology>
                    <AgProductionTechnology name="Corn_California_RFD_lo">
                        <period year="2015">
                            <agProdChange>0.005216</agProdChange>
                        </period>
                        <period year="2020">
                            <agProdChange>0.007026</agProdChange>
                        </period>
                        <period year="2025">
                            <agProdChange>-0.002654</agProdChange>
                        </period>
                        <period year="2030">
                            <agProdChange>0.004186</agProdChange>
                        </period>
                        <period year="2035">
                            <agProdChange>0.000967</agProdChange>
                        </period>
                        <period year="2040">
                            <agProdChange>0.006181</agProdChange>
                        </period>
                        <period year="2045">
                            <agProdChange>0.007045</agProdChange>
                        </period>
                        <period year="2050">
                            <agProdChange>0.001304</agProdChange>
                        </period>
                        <period year="2055">
                            <agProdChange>0.012328</agProdChange>
                        </period>
                        <period year="2060">
                            <agProdChange>0.006839</agProdChange>
                        </period>
                        <period year="2065">
                            <agProdChange>0.002555</agProdChange>
                        </period>
                        <period year="2070">
                            <agProdChange>0.005389</agProdChange>
                        </period>
                        <period year="2075">
                            <agProdChange>0.003182</agProdChange>
                        </period>
                        <period year="2080">
                            <agProdChange>0.011813</agProdChange>
                        </period>
                        <period year="2085">
                            <agProdChange>0.012096</agProdChange>
                        </period>
                        <period year="2090">
                            <agProdChange>0.001777</agProdChange>
                        </period>
                        <period year="2095">
                            <agProdChange>0.009792</agProdChange>
                        </period>
                        <period year="2100">
                            <agProdChange>0.007026</agProdChange>
                        </period>
                    </AgProductionTechnology>
                </AgSupplySubsector>
                <AgSupplySubsector name="Corn_MissppRN">
                    <AgProductionTechnology name="Corn_MissppRN_IRR_hi">
                        <period year="2015">
                            <agProdChange>0.004889</agProdChange>
                        </period>
                        <period year="2020">
                            <agProdChange>0.008077</agProdChange>
                        </period>
                        <period year="2025">
                            <agProdChange>0.002425</agProdChange>
                        </period>
                        <period year="2030">
                            <agProdChange>0.002328</agProdChange>
                        </period>
                        <period year="2035">
                            <agProdChange>0.001946</agProdChange>
                        </period>
                        <period year="2040">
                            <agProdChange>-0.000977</agProdChange>
                        </period>
                        <period year="2045">
                            <agProdChange>-0.002829</agProdChange>
                        </period>
                        <period year="2050">
                            <agProdChange>-0.002949</agProdChange>
                        </period>
                        <period year="2055">
                            <agProdChange>-0.005238</agProdChange>
                        </period>
                        <period year="2060">
                            <agProdChange>-0.004088</agProdChange>
                        </period>
                        <period year="2065">
                            <agProdChange>0.000446</agProdChange>
                        </period>
                        <period year="2070">
                            <agProdChange>-0.001998</agProdChange>
                        </period>
                        <period year="2075">
                            <agProdChange>-0.004818</agProdChange>
                        </period>
                        <period year="2080">
                            <agProdChange>-0.009696</agProdChange>
                        </period>
                        <period year="2085">
                            <agProdChange>-0.005639</agProdChange>
                        </period>
                        <period year="2090">
                            <agProdChange>-0.002356</agProdChange>
                        </period>
                        <period year="2095">
                            <agProdChange>-0.001244</agProdChange>
                        </period>
                        <period year="2100">
                            <agProdChange>-0.015141</agProdChange>
                        </period>
                    </AgProductionTechnology>
                    <AgProductionTechnology name="Corn_MissppRN_IRR_lo">
                        <period year="2015">
                            <agProdChange>0.004889</agProdChange>
                        </period>
                        <period year="2020">
                            <agProdChange>0.008077</agProdChange>
                        </period>
                        <period year="2025">
                            <agProdChange>0.002425</agProdChange>
                        </period>
                        <period year="2030">
                            <agProdChange>0.002328</agProdChange>
                        </period>
                        <period year="2035">
                            <agProdChange>0.001946</agProdChange>
                        </period>
                        <period year="2040">
                            <agProdChange>-0.000977</agProdChange>
                        </period>
                        <period year="2045">
                            <agProdChange>-0.002829</agProdChange>
                        </period>
                        <period year="2050">
                            <agProdChange>-0.002949</agProdChange>
                        </period>
                        <period year="2055">
                            <agProdChange>-0.005238</agProdChange>
                        </period>
                        <period year="2060">
                            <agProdChange>-0.004088</agProdChange>
                        </period>
                        <period year="2065">
                            <agProdChange>0.000446</agProdChange>
                        </period>
                        <period year="2070">
                            <agProdChange>-0.001998</agProdChange>
                        </period>
                        <period year="2075">
                            <agProdChange>-0.004818</agProdChange>
                        </period>
                        <period year="2080">
                            <agProdChange>-0.009696</agProdChange>
                        </period>
                        <period year="2085">
                            <agProdChange>-0.005639</agProdChange>
                        </period>
                        <period year="2090">
                            <agProdChange>-0.002356</agProdChange>
                        </period>
                        <period year="2095">
                            <agProdChange>-0.001244</agProdChange>
                        </period>
                        <period year="2100">
                            <agProdChange>-0.015141</agProdChange>
                        </period>
                    </AgProductionTechnology>
                    <AgProductionTechnology name="Corn_MissppRN_RFD_hi">
                        <period year="2015">
                            <agProdChange>0.001566</agProdChange>
                        </period>
                        <period year="2020">
                            <agProdChange>0.019653</agProdChange>
                        </period>
                        <period year="2025">
                            <agProdChange>0.002309</agProdChange>
                        </period>
                        <period year="2030">
                            <agProdChange>0.005039</agProdChange>
                        </period>
                        <period year="2035">
                            <agProdChange>0.002677</agProdChange>
                        </period>
                        <period year="2040">
                            <agProdChange>-0.004801</agProdChange>
                        </period>
                        <period year="2045">
                            <agProdChange>-0.006232</agProdChange>
                        </period>
                        <period year="2050">
                            <agProdChange>-0.007959</agProdChange>
                        </period>
                        <period year="2055">
                            <agProdChange>-0.008116</agProdChange>
                        </period>
                        <period year="2060">
                            <agProdChange>-0.006272</agProdChange>
                        </period>
                        <period year="2065">
                            <agProdChange>0.007733</agProdChange>
                        </period>
                        <period year="2070">
                            <agProdChange>-0.002079</agProdChange>
                        </period>
                        <period year="2075">
                            <agProdChange>-0.00029</agProdChange>
                        </period>
                        <period year="2080">
                            <agProdChange>-0.005199</agProdChange>
                        </period>
                        <period year="2085">
                            <agProdChange>-0.004527</agProdChange>
                        </period>
                        <period year="2090">
                            <agProdChange>3.1e-05</agProdChange>
                        </period>
                        <period year="2095">
                            <agProdChange>0.005095</agProdChange>
                        </period>
                        <period year="2100">
                            <agProdChange>-0.027459</agProdChange>
                        </period>
                    </AgProductionTechnology>
                    <AgProductionTechnology name="Corn_MissppRN_RFD_lo">
                        <period year="2015">
                            <agProdChange>0.001566</agProdChange>
                        </period>
                        <period year="2020">
                            <agProdChange>0.019653</agProdChange>
                        </period>
                        <period year="2025">
                            <agProdChange>0.002309</agProdChange>
                        </period>
                        <period year="2030">
                            <agProdChange>0.005039</agProdChange>
                        </period>
                        <period year="2035">
                            <agProdChange>0.002677</agProdChange>
                        </period>
                        <period year="2040">
                            <agProdChange>-0.004801</agProdChange>
                        </period>
                        <period year="2045">
                            <agProdChange>-0.006232</agProdChange>
                        </period>
                        <period year="2050">
                            <agProdChange>-0.007959</agProdChange>
                        </period>
                        <period year="2055">
                            <agProdChange>-0.008116</agProdChange>
                        </period>
                        <period year="2060">
                            <agProdChange>-0.006272</agProdChange>
                        </period>
                        <period year="2065">
                            <agProdChange>0.007733</agProdChange>
                        </period>
                        <period year="2070">
                            <agProdChange>-0.002079</agProdChange>
                        </period>
                        <period year="2075">
                            <agProdChange>-0.00029</agProdChange>
                        </period>
                        <period year="2080">
                            <agProdChange>-0.005199</agProdChange>
                        </period>
                        <period year="2085">
                            <agProdChange>-0.004527</agProdChange>
                        </period>
                        <period year="2090">
                            <agProdChange>3.1e-05</agProdChange>
                        </period>
                        <period year="2095">
                            <agProdChange>0.005095</agProdChange>
                        </period>
                        <period year="2100">
                            <agProdChange>-0.027459</agProdChange>
                        </period>
                    </AgProductionTechnology>
                </AgSupplySubsector>
                <AgSupplySubsector name="Corn_MissppRS">
                    <AgProductionTechnology name="Corn_MissppRS_IRR_hi">
                        <period year="2015">
                            <agProdChange>0.006083</agProdChange>
                        </period>
                        <period year="2020">
                            <agProdChange>0.004395</agProdChange>
                        </period>
                        <period year="2025">
                            <agProdChange>0.003201</agProdChange>
                        </period>
                        <period year="2030">
                            <agProdChange>0.000308</agProdChange>
                        </period>
                        <period year="2035">
                            <agProdChange>0.000581</agProdChange>
                        </period>
                        <period year="2040">
                            <agProdChange>-0.000214</agProdChange>
                        </period>
                        <period year="2045">
                            <agProdChange>-0.003113</agProdChange>
                        </period>
                        <period year="2050">
                            <agProdChange>0.002883</agProdChange>
                        </period>
                        <period year="2055">
                            <agProdChange>-0.007979</agProdChange>
                        </period>
                        <period year="2060">
                            <agProdChange>0.000191</agProdChange>
                        </period>
                        <period year="2065">
                            <agProdChange>-0.003116</agProdChange>
                        </period>
                        <period year="2070">
                            <agProdChange>0.000613</agProdChange>
                        </period>
                        <period year="2075">
                            <agProdChange>-0.010833</agProdChange>
                        </period>
                        <period year="2080">
                            <agProdChange>-0.015642</agProdChange>
                        </period>
                        <period year="2085">
                            <agProdChange>-0.014365</agProdChange>
                        </period>
                        <period year="2090">
                            <agProdChange>-0.000797</agProdChange>
                        </period>
                        <period year="2095">
                            <agProdChange>-0.011125</agProdChange>
                        </period>
                        <period year="2100">
                            <agProdChange>-0.019801</agProdChange>
                        </period>
                    </AgProductionTechnology>
                    <AgProductionTechnology name="Corn_MissppRS_IRR_lo">
                        <period year="2015">
                            <agProdChange>0.006083</agProdChange>
                        </period>
                        <period year="2020">
                            <agProdChange>0.004395</agProdChange>
                        </period>
                        <period year="2025">
                            <agProdChange>0.003201</agProdChange>
                        </period>
                        <period year="2030">
                            <agProdChange>0.000308</agProdChange>
                        </period>
                        <period year="2035">
                            <agProdChange>0.000581</agProdChange>
                        </period>
                        <period year="2040">
                            <agProdChange>-0.000214</agProdChange>
                        </period>
                        <period year="2045">
                            <agProdChange>-0.003113</agProdChange>
                        </period>
                        <period year="2050">
                            <agProdChange>0.002883</agProdChange>
                        </period>
                        <period year="2055">
                            <agProdChange>-0.007979</agProdChange>
                        </period>
                        <period year="2060">
                            <agProdChange>0.000191</agProdChange>
                        </period>
                        <period year="2065">
                            <agProdChange>-0.003116</agProdChange>
                        </period>
                        <period year="2070">
                            <agProdChange>0.000613</agProdChange>
                        </period>
                        <period year="2075">
                            <agProdChange>-0.010833</agProdChange>
                        </period>
                        <period year="2080">
                            <agProdChange>-0.015642</agProdChange>
                        </period>
                        <period year="2085">
                            <agProdChange>-0.014365</agProdChange>
                        </period>
                        <period year="2090">
                            <agProdChange>-0.000797</agProdChange>
                        </period>
                        <period year="2095">
                            <agProdChange>-0.011125</agProdChange>
                        </period>
                        <period year="2100">
                            <agProdChange>-0.019801</agProdChange>
                        </period>
                    </AgProductionTechnology>
                    <AgProductionTechnology name="Corn_MissppRS_RFD_hi">
                        <period year="2015">
                            <agProdChange>0.011537</agProdChange>
                        </period>
                        <period year="2020">
                            <agProdChange>0.00877</agProdChange>
                        </period>
                        <period year="2025">
                            <agProdChange>0.006082</agProdChange>
                        </period>
                        <period year="2030">
                            <agProdChange>0.003261</agProdChange>
                        </period>
                        <period year="2035">
                            <agProdChange>-0.004329</agProdChange>
                        </period>
                        <period year="2040">
                            <agProdChange>0.000273</agProdChange>
                        </period>
                        <period year="2045">
                            <agProdChange>-0.004759</agProdChange>
                        </period>
                        <period year="2050">
                            <agProdChange>0.009923</agProdChange>
                        </period>
                        <period year="2055">
                            <agProdChange>-0.012168</agProdChange>
                        </period>
                        <period year="2060">
                            <agProdChange>0.002188</agProdChange>
                        </period>
                        <period year="2065">
                            <agProdChange>0.002783</agProdChange>
                        </period>
                        <period year="2070">
                            <agProdChange>0.00447</agProdChange>
                        </period>
                        <period year="2075">
                            <agProdChange>-0.011051</agProdChange>
                        </period>
                        <period year="2080">
                            <agProdChange>-0.016048</agProdChange>
                        </period>
                        <period year="2085">
                            <agProdChange>-0.016445</agProdChange>
                        </period>
                        <period year="2090">
                            <agProdChange>0.002435</agProdChange>
                        </period>
                        <period year="2095">
                            <agProdChange>-0.009954</agProdChange>
                        </period>
                        <period year="2100">
                            <agProdChange>-0.027324</agProdChange>
                        </period>
                    </AgProductionTechnology>
                    <AgProductionTechnology name="Corn_MissppRS_RFD_lo">
                        <period year="2015">
                            <agProdChange>0.011537</agProdChange>
                        </period>
                        <period year="2020">
                            <agProdChange>0.00877</agProdChange>
                        </period>
                        <period year="2025">
                            <agProdChange>0.006082</agProdChange>
                        </period>
                        <period year="2030">
                            <agProdChange>0.003261</agProdChange>
                        </period>
                        <period year="2035">
                            <agProdChange>-0.004329</agProdChange>
                        </period>
                        <period year="2040">
                            <agProdChange>0.000273</agProdChange>
                        </period>
                        <period year="2045">
                            <agProdChange>-0.004759</agProdChange>
                        </period>
                        <period year="2050">
                            <agProdChange>0.009923</agProdChange>
                        </period>
                        <period year="2055">
                            <agProdChange>-0.012168</agProdChange>
                        </period>
                        <period year="2060">
                            <agProdChange>0.002188</agProdChange>
                        </period>
                        <period year="2065">
                            <agProdChange>0.002783</agProdChange>
                        </period>
                        <period year="2070">
                            <agProdChange>0.00447</agProdChange>
                        </period>
                        <period year="2075">
                            <agProdChange>-0.011051</agProdChange>
                        </period>
                        <period year="2080">
                            <agProdChange>-0.016048</agProdChange>
                        </period>
                        <period year="2085">
                            <agProdChange>-0.016445</agProdChange>
                        </period>
                        <period year="2090">
                            <agProdChange>0.002435</agProdChange>
                        </period>
                        <period year="2095">
                            <agProdChange>-0.009954</agProdChange>
                        </period>
                        <period year="2100">
                            <agProdChange>-0.027324</agProdChange>
                        </period>
                    </AgProductionTechnology>
                </AgSupplySubsector>
                <AgSupplySubsector name="Corn_UsaColoRN">
                    <AgProductionTechnology name="Corn_UsaColoRN_IRR_hi">
                        <period year="2015">
                            <agProdChange>0.010395</agProdChange>
                        </period>
                        <period year="2020">
                            <agProdChange>0.00701</agProdChange>
                        </period>
                        <period year="2025">
                            <agProdChange>-0.001659</agProdChange>
                        </period>
                        <period year="2030">
                            <agProdChange>0.000574</agProdChange>
                        </period>
                        <period year="2035">
                            <agProdChange>0.003518</agProdChange>
                        </period>
                        <period year="2040">
                            <agProdChange>0.005159</agProdChange>
                        </period>
                        <period year="2045">
                            <agProdChange>-0.004314</agProdChange>
                        </period>
                        <period year="2050">
                            <agProdChange>-0.010004</agProdChange>
                        </period>
                        <period year="2055">
                            <agProdChange>0.002172</agProdChange>
                        </period>
                        <period year="2060">
                            <agProdChange>-0.005761</agProdChange>
                        </period>
                        <period year="2065">
                            <agProdChange>-0.009061</agProdChange>
                        </period>
                        <period year="2070">
                            <agProdChange>-0.00499</agProdChange>
                        </period>
                        <period year="2075">
                            <agProdChange>-0.01417</agProdChange>
                        </period>
                        <period year="2080">
                            <agProdChange>-0.012964</agProdChange>
                        </period>
                        <period year="2085">
                            <agProdChange>-0.003426</agProdChange>
                        </period>
                        <period year="2090">
                            <agProdChange>-0.008128</agProdChange>
                        </period>
                        <period year="2095">
                            <agProdChange>-0.000516</agProdChange>
                        </period>
                        <period year="2100">
                            <agProdChange>-0.002935</agProdChange>
                        </period>
                    </AgProductionTechnology>
                    <AgProductionTechnology name="Corn_UsaColoRN_IRR_lo">
                        <period year="2015">
                            <agProdChange>0.010395</agProdChange>
                        </period>
                        <period year="2020">
                            <agProdChange>0.00701</agProdChange>
                        </period>
                        <period year="2025">
                            <agProdChange>-0.001659</agProdChange>
                        </period>
                        <period year="2030">
                            <agProdChange>0.000574</agProdChange>
                        </period>
                        <period year="2035">
                            <agProdChange>0.003518</agProdChange>
                        </period>
                        <period year="2040">
                            <agProdChange>0.005159</agProdChange>
                        </period>
                        <period year="2045">
                            <agProdChange>-0.004314</agProdChange>
                        </period>
                        <period year="2050">
                            <agProdChange>-0.010004</agProdChange>
                        </period>
                        <period year="2055">
                            <agProdChange>0.002172</agProdChange>
                        </period>
                        <period year="2060">
                            <agProdChange>-0.005761</agProdChange>
                        </period>
                        <period year="2065">
                            <agProdChange>-0.009061</agProdChange>
                        </period>
                        <period year="2070">
                            <agProdChange>-0.00499</agProdChange>
                        </period>
                        <period year="2075">
                            <agProdChange>-0.01417</agProdChange>
                        </period>
                        <period year="2080">
                            <agProdChange>-0.012964</agProdChange>
                        </period>
                        <period year="2085">
                            <agProdChange>-0.003426</agProdChange>
                        </period>
                        <period year="2090">
                            <agProdChange>-0.008128</agProdChange>
                        </period>
                        <period year="2095">
                            <agProdChange>-0.000516</agProdChange>
                        </period>
                        <period year="2100">
                            <agProdChange>-0.002935</agProdChange>
                        </period>
                    </AgProductionTechnology>
                    <AgProductionTechnology name="Corn_UsaColoRN_RFD_hi">
                        <period year="2015">
                            <agProdChange>0.022267</agProdChange>
                        </period>
                        <period year="2020">
                            <agProdChange>0.020741</agProdChange>
                        </period>
                        <period year="2025">
                            <agProdChange>-0.008572</agProdChange>
                        </period>
                        <period year="2030">
                            <agProdChange>0.003109</agProdChange>
                        </period>
                        <period year="2035">
                            <agProdChange>0.014283</agProdChange>
                        </period>
                        <period year="2040">
                            <agProdChange>-0.076962</agProdChange>
                        </period>
                        <period year="2045">
                            <agProdChange>0.106682</agProdChange>
                        </period>
                        <period year="2050">
                            <agProdChange>-0.027458</agProdChange>
                        </period>
                        <period year="2055">
                            <agProdChange>0.015314</agProdChange>
                        </period>
                        <period year="2060">
                            <agProdChange>0.000743</agProdChange>
                        </period>
                        <period year="2065">
                            <agProdChange>-0.015964</agProdChange>
                        </period>
                        <period year="2070">
                            <agProdChange>-0.009135</agProdChange>
                        </period>
                        <period year="2075">
                            <agProdChange>-0.040945</agProdChange>
                        </period>
                        <period year="2080">
                            <agProdChange>-0.003286</agProdChange>
                        </period>
                        <period year="2085">
                            <agProdChange>0.013721</agProdChange>
                        </period>
                        <period year="2090">
                            <agProdChange>-0.008327</agProdChange>
                        </period>
                        <period year="2095">
                            <agProdChange>0.00486</agProdChange>
                        </period>
                        <period year="2100">
                            <agProdChange>-0.001246</agProdChange>
                        </period>
                    </AgProductionTechnology>
                    <AgProductionTechnology name="Corn_UsaColoRN_RFD_lo">
                        <period year="2015">
                            <agProdChange>0.022267</agProdChange>
                        </period>
                        <period year="2020">
                            <agProdChange>0.020741</agProdChange>
                        </period>
                        <period year="2025">
                            <agProdChange>-0.008572</agProdChange>
                        </period>
                        <period year="2030">
                            <agProdChange>0.003109</agProdChange>
                        </period>
                        <period year="2035">
                            <agProdChange>0.014283</agProdChange>
                        </period>
                        <period year="2040">
                            <agProdChange>-0.076962</agProdChange>
                        </period>
                        <period year="2045">
                            <agProdChange>0.106682</agProdChange>
                        </period>
                        <period year="2050">
                            <agProdChange>-0.027458</agProdChange>
                        </period>
                        <period year="2055">
                            <agProdChange>0.015314</agProdChange>
                        </period>
                        <period year="2060">
                            <agProdChange>0.000743</agProdChange>
                        </period>
                        <period year="2065">
                            <agProdChange>-0.015964</agProdChange>
                        </period>
                        <period year="2070">
                            <agProdChange>-0.009135</agProdChange>
                        </period>
                        <period year="2075">
                            <agProdChange>-0.040945</agProdChange>
                        </period>
                        <period year="2080">
                            <agProdChange>-0.003286</agProdChange>
                        </period>
                        <period year="2085">
                            <agProdChange>0.013721</agProdChange>
                        </period>
                        <period year="2090">
                            <agProdChange>-0.008327</agProdChange>
                        </period>
                        <period year="2095">
                            <agProdChange>0.00486</agProdChange>
                        </period>
                        <period year="2100">
                            <agProdChange>-0.001246</agProdChange>
                        </period>
                    </AgProductionTechnology>
                </AgSupplySubsector>
                <AgSupplySubsector name="Corn_UsaColoRS">
                    <AgProductionTechnology name="Corn_UsaColoRS_IRR_hi">
                        <period year="2015">
                            <agProdChange>-0.003705</agProdChange>
                        </period>
                        <period year="2020">
                            <agProdChange>0.005013</agProdChange>
                        </period>
                        <period year="2025">
                            <agProdChange>-0.005882</agProdChange>
                        </period>
                        <period year="2030">
                            <agProdChange>-0.002853</agProdChange>
                        </period>
                        <period year="2035">
                            <agProdChange>-0.003298</agProdChange>
                        </period>
                        <period year="2040">
                            <agProdChange>0.002443</agProdChange>
                        </period>
                        <period year="2045">
                            <agProdChange>-0.005005</agProdChange>
                        </period>
                        <period year="2050">
                            <agProdChange>-0.01705</agProdChange>
                        </period>
                        <period year="2055">
                            <agProdChange>0.00516</agProdChange>
                        </period>
                        <period year="2060">
                            <agProdChange>-0.015776</agProdChange>
                        </period>
                        <period year="2065">
                            <agProdChange>-0.018084</agProdChange>
                        </period>
                        <period year="2070">
                            <agProdChange>-0.006404</agProdChange>
                        </period>
                        <period year="2075">
                            <agProdChange>-0.030047</agProdChange>
                        </period>
                        <period year="2080">
                            <agProdChange>-0.022911</agProdChange>
                        </period>
                        <period year="2085">
                            <agProdChange>-0.009446</agProdChange>
                        </period>
                        <period year="2090">
                            <agProdChange>-0.021964</agProdChange>
                        </period>
                        <period year="2095">
                            <agProdChange>0.00102</agProdChange>
                        </period>
                        <period year="2100">
                            <agProdChange>0.000833</agProdChange>
                        </period>
                    </AgProductionTechnology>
                    <AgProductionTechnology name="Corn_UsaColoRS_IRR_lo">
                        <period year="2015">
                            <agProdChange>-0.003705</agProdChange>
                        </period>
                        <period year="2020">
                            <agProdChange>0.005013</agProdChange>
                        </period>
                        <period year="2025">
                            <agProdChange>-0.005882</agProdChange>
                        </period>
                        <period year="2030">
                            <agProdChange>-0.002853</agProdChange>
                        </period>
                        <period year="2035">
                            <agProdChange>-0.003298</agProdChange>
                        </period>
                        <period year="2040">
                            <agProdChange>0.002443</agProdChange>
                        </period>
                        <period year="2045">
                            <agProdChange>-0.005005</agProdChange>
                        </period>
                        <period year="2050">
                            <agProdChange>-0.01705</agProdChange>
                        </period>
                        <period year="2055">
                            <agProdChange>0.00516</agProdChange>
                        </period>
                        <period year="2060">
                            <agProdChange>-0.015776</agProdChange>
                        </period>
                        <period year="2065">
                            <agProdChange>-0.018084</agProdChange>
                        </period>
                        <period year="2070">
                            <agProdChange>-0.006404</agProdChange>
                        </period>
                        <period year="2075">
                            <agProdChange>-0.030047</agProdChange>
                        </period>
                        <period year="2080">
                            <agProdChange>-0.022911</agProdChange>
                        </period>
                        <period year="2085">
                            <agProdChange>-0.009446</agProdChange>
                        </period>
                        <period year="2090">
                            <agProdChange>-0.021964</agProdChange>
                        </period>
                        <period year="2095">
                            <agProdChange>0.00102</agProdChange>
                        </period>
                        <period year="2100">
                            <agProdChange>0.000833</agProdChange>
                        </period>
                    </AgProductionTechnology>
                    <AgProductionTechnology name="Corn_UsaColoRS_RFD_hi">
                        <period year="2015">
                            <agProdChange>-0.000625</agProdChange>
                        </period>
                        <period year="2020">
                            <agProdChange>0.008601</agProdChange>
                        </period>
                        <period year="2025">
                            <agProdChange>-0.011676</agProdChange>
                        </period>
                        <period year="2030">
                            <agProdChange>-0.006173</agProdChange>
                        </period>
                        <period year="2035">
                            <agProdChange>0.000788</agProdChange>
                        </period>
                        <period year="2040">
                            <agProdChange>0.014165</agProdChange>
                        </period>
                        <period year="2045">
                            <agProdChange>-0.012057</agProdChange>
                        </period>
                        <period year="2050">
                            <agProdChange>-0.032844</agProdChange>
                        </period>
                        <period year="2055">
                            <agProdChange>0.029925</agProdChange>
                        </period>
                        <period year="2060">
                            <agProdChange>-0.018897</agProdChange>
                        </period>
                        <period year="2065">
                            <agProdChange>-0.024087</agProdChange>
                        </period>
                        <period year="2070">
                            <agProdChange>-0.008055</agProdChange>
                        </period>
                        <period year="2075">
                            <agProdChange>-0.052219</agProdChange>
                        </period>
                        <period year="2080">
                            <agProdChange>-0.011629</agProdChange>
                        </period>
                        <period year="2085">
                            <agProdChange>-0.000683</agProdChange>
                        </period>
                        <period year="2090">
                            <agProdChange>-0.04138</agProdChange>
                        </period>
                        <period year="2095">
                            <agProdChange>0.010402</agProdChange>
                        </period>
                        <period year="2100">
                            <agProdChange>0.00586</agProdChange>
                        </period>
                    </AgProductionTechnology>
                    <AgProductionTechnology name="Corn_UsaColoRS_RFD_lo">
                        <period year="2015">
                            <agProdChange>-0.000625</agProdChange>
                        </period>
                        <period year="2020">
                            <agProdChange>0.008601</agProdChange>
                        </period>
                        <period year="2025">
                            <agProdChange>-0.011676</agProdChange>
                        </period>
                        <period year="2030">
                            <agProdChange>-0.006173</agProdChange>
                        </period>
                        <period year="2035">
                            <agProdChange>0.000788</agProdChange>
                        </period>
                        <period year="2040">
                            <agProdChange>0.014165</agProdChange>
                        </period>
                        <period year="2045">
                            <agProdChange>-0.012057</agProdChange>
                        </period>
                        <period year="2050">
                            <agProdChange>-0.032844</agProdChange>
                        </period>
                        <period year="2055">
                            <agProdChange>0.029925</agProdChange>
                        </period>
                        <period year="2060">
                            <agProdChange>-0.018897</agProdChange>
                        </period>
                        <period year="2065">
                            <agProdChange>-0.024087</agProdChange>
                        </period>
                        <period year="2070">
                            <agProdChange>-0.008055</agProdChange>
                        </period>
                        <period year="2075">
                            <agProdChange>-0.052219</agProdChange>
                        </period>
                        <period year="2080">
                            <agProdChange>-0.011629</agProdChange>
                        </period>
                        <period year="2085">
                            <agProdChange>-0.000683</agProdChange>
                        </period>
                        <period year="2090">
                            <agProdChange>-0.04138</agProdChange>
                        </period>
                        <period year="2095">
                            <agProdChange>0.010402</agProdChange>
                        </period>
                        <period year="2100">
                            <agProdChange>0.00586</agProdChange>
                        </period>
                    </AgProductionTechnology>
                </AgSupplySubsector>
                <AgSupplySubsector name="Corn_GreatBasin">
                    <AgProductionTechnology name="Corn_GreatBasin_IRR_hi">
                        <period year="2015">
                            <agProdChange>0.01057</agProdChange>
                        </period>
                        <period year="2020">
                            <agProdChange>0.006885</agProdChange>
                        </period>
                        <period year="2025">
                            <agProdChange>-0.001742</agProdChange>
                        </period>
                        <period year="2030">
                            <agProdChange>0.000745</agProdChange>
                        </period>
                        <period year="2035">
                            <agProdChange>0.001952</agProdChange>
                        </period>
                        <period year="2040">
                            <agProdChange>0.002882</agProdChange>
                        </period>
                        <period year="2045">
                            <agProdChange>-0.003588</agProdChange>
                        </period>
                        <period year="2050">
                            <agProdChange>-0.007835</agProdChange>
                        </period>
                        <period year="2055">
                            <agProdChange>-0.00071</agProdChange>
                        </period>
                        <period year="2060">
                            <agProdChange>-0.005832</agProdChange>
                        </period>
                        <period year="2065">
                            <agProdChange>-0.002985</agProdChange>
                        </period>
                        <period year="2070">
                            <agProdChange>-0.003364</agProdChange>
                        </period>
                        <period year="2075">
                            <agProdChange>-0.006399</agProdChange>
                        </period>
                        <period year="2080">
                            <agProdChange>-0.009134</agProdChange>
                        </period>
                        <period year="2085">
                            <agProdChange>0.00067</agProdChange>
                        </period>
                        <period year="2090">
                            <agProdChange>-0.001637</agProdChange>
                        </period>
                        <period year="2095">
                            <agProdChange>0.004201</agProdChange>
                        </period>
                        <period year="2100">
                            <agProdChange>-0.005516</agProdChange>
                        </period>
                    </AgProductionTechnology>
                    <AgProductionTechnology name="Corn_GreatBasin_IRR_lo">
                        <period year="2015">
                            <agProdChange>0.01057</agProdChange>
                        </period>
                        <period year="2020">
                            <agProdChange>0.006885</agProdChange>
                        </period>
                        <period year="2025">
                            <agProdChange>-0.001742</agProdChange>
                        </period>
                        <period year="2030">
                            <agProdChange>0.000745</agProdChange>
                        </period>
                        <period year="2035">
                            <agProdChange>0.001952</agProdChange>
                        </period>
                        <period year="2040">
                            <agProdChange>0.002882</agProdChange>
                        </period>
                        <period year="2045">
                            <agProdChange>-0.003588</agProdChange>
                        </period>
                        <period year="2050">
                            <agProdChange>-0.007835</agProdChange>
                        </period>
                        <period year="2055">
                            <agProdChange>-0.00071</agProdChange>
                        </period>
                        <period year="2060">
                            <agProdChange>-0.005832</agProdChange>
                        </period>
                        <period year="2065">
                            <agProdChange>-0.002985</agProdChange>
                        </period>
                        <period year="2070">
                            <agProdChange>-0.003364</agProdChange>
                        </period>
                        <period year="2075">
                            <agProdChange>-0.006399</agProdChange>
                        </period>
                        <period year="2080">
                            <agProdChange>-0.009134</agProdChange>
                        </period>
                        <period year="2085">
                            <agProdChange>0.00067</agProdChange>
                        </period>
                        <period year="2090">
                            <agProdChange>-0.001637</agProdChange>
                        </period>
                        <period year="2095">
                            <agProdChange>0.004201</agProdChange>
                        </period>
                        <period year="2100">
                            <agProdChange>-0.005516</agProdChange>
                        </period>
                    </AgProductionTechnology>
                    <AgProductionTechnology name="Corn_GreatBasin_RFD_hi">
                        <period year="2015">
                            <agProdChange>0.024594</agProdChange>
                        </period>
                        <period year="2020">
                            <agProdChange>0.013858</agProdChange>
                        </period>
                        <period year="2025">
                            <agProdChange>-0.00592</agProdChange>
                        </period>
                        <period year="2030">
                            <agProdChange>0.002254</agProdChange>
                        </period>
                        <period year="2035">
                            <agProdChange>0.008324</agProdChange>
                        </period>
                        <period year="2040">
                            <agProdChange>0.019427</agProdChange>
                        </period>
                        <period year="2045">
                            <agProdChange>-0.006452</agProdChange>
                        </period>
                        <period year="2050">
                            <agProdChange>-0.006844</agProdChange>
                        </period>
                        <period year="2055">
                            <agProdChange>0.010587</agProdChange>
                        </period>
                        <period year="2060">
                            <agProdChange>0.001263</agProdChange>
                        </period>
                        <period year="2065">
                            <agProdChange>0.001037</agProdChange>
                        </period>
                        <period year="2070">
                            <agProdChange>-0.002912</agProdChange>
                        </period>
                        <period year="2075">
                            <agProdChange>-0.009725</agProdChange>
                        </period>
                        <period year="2080">
                            <agProdChange>-0.001085</agProdChange>
                        </period>
                        <period year="2085">
                            <agProdChange>0.010338</agProdChange>
                        </period>
                        <period year="2090">
                            <agProdChange>-0.002176</agProdChange>
                        </period>
                        <period year="2095">
                            <agProdChange>0.011094</agProdChange>
                        </period>
                        <period year="2100">
                            <agProdChange>-0.00919</agProdChange>
                        </period>
                    </AgProductionTechnology>
                    <AgProductionTechnology name="Corn_GreatBasin_RFD_lo">
                        <period year="2015">
                            <agProdChange>0.024594</agProdChange>
                        </period>
                        <period year="2020">
                            <agProdChange>0.013858</agProdChange>
                        </period>
                        <period year="2025">
                            <agProdChange>-0.00592</agProdChange>
                        </period>
                        <period year="2030">
                            <agProdChange>0.002254</agProdChange>
                        </period>
                        <period year="2035">
                            <agProdChange>0.008324</agProdChange>
                        </period>
                        <period year="2040">
                            <agProdChange>0.019427</agProdChange>
                        </period>
                        <period year="2045">
                            <agProdChange>-0.006452</agProdChange>
                        </period>
                        <period year="2050">
                            <agProdChange>-0.006844</agProdChange>
                        </period>
                        <period year="2055">
                            <agProdChange>0.010587</agProdChange>
                        </period>
                        <period year="2060">
                            <agProdChange>0.001263</agProdChange>
                        </period>
                        <period year="2065">
                            <agProdChange>0.001037</agProdChange>
                        </period>
                        <period year="2070">
                            <agProdChange>-0.002912</agProdChange>
                        </period>
                        <period year="2075">
                            <agProdChange>-0.009725</agProdChange>
                        </period>
                        <period year="2080">
                            <agProdChange>-0.001085</agProdChange>
                        </period>
                        <period year="2085">
                            <agProdChange>0.010338</agProdChange>
                        </period>
                        <period year="2090">
                            <agProdChange>-0.002176</agProdChange>
                        </period>
                        <period year="2095">
                            <agProdChange>0.011094</agProdChange>
                        </period>
                        <period year="2100">
                            <agProdChange>-0.00919</agProdChange>
                        </period>
                    </AgProductionTechnology>
                </AgSupplySubsector>
                <AgSupplySubsector name="Corn_MissouriR">
                    <AgProductionTechnology name="Corn_MissouriR_IRR_hi">
                        <period year="2015">
                            <agProdChange>0.013265</agProdChange>
                        </period>
                        <period year="2020">
                            <agProdChange>0.013619</agProdChange>
                        </period>
                        <period year="2025">
                            <agProdChange>-0.003413</agProdChange>
                        </period>
                        <period year="2030">
                            <agProdChange>0.004966</agProdChange>
                        </period>
                        <period year="2035">
                            <agProdChange>0.002136</agProdChange>
                        </period>
                        <period year="2040">
                            <agProdChange>0.004508</agProdChange>
                        </period>
                        <period year="2045">
                            <agProdChange>-0.003708</agProdChange>
                        </period>
                        <period year="2050">
                            <agProdChange>-0.008117</agProdChange>
                        </period>
                        <period year="2055">
                            <agProdChange>0.000329</agProdChange>
                        </period>
                        <period year="2060">
                            <agProdChange>-0.012224</agProdChange>
                        </period>
                        <period year="2065">
                            <agProdChange>0.0049</agProdChange>
                        </period>
                        <period year="2070">
                            <agProdChange>-0.005711</agProdChange>
                        </period>
                        <period year="2075">
                            <agProdChange>-0.008385</agProdChange>
                        </period>
                        <period year="2080">
                            <agProdChange>-0.014355</agProdChange>
                        </period>
                        <period year="2085">
                            <agProdChange>0.002692</agProdChange>
                        </period>
                        <period year="2090">
                            <agProdChange>-0.003051</agProdChange>
                        </period>
                        <period year="2095">
                            <agProdChange>0.009581</agProdChange>
                        </period>
                        <period year="2100">
                            <agProdChange>-0.024463</agProdChange>
                        </period>
                    </AgProductionTechnology>
                    <AgProductionTechnology name="Corn_MissouriR_IRR_lo">
                        <period year="2015">
                            <agProdChange>0.013265</agProdChange>
                        </period>
                        <period year="2020">
                            <agProdChange>0.013619</agProdChange>
                        </period>
                        <period year="2025">
                            <agProdChange>-0.003413</agProdChange>
                        </period>
                        <period year="2030">
                            <agProdChange>0.004966</agProdChange>
                        </period>
                        <period year="2035">
                            <agProdChange>0.002136</agProdChange>
                        </period>
                        <period year="2040">
                            <agProdChange>0.004508</agProdChange>
                        </period>
                        <period year="2045">
                            <agProdChange>-0.003708</agProdChange>
                        </period>
                        <period year="2050">
                            <agProdChange>-0.008117</agProdChange>
                        </period>
                        <period year="2055">
                            <agProdChange>0.000329</agProdChange>
                        </period>
                        <period year="2060">
                            <agProdChange>-0.012224</agProdChange>
                        </period>
                        <period year="2065">
                            <agProdChange>0.0049</agProdChange>
                        </period>
                        <period year="2070">
                            <agProdChange>-0.005711</agProdChange>
                        </period>
                        <period year="2075">
                            <agProdChange>-0.008385</agProdChange>
                        </period>
                        <period year="2080">
                            <agProdChange>-0.014355</agProdChange>
                        </period>
                        <period year="2085">
                            <agProdChange>0.002692</agProdChange>
                        </period>
                        <period year="2090">
                            <agProdChange>-0.003051</agProdChange>
                        </period>
                        <period year="2095">
                            <agProdChange>0.009581</agProdChange>
                        </period>
                        <period year="2100">
                            <agProdChange>-0.024463</agProdChange>
                        </period>
                    </AgProductionTechnology>
                    <AgProductionTechnology name="Corn_MissouriR_RFD_hi">
                        <period year="2015">
                            <agProdChange>0.005119</agProdChange>
                        </period>
                        <period year="2020">
                            <agProdChange>0.030372</agProdChange>
                        </period>
                        <period year="2025">
                            <agProdChange>-0.002532</agProdChange>
                        </period>
                        <period year="2030">
                            <agProdChange>0.008297</agProdChange>
                        </period>
                        <period year="2035">
                            <agProdChange>0.001659</agProdChange>
                        </period>
                        <period year="2040">
                            <agProdChange>0.004287</agProdChange>
                        </period>
                        <period year="2045">
                            <agProdChange>-0.001077</agProdChange>
                        </period>
                        <period year="2050">
                            <agProdChange>-0.013823</agProdChange>
                        </period>
                        <period year="2055">
                            <agProdChange>-0.003378</agProdChange>
                        </period>
                        <period year="2060">
                            <agProdChange>-0.011819</agProdChange>
                        </period>
                        <period year="2065">
                            <agProdChange>0.012683</agProdChange>
                        </period>
                        <period year="2070">
                            <agProdChange>-0.004729</agProdChange>
                        </period>
                        <period year="2075">
                            <agProdChange>-0.001549</agProdChange>
                        </period>
                        <period year="2080">
                            <agProdChange>-0.008471</agProdChange>
                        </period>
                        <period year="2085">
                            <agProdChange>0.001961</agProdChange>
                        </period>
                        <period year="2090">
                            <agProdChange>0.002018</agProdChange>
                        </period>
                        <period year="2095">
                            <agProdChange>0.014376</agProdChange>
                        </period>
                        <period year="2100">
                            <agProdChange>-0.036506</agProdChange>
                        </period>
                    </AgProductionTechnology>
                    <AgProductionTechnology name="Corn_MissouriR_RFD_lo">
                        <period year="2015">
                            <agProdChange>0.005119</agProdChange>
                        </period>
                        <period year="2020">
                            <agProdChange>0.030372</agProdChange>
                        </period>
                        <period year="2025">
                            <agProdChange>-0.002532</agProdChange>
                        </period>
                        <period year="2030">
                            <agProdChange>0.008297</agProdChange>
                        </period>
                        <period year="2035">
                            <agProdChange>0.001659</agProdChange>
                        </period>
                        <period year="2040">
                            <agProdChange>0.004287</agProdChange>
                        </period>
                        <period year="2045">
                            <agProdChange>-0.001077</agProdChange>
                        </period>
                        <period year="2050">
                            <agProdChange>-0.013823</agProdChange>
                        </period>
                        <period year="2055">
                            <agProdChange>-0.003378</agProdChange>
                        </period>
                        <period year="2060">
                            <agProdChange>-0.011819</agProdChange>
                        </period>
                        <period year="2065">
                            <agProdChange>0.012683</agProdChange>
                        </period>
                        <period year="2070">
                            <agProdChange>-0.004729</agProdChange>
                        </period>
                        <period year="2075">
                            <agProdChange>-0.001549</agProdChange>
                        </period>
                        <period year="2080">
                            <agProdChange>-0.008471</agProdChange>
                        </period>
                        <period year="2085">
                            <agProdChange>0.001961</agProdChange>
                        </period>
                        <period year="2090">
                            <agProdChange>0.002018</agProdChange>
                        </period>
                        <period year="2095">
                            <agProdChange>0.014376</agProdChange>
                        </period>
                        <period year="2100">
                            <agProdChange>-0.036506</agProdChange>
                        </period>
                    </AgProductionTechnology>
                </AgSupplySubsector>
                <AgSupplySubsector name="Corn_ArkWhtRedR">
                    <AgProductionTechnology name="Corn_ArkWhtRedR_IRR_hi">
                        <period year="2015">
                            <agProdChange>0.019825</agProdChange>
                        </period>
                        <period year="2020">
                            <agProdChange>0.010229</agProdChange>
                        </period>
                        <period year="2025">
                            <agProdChange>-0.002434</agProdChange>
                        </period>
                        <period year="2030">
                            <agProdChange>-0.000386</agProdChange>
                        </period>
                        <period year="2035">
                            <agProdChange>0.001841</agProdChange>
                        </period>
                        <period year="2040">
                            <agProdChange>0.011956</agProdChange>
                        </period>
                        <period year="2045">
                            <agProdChange>-0.007875</agProdChange>
                        </period>
                        <period year="2050">
                            <agProdChange>-0.003182</agProdChange>
                        </period>
                        <period year="2055">
                            <agProdChange>-0.000167</agProdChange>
                        </period>
                        <period year="2060">
                            <agProdChange>-0.006388</agProdChange>
                        </period>
                        <period year="2065">
                            <agProdChange>0.000812</agProdChange>
                        </period>
                        <period year="2070">
                            <agProdChange>-0.008372</agProdChange>
                        </period>
                        <period year="2075">
                            <agProdChange>-0.015642</agProdChange>
                        </period>
                        <period year="2080">
                            <agProdChange>-0.018483</agProdChange>
                        </period>
                        <period year="2085">
                            <agProdChange>-0.001013</agProdChange>
                        </period>
                        <period year="2090">
                            <agProdChange>-0.005304</agProdChange>
                        </period>
                        <period year="2095">
                            <agProdChange>0.001521</agProdChange>
                        </period>
                        <period year="2100">
                            <agProdChange>-0.020492</agProdChange>
                        </period>
                    </AgProductionTechnology>
                    <AgProductionTechnology name="Corn_ArkWhtRedR_IRR_lo">
                        <period year="2015">
                            <agProdChange>0.019825</agProdChange>
                        </period>
                        <period year="2020">
                            <agProdChange>0.010229</agProdChange>
                        </period>
                        <period year="2025">
                            <agProdChange>-0.002434</agProdChange>
                        </period>
                        <period year="2030">
                            <agProdChange>-0.000386</agProdChange>
                        </period>
                        <period year="2035">
                            <agProdChange>0.001841</agProdChange>
                        </period>
                        <period year="2040">
                            <agProdChange>0.011956</agProdChange>
                        </period>
                        <period year="2045">
                            <agProdChange>-0.007875</agProdChange>
                        </period>
                        <period year="2050">
                            <agProdChange>-0.003182</agProdChange>
                        </period>
                        <period year="2055">
                            <agProdChange>-0.000167</agProdChange>
                        </period>
                        <period year="2060">
                            <agProdChange>-0.006388</agProdChange>
                        </period>
                        <period year="2065">
                            <agProdChange>0.000812</agProdChange>
                        </period>
                        <period year="2070">
                            <agProdChange>-0.008372</agProdChange>
                        </period>
                        <period year="2075">
                            <agProdChange>-0.015642</agProdChange>
                        </period>
                        <period year="2080">
                            <agProdChange>-0.018483</agProdChange>
                        </period>
                        <period year="2085">
                            <agProdChange>-0.001013</agProdChange>
                        </period>
                        <period year="2090">
                            <agProdChange>-0.005304</agProdChange>
                        </period>
                        <period year="2095">
                            <agProdChange>0.001521</agProdChange>
                        </period>
                        <period year="2100">
                            <agProdChange>-0.020492</agProdChange>
                        </period>
                    </AgProductionTechnology>
                    <AgProductionTechnology name="Corn_ArkWhtRedR_RFD_hi">
                        <period year="2015">
                            <agProdChange>0.014579</agProdChange>
                        </period>
                        <period year="2020">
                            <agProdChange>0.022489</agProdChange>
                        </period>
                        <period year="2025">
                            <agProdChange>0.001253</agProdChange>
                        </period>
                        <period year="2030">
                            <agProdChange>0.005084</agProdChange>
                        </period>
                        <period year="2035">
                            <agProdChange>0.000109</agProdChange>
                        </period>
                        <period year="2040">
                            <agProdChange>0.012491</agProdChange>
                        </period>
                        <period year="2045">
                            <agProdChange>-0.007205</agProdChange>
                        </period>
                        <period year="2050">
                            <agProdChange>0.004461</agProdChange>
                        </period>
                        <period year="2055">
                            <agProdChange>-0.00999</agProdChange>
                        </period>
                        <period year="2060">
                            <agProdChange>-0.004153</agProdChange>
                        </period>
                        <period year="2065">
                            <agProdChange>0.004051</agProdChange>
                        </period>
                        <period year="2070">
                            <agProdChange>-0.003727</agProdChange>
                        </period>
                        <period year="2075">
                            <agProdChange>-0.01502</agProdChange>
                        </period>
                        <period year="2080">
                            <agProdChange>-0.018213</agProdChange>
                        </period>
                        <period year="2085">
                            <agProdChange>-0.003399</agProdChange>
                        </period>
                        <period year="2090">
                            <agProdChange>0.005956</agProdChange>
                        </period>
                        <period year="2095">
                            <agProdChange>0.000428</agProdChange>
                        </period>
                        <period year="2100">
                            <agProdChange>-0.026753</agProdChange>
                        </period>
                    </AgProductionTechnology>
                    <AgProductionTechnology name="Corn_ArkWhtRedR_RFD_lo">
                        <period year="2015">
                            <agProdChange>0.014579</agProdChange>
                        </period>
                        <period year="2020">
                            <agProdChange>0.022489</agProdChange>
                        </period>
                        <period year="2025">
                            <agProdChange>0.001253</agProdChange>
                        </period>
                        <period year="2030">
                            <agProdChange>0.005084</agProdChange>
                        </period>
                        <period year="2035">
                            <agProdChange>0.000109</agProdChange>
                        </period>
                        <period year="2040">
                            <agProdChange>0.012491</agProdChange>
                        </period>
                        <period year="2045">
                            <agProdChange>-0.007205</agProdChange>
                        </period>
                        <period year="2050">
                            <agProdChange>0.004461</agProdChange>
                        </period>
                        <period year="2055">
                            <agProdChange>-0.00999</agProdChange>
                        </period>
                        <period year="2060">
                            <agProdChange>-0.004153</agProdChange>
                        </period>
                        <period year="2065">
                            <agProdChange>0.004051</agProdChange>
                        </period>
                        <period year="2070">
                            <agProdChange>-0.003727</agProdChange>
                        </period>
                        <period year="2075">
                            <agProdChange>-0.01502</agProdChange>
                        </period>
                        <period year="2080">
                            <agProdChange>-0.018213</agProdChange>
                        </period>
                        <period year="2085">
                            <agProdChange>-0.003399</agProdChange>
                        </period>
                        <period year="2090">
                            <agProdChange>0.005956</agProdChange>
                        </period>
                        <period year="2095">
                            <agProdChange>0.000428</agProdChange>
                        </period>
                        <period year="2100">
                            <agProdChange>-0.026753</agProdChange>
                        </period>
                    </AgProductionTechnology>
                </AgSupplySubsector>
                <AgSupplySubsector name="Corn_TexasCst">
                    <AgProductionTechnology name="Corn_TexasCst_IRR_hi">
                        <period year="2015">
                            <agProdChange>0.007195</agProdChange>
                        </period>
                        <period year="2020">
                            <agProdChange>0.002949</agProdChange>
                        </period>
                        <period year="2025">
                            <agProdChange>0.005708</agProdChange>
                        </period>
                        <period year="2030">
                            <agProdChange>-0.001007</agProdChange>
                        </period>
                        <period year="2035">
                            <agProdChange>0.001798</agProdChange>
                        </period>
                        <period year="2040">
                            <agProdChange>-0.000104</agProdChange>
                        </period>
                        <period year="2045">
                            <agProdChange>-0.005242</agProdChange>
                        </period>
                        <period year="2050">
                            <agProdChange>0.006417</agProdChange>
                        </period>
                        <period year="2055">
                            <agProdChange>-0.010725</agProdChange>
                        </period>
                        <period year="2060">
                            <agProdChange>-0.002834</agProdChange>
                        </period>
                        <period year="2065">
                            <agProdChange>-0.005568</agProdChange>
                        </period>
                        <period year="2070">
                            <agProdChange>0.000638</agProdChange>
                        </period>
                        <period year="2075">
                            <agProdChange>-0.015816</agProdChange>
                        </period>
                        <period year="2080">
                            <agProdChange>-0.01524</agProdChange>
                        </period>
                        <period year="2085">
                            <agProdChange>-0.017655</agProdChange>
                        </period>
                        <period year="2090">
                            <agProdChange>-0.000599</agProdChange>
                        </period>
                        <period year="2095">
                            <agProdChange>-0.009804</agProdChange>
                        </period>
                        <period year="2100">
                            <agProdChange>-0.017245</agProdChange>
                        </period>
                    </AgProductionTechnology>
                    <AgProductionTechnology name="Corn_TexasCst_IRR_lo">
                        <period year="2015">
                            <agProdChange>0.007195</agProdChange>
                        </period>
                        <period year="2020">
                            <agProdChange>0.002949</agProdChange>
                        </period>
                        <period year="2025">
                            <agProdChange>0.005708</agProdChange>
                        </period>
                        <period year="2030">
                            <agProdChange>-0.001007</agProdChange>
                        </period>
                        <period year="2035">
                            <agProdChange>0.001798</agProdChange>
                        </period>
                        <period year="2040">
                            <agProdChange>-0.000104</agProdChange>
                        </period>
                        <period year="2045">
                            <agProdChange>-0.005242</agProdChange>
                        </period>
                        <period year="2050">
                            <agProdChange>0.006417</agProdChange>
                        </period>
                        <period year="2055">
                            <agProdChange>-0.010725</agProdChange>
                        </period>
                        <period year="2060">
                            <agProdChange>-0.002834</agProdChange>
                        </period>
                        <period year="2065">
                            <agProdChange>-0.005568</agProdChange>
                        </period>
                        <period year="2070">
                            <agProdChange>0.000638</agProdChange>
                        </period>
                        <period year="2075">
                            <agProdChange>-0.015816</agProdChange>
                        </period>
                        <period year="2080">
                            <agProdChange>-0.01524</agProdChange>
                        </period>
                        <period year="2085">
                            <agProdChange>-0.017655</agProdChange>
                        </period>
                        <period year="2090">
                            <agProdChange>-0.000599</agProdChange>
                        </period>
                        <period year="2095">
                            <agProdChange>-0.009804</agProdChange>
                        </period>
                        <period year="2100">
                            <agProdChange>-0.017245</agProdChange>
                        </period>
                    </AgProductionTechnology>
                    <AgProductionTechnology name="Corn_TexasCst_RFD_hi">
                        <period year="2015">
                            <agProdChange>0.006097</agProdChange>
                        </period>
                        <period year="2020">
                            <agProdChange>0.005236</agProdChange>
                        </period>
                        <period year="2025">
                            <agProdChange>0.016023</agProdChange>
                        </period>
                        <period year="2030">
                            <agProdChange>0.003554</agProdChange>
                        </period>
                        <period year="2035">
                            <agProdChange>0.004295</agProdChange>
                        </period>
                        <period year="2040">
                            <agProdChange>0.002128</agProdChange>
                        </period>
                        <period year="2045">
                            <agProdChange>-0.00359</agProdChange>
                        </period>
                        <period year="2050">
                            <agProdChange>0.03251</agProdChange>
                        </period>
                        <period year="2055">
                            <agProdChange>-0.0186</agProdChange>
                        </period>
                        <period year="2060">
                            <agProdChange>-0.001183</agProdChange>
                        </period>
                        <period year="2065">
                            <agProdChange>0.000855</agProdChange>
                        </period>
                        <period year="2070">
                            <agProdChange>0.007488</agProdChange>
                        </period>
                        <period year="2075">
                            <agProdChange>-0.016201</agProdChange>
                        </period>
                        <period year="2080">
                            <agProdChange>-0.01946</agProdChange>
                        </period>
                        <period year="2085">
                            <agProdChange>-0.028694</agProdChange>
                        </period>
                        <period year="2090">
                            <agProdChange>0.007724</agProdChange>
                        </period>
                        <period year="2095">
                            <agProdChange>-0.006557</agProdChange>
                        </period>
                        <period year="2100">
                            <agProdChange>-0.033619</agProdChange>
                        </period>
                    </AgProductionTechnology>
                    <AgProductionTechnology name="Corn_TexasCst_RFD_lo">
                        <period year="2015">
                            <agProdChange>0.006097</agProdChange>
                        </period>
                        <period year="2020">
                            <agProdChange>0.005236</agProdChange>
                        </period>
                        <period year="2025">
                            <agProdChange>0.016023</agProdChange>
                        </period>
                        <period year="2030">
                            <agProdChange>0.003554</agProdChange>
                        </period>
                        <period year="2035">
                            <agProdChange>0.004295</agProdChange>
                        </period>
                        <period year="2040">
                            <agProdChange>0.002128</agProdChange>
                        </period>
                        <period year="2045">
                            <agProdChange>-0.00359</agProdChange>
                        </period>
                        <period year="2050">
                            <agProdChange>0.03251</agProdChange>
                        </period>
                        <period year="2055">
                            <agProdChange>-0.0186</agProdChange>
                        </period>
                        <period year="2060">
                            <agProdChange>-0.001183</agProdChange>
                        </period>
                        <period year="2065">
                            <agProdChange>0.000855</agProdChange>
                        </period>
                        <period year="2070">
                            <agProdChange>0.007488</agProdChange>
                        </period>
                        <period year="2075">
                            <agProdChange>-0.016201</agProdChange>
                        </period>
                        <period year="2080">
                            <agProdChange>-0.01946</agProdChange>
                        </period>
                        <period year="2085">
                            <agProdChange>-0.028694</agProdChange>
                        </period>
                        <period year="2090">
                            <agProdChange>0.007724</agProdChange>
                        </period>
                        <period year="2095">
                            <agProdChange>-0.006557</agProdChange>
                        </period>
                        <period year="2100">
                            <agProdChange>-0.033619</agProdChange>
                        </period>
                    </AgProductionTechnology>
                </AgSupplySubsector>
                <AgSupplySubsector name="Corn_UsaCstSE">
                    <AgProductionTechnology name="Corn_UsaCstSE_IRR_hi">
                        <period year="2015">
                            <agProdChange>0.003019</agProdChange>
                        </period>
                        <period year="2020">
                            <agProdChange>0.003056</agProdChange>
                        </period>
                        <period year="2025">
                            <agProdChange>0.002413</agProdChange>
                        </period>
                        <period year="2030">
                            <agProdChange>0.000953</agProdChange>
                        </period>
                        <period year="2035">
                            <agProdChange>0.001306</agProdChange>
                        </period>
                        <period year="2040">
                            <agProdChange>-0.000333</agProdChange>
                        </period>
                        <period year="2045">
                            <agProdChange>0.000275</agProdChange>
                        </period>
                        <period year="2050">
                            <agProdChange>-0.00084</agProdChange>
                        </period>
                        <period year="2055">
                            <agProdChange>-0.002937</agProdChange>
                        </period>
                        <period year="2060">
                            <agProdChange>-0.002826</agProdChange>
                        </period>
                        <period year="2065">
                            <agProdChange>-0.005135</agProdChange>
                        </period>
                        <period year="2070">
                            <agProdChange>-0.002139</agProdChange>
                        </period>
                        <period year="2075">
                            <agProdChange>-0.006137</agProdChange>
                        </period>
                        <period year="2080">
                            <agProdChange>-0.00937</agProdChange>
                        </period>
                        <period year="2085">
                            <agProdChange>-0.010786</agProdChange>
                        </period>
                        <period year="2090">
                            <agProdChange>-0.003855</agProdChange>
                        </period>
                        <period year="2095">
                            <agProdChange>-0.005902</agProdChange>
                        </period>
                        <period year="2100">
                            <agProdChange>-0.003791</agProdChange>
                        </period>
                    </AgProductionTechnology>
                    <AgProductionTechnology name="Corn_UsaCstSE_IRR_lo">
                        <period year="2015">
                            <agProdChange>0.003019</agProdChange>
                        </period>
                        <period year="2020">
                            <agProdChange>0.003056</agProdChange>
                        </period>
                        <period year="2025">
                            <agProdChange>0.002413</agProdChange>
                        </period>
                        <period year="2030">
                            <agProdChange>0.000953</agProdChange>
                        </period>
                        <period year="2035">
                            <agProdChange>0.001306</agProdChange>
                        </period>
                        <period year="2040">
                            <agProdChange>-0.000333</agProdChange>
                        </period>
                        <period year="2045">
                            <agProdChange>0.000275</agProdChange>
                        </period>
                        <period year="2050">
                            <agProdChange>-0.00084</agProdChange>
                        </period>
                        <period year="2055">
                            <agProdChange>-0.002937</agProdChange>
                        </period>
                        <period year="2060">
                            <agProdChange>-0.002826</agProdChange>
                        </period>
                        <period year="2065">
                            <agProdChange>-0.005135</agProdChange>
                        </period>
                        <period year="2070">
                            <agProdChange>-0.002139</agProdChange>
                        </period>
                        <period year="2075">
                            <agProdChange>-0.006137</agProdChange>
                        </period>
                        <period year="2080">
                            <agProdChange>-0.00937</agProdChange>
                        </period>
                        <period year="2085">
                            <agProdChange>-0.010786</agProdChange>
                        </period>
                        <period year="2090">
                            <agProdChange>-0.003855</agProdChange>
                        </period>
                        <period year="2095">
                            <agProdChange>-0.005902</agProdChange>
                        </period>
                        <period year="2100">
                            <agProdChange>-0.003791</agProdChange>
                        </period>
                    </AgProductionTechnology>
                    <AgProductionTechnology name="Corn_UsaCstSE_RFD_hi">
                        <period year="2015">
                            <agProdChange>0.005774</agProdChange>
                        </period>
                        <period year="2020">
                            <agProdChange>0.007619</agProdChange>
                        </period>
                        <period year="2025">
                            <agProdChange>0.003531</agProdChange>
                        </period>
                        <period year="2030">
                            <agProdChange>0.003091</agProdChange>
                        </period>
                        <period year="2035">
                            <agProdChange>0.002209</agProdChange>
                        </period>
                        <period year="2040">
                            <agProdChange>-0.000134</agProdChange>
                        </period>
                        <period year="2045">
                            <agProdChange>0.002773</agProdChange>
                        </period>
                        <period year="2050">
                            <agProdChange>-0.00052</agProdChange>
                        </period>
                        <period year="2055">
                            <agProdChange>-0.001931</agProdChange>
                        </period>
                        <period year="2060">
                            <agProdChange>-0.000518</agProdChange>
                        </period>
                        <period year="2065">
                            <agProdChange>-0.002825</agProdChange>
                        </period>
                        <period year="2070">
                            <agProdChange>-0.001522</agProdChange>
                        </period>
                        <period year="2075">
                            <agProdChange>-0.004053</agProdChange>
                        </period>
                        <period year="2080">
                            <agProdChange>-0.007383</agProdChange>
                        </period>
                        <period year="2085">
                            <agProdChange>-0.011084</agProdChange>
                        </period>
                        <period year="2090">
                            <agProdChange>-0.003881</agProdChange>
                        </period>
                        <period year="2095">
                            <agProdChange>-0.004568</agProdChange>
                        </period>
                        <period year="2100">
                            <agProdChange>-0.002968</agProdChange>
                        </period>
                    </AgProductionTechnology>
                    <AgProductionTechnology name="Corn_UsaCstSE_RFD_lo">
                        <period year="2015">
                            <agProdChange>0.005774</agProdChange>
                        </period>
                        <period year="2020">
                            <agProdChange>0.007619</agProdChange>
                        </period>
                        <period year="2025">
                            <agProdChange>0.003531</agProdChange>
                        </period>
                        <period year="2030">
                            <agProdChange>0.003091</agProdChange>
                        </period>
                        <period year="2035">
                            <agProdChange>0.002209</agProdChange>
                        </period>
                        <period year="2040">
                            <agProdChange>-0.000134</agProdChange>
                        </period>
                        <period year="2045">
                            <agProdChange>0.002773</agProdChange>
                        </period>
                        <period year="2050">
                            <agProdChange>-0.00052</agProdChange>
                        </period>
                        <period year="2055">
                            <agProdChange>-0.001931</agProdChange>
                        </period>
                        <period year="2060">
                            <agProdChange>-0.000518</agProdChange>
                        </period>
                        <period year="2065">
                            <agProdChange>-0.002825</agProdChange>
                        </period>
                        <period year="2070">
                            <agProdChange>-0.001522</agProdChange>
                        </period>
                        <period year="2075">
                            <agProdChange>-0.004053</agProdChange>
                        </period>
                        <period year="2080">
                            <agProdChange>-0.007383</agProdChange>
                        </period>
                        <period year="2085">
                            <agProdChange>-0.011084</agProdChange>
                        </period>
                        <period year="2090">
                            <agProdChange>-0.003881</agProdChange>
                        </period>
                        <period year="2095">
                            <agProdChange>-0.004568</agProdChange>
                        </period>
                        <period year="2100">
                            <agProdChange>-0.002968</agProdChange>
                        </period>
                    </AgProductionTechnology>
                </AgSupplySubsector>
                <AgSupplySubsector name="Corn_GreatLakes">
                    <AgProductionTechnology name="Corn_GreatLakes_IRR_hi">
                        <period year="2015">
                            <agProdChange>0.004942</agProdChange>
                        </period>
                        <period year="2020">
                            <agProdChange>0.004757</agProdChange>
                        </period>
                        <period year="2025">
                            <agProdChange>0.002846</agProdChange>
                        </period>
                        <period year="2030">
                            <agProdChange>0.001958</agProdChange>
                        </period>
                        <period year="2035">
                            <agProdChange>0.001623</agProdChange>
                        </period>
                        <period year="2040">
                            <agProdChange>-0.001456</agProdChange>
                        </period>
                        <period year="2045">
                            <agProdChange>-0.001628</agProdChange>
                        </period>
                        <period year="2050">
                            <agProdChange>-0.002028</agProdChange>
                        </period>
                        <period year="2055">
                            <agProdChange>-0.003217</agProdChange>
                        </period>
                        <period year="2060">
                            <agProdChange>-0.002203</agProdChange>
                        </period>
                        <period year="2065">
                            <agProdChange>-0.001237</agProdChange>
                        </period>
                        <period year="2070">
                            <agProdChange>-0.001739</agProdChange>
                        </period>
                        <period year="2075">
                            <agProdChange>-0.004366</agProdChange>
                        </period>
                        <period year="2080">
                            <agProdChange>-0.007442</agProdChange>
                        </period>
                        <period year="2085">
                            <agProdChange>-0.00603</agProdChange>
                        </period>
                        <period year="2090">
                            <agProdChange>-0.002645</agProdChange>
                        </period>
                        <period year="2095">
                            <agProdChange>-0.003371</agProdChange>
                        </period>
                        <period year="2100">
                            <agProdChange>-0.007463</agProdChange>
                        </period>
                    </AgProductionTechnology>
                    <AgProductionTechnology name="Corn_GreatLakes_IRR_lo">
                        <period year="2015">
                            <agProdChange>0.004942</agProdChange>
                        </period>
                        <period year="2020">
                            <agProdChange>0.004757</agProdChange>
                        </period>
                        <period year="2025">
                            <agProdChange>0.002846</agProdChange>
                        </period>
                        <period year="2030">
                            <agProdChange>0.001958</agProdChange>
                        </period>
                        <period year="2035">
                            <agProdChange>0.001623</agProdChange>
                        </period>
                        <period year="2040">
                            <agProdChange>-0.001456</agProdChange>
                        </period>
                        <period year="2045">
                            <agProdChange>-0.001628</agProdChange>
                        </period>
                        <period year="2050">
                            <agProdChange>-0.002028</agProdChange>
                        </period>
                        <period year="2055">
                            <agProdChange>-0.003217</agProdChange>
                        </period>
                        <period year="2060">
                            <agProdChange>-0.002203</agProdChange>
                        </period>
                        <period year="2065">
                            <agProdChange>-0.001237</agProdChange>
                        </period>
                        <period year="2070">
                            <agProdChange>-0.001739</agProdChange>
                        </period>
                        <period year="2075">
                            <agProdChange>-0.004366</agProdChange>
                        </period>
                        <period year="2080">
                            <agProdChange>-0.007442</agProdChange>
                        </period>
                        <period year="2085">
                            <agProdChange>-0.00603</agProdChange>
                        </period>
                        <period year="2090">
                            <agProdChange>-0.002645</agProdChange>
                        </period>
                        <period year="2095">
                            <agProdChange>-0.003371</agProdChange>
                        </period>
                        <period year="2100">
                            <agProdChange>-0.007463</agProdChange>
                        </period>
                    </AgProductionTechnology>
                    <AgProductionTechnology name="Corn_GreatLakes_RFD_hi">
                        <period year="2015">
                            <agProdChange>0.008026</agProdChange>
                        </period>
                        <period year="2020">
                            <agProdChange>0.006104</agProdChange>
                        </period>
                        <period year="2025">
                            <agProdChange>0.005097</agProdChange>
                        </period>
                        <period year="2030">
                            <agProdChange>0.005518</agProdChange>
                        </period>
                        <period year="2035">
                            <agProdChange>0.003787</agProdChange>
                        </period>
                        <period year="2040">
                            <agProdChange>-0.00307</agProdChange>
                        </period>
                        <period year="2045">
                            <agProdChange>-0.003333</agProdChange>
                        </period>
                        <period year="2050">
                            <agProdChange>-0.002693</agProdChange>
                        </period>
                        <period year="2055">
                            <agProdChange>-0.004709</agProdChange>
                        </period>
                        <period year="2060">
                            <agProdChange>-0.001762</agProdChange>
                        </period>
                        <period year="2065">
                            <agProdChange>-0.000254</agProdChange>
                        </period>
                        <period year="2070">
                            <agProdChange>-0.001722</agProdChange>
                        </period>
                        <period year="2075">
                            <agProdChange>-0.003786</agProdChange>
                        </period>
                        <period year="2080">
                            <agProdChange>-0.003711</agProdChange>
                        </period>
                        <period year="2085">
                            <agProdChange>-0.005354</agProdChange>
                        </period>
                        <period year="2090">
                            <agProdChange>0.000645</agProdChange>
                        </period>
                        <period year="2095">
                            <agProdChange>-0.005527</agProdChange>
                        </period>
                        <period year="2100">
                            <agProdChange>-0.006095</agProdChange>
                        </period>
                    </AgProductionTechnology>
                    <AgProductionTechnology name="Corn_GreatLakes_RFD_lo">
                        <period year="2015">
                            <agProdChange>0.008026</agProdChange>
                        </period>
                        <period year="2020">
                            <agProdChange>0.006104</agProdChange>
                        </period>
                        <period year="2025">
                            <agProdChange>0.005097</agProdChange>
                        </period>
                        <period year="2030">
                            <agProdChange>0.005518</agProdChange>
                        </period>
                        <period year="2035">
                            <agProdChange>0.003787</agProdChange>
                        </period>
                        <period year="2040">
                            <agProdChange>-0.00307</agProdChange>
                        </period>
                        <period year="2045">
                            <agProdChange>-0.003333</agProdChange>
                        </period>
                        <period year="2050">
                            <agProdChange>-0.002693</agProdChange>
                        </period>
                        <period year="2055">
                            <agProdChange>-0.004709</agProdChange>
                        </period>
                        <period year="2060">
                            <agProdChange>-0.001762</agProdChange>
                        </period>
                        <period year="2065">
                            <agProdChange>-0.000254</agProdChange>
                        </period>
                        <period year="2070">
                            <agProdChange>-0.001722</agProdChange>
                        </period>
                        <period year="2075">
                            <agProdChange>-0.003786</agProdChange>
                        </period>
                        <period year="2080">
                            <agProdChange>-0.003711</agProdChange>
                        </period>
                        <period year="2085">
                            <agProdChange>-0.005354</agProdChange>
                        </period>
                        <period year="2090">
                            <agProdChange>0.000645</agProdChange>
                        </period>
                        <period year="2095">
                            <agProdChange>-0.005527</agProdChange>
                        </period>
                        <period year="2100">
                            <agProdChange>-0.006095</agProdChange>
                        </period>
                    </AgProductionTechnology>
                </AgSupplySubsector>
                <AgSupplySubsector name="Corn_OhioR">
                    <AgProductionTechnology name="Corn_OhioR_IRR_hi">
                        <period year="2015">
                            <agProdChange>0.0057</agProdChange>
                        </period>
                        <period year="2020">
                            <agProdChange>0.005002</agProdChange>
                        </period>
                        <period year="2025">
                            <agProdChange>0.00243</agProdChange>
                        </period>
                        <period year="2030">
                            <agProdChange>-7e-05</agProdChange>
                        </period>
                        <period year="2035">
                            <agProdChange>0.001531</agProdChange>
                        </period>
                        <period year="2040">
                            <agProdChange>-0.001351</agProdChange>
                        </period>
                        <period year="2045">
                            <agProdChange>-0.001753</agProdChange>
                        </period>
                        <period year="2050">
                            <agProdChange>7.3e-05</agProdChange>
                        </period>
                        <period year="2055">
                            <agProdChange>-0.004536</agProdChange>
                        </period>
                        <period year="2060">
                            <agProdChange>-0.00027</agProdChange>
[truncated: 45,754,235 more chars]
