# Supplementary material for: The domestic and international implications of future climate for U.S. agriculture in GCAM
Source: PLoS One. 2020 Aug 28;15(8):e0237918. doi: 10.1371/journal.pone.0237918 (PMC7455037; doi:10.1371/journal.pone.0237918)
Supplement: S2 Data — (ZIP) [file pone.0237918.s010.zip › scenariofiles/ag_yield_xml/ag_prodchange_rcp8p5_ipsl_lpjml_domestic.xml]

<?xml version="1.0" encoding="UTF-8"?>
<scenario>
    <world>
        <region name="USA">
            <AgSupplySector name="Root_Tuber">
                <AgSupplySubsector name="Root_Tuber_NelsonR">
                    <AgProductionTechnology name="Root_Tuber_NelsonR_IRR_hi">
                        <period year="2015">
                            <agProdChange>0.005497</agProdChange>
                        </period>
                        <period year="2020">
                            <agProdChange>0.003071</agProdChange>
                        </period>
                        <period year="2025">
                            <agProdChange>0.002123</agProdChange>
                        </period>
                        <period year="2030">
                            <agProdChange>0.002608</agProdChange>
                        </period>
                        <period year="2035">
                            <agProdChange>0.004417</agProdChange>
                        </period>
                        <period year="2040">
                            <agProdChange>0.003246</agProdChange>
                        </period>
                        <period year="2045">
                            <agProdChange>0.002763</agProdChange>
                        </period>
                        <period year="2050">
                            <agProdChange>0.002742</agProdChange>
                        </period>
                        <period year="2055">
                            <agProdChange>0.003225</agProdChange>
                        </period>
                        <period year="2060">
                            <agProdChange>0.002514</agProdChange>
                        </period>
                        <period year="2065">
                            <agProdChange>0.002057</agProdChange>
                        </period>
                        <period year="2070">
                            <agProdChange>0.001754</agProdChange>
                        </period>
                        <period year="2075">
                            <agProdChange>0.002288</agProdChange>
                        </period>
                        <period year="2080">
                            <agProdChange>0.001363</agProdChange>
                        </period>
                        <period year="2085">
                            <agProdChange>0.001829</agProdChange>
                        </period>
                        <period year="2090">
                            <agProdChange>0.001524</agProdChange>
                        </period>
                        <period year="2095">
                            <agProdChange>0.001735</agProdChange>
                        </period>
                        <period year="2100">
                            <agProdChange>0.001319</agProdChange>
                        </period>
                    </AgProductionTechnology>
                    <AgProductionTechnology name="Root_Tuber_NelsonR_IRR_lo">
                        <period year="2015">
                            <agProdChange>0.005497</agProdChange>
                        </period>
                        <period year="2020">
                            <agProdChange>0.003071</agProdChange>
                        </period>
                        <period year="2025">
                            <agProdChange>0.002123</agProdChange>
                        </period>
                        <period year="2030">
                            <agProdChange>0.002608</agProdChange>
                        </period>
                        <period year="2035">
                            <agProdChange>0.004417</agProdChange>
                        </period>
                        <period year="2040">
                            <agProdChange>0.003246</agProdChange>
                        </period>
                        <period year="2045">
                            <agProdChange>0.002763</agProdChange>
                        </period>
                        <period year="2050">
                            <agProdChange>0.002742</agProdChange>
                        </period>
                        <period year="2055">
                            <agProdChange>0.003225</agProdChange>
                        </period>
                        <period year="2060">
                            <agProdChange>0.002514</agProdChange>
                        </period>
                        <period year="2065">
                            <agProdChange>0.002057</agProdChange>
                        </period>
                        <period year="2070">
                            <agProdChange>0.001754</agProdChange>
                        </period>
                        <period year="2075">
                            <agProdChange>0.002288</agProdChange>
                        </period>
                        <period year="2080">
                            <agProdChange>0.001363</agProdChange>
                        </period>
                        <period year="2085">
                            <agProdChange>0.001829</agProdChange>
                        </period>
                        <period year="2090">
                            <agProdChange>0.001524</agProdChange>
                        </period>
                        <period year="2095">
                            <agProdChange>0.001735</agProdChange>
                        </period>
                        <period year="2100">
                            <agProdChange>0.001319</agProdChange>
                        </period>
                    </AgProductionTechnology>
                    <AgProductionTechnology name="Root_Tuber_NelsonR_RFD_hi">
                        <period year="2015">
                            <agProdChange>0.004812</agProdChange>
                        </period>
                        <period year="2020">
                            <agProdChange>0.010923</agProdChange>
                        </period>
                        <period year="2025">
                            <agProdChange>0.003964</agProdChange>
                        </period>
                        <period year="2030">
                            <agProdChange>0.004657</agProdChange>
                        </period>
                        <period year="2035">
                            <agProdChange>0.008023</agProdChange>
                        </period>
                        <period year="2040">
                            <agProdChange>0.004351</agProdChange>
                        </period>
                        <period year="2045">
                            <agProdChange>0.002388</agProdChange>
                        </period>
                        <period year="2050">
                            <agProdChange>-0.00675</agProdChange>
                        </period>
                        <period year="2055">
                            <agProdChange>-0.004262</agProdChange>
                        </period>
                        <period year="2060">
                            <agProdChange>0.005332</agProdChange>
                        </period>
                        <period year="2065">
                            <agProdChange>-0.002801</agProdChange>
                        </period>
                        <period year="2070">
                            <agProdChange>-0.006727</agProdChange>
                        </period>
                        <period year="2075">
                            <agProdChange>0.010941</agProdChange>
                        </period>
                        <period year="2080">
                            <agProdChange>-0.001558</agProdChange>
                        </period>
                        <period year="2085">
                            <agProdChange>0.013228</agProdChange>
                        </period>
                        <period year="2090">
                            <agProdChange>0.002962</agProdChange>
                        </period>
                        <period year="2095">
                            <agProdChange>0.0017</agProdChange>
                        </period>
                        <period year="2100">
                            <agProdChange>0.011167</agProdChange>
                        </period>
                    </AgProductionTechnology>
                    <AgProductionTechnology name="Root_Tuber_NelsonR_RFD_lo">
                        <period year="2015">
                            <agProdChange>0.004812</agProdChange>
                        </period>
                        <period year="2020">
                            <agProdChange>0.010923</agProdChange>
                        </period>
                        <period year="2025">
                            <agProdChange>0.003964</agProdChange>
                        </period>
                        <period year="2030">
                            <agProdChange>0.004657</agProdChange>
                        </period>
                        <period year="2035">
                            <agProdChange>0.008023</agProdChange>
                        </period>
                        <period year="2040">
                            <agProdChange>0.004351</agProdChange>
                        </period>
                        <period year="2045">
                            <agProdChange>0.002388</agProdChange>
                        </period>
                        <period year="2050">
                            <agProdChange>-0.00675</agProdChange>
                        </period>
                        <period year="2055">
                            <agProdChange>-0.004262</agProdChange>
                        </period>
                        <period year="2060">
                            <agProdChange>0.005332</agProdChange>
                        </period>
                        <period year="2065">
                            <agProdChange>-0.002801</agProdChange>
                        </period>
                        <period year="2070">
                            <agProdChange>-0.006727</agProdChange>
                        </period>
                        <period year="2075">
                            <agProdChange>0.010941</agProdChange>
                        </period>
                        <period year="2080">
                            <agProdChange>-0.001558</agProdChange>
                        </period>
                        <period year="2085">
                            <agProdChange>0.013228</agProdChange>
                        </period>
                        <period year="2090">
                            <agProdChange>0.002962</agProdChange>
                        </period>
                        <period year="2095">
                            <agProdChange>0.0017</agProdChange>
                        </period>
                        <period year="2100">
                            <agProdChange>0.011167</agProdChange>
                        </period>
                    </AgProductionTechnology>
                </AgSupplySubsector>
                <AgSupplySubsector name="Root_Tuber_FraserR">
                    <AgProductionTechnology name="Root_Tuber_FraserR_IRR_hi">
                        <period year="2015">
                            <agProdChange>0.009817</agProdChange>
                        </period>
                        <period year="2020">
                            <agProdChange>0.004174</agProdChange>
                        </period>
                        <period year="2025">
                            <agProdChange>0.003284</agProdChange>
                        </period>
                        <period year="2030">
                            <agProdChange>0.000416</agProdChange>
                        </period>
                        <period year="2035">
                            <agProdChange>0.007738</agProdChange>
                        </period>
                        <period year="2040">
                            <agProdChange>0.002291</agProdChange>
                        </period>
                        <period year="2045">
                            <agProdChange>0.003528</agProdChange>
                        </period>
                        <period year="2050">
                            <agProdChange>0.001515</agProdChange>
                        </period>
                        <period year="2055">
                            <agProdChange>0.002345</agProdChange>
                        </period>
                        <period year="2060">
                            <agProdChange>0.000732</agProdChange>
                        </period>
                        <period year="2065">
                            <agProdChange>0.001902</agProdChange>
                        </period>
                        <period year="2070">
                            <agProdChange>0.001069</agProdChange>
                        </period>
                        <period year="2075">
                            <agProdChange>0.001315</agProdChange>
                        </period>
                        <period year="2080">
                            <agProdChange>0.002158</agProdChange>
                        </period>
                        <period year="2085">
                            <agProdChange>-0.001148</agProdChange>
                        </period>
                        <period year="2090">
                            <agProdChange>0.001108</agProdChange>
                        </period>
                        <period year="2095">
                            <agProdChange>0.000172</agProdChange>
                        </period>
                        <period year="2100">
                            <agProdChange>0.000465</agProdChange>
                        </period>
                    </AgProductionTechnology>
                    <AgProductionTechnology name="Root_Tuber_FraserR_IRR_lo">
                        <period year="2015">
                            <agProdChange>0.009817</agProdChange>
                        </period>
                        <period year="2020">
                            <agProdChange>0.004174</agProdChange>
                        </period>
                        <period year="2025">
                            <agProdChange>0.003284</agProdChange>
                        </period>
                        <period year="2030">
                            <agProdChange>0.000416</agProdChange>
                        </period>
                        <period year="2035">
                            <agProdChange>0.007738</agProdChange>
                        </period>
                        <period year="2040">
                            <agProdChange>0.002291</agProdChange>
                        </period>
                        <period year="2045">
                            <agProdChange>0.003528</agProdChange>
                        </period>
                        <period year="2050">
                            <agProdChange>0.001515</agProdChange>
                        </period>
                        <period year="2055">
                            <agProdChange>0.002345</agProdChange>
                        </period>
                        <period year="2060">
                            <agProdChange>0.000732</agProdChange>
                        </period>
                        <period year="2065">
                            <agProdChange>0.001902</agProdChange>
                        </period>
                        <period year="2070">
                            <agProdChange>0.001069</agProdChange>
                        </period>
                        <period year="2075">
                            <agProdChange>0.001315</agProdChange>
                        </period>
                        <period year="2080">
                            <agProdChange>0.002158</agProdChange>
                        </period>
                        <period year="2085">
                            <agProdChange>-0.001148</agProdChange>
                        </period>
                        <period year="2090">
                            <agProdChange>0.001108</agProdChange>
                        </period>
                        <period year="2095">
                            <agProdChange>0.000172</agProdChange>
                        </period>
                        <period year="2100">
                            <agProdChange>0.000465</agProdChange>
                        </period>
                    </AgProductionTechnology>
                    <AgProductionTechnology name="Root_Tuber_FraserR_RFD_hi">
                        <period year="2015">
                            <agProdChange>-0.000817</agProdChange>
                        </period>
                        <period year="2020">
                            <agProdChange>0.002946</agProdChange>
                        </period>
                        <period year="2025">
                            <agProdChange>0.0034</agProdChange>
                        </period>
                        <period year="2030">
                            <agProdChange>0.001238</agProdChange>
                        </period>
                        <period year="2035">
                            <agProdChange>0.001298</agProdChange>
                        </period>
                        <period year="2040">
                            <agProdChange>0.000292</agProdChange>
                        </period>
                        <period year="2045">
                            <agProdChange>0.002493</agProdChange>
                        </period>
                        <period year="2050">
                            <agProdChange>0.000896</agProdChange>
                        </period>
                        <period year="2055">
                            <agProdChange>-0.00023</agProdChange>
                        </period>
                        <period year="2060">
                            <agProdChange>-0.001201</agProdChange>
                        </period>
                        <period year="2065">
                            <agProdChange>0.002179</agProdChange>
                        </period>
                        <period year="2070">
                            <agProdChange>-0.001278</agProdChange>
                        </period>
                        <period year="2075">
                            <agProdChange>0.001855</agProdChange>
                        </period>
                        <period year="2080">
                            <agProdChange>-0.000187</agProdChange>
                        </period>
                        <period year="2085">
                            <agProdChange>-0.001767</agProdChange>
                        </period>
                        <period year="2090">
                            <agProdChange>0.001516</agProdChange>
                        </period>
                        <period year="2095">
                            <agProdChange>-0.000848</agProdChange>
                        </period>
                        <period year="2100">
                            <agProdChange>0.001185</agProdChange>
                        </period>
                    </AgProductionTechnology>
                    <AgProductionTechnology name="Root_Tuber_FraserR_RFD_lo">
                        <period year="2015">
                            <agProdChange>-0.000817</agProdChange>
                        </period>
                        <period year="2020">
                            <agProdChange>0.002946</agProdChange>
                        </period>
                        <period year="2025">
                            <agProdChange>0.0034</agProdChange>
                        </period>
                        <period year="2030">
                            <agProdChange>0.001238</agProdChange>
                        </period>
                        <period year="2035">
                            <agProdChange>0.001298</agProdChange>
                        </period>
                        <period year="2040">
                            <agProdChange>0.000292</agProdChange>
                        </period>
                        <period year="2045">
                            <agProdChange>0.002493</agProdChange>
                        </period>
                        <period year="2050">
                            <agProdChange>0.000896</agProdChange>
                        </period>
                        <period year="2055">
                            <agProdChange>-0.00023</agProdChange>
                        </period>
                        <period year="2060">
                            <agProdChange>-0.001201</agProdChange>
                        </period>
                        <period year="2065">
                            <agProdChange>0.002179</agProdChange>
                        </period>
                        <period year="2070">
                            <agProdChange>-0.001278</agProdChange>
                        </period>
                        <period year="2075">
                            <agProdChange>0.001855</agProdChange>
                        </period>
                        <period year="2080">
                            <agProdChange>-0.000187</agProdChange>
                        </period>
                        <period year="2085">
                            <agProdChange>-0.001767</agProdChange>
                        </period>
                        <period year="2090">
                            <agProdChange>0.001516</agProdChange>
                        </period>
                        <period year="2095">
                            <agProdChange>-0.000848</agProdChange>
                        </period>
                        <period year="2100">
                            <agProdChange>0.001185</agProdChange>
                        </period>
                    </AgProductionTechnology>
                </AgSupplySubsector>
                <AgSupplySubsector name="Root_Tuber_MexCstNW">
                    <AgProductionTechnology name="Root_Tuber_MexCstNW_IRR_hi">
                        <period year="2015">
                            <agProdChange>0.001165</agProdChange>
                        </period>
                        <period year="2020">
                            <agProdChange>0.00355</agProdChange>
                        </period>
                        <period year="2025">
                            <agProdChange>0.002452</agProdChange>
                        </period>
                        <period year="2030">
                            <agProdChange>0.003658</agProdChange>
                        </period>
                        <period year="2035">
                            <agProdChange>0.00102</agProdChange>
                        </period>
                        <period year="2040">
                            <agProdChange>-0.000336</agProdChange>
                        </period>
                        <period year="2045">
                            <agProdChange>0.000727</agProdChange>
                        </period>
                        <period year="2050">
                            <agProdChange>0.002107</agProdChange>
                        </period>
                        <period year="2055">
                            <agProdChange>-0.000417</agProdChange>
                        </period>
                        <period year="2060">
                            <agProdChange>0.000501</agProdChange>
                        </period>
                        <period year="2065">
                            <agProdChange>-0.00018</agProdChange>
                        </period>
                        <period year="2070">
                            <agProdChange>0.00057</agProdChange>
                        </period>
                        <period year="2075">
                            <agProdChange>0.000485</agProdChange>
                        </period>
                        <period year="2080">
                            <agProdChange>-0.004598</agProdChange>
                        </period>
                        <period year="2085">
                            <agProdChange>-0.002088</agProdChange>
                        </period>
                        <period year="2090">
                            <agProdChange>0.000316</agProdChange>
                        </period>
                        <period year="2095">
                            <agProdChange>-0.002194</agProdChange>
                        </period>
                        <period year="2100">
                            <agProdChange>-0.002091</agProdChange>
                        </period>
                    </AgProductionTechnology>
                    <AgProductionTechnology name="Root_Tuber_MexCstNW_IRR_lo">
                        <period year="2015">
                            <agProdChange>0.001165</agProdChange>
                        </period>
                        <period year="2020">
                            <agProdChange>0.00355</agProdChange>
                        </period>
                        <period year="2025">
                            <agProdChange>0.002452</agProdChange>
                        </period>
                        <period year="2030">
                            <agProdChange>0.003658</agProdChange>
                        </period>
                        <period year="2035">
                            <agProdChange>0.00102</agProdChange>
                        </period>
                        <period year="2040">
                            <agProdChange>-0.000336</agProdChange>
                        </period>
                        <period year="2045">
                            <agProdChange>0.000727</agProdChange>
                        </period>
                        <period year="2050">
                            <agProdChange>0.002107</agProdChange>
                        </period>
                        <period year="2055">
                            <agProdChange>-0.000417</agProdChange>
                        </period>
                        <period year="2060">
                            <agProdChange>0.000501</agProdChange>
                        </period>
                        <period year="2065">
                            <agProdChange>-0.00018</agProdChange>
                        </period>
                        <period year="2070">
                            <agProdChange>0.00057</agProdChange>
                        </period>
                        <period year="2075">
                            <agProdChange>0.000485</agProdChange>
                        </period>
                        <period year="2080">
                            <agProdChange>-0.004598</agProdChange>
                        </period>
                        <period year="2085">
                            <agProdChange>-0.002088</agProdChange>
                        </period>
                        <period year="2090">
                            <agProdChange>0.000316</agProdChange>
                        </period>
                        <period year="2095">
                            <agProdChange>-0.002194</agProdChange>
                        </period>
                        <period year="2100">
                            <agProdChange>-0.002091</agProdChange>
                        </period>
                    </AgProductionTechnology>
                    <AgProductionTechnology name="Root_Tuber_MexCstNW_RFD_hi">
                        <period year="2015">
                            <agProdChange>0.003163</agProdChange>
                        </period>
                        <period year="2020">
                            <agProdChange>0.005325</agProdChange>
                        </period>
                        <period year="2025">
                            <agProdChange>0.002218</agProdChange>
                        </period>
                        <period year="2030">
                            <agProdChange>-0.002025</agProdChange>
                        </period>
                        <period year="2035">
                            <agProdChange>0.008835</agProdChange>
                        </period>
                        <period year="2040">
                            <agProdChange>-0.000581</agProdChange>
                        </period>
                        <period year="2045">
                            <agProdChange>-0.005456</agProdChange>
                        </period>
                        <period year="2050">
                            <agProdChange>-0.00535</agProdChange>
                        </period>
                        <period year="2055">
                            <agProdChange>-4.7e-05</agProdChange>
                        </period>
                        <period year="2060">
                            <agProdChange>0.002344</agProdChange>
                        </period>
                        <period year="2065">
                            <agProdChange>-0.006201</agProdChange>
                        </period>
                        <period year="2070">
                            <agProdChange>-0.012787</agProdChange>
                        </period>
                        <period year="2075">
                            <agProdChange>-0.006172</agProdChange>
                        </period>
                        <period year="2080">
                            <agProdChange>-0.005831</agProdChange>
                        </period>
                        <period year="2085">
                            <agProdChange>-0.01182</agProdChange>
                        </period>
                        <period year="2090">
                            <agProdChange>-0.010182</agProdChange>
                        </period>
                        <period year="2095">
                            <agProdChange>-0.010371</agProdChange>
                        </period>
                        <period year="2100">
                            <agProdChange>-2.2e-05</agProdChange>
                        </period>
                    </AgProductionTechnology>
                    <AgProductionTechnology name="Root_Tuber_MexCstNW_RFD_lo">
                        <period year="2015">
                            <agProdChange>0.003163</agProdChange>
                        </period>
                        <period year="2020">
                            <agProdChange>0.005325</agProdChange>
                        </period>
                        <period year="2025">
                            <agProdChange>0.002218</agProdChange>
                        </period>
                        <period year="2030">
                            <agProdChange>-0.002025</agProdChange>
                        </period>
                        <period year="2035">
                            <agProdChange>0.008835</agProdChange>
                        </period>
                        <period year="2040">
                            <agProdChange>-0.000581</agProdChange>
                        </period>
                        <period year="2045">
                            <agProdChange>-0.005456</agProdChange>
                        </period>
                        <period year="2050">
                            <agProdChange>-0.00535</agProdChange>
                        </period>
                        <period year="2055">
                            <agProdChange>-4.7e-05</agProdChange>
                        </period>
                        <period year="2060">
                            <agProdChange>0.002344</agProdChange>
                        </period>
                        <period year="2065">
                            <agProdChange>-0.006201</agProdChange>
                        </period>
                        <period year="2070">
                            <agProdChange>-0.012787</agProdChange>
                        </period>
                        <period year="2075">
                            <agProdChange>-0.006172</agProdChange>
                        </period>
                        <period year="2080">
                            <agProdChange>-0.005831</agProdChange>
                        </period>
                        <period year="2085">
                            <agProdChange>-0.01182</agProdChange>
                        </period>
                        <period year="2090">
                            <agProdChange>-0.010182</agProdChange>
                        </period>
                        <period year="2095">
                            <agProdChange>-0.010371</agProdChange>
                        </period>
                        <period year="2100">
                            <agProdChange>-2.2e-05</agProdChange>
                        </period>
                    </AgProductionTechnology>
                </AgSupplySubsector>
                <AgSupplySubsector name="Root_Tuber_Caribbean">
                    <AgProductionTechnology name="Root_Tuber_Caribbean_IRR_hi">
                        <period year="2015">
                            <agProdChange>0.001934</agProdChange>
                        </period>
                        <period year="2020">
                            <agProdChange>0.002654</agProdChange>
                        </period>
                        <period year="2025">
                            <agProdChange>0.002287</agProdChange>
                        </period>
                        <period year="2030">
                            <agProdChange>0.002947</agProdChange>
                        </period>
                        <period year="2035">
                            <agProdChange>0.002408</agProdChange>
                        </period>
                        <period year="2040">
                            <agProdChange>0.000463</agProdChange>
                        </period>
                        <period year="2045">
                            <agProdChange>0.002804</agProdChange>
                        </period>
                        <period year="2050">
                            <agProdChange>0.002922</agProdChange>
                        </period>
                        <period year="2055">
                            <agProdChange>0.002002</agProdChange>
                        </period>
                        <period year="2060">
                            <agProdChange>0.001739</agProdChange>
                        </period>
                        <period year="2065">
                            <agProdChange>0.002527</agProdChange>
                        </period>
                        <period year="2070">
                            <agProdChange>0.002049</agProdChange>
                        </period>
                        <period year="2075">
                            <agProdChange>0.001303</agProdChange>
                        </period>
                        <period year="2080">
                            <agProdChange>0.000448</agProdChange>
                        </period>
                        <period year="2085">
                            <agProdChange>-0.001581</agProdChange>
                        </period>
                        <period year="2090">
                            <agProdChange>0.000944</agProdChange>
                        </period>
                        <period year="2095">
                            <agProdChange>-0.000572</agProdChange>
                        </period>
                        <period year="2100">
                            <agProdChange>-0.000497</agProdChange>
                        </period>
                    </AgProductionTechnology>
                    <AgProductionTechnology name="Root_Tuber_Caribbean_IRR_lo">
                        <period year="2015">
                            <agProdChange>0.001934</agProdChange>
                        </period>
                        <period year="2020">
                            <agProdChange>0.002654</agProdChange>
                        </period>
                        <period year="2025">
                            <agProdChange>0.002287</agProdChange>
                        </period>
                        <period year="2030">
                            <agProdChange>0.002947</agProdChange>
                        </period>
                        <period year="2035">
                            <agProdChange>0.002408</agProdChange>
                        </period>
                        <period year="2040">
                            <agProdChange>0.000463</agProdChange>
                        </period>
                        <period year="2045">
                            <agProdChange>0.002804</agProdChange>
                        </period>
                        <period year="2050">
                            <agProdChange>0.002922</agProdChange>
                        </period>
                        <period year="2055">
                            <agProdChange>0.002002</agProdChange>
                        </period>
                        <period year="2060">
                            <agProdChange>0.001739</agProdChange>
                        </period>
                        <period year="2065">
                            <agProdChange>0.002527</agProdChange>
                        </period>
                        <period year="2070">
                            <agProdChange>0.002049</agProdChange>
                        </period>
                        <period year="2075">
                            <agProdChange>0.001303</agProdChange>
                        </period>
                        <period year="2080">
                            <agProdChange>0.000448</agProdChange>
                        </period>
                        <period year="2085">
                            <agProdChange>-0.001581</agProdChange>
                        </period>
                        <period year="2090">
                            <agProdChange>0.000944</agProdChange>
                        </period>
                        <period year="2095">
                            <agProdChange>-0.000572</agProdChange>
                        </period>
                        <period year="2100">
                            <agProdChange>-0.000497</agProdChange>
                        </period>
                    </AgProductionTechnology>
                    <AgProductionTechnology name="Root_Tuber_Caribbean_RFD_hi">
                        <period year="2015">
                            <agProdChange>0.004659</agProdChange>
                        </period>
                        <period year="2020">
                            <agProdChange>0.000687</agProdChange>
                        </period>
                        <period year="2025">
                            <agProdChange>-0.002396</agProdChange>
                        </period>
                        <period year="2030">
                            <agProdChange>0.001465</agProdChange>
                        </period>
                        <period year="2035">
                            <agProdChange>0.003711</agProdChange>
                        </period>
                        <period year="2040">
                            <agProdChange>0.001532</agProdChange>
                        </period>
                        <period year="2045">
                            <agProdChange>-0.000436</agProdChange>
                        </period>
                        <period year="2050">
                            <agProdChange>-0.003152</agProdChange>
                        </period>
                        <period year="2055">
                            <agProdChange>0.002722</agProdChange>
                        </period>
                        <period year="2060">
                            <agProdChange>-0.00197</agProdChange>
                        </period>
                        <period year="2065">
                            <agProdChange>-0.004689</agProdChange>
                        </period>
                        <period year="2070">
                            <agProdChange>-0.00138</agProdChange>
                        </period>
                        <period year="2075">
                            <agProdChange>-0.000371</agProdChange>
                        </period>
                        <period year="2080">
                            <agProdChange>0.002154</agProdChange>
                        </period>
                        <period year="2085">
                            <agProdChange>0.00034</agProdChange>
                        </period>
                        <period year="2090">
                            <agProdChange>-9e-04</agProdChange>
                        </period>
                        <period year="2095">
                            <agProdChange>0.004251</agProdChange>
                        </period>
                        <period year="2100">
                            <agProdChange>0.000567</agProdChange>
                        </period>
                    </AgProductionTechnology>
                    <AgProductionTechnology name="Root_Tuber_Caribbean_RFD_lo">
                        <period year="2015">
                            <agProdChange>0.004659</agProdChange>
                        </period>
                        <period year="2020">
                            <agProdChange>0.000687</agProdChange>
                        </period>
                        <period year="2025">
                            <agProdChange>-0.002396</agProdChange>
                        </period>
                        <period year="2030">
                            <agProdChange>0.001465</agProdChange>
                        </period>
                        <period year="2035">
                            <agProdChange>0.003711</agProdChange>
                        </period>
                        <period year="2040">
                            <agProdChange>0.001532</agProdChange>
                        </period>
                        <period year="2045">
                            <agProdChange>-0.000436</agProdChange>
                        </period>
                        <period year="2050">
                            <agProdChange>-0.003152</agProdChange>
                        </period>
                        <period year="2055">
                            <agProdChange>0.002722</agProdChange>
                        </period>
                        <period year="2060">
                            <agProdChange>-0.00197</agProdChange>
                        </period>
                        <period year="2065">
                            <agProdChange>-0.004689</agProdChange>
                        </period>
                        <period year="2070">
                            <agProdChange>-0.00138</agProdChange>
                        </period>
                        <period year="2075">
                            <agProdChange>-0.000371</agProdChange>
                        </period>
                        <period year="2080">
                            <agProdChange>0.002154</agProdChange>
                        </period>
                        <period year="2085">
                            <agProdChange>0.00034</agProdChange>
                        </period>
                        <period year="2090">
                            <agProdChange>-9e-04</agProdChange>
                        </period>
                        <period year="2095">
                            <agProdChange>0.004251</agProdChange>
                        </period>
                        <period year="2100">
                            <agProdChange>0.000567</agProdChange>
                        </period>
                    </AgProductionTechnology>
                </AgSupplySubsector>
                <AgSupplySubsector name="Root_Tuber_California">
                    <AgProductionTechnology name="Root_Tuber_California_IRR_hi">
                        <period year="2015">
                            <agProdChange>1.5e-05</agProdChange>
                        </period>
                        <period year="2020">
                            <agProdChange>0.002467</agProdChange>
                        </period>
                        <period year="2025">
                            <agProdChange>0.002718</agProdChange>
                        </period>
                        <period year="2030">
                            <agProdChange>0.001364</agProdChange>
                        </period>
                        <period year="2035">
                            <agProdChange>0.00175</agProdChange>
                        </period>
                        <period year="2040">
                            <agProdChange>0.000554</agProdChange>
                        </period>
                        <period year="2045">
                            <agProdChange>0.003749</agProdChange>
                        </period>
                        <period year="2050">
                            <agProdChange>0.001971</agProdChange>
                        </period>
                        <period year="2055">
                            <agProdChange>0.001336</agProdChange>
                        </period>
                        <period year="2060">
                            <agProdChange>0.000437</agProdChange>
                        </period>
                        <period year="2065">
                            <agProdChange>0.001598</agProdChange>
                        </period>
                        <period year="2070">
                            <agProdChange>0.000516</agProdChange>
                        </period>
                        <period year="2075">
                            <agProdChange>-0.000278</agProdChange>
                        </period>
                        <period year="2080">
                            <agProdChange>-0.000532</agProdChange>
                        </period>
                        <period year="2085">
                            <agProdChange>-0.000676</agProdChange>
                        </period>
                        <period year="2090">
                            <agProdChange>0.000112</agProdChange>
                        </period>
                        <period year="2095">
                            <agProdChange>-0.000941</agProdChange>
                        </period>
                        <period year="2100">
                            <agProdChange>0.001549</agProdChange>
                        </period>
                    </AgProductionTechnology>
                    <AgProductionTechnology name="Root_Tuber_California_IRR_lo">
                        <period year="2015">
                            <agProdChange>1.5e-05</agProdChange>
                        </period>
                        <period year="2020">
                            <agProdChange>0.002467</agProdChange>
                        </period>
                        <period year="2025">
                            <agProdChange>0.002718</agProdChange>
                        </period>
                        <period year="2030">
                            <agProdChange>0.001364</agProdChange>
                        </period>
                        <period year="2035">
                            <agProdChange>0.00175</agProdChange>
                        </period>
                        <period year="2040">
                            <agProdChange>0.000554</agProdChange>
                        </period>
                        <period year="2045">
                            <agProdChange>0.003749</agProdChange>
                        </period>
                        <period year="2050">
                            <agProdChange>0.001971</agProdChange>
                        </period>
                        <period year="2055">
                            <agProdChange>0.001336</agProdChange>
                        </period>
                        <period year="2060">
                            <agProdChange>0.000437</agProdChange>
                        </period>
                        <period year="2065">
                            <agProdChange>0.001598</agProdChange>
                        </period>
                        <period year="2070">
                            <agProdChange>0.000516</agProdChange>
                        </period>
                        <period year="2075">
                            <agProdChange>-0.000278</agProdChange>
                        </period>
                        <period year="2080">
                            <agProdChange>-0.000532</agProdChange>
                        </period>
                        <period year="2085">
                            <agProdChange>-0.000676</agProdChange>
                        </period>
                        <period year="2090">
                            <agProdChange>0.000112</agProdChange>
                        </period>
                        <period year="2095">
                            <agProdChange>-0.000941</agProdChange>
                        </period>
                        <period year="2100">
                            <agProdChange>0.001549</agProdChange>
                        </period>
                    </AgProductionTechnology>
                    <AgProductionTechnology name="Root_Tuber_California_RFD_hi">
                        <period year="2015">
                            <agProdChange>0.009716</agProdChange>
                        </period>
                        <period year="2020">
                            <agProdChange>0.00261</agProdChange>
                        </period>
                        <period year="2025">
                            <agProdChange>0.006863</agProdChange>
                        </period>
                        <period year="2030">
                            <agProdChange>0.013865</agProdChange>
                        </period>
                        <period year="2035">
                            <agProdChange>0.0022</agProdChange>
                        </period>
                        <period year="2040">
                            <agProdChange>0.0022</agProdChange>
                        </period>
                        <period year="2045">
                            <agProdChange>0.0022</agProdChange>
                        </period>
                        <period year="2050">
                            <agProdChange>0.0022</agProdChange>
                        </period>
                        <period year="2055">
                            <agProdChange>0.002</agProdChange>
                        </period>
                        <period year="2060">
                            <agProdChange>0.002</agProdChange>
                        </period>
                        <period year="2065">
                            <agProdChange>0.002</agProdChange>
                        </period>
                        <period year="2070">
                            <agProdChange>0.0018</agProdChange>
                        </period>
                        <period year="2075">
                            <agProdChange>0.0017</agProdChange>
                        </period>
                        <period year="2080">
                            <agProdChange>0.0015</agProdChange>
                        </period>
                        <period year="2085">
                            <agProdChange>0.0013</agProdChange>
                        </period>
                        <period year="2090">
                            <agProdChange>0.0012</agProdChange>
                        </period>
                        <period year="2095">
                            <agProdChange>0.001</agProdChange>
                        </period>
                        <period year="2100">
                            <agProdChange>0.001</agProdChange>
                        </period>
                    </AgProductionTechnology>
                    <AgProductionTechnology name="Root_Tuber_California_RFD_lo">
                        <period year="2015">
                            <agProdChange>0.009716</agProdChange>
                        </period>
                        <period year="2020">
                            <agProdChange>0.00261</agProdChange>
                        </period>
                        <period year="2025">
                            <agProdChange>0.006863</agProdChange>
                        </period>
                        <period year="2030">
                            <agProdChange>0.013865</agProdChange>
                        </period>
                        <period year="2035">
                            <agProdChange>0.0022</agProdChange>
                        </period>
                        <period year="2040">
                            <agProdChange>0.0022</agProdChange>
                        </period>
                        <period year="2045">
                            <agProdChange>0.0022</agProdChange>
                        </period>
                        <period year="2050">
                            <agProdChange>0.0022</agProdChange>
                        </period>
                        <period year="2055">
                            <agProdChange>0.002</agProdChange>
                        </period>
                        <period year="2060">
                            <agProdChange>0.002</agProdChange>
                        </period>
                        <period year="2065">
                            <agProdChange>0.002</agProdChange>
                        </period>
                        <period year="2070">
                            <agProdChange>0.0018</agProdChange>
                        </period>
                        <period year="2075">
                            <agProdChange>0.0017</agProdChange>
                        </period>
                        <period year="2080">
                            <agProdChange>0.0015</agProdChange>
                        </period>
                        <period year="2085">
                            <agProdChange>0.0013</agProdChange>
                        </period>
                        <period year="2090">
                            <agProdChange>0.0012</agProdChange>
                        </period>
                        <period year="2095">
                            <agProdChange>0.001</agProdChange>
                        </period>
                        <period year="2100">
                            <agProdChange>0.001</agProdChange>
                        </period>
                    </AgProductionTechnology>
                </AgSupplySubsector>
                <AgSupplySubsector name="Root_Tuber_MissppRN">
                    <AgProductionTechnology name="Root_Tuber_MissppRN_IRR_hi">
                        <period year="2015">
                            <agProdChange>0.004856</agProdChange>
                        </period>
                        <period year="2020">
                            <agProdChange>0.002985</agProdChange>
                        </period>
                        <period year="2025">
                            <agProdChange>0.000694</agProdChange>
                        </period>
                        <period year="2030">
                            <agProdChange>0.002496</agProdChange>
                        </period>
                        <period year="2035">
                            <agProdChange>0.002514</agProdChange>
                        </period>
                        <period year="2040">
                            <agProdChange>0.001548</agProdChange>
                        </period>
                        <period year="2045">
                            <agProdChange>0.000381</agProdChange>
                        </period>
                        <period year="2050">
                            <agProdChange>0.001949</agProdChange>
                        </period>
                        <period year="2055">
                            <agProdChange>0.002018</agProdChange>
                        </period>
                        <period year="2060">
                            <agProdChange>0.001599</agProdChange>
                        </period>
                        <period year="2065">
                            <agProdChange>0.00209</agProdChange>
                        </period>
                        <period year="2070">
                            <agProdChange>0.002068</agProdChange>
                        </period>
                        <period year="2075">
                            <agProdChange>0.001567</agProdChange>
                        </period>
                        <period year="2080">
                            <agProdChange>-0.001147</agProdChange>
                        </period>
                        <period year="2085">
                            <agProdChange>0.002944</agProdChange>
                        </period>
                        <period year="2090">
                            <agProdChange>0.002282</agProdChange>
                        </period>
                        <period year="2095">
                            <agProdChange>0.001264</agProdChange>
                        </period>
                        <period year="2100">
                            <agProdChange>-0.000937</agProdChange>
                        </period>
                    </AgProductionTechnology>
                    <AgProductionTechnology name="Root_Tuber_MissppRN_IRR_lo">
                        <period year="2015">
                            <agProdChange>0.004856</agProdChange>
                        </period>
                        <period year="2020">
                            <agProdChange>0.002985</agProdChange>
                        </period>
                        <period year="2025">
                            <agProdChange>0.000694</agProdChange>
                        </period>
                        <period year="2030">
                            <agProdChange>0.002496</agProdChange>
                        </period>
                        <period year="2035">
                            <agProdChange>0.002514</agProdChange>
                        </period>
                        <period year="2040">
                            <agProdChange>0.001548</agProdChange>
                        </period>
                        <period year="2045">
                            <agProdChange>0.000381</agProdChange>
                        </period>
                        <period year="2050">
                            <agProdChange>0.001949</agProdChange>
                        </period>
                        <period year="2055">
                            <agProdChange>0.002018</agProdChange>
                        </period>
                        <period year="2060">
                            <agProdChange>0.001599</agProdChange>
                        </period>
                        <period year="2065">
                            <agProdChange>0.00209</agProdChange>
                        </period>
                        <period year="2070">
                            <agProdChange>0.002068</agProdChange>
                        </period>
                        <period year="2075">
                            <agProdChange>0.001567</agProdChange>
                        </period>
                        <period year="2080">
                            <agProdChange>-0.001147</agProdChange>
                        </period>
                        <period year="2085">
                            <agProdChange>0.002944</agProdChange>
                        </period>
                        <period year="2090">
                            <agProdChange>0.002282</agProdChange>
                        </period>
                        <period year="2095">
                            <agProdChange>0.001264</agProdChange>
                        </period>
                        <period year="2100">
                            <agProdChange>-0.000937</agProdChange>
                        </period>
                    </AgProductionTechnology>
                    <AgProductionTechnology name="Root_Tuber_MissppRN_RFD_hi">
                        <period year="2015">
                            <agProdChange>0.007511</agProdChange>
                        </period>
                        <period year="2020">
                            <agProdChange>0.006696</agProdChange>
                        </period>
                        <period year="2025">
                            <agProdChange>-0.000213</agProdChange>
                        </period>
                        <period year="2030">
                            <agProdChange>0.005793</agProdChange>
                        </period>
                        <period year="2035">
                            <agProdChange>0.000741</agProdChange>
                        </period>
                        <period year="2040">
                            <agProdChange>0.000712</agProdChange>
                        </period>
                        <period year="2045">
                            <agProdChange>-0.001449</agProdChange>
                        </period>
                        <period year="2050">
                            <agProdChange>0.005041</agProdChange>
                        </period>
                        <period year="2055">
                            <agProdChange>0.004939</agProdChange>
                        </period>
                        <period year="2060">
                            <agProdChange>0.002656</agProdChange>
                        </period>
                        <period year="2065">
                            <agProdChange>0.001839</agProdChange>
                        </period>
                        <period year="2070">
                            <agProdChange>0.007748</agProdChange>
                        </period>
                        <period year="2075">
                            <agProdChange>0.004464</agProdChange>
                        </period>
                        <period year="2080">
                            <agProdChange>-0.003442</agProdChange>
                        </period>
                        <period year="2085">
                            <agProdChange>0.00722</agProdChange>
                        </period>
                        <period year="2090">
                            <agProdChange>0.003987</agProdChange>
                        </period>
                        <period year="2095">
                            <agProdChange>0.004918</agProdChange>
                        </period>
                        <period year="2100">
                            <agProdChange>0.001627</agProdChange>
                        </period>
                    </AgProductionTechnology>
                    <AgProductionTechnology name="Root_Tuber_MissppRN_RFD_lo">
                        <period year="2015">
                            <agProdChange>0.007511</agProdChange>
                        </period>
                        <period year="2020">
                            <agProdChange>0.006696</agProdChange>
                        </period>
                        <period year="2025">
                            <agProdChange>-0.000213</agProdChange>
                        </period>
                        <period year="2030">
                            <agProdChange>0.005793</agProdChange>
                        </period>
                        <period year="2035">
                            <agProdChange>0.000741</agProdChange>
                        </period>
                        <period year="2040">
                            <agProdChange>0.000712</agProdChange>
                        </period>
                        <period year="2045">
                            <agProdChange>-0.001449</agProdChange>
                        </period>
                        <period year="2050">
                            <agProdChange>0.005041</agProdChange>
                        </period>
                        <period year="2055">
                            <agProdChange>0.004939</agProdChange>
                        </period>
                        <period year="2060">
                            <agProdChange>0.002656</agProdChange>
                        </period>
                        <period year="2065">
                            <agProdChange>0.001839</agProdChange>
                        </period>
                        <period year="2070">
                            <agProdChange>0.007748</agProdChange>
                        </period>
                        <period year="2075">
                            <agProdChange>0.004464</agProdChange>
                        </period>
                        <period year="2080">
                            <agProdChange>-0.003442</agProdChange>
                        </period>
                        <period year="2085">
                            <agProdChange>0.00722</agProdChange>
                        </period>
                        <period year="2090">
                            <agProdChange>0.003987</agProdChange>
                        </period>
                        <period year="2095">
                            <agProdChange>0.004918</agProdChange>
                        </period>
                        <period year="2100">
                            <agProdChange>0.001627</agProdChange>
                        </period>
                    </AgProductionTechnology>
                </AgSupplySubsector>
                <AgSupplySubsector name="Root_Tuber_MissppRS">
                    <AgProductionTechnology name="Root_Tuber_MissppRS_IRR_hi">
                        <period year="2015">
                            <agProdChange>0.004036</agProdChange>
                        </period>
                        <period year="2020">
                            <agProdChange>0.002113</agProdChange>
                        </period>
                        <period year="2025">
                            <agProdChange>0.001915</agProdChange>
                        </period>
                        <period year="2030">
                            <agProdChange>0.002024</agProdChange>
                        </period>
                        <period year="2035">
                            <agProdChange>0.002933</agProdChange>
                        </period>
                        <period year="2040">
                            <agProdChange>0.002821</agProdChange>
                        </period>
                        <period year="2045">
                            <agProdChange>0.001266</agProdChange>
                        </period>
                        <period year="2050">
                            <agProdChange>0.003142</agProdChange>
                        </period>
                        <period year="2055">
                            <agProdChange>0.001536</agProdChange>
                        </period>
                        <period year="2060">
                            <agProdChange>0.001487</agProdChange>
                        </period>
                        <period year="2065">
                            <agProdChange>0.001607</agProdChange>
                        </period>
                        <period year="2070">
                            <agProdChange>0.001197</agProdChange>
                        </period>
                        <period year="2075">
                            <agProdChange>0.000813</agProdChange>
                        </period>
                        <period year="2080">
                            <agProdChange>-0.000833</agProdChange>
                        </period>
                        <period year="2085">
                            <agProdChange>0.001766</agProdChange>
                        </period>
                        <period year="2090">
                            <agProdChange>0.002535</agProdChange>
                        </period>
                        <period year="2095">
                            <agProdChange>-0.000787</agProdChange>
                        </period>
                        <period year="2100">
                            <agProdChange>-0.000908</agProdChange>
                        </period>
                    </AgProductionTechnology>
                    <AgProductionTechnology name="Root_Tuber_MissppRS_IRR_lo">
                        <period year="2015">
                            <agProdChange>0.004036</agProdChange>
                        </period>
                        <period year="2020">
                            <agProdChange>0.002113</agProdChange>
                        </period>
                        <period year="2025">
                            <agProdChange>0.001915</agProdChange>
                        </period>
                        <period year="2030">
                            <agProdChange>0.002024</agProdChange>
                        </period>
                        <period year="2035">
                            <agProdChange>0.002933</agProdChange>
                        </period>
                        <period year="2040">
                            <agProdChange>0.002821</agProdChange>
                        </period>
                        <period year="2045">
                            <agProdChange>0.001266</agProdChange>
                        </period>
                        <period year="2050">
                            <agProdChange>0.003142</agProdChange>
                        </period>
                        <period year="2055">
                            <agProdChange>0.001536</agProdChange>
                        </period>
                        <period year="2060">
                            <agProdChange>0.001487</agProdChange>
                        </period>
                        <period year="2065">
                            <agProdChange>0.001607</agProdChange>
                        </period>
                        <period year="2070">
                            <agProdChange>0.001197</agProdChange>
                        </period>
                        <period year="2075">
                            <agProdChange>0.000813</agProdChange>
                        </period>
                        <period year="2080">
                            <agProdChange>-0.000833</agProdChange>
                        </period>
                        <period year="2085">
                            <agProdChange>0.001766</agProdChange>
                        </period>
                        <period year="2090">
                            <agProdChange>0.002535</agProdChange>
                        </period>
                        <period year="2095">
                            <agProdChange>-0.000787</agProdChange>
                        </period>
                        <period year="2100">
                            <agProdChange>-0.000908</agProdChange>
                        </period>
                    </AgProductionTechnology>
                    <AgProductionTechnology name="Root_Tuber_MissppRS_RFD_hi">
                        <period year="2015">
                            <agProdChange>0.00329</agProdChange>
                        </period>
                        <period year="2020">
                            <agProdChange>0.005985</agProdChange>
                        </period>
                        <period year="2025">
                            <agProdChange>0.001762</agProdChange>
                        </period>
                        <period year="2030">
                            <agProdChange>0.006398</agProdChange>
                        </period>
                        <period year="2035">
                            <agProdChange>0.002405</agProdChange>
                        </period>
                        <period year="2040">
                            <agProdChange>0.006627</agProdChange>
                        </period>
                        <period year="2045">
                            <agProdChange>0.00271</agProdChange>
                        </period>
                        <period year="2050">
                            <agProdChange>0.005889</agProdChange>
                        </period>
                        <period year="2055">
                            <agProdChange>0.001437</agProdChange>
                        </period>
                        <period year="2060">
                            <agProdChange>0.002562</agProdChange>
                        </period>
                        <period year="2065">
                            <agProdChange>0.003329</agProdChange>
                        </period>
                        <period year="2070">
                            <agProdChange>0.002696</agProdChange>
                        </period>
                        <period year="2075">
                            <agProdChange>0.003976</agProdChange>
                        </period>
                        <period year="2080">
                            <agProdChange>-0.003135</agProdChange>
                        </period>
                        <period year="2085">
                            <agProdChange>0.007953</agProdChange>
                        </period>
                        <period year="2090">
                            <agProdChange>0.002703</agProdChange>
                        </period>
                        <period year="2095">
                            <agProdChange>-0.002162</agProdChange>
                        </period>
                        <period year="2100">
                            <agProdChange>-0.001687</agProdChange>
                        </period>
                    </AgProductionTechnology>
                    <AgProductionTechnology name="Root_Tuber_MissppRS_RFD_lo">
                        <period year="2015">
                            <agProdChange>0.00329</agProdChange>
                        </period>
                        <period year="2020">
                            <agProdChange>0.005985</agProdChange>
                        </period>
                        <period year="2025">
                            <agProdChange>0.001762</agProdChange>
                        </period>
                        <period year="2030">
                            <agProdChange>0.006398</agProdChange>
                        </period>
                        <period year="2035">
                            <agProdChange>0.002405</agProdChange>
                        </period>
                        <period year="2040">
                            <agProdChange>0.006627</agProdChange>
                        </period>
                        <period year="2045">
                            <agProdChange>0.00271</agProdChange>
                        </period>
                        <period year="2050">
                            <agProdChange>0.005889</agProdChange>
                        </period>
                        <period year="2055">
                            <agProdChange>0.001437</agProdChange>
                        </period>
                        <period year="2060">
                            <agProdChange>0.002562</agProdChange>
                        </period>
                        <period year="2065">
                            <agProdChange>0.003329</agProdChange>
                        </period>
                        <period year="2070">
                            <agProdChange>0.002696</agProdChange>
                        </period>
                        <period year="2075">
                            <agProdChange>0.003976</agProdChange>
                        </period>
                        <period year="2080">
                            <agProdChange>-0.003135</agProdChange>
                        </period>
                        <period year="2085">
                            <agProdChange>0.007953</agProdChange>
                        </period>
                        <period year="2090">
                            <agProdChange>0.002703</agProdChange>
                        </period>
                        <period year="2095">
                            <agProdChange>-0.002162</agProdChange>
                        </period>
                        <period year="2100">
                            <agProdChange>-0.001687</agProdChange>
                        </period>
                    </AgProductionTechnology>
                </AgSupplySubsector>
                <AgSupplySubsector name="Root_Tuber_UsaColoRN">
                    <AgProductionTechnology name="Root_Tuber_UsaColoRN_IRR_hi">
                        <period year="2015">
                            <agProdChange>0.006673</agProdChange>
                        </period>
                        <period year="2020">
                            <agProdChange>0.002659</agProdChange>
                        </period>
                        <period year="2025">
                            <agProdChange>0.003418</agProdChange>
                        </period>
                        <period year="2030">
                            <agProdChange>0.00514</agProdChange>
                        </period>
                        <period year="2035">
                            <agProdChange>0.004903</agProdChange>
                        </period>
                        <period year="2040">
                            <agProdChange>0.006094</agProdChange>
                        </period>
                        <period year="2045">
                            <agProdChange>0.004568</agProdChange>
                        </period>
                        <period year="2050">
                            <agProdChange>0.00544</agProdChange>
                        </period>
                        <period year="2055">
                            <agProdChange>0.002</agProdChange>
                        </period>
                        <period year="2060">
                            <agProdChange>0.002</agProdChange>
                        </period>
                        <period year="2065">
                            <agProdChange>0.002</agProdChange>
                        </period>
                        <period year="2070">
                            <agProdChange>0.0018</agProdChange>
                        </period>
                        <period year="2075">
                            <agProdChange>0.0017</agProdChange>
                        </period>
                        <period year="2080">
                            <agProdChange>0.0015</agProdChange>
                        </period>
                        <period year="2085">
                            <agProdChange>0.0013</agProdChange>
                        </period>
                        <period year="2090">
                            <agProdChange>0.0012</agProdChange>
                        </period>
                        <period year="2095">
                            <agProdChange>0.001</agProdChange>
                        </period>
                        <period year="2100">
                            <agProdChange>0.001</agProdChange>
                        </period>
                    </AgProductionTechnology>
                    <AgProductionTechnology name="Root_Tuber_UsaColoRN_IRR_lo">
                        <period year="2015">
                            <agProdChange>0.006673</agProdChange>
                        </period>
                        <period year="2020">
                            <agProdChange>0.002659</agProdChange>
                        </period>
                        <period year="2025">
                            <agProdChange>0.003418</agProdChange>
                        </period>
                        <period year="2030">
                            <agProdChange>0.00514</agProdChange>
                        </period>
                        <period year="2035">
                            <agProdChange>0.004903</agProdChange>
                        </period>
                        <period year="2040">
                            <agProdChange>0.006094</agProdChange>
                        </period>
                        <period year="2045">
                            <agProdChange>0.004568</agProdChange>
                        </period>
                        <period year="2050">
                            <agProdChange>0.00544</agProdChange>
                        </period>
                        <period year="2055">
                            <agProdChange>0.002</agProdChange>
                        </period>
                        <period year="2060">
                            <agProdChange>0.002</agProdChange>
                        </period>
                        <period year="2065">
                            <agProdChange>0.002</agProdChange>
                        </period>
                        <period year="2070">
                            <agProdChange>0.0018</agProdChange>
                        </period>
                        <period year="2075">
                            <agProdChange>0.0017</agProdChange>
                        </period>
                        <period year="2080">
                            <agProdChange>0.0015</agProdChange>
                        </period>
                        <period year="2085">
                            <agProdChange>0.0013</agProdChange>
                        </period>
                        <period year="2090">
                            <agProdChange>0.0012</agProdChange>
                        </period>
                        <period year="2095">
                            <agProdChange>0.001</agProdChange>
                        </period>
                        <period year="2100">
                            <agProdChange>0.001</agProdChange>
                        </period>
                    </AgProductionTechnology>
                    <AgProductionTechnology name="Root_Tuber_UsaColoRN_RFD_hi">
                        <period year="2015">
                            <agProdChange>0.018985</agProdChange>
                        </period>
                        <period year="2020">
                            <agProdChange>0.002684</agProdChange>
                        </period>
                        <period year="2025">
                            <agProdChange>-0.000353</agProdChange>
                        </period>
                        <period year="2030">
                            <agProdChange>0.01074</agProdChange>
                        </period>
                        <period year="2035">
                            <agProdChange>0.006401</agProdChange>
                        </period>
                        <period year="2040">
                            <agProdChange>0.0019</agProdChange>
                        </period>
                        <period year="2045">
                            <agProdChange>0.0019</agProdChange>
                        </period>
                        <period year="2050">
                            <agProdChange>0.0018</agProdChange>
                        </period>
                        <period year="2055">
                            <agProdChange>0.002</agProdChange>
                        </period>
                        <period year="2060">
                            <agProdChange>0.002</agProdChange>
                        </period>
                        <period year="2065">
                            <agProdChange>0.002</agProdChange>
                        </period>
                        <period year="2070">
                            <agProdChange>0.0018</agProdChange>
                        </period>
                        <period year="2075">
                            <agProdChange>0.0017</agProdChange>
                        </period>
                        <period year="2080">
                            <agProdChange>0.0015</agProdChange>
                        </period>
                        <period year="2085">
                            <agProdChange>0.0013</agProdChange>
                        </period>
                        <period year="2090">
                            <agProdChange>0.0012</agProdChange>
                        </period>
                        <period year="2095">
                            <agProdChange>0.001</agProdChange>
                        </period>
                        <period year="2100">
                            <agProdChange>0.001</agProdChange>
                        </period>
                    </AgProductionTechnology>
                    <AgProductionTechnology name="Root_Tuber_UsaColoRN_RFD_lo">
                        <period year="2015">
                            <agProdChange>0.018985</agProdChange>
                        </period>
                        <period year="2020">
                            <agProdChange>0.002684</agProdChange>
                        </period>
                        <period year="2025">
                            <agProdChange>-0.000353</agProdChange>
                        </period>
                        <period year="2030">
                            <agProdChange>0.01074</agProdChange>
                        </period>
                        <period year="2035">
                            <agProdChange>0.006401</agProdChange>
                        </period>
                        <period year="2040">
                            <agProdChange>0.0019</agProdChange>
                        </period>
                        <period year="2045">
                            <agProdChange>0.0019</agProdChange>
                        </period>
                        <period year="2050">
                            <agProdChange>0.0018</agProdChange>
                        </period>
                        <period year="2055">
                            <agProdChange>0.002</agProdChange>
                        </period>
                        <period year="2060">
                            <agProdChange>0.002</agProdChange>
                        </period>
                        <period year="2065">
                            <agProdChange>0.002</agProdChange>
                        </period>
                        <period year="2070">
                            <agProdChange>0.0018</agProdChange>
                        </period>
                        <period year="2075">
                            <agProdChange>0.0017</agProdChange>
                        </period>
                        <period year="2080">
                            <agProdChange>0.0015</agProdChange>
                        </period>
                        <period year="2085">
                            <agProdChange>0.0013</agProdChange>
                        </period>
                        <period year="2090">
                            <agProdChange>0.0012</agProdChange>
                        </period>
                        <period year="2095">
                            <agProdChange>0.001</agProdChange>
                        </period>
                        <period year="2100">
                            <agProdChange>0.001</agProdChange>
                        </period>
                    </AgProductionTechnology>
                </AgSupplySubsector>
                <AgSupplySubsector name="Root_Tuber_UsaColoRS">
                    <AgProductionTechnology name="Root_Tuber_UsaColoRS_IRR_hi">
                        <period year="2015">
                            <agProdChange>0.000592</agProdChange>
                        </period>
                        <period year="2020">
                            <agProdChange>0.002332</agProdChange>
                        </period>
                        <period year="2025">
                            <agProdChange>0.001814</agProdChange>
                        </period>
                        <period year="2030">
                            <agProdChange>0.001923</agProdChange>
                        </period>
                        <period year="2035">
                            <agProdChange>0.002393</agProdChange>
                        </period>
                        <period year="2040">
                            <agProdChange>0.000311</agProdChange>
                        </period>
                        <period year="2045">
                            <agProdChange>0.00232</agProdChange>
                        </period>
                        <period year="2050">
                            <agProdChange>0.002943</agProdChange>
                        </period>
                        <period year="2055">
                            <agProdChange>0.00098</agProdChange>
                        </period>
                        <period year="2060">
                            <agProdChange>-0.000435</agProdChange>
                        </period>
                        <period year="2065">
                            <agProdChange>0.000514</agProdChange>
                        </period>
                        <period year="2070">
                            <agProdChange>-0.000695</agProdChange>
                        </period>
                        <period year="2075">
                            <agProdChange>-0.000653</agProdChange>
                        </period>
                        <period year="2080">
                            <agProdChange>-0.004179</agProdChange>
                        </period>
                        <period year="2085">
                            <agProdChange>-0.004643</agProdChange>
                        </period>
                        <period year="2090">
                            <agProdChange>-0.000169</agProdChange>
                        </period>
                        <period year="2095">
                            <agProdChange>-0.003681</agProdChange>
                        </period>
                        <period year="2100">
                            <agProdChange>-6.9e-05</agProdChange>
                        </period>
                    </AgProductionTechnology>
                    <AgProductionTechnology name="Root_Tuber_UsaColoRS_IRR_lo">
                        <period year="2015">
                            <agProdChange>0.000592</agProdChange>
                        </period>
                        <period year="2020">
                            <agProdChange>0.002332</agProdChange>
                        </period>
                        <period year="2025">
                            <agProdChange>0.001814</agProdChange>
                        </period>
                        <period year="2030">
                            <agProdChange>0.001923</agProdChange>
                        </period>
                        <period year="2035">
                            <agProdChange>0.002393</agProdChange>
                        </period>
                        <period year="2040">
                            <agProdChange>0.000311</agProdChange>
                        </period>
                        <period year="2045">
                            <agProdChange>0.00232</agProdChange>
                        </period>
                        <period year="2050">
                            <agProdChange>0.002943</agProdChange>
                        </period>
                        <period year="2055">
                            <agProdChange>0.00098</agProdChange>
                        </period>
                        <period year="2060">
                            <agProdChange>-0.000435</agProdChange>
                        </period>
                        <period year="2065">
                            <agProdChange>0.000514</agProdChange>
                        </period>
                        <period year="2070">
                            <agProdChange>-0.000695</agProdChange>
                        </period>
                        <period year="2075">
                            <agProdChange>-0.000653</agProdChange>
                        </period>
                        <period year="2080">
                            <agProdChange>-0.004179</agProdChange>
                        </period>
                        <period year="2085">
                            <agProdChange>-0.004643</agProdChange>
                        </period>
                        <period year="2090">
                            <agProdChange>-0.000169</agProdChange>
                        </period>
                        <period year="2095">
                            <agProdChange>-0.003681</agProdChange>
                        </period>
                        <period year="2100">
                            <agProdChange>-6.9e-05</agProdChange>
                        </period>
                    </AgProductionTechnology>
                    <AgProductionTechnology name="Root_Tuber_UsaColoRS_RFD_hi">
                        <period year="2015">
                            <agProdChange>0.036046</agProdChange>
                        </period>
                        <period year="2020">
                            <agProdChange>0.0019</agProdChange>
                        </period>
                        <period year="2025">
                            <agProdChange>0.0019</agProdChange>
                        </period>
                        <period year="2030">
                            <agProdChange>0.0018</agProdChange>
                        </period>
                        <period year="2035">
                            <agProdChange>0.0019</agProdChange>
                        </period>
                        <period year="2040">
                            <agProdChange>0.0019</agProdChange>
                        </period>
                        <period year="2045">
                            <agProdChange>0.0019</agProdChange>
                        </period>
                        <period year="2050">
                            <agProdChange>-0.017615</agProdChange>
                        </period>
                        <period year="2055">
                            <agProdChange>0.003704</agProdChange>
                        </period>
                        <period year="2060">
                            <agProdChange>0.020068</agProdChange>
                        </period>
                        <period year="2065">
                            <agProdChange>0.002</agProdChange>
                        </period>
                        <period year="2070">
                            <agProdChange>0.0018</agProdChange>
                        </period>
                        <period year="2075">
                            <agProdChange>0.0017</agProdChange>
                        </period>
                        <period year="2080">
                            <agProdChange>0.0015</agProdChange>
                        </period>
                        <period year="2085">
                            <agProdChange>0.0013</agProdChange>
                        </period>
                        <period year="2090">
                            <agProdChange>0.0012</agProdChange>
                        </period>
                        <period year="2095">
                            <agProdChange>0.001</agProdChange>
                        </period>
                        <period year="2100">
                            <agProdChange>0.001</agProdChange>
                        </period>
                    </AgProductionTechnology>
                    <AgProductionTechnology name="Root_Tuber_UsaColoRS_RFD_lo">
                        <period year="2015">
                            <agProdChange>0.036046</agProdChange>
                        </period>
                        <period year="2020">
                            <agProdChange>0.0019</agProdChange>
                        </period>
                        <period year="2025">
                            <agProdChange>0.0019</agProdChange>
                        </period>
                        <period year="2030">
                            <agProdChange>0.0018</agProdChange>
                        </period>
                        <period year="2035">
                            <agProdChange>0.0019</agProdChange>
                        </period>
                        <period year="2040">
                            <agProdChange>0.0019</agProdChange>
                        </period>
                        <period year="2045">
                            <agProdChange>0.0019</agProdChange>
                        </period>
                        <period year="2050">
                            <agProdChange>-0.017615</agProdChange>
                        </period>
                        <period year="2055">
                            <agProdChange>0.003704</agProdChange>
                        </period>
                        <period year="2060">
                            <agProdChange>0.020068</agProdChange>
                        </period>
                        <period year="2065">
                            <agProdChange>0.002</agProdChange>
                        </period>
                        <period year="2070">
                            <agProdChange>0.0018</agProdChange>
                        </period>
                        <period year="2075">
                            <agProdChange>0.0017</agProdChange>
                        </period>
                        <period year="2080">
                            <agProdChange>0.0015</agProdChange>
                        </period>
                        <period year="2085">
                            <agProdChange>0.0013</agProdChange>
                        </period>
                        <period year="2090">
                            <agProdChange>0.0012</agProdChange>
                        </period>
                        <period year="2095">
                            <agProdChange>0.001</agProdChange>
                        </period>
                        <period year="2100">
                            <agProdChange>0.001</agProdChange>
                        </period>
                    </AgProductionTechnology>
                </AgSupplySubsector>
                <AgSupplySubsector name="Root_Tuber_GreatBasin">
                    <AgProductionTechnology name="Root_Tuber_GreatBasin_IRR_hi">
                        <period year="2015">
                            <agProdChange>0.003007</agProdChange>
                        </period>
                        <period year="2020">
                            <agProdChange>0.002338</agProdChange>
                        </period>
                        <period year="2025">
                            <agProdChange>0.002686</agProdChange>
                        </period>
                        <period year="2030">
                            <agProdChange>0.002673</agProdChange>
                        </period>
                        <period year="2035">
                            <agProdChange>0.002698</agProdChange>
                        </period>
                        <period year="2040">
                            <agProdChange>0.000746</agProdChange>
                        </period>
                        <period year="2045">
                            <agProdChange>0.003209</agProdChange>
                        </period>
                        <period year="2050">
                            <agProdChange>0.002959</agProdChange>
                        </period>
                        <period year="2055">
                            <agProdChange>0.002516</agProdChange>
                        </period>
                        <period year="2060">
                            <agProdChange>0.001709</agProdChange>
                        </period>
                        <period year="2065">
                            <agProdChange>0.000341</agProdChange>
                        </period>
                        <period year="2070">
                            <agProdChange>0.003026</agProdChange>
                        </period>
                        <period year="2075">
                            <agProdChange>-0.000519</agProdChange>
                        </period>
                        <period year="2080">
                            <agProdChange>-0.001055</agProdChange>
                        </period>
                        <period year="2085">
                            <agProdChange>-0.0025</agProdChange>
                        </period>
                        <period year="2090">
                            <agProdChange>0.000595</agProdChange>
                        </period>
                        <period year="2095">
                            <agProdChange>-0.000119</agProdChange>
                        </period>
                        <period year="2100">
                            <agProdChange>-5.4e-05</agProdChange>
                        </period>
                    </AgProductionTechnology>
                    <AgProductionTechnology name="Root_Tuber_GreatBasin_IRR_lo">
                        <period year="2015">
                            <agProdChange>0.003007</agProdChange>
                        </period>
                        <period year="2020">
                            <agProdChange>0.002338</agProdChange>
                        </period>
                        <period year="2025">
                            <agProdChange>0.002686</agProdChange>
                        </period>
                        <period year="2030">
                            <agProdChange>0.002673</agProdChange>
                        </period>
                        <period year="2035">
                            <agProdChange>0.002698</agProdChange>
                        </period>
                        <period year="2040">
                            <agProdChange>0.000746</agProdChange>
                        </period>
                        <period year="2045">
                            <agProdChange>0.003209</agProdChange>
                        </period>
                        <period year="2050">
                            <agProdChange>0.002959</agProdChange>
                        </period>
                        <period year="2055">
                            <agProdChange>0.002516</agProdChange>
                        </period>
                        <period year="2060">
                            <agProdChange>0.001709</agProdChange>
                        </period>
                        <period year="2065">
                            <agProdChange>0.000341</agProdChange>
                        </period>
                        <period year="2070">
                            <agProdChange>0.003026</agProdChange>
                        </period>
                        <period year="2075">
                            <agProdChange>-0.000519</agProdChange>
                        </period>
                        <period year="2080">
                            <agProdChange>-0.001055</agProdChange>
                        </period>
                        <period year="2085">
                            <agProdChange>-0.0025</agProdChange>
                        </period>
                        <period year="2090">
                            <agProdChange>0.000595</agProdChange>
                        </period>
                        <period year="2095">
                            <agProdChange>-0.000119</agProdChange>
                        </period>
                        <period year="2100">
                            <agProdChange>-5.4e-05</agProdChange>
                        </period>
                    </AgProductionTechnology>
                    <AgProductionTechnology name="Root_Tuber_GreatBasin_RFD_hi">
                        <period year="2015">
                            <agProdChange>0.014437</agProdChange>
                        </period>
                        <period year="2020">
                            <agProdChange>0.002425</agProdChange>
                        </period>
                        <period year="2025">
                            <agProdChange>0.00254</agProdChange>
                        </period>
                        <period year="2030">
                            <agProdChange>0.01364</agProdChange>
                        </period>
                        <period year="2035">
                            <agProdChange>0.007729</agProdChange>
                        </period>
                        <period year="2040">
                            <agProdChange>0.0019</agProdChange>
                        </period>
                        <period year="2045">
                            <agProdChange>0.0019</agProdChange>
                        </period>
                        <period year="2050">
                            <agProdChange>0.0018</agProdChange>
                        </period>
                        <period year="2055">
                            <agProdChange>0.002</agProdChange>
                        </period>
                        <period year="2060">
                            <agProdChange>0.002</agProdChange>
                        </period>
                        <period year="2065">
                            <agProdChange>0.002</agProdChange>
                        </period>
                        <period year="2070">
                            <agProdChange>0.0018</agProdChange>
                        </period>
                        <period year="2075">
                            <agProdChange>0.0017</agProdChange>
                        </period>
                        <period year="2080">
                            <agProdChange>0.0015</agProdChange>
                        </period>
                        <period year="2085">
                            <agProdChange>0.0013</agProdChange>
                        </period>
                        <period year="2090">
                            <agProdChange>0.0012</agProdChange>
                        </period>
                        <period year="2095">
                            <agProdChange>0.001</agProdChange>
                        </period>
                        <period year="2100">
                            <agProdChange>0.001</agProdChange>
                        </period>
                    </AgProductionTechnology>
                    <AgProductionTechnology name="Root_Tuber_GreatBasin_RFD_lo">
                        <period year="2015">
                            <agProdChange>0.014437</agProdChange>
                        </period>
                        <period year="2020">
                            <agProdChange>0.002425</agProdChange>
                        </period>
                        <period year="2025">
                            <agProdChange>0.00254</agProdChange>
                        </period>
                        <period year="2030">
                            <agProdChange>0.01364</agProdChange>
                        </period>
                        <period year="2035">
                            <agProdChange>0.007729</agProdChange>
                        </period>
                        <period year="2040">
                            <agProdChange>0.0019</agProdChange>
                        </period>
                        <period year="2045">
                            <agProdChange>0.0019</agProdChange>
                        </period>
                        <period year="2050">
                            <agProdChange>0.0018</agProdChange>
                        </period>
                        <period year="2055">
                            <agProdChange>0.002</agProdChange>
                        </period>
                        <period year="2060">
                            <agProdChange>0.002</agProdChange>
                        </period>
                        <period year="2065">
                            <agProdChange>0.002</agProdChange>
                        </period>
                        <period year="2070">
                            <agProdChange>0.0018</agProdChange>
                        </period>
                        <period year="2075">
                            <agProdChange>0.0017</agProdChange>
                        </period>
                        <period year="2080">
                            <agProdChange>0.0015</agProdChange>
                        </period>
                        <period year="2085">
                            <agProdChange>0.0013</agProdChange>
                        </period>
                        <period year="2090">
                            <agProdChange>0.0012</agProdChange>
                        </period>
                        <period year="2095">
                            <agProdChange>0.001</agProdChange>
                        </period>
                        <period year="2100">
                            <agProdChange>0.001</agProdChange>
                        </period>
                    </AgProductionTechnology>
                </AgSupplySubsector>
                <AgSupplySubsector name="Root_Tuber_MissouriR">
                    <AgProductionTechnology name="Root_Tuber_MissouriR_IRR_hi">
                        <period year="2015">
                            <agProdChange>0.007841</agProdChange>
                        </period>
                        <period year="2020">
                            <agProdChange>0.003244</agProdChange>
                        </period>
                        <period year="2025">
                            <agProdChange>-0.000616</agProdChange>
                        </period>
                        <period year="2030">
                            <agProdChange>0.002176</agProdChange>
                        </period>
                        <period year="2035">
                            <agProdChange>0.001117</agProdChange>
                        </period>
                        <period year="2040">
                            <agProdChange>0.003236</agProdChange>
                        </period>
                        <period year="2045">
                            <agProdChange>-0.000355</agProdChange>
                        </period>
                        <period year="2050">
                            <agProdChange>0.001906</agProdChange>
                        </period>
                        <period year="2055">
                            <agProdChange>0.002325</agProdChange>
                        </period>
                        <period year="2060">
                            <agProdChange>0.002653</agProdChange>
                        </period>
                        <period year="2065">
                            <agProdChange>0.001545</agProdChange>
                        </period>
                        <period year="2070">
                            <agProdChange>0.002516</agProdChange>
                        </period>
                        <period year="2075">
                            <agProdChange>0.000864</agProdChange>
                        </period>
                        <period year="2080">
                            <agProdChange>-0.002233</agProdChange>
                        </period>
                        <period year="2085">
                            <agProdChange>0.00228</agProdChange>
                        </period>
                        <period year="2090">
                            <agProdChange>0.001187</agProdChange>
                        </period>
                        <period year="2095">
                            <agProdChange>0.002002</agProdChange>
                        </period>
                        <period year="2100">
                            <agProdChange>-0.001974</agProdChange>
                        </period>
                    </AgProductionTechnology>
                    <AgProductionTechnology name="Root_Tuber_MissouriR_IRR_lo">
                        <period year="2015">
                            <agProdChange>0.007841</agProdChange>
                        </period>
                        <period year="2020">
                            <agProdChange>0.003244</agProdChange>
                        </period>
                        <period year="2025">
                            <agProdChange>-0.000616</agProdChange>
                        </period>
                        <period year="2030">
                            <agProdChange>0.002176</agProdChange>
                        </period>
                        <period year="2035">
                            <agProdChange>0.001117</agProdChange>
                        </period>
                        <period year="2040">
                            <agProdChange>0.003236</agProdChange>
                        </period>
                        <period year="2045">
                            <agProdChange>-0.000355</agProdChange>
                        </period>
                        <period year="2050">
                            <agProdChange>0.001906</agProdChange>
                        </period>
                        <period year="2055">
                            <agProdChange>0.002325</agProdChange>
                        </period>
                        <period year="2060">
                            <agProdChange>0.002653</agProdChange>
                        </period>
                        <period year="2065">
                            <agProdChange>0.001545</agProdChange>
                        </period>
                        <period year="2070">
                            <agProdChange>0.002516</agProdChange>
                        </period>
                        <period year="2075">
                            <agProdChange>0.000864</agProdChange>
                        </period>
                        <period year="2080">
                            <agProdChange>-0.002233</agProdChange>
                        </period>
                        <period year="2085">
                            <agProdChange>0.00228</agProdChange>
                        </period>
                        <period year="2090">
                            <agProdChange>0.001187</agProdChange>
                        </period>
                        <period year="2095">
                            <agProdChange>0.002002</agProdChange>
                        </period>
                        <period year="2100">
                            <agProdChange>-0.001974</agProdChange>
                        </period>
                    </AgProductionTechnology>
                    <AgProductionTechnology name="Root_Tuber_MissouriR_RFD_hi">
                        <period year="2015">
                            <agProdChange>0.009692</agProdChange>
                        </period>
                        <period year="2020">
                            <agProdChange>0.00771</agProdChange>
                        </period>
                        <period year="2025">
                            <agProdChange>0.000284</agProdChange>
                        </period>
                        <period year="2030">
                            <agProdChange>0.007839</agProdChange>
                        </period>
                        <period year="2035">
                            <agProdChange>0.002916</agProdChange>
                        </period>
                        <period year="2040">
                            <agProdChange>0.006852</agProdChange>
                        </period>
                        <period year="2045">
                            <agProdChange>0.002091</agProdChange>
                        </period>
                        <period year="2050">
                            <agProdChange>0.004256</agProdChange>
                        </period>
                        <period year="2055">
                            <agProdChange>0.003936</agProdChange>
                        </period>
                        <period year="2060">
                            <agProdChange>0.007423</agProdChange>
                        </period>
                        <period year="2065">
                            <agProdChange>-0.000419</agProdChange>
                        </period>
                        <period year="2070">
                            <agProdChange>0.005258</agProdChange>
                        </period>
                        <period year="2075">
                            <agProdChange>0.0017</agProdChange>
                        </period>
                        <period year="2080">
                            <agProdChange>0.0015</agProdChange>
                        </period>
                        <period year="2085">
                            <agProdChange>0.0013</agProdChange>
                        </period>
                        <period year="2090">
                            <agProdChange>0.0012</agProdChange>
                        </period>
                        <period year="2095">
                            <agProdChange>0.001</agProdChange>
                        </period>
                        <period year="2100">
                            <agProdChange>0.001</agProdChange>
                        </period>
                    </AgProductionTechnology>
                    <AgProductionTechnology name="Root_Tuber_MissouriR_RFD_lo">
                        <period year="2015">
                            <agProdChange>0.009692</agProdChange>
                        </period>
                        <period year="2020">
                            <agProdChange>0.00771</agProdChange>
                        </period>
                        <period year="2025">
                            <agProdChange>0.000284</agProdChange>
                        </period>
                        <period year="2030">
                            <agProdChange>0.007839</agProdChange>
                        </period>
                        <period year="2035">
                            <agProdChange>0.002916</agProdChange>
                        </period>
                        <period year="2040">
                            <agProdChange>0.006852</agProdChange>
                        </period>
                        <period year="2045">
                            <agProdChange>0.002091</agProdChange>
                        </period>
                        <period year="2050">
                            <agProdChange>0.004256</agProdChange>
                        </period>
                        <period year="2055">
                            <agProdChange>0.003936</agProdChange>
                        </period>
                        <period year="2060">
                            <agProdChange>0.007423</agProdChange>
                        </period>
                        <period year="2065">
                            <agProdChange>-0.000419</agProdChange>
                        </period>
                        <period year="2070">
                            <agProdChange>0.005258</agProdChange>
                        </period>
                        <period year="2075">
                            <agProdChange>0.0017</agProdChange>
                        </period>
                        <period year="2080">
                            <agProdChange>0.0015</agProdChange>
                        </period>
                        <period year="2085">
                            <agProdChange>0.0013</agProdChange>
                        </period>
                        <period year="2090">
                            <agProdChange>0.0012</agProdChange>
                        </period>
                        <period year="2095">
                            <agProdChange>0.001</agProdChange>
                        </period>
                        <period year="2100">
                            <agProdChange>0.001</agProdChange>
                        </period>
                    </AgProductionTechnology>
                </AgSupplySubsector>
                <AgSupplySubsector name="Root_Tuber_ArkWhtRedR">
                    <AgProductionTechnology name="Root_Tuber_ArkWhtRedR_IRR_hi">
                        <period year="2015">
                            <agProdChange>0.001297</agProdChange>
                        </period>
                        <period year="2020">
                            <agProdChange>0.002452</agProdChange>
                        </period>
                        <period year="2025">
                            <agProdChange>0.00093</agProdChange>
                        </period>
                        <period year="2030">
                            <agProdChange>0.002099</agProdChange>
                        </period>
                        <period year="2035">
                            <agProdChange>0.000227</agProdChange>
                        </period>
                        <period year="2040">
                            <agProdChange>0.001934</agProdChange>
                        </period>
                        <period year="2045">
                            <agProdChange>0.000438</agProdChange>
                        </period>
                        <period year="2050">
                            <agProdChange>0.002155</agProdChange>
                        </period>
                        <period year="2055">
                            <agProdChange>-0.000548</agProdChange>
                        </period>
                        <period year="2060">
                            <agProdChange>0.000642</agProdChange>
                        </period>
                        <period year="2065">
                            <agProdChange>-3.8e-05</agProdChange>
                        </period>
                        <period year="2070">
                            <agProdChange>0.001085</agProdChange>
                        </period>
                        <period year="2075">
                            <agProdChange>-0.001277</agProdChange>
                        </period>
                        <period year="2080">
                            <agProdChange>-0.003052</agProdChange>
                        </period>
                        <period year="2085">
                            <agProdChange>-0.000109</agProdChange>
                        </period>
                        <period year="2090">
                            <agProdChange>0.000836</agProdChange>
                        </period>
                        <period year="2095">
                            <agProdChange>-0.001097</agProdChange>
                        </period>
                        <period year="2100">
                            <agProdChange>-0.001606</agProdChange>
                        </period>
                    </AgProductionTechnology>
                    <AgProductionTechnology name="Root_Tuber_ArkWhtRedR_IRR_lo">
                        <period year="2015">
                            <agProdChange>0.001297</agProdChange>
                        </period>
                        <period year="2020">
                            <agProdChange>0.002452</agProdChange>
                        </period>
                        <period year="2025">
                            <agProdChange>0.00093</agProdChange>
                        </period>
                        <period year="2030">
                            <agProdChange>0.002099</agProdChange>
                        </period>
                        <period year="2035">
                            <agProdChange>0.000227</agProdChange>
                        </period>
                        <period year="2040">
                            <agProdChange>0.001934</agProdChange>
                        </period>
                        <period year="2045">
                            <agProdChange>0.000438</agProdChange>
                        </period>
                        <period year="2050">
                            <agProdChange>0.002155</agProdChange>
                        </period>
                        <period year="2055">
                            <agProdChange>-0.000548</agProdChange>
                        </period>
                        <period year="2060">
                            <agProdChange>0.000642</agProdChange>
                        </period>
                        <period year="2065">
                            <agProdChange>-3.8e-05</agProdChange>
                        </period>
                        <period year="2070">
                            <agProdChange>0.001085</agProdChange>
                        </period>
                        <period year="2075">
                            <agProdChange>-0.001277</agProdChange>
                        </period>
                        <period year="2080">
                            <agProdChange>-0.003052</agProdChange>
                        </period>
                        <period year="2085">
                            <agProdChange>-0.000109</agProdChange>
                        </period>
                        <period year="2090">
                            <agProdChange>0.000836</agProdChange>
                        </period>
                        <period year="2095">
                            <agProdChange>-0.001097</agProdChange>
                        </period>
                        <period year="2100">
                            <agProdChange>-0.001606</agProdChange>
                        </period>
                    </AgProductionTechnology>
                    <AgProductionTechnology name="Root_Tuber_ArkWhtRedR_RFD_hi">
                        <period year="2015">
                            <agProdChange>0.001318</agProdChange>
                        </period>
                        <period year="2020">
                            <agProdChange>0.004373</agProdChange>
                        </period>
                        <period year="2025">
                            <agProdChange>0.003414</agProdChange>
                        </period>
                        <period year="2030">
                            <agProdChange>0.006512</agProdChange>
                        </period>
                        <period year="2035">
                            <agProdChange>0.000275</agProdChange>
                        </period>
                        <period year="2040">
                            <agProdChange>0.004566</agProdChange>
                        </period>
                        <period year="2045">
                            <agProdChange>0.005096</agProdChange>
                        </period>
                        <period year="2050">
                            <agProdChange>0.005402</agProdChange>
                        </period>
                        <period year="2055">
                            <agProdChange>-0.002891</agProdChange>
                        </period>
                        <period year="2060">
                            <agProdChange>0.000593</agProdChange>
                        </period>
                        <period year="2065">
                            <agProdChange>-0.002748</agProdChange>
                        </period>
                        <period year="2070">
                            <agProdChange>0.002009</agProdChange>
                        </period>
                        <period year="2075">
                            <agProdChange>-4.6e-05</agProdChange>
                        </period>
                        <period year="2080">
                            <agProdChange>-0.001182</agProdChange>
                        </period>
                        <period year="2085">
                            <agProdChange>0.002897</agProdChange>
                        </period>
                        <period year="2090">
                            <agProdChange>0.002861</agProdChange>
                        </period>
                        <period year="2095">
                            <agProdChange>0.00288</agProdChange>
                        </period>
                        <period year="2100">
                            <agProdChange>0.000432</agProdChange>
                        </period>
                    </AgProductionTechnology>
                    <AgProductionTechnology name="Root_Tuber_ArkWhtRedR_RFD_lo">
                        <period year="2015">
                            <agProdChange>0.001318</agProdChange>
                        </period>
                        <period year="2020">
                            <agProdChange>0.004373</agProdChange>
                        </period>
                        <period year="2025">
                            <agProdChange>0.003414</agProdChange>
                        </period>
                        <period year="2030">
                            <agProdChange>0.006512</agProdChange>
                        </period>
                        <period year="2035">
                            <agProdChange>0.000275</agProdChange>
                        </period>
                        <period year="2040">
                            <agProdChange>0.004566</agProdChange>
                        </period>
                        <period year="2045">
                            <agProdChange>0.005096</agProdChange>
                        </period>
                        <period year="2050">
                            <agProdChange>0.005402</agProdChange>
                        </period>
                        <period year="2055">
                            <agProdChange>-0.002891</agProdChange>
                        </period>
                        <period year="2060">
                            <agProdChange>0.000593</agProdChange>
                        </period>
                        <period year="2065">
                            <agProdChange>-0.002748</agProdChange>
                        </period>
                        <period year="2070">
                            <agProdChange>0.002009</agProdChange>
                        </period>
                        <period year="2075">
                            <agProdChange>-4.6e-05</agProdChange>
                        </period>
                        <period year="2080">
                            <agProdChange>-0.001182</agProdChange>
                        </period>
                        <period year="2085">
                            <agProdChange>0.002897</agProdChange>
                        </period>
                        <period year="2090">
                            <agProdChange>0.002861</agProdChange>
                        </period>
                        <period year="2095">
                            <agProdChange>0.00288</agProdChange>
                        </period>
                        <period year="2100">
                            <agProdChange>0.000432</agProdChange>
                        </period>
                    </AgProductionTechnology>
                </AgSupplySubsector>
                <AgSupplySubsector name="Root_Tuber_TexasCst">
                    <AgProductionTechnology name="Root_Tuber_TexasCst_IRR_hi">
                        <period year="2015">
                            <agProdChange>0.002989</agProdChange>
                        </period>
                        <period year="2020">
                            <agProdChange>0.002732</agProdChange>
                        </period>
                        <period year="2025">
                            <agProdChange>0.002463</agProdChange>
                        </period>
                        <period year="2030">
                            <agProdChange>0.001414</agProdChange>
                        </period>
                        <period year="2035">
                            <agProdChange>0.002011</agProdChange>
                        </period>
                        <period year="2040">
                            <agProdChange>0.003075</agProdChange>
                        </period>
                        <period year="2045">
                            <agProdChange>0.000532</agProdChange>
                        </period>
                        <period year="2050">
                            <agProdChange>0.003205</agProdChange>
                        </period>
                        <period year="2055">
                            <agProdChange>-0.000342</agProdChange>
                        </period>
                        <period year="2060">
                            <agProdChange>0.000898</agProdChange>
                        </period>
                        <period year="2065">
                            <agProdChange>0.000708</agProdChange>
                        </period>
                        <period year="2070">
                            <agProdChange>0.000553</agProdChange>
                        </period>
                        <period year="2075">
                            <agProdChange>-0.000334</agProdChange>
                        </period>
                        <period year="2080">
                            <agProdChange>-0.002371</agProdChange>
                        </period>
                        <period year="2085">
                            <agProdChange>-0.000379</agProdChange>
                        </period>
                        <period year="2090">
                            <agProdChange>0.001447</agProdChange>
                        </period>
                        <period year="2095">
                            <agProdChange>-0.001203</agProdChange>
                        </period>
                        <period year="2100">
                            <agProdChange>-0.000858</agProdChange>
                        </period>
                    </AgProductionTechnology>
                    <AgProductionTechnology name="Root_Tuber_TexasCst_IRR_lo">
                        <period year="2015">
                            <agProdChange>0.002989</agProdChange>
                        </period>
                        <period year="2020">
                            <agProdChange>0.002732</agProdChange>
                        </period>
                        <period year="2025">
                            <agProdChange>0.002463</agProdChange>
                        </period>
                        <period year="2030">
                            <agProdChange>0.001414</agProdChange>
                        </period>
                        <period year="2035">
                            <agProdChange>0.002011</agProdChange>
                        </period>
                        <period year="2040">
                            <agProdChange>0.003075</agProdChange>
                        </period>
                        <period year="2045">
                            <agProdChange>0.000532</agProdChange>
                        </period>
                        <period year="2050">
                            <agProdChange>0.003205</agProdChange>
                        </period>
                        <period year="2055">
                            <agProdChange>-0.000342</agProdChange>
                        </period>
                        <period year="2060">
                            <agProdChange>0.000898</agProdChange>
                        </period>
                        <period year="2065">
                            <agProdChange>0.000708</agProdChange>
                        </period>
                        <period year="2070">
                            <agProdChange>0.000553</agProdChange>
                        </period>
                        <period year="2075">
                            <agProdChange>-0.000334</agProdChange>
                        </period>
                        <period year="2080">
                            <agProdChange>-0.002371</agProdChange>
                        </period>
                        <period year="2085">
                            <agProdChange>-0.000379</agProdChange>
                        </period>
                        <period year="2090">
                            <agProdChange>0.001447</agProdChange>
                        </period>
                        <period year="2095">
                            <agProdChange>-0.001203</agProdChange>
                        </period>
                        <period year="2100">
                            <agProdChange>-0.000858</agProdChange>
                        </period>
                    </AgProductionTechnology>
                    <AgProductionTechnology name="Root_Tuber_TexasCst_RFD_hi">
                        <period year="2015">
                            <agProdChange>0.005964</agProdChange>
                        </period>
                        <period year="2020">
                            <agProdChange>0.006423</agProdChange>
                        </period>
                        <period year="2025">
                            <agProdChange>0.010003</agProdChange>
                        </period>
                        <period year="2030">
                            <agProdChange>0.011397</agProdChange>
                        </period>
                        <period year="2035">
                            <agProdChange>0.00446</agProdChange>
                        </period>
                        <period year="2040">
                            <agProdChange>0.007301</agProdChange>
                        </period>
                        <period year="2045">
                            <agProdChange>-0.001155</agProdChange>
                        </period>
                        <period year="2050">
                            <agProdChange>-0.022455</agProdChange>
                        </period>
                        <period year="2055">
                            <agProdChange>0.02497</agProdChange>
                        </period>
                        <period year="2060">
                            <agProdChange>-0.006985</agProdChange>
                        </period>
                        <period year="2065">
                            <agProdChange>-0.00017</agProdChange>
                        </period>
                        <period year="2070">
                            <agProdChange>-0.000962</agProdChange>
                        </period>
                        <period year="2075">
                            <agProdChange>-0.00096</agProdChange>
                        </period>
                        <period year="2080">
                            <agProdChange>-0.005928</agProdChange>
                        </period>
                        <period year="2085">
                            <agProdChange>0.007099</agProdChange>
                        </period>
                        <period year="2090">
                            <agProdChange>0.003838</agProdChange>
                        </period>
                        <period year="2095">
                            <agProdChange>-0.001483</agProdChange>
                        </period>
                        <period year="2100">
                            <agProdChange>-0.003541</agProdChange>
                        </period>
                    </AgProductionTechnology>
                    <AgProductionTechnology name="Root_Tuber_TexasCst_RFD_lo">
                        <period year="2015">
                            <agProdChange>0.005964</agProdChange>
                        </period>
                        <period year="2020">
                            <agProdChange>0.006423</agProdChange>
                        </period>
                        <period year="2025">
                            <agProdChange>0.010003</agProdChange>
                        </period>
                        <period year="2030">
                            <agProdChange>0.011397</agProdChange>
                        </period>
                        <period year="2035">
                            <agProdChange>0.00446</agProdChange>
                        </period>
                        <period year="2040">
                            <agProdChange>0.007301</agProdChange>
                        </period>
                        <period year="2045">
                            <agProdChange>-0.001155</agProdChange>
                        </period>
                        <period year="2050">
                            <agProdChange>-0.022455</agProdChange>
                        </period>
                        <period year="2055">
                            <agProdChange>0.02497</agProdChange>
                        </period>
                        <period year="2060">
                            <agProdChange>-0.006985</agProdChange>
                        </period>
                        <period year="2065">
                            <agProdChange>-0.00017</agProdChange>
                        </period>
                        <period year="2070">
                            <agProdChange>-0.000962</agProdChange>
                        </period>
                        <period year="2075">
                            <agProdChange>-0.00096</agProdChange>
                        </period>
                        <period year="2080">
                            <agProdChange>-0.005928</agProdChange>
                        </period>
                        <period year="2085">
                            <agProdChange>0.007099</agProdChange>
                        </period>
                        <period year="2090">
                            <agProdChange>0.003838</agProdChange>
                        </period>
                        <period year="2095">
                            <agProdChange>-0.001483</agProdChange>
                        </period>
                        <period year="2100">
                            <agProdChange>-0.003541</agProdChange>
                        </period>
                    </AgProductionTechnology>
                </AgSupplySubsector>
                <AgSupplySubsector name="Root_Tuber_UsaCstSE">
                    <AgProductionTechnology name="Root_Tuber_UsaCstSE_IRR_hi">
                        <period year="2015">
                            <agProdChange>0.004871</agProdChange>
                        </period>
                        <period year="2020">
                            <agProdChange>0.002394</agProdChange>
                        </period>
                        <period year="2025">
                            <agProdChange>0.00262</agProdChange>
                        </period>
                        <period year="2030">
                            <agProdChange>0.002301</agProdChange>
                        </period>
                        <period year="2035">
                            <agProdChange>0.004815</agProdChange>
                        </period>
                        <period year="2040">
                            <agProdChange>0.003556</agProdChange>
                        </period>
                        <period year="2045">
                            <agProdChange>0.004624</agProdChange>
                        </period>
                        <period year="2050">
                            <agProdChange>0.003761</agProdChange>
                        </period>
                        <period year="2055">
                            <agProdChange>0.004296</agProdChange>
                        </period>
                        <period year="2060">
                            <agProdChange>0.003451</agProdChange>
                        </period>
                        <period year="2065">
                            <agProdChange>0.004036</agProdChange>
                        </period>
                        <period year="2070">
                            <agProdChange>0.00294</agProdChange>
                        </period>
                        <period year="2075">
                            <agProdChange>0.002791</agProdChange>
                        </period>
                        <period year="2080">
                            <agProdChange>0.002738</agProdChange>
                        </period>
                        <period year="2085">
                            <agProdChange>0.000128</agProdChange>
                        </period>
                        <period year="2090">
                            <agProdChange>0.002109</agProdChange>
                        </period>
                        <period year="2095">
                            <agProdChange>-6e-05</agProdChange>
                        </period>
                        <period year="2100">
                            <agProdChange>0.000716</agProdChange>
                        </period>
                    </AgProductionTechnology>
                    <AgProductionTechnology name="Root_Tuber_UsaCstSE_IRR_lo">
                        <period year="2015">
                            <agProdChange>0.004871</agProdChange>
                        </period>
                        <period year="2020">
                            <agProdChange>0.002394</agProdChange>
                        </period>
                        <period year="2025">
                            <agProdChange>0.00262</agProdChange>
                        </period>
                        <period year="2030">
                            <agProdChange>0.002301</agProdChange>
                        </period>
                        <period year="2035">
                            <agProdChange>0.004815</agProdChange>
                        </period>
                        <period year="2040">
                            <agProdChange>0.003556</agProdChange>
                        </period>
                        <period year="2045">
                            <agProdChange>0.004624</agProdChange>
                        </period>
                        <period year="2050">
                            <agProdChange>0.003761</agProdChange>
                        </period>
                        <period year="2055">
                            <agProdChange>0.004296</agProdChange>
                        </period>
                        <period year="2060">
                            <agProdChange>0.003451</agProdChange>
                        </period>
                        <period year="2065">
                            <agProdChange>0.004036</agProdChange>
                        </period>
                        <period year="2070">
                            <agProdChange>0.00294</agProdChange>
                        </period>
                        <period year="2075">
                            <agProdChange>0.002791</agProdChange>
                        </period>
                        <period year="2080">
                            <agProdChange>0.002738</agProdChange>
                        </period>
                        <period year="2085">
                            <agProdChange>0.000128</agProdChange>
                        </period>
                        <period year="2090">
                            <agProdChange>0.002109</agProdChange>
                        </period>
                        <period year="2095">
                            <agProdChange>-6e-05</agProdChange>
                        </period>
                        <period year="2100">
                            <agProdChange>0.000716</agProdChange>
                        </period>
                    </AgProductionTechnology>
                    <AgProductionTechnology name="Root_Tuber_UsaCstSE_RFD_hi">
                        <period year="2015">
                            <agProdChange>0.006069</agProdChange>
                        </period>
                        <period year="2020">
                            <agProdChange>0.003572</agProdChange>
                        </period>
                        <period year="2025">
                            <agProdChange>0.002241</agProdChange>
                        </period>
                        <period year="2030">
                            <agProdChange>0.005792</agProdChange>
                        </period>
                        <period year="2035">
                            <agProdChange>0.002561</agProdChange>
                        </period>
                        <period year="2040">
                            <agProdChange>0.005843</agProdChange>
                        </period>
                        <period year="2045">
                            <agProdChange>0.004552</agProdChange>
                        </period>
                        <period year="2050">
                            <agProdChange>0.006024</agProdChange>
                        </period>
                        <period year="2055">
                            <agProdChange>0.003649</agProdChange>
                        </period>
                        <period year="2060">
                            <agProdChange>0.004918</agProdChange>
                        </period>
                        <period year="2065">
                            <agProdChange>0.004178</agProdChange>
                        </period>
                        <period year="2070">
                            <agProdChange>0.003321</agProdChange>
                        </period>
                        <period year="2075">
                            <agProdChange>0.003898</agProdChange>
                        </period>
                        <period year="2080">
                            <agProdChange>0.00181</agProdChange>
                        </period>
                        <period year="2085">
                            <agProdChange>0.004742</agProdChange>
                        </period>
                        <period year="2090">
                            <agProdChange>0.003072</agProdChange>
                        </period>
                        <period year="2095">
                            <agProdChange>-5.9e-05</agProdChange>
                        </period>
                        <period year="2100">
                            <agProdChange>0.001564</agProdChange>
                        </period>
                    </AgProductionTechnology>
                    <AgProductionTechnology name="Root_Tuber_UsaCstSE_RFD_lo">
                        <period year="2015">
                            <agProdChange>0.006069</agProdChange>
                        </period>
                        <period year="2020">
                            <agProdChange>0.003572</agProdChange>
                        </period>
                        <period year="2025">
                            <agProdChange>0.002241</agProdChange>
                        </period>
                        <period year="2030">
                            <agProdChange>0.005792</agProdChange>
                        </period>
                        <period year="2035">
                            <agProdChange>0.002561</agProdChange>
                        </period>
                        <period year="2040">
                            <agProdChange>0.005843</agProdChange>
                        </period>
                        <period year="2045">
                            <agProdChange>0.004552</agProdChange>
                        </period>
                        <period year="2050">
                            <agProdChange>0.006024</agProdChange>
                        </period>
                        <period year="2055">
                            <agProdChange>0.003649</agProdChange>
                        </period>
                        <period year="2060">
                            <agProdChange>0.004918</agProdChange>
                        </period>
                        <period year="2065">
                            <agProdChange>0.004178</agProdChange>
                        </period>
                        <period year="2070">
                            <agProdChange>0.003321</agProdChange>
                        </period>
                        <period year="2075">
                            <agProdChange>0.003898</agProdChange>
                        </period>
                        <period year="2080">
                            <agProdChange>0.00181</agProdChange>
                        </period>
                        <period year="2085">
                            <agProdChange>0.004742</agProdChange>
                        </period>
                        <period year="2090">
                            <agProdChange>0.003072</agProdChange>
                        </period>
                        <period year="2095">
                            <agProdChange>-5.9e-05</agProdChange>
                        </period>
                        <period year="2100">
                            <agProdChange>0.001564</agProdChange>
                        </period>
                    </AgProductionTechnology>
                </AgSupplySubsector>
                <AgSupplySubsector name="Root_Tuber_GreatLakes">
                    <AgProductionTechnology name="Root_Tuber_GreatLakes_IRR_hi">
                        <period year="2015">
                            <agProdChange>0.003294</agProdChange>
                        </period>
                        <period year="2020">
                            <agProdChange>0.003303</agProdChange>
                        </period>
                        <period year="2025">
                            <agProdChange>0.000958</agProdChange>
                        </period>
                        <period year="2030">
                            <agProdChange>0.002008</agProdChange>
                        </period>
                        <period year="2035">
                            <agProdChange>0.002246</agProdChange>
                        </period>
                        <period year="2040">
                            <agProdChange>0.000873</agProdChange>
                        </period>
                        <period year="2045">
                            <agProdChange>0.002018</agProdChange>
                        </period>
                        <period year="2050">
                            <agProdChange>0.001141</agProdChange>
                        </period>
                        <period year="2055">
                            <agProdChange>0.002629</agProdChange>
                        </period>
                        <period year="2060">
                            <agProdChange>0.001279</agProdChange>
                        </period>
                        <period year="2065">
                            <agProdChange>0.001994</agProdChange>
                        </period>
                        <period year="2070">
                            <agProdChange>0.001827</agProdChange>
                        </period>
                        <period year="2075">
                            <agProdChange>0.000385</agProdChange>
                        </period>
                        <period year="2080">
                            <agProdChange>-0.000399</agProdChange>
                        </period>
                        <period year="2085">
                            <agProdChange>0.000352</agProdChange>
                        </period>
                        <period year="2090">
                            <agProdChange>0.001679</agProdChange>
                        </period>
                        <period year="2095">
                            <agProdChange>0.000202</agProdChange>
                        </period>
                        <period year="2100">
                            <agProdChange>-0.001309</agProdChange>
                        </period>
                    </AgProductionTechnology>
                    <AgProductionTechnology name="Root_Tuber_GreatLakes_IRR_lo">
                        <period year="2015">
                            <agProdChange>0.003294</agProdChange>
                        </period>
                        <period year="2020">
                            <agProdChange>0.003303</agProdChange>
                        </period>
                        <period year="2025">
                            <agProdChange>0.000958</agProdChange>
                        </period>
                        <period year="2030">
                            <agProdChange>0.002008</agProdChange>
                        </period>
                        <period year="2035">
                            <agProdChange>0.002246</agProdChange>
                        </period>
                        <period year="2040">
                            <agProdChange>0.000873</agProdChange>
                        </period>
                        <period year="2045">
                            <agProdChange>0.002018</agProdChange>
                        </period>
                        <period year="2050">
                            <agProdChange>0.001141</agProdChange>
                        </period>
                        <period year="2055">
                            <agProdChange>0.002629</agProdChange>
                        </period>
                        <period year="2060">
                            <agProdChange>0.001279</agProdChange>
                        </period>
                        <period year="2065">
                            <agProdChange>0.001994</agProdChange>
                        </period>
                        <period year="2070">
                            <agProdChange>0.001827</agProdChange>
                        </period>
                        <period year="2075">
                            <agProdChange>0.000385</agProdChange>
                        </period>
                        <period year="2080">
                            <agProdChange>-0.000399</agProdChange>
                        </period>
                        <period year="2085">
                            <agProdChange>0.000352</agProdChange>
                        </period>
                        <period year="2090">
                            <agProdChange>0.001679</agProdChange>
                        </period>
                        <period year="2095">
                            <agProdChange>0.000202</agProdChange>
                        </period>
                        <period year="2100">
                            <agProdChange>-0.001309</agProdChange>
                        </period>
                    </AgProductionTechnology>
                    <AgProductionTechnology name="Root_Tuber_GreatLakes_RFD_hi">
                        <period year="2015">
                            <agProdChange>0.004139</agProdChange>
                        </period>
                        <period year="2020">
                            <agProdChange>0.002067</agProdChange>
                        </period>
                        <period year="2025">
                            <agProdChange>0.001658</agProdChange>
                        </period>
                        <period year="2030">
                            <agProdChange>0.005164</agProdChange>
                        </period>
                        <period year="2035">
                            <agProdChange>0.001974</agProdChange>
                        </period>
                        <period year="2040">
                            <agProdChange>-2.4e-05</agProdChange>
                        </period>
                        <period year="2045">
                            <agProdChange>0.001608</agProdChange>
                        </period>
                        <period year="2050">
                            <agProdChange>0.003382</agProdChange>
                        </period>
                        <period year="2055">
                            <agProdChange>0.004671</agProdChange>
                        </period>
                        <period year="2060">
                            <agProdChange>0.001963</agProdChange>
                        </period>
                        <period year="2065">
                            <agProdChange>0.005191</agProdChange>
                        </period>
                        <period year="2070">
                            <agProdChange>0.003996</agProdChange>
                        </period>
                        <period year="2075">
                            <agProdChange>0.002164</agProdChange>
                        </period>
                        <period year="2080">
                            <agProdChange>0.001722</agProdChange>
                        </period>
                        <period year="2085">
                            <agProdChange>0.001311</agProdChange>
                        </period>
                        <period year="2090">
                            <agProdChange>0.001295</agProdChange>
                        </period>
                        <period year="2095">
                            <agProdChange>0.000199</agProdChange>
                        </period>
                        <period year="2100">
                            <agProdChange>0.000373</agProdChange>
                        </period>
                    </AgProductionTechnology>
                    <AgProductionTechnology name="Root_Tuber_GreatLakes_RFD_lo">
                        <period year="2015">
                            <agProdChange>0.004139</agProdChange>
                        </period>
                        <period year="2020">
                            <agProdChange>0.002067</agProdChange>
                        </period>
                        <period year="2025">
                            <agProdChange>0.001658</agProdChange>
                        </period>
                        <period year="2030">
                            <agProdChange>0.005164</agProdChange>
                        </period>
                        <period year="2035">
                            <agProdChange>0.001974</agProdChange>
                        </period>
                        <period year="2040">
                            <agProdChange>-2.4e-05</agProdChange>
                        </period>
                        <period year="2045">
                            <agProdChange>0.001608</agProdChange>
                        </period>
                        <period year="2050">
                            <agProdChange>0.003382</agProdChange>
                        </period>
                        <period year="2055">
                            <agProdChange>0.004671</agProdChange>
                        </period>
                        <period year="2060">
                            <agProdChange>0.001963</agProdChange>
                        </period>
                        <period year="2065">
                            <agProdChange>0.005191</agProdChange>
                        </period>
                        <period year="2070">
                            <agProdChange>0.003996</agProdChange>
                        </period>
                        <period year="2075">
                            <agProdChange>0.002164</agProdChange>
                        </period>
                        <period year="2080">
                            <agProdChange>0.001722</agProdChange>
                        </period>
                        <period year="2085">
                            <agProdChange>0.001311</agProdChange>
                        </period>
                        <period year="2090">
                            <agProdChange>0.001295</agProdChange>
                        </period>
                        <period year="2095">
                            <agProdChange>0.000199</agProdChange>
                        </period>
                        <period year="2100">
                            <agProdChange>0.000373</agProdChange>
                        </period>
                    </AgProductionTechnology>
                </AgSupplySubsector>
                <AgSupplySubsector name="Root_Tuber_OhioR">
                    <AgProductionTechnology name="Root_Tuber_OhioR_IRR_hi">
                        <period year="2015">
                            <agProdChange>0.002769</agProdChange>
                        </period>
                        <period year="2020">
                            <agProdChange>0.002749</agProdChange>
                        </period>
                        <period year="2025">
                            <agProdChange>0.000124</agProdChange>
                        </period>
                        <period year="2030">
                            <agProdChange>0.001862</agProdChange>
                        </period>
                        <period year="2035">
                            <agProdChange>0.000771</agProdChange>
                        </period>
                        <period year="2040">
                            <agProdChange>0.001192</agProdChange>
                        </period>
                        <period year="2045">
                            <agProdChange>0.002105</agProdChange>
                        </period>
                        <period year="2050">
                            <agProdChange>0.001848</agProdChange>
                        </period>
                        <period year="2055">
                            <agProdChange>0.001336</agProdChange>
                        </period>
                        <period year="2060">
                            <agProdChange>0.000934</agProdChange>
                        </period>
                        <period year="2065">
                            <agProdChange>0.002258</agProdChange>
                        </period>
                        <period year="2070">
                            <agProdChange>0.002195</agProdChange>
                        </period>
                        <period year="2075">
                            <agProdChange>-0.00087</agProdChange>
                        </period>
                        <period year="2080">
                            <agProdChange>-0.00114</agProdChange>
                        </period>
                        <period year="2085">
                            <agProdChange>0.000267</agProdChange>
                        </period>
                        <period year="2090">
                            <agProdChange>0.00191</agProdChange>
                        </period>
                        <period year="2095">
                            <agProdChange>-0.000984</agProdChange>
                        </period>
                        <period year="2100">
                            <agProdChange>-0.001984</agProdChange>
                        </period>
                    </AgProductionTechnology>
                    <AgProductionTechnology name="Root_Tuber_OhioR_IRR_lo">
                        <period year="2015">
                            <agProdChange>0.002769</agProdChange>
                        </period>
                        <period year="2020">
                            <agProdChange>0.002749</agProdChange>
                        </period>
                        <period year="2025">
                            <agProdChange>0.000124</agProdChange>
                        </period>
                        <period year="2030">
                            <agProdChange>0.001862</agProdChange>
                        </period>
                        <period year="2035">
                            <agProdChange>0.000771</agProdChange>
                        </period>
                        <period year="2040">
                            <agProdChange>0.001192</agProdChange>
                        </period>
                        <period year="2045">
                            <agProdChange>0.002105</agProdChange>
                        </period>
                        <period year="2050">
                            <agProdChange>0.001848</agProdChange>
                        </period>
                        <period year="2055">
                            <agProdChange>0.001336</agProdChange>
                        </period>
                        <period year="2060">
                            <agProdChange>0.000934</agProdChange>
                        </period>
                        <period year="2065">
                            <agProdChange>0.002258</agProdChange>
                        </period>
                        <period year="2070">
                            <agProdChange>0.002195</agProdChange>
                        </period>
                        <period year="2075">
                            <agProdChange>-0.00087</agProdChange>
                        </period>
                        <period year="2080">
                            <agProdChange>-0.00114</agProdChange>
                        </period>
                        <period year="2085">
                            <agProdChange>0.000267</agProdChange>
                        </period>
                        <period year="2090">
                            <agProdChange>0.00191</agProdChange>
                        </period>
                        <period year="2095">
                            <agProdChange>-0.000984</agProdChange>
                        </period>
                        <period year="2100">
                            <agProdChange>-0.001984</agProdChange>
                        </period>
                    </AgProductionTechnology>
                    <AgProductionTechnology name="Root_Tuber_OhioR_RFD_hi">
                        <period year="2015">
                            <agProdChange>0.004634</agProdChange>
                        </period>
                        <period year="2020">
                            <agProdChange>0.003233</agProdChange>
                        </period>
                        <period year="2025">
                            <agProdChange>-3e-04</agProdChange>
                        </period>
                        <period year="2030">
                            <agProdChange>0.005577</agProdChange>
                        </period>
                        <period year="2035">
                            <agProdChange>0.001367</agProdChange>
                        </period>
                        <period year="2040">
                            <agProdChange>0.001415</agProdChange>
                        </period>
                        <period year="2045">
                            <agProdChange>0.000131</agProdChange>
                        </period>
                        <period year="2050">
                            <agProdChange>0.004722</agProdChange>
                        </period>
                        <period year="2055">
                            <agProdChange>0.002916</agProdChange>
                        </period>
                        <period year="2060">
                            <agProdChange>0.000964</agProdChange>
                        </period>
                        <period year="2065">
                            <agProdChange>0.004867</agProdChange>
                        </period>
                        <period year="2070">
                            <agProdChange>0.00522</agProdChange>
                        </period>
                        <period year="2075">
                            <agProdChange>0.001398</agProdChange>
                        </period>
                        <period year="2080">
                            <agProdChange>0.00052</agProdChange>
                        </period>
                        <period year="2085">
                            <agProdChange>0.005864</agProdChange>
                        </period>
                        <period year="2090">
                            <agProdChange>0.004133</agProdChange>
                        </period>
                        <period year="2095">
                            <agProdChange>-7.2e-05</agProdChange>
                        </period>
                        <period year="2100">
                            <agProdChange>0.000534</agProdChange>
                        </period>
                    </AgProductionTechnology>
                    <AgProductionTechnology name="Root_Tuber_OhioR_RFD_lo">
                        <period year="2015">
                            <agProdChange>0.004634</agProdChange>
                        </period>
                        <period year="2020">
                            <agProdChange>0.003233</agProdChange>
                        </period>
                        <period year="2025">
                            <agProdChange>-3e-04</agProdChange>
                        </period>
                        <period year="2030">
                            <agProdChange>0.005577</agProdChange>
                        </period>
                        <period year="2035">
                            <agProdChange>0.001367</agProdChange>
                        </period>
                        <period year="2040">
                            <agProdChange>0.001415</agProdChange>
                        </period>
                        <period year="2045">
                            <agProdChange>0.000131</agProdChange>
                        </period>
                        <period year="2050">
                            <agProdChange>0.004722</agProdChange>
                        </period>
                        <period year="2055">
                            <agProdChange>0.002916</agProdChange>
                        </period>
                        <period year="2060">
                            <agProdChange>0.000964</agProdChange>
                        </period>
                        <period year="2065">
                            <agProdChange>0.004867</agProdChange>
                        </period>
                        <period year="2070">
                            <agProdChange>0.00522</agProdChange>
                        </period>
                        <period year="2075">
                            <agProdChange>0.001398</agProdChange>
                        </period>
                        <period year="2080">
                            <agProdChange>0.00052</agProdChange>
                        </period>
                        <period year="2085">
                            <agProdChange>0.005864</agProdChange>
                        </period>
                        <period year="2090">
                            <agProdChange>0.004133</agProdChange>
                        </period>
                        <period year="2095">
                            <agProdChange>-7.2e-05</agProdChange>
                        </period>
                        <period year="2100">
                            <agProdChange>0.000534</agProdChange>
                        </period>
                    </AgProductionTechnology>
                </AgSupplySubsector>
                <AgSupplySubsector name="Root_Tuber_UsaPacNW">
                    <AgProductionTechnology name="Root_Tuber_UsaPacNW_IRR_hi">
                        <period year="2015">
                            <agProdChange>0.001679</agProdChange>
                        </period>
                        <period year="2020">
                            <agProdChange>0.001904</agProdChange>
                        </period>
                        <period year="2025">
                            <agProdChange>0.002385</agProdChange>
                        </period>
                        <period year="2030">
                            <agProdChange>0.001038</agProdChange>
                        </period>
                        <period year="2035">
                            <agProdChange>0.00155</agProdChange>
                        </period>
                        <period year="2040">
                            <agProdChange>-0.000804</agProdChange>
                        </period>
                        <period year="2045">
                            <agProdChange>0.002605</agProdChange>
                        </period>
                        <period year="2050">
                            <agProdChange>0.001273</agProdChange>
                        </period>
                        <period year="2055">
                            <agProdChange>0.000821</agProdChange>
                        </period>
                        <period year="2060">
                            <agProdChange>-0.001047</agProdChange>
                        </period>
                        <period year="2065">
                            <agProdChange>-0.001007</agProdChange>
                        </period>
                        <period year="2070">
                            <agProdChange>5e-05</agProdChange>
                        </period>
                        <period year="2075">
                            <agProdChange>-0.001716</agProdChange>
                        </period>
                        <period year="2080">
                            <agProdChange>-0.002004</agProdChange>
                        </period>
                        <period year="2085">
                            <agProdChange>-0.002917</agProdChange>
                        </period>
                        <period year="2090">
                            <agProdChange>-1.1e-05</agProdChange>
                        </period>
                        <period year="2095">
                            <agProdChange>-0.000102</agProdChange>
                        </period>
                        <period year="2100">
                            <agProdChange>0.000864</agProdChange>
                        </period>
                    </AgProductionTechnology>
                    <AgProductionTechnology name="Root_Tuber_UsaPacNW_IRR_lo">
                        <period year="2015">
                            <agProdChange>0.001679</agProdChange>
                        </period>
                        <period year="2020">
                            <agProdChange>0.001904</agProdChange>
                        </period>
                        <period year="2025">
                            <agProdChange>0.002385</agProdChange>
                        </period>
                        <period year="2030">
                            <agProdChange>0.001038</agProdChange>
                        </period>
                        <period year="2035">
                            <agProdChange>0.00155</agProdChange>
                        </period>
                        <period year="2040">
                            <agProdChange>-0.000804</agProdChange>
                        </period>
                        <period year="2045">
                            <agProdChange>0.002605</agProdChange>
                        </period>
                        <period year="2050">
                            <agProdChange>0.001273</agProdChange>
                        </period>
                        <period year="2055">
                            <agProdChange>0.000821</agProdChange>
                        </period>
                        <period year="2060">
                            <agProdChange>-0.001047</agProdChange>
                        </period>
                        <period year="2065">
                            <agProdChange>-0.001007</agProdChange>
                        </period>
                        <period year="2070">
                            <agProdChange>5e-05</agProdChange>
                        </period>
                        <period year="2075">
                            <agProdChange>-0.001716</agProdChange>
                        </period>
                        <period year="2080">
                            <agProdChange>-0.002004</agProdChange>
                        </period>
                        <period year="2085">
                            <agProdChange>-0.002917</agProdChange>
                        </period>
                        <period year="2090">
                            <agProdChange>-1.1e-05</agProdChange>
                        </period>
                        <period year="2095">
                            <agProdChange>-0.000102</agProdChange>
                        </period>
                        <period year="2100">
                            <agProdChange>0.000864</agProdChange>
                        </period>
                    </AgProductionTechnology>
                    <AgProductionTechnology name="Root_Tuber_UsaPacNW_RFD_hi">
                        <period year="2015">
                            <agProdChange>0.00447</agProdChange>
                        </period>
                        <period year="2020">
                            <agProdChange>0.00227</agProdChange>
                        </period>
                        <period year="2025">
                            <agProdChange>0.00226</agProdChange>
                        </period>
                        <period year="2030">
                            <agProdChange>0.006595</agProdChange>
                        </period>
                        <period year="2035">
                            <agProdChange>0.003806</agProdChange>
                        </period>
                        <period year="2040">
                            <agProdChange>0.005655</agProdChange>
                        </period>
                        <period year="2045">
                            <agProdChange>0.003734</agProdChange>
                        </period>
                        <period year="2050">
                            <agProdChange>0.00522</agProdChange>
                        </period>
                        <period year="2055">
                            <agProdChange>0.004363</agProdChange>
                        </period>
                        <period year="2060">
                            <agProdChange>0.001493</agProdChange>
                        </period>
                        <period year="2065">
                            <agProdChange>-0.001815</agProdChange>
                        </period>
                        <period year="2070">
                            <agProdChange>-0.001115</agProdChange>
                        </period>
                        <period year="2075">
                            <agProdChange>-0.002195</agProdChange>
                        </period>
                        <period year="2080">
                            <agProdChange>-0.00312</agProdChange>
                        </period>
                        <period year="2085">
                            <agProdChange>-0.003425</agProdChange>
                        </period>
                        <period year="2090">
                            <agProdChange>-0.000637</agProdChange>
                        </period>
                        <period year="2095">
                            <agProdChange>-0.000819</agProdChange>
                        </period>
                        <period year="2100">
                            <agProdChange>0.002312</agProdChange>
                        </period>
                    </AgProductionTechnology>
                    <AgProductionTechnology name="Root_Tuber_UsaPacNW_RFD_lo">
                        <period year="2015">
                            <agProdChange>0.00447</agProdChange>
                        </period>
                        <period year="2020">
                            <agProdChange>0.00227</agProdChange>
                        </period>
                        <period year="2025">
                            <agProdChange>0.00226</agProdChange>
                        </period>
                        <period year="2030">
                            <agProdChange>0.006595</agProdChange>
                        </period>
                        <period year="2035">
                            <agProdChange>0.003806</agProdChange>
                        </period>
                        <period year="2040">
                            <agProdChange>0.005655</agProdChange>
                        </period>
                        <period year="2045">
                            <agProdChange>0.003734</agProdChange>
                        </period>
                        <period year="2050">
                            <agProdChange>0.00522</agProdChange>
                        </period>
                        <period year="2055">
                            <agProdChange>0.004363</agProdChange>
                        </period>
                        <period year="2060">
                            <agProdChange>0.001493</agProdChange>
                        </period>
                        <period year="2065">
                            <agProdChange>-0.001815</agProdChange>
                        </period>
                        <period year="2070">
                            <agProdChange>-0.001115</agProdChange>
                        </period>
                        <period year="2075">
                            <agProdChange>-0.002195</agProdChange>
                        </period>
                        <period year="2080">
                            <agProdChange>-0.00312</agProdChange>
                        </period>
                        <period year="2085">
                            <agProdChange>-0.003425</agProdChange>
                        </period>
                        <period year="2090">
                            <agProdChange>-0.000637</agProdChange>
                        </period>
                        <period year="2095">
                            <agProdChange>-0.000819</agProdChange>
                        </period>
                        <period year="2100">
                            <agProdChange>0.002312</agProdChange>
                        </period>
                    </AgProductionTechnology>
                </AgSupplySubsector>
                <AgSupplySubsector name="Root_Tuber_TennR">
                    <AgProductionTechnology name="Root_Tuber_TennR_IRR_hi">
                        <period year="2015">
                            <agProdChange>0.003155</agProdChange>
                        </period>
                        <period year="2020">
                            <agProdChange>0.001686</agProdChange>
                        </period>
                        <period year="2025">
                            <agProdChange>0.001155</agProdChange>
                        </period>
                        <period year="2030">
                            <agProdChange>0.002085</agProdChange>
                        </period>
                        <period year="2035">
                            <agProdChange>0.00278</agProdChange>
                        </period>
                        <period year="2040">
                            <agProdChange>0.001637</agProdChange>
                        </period>
                        <period year="2045">
                            <agProdChange>0.002315</agProdChange>
                        </period>
                        <period year="2050">
                            <agProdChange>0.003236</agProdChange>
                        </period>
                        <period year="2055">
                            <agProdChange>0.002278</agProdChange>
                        </period>
                        <period year="2060">
                            <agProdChange>0.002951</agProdChange>
                        </period>
                        <period year="2065">
                            <agProdChange>0.001652</agProdChange>
                        </period>
                        <period year="2070">
                            <agProdChange>0.002643</agProdChange>
                        </period>
                        <period year="2075">
                            <agProdChange>0.001035</agProdChange>
                        </period>
                        <period year="2080">
                            <agProdChange>0.000443</agProdChange>
                        </period>
                        <period year="2085">
                            <agProdChange>5e-04</agProdChange>
                        </period>
                        <period year="2090">
                            <agProdChange>0.001779</agProdChange>
                        </period>
                        <period year="2095">
                            <agProdChange>2.6e-05</agProdChange>
                        </period>
                        <period year="2100">
                            <agProdChange>-0.001973</agProdChange>
                        </period>
                    </AgProductionTechnology>
                    <AgProductionTechnology name="Root_Tuber_TennR_IRR_lo">
                        <period year="2015">
                            <agProdChange>0.003155</agProdChange>
                        </period>
                        <period year="2020">
                            <agProdChange>0.001686</agProdChange>
                        </period>
                        <period year="2025">
                            <agProdChange>0.001155</agProdChange>
                        </period>
                        <period year="2030">
                            <agProdChange>0.002085</agProdChange>
                        </period>
                        <period year="2035">
                            <agProdChange>0.00278</agProdChange>
                        </period>
                        <period year="2040">
                            <agProdChange>0.001637</agProdChange>
                        </period>
                        <period year="2045">
                            <agProdChange>0.002315</agProdChange>
                        </period>
                        <period year="2050">
                            <agProdChange>0.003236</agProdChange>
                        </period>
                        <period year="2055">
                            <agProdChange>0.002278</agProdChange>
                        </period>
                        <period year="2060">
                            <agProdChange>0.002951</agProdChange>
                        </period>
                        <period year="2065">
                            <agProdChange>0.001652</agProdChange>
                        </period>
                        <period year="2070">
                            <agProdChange>0.002643</agProdChange>
                        </period>
                        <period year="2075">
                            <agProdChange>0.001035</agProdChange>
                        </period>
                        <period year="2080">
                            <agProdChange>0.000443</agProdChange>
                        </period>
                        <period year="2085">
                            <agProdChange>5e-04</agProdChange>
                        </period>
                        <period year="2090">
                            <agProdChange>0.001779</agProdChange>
                        </period>
                        <period year="2095">
                            <agProdChange>2.6e-05</agProdChange>
                        </period>
                        <period year="2100">
                            <agProdChange>-0.001973</agProdChange>
                        </period>
                    </AgProductionTechnology>
                    <AgProductionTechnology name="Root_Tuber_TennR_RFD_hi">
                        <period year="2015">
                            <agProdChange>0.002681</agProdChange>
                        </period>
                        <period year="2020">
                            <agProdChange>0.002962</agProdChange>
                        </period>
                        <period year="2025">
                            <agProdChange>7e-06</agProdChange>
                        </period>
                        <period year="2030">
                            <agProdChange>0.00343</agProdChange>
                        </period>
                        <period year="2035">
                            <agProdChange>0.002112</agProdChange>
                        </period>
                        <period year="2040">
                            <agProdChange>0.003071</agProdChange>
                        </period>
                        <period year="2045">
                            <agProdChange>0.000662</agProdChange>
                        </period>
                        <period year="2050">
                            <agProdChange>0.00405</agProdChange>
                        </period>
                        <period year="2055">
                            <agProdChange>0.001672</agProdChange>
                        </period>
                        <period year="2060">
                            <agProdChange>0.003596</agProdChange>
                        </period>
                        <period year="2065">
                            <agProdChange>0.003067</agProdChange>
                        </period>
                        <period year="2070">
                            <agProdChange>0.002703</agProdChange>
                        </period>
                        <period year="2075">
                            <agProdChange>0.003213</agProdChange>
                        </period>
                        <period year="2080">
                            <agProdChange>0.00106</agProdChange>
                        </period>
                        <period year="2085">
                            <agProdChange>0.005553</agProdChange>
                        </period>
                        <period year="2090">
                            <agProdChange>0.002279</agProdChange>
                        </period>
                        <period year="2095">
                            <agProdChange>-0.000612</agProdChange>
                        </period>
                        <period year="2100">
                            <agProdChange>-3.6e-05</agProdChange>
                        </period>
                    </AgProductionTechnology>
                    <AgProductionTechnology name="Root_Tuber_TennR_RFD_lo">
                        <period year="2015">
                            <agProdChange>0.002681</agProdChange>
                        </period>
                        <period year="2020">
                            <agProdChange>0.002962</agProdChange>
                        </period>
                        <period year="2025">
                            <agProdChange>7e-06</agProdChange>
                        </period>
                        <period year="2030">
                            <agProdChange>0.00343</agProdChange>
                        </period>
                        <period year="2035">
                            <agProdChange>0.002112</agProdChange>
                        </period>
                        <period year="2040">
                            <agProdChange>0.003071</agProdChange>
                        </period>
                        <period year="2045">
                            <agProdChange>0.000662</agProdChange>
                        </period>
                        <period year="2050">
                            <agProdChange>0.00405</agProdChange>
                        </period>
                        <period year="2055">
                            <agProdChange>0.001672</agProdChange>
                        </period>
                        <period year="2060">
                            <agProdChange>0.003596</agProdChange>
                        </period>
                        <period year="2065">
                            <agProdChange>0.003067</agProdChange>
                        </period>
                        <period year="2070">
                            <agProdChange>0.002703</agProdChange>
                        </period>
                        <period year="2075">
                            <agProdChange>0.003213</agProdChange>
                        </period>
                        <period year="2080">
                            <agProdChange>0.00106</agProdChange>
                        </period>
                        <period year="2085">
                            <agProdChange>0.005553</agProdChange>
                        </period>
                        <period year="2090">
                            <agProdChange>0.002279</agProdChange>
                        </period>
                        <period year="2095">
                            <agProdChange>-0.000612</agProdChange>
                        </period>
                        <period year="2100">
                            <agProdChange>-3.6e-05</agProdChange>
                        </period>
                    </AgProductionTechnology>
                </AgSupplySubsector>
                <AgSupplySubsector name="Root_Tuber_RioGrande">
                    <AgProductionTechnology name="Root_Tuber_RioGrande_IRR_hi">
                        <period year="2015">
                            <agProdChange>0.002042</agProdChange>
                        </period>
                        <period year="2020">
                            <agProdChange>0.003037</agProdChange>
                        </period>
                        <period year="2025">
                            <agProdChange>0.002187</agProdChange>
                        </period>
                        <period year="2030">
                            <agProdChange>0.00361</agProdChange>
                        </period>
                        <period year="2035">
                            <agProdChange>0.002732</agProdChange>
                        </period>
                        <period year="2040">
                            <agProdChange>0.003718</agProdChange>
                        </period>
                        <period year="2045">
                            <agProdChange>0.00225</agProdChange>
                        </period>
                        <period year="2050">
                            <agProdChange>0.003443</agProdChange>
                        </period>
                        <period year="2055">
                            <agProdChange>0.003397</agProdChange>
                        </period>
                        <period year="2060">
                            <agProdChange>0.003027</agProdChange>
                        </period>
                        <period year="2065">
                            <agProdChange>0.002196</agProdChange>
                        </period>
                        <period year="2070">
                            <agProdChange>0.001761</agProdChange>
                        </period>
                        <period year="2075">
                            <agProdChange>0.0028</agProdChange>
                        </period>
                        <period year="2080">
                            <agProdChange>-0.000461</agProdChange>
                        </period>
                        <period year="2085">
                            <agProdChange>0.000381</agProdChange>
                        </period>
                        <period year="2090">
                            <agProdChange>0.000662</agProdChange>
                        </period>
                        <period year="2095">
                            <agProdChange>0.000236</agProdChange>
                        </period>
                        <period year="2100">
                            <agProdChange>0.001045</agProdChange>
                        </period>
                    </AgProductionTechnology>
                    <AgProductionTechnology name="Root_Tuber_RioGrande_IRR_lo">
                        <period year="2015">
                            <agProdChange>0.002042</agProdChange>
                        </period>
                        <period year="2020">
                            <agProdChange>0.003037</agProdChange>
                        </period>
                        <period year="2025">
                            <agProdChange>0.002187</agProdChange>
                        </period>
                        <period year="2030">
                            <agProdChange>0.00361</agProdChange>
                        </period>
                        <period year="2035">
                            <agProdChange>0.002732</agProdChange>
                        </period>
                        <period year="2040">
                            <agProdChange>0.003718</agProdChange>
                        </period>
                        <period year="2045">
                            <agProdChange>0.00225</agProdChange>
                        </period>
                        <period year="2050">
                            <agProdChange>0.003443</agProdChange>
                        </period>
                        <period year="2055">
                            <agProdChange>0.003397</agProdChange>
                        </period>
                        <period year="2060">
                            <agProdChange>0.003027</agProdChange>
                        </period>
                        <period year="2065">
                            <agProdChange>0.002196</agProdChange>
                        </period>
                        <period year="2070">
                            <agProdChange>0.001761</agProdChange>
                        </period>
                        <period year="2075">
                            <agProdChange>0.0028</agProdChange>
                        </period>
                        <period year="2080">
                            <agProdChange>-0.000461</agProdChange>
                        </period>
                        <period year="2085">
                            <agProdChange>0.000381</agProdChange>
                        </period>
                        <period year="2090">
                            <agProdChange>0.000662</agProdChange>
                        </period>
                        <period year="2095">
                            <agProdChange>0.000236</agProdChange>
                        </period>
                        <period year="2100">
                            <agProdChange>0.001045</agProdChange>
                        </period>
                    </AgProductionTechnology>
                    <AgProductionTechnology name="Root_Tuber_RioGrande_RFD_hi">
                        <period year="2015">
                            <agProdChange>0.006042</agProdChange>
                        </period>
                        <period year="2020">
                            <agProdChange>0.006633</agProdChange>
                        </period>
                        <period year="2025">
                            <agProdChange>0.003841</agProdChange>
                        </period>
                        <period year="2030">
                            <agProdChange>0.011064</agProdChange>
                        </period>
                        <period year="2035">
                            <agProdChange>0.004615</agProdChange>
                        </period>
                        <period year="2040">
                            <agProdChange>0.012576</agProdChange>
                        </period>
                        <period year="2045">
                            <agProdChange>7e-05</agProdChange>
                        </period>
                        <period year="2050">
                            <agProdChange>0.0018</agProdChange>
                        </period>
                        <period year="2055">
                            <agProdChange>0.002</agProdChange>
                        </period>
                        <period year="2060">
                            <agProdChange>0.002</agProdChange>
                        </period>
                        <period year="2065">
                            <agProdChange>0.002</agProdChange>
                        </period>
                        <period year="2070">
                            <agProdChange>-0.003319</agProdChange>
                        </period>
                        <period year="2075">
                            <agProdChange>-0.001164</agProdChange>
                        </period>
                        <period year="2080">
                            <agProdChange>-0.006547</agProdChange>
                        </period>
                        <period year="2085">
                            <agProdChange>0.008674</agProdChange>
                        </period>
                        <period year="2090">
                            <agProdChange>0.003185</agProdChange>
                        </period>
                        <period year="2095">
                            <agProdChange>0.001632</agProdChange>
                        </period>
                        <period year="2100">
                            <agProdChange>0.007128</agProdChange>
                        </period>
                    </AgProductionTechnology>
                    <AgProductionTechnology name="Root_Tuber_RioGrande_RFD_lo">
                        <period year="2015">
                            <agProdChange>0.006042</agProdChange>
                        </period>
                        <period year="2020">
                            <agProdChange>0.006633</agProdChange>
                        </period>
                        <period year="2025">
                            <agProdChange>0.003841</agProdChange>
                        </period>
                        <period year="2030">
                            <agProdChange>0.011064</agProdChange>
                        </period>
                        <period year="2035">
                            <agProdChange>0.004615</agProdChange>
                        </period>
                        <period year="2040">
                            <agProdChange>0.012576</agProdChange>
                        </period>
                        <period year="2045">
                            <agProdChange>7e-05</agProdChange>
                        </period>
                        <period year="2050">
                            <agProdChange>0.0018</agProdChange>
                        </period>
                        <period year="2055">
                            <agProdChange>0.002</agProdChange>
                        </period>
                        <period year="2060">
                            <agProdChange>0.002</agProdChange>
                        </period>
                        <period year="2065">
                            <agProdChange>0.002</agProdChange>
                        </period>
                        <period year="2070">
                            <agProdChange>-0.003319</agProdChange>
                        </period>
                        <period year="2075">
                            <agProdChange>-0.001164</agProdChange>
                        </period>
                        <period year="2080">
                            <agProdChange>-0.006547</agProdChange>
                        </period>
                        <period year="2085">
                            <agProdChange>0.008674</agProdChange>
                        </period>
                        <period year="2090">
                            <agProdChange>0.003185</agProdChange>
                        </period>
                        <period year="2095">
                            <agProdChange>0.001632</agProdChange>
                        </period>
                        <period year="2100">
                            <agProdChange>0.007128</agProdChange>
                        </period>
                    </AgProductionTechnology>
                </AgSupplySubsector>
                <AgSupplySubsector name="Root_Tuber_UsaCstNE">
                    <AgProductionTechnology name="Root_Tuber_UsaCstNE_IRR_hi">
                        <period year="2015">
                            <agProdChange>0.004954</agProdChange>
                        </period>
                        <period year="2020">
                            <agProdChange>0.004249</agProdChange>
                        </period>
                        <period year="2025">
                            <agProdChange>0.004033</agProdChange>
                        </period>
                        <period year="2030">
                            <agProdChange>0.004672</agProdChange>
                        </period>
                        <period year="2035">
                            <agProdChange>0.004232</agProdChange>
                        </period>
                        <period year="2040">
                            <agProdChange>0.004306</agProdChange>
                        </period>
                        <period year="2045">
                            <agProdChange>0.004731</agProdChange>
                        </period>
                        <period year="2050">
                            <agProdChange>0.003234</agProdChange>
                        </period>
                        <period year="2055">
                            <agProdChange>0.002541</agProdChange>
                        </period>
                        <period year="2060">
                            <agProdChange>0.003089</agProdChange>
                        </period>
                        <period year="2065">
                            <agProdChange>0.002213</agProdChange>
                        </period>
                        <period year="2070">
                            <agProdChange>0.001895</agProdChange>
                        </period>
                        <period year="2075">
                            <agProdChange>0.000131</agProdChange>
                        </period>
                        <period year="2080">
                            <agProdChange>0.00027</agProdChange>
                        </period>
                        <period year="2085">
                            <agProdChange>0.001541</agProdChange>
                        </period>
                        <period year="2090">
                            <agProdChange>0.001001</agProdChange>
                        </period>
                        <period year="2095">
                            <agProdChange>0.001121</agProdChange>
                        </period>
                        <period year="2100">
                            <agProdChange>0</agProdChange>
                        </period>
                    </AgProductionTechnology>
                    <AgProductionTechnology name="Root_Tuber_UsaCstNE_IRR_lo">
                        <period year="2015">
                            <agProdChange>0.004954</agProdChange>
                        </period>
                        <period year="2020">
                            <agProdChange>0.004249</agProdChange>
                        </period>
                        <period year="2025">
                            <agProdChange>0.004033</agProdChange>
                        </period>
                        <period year="2030">
                            <agProdChange>0.004672</agProdChange>
                        </period>
                        <period year="2035">
                            <agProdChange>0.004232</agProdChange>
                        </period>
                        <period year="2040">
                            <agProdChange>0.004306</agProdChange>
                        </period>
                        <period year="2045">
                            <agProdChange>0.004731</agProdChange>
                        </period>
                        <period year="2050">
                            <agProdChange>0.003234</agProdChange>
                        </period>
                        <period year="2055">
                            <agProdChange>0.002541</agProdChange>
                        </period>
                        <period year="2060">
                            <agProdChange>0.003089</agProdChange>
                        </period>
                        <period year="2065">
                            <agProdChange>0.002213</agProdChange>
                        </period>
                        <period year="2070">
                            <agProdChange>0.001895</agProdChange>
                        </period>
                        <period year="2075">
                            <agProdChange>0.000131</agProdChange>
                        </period>
                        <period year="2080">
                            <agProdChange>0.00027</agProdChange>
                        </period>
                        <period year="2085">
                            <agProdChange>0.001541</agProdChange>
                        </period>
                        <period year="2090">
                            <agProdChange>0.001001</agProdChange>
                        </period>
                        <period year="2095">
                            <agProdChange>0.001121</agProdChange>
                        </period>
                        <period year="2100">
                            <agProdChange>0</agProdChange>
                        </period>
                    </AgProductionTechnology>
                    <AgProductionTechnology name="Root_Tuber_UsaCstNE_RFD_hi">
                        <period year="2015">
                            <agProdChange>0.004521</agProdChange>
                        </period>
                        <period year="2020">
                            <agProdChange>0.003719</agProdChange>
                        </period>
                        <period year="2025">
                            <agProdChange>0.004626</agProdChange>
                        </period>
                        <period year="2030">
                            <agProdChange>0.006245</agProdChange>
                        </period>
                        <period year="2035">
                            <agProdChange>0.005063</agProdChange>
                        </period>
                        <period year="2040">
                            <agProdChange>0.005085</agProdChange>
                        </period>
                        <period year="2045">
                            <agProdChange>0.004332</agProdChange>
                        </period>
                        <period year="2050">
                            <agProdChange>0.004385</agProdChange>
                        </period>
                        <period year="2055">
                            <agProdChange>0.003336</agProdChange>
                        </period>
                        <period year="2060">
                            <agProdChange>0.00267</agProdChange>
                        </period>
                        <period year="2065">
                            <agProdChange>0.001736</agProdChange>
                        </period>
                        <period year="2070">
                            <agProdChange>0.001969</agProdChange>
                        </period>
                        <period year="2075">
                            <agProdChange>0.002297</agProdChange>
                        </period>
                        <period year="2080">
                            <agProdChange>0.001083</agProdChange>
                        </period>
                        <period year="2085">
                            <agProdChange>0.002133</agProdChange>
                        </period>
                        <period year="2090">
                            <agProdChange>0.001246</agProdChange>
                        </period>
                        <period year="2095">
                            <agProdChange>0.002754</agProdChange>
                        </period>
                        <period year="2100">
                            <agProdChange>0.001425</agProdChange>
                        </period>
                    </AgProductionTechnology>
                    <AgProductionTechnology name="Root_Tuber_UsaCstNE_RFD_lo">
                        <period year="2015">
                            <agProdChange>0.004521</agProdChange>
                        </period>
                        <period year="2020">
                            <agProdChange>0.003719</agProdChange>
                        </period>
                        <period year="2025">
                            <agProdChange>0.004626</agProdChange>
                        </period>
                        <period year="2030">
                            <agProdChange>0.006245</agProdChange>
                        </period>
                        <period year="2035">
                            <agProdChange>0.005063</agProdChange>
                        </period>
                        <period year="2040">
                            <agProdChange>0.005085</agProdChange>
                        </period>
                        <period year="2045">
                            <agProdChange>0.004332</agProdChange>
                        </period>
                        <period year="2050">
                            <agProdChange>0.004385</agProdChange>
                        </period>
                        <period year="2055">
                            <agProdChange>0.003336</agProdChange>
                        </period>
                        <period year="2060">
                            <agProdChange>0.00267</agProdChange>
                        </period>
                        <period year="2065">
                            <agProdChange>0.001736</agProdChange>
                        </period>
                        <period year="2070">
                            <agProdChange>0.001969</agProdChange>
                        </period>
                        <period year="2075">
                            <agProdChange>0.002297</agProdChange>
                        </period>
                        <period year="2080">
                            <agProdChange>0.001083</agProdChange>
                        </period>
                        <period year="2085">
                            <agProdChange>0.002133</agProdChange>
                        </period>
                        <period year="2090">
                            <agProdChange>0.001246</agProdChange>
                        </period>
                        <period year="2095">
                            <agProdChange>0.002754</agProdChange>
                        </period>
                        <period year="2100">
                            <agProdChange>0.001425</agProdChange>
                        </period>
                    </AgProductionTechnology>
                </AgSupplySubsector>
                <AgSupplySubsector name="Root_Tuber_UsaCstE">
                    <AgProductionTechnology name="Root_Tuber_UsaCstE_IRR_hi">
                        <period year="2015">
                            <agProdChange>0.003208</agProdChange>
                        </period>
                        <period year="2020">
                            <agProdChange>0.002553</agProdChange>
                        </period>
                        <period year="2025">
                            <agProdChange>0.001541</agProdChange>
                        </period>
                        <period year="2030">
                            <agProdChange>0.00294</agProdChange>
                        </period>
                        <period year="2035">
                            <agProdChange>0.003323</agProdChange>
                        </period>
                        <period year="2040">
                            <agProdChange>0.002922</agProdChange>
                        </period>
                        <period year="2045">
                            <agProdChange>0.00281</agProdChange>
                        </period>
                        <period year="2050">
                            <agProdChange>0.00308</agProdChange>
                        </period>
                        <period year="2055">
                            <agProdChange>0.003117</agProdChange>
                        </period>
                        <period year="2060">
                            <agProdChange>0.00229</agProdChange>
                        </period>
                        <period year="2065">
                            <agProdChange>0.003497</agProdChange>
                        </period>
                        <period year="2070">
                            <agProdChange>0.00442</agProdChange>
                        </period>
                        <period year="2075">
                            <agProdChange>0.003561</agProdChange>
                        </period>
                        <period year="2080">
                            <agProdChange>0.00242</agProdChange>
                        </period>
                        <period year="2085">
                            <agProdChange>0.002362</agProdChange>
                        </period>
                        <period year="2090">
                            <agProdChange>0.00328</agProdChange>
                        </period>
                        <period year="2095">
                            <agProdChange>0.001246</agProdChange>
                        </period>
                        <period year="2100">
                            <agProdChange>0.000197</agProdChange>
                        </period>
                    </AgProductionTechnology>
                    <AgProductionTechnology name="Root_Tuber_UsaCstE_IRR_lo">
                        <period year="2015">
                            <agProdChange>0.003208</agProdChange>
                        </period>
                        <period year="2020">
                            <agProdChange>0.002553</agProdChange>
                        </period>
                        <period year="2025">
                            <agProdChange>0.001541</agProdChange>
                        </period>
                        <period year="2030">
                            <agProdChange>0.00294</agProdChange>
                        </period>
                        <period year="2035">
                            <agProdChange>0.003323</agProdChange>
                        </period>
                        <period year="2040">
                            <agProdChange>0.002922</agProdChange>
                        </period>
                        <period year="2045">
                            <agProdChange>0.00281</agProdChange>
                        </period>
                        <period year="2050">
                            <agProdChange>0.00308</agProdChange>
                        </period>
                        <period year="2055">
                            <agProdChange>0.003117</agProdChange>
                        </period>
                        <period year="2060">
                            <agProdChange>0.00229</agProdChange>
                        </period>
                        <period year="2065">
                            <agProdChange>0.003497</agProdChange>
                        </period>
                        <period year="2070">
                            <agProdChange>0.00442</agProdChange>
                        </period>
                        <period year="2075">
                            <agProdChange>0.003561</agProdChange>
                        </period>
                        <period year="2080">
                            <agProdChange>0.00242</agProdChange>
                        </period>
                        <period year="2085">
                            <agProdChange>0.002362</agProdChange>
                        </period>
                        <period year="2090">
                            <agProdChange>0.00328</agProdChange>
                        </period>
                        <period year="2095">
                            <agProdChange>0.001246</agProdChange>
                        </period>
                        <period year="2100">
                            <agProdChange>0.000197</agProdChange>
                        </period>
                    </AgProductionTechnology>
                    <AgProductionTechnology name="Root_Tuber_UsaCstE_RFD_hi">
                        <period year="2015">
                            <agProdChange>0.005007</agProdChange>
                        </period>
                        <period year="2020">
                            <agProdChange>0.003852</agProdChange>
                        </period>
                        <period year="2025">
                            <agProdChange>0.001893</agProdChange>
                        </period>
                        <period year="2030">
                            <agProdChange>0.006124</agProdChange>
                        </period>
                        <period year="2035">
                            <agProdChange>0.003344</agProdChange>
                        </period>
                        <period year="2040">
                            <agProdChange>0.004218</agProdChange>
                        </period>
                        <period year="2045">
                            <agProdChange>0.00386</agProdChange>
                        </period>
                        <period year="2050">
                            <agProdChange>0.003422</agProdChange>
                        </period>
                        <period year="2055">
                            <agProdChange>0.004647</agProdChange>
                        </period>
                        <period year="2060">
                            <agProdChange>0.003732</agProdChange>
                        </period>
                        <period year="2065">
                            <agProdChange>0.005821</agProdChange>
                        </period>
                        <period year="2070">
                            <agProdChange>0.004564</agProdChange>
                        </period>
                        <period year="2075">
                            <agProdChange>0.002354</agProdChange>
                        </period>
                        <period year="2080">
                            <agProdChange>0.003311</agProdChange>
                        </period>
                        <period year="2085">
                            <agProdChange>0.004159</agProdChange>
                        </period>
                        <period year="2090">
                            <agProdChange>0.002492</agProdChange>
                        </period>
                        <period year="2095">
                            <agProdChange>0.001182</agProdChange>
                        </period>
                        <period year="2100">
                            <agProdChange>0.000239</agProdChange>
                        </period>
                    </AgProductionTechnology>
                    <AgProductionTechnology name="Root_Tuber_UsaCstE_RFD_lo">
                        <period year="2015">
                            <agProdChange>0.005007</agProdChange>
                        </period>
                        <period year="2020">
                            <agProdChange>0.003852</agProdChange>
                        </period>
                        <period year="2025">
                            <agProdChange>0.001893</agProdChange>
                        </period>
                        <period year="2030">
                            <agProdChange>0.006124</agProdChange>
                        </period>
                        <period year="2035">
                            <agProdChange>0.003344</agProdChange>
                        </period>
                        <period year="2040">
                            <agProdChange>0.004218</agProdChange>
                        </period>
                        <period year="2045">
                            <agProdChange>0.00386</agProdChange>
                        </period>
                        <period year="2050">
                            <agProdChange>0.003422</agProdChange>
                        </period>
                        <period year="2055">
                            <agProdChange>0.004647</agProdChange>
                        </period>
                        <period year="2060">
                            <agProdChange>0.003732</agProdChange>
                        </period>
                        <period year="2065">
                            <agProdChange>0.005821</agProdChange>
                        </period>
                        <period year="2070">
                            <agProdChange>0.004564</agProdChange>
                        </period>
                        <period year="2075">
                            <agProdChange>0.002354</agProdChange>
                        </period>
                        <period year="2080">
                            <agProdChange>0.003311</agProdChange>
                        </period>
                        <period year="2085">
                            <agProdChange>0.004159</agProdChange>
                        </period>
                        <period year="2090">
                            <agProdChange>0.002492</agProdChange>
                        </period>
                        <period year="2095">
                            <agProdChange>0.001182</agProdChange>
                        </period>
                        <period year="2100">
                            <agProdChange>0.000239</agProdChange>
                        </period>
                    </AgProductionTechnology>
                </AgSupplySubsector>
            </AgSupplySector>
            <AgSupplySector name="Corn">
                <AgSupplySubsector name="Corn_NelsonR">
                    <AgProductionTechnology name="Corn_NelsonR_IRR_hi">
                        <period year="2015">
                            <agProdChange>0.011107</agProdChange>
                        </period>
                        <period year="2020">
                            <agProdChange>0.004268</agProdChange>
                        </period>
                        <period year="2025">
                            <agProdChange>0.003476</agProdChange>
                        </period>
                        <period year="2030">
                            <agProdChange>0.002374</agProdChange>
                        </period>
                        <period year="2035">
                            <agProdChange>0.005246</agProdChange>
                        </period>
                        <period year="2040">
                            <agProdChange>0.002403</agProdChange>
                        </period>
                        <period year="2045">
                            <agProdChange>-0.001264</agProdChange>
                        </period>
                        <period year="2050">
                            <agProdChange>0.001987</agProdChange>
                        </period>
                        <period year="2055">
                            <agProdChange>-0.001416</agProdChange>
                        </period>
                        <period year="2060">
                            <agProdChange>-0.002809</agProdChange>
                        </period>
                        <period year="2065">
                            <agProdChange>-0.001458</agProdChange>
                        </period>
                        <period year="2070">
                            <agProdChange>-0.001735</agProdChange>
                        </period>
                        <period year="2075">
                            <agProdChange>-0.000575</agProdChange>
                        </period>
                        <period year="2080">
                            <agProdChange>-0.002508</agProdChange>
                        </period>
                        <period year="2085">
                            <agProdChange>-0.000347</agProdChange>
                        </period>
                        <period year="2090">
                            <agProdChange>-1.8e-05</agProdChange>
                        </period>
                        <period year="2095">
                            <agProdChange>0.000797</agProdChange>
                        </period>
                        <period year="2100">
                            <agProdChange>0.00016</agProdChange>
                        </period>
                    </AgProductionTechnology>
                    <AgProductionTechnology name="Corn_NelsonR_IRR_lo">
                        <period year="2015">
                            <agProdChange>0.011107</agProdChange>
                        </period>
                        <period year="2020">
                            <agProdChange>0.004268</agProdChange>
                        </period>
                        <period year="2025">
                            <agProdChange>0.003476</agProdChange>
                        </period>
                        <period year="2030">
                            <agProdChange>0.002374</agProdChange>
                        </period>
                        <period year="2035">
                            <agProdChange>0.005246</agProdChange>
                        </period>
                        <period year="2040">
                            <agProdChange>0.002403</agProdChange>
                        </period>
                        <period year="2045">
                            <agProdChange>-0.001264</agProdChange>
                        </period>
                        <period year="2050">
                            <agProdChange>0.001987</agProdChange>
                        </period>
                        <period year="2055">
                            <agProdChange>-0.001416</agProdChange>
                        </period>
                        <period year="2060">
                            <agProdChange>-0.002809</agProdChange>
                        </period>
                        <period year="2065">
                            <agProdChange>-0.001458</agProdChange>
                        </period>
                        <period year="2070">
                            <agProdChange>-0.001735</agProdChange>
                        </period>
                        <period year="2075">
                            <agProdChange>-0.000575</agProdChange>
                        </period>
                        <period year="2080">
                            <agProdChange>-0.002508</agProdChange>
                        </period>
                        <period year="2085">
                            <agProdChange>-0.000347</agProdChange>
                        </period>
                        <period year="2090">
                            <agProdChange>-1.8e-05</agProdChange>
                        </period>
                        <period year="2095">
                            <agProdChange>0.000797</agProdChange>
                        </period>
                        <period year="2100">
                            <agProdChange>0.00016</agProdChange>
                        </period>
                    </AgProductionTechnology>
                    <AgProductionTechnology name="Corn_NelsonR_RFD_hi">
                        <period year="2015">
                            <agProdChange>0.010617</agProdChange>
                        </period>
                        <period year="2020">
                            <agProdChange>0.016147</agProdChange>
                        </period>
                        <period year="2025">
                            <agProdChange>0.005651</agProdChange>
                        </period>
                        <period year="2030">
                            <agProdChange>0.006194</agProdChange>
                        </period>
                        <period year="2035">
                            <agProdChange>0.009383</agProdChange>
                        </period>
                        <period year="2040">
                            <agProdChange>0.002657</agProdChange>
                        </period>
                        <period year="2045">
                            <agProdChange>0.004865</agProdChange>
                        </period>
                        <period year="2050">
                            <agProdChange>0.00185</agProdChange>
                        </period>
                        <period year="2055">
                            <agProdChange>-0.003824</agProdChange>
                        </period>
                        <period year="2060">
                            <agProdChange>0.002585</agProdChange>
                        </period>
                        <period year="2065">
                            <agProdChange>-0.007964</agProdChange>
                        </period>
                        <period year="2070">
                            <agProdChange>0.007422</agProdChange>
                        </period>
                        <period year="2075">
                            <agProdChange>0.014194</agProdChange>
                        </period>
                        <period year="2080">
                            <agProdChange>-0.009439</agProdChange>
                        </period>
                        <period year="2085">
                            <agProdChange>0.016344</agProdChange>
                        </period>
                        <period year="2090">
                            <agProdChange>0.00957</agProdChange>
                        </period>
                        <period year="2095">
                            <agProdChange>0.009663</agProdChange>
                        </period>
                        <period year="2100">
                            <agProdChange>0.007742</agProdChange>
                        </period>
                    </AgProductionTechnology>
                    <AgProductionTechnology name="Corn_NelsonR_RFD_lo">
                        <period year="2015">
                            <agProdChange>0.010617</agProdChange>
                        </period>
                        <period year="2020">
                            <agProdChange>0.016147</agProdChange>
                        </period>
                        <period year="2025">
                            <agProdChange>0.005651</agProdChange>
                        </period>
                        <period year="2030">
                            <agProdChange>0.006194</agProdChange>
                        </period>
                        <period year="2035">
                            <agProdChange>0.009383</agProdChange>
                        </period>
                        <period year="2040">
                            <agProdChange>0.002657</agProdChange>
                        </period>
                        <period year="2045">
                            <agProdChange>0.004865</agProdChange>
                        </period>
                        <period year="2050">
                            <agProdChange>0.00185</agProdChange>
                        </period>
                        <period year="2055">
                            <agProdChange>-0.003824</agProdChange>
                        </period>
                        <period year="2060">
                            <agProdChange>0.002585</agProdChange>
                        </period>
                        <period year="2065">
                            <agProdChange>-0.007964</agProdChange>
                        </period>
                        <period year="2070">
                            <agProdChange>0.007422</agProdChange>
                        </period>
                        <period year="2075">
                            <agProdChange>0.014194</agProdChange>
                        </period>
                        <period year="2080">
                            <agProdChange>-0.009439</agProdChange>
                        </period>
                        <period year="2085">
                            <agProdChange>0.016344</agProdChange>
                        </period>
                        <period year="2090">
                            <agProdChange>0.00957</agProdChange>
                        </period>
                        <period year="2095">
                            <agProdChange>0.009663</agProdChange>
                        </period>
                        <period year="2100">
                            <agProdChange>0.007742</agProdChange>
                        </period>
                    </AgProductionTechnology>
                </AgSupplySubsector>
                <AgSupplySubsector name="Corn_FraserR">
                    <AgProductionTechnology name="Corn_FraserR_IRR_hi">
                        <period year="2015">
                            <agProdChange>0.028151</agProdChange>
                        </period>
                        <period year="2020">
                            <agProdChange>0.005369</agProdChange>
                        </period>
                        <period year="2025">
                            <agProdChange>0.004394</agProdChange>
                        </period>
                        <period year="2030">
                            <agProdChange>0.00842</agProdChange>
                        </period>
                        <period year="2035">
                            <agProdChange>0.0031</agProdChange>
                        </period>
                        <period year="2040">
                            <agProdChange>0.0031</agProdChange>
                        </period>
                        <period year="2045">
                            <agProdChange>0.003</agProdChange>
                        </period>
                        <period year="2050">
                            <agProdChange>0.003</agProdChange>
                        </period>
                        <period year="2055">
                            <agProdChange>0.0025</agProdChange>
                        </period>
                        <period year="2060">
                            <agProdChange>0.0025</agProdChange>
                        </period>
                        <period year="2065">
                            <agProdChange>0.0025</agProdChange>
                        </period>
                        <period year="2070">
                            <agProdChange>0.0023</agProdChange>
                        </period>
                        <period year="2075">
                            <agProdChange>0.0022</agProdChange>
                        </period>
                        <period year="2080">
                            <agProdChange>0.002</agProdChange>
                        </period>
                        <period year="2085">
                            <agProdChange>0.0018</agProdChange>
                        </period>
                        <period year="2090">
                            <agProdChange>0.0017</agProdChange>
                        </period>
                        <period year="2095">
                            <agProdChange>0.0015</agProdChange>
                        </period>
                        <period year="2100">
                            <agProdChange>0.0013</agProdChange>
                        </period>
                    </AgProductionTechnology>
                    <AgProductionTechnology name="Corn_FraserR_IRR_lo">
                        <period year="2015">
                            <agProdChange>0.028151</agProdChange>
                        </period>
                        <period year="2020">
                            <agProdChange>0.005369</agProdChange>
                        </period>
                        <period year="2025">
                            <agProdChange>0.004394</agProdChange>
                        </period>
                        <period year="2030">
                            <agProdChange>0.00842</agProdChange>
                        </period>
                        <period year="2035">
                            <agProdChange>0.0031</agProdChange>
                        </period>
                        <period year="2040">
                            <agProdChange>0.0031</agProdChange>
                        </period>
                        <period year="2045">
                            <agProdChange>0.003</agProdChange>
                        </period>
                        <period year="2050">
                            <agProdChange>0.003</agProdChange>
                        </period>
                        <period year="2055">
                            <agProdChange>0.0025</agProdChange>
                        </period>
                        <period year="2060">
                            <agProdChange>0.0025</agProdChange>
                        </period>
                        <period year="2065">
                            <agProdChange>0.0025</agProdChange>
                        </period>
                        <period year="2070">
                            <agProdChange>0.0023</agProdChange>
                        </period>
                        <period year="2075">
                            <agProdChange>0.0022</agProdChange>
                        </period>
                        <period year="2080">
                            <agProdChange>0.002</agProdChange>
                        </period>
                        <period year="2085">
                            <agProdChange>0.0018</agProdChange>
                        </period>
                        <period year="2090">
                            <agProdChange>0.0017</agProdChange>
                        </period>
                        <period year="2095">
                            <agProdChange>0.0015</agProdChange>
                        </period>
                        <period year="2100">
                            <agProdChange>0.0013</agProdChange>
                        </period>
                    </AgProductionTechnology>
                    <AgProductionTechnology name="Corn_FraserR_RFD_hi">
                        <period year="2015">
                            <agProdChange>0.017413</agProdChange>
                        </period>
                        <period year="2020">
                            <agProdChange>0.005432</agProdChange>
                        </period>
                        <period year="2025">
                            <agProdChange>0.007825</agProdChange>
                        </period>
                        <period year="2030">
                            <agProdChange>0.020384</agProdChange>
                        </period>
                        <period year="2035">
                            <agProdChange>0.010387</agProdChange>
                        </period>
                        <period year="2040">
                            <agProdChange>0.001851</agProdChange>
                        </period>
                        <period year="2045">
                            <agProdChange>0.001571</agProdChange>
                        </period>
                        <period year="2050">
                            <agProdChange>0.015352</agProdChange>
                        </period>
                        <period year="2055">
                            <agProdChange>0.004125</agProdChange>
                        </period>
                        <period year="2060">
                            <agProdChange>-0.006491</agProdChange>
                        </period>
                        <period year="2065">
                            <agProdChange>0.00168</agProdChange>
                        </period>
                        <period year="2070">
                            <agProdChange>0.001684</agProdChange>
                        </period>
                        <period year="2075">
                            <agProdChange>0.00764</agProdChange>
                        </period>
                        <period year="2080">
                            <agProdChange>-0.004005</agProdChange>
                        </period>
                        <period year="2085">
                            <agProdChange>0.013379</agProdChange>
                        </period>
                        <period year="2090">
                            <agProdChange>0.000696</agProdChange>
                        </period>
                        <period year="2095">
                            <agProdChange>0.005129</agProdChange>
                        </period>
                        <period year="2100">
                            <agProdChange>0.012943</agProdChange>
                        </period>
                    </AgProductionTechnology>
                    <AgProductionTechnology name="Corn_FraserR_RFD_lo">
                        <period year="2015">
                            <agProdChange>0.017413</agProdChange>
                        </period>
                        <period year="2020">
                            <agProdChange>0.005432</agProdChange>
                        </period>
                        <period year="2025">
                            <agProdChange>0.007825</agProdChange>
                        </period>
                        <period year="2030">
                            <agProdChange>0.020384</agProdChange>
                        </period>
                        <period year="2035">
                            <agProdChange>0.010387</agProdChange>
                        </period>
                        <period year="2040">
                            <agProdChange>0.001851</agProdChange>
                        </period>
                        <period year="2045">
                            <agProdChange>0.001571</agProdChange>
                        </period>
                        <period year="2050">
                            <agProdChange>0.015352</agProdChange>
                        </period>
                        <period year="2055">
                            <agProdChange>0.004125</agProdChange>
                        </period>
                        <period year="2060">
                            <agProdChange>-0.006491</agProdChange>
                        </period>
                        <period year="2065">
                            <agProdChange>0.00168</agProdChange>
                        </period>
                        <period year="2070">
                            <agProdChange>0.001684</agProdChange>
                        </period>
                        <period year="2075">
                            <agProdChange>0.00764</agProdChange>
                        </period>
                        <period year="2080">
                            <agProdChange>-0.004005</agProdChange>
                        </period>
                        <period year="2085">
                            <agProdChange>0.013379</agProdChange>
                        </period>
                        <period year="2090">
                            <agProdChange>0.000696</agProdChange>
                        </period>
                        <period year="2095">
                            <agProdChange>0.005129</agProdChange>
                        </period>
                        <period year="2100">
                            <agProdChange>0.012943</agProdChange>
                        </period>
                    </AgProductionTechnology>
                </AgSupplySubsector>
                <AgSupplySubsector name="Corn_MexCstNW">
                    <AgProductionTechnology name="Corn_MexCstNW_IRR_hi">
                        <period year="2015">
                            <agProdChange>-8.5e-05</agProdChange>
                        </period>
                        <period year="2020">
                            <agProdChange>0.004554</agProdChange>
                        </period>
                        <period year="2025">
                            <agProdChange>0.001575</agProdChange>
                        </period>
                        <period year="2030">
                            <agProdChange>0.003114</agProdChange>
                        </period>
                        <period year="2035">
                            <agProdChange>0.000598</agProdChange>
                        </period>
                        <period year="2040">
                            <agProdChange>0.003718</agProdChange>
                        </period>
                        <period year="2045">
                            <agProdChange>0.000413</agProdChange>
                        </period>
                        <period year="2050">
                            <agProdChange>0.001936</agProdChange>
                        </period>
                        <period year="2055">
                            <agProdChange>0.000859</agProdChange>
                        </period>
                        <period year="2060">
                            <agProdChange>0.001061</agProdChange>
                        </period>
                        <period year="2065">
                            <agProdChange>-0.000473</agProdChange>
                        </period>
                        <period year="2070">
                            <agProdChange>-0.00322</agProdChange>
                        </period>
                        <period year="2075">
                            <agProdChange>-0.000417</agProdChange>
                        </period>
                        <period year="2080">
                            <agProdChange>-0.003212</agProdChange>
                        </period>
                        <period year="2085">
                            <agProdChange>-0.00218</agProdChange>
                        </period>
                        <period year="2090">
                            <agProdChange>-0.000726</agProdChange>
                        </period>
                        <period year="2095">
                            <agProdChange>-0.000481</agProdChange>
                        </period>
                        <period year="2100">
                            <agProdChange>-0.000152</agProdChange>
                        </period>
                    </AgProductionTechnology>
                    <AgProductionTechnology name="Corn_MexCstNW_IRR_lo">
                        <period year="2015">
                            <agProdChange>-8.5e-05</agProdChange>
                        </period>
                        <period year="2020">
                            <agProdChange>0.004554</agProdChange>
                        </period>
                        <period year="2025">
                            <agProdChange>0.001575</agProdChange>
                        </period>
                        <period year="2030">
                            <agProdChange>0.003114</agProdChange>
                        </period>
                        <period year="2035">
                            <agProdChange>0.000598</agProdChange>
                        </period>
                        <period year="2040">
                            <agProdChange>0.003718</agProdChange>
                        </period>
                        <period year="2045">
                            <agProdChange>0.000413</agProdChange>
                        </period>
                        <period year="2050">
                            <agProdChange>0.001936</agProdChange>
                        </period>
                        <period year="2055">
                            <agProdChange>0.000859</agProdChange>
                        </period>
                        <period year="2060">
                            <agProdChange>0.001061</agProdChange>
                        </period>
                        <period year="2065">
                            <agProdChange>-0.000473</agProdChange>
                        </period>
                        <period year="2070">
                            <agProdChange>-0.00322</agProdChange>
                        </period>
                        <period year="2075">
                            <agProdChange>-0.000417</agProdChange>
                        </period>
                        <period year="2080">
                            <agProdChange>-0.003212</agProdChange>
                        </period>
                        <period year="2085">
                            <agProdChange>-0.00218</agProdChange>
                        </period>
                        <period year="2090">
                            <agProdChange>-0.000726</agProdChange>
                        </period>
                        <period year="2095">
                            <agProdChange>-0.000481</agProdChange>
                        </period>
                        <period year="2100">
                            <agProdChange>-0.000152</agProdChange>
                        </period>
                    </AgProductionTechnology>
                    <AgProductionTechnology name="Corn_MexCstNW_RFD_hi">
                        <period year="2015">
                            <agProdChange>0.006133</agProdChange>
                        </period>
                        <period year="2020">
                            <agProdChange>0.004855</agProdChange>
                        </period>
                        <period year="2025">
                            <agProdChange>0.002264</agProdChange>
                        </period>
                        <period year="2030">
                            <agProdChange>-0.000805</agProdChange>
                        </period>
                        <period year="2035">
                            <agProdChange>0.006325</agProdChange>
                        </period>
                        <period year="2040">
                            <agProdChange>-0.001311</agProdChange>
                        </period>
                        <period year="2045">
                            <agProdChange>-0.005184</agProdChange>
                        </period>
                        <period year="2050">
                            <agProdChange>-0.004634</agProdChange>
                        </period>
                        <period year="2055">
                            <agProdChange>-0.005501</agProdChange>
                        </period>
                        <period year="2060">
                            <agProdChange>-0.006886</agProdChange>
                        </period>
                        <period year="2065">
                            <agProdChange>-0.005183</agProdChange>
                        </period>
                        <period year="2070">
                            <agProdChange>-0.016502</agProdChange>
                        </period>
                        <period year="2075">
                            <agProdChange>-0.012119</agProdChange>
                        </period>
                        <period year="2080">
                            <agProdChange>-0.012074</agProdChange>
                        </period>
                        <period year="2085">
                            <agProdChange>-0.027195</agProdChange>
                        </period>
                        <period year="2090">
                            <agProdChange>-0.011197</agProdChange>
                        </period>
                        <period year="2095">
                            <agProdChange>-0.01622</agProdChange>
                        </period>
                        <period year="2100">
                            <agProdChange>-0.006219</agProdChange>
                        </period>
                    </AgProductionTechnology>
                    <AgProductionTechnology name="Corn_MexCstNW_RFD_lo">
                        <period year="2015">
                            <agProdChange>0.006133</agProdChange>
                        </period>
                        <period year="2020">
                            <agProdChange>0.004855</agProdChange>
                        </period>
                        <period year="2025">
                            <agProdChange>0.002264</agProdChange>
                        </period>
                        <period year="2030">
                            <agProdChange>-0.000805</agProdChange>
                        </period>
                        <period year="2035">
                            <agProdChange>0.006325</agProdChange>
                        </period>
                        <period year="2040">
                            <agProdChange>-0.001311</agProdChange>
                        </period>
                        <period year="2045">
                            <agProdChange>-0.005184</agProdChange>
                        </period>
                        <period year="2050">
                            <agProdChange>-0.004634</agProdChange>
                        </period>
                        <period year="2055">
                            <agProdChange>-0.005501</agProdChange>
                        </period>
                        <period year="2060">
                            <agProdChange>-0.006886</agProdChange>
                        </period>
                        <period year="2065">
                            <agProdChange>-0.005183</agProdChange>
                        </period>
                        <period year="2070">
                            <agProdChange>-0.016502</agProdChange>
                        </period>
                        <period year="2075">
                            <agProdChange>-0.012119</agProdChange>
                        </period>
                        <period year="2080">
                            <agProdChange>-0.012074</agProdChange>
                        </period>
                        <period year="2085">
                            <agProdChange>-0.027195</agProdChange>
                        </period>
                        <period year="2090">
                            <agProdChange>-0.011197</agProdChange>
                        </period>
                        <period year="2095">
                            <agProdChange>-0.01622</agProdChange>
                        </period>
                        <period year="2100">
                            <agProdChange>-0.006219</agProdChange>
                        </period>
                    </AgProductionTechnology>
                </AgSupplySubsector>
                <AgSupplySubsector name="Corn_Caribbean">
                    <AgProductionTechnology name="Corn_Caribbean_IRR_hi">
                        <period year="2015">
                            <agProdChange>0.000943</agProdChange>
                        </period>
                        <period year="2020">
                            <agProdChange>0.001735</agProdChange>
                        </period>
                        <period year="2025">
                            <agProdChange>0.000843</agProdChange>
                        </period>
                        <period year="2030">
                            <agProdChange>0.000698</agProdChange>
                        </period>
                        <period year="2035">
                            <agProdChange>1.6e-05</agProdChange>
                        </period>
                        <period year="2040">
                            <agProdChange>-0.000591</agProdChange>
                        </period>
                        <period year="2045">
                            <agProdChange>-0.000238</agProdChange>
                        </period>
                        <period year="2050">
                            <agProdChange>-0.000866</agProdChange>
                        </period>
                        <period year="2055">
                            <agProdChange>6.6e-05</agProdChange>
                        </period>
                        <period year="2060">
                            <agProdChange>-0.000175</agProdChange>
                        </period>
                        <period year="2065">
                            <agProdChange>-0.000412</agProdChange>
                        </period>
                        <period year="2070">
                            <agProdChange>-0.000135</agProdChange>
                        </period>
                        <period year="2075">
                            <agProdChange>-0.000244</agProdChange>
                        </period>
                        <period year="2080">
                            <agProdChange>-0.000449</agProdChange>
                        </period>
                        <period year="2085">
                            <agProdChange>-0.00149</agProdChange>
                        </period>
                        <period year="2090">
                            <agProdChange>0.000488</agProdChange>
                        </period>
                        <period year="2095">
                            <agProdChange>0.000189</agProdChange>
                        </period>
                        <period year="2100">
                            <agProdChange>0.000515</agProdChange>
                        </period>
                    </AgProductionTechnology>
                    <AgProductionTechnology name="Corn_Caribbean_IRR_lo">
                        <period year="2015">
                            <agProdChange>0.000943</agProdChange>
                        </period>
                        <period year="2020">
                            <agProdChange>0.001735</agProdChange>
                        </period>
                        <period year="2025">
                            <agProdChange>0.000843</agProdChange>
                        </period>
                        <period year="2030">
                            <agProdChange>0.000698</agProdChange>
                        </period>
                        <period year="2035">
                            <agProdChange>1.6e-05</agProdChange>
                        </period>
                        <period year="2040">
                            <agProdChange>-0.000591</agProdChange>
                        </period>
                        <period year="2045">
                            <agProdChange>-0.000238</agProdChange>
                        </period>
                        <period year="2050">
                            <agProdChange>-0.000866</agProdChange>
                        </period>
                        <period year="2055">
                            <agProdChange>6.6e-05</agProdChange>
                        </period>
                        <period year="2060">
                            <agProdChange>-0.000175</agProdChange>
                        </period>
                        <period year="2065">
                            <agProdChange>-0.000412</agProdChange>
                        </period>
                        <period year="2070">
                            <agProdChange>-0.000135</agProdChange>
                        </period>
                        <period year="2075">
                            <agProdChange>-0.000244</agProdChange>
                        </period>
                        <period year="2080">
                            <agProdChange>-0.000449</agProdChange>
                        </period>
                        <period year="2085">
                            <agProdChange>-0.00149</agProdChange>
                        </period>
                        <period year="2090">
                            <agProdChange>0.000488</agProdChange>
                        </period>
                        <period year="2095">
                            <agProdChange>0.000189</agProdChange>
                        </period>
                        <period year="2100">
                            <agProdChange>0.000515</agProdChange>
                        </period>
                    </AgProductionTechnology>
                    <AgProductionTechnology name="Corn_Caribbean_RFD_hi">
                        <period year="2015">
                            <agProdChange>-0.002267</agProdChange>
                        </period>
                        <period year="2020">
                            <agProdChange>0.002189</agProdChange>
                        </period>
                        <period year="2025">
                            <agProdChange>-0.002794</agProdChange>
                        </period>
                        <period year="2030">
                            <agProdChange>-0.000544</agProdChange>
                        </period>
                        <period year="2035">
                            <agProdChange>-0.003298</agProdChange>
                        </period>
                        <period year="2040">
                            <agProdChange>-0.001201</agProdChange>
                        </period>
                        <period year="2045">
                            <agProdChange>-0.002877</agProdChange>
                        </period>
                        <period year="2050">
                            <agProdChange>-0.006682</agProdChange>
                        </period>
                        <period year="2055">
                            <agProdChange>-0.001501</agProdChange>
                        </period>
                        <period year="2060">
                            <agProdChange>-0.004322</agProdChange>
                        </period>
                        <period year="2065">
                            <agProdChange>-0.005554</agProdChange>
                        </period>
                        <period year="2070">
                            <agProdChange>-0.003324</agProdChange>
                        </period>
                        <period year="2075">
                            <agProdChange>-0.002081</agProdChange>
                        </period>
                        <period year="2080">
                            <agProdChange>0.000694</agProdChange>
                        </period>
                        <period year="2085">
                            <agProdChange>-0.004133</agProdChange>
                        </period>
                        <period year="2090">
                            <agProdChange>-0.001648</agProdChange>
                        </period>
                        <period year="2095">
                            <agProdChange>0.002719</agProdChange>
                        </period>
                        <period year="2100">
                            <agProdChange>-0.002289</agProdChange>
                        </period>
                    </AgProductionTechnology>
                    <AgProductionTechnology name="Corn_Caribbean_RFD_lo">
                        <period year="2015">
                            <agProdChange>-0.002267</agProdChange>
                        </period>
                        <period year="2020">
                            <agProdChange>0.002189</agProdChange>
                        </period>
                        <period year="2025">
                            <agProdChange>-0.002794</agProdChange>
                        </period>
                        <period year="2030">
                            <agProdChange>-0.000544</agProdChange>
                        </period>
                        <period year="2035">
                            <agProdChange>-0.003298</agProdChange>
                        </period>
                        <period year="2040">
                            <agProdChange>-0.001201</agProdChange>
                        </period>
                        <period year="2045">
                            <agProdChange>-0.002877</agProdChange>
                        </period>
                        <period year="2050">
                            <agProdChange>-0.006682</agProdChange>
                        </period>
                        <period year="2055">
                            <agProdChange>-0.001501</agProdChange>
                        </period>
                        <period year="2060">
                            <agProdChange>-0.004322</agProdChange>
                        </period>
                        <period year="2065">
                            <agProdChange>-0.005554</agProdChange>
                        </period>
                        <period year="2070">
                            <agProdChange>-0.003324</agProdChange>
                        </period>
                        <period year="2075">
                            <agProdChange>-0.002081</agProdChange>
                        </period>
                        <period year="2080">
                            <agProdChange>0.000694</agProdChange>
                        </period>
                        <period year="2085">
                            <agProdChange>-0.004133</agProdChange>
                        </period>
                        <period year="2090">
                            <agProdChange>-0.001648</agProdChange>
                        </period>
                        <period year="2095">
                            <agProdChange>0.002719</agProdChange>
                        </period>
                        <period year="2100">
                            <agProdChange>-0.002289</agProdChange>
                        </period>
                    </AgProductionTechnology>
                </AgSupplySubsector>
                <AgSupplySubsector name="Corn_California">
                    <AgProductionTechnology name="Corn_California_IRR_hi">
                        <period year="2015">
                            <agProdChange>0.001151</agProdChange>
                        </period>
                        <period year="2020">
                            <agProdChange>0.001937</agProdChange>
                        </period>
                        <period year="2025">
                            <agProdChange>0.004761</agProdChange>
                        </period>
                        <period year="2030">
                            <agProdChange>0.002723</agProdChange>
                        </period>
                        <period year="2035">
                            <agProdChange>-0.000701</agProdChange>
                        </period>
                        <period year="2040">
                            <agProdChange>0.001107</agProdChange>
                        </period>
                        <period year="2045">
                            <agProdChange>0.002483</agProdChange>
                        </period>
                        <period year="2050">
                            <agProdChange>0.001123</agProdChange>
                        </period>
                        <period year="2055">
                            <agProdChange>-0.000452</agProdChange>
                        </period>
                        <period year="2060">
                            <agProdChange>-0.000858</agProdChange>
                        </period>
                        <period year="2065">
                            <agProdChange>0.000611</agProdChange>
                        </period>
                        <period year="2070">
                            <agProdChange>-0.000196</agProdChange>
                        </period>
                        <period year="2075">
                            <agProdChange>-0.000909</agProdChange>
                        </period>
                        <period year="2080">
                            <agProdChange>0.000232</agProdChange>
                        </period>
                        <period year="2085">
                            <agProdChange>0.001366</agProdChange>
                        </period>
                        <period year="2090">
                            <agProdChange>0.000126</agProdChange>
                        </period>
                        <period year="2095">
                            <agProdChange>0.001535</agProdChange>
                        </period>
                        <period year="2100">
                            <agProdChange>0.000168</agProdChange>
                        </period>
                    </AgProductionTechnology>
                    <AgProductionTechnology name="Corn_California_IRR_lo">
                        <period year="2015">
                            <agProdChange>0.001151</agProdChange>
                        </period>
                        <period year="2020">
                            <agProdChange>0.001937</agProdChange>
                        </period>
                        <period year="2025">
                            <agProdChange>0.004761</agProdChange>
                        </period>
                        <period year="2030">
                            <agProdChange>0.002723</agProdChange>
                        </period>
                        <period year="2035">
                            <agProdChange>-0.000701</agProdChange>
                        </period>
                        <period year="2040">
                            <agProdChange>0.001107</agProdChange>
                        </period>
                        <period year="2045">
                            <agProdChange>0.002483</agProdChange>
                        </period>
                        <period year="2050">
                            <agProdChange>0.001123</agProdChange>
                        </period>
                        <period year="2055">
                            <agProdChange>-0.000452</agProdChange>
                        </period>
                        <period year="2060">
                            <agProdChange>-0.000858</agProdChange>
                        </period>
                        <period year="2065">
                            <agProdChange>0.000611</agProdChange>
                        </period>
                        <period year="2070">
                            <agProdChange>-0.000196</agProdChange>
                        </period>
                        <period year="2075">
                            <agProdChange>-0.000909</agProdChange>
                        </period>
                        <period year="2080">
                            <agProdChange>0.000232</agProdChange>
                        </period>
                        <period year="2085">
                            <agProdChange>0.001366</agProdChange>
                        </period>
                        <period year="2090">
                            <agProdChange>0.000126</agProdChange>
                        </period>
                        <period year="2095">
                            <agProdChange>0.001535</agProdChange>
                        </period>
                        <period year="2100">
                            <agProdChange>0.000168</agProdChange>
                        </period>
                    </AgProductionTechnology>
                    <AgProductionTechnology name="Corn_California_RFD_hi">
                        <period year="2015">
                            <agProdChange>0.012586</agProdChange>
                        </period>
                        <period year="2020">
                            <agProdChange>0.01328</agProdChange>
                        </period>
                        <period year="2025">
                            <agProdChange>0.00951</agProdChange>
                        </period>
                        <period year="2030">
                            <agProdChange>0.010413</agProdChange>
                        </period>
                        <period year="2035">
                            <agProdChange>0.011166</agProdChange>
                        </period>
                        <period year="2040">
                            <agProdChange>0.026285</agProdChange>
                        </period>
                        <period year="2045">
                            <agProdChange>0.011834</agProdChange>
                        </period>
                        <period year="2050">
                            <agProdChange>0.007687</agProdChange>
                        </period>
                        <period year="2055">
                            <agProdChange>0.0025</agProdChange>
                        </period>
                        <period year="2060">
                            <agProdChange>0.0025</agProdChange>
                        </period>
                        <period year="2065">
                            <agProdChange>0.0025</agProdChange>
                        </period>
                        <period year="2070">
                            <agProdChange>0.0023</agProdChange>
                        </period>
                        <period year="2075">
                            <agProdChange>0.0022</agProdChange>
                        </period>
                        <period year="2080">
                            <agProdChange>0.002</agProdChange>
                        </period>
                        <period year="2085">
                            <agProdChange>0.0018</agProdChange>
                        </period>
                        <period year="2090">
                            <agProdChange>0.0017</agProdChange>
                        </period>
                        <period year="2095">
                            <agProdChange>0.0015</agProdChange>
                        </period>
                        <period year="2100">
                            <agProdChange>0.0013</agProdChange>
                        </period>
                    </AgProductionTechnology>
                    <AgProductionTechnology name="Corn_California_RFD_lo">
                        <period year="2015">
                            <agProdChange>0.012586</agProdChange>
                        </period>
                        <period year="2020">
                            <agProdChange>0.01328</agProdChange>
                        </period>
                        <period year="2025">
                            <agProdChange>0.00951</agProdChange>
                        </period>
                        <period year="2030">
                            <agProdChange>0.010413</agProdChange>
                        </period>
                        <period year="2035">
                            <agProdChange>0.011166</agProdChange>
                        </period>
                        <period year="2040">
                            <agProdChange>0.026285</agProdChange>
                        </period>
                        <period year="2045">
                            <agProdChange>0.011834</agProdChange>
                        </period>
                        <period year="2050">
                            <agProdChange>0.007687</agProdChange>
                        </period>
                        <period year="2055">
                            <agProdChange>0.0025</agProdChange>
                        </period>
                        <period year="2060">
                            <agProdChange>0.0025</agProdChange>
                        </period>
                        <period year="2065">
                            <agProdChange>0.0025</agProdChange>
                        </period>
                        <period year="2070">
                            <agProdChange>0.0023</agProdChange>
                        </period>
                        <period year="2075">
                            <agProdChange>0.0022</agProdChange>
                        </period>
                        <period year="2080">
                            <agProdChange>0.002</agProdChange>
                        </period>
                        <period year="2085">
                            <agProdChange>0.0018</agProdChange>
                        </period>
                        <period year="2090">
                            <agProdChange>0.0017</agProdChange>
                        </period>
                        <period year="2095">
                            <agProdChange>0.0015</agProdChange>
                        </period>
                        <period year="2100">
                            <agProdChange>0.0013</agProdChange>
                        </period>
                    </AgProductionTechnology>
                </AgSupplySubsector>
                <AgSupplySubsector name="Corn_MissppRN">
                    <AgProductionTechnology name="Corn_MissppRN_IRR_hi">
                        <period year="2015">
                            <agProdChange>0.004241</agProdChange>
                        </period>
                        <period year="2020">
                            <agProdChange>0.003669</agProdChange>
                        </period>
                        <period year="2025">
                            <agProdChange>0.001796</agProdChange>
                        </period>
                        <period year="2030">
                            <agProdChange>0.001627</agProdChange>
                        </period>
                        <period year="2035">
                            <agProdChange>0.000994</agProdChange>
                        </period>
                        <period year="2040">
                            <agProdChange>-0.000108</agProdChange>
                        </period>
                        <period year="2045">
                            <agProdChange>-0.001371</agProdChange>
                        </period>
                        <period year="2050">
                            <agProdChange>-5.5e-05</agProdChange>
                        </period>
                        <period year="2055">
                            <agProdChange>-0.000378</agProdChange>
                        </period>
                        <period year="2060">
                            <agProdChange>-0.000697</agProdChange>
                        </period>
                        <period year="2065">
                            <agProdChange>-0.000889</agProdChange>
                        </period>
                        <period year="2070">
                            <agProdChange>-0.001147</agProdChange>
                        </period>
                        <period year="2075">
                            <agProdChange>-0.001295</agProdChange>
                        </period>
                        <period year="2080">
                            <agProdChange>-0.0036</agProdChange>
                        </period>
                        <period year="2085">
                            <agProdChange>-0.000183</agProdChange>
                        </period>
                        <period year="2090">
                            <agProdChange>0.000934</agProdChange>
                        </period>
                        <period year="2095">
                            <agProdChange>0.00015</agProdChange>
                        </period>
                        <period year="2100">
                            <agProdChange>-0.001924</agProdChange>
                        </period>
                    </AgProductionTechnology>
                    <AgProductionTechnology name="Corn_MissppRN_IRR_lo">
                        <period year="2015">
                            <agProdChange>0.004241</agProdChange>
                        </period>
                        <period year="2020">
                            <agProdChange>0.003669</agProdChange>
                        </period>
                        <period year="2025">
                            <agProdChange>0.001796</agProdChange>
                        </period>
                        <period year="2030">
                            <agProdChange>0.001627</agProdChange>
                        </period>
                        <period year="2035">
                            <agProdChange>0.000994</agProdChange>
                        </period>
                        <period year="2040">
                            <agProdChange>-0.000108</agProdChange>
                        </period>
                        <period year="2045">
                            <agProdChange>-0.001371</agProdChange>
                        </period>
                        <period year="2050">
                            <agProdChange>-5.5e-05</agProdChange>
                        </period>
                        <period year="2055">
                            <agProdChange>-0.000378</agProdChange>
                        </period>
                        <period year="2060">
                            <agProdChange>-0.000697</agProdChange>
                        </period>
                        <period year="2065">
                            <agProdChange>-0.000889</agProdChange>
                        </period>
                        <period year="2070">
                            <agProdChange>-0.001147</agProdChange>
                        </period>
                        <period year="2075">
                            <agProdChange>-0.001295</agProdChange>
                        </period>
                        <period year="2080">
                            <agProdChange>-0.0036</agProdChange>
                        </period>
                        <period year="2085">
                            <agProdChange>-0.000183</agProdChange>
                        </period>
                        <period year="2090">
                            <agProdChange>0.000934</agProdChange>
                        </period>
                        <period year="2095">
                            <agProdChange>0.00015</agProdChange>
                        </period>
                        <period year="2100">
                            <agProdChange>-0.001924</agProdChange>
                        </period>
                    </AgProductionTechnology>
                    <AgProductionTechnology name="Corn_MissppRN_RFD_hi">
                        <period year="2015">
                            <agProdChange>0.009472</agProdChange>
                        </period>
                        <period year="2020">
                            <agProdChange>0.010598</agProdChange>
                        </period>
                        <period year="2025">
                            <agProdChange>0.003036</agProdChange>
                        </period>
                        <period year="2030">
                            <agProdChange>0.007239</agProdChange>
                        </period>
                        <period year="2035">
                            <agProdChange>0.000431</agProdChange>
                        </period>
                        <period year="2040">
                            <agProdChange>-0.000773</agProdChange>
                        </period>
                        <period year="2045">
                            <agProdChange>-0.003316</agProdChange>
                        </period>
                        <period year="2050">
                            <agProdChange>0.003993</agProdChange>
                        </period>
                        <period year="2055">
                            <agProdChange>0.003371</agProdChange>
                        </period>
                        <period year="2060">
                            <agProdChange>0.001106</agProdChange>
                        </period>
                        <period year="2065">
                            <agProdChange>-0.003006</agProdChange>
                        </period>
                        <period year="2070">
                            <agProdChange>0.005876</agProdChange>
                        </period>
                        <period year="2075">
                            <agProdChange>0.002113</agProdChange>
                        </period>
                        <period year="2080">
                            <agProdChange>-0.00697</agProdChange>
                        </period>
                        <period year="2085">
                            <agProdChange>0.003677</agProdChange>
                        </period>
                        <period year="2090">
                            <agProdChange>0.00251</agProdChange>
                        </period>
                        <period year="2095">
                            <agProdChange>0.00549</agProdChange>
                        </period>
                        <period year="2100">
                            <agProdChange>0.001068</agProdChange>
                        </period>
                    </AgProductionTechnology>
                    <AgProductionTechnology name="Corn_MissppRN_RFD_lo">
                        <period year="2015">
                            <agProdChange>0.009472</agProdChange>
                        </period>
                        <period year="2020">
                            <agProdChange>0.010598</agProdChange>
                        </period>
                        <period year="2025">
                            <agProdChange>0.003036</agProdChange>
                        </period>
                        <period year="2030">
                            <agProdChange>0.007239</agProdChange>
                        </period>
                        <period year="2035">
                            <agProdChange>0.000431</agProdChange>
                        </period>
                        <period year="2040">
                            <agProdChange>-0.000773</agProdChange>
                        </period>
                        <period year="2045">
                            <agProdChange>-0.003316</agProdChange>
                        </period>
                        <period year="2050">
                            <agProdChange>0.003993</agProdChange>
                        </period>
                        <period year="2055">
                            <agProdChange>0.003371</agProdChange>
                        </period>
                        <period year="2060">
                            <agProdChange>0.001106</agProdChange>
                        </period>
                        <period year="2065">
                            <agProdChange>-0.003006</agProdChange>
                        </period>
                        <period year="2070">
                            <agProdChange>0.005876</agProdChange>
                        </period>
                        <period year="2075">
                            <agProdChange>0.002113</agProdChange>
                        </period>
                        <period year="2080">
                            <agProdChange>-0.00697</agProdChange>
                        </period>
                        <period year="2085">
                            <agProdChange>0.003677</agProdChange>
                        </period>
                        <period year="2090">
                            <agProdChange>0.00251</agProdChange>
                        </period>
                        <period year="2095">
                            <agProdChange>0.00549</agProdChange>
                        </period>
                        <period year="2100">
                            <agProdChange>0.001068</agProdChange>
                        </period>
                    </AgProductionTechnology>
                </AgSupplySubsector>
                <AgSupplySubsector name="Corn_MissppRS">
                    <AgProductionTechnology name="Corn_MissppRS_IRR_hi">
                        <period year="2015">
                            <agProdChange>0.004223</agProdChange>
                        </period>
                        <period year="2020">
                            <agProdChange>0.003083</agProdChange>
                        </period>
                        <period year="2025">
                            <agProdChange>0.002676</agProdChange>
                        </period>
                        <period year="2030">
                            <agProdChange>0.000846</agProdChange>
                        </period>
                        <period year="2035">
                            <agProdChange>0.001069</agProdChange>
                        </period>
                        <period year="2040">
                            <agProdChange>0.000827</agProdChange>
                        </period>
                        <period year="2045">
                            <agProdChange>-0.002503</agProdChange>
                        </period>
                        <period year="2050">
                            <agProdChange>0.000513</agProdChange>
                        </period>
                        <period year="2055">
                            <agProdChange>-0.002219</agProdChange>
                        </period>
                        <period year="2060">
                            <agProdChange>-0.002439</agProdChange>
                        </period>
                        <period year="2065">
                            <agProdChange>-0.001181</agProdChange>
                        </period>
                        <period year="2070">
                            <agProdChange>-0.002497</agProdChange>
                        </period>
                        <period year="2075">
                            <agProdChange>-0.003018</agProdChange>
                        </period>
                        <period year="2080">
                            <agProdChange>-0.003916</agProdChange>
                        </period>
                        <period year="2085">
                            <agProdChange>-0.001368</agProdChange>
                        </period>
                        <period year="2090">
                            <agProdChange>0.002223</agProdChange>
                        </period>
                        <period year="2095">
                            <agProdChange>-0.003272</agProdChange>
                        </period>
                        <period year="2100">
                            <agProdChange>-0.001593</agProdChange>
                        </period>
                    </AgProductionTechnology>
                    <AgProductionTechnology name="Corn_MissppRS_IRR_lo">
                        <period year="2015">
                            <agProdChange>0.004223</agProdChange>
                        </period>
                        <period year="2020">
                            <agProdChange>0.003083</agProdChange>
                        </period>
                        <period year="2025">
                            <agProdChange>0.002676</agProdChange>
                        </period>
                        <period year="2030">
                            <agProdChange>0.000846</agProdChange>
                        </period>
                        <period year="2035">
                            <agProdChange>0.001069</agProdChange>
                        </period>
                        <period year="2040">
                            <agProdChange>0.000827</agProdChange>
                        </period>
                        <period year="2045">
                            <agProdChange>-0.002503</agProdChange>
                        </period>
                        <period year="2050">
                            <agProdChange>0.000513</agProdChange>
                        </period>
                        <period year="2055">
                            <agProdChange>-0.002219</agProdChange>
                        </period>
                        <period year="2060">
                            <agProdChange>-0.002439</agProdChange>
                        </period>
                        <period year="2065">
                            <agProdChange>-0.001181</agProdChange>
                        </period>
                        <period year="2070">
                            <agProdChange>-0.002497</agProdChange>
                        </period>
                        <period year="2075">
                            <agProdChange>-0.003018</agProdChange>
                        </period>
                        <period year="2080">
                            <agProdChange>-0.003916</agProdChange>
                        </period>
                        <period year="2085">
                            <agProdChange>-0.001368</agProdChange>
                        </period>
                        <period year="2090">
                            <agProdChange>0.002223</agProdChange>
                        </period>
                        <period year="2095">
                            <agProdChange>-0.003272</agProdChange>
                        </period>
                        <period year="2100">
                            <agProdChange>-0.001593</agProdChange>
                        </period>
                    </AgProductionTechnology>
                    <AgProductionTechnology name="Corn_MissppRS_RFD_hi">
                        <period year="2015">
                            <agProdChange>0.009143</agProdChange>
                        </period>
                        <period year="2020">
                            <agProdChange>0.005332</agProdChange>
                        </period>
                        <period year="2025">
                            <agProdChange>0.003581</agProdChange>
                        </period>
                        <period year="2030">
                            <agProdChange>0.00542</agProdChange>
                        </period>
                        <period year="2035">
                            <agProdChange>0.000946</agProdChange>
                        </period>
                        <period year="2040">
                            <agProdChange>0.003065</agProdChange>
                        </period>
                        <period year="2045">
                            <agProdChange>-0.008205</agProdChange>
                        </period>
                        <period year="2050">
                            <agProdChange>0.005936</agProdChange>
                        </period>
                        <period year="2055">
                            <agProdChange>-0.003946</agProdChange>
                        </period>
                        <period year="2060">
                            <agProdChange>-0.001966</agProdChange>
                        </period>
                        <period year="2065">
                            <agProdChange>0.000397</agProdChange>
                        </period>
                        <period year="2070">
                            <agProdChange>0.000236</agProdChange>
                        </period>
                        <period year="2075">
                            <agProdChange>-0.000268</agProdChange>
                        </period>
                        <period year="2080">
                            <agProdChange>-0.007001</agProdChange>
                        </period>
                        <period year="2085">
                            <agProdChange>0.007957</agProdChange>
                        </period>
                        <period year="2090">
                            <agProdChange>0.004923</agProdChange>
                        </period>
                        <period year="2095">
                            <agProdChange>-0.005922</agProdChange>
                        </period>
                        <period year="2100">
                            <agProdChange>-0.002862</agProdChange>
                        </period>
                    </AgProductionTechnology>
                    <AgProductionTechnology name="Corn_MissppRS_RFD_lo">
                        <period year="2015">
                            <agProdChange>0.009143</agProdChange>
                        </period>
                        <period year="2020">
                            <agProdChange>0.005332</agProdChange>
                        </period>
                        <period year="2025">
                            <agProdChange>0.003581</agProdChange>
                        </period>
                        <period year="2030">
                            <agProdChange>0.00542</agProdChange>
                        </period>
                        <period year="2035">
                            <agProdChange>0.000946</agProdChange>
                        </period>
                        <period year="2040">
                            <agProdChange>0.003065</agProdChange>
                        </period>
                        <period year="2045">
                            <agProdChange>-0.008205</agProdChange>
                        </period>
                        <period year="2050">
                            <agProdChange>0.005936</agProdChange>
                        </period>
                        <period year="2055">
                            <agProdChange>-0.003946</agProdChange>
                        </period>
                        <period year="2060">
                            <agProdChange>-0.001966</agProdChange>
                        </period>
                        <period year="2065">
                            <agProdChange>0.000397</agProdChange>
                        </period>
                        <period year="2070">
                            <agProdChange>0.000236</agProdChange>
                        </period>
                        <period year="2075">
                            <agProdChange>-0.000268</agProdChange>
                        </period>
                        <period year="2080">
                            <agProdChange>-0.007001</agProdChange>
                        </period>
                        <period year="2085">
                            <agProdChange>0.007957</agProdChange>
                        </period>
                        <period year="2090">
                            <agProdChange>0.004923</agProdChange>
                        </period>
                        <period year="2095">
                            <agProdChange>-0.005922</agProdChange>
                        </period>
                        <period year="2100">
                            <agProdChange>-0.002862</agProdChange>
                        </period>
                    </AgProductionTechnology>
                </AgSupplySubsector>
                <AgSupplySubsector name="Corn_UsaColoRN">
                    <AgProductionTechnology name="Corn_UsaColoRN_IRR_hi">
                        <period year="2015">
                            <agProdChange>0.005213</agProdChange>
                        </period>
                        <period year="2020">
                            <agProdChange>0.003188</agProdChange>
                        </period>
                        <period year="2025">
                            <agProdChange>0.003205</agProdChange>
                        </period>
                        <period year="2030">
                            <agProdChange>0.003413</agProdChange>
                        </period>
                        <period year="2035">
                            <agProdChange>0.002289</agProdChange>
                        </period>
                        <period year="2040">
                            <agProdChange>0.004035</agProdChange>
                        </period>
                        <period year="2045">
                            <agProdChange>0.002128</agProdChange>
                        </period>
                        <period year="2050">
                            <agProdChange>0.001084</agProdChange>
                        </period>
                        <period year="2055">
                            <agProdChange>0.001836</agProdChange>
                        </period>
                        <period year="2060">
                            <agProdChange>0.002586</agProdChange>
                        </period>
                        <period year="2065">
                            <agProdChange>-0.001558</agProdChange>
                        </period>
                        <period year="2070">
                            <agProdChange>0.000876</agProdChange>
                        </period>
                        <period year="2075">
                            <agProdChange>2e-06</agProdChange>
                        </period>
                        <period year="2080">
                            <agProdChange>0.000351</agProdChange>
                        </period>
                        <period year="2085">
                            <agProdChange>-0.001092</agProdChange>
                        </period>
                        <period year="2090">
                            <agProdChange>-0.000166</agProdChange>
                        </period>
                        <period year="2095">
                            <agProdChange>0.001714</agProdChange>
                        </period>
                        <period year="2100">
                            <agProdChange>0.000478</agProdChange>
                        </period>
                    </AgProductionTechnology>
                    <AgProductionTechnology name="Corn_UsaColoRN_IRR_lo">
                        <period year="2015">
                            <agProdChange>0.005213</agProdChange>
                        </period>
                        <period year="2020">
                            <agProdChange>0.003188</agProdChange>
                        </period>
                        <period year="2025">
                            <agProdChange>0.003205</agProdChange>
                        </period>
                        <period year="2030">
                            <agProdChange>0.003413</agProdChange>
                        </period>
                        <period year="2035">
                            <agProdChange>0.002289</agProdChange>
                        </period>
                        <period year="2040">
                            <agProdChange>0.004035</agProdChange>
                        </period>
                        <period year="2045">
                            <agProdChange>0.002128</agProdChange>
                        </period>
                        <period year="2050">
                            <agProdChange>0.001084</agProdChange>
                        </period>
                        <period year="2055">
                            <agProdChange>0.001836</agProdChange>
                        </period>
                        <period year="2060">
                            <agProdChange>0.002586</agProdChange>
                        </period>
                        <period year="2065">
                            <agProdChange>-0.001558</agProdChange>
                        </period>
                        <period year="2070">
                            <agProdChange>0.000876</agProdChange>
                        </period>
                        <period year="2075">
                            <agProdChange>2e-06</agProdChange>
                        </period>
                        <period year="2080">
                            <agProdChange>0.000351</agProdChange>
                        </period>
                        <period year="2085">
                            <agProdChange>-0.001092</agProdChange>
                        </period>
                        <period year="2090">
                            <agProdChange>-0.000166</agProdChange>
                        </period>
                        <period year="2095">
                            <agProdChange>0.001714</agProdChange>
                        </period>
                        <period year="2100">
                            <agProdChange>0.000478</agProdChange>
                        </period>
                    </AgProductionTechnology>
                    <AgProductionTechnology name="Corn_UsaColoRN_RFD_hi">
                        <period year="2015">
                            <agProdChange>0.024443</agProdChange>
                        </period>
                        <period year="2020">
                            <agProdChange>0.042483</agProdChange>
                        </period>
                        <period year="2025">
                            <agProdChange>-0.006191</agProdChange>
                        </period>
                        <period year="2030">
                            <agProdChange>0.01097</agProdChange>
                        </period>
                        <period year="2035">
                            <agProdChange>0.0041</agProdChange>
                        </period>
                        <period year="2040">
                            <agProdChange>0.004</agProdChange>
                        </period>
                        <period year="2045">
                            <agProdChange>0.0039</agProdChange>
                        </period>
                        <period year="2050">
                            <agProdChange>0.0038</agProdChange>
                        </period>
                        <period year="2055">
                            <agProdChange>0.0025</agProdChange>
                        </period>
                        <period year="2060">
                            <agProdChange>0.0025</agProdChange>
                        </period>
                        <period year="2065">
                            <agProdChange>0.0025</agProdChange>
                        </period>
                        <period year="2070">
                            <agProdChange>0.0023</agProdChange>
                        </period>
                        <period year="2075">
                            <agProdChange>0.0022</agProdChange>
                        </period>
                        <period year="2080">
                            <agProdChange>0.002</agProdChange>
                        </period>
                        <period year="2085">
                            <agProdChange>0.0018</agProdChange>
                        </period>
                        <period year="2090">
                            <agProdChange>0.0017</agProdChange>
                        </period>
                        <period year="2095">
                            <agProdChange>0.0015</agProdChange>
                        </period>
                        <period year="2100">
                            <agProdChange>0.0013</agProdChange>
                        </period>
                    </AgProductionTechnology>
                    <AgProductionTechnology name="Corn_UsaColoRN_RFD_lo">
                        <period year="2015">
                            <agProdChange>0.024443</agProdChange>
                        </period>
                        <period year="2020">
                            <agProdChange>0.042483</agProdChange>
                        </period>
                        <period year="2025">
                            <agProdChange>-0.006191</agProdChange>
                        </period>
                        <period year="2030">
                            <agProdChange>0.01097</agProdChange>
                        </period>
                        <period year="2035">
                            <agProdChange>0.0041</agProdChange>
                        </period>
                        <period year="2040">
                            <agProdChange>0.004</agProdChange>
                        </period>
                        <period year="2045">
                            <agProdChange>0.0039</agProdChange>
                        </period>
                        <period year="2050">
                            <agProdChange>0.0038</agProdChange>
                        </period>
                        <period year="2055">
                            <agProdChange>0.0025</agProdChange>
                        </period>
                        <period year="2060">
                            <agProdChange>0.0025</agProdChange>
                        </period>
                        <period year="2065">
                            <agProdChange>0.0025</agProdChange>
                        </period>
                        <period year="2070">
                            <agProdChange>0.0023</agProdChange>
                        </period>
                        <period year="2075">
                            <agProdChange>0.0022</agProdChange>
                        </period>
                        <period year="2080">
                            <agProdChange>0.002</agProdChange>
                        </period>
                        <period year="2085">
                            <agProdChange>0.0018</agProdChange>
                        </period>
                        <period year="2090">
                            <agProdChange>0.0017</agProdChange>
                        </period>
                        <period year="2095">
                            <agProdChange>0.0015</agProdChange>
                        </period>
                        <period year="2100">
                            <agProdChange>0.0013</agProdChange>
                        </period>
                    </AgProductionTechnology>
                </AgSupplySubsector>
                <AgSupplySubsector name="Corn_UsaColoRS">
                    <AgProductionTechnology name="Corn_UsaColoRS_IRR_hi">
                        <period year="2015">
                            <agProdChange>0.001344</agProdChange>
                        </period>
                        <period year="2020">
                            <agProdChange>0.005138</agProdChange>
                        </period>
                        <period year="2025">
                            <agProdChange>0.003512</agProdChange>
                        </period>
                        <period year="2030">
                            <agProdChange>0.004078</agProdChange>
                        </period>
                        <period year="2035">
                            <agProdChange>0.003837</agProdChange>
                        </period>
                        <period year="2040">
                            <agProdChange>0.005116</agProdChange>
                        </period>
                        <period year="2045">
                            <agProdChange>0.004114</agProdChange>
                        </period>
                        <period year="2050">
                            <agProdChange>0.002311</agProdChange>
                        </period>
                        <period year="2055">
                            <agProdChange>0.004109</agProdChange>
                        </period>
                        <period year="2060">
                            <agProdChange>0.004412</agProdChange>
                        </period>
                        <period year="2065">
                            <agProdChange>0.001642</agProdChange>
                        </period>
                        <period year="2070">
                            <agProdChange>-0.000386</agProdChange>
                        </period>
                        <period year="2075">
                            <agProdChange>-0.000257</agProdChange>
                        </period>
                        <period year="2080">
                            <agProdChange>0.001349</agProdChange>
                        </period>
                        <period year="2085">
                            <agProdChange>0.00242</agProdChange>
                        </period>
                        <period year="2090">
                            <agProdChange>-0.000524</agProdChange>
                        </period>
                        <period year="2095">
                            <agProdChange>0.001791</agProdChange>
                        </period>
                        <period year="2100">
                            <agProdChange>0.001965</agProdChange>
                        </period>
                    </AgProductionTechnology>
                    <AgProductionTechnology name="Corn_UsaColoRS_IRR_lo">
                        <period year="2015">
                            <agProdChange>0.001344</agProdChange>
                        </period>
                        <period year="2020">
                            <agProdChange>0.005138</agProdChange>
                        </period>
                        <period year="2025">
                            <agProdChange>0.003512</agProdChange>
                        </period>
                        <period year="2030">
                            <agProdChange>0.004078</agProdChange>
                        </period>
                        <period year="2035">
                            <agProdChange>0.003837</agProdChange>
                        </period>
                        <period year="2040">
                            <agProdChange>0.005116</agProdChange>
                        </period>
                        <period year="2045">
                            <agProdChange>0.004114</agProdChange>
                        </period>
                        <period year="2050">
                            <agProdChange>0.002311</agProdChange>
                        </period>
                        <period year="2055">
                            <agProdChange>0.004109</agProdChange>
                        </period>
                        <period year="2060">
                            <agProdChange>0.004412</agProdChange>
                        </period>
                        <period year="2065">
                            <agProdChange>0.001642</agProdChange>
                        </period>
                        <period year="2070">
                            <agProdChange>-0.000386</agProdChange>
                        </period>
                        <period year="2075">
                            <agProdChange>-0.000257</agProdChange>
                        </period>
                        <period year="2080">
                            <agProdChange>0.001349</agProdChange>
                        </period>
                        <period year="2085">
                            <agProdChange>0.00242</agProdChange>
                        </period>
                        <period year="2090">
                            <agProdChange>-0.000524</agProdChange>
                        </period>
                        <period year="2095">
                            <agProdChange>0.001791</agProdChange>
                        </period>
                        <period year="2100">
                            <agProdChange>0.001965</agProdChange>
                        </period>
                    </AgProductionTechnology>
                    <AgProductionTechnology name="Corn_UsaColoRS_RFD_hi">
                        <period year="2015">
                            <agProdChange>-0.010044</agProdChange>
                        </period>
                        <period year="2020">
                            <agProdChange>0.013134</agProdChange>
                        </period>
                        <period year="2025">
                            <agProdChange>-0.007661</agProdChange>
                        </period>
                        <period year="2030">
                            <agProdChange>-0.00908</agProdChange>
                        </period>
                        <period year="2035">
                            <agProdChange>-0.010196</agProdChange>
                        </period>
                        <period year="2040">
                            <agProdChange>0.012465</agProdChange>
                        </period>
                        <period year="2045">
                            <agProdChange>-0.007934</agProdChange>
                        </period>
                        <period year="2050">
                            <agProdChange>-0.011631</agProdChange>
                        </period>
                        <period year="2055">
                            <agProdChange>-0.000239</agProdChange>
                        </period>
                        <period year="2060">
                            <agProdChange>0.005597</agProdChange>
                        </period>
                        <period year="2065">
                            <agProdChange>0.001633</agProdChange>
                        </period>
                        <period year="2070">
                            <agProdChange>-0.028717</agProdChange>
                        </period>
                        <period year="2075">
                            <agProdChange>-0.010341</agProdChange>
                        </period>
                        <period year="2080">
                            <agProdChange>-0.012</agProdChange>
                        </period>
                        <period year="2085">
                            <agProdChange>0.042544</agProdChange>
                        </period>
                        <period year="2090">
                            <agProdChange>-0.001249</agProdChange>
                        </period>
                        <period year="2095">
                            <agProdChange>0.008934</agProdChange>
                        </period>
                        <period year="2100">
                            <agProdChange>0.015273</agProdChange>
                        </period>
                    </AgProductionTechnology>
                    <AgProductionTechnology name="Corn_UsaColoRS_RFD_lo">
                        <period year="2015">
                            <agProdChange>-0.010044</agProdChange>
                        </period>
                        <period year="2020">
                            <agProdChange>0.013134</agProdChange>
                        </period>
                        <period year="2025">
                            <agProdChange>-0.007661</agProdChange>
                        </period>
                        <period year="2030">
                            <agProdChange>-0.00908</agProdChange>
                        </period>
                        <period year="2035">
                            <agProdChange>-0.010196</agProdChange>
                        </period>
                        <period year="2040">
                            <agProdChange>0.012465</agProdChange>
                        </period>
                        <period year="2045">
                            <agProdChange>-0.007934</agProdChange>
                        </period>
                        <period year="2050">
                            <agProdChange>-0.011631</agProdChange>
                        </period>
                        <period year="2055">
                            <agProdChange>-0.000239</agProdChange>
                        </period>
                        <period year="2060">
                            <agProdChange>0.005597</agProdChange>
                        </period>
                        <period year="2065">
                            <agProdChange>0.001633</agProdChange>
                        </period>
                        <period year="2070">
                            <agProdChange>-0.028717</agProdChange>
                        </period>
                        <period year="2075">
                            <agProdChange>-0.010341</agProdChange>
                        </period>
                        <period year="2080">
                            <agProdChange>-0.012</agProdChange>
                        </period>
                        <period year="2085">
                            <agProdChange>0.042544</agProdChange>
                        </period>
                        <period year="2090">
                            <agProdChange>-0.001249</agProdChange>
                        </period>
                        <period year="2095">
                            <agProdChange>0.008934</agProdChange>
                        </period>
                        <period year="2100">
                            <agProdChange>0.015273</agProdChange>
                        </period>
                    </AgProductionTechnology>
                </AgSupplySubsector>
                <AgSupplySubsector name="Corn_GreatBasin">
                    <AgProductionTechnology name="Corn_GreatBasin_IRR_hi">
                        <period year="2015">
                            <agProdChange>0.008799</agProdChange>
                        </period>
                        <period year="2020">
                            <agProdChange>0.003334</agProdChange>
                        </period>
                        <period year="2025">
                            <agProdChange>0.005876</agProdChange>
                        </period>
                        <period year="2030">
                            <agProdChange>0.006105</agProdChange>
                        </period>
                        <period year="2035">
                            <agProdChange>0.005834</agProdChange>
                        </period>
                        <period year="2040">
                            <agProdChange>0.006293</agProdChange>
                        </period>
                        <period year="2045">
                            <agProdChange>0.003605</agProdChange>
                        </period>
                        <period year="2050">
                            <agProdChange>0.005134</agProdChange>
                        </period>
                        <period year="2055">
                            <agProdChange>0.00372</agProdChange>
                        </period>
                        <period year="2060">
                            <agProdChange>0.005639</agProdChange>
                        </period>
                        <period year="2065">
                            <agProdChange>-0.002066</agProdChange>
                        </period>
                        <period year="2070">
                            <agProdChange>0.004534</agProdChange>
                        </period>
                        <period year="2075">
                            <agProdChange>0.001896</agProdChange>
                        </period>
                        <period year="2080">
                            <agProdChange>0.000566</agProdChange>
                        </period>
                        <period year="2085">
                            <agProdChange>-0.001358</agProdChange>
                        </period>
                        <period year="2090">
                            <agProdChange>0.000562</agProdChange>
                        </period>
                        <period year="2095">
                            <agProdChange>0.002121</agProdChange>
                        </period>
                        <period year="2100">
                            <agProdChange>0.002944</agProdChange>
                        </period>
                    </AgProductionTechnology>
                    <AgProductionTechnology name="Corn_GreatBasin_IRR_lo">
                        <period year="2015">
                            <agProdChange>0.008799</agProdChange>
                        </period>
                        <period year="2020">
                            <agProdChange>0.003334</agProdChange>
                        </period>
                        <period year="2025">
                            <agProdChange>0.005876</agProdChange>
                        </period>
                        <period year="2030">
                            <agProdChange>0.006105</agProdChange>
                        </period>
                        <period year="2035">
                            <agProdChange>0.005834</agProdChange>
                        </period>
                        <period year="2040">
                            <agProdChange>0.006293</agProdChange>
                        </period>
                        <period year="2045">
                            <agProdChange>0.003605</agProdChange>
                        </period>
                        <period year="2050">
                            <agProdChange>0.005134</agProdChange>
                        </period>
                        <period year="2055">
                            <agProdChange>0.00372</agProdChange>
                        </period>
                        <period year="2060">
                            <agProdChange>0.005639</agProdChange>
                        </period>
                        <period year="2065">
                            <agProdChange>-0.002066</agProdChange>
                        </period>
                        <period year="2070">
                            <agProdChange>0.004534</agProdChange>
                        </period>
                        <period year="2075">
                            <agProdChange>0.001896</agProdChange>
                        </period>
                        <period year="2080">
                            <agProdChange>0.000566</agProdChange>
                        </period>
                        <period year="2085">
                            <agProdChange>-0.001358</agProdChange>
                        </period>
                        <period year="2090">
                            <agProdChange>0.000562</agProdChange>
                        </period>
                        <period year="2095">
                            <agProdChange>0.002121</agProdChange>
                        </period>
                        <period year="2100">
                            <agProdChange>0.002944</agProdChange>
                        </period>
                    </AgProductionTechnology>
                    <AgProductionTechnology name="Corn_GreatBasin_RFD_hi">
                        <period year="2015">
                            <agProdChange>0.050171</agProdChange>
                        </period>
                        <period year="2020">
                            <agProdChange>0.012182</agProdChange>
                        </period>
                        <period year="2025">
                            <agProdChange>0.004739</agProdChange>
                        </period>
                        <period year="2030">
                            <agProdChange>0.014002</agProdChange>
                        </period>
                        <period year="2035">
                            <agProdChange>0.0041</agProdChange>
                        </period>
                        <period year="2040">
                            <agProdChange>0.004</agProdChange>
                        </period>
                        <period year="2045">
                            <agProdChange>0.0039</agProdChange>
                        </period>
                        <period year="2050">
                            <agProdChange>0.0038</agProdChange>
                        </period>
                        <period year="2055">
                            <agProdChange>0.0025</agProdChange>
                        </period>
                        <period year="2060">
                            <agProdChange>0.0025</agProdChange>
                        </period>
                        <period year="2065">
                            <agProdChange>0.0025</agProdChange>
                        </period>
                        <period year="2070">
                            <agProdChange>0.0023</agProdChange>
                        </period>
                        <period year="2075">
                            <agProdChange>0.0022</agProdChange>
                        </period>
                        <period year="2080">
                            <agProdChange>0.002</agProdChange>
                        </period>
                        <period year="2085">
                            <agProdChange>0.0018</agProdChange>
                        </period>
                        <period year="2090">
                            <agProdChange>0.0017</agProdChange>
                        </period>
                        <period year="2095">
                            <agProdChange>0.0015</agProdChange>
                        </period>
                        <period year="2100">
                            <agProdChange>0.0013</agProdChange>
                        </period>
                    </AgProductionTechnology>
                    <AgProductionTechnology name="Corn_GreatBasin_RFD_lo">
                        <period year="2015">
                            <agProdChange>0.050171</agProdChange>
                        </period>
                        <period year="2020">
                            <agProdChange>0.012182</agProdChange>
                        </period>
                        <period year="2025">
                            <agProdChange>0.004739</agProdChange>
                        </period>
                        <period year="2030">
                            <agProdChange>0.014002</agProdChange>
                        </period>
                        <period year="2035">
                            <agProdChange>0.0041</agProdChange>
                        </period>
                        <period year="2040">
                            <agProdChange>0.004</agProdChange>
                        </period>
                        <period year="2045">
                            <agProdChange>0.0039</agProdChange>
                        </period>
                        <period year="2050">
                            <agProdChange>0.0038</agProdChange>
                        </period>
                        <period year="2055">
                            <agProdChange>0.0025</agProdChange>
                        </period>
                        <period year="2060">
                            <agProdChange>0.0025</agProdChange>
                        </period>
                        <period year="2065">
                            <agProdChange>0.0025</agProdChange>
                        </period>
                        <period year="2070">
                            <agProdChange>0.0023</agProdChange>
                        </period>
                        <period year="2075">
                            <agProdChange>0.0022</agProdChange>
                        </period>
                        <period year="2080">
                            <agProdChange>0.002</agProdChange>
                        </period>
                        <period year="2085">
                            <agProdChange>0.0018</agProdChange>
                        </period>
                        <period year="2090">
                            <agProdChange>0.0017</agProdChange>
                        </period>
                        <period year="2095">
                            <agProdChange>0.0015</agProdChange>
                        </period>
                        <period year="2100">
                            <agProdChange>0.0013</agProdChange>
                        </period>
                    </AgProductionTechnology>
                </AgSupplySubsector>
                <AgSupplySubsector name="Corn_MissouriR">
                    <AgProductionTechnology name="Corn_MissouriR_IRR_hi">
                        <period year="2015">
                            <agProdChange>0.006719</agProdChange>
                        </period>
                        <period year="2020">
                            <agProdChange>0.004131</agProdChange>
                        </period>
                        <period year="2025">
                            <agProdChange>0.000293</agProdChange>
                        </period>
                        <period year="2030">
                            <agProdChange>0.001457</agProdChange>
                        </period>
                        <period year="2035">
                            <agProdChange>-0.000327</agProdChange>
                        </period>
                        <period year="2040">
                            <agProdChange>0.001657</agProdChange>
                        </period>
                        <period year="2045">
                            <agProdChange>-0.002623</agProdChange>
                        </period>
                        <period year="2050">
                            <agProdChange>-0.000412</agProdChange>
                        </period>
                        <period year="2055">
                            <agProdChange>-0.000604</agProdChange>
                        </period>
                        <period year="2060">
                            <agProdChange>0.000282</agProdChange>
                        </period>
                        <period year="2065">
                            <agProdChange>-0.001537</agProdChange>
                        </period>
                        <period year="2070">
                            <agProdChange>-0.000569</agProdChange>
                        </period>
                        <period year="2075">
                            <agProdChange>-0.002048</agProdChange>
                        </period>
                        <period year="2080">
                            <agProdChange>-0.005241</agProdChange>
                        </period>
                        <period year="2085">
                            <agProdChange>0.000326</agProdChange>
                        </period>
                        <period year="2090">
                            <agProdChange>-0.000305</agProdChange>
                        </period>
                        <period year="2095">
                            <agProdChange>0.001404</agProdChange>
                        </period>
                        <period year="2100">
                            <agProdChange>-0.003863</agProdChange>
                        </period>
                    </AgProductionTechnology>
                    <AgProductionTechnology name="Corn_MissouriR_IRR_lo">
                        <period year="2015">
                            <agProdChange>0.006719</agProdChange>
                        </period>
                        <period year="2020">
                            <agProdChange>0.004131</agProdChange>
                        </period>
                        <period year="2025">
                            <agProdChange>0.000293</agProdChange>
                        </period>
                        <period year="2030">
                            <agProdChange>0.001457</agProdChange>
                        </period>
                        <period year="2035">
                            <agProdChange>-0.000327</agProdChange>
                        </period>
                        <period year="2040">
                            <agProdChange>0.001657</agProdChange>
                        </period>
                        <period year="2045">
                            <agProdChange>-0.002623</agProdChange>
                        </period>
                        <period year="2050">
                            <agProdChange>-0.000412</agProdChange>
                        </period>
                        <period year="2055">
                            <agProdChange>-0.000604</agProdChange>
                        </period>
                        <period year="2060">
                            <agProdChange>0.000282</agProdChange>
                        </period>
                        <period year="2065">
                            <agProdChange>-0.001537</agProdChange>
                        </period>
                        <period year="2070">
                            <agProdChange>-0.000569</agProdChange>
                        </period>
                        <period year="2075">
                            <agProdChange>-0.002048</agProdChange>
                        </period>
                        <period year="2080">
                            <agProdChange>-0.005241</agProdChange>
                        </period>
                        <period year="2085">
                            <agProdChange>0.000326</agProdChange>
                        </period>
                        <period year="2090">
                            <agProdChange>-0.000305</agProdChange>
                        </period>
                        <period year="2095">
                            <agProdChange>0.001404</agProdChange>
                        </period>
                        <period year="2100">
                            <agProdChange>-0.003863</agProdChange>
                        </period>
                    </AgProductionTechnology>
                    <AgProductionTechnology name="Corn_MissouriR_RFD_hi">
                        <period year="2015">
                            <agProdChange>0.019821</agProdChange>
                        </period>
                        <period year="2020">
                            <agProdChange>0.012924</agProdChange>
                        </period>
                        <period year="2025">
                            <agProdChange>0.000813</agProdChange>
                        </period>
                        <period year="2030">
                            <agProdChange>0.006572</agProdChange>
                        </period>
                        <period year="2035">
                            <agProdChange>-0.002133</agProdChange>
                        </period>
                        <period year="2040">
                            <agProdChange>0.003175</agProdChange>
                        </period>
                        <period year="2045">
                            <agProdChange>-0.002699</agProdChange>
                        </period>
                        <period year="2050">
                            <agProdChange>0.005599</agProdChange>
                        </period>
                        <period year="2055">
                            <agProdChange>0.006356</agProdChange>
                        </period>
                        <period year="2060">
                            <agProdChange>0.006764</agProdChange>
                        </period>
                        <period year="2065">
                            <agProdChange>-0.001449</agProdChange>
                        </period>
                        <period year="2070">
                            <agProdChange>0.011995</agProdChange>
                        </period>
                        <period year="2075">
                            <agProdChange>0.003976</agProdChange>
                        </period>
                        <period year="2080">
                            <agProdChange>-0.009465</agProdChange>
                        </period>
                        <period year="2085">
                            <agProdChange>0.009894</agProdChange>
                        </period>
                        <period year="2090">
                            <agProdChange>0.003565</agProdChange>
                        </period>
                        <period year="2095">
                            <agProdChange>0.010926</agProdChange>
                        </period>
                        <period year="2100">
                            <agProdChange>-0.000603</agProdChange>
                        </period>
                    </AgProductionTechnology>
                    <AgProductionTechnology name="Corn_MissouriR_RFD_lo">
                        <period year="2015">
                            <agProdChange>0.019821</agProdChange>
                        </period>
                        <period year="2020">
                            <agProdChange>0.012924</agProdChange>
                        </period>
                        <period year="2025">
                            <agProdChange>0.000813</agProdChange>
                        </period>
                        <period year="2030">
                            <agProdChange>0.006572</agProdChange>
                        </period>
                        <period year="2035">
                            <agProdChange>-0.002133</agProdChange>
                        </period>
                        <period year="2040">
                            <agProdChange>0.003175</agProdChange>
                        </period>
                        <period year="2045">
                            <agProdChange>-0.002699</agProdChange>
                        </period>
                        <period year="2050">
                            <agProdChange>0.005599</agProdChange>
                        </period>
                        <period year="2055">
                            <agProdChange>0.006356</agProdChange>
                        </period>
                        <period year="2060">
                            <agProdChange>0.006764</agProdChange>
                        </period>
                        <period year="2065">
                            <agProdChange>-0.001449</agProdChange>
                        </period>
                        <period year="2070">
                            <agProdChange>0.011995</agProdChange>
                        </period>
                        <period year="2075">
                            <agProdChange>0.003976</agProdChange>
                        </period>
                        <period year="2080">
                            <agProdChange>-0.009465</agProdChange>
                        </period>
                        <period year="2085">
                            <agProdChange>0.009894</agProdChange>
                        </period>
                        <period year="2090">
                            <agProdChange>0.003565</agProdChange>
                        </period>
                        <period year="2095">
                            <agProdChange>0.010926</agProdChange>
                        </period>
                        <period year="2100">
                            <agProdChange>-0.000603</agProdChange>
                        </period>
                    </AgProductionTechnology>
                </AgSupplySubsector>
                <AgSupplySubsector name="Corn_ArkWhtRedR">
                    <AgProductionTechnology name="Corn_ArkWhtRedR_IRR_hi">
                        <period year="2015">
                            <agProdChange>0.005683</agProdChange>
                        </period>
                        <period year="2020">
                            <agProdChange>0.004997</agProdChange>
                        </period>
                        <period year="2025">
                            <agProdChange>0.000681</agProdChange>
                        </period>
                        <period year="2030">
                            <agProdChange>-0.000195</agProdChange>
                        </period>
                        <period year="2035">
                            <agProdChange>-0.000127</agProdChange>
                        </period>
                        <period year="2040">
                            <agProdChange>0.002638</agProdChange>
                        </period>
                        <period year="2045">
                            <agProdChange>-0.004127</agProdChange>
                        </period>
                        <period year="2050">
                            <agProdChange>-0.000751</agProdChange>
                        </period>
                        <period year="2055">
                            <agProdChange>-0.003489</agProdChange>
                        </period>
                        <period year="2060">
                            <agProdChange>0.000125</agProdChange>
                        </period>
                        <period year="2065">
                            <agProdChange>-0.001658</agProdChange>
                        </period>
                        <period year="2070">
                            <agProdChange>-0.002054</agProdChange>
                        </period>
                        <period year="2075">
                            <agProdChange>-0.002817</agProdChange>
                        </period>
                        <period year="2080">
                            <agProdChange>-0.006111</agProdChange>
                        </period>
                        <period year="2085">
                            <agProdChange>0.000955</agProdChange>
                        </period>
                        <period year="2090">
                            <agProdChange>-0.00027</agProdChange>
                        </period>
                        <period year="2095">
                            <agProdChange>0.000143</agProdChange>
                        </period>
                        <period year="2100">
                            <agProdChange>-0.003635</agProdChange>
                        </period>
                    </AgProductionTechnology>
                    <AgProductionTechnology name="Corn_ArkWhtRedR_IRR_lo">
                        <period year="2015">
                            <agProdChange>0.005683</agProdChange>
                        </period>
                        <period year="2020">
                            <agProdChange>0.004997</agProdChange>
                        </period>
                        <period year="2025">
                            <agProdChange>0.000681</agProdChange>
                        </period>
                        <period year="2030">
                            <agProdChange>-0.000195</agProdChange>
                        </period>
                        <period year="2035">
                            <agProdChange>-0.000127</agProdChange>
                        </period>
                        <period year="2040">
                            <agProdChange>0.002638</agProdChange>
                        </period>
                        <period year="2045">
                            <agProdChange>-0.004127</agProdChange>
                        </period>
                        <period year="2050">
                            <agProdChange>-0.000751</agProdChange>
                        </period>
                        <period year="2055">
                            <agProdChange>-0.003489</agProdChange>
                        </period>
                        <period year="2060">
                            <agProdChange>0.000125</agProdChange>
                        </period>
                        <period year="2065">
                            <agProdChange>-0.001658</agProdChange>
                        </period>
                        <period year="2070">
                            <agProdChange>-0.002054</agProdChange>
                        </period>
                        <period year="2075">
                            <agProdChange>-0.002817</agProdChange>
                        </period>
                        <period year="2080">
                            <agProdChange>-0.006111</agProdChange>
                        </period>
                        <period year="2085">
                            <agProdChange>0.000955</agProdChange>
                        </period>
                        <period year="2090">
                            <agProdChange>-0.00027</agProdChange>
                        </period>
                        <period year="2095">
                            <agProdChange>0.000143</agProdChange>
                        </period>
                        <period year="2100">
                            <agProdChange>-0.003635</agProdChange>
                        </period>
                    </AgProductionTechnology>
                    <AgProductionTechnology name="Corn_ArkWhtRedR_RFD_hi">
                        <period year="2015">
                            <agProdChange>0.010014</agProdChange>
                        </period>
                        <period year="2020">
                            <agProdChange>0.012988</agProdChange>
                        </period>
                        <period year="2025">
                            <agProdChange>0.003892</agProdChange>
                        </period>
                        <period year="2030">
                            <agProdChange>0.004637</agProdChange>
                        </period>
                        <period year="2035">
                            <agProdChange>-0.002219</agProdChange>
                        </period>
                        <period year="2040">
                            <agProdChange>0.007803</agProdChange>
                        </period>
                        <period year="2045">
                            <agProdChange>-0.010477</agProdChange>
                        </period>
                        <period year="2050">
                            <agProdChange>0.005245</agProdChange>
                        </period>
                        <period year="2055">
                            <agProdChange>-0.011553</agProdChange>
                        </period>
                        <period year="2060">
                            <agProdChange>-0.000566</agProdChange>
                        </period>
                        <period year="2065">
                            <agProdChange>0.003964</agProdChange>
                        </period>
                        <period year="2070">
                            <agProdChange>0.007765</agProdChange>
                        </period>
                        <period year="2075">
                            <agProdChange>0.000797</agProdChange>
                        </period>
                        <period year="2080">
                            <agProdChange>-0.009771</agProdChange>
                        </period>
                        <period year="2085">
                            <agProdChange>0.023909</agProdChange>
                        </period>
                        <period year="2090">
                            <agProdChange>0.008588</agProdChange>
                        </period>
                        <period year="2095">
                            <agProdChange>0.00123</agProdChange>
                        </period>
                        <period year="2100">
                            <agProdChange>-0.004295</agProdChange>
                        </period>
                    </AgProductionTechnology>
                    <AgProductionTechnology name="Corn_ArkWhtRedR_RFD_lo">
                        <period year="2015">
                            <agProdChange>0.010014</agProdChange>
                        </period>
                        <period year="2020">
                            <agProdChange>0.012988</agProdChange>
                        </period>
                        <period year="2025">
                            <agProdChange>0.003892</agProdChange>
                        </period>
                        <period year="2030">
                            <agProdChange>0.004637</agProdChange>
                        </period>
                        <period year="2035">
                            <agProdChange>-0.002219</agProdChange>
                        </period>
                        <period year="2040">
                            <agProdChange>0.007803</agProdChange>
                        </period>
                        <period year="2045">
                            <agProdChange>-0.010477</agProdChange>
                        </period>
                        <period year="2050">
                            <agProdChange>0.005245</agProdChange>
                        </period>
                        <period year="2055">
                            <agProdChange>-0.011553</agProdChange>
                        </period>
                        <period year="2060">
                            <agProdChange>-0.000566</agProdChange>
                        </period>
                        <period year="2065">
                            <agProdChange>0.003964</agProdChange>
                        </period>
                        <period year="2070">
                            <agProdChange>0.007765</agProdChange>
                        </period>
                        <period year="2075">
                            <agProdChange>0.000797</agProdChange>
                        </period>
                        <period year="2080">
                            <agProdChange>-0.009771</agProdChange>
                        </period>
                        <period year="2085">
                            <agProdChange>0.023909</agProdChange>
                        </period>
                        <period year="2090">
                            <agProdChange>0.008588</agProdChange>
                        </period>
                        <period year="2095">
                            <agProdChange>0.00123</agProdChange>
                        </period>
                        <period year="2100">
                            <agProdChange>-0.004295</agProdChange>
                        </period>
                    </AgProductionTechnology>
                </AgSupplySubsector>
                <AgSupplySubsector name="Corn_TexasCst">
                    <AgProductionTechnology name="Corn_TexasCst_IRR_hi">
                        <period year="2015">
                            <agProdChange>0.003607</agProdChange>
                        </period>
                        <period year="2020">
                            <agProdChange>0.003481</agProdChange>
                        </period>
                        <period year="2025">
                            <agProdChange>0.003206</agProdChange>
                        </period>
                        <period year="2030">
                            <agProdChange>-0.000198</agProdChange>
                        </period>
                        <period year="2035">
                            <agProdChange>0.00094</agProdChange>
                        </period>
                        <period year="2040">
                            <agProdChange>0.001205</agProdChange>
                        </period>
                        <period year="2045">
                            <agProdChange>-0.002377</agProdChange>
                        </period>
                        <period year="2050">
                            <agProdChange>0.000704</agProdChange>
                        </period>
                        <period year="2055">
                            <agProdChange>-0.004145</agProdChange>
                        </period>
                        <period year="2060">
                            <agProdChange>-0.001808</agProdChange>
                        </period>
                        <period year="2065">
                            <agProdChange>-0.001267</agProdChange>
                        </period>
                        <period year="2070">
                            <agProdChange>-0.002741</agProdChange>
                        </period>
                        <period year="2075">
                            <agProdChange>-0.002736</agProdChange>
                        </period>
                        <period year="2080">
                            <agProdChange>-0.003961</agProdChange>
                        </period>
                        <period year="2085">
                            <agProdChange>-0.000276</agProdChange>
                        </period>
                        <period year="2090">
                            <agProdChange>0.000824</agProdChange>
                        </period>
                        <period year="2095">
                            <agProdChange>-0.001481</agProdChange>
                        </period>
                        <period year="2100">
                            <agProdChange>-0.001777</agProdChange>
                        </period>
                    </AgProductionTechnology>
                    <AgProductionTechnology name="Corn_TexasCst_IRR_lo">
                        <period year="2015">
                            <agProdChange>0.003607</agProdChange>
                        </period>
                        <period year="2020">
                            <agProdChange>0.003481</agProdChange>
                        </period>
                        <period year="2025">
                            <agProdChange>0.003206</agProdChange>
                        </period>
                        <period year="2030">
                            <agProdChange>-0.000198</agProdChange>
                        </period>
                        <period year="2035">
                            <agProdChange>0.00094</agProdChange>
                        </period>
                        <period year="2040">
                            <agProdChange>0.001205</agProdChange>
                        </period>
                        <period year="2045">
                            <agProdChange>-0.002377</agProdChange>
                        </period>
                        <period year="2050">
                            <agProdChange>0.000704</agProdChange>
                        </period>
                        <period year="2055">
                            <agProdChange>-0.004145</agProdChange>
                        </period>
                        <period year="2060">
                            <agProdChange>-0.001808</agProdChange>
                        </period>
                        <period year="2065">
                            <agProdChange>-0.001267</agProdChange>
                        </period>
                        <period year="2070">
                            <agProdChange>-0.002741</agProdChange>
                        </period>
                        <period year="2075">
                            <agProdChange>-0.002736</agProdChange>
                        </period>
                        <period year="2080">
                            <agProdChange>-0.003961</agProdChange>
                        </period>
                        <period year="2085">
                            <agProdChange>-0.000276</agProdChange>
                        </period>
                        <period year="2090">
                            <agProdChange>0.000824</agProdChange>
                        </period>
                        <period year="2095">
                            <agProdChange>-0.001481</agProdChange>
                        </period>
                        <period year="2100">
                            <agProdChange>-0.001777</agProdChange>
                        </period>
                    </AgProductionTechnology>
                    <AgProductionTechnology name="Corn_TexasCst_RFD_hi">
                        <period year="2015">
                            <agProdChange>0.020139</agProdChange>
                        </period>
                        <period year="2020">
                            <agProdChange>0.013</agProdChange>
                        </period>
                        <period year="2025">
                            <agProdChange>0.018222</agProdChange>
                        </period>
                        <period year="2030">
                            <agProdChange>0.003361</agProdChange>
                        </period>
                        <period year="2035">
                            <agProdChange>0.00821</agProdChange>
                        </period>
                        <period year="2040">
                            <agProdChange>0.008404</agProdChange>
                        </period>
                        <period year="2045">
                            <agProdChange>-0.004715</agProdChange>
                        </period>
                        <period year="2050">
                            <agProdChange>0.016079</agProdChange>
                        </period>
                        <period year="2055">
                            <agProdChange>-0.022244</agProdChange>
                        </period>
                        <period year="2060">
                            <agProdChange>-0.012976</agProdChange>
                        </period>
                        <period year="2065">
                            <agProdChange>0.002445</agProdChange>
                        </period>
                        <period year="2070">
                            <agProdChange>0.005831</agProdChange>
                        </period>
                        <period year="2075">
                            <agProdChange>-0.004775</agProdChange>
                        </period>
                        <period year="2080">
                            <agProdChange>-0.01861</agProdChange>
                        </period>
                        <period year="2085">
                            <agProdChange>0.018664</agProdChange>
                        </period>
                        <period year="2090">
                            <agProdChange>0.010851</agProdChange>
                        </period>
                        <period year="2095">
                            <agProdChange>-0.006534</agProdChange>
                        </period>
                        <period year="2100">
                            <agProdChange>-0.015985</agProdChange>
                        </period>
                    </AgProductionTechnology>
                    <AgProductionTechnology name="Corn_TexasCst_RFD_lo">
                        <period year="2015">
                            <agProdChange>0.020139</agProdChange>
                        </period>
                        <period year="2020">
                            <agProdChange>0.013</agProdChange>
                        </period>
                        <period year="2025">
                            <agProdChange>0.018222</agProdChange>
                        </period>
                        <period year="2030">
                            <agProdChange>0.003361</agProdChange>
                        </period>
                        <period year="2035">
                            <agProdChange>0.00821</agProdChange>
                        </period>
                        <period year="2040">
                            <agProdChange>0.008404</agProdChange>
                        </period>
                        <period year="2045">
                            <agProdChange>-0.004715</agProdChange>
                        </period>
                        <period year="2050">
                            <agProdChange>0.016079</agProdChange>
                        </period>
                        <period year="2055">
                            <agProdChange>-0.022244</agProdChange>
                        </period>
                        <period year="2060">
                            <agProdChange>-0.012976</agProdChange>
                        </period>
                        <period year="2065">
                            <agProdChange>0.002445</agProdChange>
                        </period>
                        <period year="2070">
                            <agProdChange>0.005831</agProdChange>
                        </period>
                        <period year="2075">
                            <agProdChange>-0.004775</agProdChange>
                        </period>
                        <period year="2080">
                            <agProdChange>-0.01861</agProdChange>
                        </period>
                        <period year="2085">
                            <agProdChange>0.018664</agProdChange>
                        </period>
                        <period year="2090">
                            <agProdChange>0.010851</agProdChange>
                        </period>
                        <period year="2095">
                            <agProdChange>-0.006534</agProdChange>
                        </period>
                        <period year="2100">
                            <agProdChange>-0.015985</agProdChange>
                        </period>
                    </AgProductionTechnology>
                </AgSupplySubsector>
                <AgSupplySubsector name="Corn_UsaCstSE">
                    <AgProductionTechnology name="Corn_UsaCstSE_IRR_hi">
                        <period year="2015">
                            <agProdChange>0.003981</agProdChange>
                        </period>
                        <period year="2020">
                            <agProdChange>0.003147</agProdChange>
                        </period>
                        <period year="2025">
                            <agProdChange>0.003516</agProdChange>
                        </period>
                        <period year="2030">
                            <agProdChange>0.001813</agProdChange>
                        </period>
                        <period year="2035">
                            <agProdChange>0.002704</agProdChange>
                        </period>
                        <period year="2040">
                            <agProdChange>0.001245</agProdChange>
                        </period>
                        <period year="2045">
                            <agProdChange>0.001963</agProdChange>
                        </period>
                        <period year="2050">
                            <agProdChange>0.001151</agProdChange>
                        </period>
                        <period year="2055">
                            <agProdChange>0.00053</agProdChange>
                        </period>
                        <period year="2060">
                            <agProdChange>-0.000401</agProdChange>
                        </period>
                        <period year="2065">
                            <agProdChange>0.000811</agProdChange>
                        </period>
                        <period year="2070">
                            <agProdChange>-0.00057</agProdChange>
                        </period>
                        <period year="2075">
                            <agProdChange>-0.000298</agProdChange>
                        </period>
                        <period year="2080">
                            <agProdChange>-0.000107</agProdChange>
                        </period>
                        <period year="2085">
                            <agProdChange>-0.002766</agProdChange>
                        </period>
                        <period year="2090">
                            <agProdChange>0.000825</agProdChange>
                        </period>
                        <period year="2095">
                            <agProdChange>-0.001714</agProdChange>
                        </period>
                        <period year="2100">
                            <agProdChange>-0.000528</agProdChange>
                        </period>
                    </AgProductionTechnology>
                    <AgProductionTechnology name="Corn_UsaCstSE_IRR_lo">
                        <period year="2015">
                            <agProdChange>0.003981</agProdChange>
                        </period>
                        <period year="2020">
                            <agProdChange>0.003147</agProdChange>
                        </period>
                        <period year="2025">
                            <agProdChange>0.003516</agProdChange>
                        </period>
                        <period year="2030">
                            <agProdChange>0.001813</agProdChange>
                        </period>
                        <period year="2035">
                            <agProdChange>0.002704</agProdChange>
                        </period>
                        <period year="2040">
                            <agProdChange>0.001245</agProdChange>
                        </period>
                        <period year="2045">
                            <agProdChange>0.001963</agProdChange>
                        </period>
                        <period year="2050">
                            <agProdChange>0.001151</agProdChange>
                        </period>
                        <period year="2055">
                            <agProdChange>0.00053</agProdChange>
                        </period>
                        <period year="2060">
                            <agProdChange>-0.000401</agProdChange>
                        </period>
                        <period year="2065">
                            <agProdChange>0.000811</agProdChange>
                        </period>
                        <period year="2070">
                            <agProdChange>-0.00057</agProdChange>
                        </period>
                        <period year="2075">
                            <agProdChange>-0.000298</agProdChange>
                        </period>
                        <period year="2080">
                            <agProdChange>-0.000107</agProdChange>
                        </period>
                        <period year="2085">
                            <agProdChange>-0.002766</agProdChange>
                        </period>
                        <period year="2090">
                            <agProdChange>0.000825</agProdChange>
                        </period>
                        <period year="2095">
                            <agProdChange>-0.001714</agProdChange>
                        </period>
                        <period year="2100">
                            <agProdChange>-0.000528</agProdChange>
                        </period>
                    </AgProductionTechnology>
                    <AgProductionTechnology name="Corn_UsaCstSE_RFD_hi">
                        <period year="2015">
                            <agProdChange>0.00787</agProdChange>
                        </period>
                        <period year="2020">
                            <agProdChange>0.004471</agProdChange>
                        </period>
                        <period year="2025">
                            <agProdChange>0.004021</agProdChange>
                        </period>
                        <period year="2030">
                            <agProdChange>0.006992</agProdChange>
                        </period>
                        <period year="2035">
                            <agProdChange>-0.001029</agProdChange>
                        </period>
                        <period year="2040">
                            <agProdChange>0.002631</agProdChange>
                        </period>
                        <period year="2045">
                            <agProdChange>-0.000403</agProdChange>
                        </period>
                        <period year="2050">
                            <agProdChange>0.004541</agProdChange>
                        </period>
                        <period year="2055">
                            <agProdChange>-0.001691</agProdChange>
                        </period>
                        <period year="2060">
                            <agProdChange>0.001068</agProdChange>
                        </period>
                        <period year="2065">
                            <agProdChange>0.002535</agProdChange>
                        </period>
                        <period year="2070">
                            <agProdChange>-0.001015</agProdChange>
                        </period>
                        <period year="2075">
                            <agProdChange>0.00093</agProdChange>
                        </period>
                        <period year="2080">
                            <agProdChange>-0.00152</agProdChange>
                        </period>
                        <period year="2085">
                            <agProdChange>0.003356</agProdChange>
                        </period>
                        <period year="2090">
                            <agProdChange>0.00281</agProdChange>
                        </period>
                        <period year="2095">
                            <agProdChange>-0.002892</agProdChange>
                        </period>
                        <period year="2100">
                            <agProdChange>0.001688</agProdChange>
                        </period>
                    </AgProductionTechnology>
                    <AgProductionTechnology name="Corn_UsaCstSE_RFD_lo">
                        <period year="2015">
                            <agProdChange>0.00787</agProdChange>
                        </period>
                        <period year="2020">
                            <agProdChange>0.004471</agProdChange>
                        </period>
                        <period year="2025">
                            <agProdChange>0.004021</agProdChange>
                        </period>
                        <period year="2030">
                            <agProdChange>0.006992</agProdChange>
                        </period>
                        <period year="2035">
                            <agProdChange>-0.001029</agProdChange>
                        </period>
                        <period year="2040">
                            <agProdChange>0.002631</agProdChange>
                        </period>
                        <period year="2045">
                            <agProdChange>-0.000403</agProdChange>
                        </period>
                        <period year="2050">
                            <agProdChange>0.004541</agProdChange>
                        </period>
                        <period year="2055">
                            <agProdChange>-0.001691</agProdChange>
                        </period>
                        <period year="2060">
                            <agProdChange>0.001068</agProdChange>
                        </period>
                        <period year="2065">
                            <agProdChange>0.002535</agProdChange>
                        </period>
                        <period year="2070">
                            <agProdChange>-0.001015</agProdChange>
                        </period>
                        <period year="2075">
                            <agProdChange>0.00093</agProdChange>
                        </period>
                        <period year="2080">
                            <agProdChange>-0.00152</agProdChange>
                        </period>
                        <period year="2085">
                            <agProdChange>0.003356</agProdChange>
                        </period>
                        <period year="2090">
                            <agProdChange>0.00281</agProdChange>
                        </period>
                        <period year="2095">
                            <agProdChange>-0.002892</agProdChange>
                        </period>
                        <period year="2100">
                            <agProdChange>0.001688</agProdChange>
                        </period>
                    </AgProductionTechnology>
                </AgSupplySubsector>
                <AgSupplySubsector name="Corn_GreatLakes">
                    <AgProductionTechnology name="Corn_GreatLakes_IRR_hi">
                        <period year="2015">
                            <agProdChange>0.003393</agProdChange>
                        </period>
                        <period year="2020">
                            <agProdChange>0.00421</agProdChange>
                        </period>
                        <period year="2025">
                            <agProdChange>0.002408</agProdChange>
                        </period>
                        <period year="2030">
                            <agProdChange>0.002077</agProdChange>
                        </period>
                        <period year="2035">
                            <agProdChange>0.001459</agProdChange>
                        </period>
                        <period year="2040">
                            <agProdChange>-0.00014</agProdChange>
                        </period>
                        <period year="2045">
                            <agProdChange>1.4e-05</agProdChange>
                        </period>
                        <period year="2050">
                            <agProdChange>-0.000158</agProdChange>
                        </period>
                        <period year="2055">
                            <agProdChange>0.000153</agProdChange>
                        </period>
                        <period year="2060">
                            <agProdChange>-8.4e-05</agProdChange>
                        </period>
                        <period year="2065">
                            <agProdChange>-0.000395</agProdChange>
                        </period>
                        <period year="2070">
                            <agProdChange>-0.00079</agProdChange>
                        </period>
                        <period year="2075">
                            <agProdChange>-0.000769</agProdChange>
                        </period>
                        <period year="2080">
                            <agProdChange>-0.002012</agProdChange>
                        </period>
                        <period year="2085">
                            <agProdChange>-0.001069</agProdChange>
                        </period>
                        <period year="2090">
                            <agProdChange>0.000592</agProdChange>
                        </period>
                        <period year="2095">
                            <agProdChange>1.3e-05</agProdChange>
                        </period>
                        <period year="2100">
                            <agProdChange>-0.001751</agProdChange>
                        </period>
                    </AgProductionTechnology>
                    <AgProductionTechnology name="Corn_GreatLakes_IRR_lo">
                        <period year="2015">
                            <agProdChange>0.003393</agProdChange>
                        </period>
                        <period year="2020">
                            <agProdChange>0.00421</agProdChange>
                        </period>
                        <period year="2025">
                            <agProdChange>0.002408</agProdChange>
                        </period>
                        <period year="2030">
                            <agProdChange>0.002077</agProdChange>
                        </period>
                        <period year="2035">
                            <agProdChange>0.001459</agProdChange>
                        </period>
                        <period year="2040">
                            <agProdChange>-0.00014</agProdChange>
                        </period>
                        <period year="2045">
                            <agProdChange>1.4e-05</agProdChange>
                        </period>
                        <period year="2050">
                            <agProdChange>-0.000158</agProdChange>
                        </period>
                        <period year="2055">
                            <agProdChange>0.000153</agProdChange>
                        </period>
                        <period year="2060">
                            <agProdChange>-8.4e-05</agProdChange>
                        </period>
                        <period year="2065">
                            <agProdChange>-0.000395</agProdChange>
                        </period>
                        <period year="2070">
                            <agProdChange>-0.00079</agProdChange>
                        </period>
                        <period year="2075">
                            <agProdChange>-0.000769</agProdChange>
                        </period>
                        <period year="2080">
                            <agProdChange>-0.002012</agProdChange>
                        </period>
                        <period year="2085">
                            <agProdChange>-0.001069</agProdChange>
                        </period>
                        <period year="2090">
                            <agProdChange>0.000592</agProdChange>
                        </period>
                        <period year="2095">
                            <agProdChange>1.3e-05</agProdChange>
                        </period>
                        <period year="2100">
                            <agProdChange>-0.001751</agProdChange>
                        </period>
                    </AgProductionTechnology>
                    <AgProductionTechnology name="Corn_GreatLakes_RFD_hi">
                        <period year="2015">
                            <agProdChange>0.006136</agProdChange>
                        </period>
                        <period year="2020">
                            <agProdChange>0.004461</agProdChange>
                        </period>
                        <period year="2025">
                            <agProdChange>0.005595</agProdChange>
                        </period>
                        <period year="2030">
                            <agProdChange>0.007557</agProdChange>
                        </period>
                        <period year="2035">
                            <agProdChange>0.001845</agProdChange>
                        </period>
                        <period year="2040">
                            <agProdChange>-0.001058</agProdChange>
                        </period>
                        <period year="2045">
                            <agProdChange>0.000619</agProdChange>
                        </period>
                        <period year="2050">
                            <agProdChange>0.003034</agProdChange>
                        </period>
                        <period year="2055">
                            <agProdChange>0.002883</agProdChange>
                        </period>
                        <period year="2060">
                            <agProdChange>0.000866</agProdChange>
                        </period>
                        <period year="2065">
                            <agProdChange>0.002943</agProdChange>
                        </period>
                        <period year="2070">
                            <agProdChange>0.001489</agProdChange>
                        </period>
                        <period year="2075">
                            <agProdChange>0.001482</agProdChange>
                        </period>
                        <period year="2080">
                            <agProdChange>0.001003</agProdChange>
                        </period>
                        <period year="2085">
                            <agProdChange>-0.001053</agProdChange>
                        </period>
                        <period year="2090">
                            <agProdChange>6.4e-05</agProdChange>
                        </period>
                        <period year="2095">
                            <agProdChange>0.000192</agProdChange>
                        </period>
                        <period year="2100">
                            <agProdChange>0.001559</agProdChange>
                        </period>
                    </AgProductionTechnology>
                    <AgProductionTechnology name="Corn_GreatLakes_RFD_lo">
                        <period year="2015">
                            <agProdChange>0.006136</agProdChange>
                        </period>
                        <period year="2020">
                            <agProdChange>0.004461</agProdChange>
                        </period>
                        <period year="2025">
                            <agProdChange>0.005595</agProdChange>
                        </period>
                        <period year="2030">
                            <agProdChange>0.007557</agProdChange>
                        </period>
                        <period year="2035">
                            <agProdChange>0.001845</agProdChange>
                        </period>
                        <period year="2040">
                            <agProdChange>-0.001058</agProdChange>
                        </period>
                        <period year="2045">
                            <agProdChange>0.000619</agProdChange>
                        </period>
                        <period year="2050">
                            <agProdChange>0.003034</agProdChange>
                        </period>
                        <period year="2055">
                            <agProdChange>0.002883</agProdChange>
                        </period>
                        <period year="2060">
                            <agProdChange>0.000866</agProdChange>
                        </period>
                        <period year="2065">
                            <agProdChange>0.002943</agProdChange>
                        </period>
                        <period year="2070">
                            <agProdChange>0.001489</agProdChange>
                        </period>
                        <period year="2075">
                            <agProdChange>0.001482</agProdChange>
                        </period>
                        <period year="2080">
                            <agProdChange>0.001003</agProdChange>
                        </period>
                        <period year="2085">
                            <agProdChange>-0.001053</agProdChange>
                        </period>
                        <period year="2090">
                            <agProdChange>6.4e-05</agProdChange>
                        </period>
                        <period year="2095">
                            <agProdChange>0.000192</agProdChange>
                        </period>
                        <period year="2100">
                            <agProdChange>0.001559</agProdChange>
                        </period>
                    </AgProductionTechnology>
                </AgSupplySubsector>
                <AgSupplySubsector name="Corn_OhioR">
                    <AgProductionTechnology name="Corn_OhioR_IRR_hi">
                        <period year="2015">
                            <agProdChange>0.00372</agProdChange>
                        </period>
                        <period year="2020">
                            <agProdChange>0.00348</agProdChange>
                        </period>
                        <period year="2025">
                            <agProdChange>0.001691</agProdChange>
                        </period>
                        <period year="2030">
                            <agProdChange>0.001264</agProdChange>
                        </period>
                        <period year="2035">
                            <agProdChange>0.000796</agProdChange>
                        </period>
                        <period year="2040">
                            <agProdChange>-1.7e-05</agProdChange>
                        </period>
                        <period year="2045">
                            <agProdChange>-0.001363</agProdChange>
                        </period>
                        <period year="2050">
                            <agProdChange>0.00014</agProdChange>
                        </period>
                        <period year="2055">
                            <agProdChange>-0.000391</agProdChange>
                        </period>
                        <period year="2060">
                            <agProdChange>-0.00114</agProdChange>
                        </period>
                        <period year="2065">
                            <agProdChange>-0.000463</agProdChange>
                        </period>
                        <period year="2070">
                            <agProdChange>-0.001376</agProdChange>
                        </period>
                        <period year="2075">
                            <agProdChange>-0.001647</agProdChange>
                        </period>
                        <period year="2080">
                            <agProdChange>-0.002852</agProdChange>
                        </period>
                        <period year="2085">
                            <agProdChange>-0.001295</agProdChange>
                        </period>
                        <period year="2090">
                            <agProdChange>0.001557</agProdChange>
                        </period>
                        <period year="2095">
                            <agProdChange>-0.000987</agProdChange>
                        </period>
                        <period year="2100">
                            <agProdChange>-0.001374</agProdChange>
                        </period>
                    </AgProductionTechnology>
                    <AgProductionTechnology name="Corn_OhioR_IRR_lo">
                        <period year="2015">
                            <agProdChange>0.00372</agProdChange>
[truncated: 45,744,012 more chars]
