# Supplementary material for: The domestic and international implications of future climate for U.S. agriculture in GCAM
Source: PLoS One. 2020 Aug 28;15(8):e0237918. doi: 10.1371/journal.pone.0237918 (PMC7455037; doi:10.1371/journal.pone.0237918)
Supplement: S2 Data — (ZIP) [file pone.0237918.s010.zip › scenariofiles/ag_yield_xml/ag_prodchange_rcp8p5_hadgem2_lpjml_international.xml]

<?xml version="1.0" encoding="UTF-8"?>
<scenario>
    <world>
        <region name="USA">
            <AgSupplySector name="Root_Tuber">
                <AgSupplySubsector name="Root_Tuber_NelsonR">
                    <AgProductionTechnology name="Root_Tuber_NelsonR_IRR_hi">
                        <period year="2015">
                            <agProdChange>0.0019</agProdChange>
                        </period>
                        <period year="2020">
                            <agProdChange>0.0019</agProdChange>
                        </period>
                        <period year="2025">
                            <agProdChange>0.0019</agProdChange>
                        </period>
                        <period year="2030">
                            <agProdChange>0.0018</agProdChange>
                        </period>
                        <period year="2035">
                            <agProdChange>0.0019</agProdChange>
                        </period>
                        <period year="2040">
                            <agProdChange>0.0019</agProdChange>
                        </period>
                        <period year="2045">
                            <agProdChange>0.0019</agProdChange>
                        </period>
                        <period year="2050">
                            <agProdChange>0.0018</agProdChange>
                        </period>
                        <period year="2055">
                            <agProdChange>0.002</agProdChange>
                        </period>
                        <period year="2060">
                            <agProdChange>0.002</agProdChange>
                        </period>
                        <period year="2065">
                            <agProdChange>0.002</agProdChange>
                        </period>
                        <period year="2070">
                            <agProdChange>0.0018</agProdChange>
                        </period>
                        <period year="2075">
                            <agProdChange>0.0017</agProdChange>
                        </period>
                        <period year="2080">
                            <agProdChange>0.0015</agProdChange>
                        </period>
                        <period year="2085">
                            <agProdChange>0.0013</agProdChange>
                        </period>
                        <period year="2090">
                            <agProdChange>0.0012</agProdChange>
                        </period>
                        <period year="2095">
                            <agProdChange>0.001</agProdChange>
                        </period>
                        <period year="2100">
                            <agProdChange>0.001</agProdChange>
                        </period>
                    </AgProductionTechnology>
                    <AgProductionTechnology name="Root_Tuber_NelsonR_IRR_lo">
                        <period year="2015">
                            <agProdChange>0.0019</agProdChange>
                        </period>
                        <period year="2020">
                            <agProdChange>0.0019</agProdChange>
                        </period>
                        <period year="2025">
                            <agProdChange>0.0019</agProdChange>
                        </period>
                        <period year="2030">
                            <agProdChange>0.0018</agProdChange>
                        </period>
                        <period year="2035">
                            <agProdChange>0.0019</agProdChange>
                        </period>
                        <period year="2040">
                            <agProdChange>0.0019</agProdChange>
                        </period>
                        <period year="2045">
                            <agProdChange>0.0019</agProdChange>
                        </period>
                        <period year="2050">
                            <agProdChange>0.0018</agProdChange>
                        </period>
                        <period year="2055">
                            <agProdChange>0.002</agProdChange>
                        </period>
                        <period year="2060">
                            <agProdChange>0.002</agProdChange>
                        </period>
                        <period year="2065">
                            <agProdChange>0.002</agProdChange>
                        </period>
                        <period year="2070">
                            <agProdChange>0.0018</agProdChange>
                        </period>
                        <period year="2075">
                            <agProdChange>0.0017</agProdChange>
                        </period>
                        <period year="2080">
                            <agProdChange>0.0015</agProdChange>
                        </period>
                        <period year="2085">
                            <agProdChange>0.0013</agProdChange>
                        </period>
                        <period year="2090">
                            <agProdChange>0.0012</agProdChange>
                        </period>
                        <period year="2095">
                            <agProdChange>0.001</agProdChange>
                        </period>
                        <period year="2100">
                            <agProdChange>0.001</agProdChange>
                        </period>
                    </AgProductionTechnology>
                    <AgProductionTechnology name="Root_Tuber_NelsonR_RFD_hi">
                        <period year="2015">
                            <agProdChange>0.0019</agProdChange>
                        </period>
                        <period year="2020">
                            <agProdChange>0.0019</agProdChange>
                        </period>
                        <period year="2025">
                            <agProdChange>0.0019</agProdChange>
                        </period>
                        <period year="2030">
                            <agProdChange>0.0018</agProdChange>
                        </period>
                        <period year="2035">
                            <agProdChange>0.0019</agProdChange>
                        </period>
                        <period year="2040">
                            <agProdChange>0.0019</agProdChange>
                        </period>
                        <period year="2045">
                            <agProdChange>0.0019</agProdChange>
                        </period>
                        <period year="2050">
                            <agProdChange>0.0018</agProdChange>
                        </period>
                        <period year="2055">
                            <agProdChange>0.002</agProdChange>
                        </period>
                        <period year="2060">
                            <agProdChange>0.002</agProdChange>
                        </period>
                        <period year="2065">
                            <agProdChange>0.002</agProdChange>
                        </period>
                        <period year="2070">
                            <agProdChange>0.0018</agProdChange>
                        </period>
                        <period year="2075">
                            <agProdChange>0.0017</agProdChange>
                        </period>
                        <period year="2080">
                            <agProdChange>0.0015</agProdChange>
                        </period>
                        <period year="2085">
                            <agProdChange>0.0013</agProdChange>
                        </period>
                        <period year="2090">
                            <agProdChange>0.0012</agProdChange>
                        </period>
                        <period year="2095">
                            <agProdChange>0.001</agProdChange>
                        </period>
                        <period year="2100">
                            <agProdChange>0.001</agProdChange>
                        </period>
                    </AgProductionTechnology>
                    <AgProductionTechnology name="Root_Tuber_NelsonR_RFD_lo">
                        <period year="2015">
                            <agProdChange>0.0019</agProdChange>
                        </period>
                        <period year="2020">
                            <agProdChange>0.0019</agProdChange>
                        </period>
                        <period year="2025">
                            <agProdChange>0.0019</agProdChange>
                        </period>
                        <period year="2030">
                            <agProdChange>0.0018</agProdChange>
                        </period>
                        <period year="2035">
                            <agProdChange>0.0019</agProdChange>
                        </period>
                        <period year="2040">
                            <agProdChange>0.0019</agProdChange>
                        </period>
                        <period year="2045">
                            <agProdChange>0.0019</agProdChange>
                        </period>
                        <period year="2050">
                            <agProdChange>0.0018</agProdChange>
                        </period>
                        <period year="2055">
                            <agProdChange>0.002</agProdChange>
                        </period>
                        <period year="2060">
                            <agProdChange>0.002</agProdChange>
                        </period>
                        <period year="2065">
                            <agProdChange>0.002</agProdChange>
                        </period>
                        <period year="2070">
                            <agProdChange>0.0018</agProdChange>
                        </period>
                        <period year="2075">
                            <agProdChange>0.0017</agProdChange>
                        </period>
                        <period year="2080">
                            <agProdChange>0.0015</agProdChange>
                        </period>
                        <period year="2085">
                            <agProdChange>0.0013</agProdChange>
                        </period>
                        <period year="2090">
                            <agProdChange>0.0012</agProdChange>
                        </period>
                        <period year="2095">
                            <agProdChange>0.001</agProdChange>
                        </period>
                        <period year="2100">
                            <agProdChange>0.001</agProdChange>
                        </period>
                    </AgProductionTechnology>
                </AgSupplySubsector>
                <AgSupplySubsector name="Root_Tuber_FraserR">
                    <AgProductionTechnology name="Root_Tuber_FraserR_IRR_hi">
                        <period year="2015">
                            <agProdChange>0.0019</agProdChange>
                        </period>
                        <period year="2020">
                            <agProdChange>0.0019</agProdChange>
                        </period>
                        <period year="2025">
                            <agProdChange>0.0019</agProdChange>
                        </period>
                        <period year="2030">
                            <agProdChange>0.0018</agProdChange>
                        </period>
                        <period year="2035">
                            <agProdChange>0.0019</agProdChange>
                        </period>
                        <period year="2040">
                            <agProdChange>0.0019</agProdChange>
                        </period>
                        <period year="2045">
                            <agProdChange>0.0019</agProdChange>
                        </period>
                        <period year="2050">
                            <agProdChange>0.0018</agProdChange>
                        </period>
                        <period year="2055">
                            <agProdChange>0.002</agProdChange>
                        </period>
                        <period year="2060">
                            <agProdChange>0.002</agProdChange>
                        </period>
                        <period year="2065">
                            <agProdChange>0.002</agProdChange>
                        </period>
                        <period year="2070">
                            <agProdChange>0.0018</agProdChange>
                        </period>
                        <period year="2075">
                            <agProdChange>0.0017</agProdChange>
                        </period>
                        <period year="2080">
                            <agProdChange>0.0015</agProdChange>
                        </period>
                        <period year="2085">
                            <agProdChange>0.0013</agProdChange>
                        </period>
                        <period year="2090">
                            <agProdChange>0.0012</agProdChange>
                        </period>
                        <period year="2095">
                            <agProdChange>0.001</agProdChange>
                        </period>
                        <period year="2100">
                            <agProdChange>0.001</agProdChange>
                        </period>
                    </AgProductionTechnology>
                    <AgProductionTechnology name="Root_Tuber_FraserR_IRR_lo">
                        <period year="2015">
                            <agProdChange>0.0019</agProdChange>
                        </period>
                        <period year="2020">
                            <agProdChange>0.0019</agProdChange>
                        </period>
                        <period year="2025">
                            <agProdChange>0.0019</agProdChange>
                        </period>
                        <period year="2030">
                            <agProdChange>0.0018</agProdChange>
                        </period>
                        <period year="2035">
                            <agProdChange>0.0019</agProdChange>
                        </period>
                        <period year="2040">
                            <agProdChange>0.0019</agProdChange>
                        </period>
                        <period year="2045">
                            <agProdChange>0.0019</agProdChange>
                        </period>
                        <period year="2050">
                            <agProdChange>0.0018</agProdChange>
                        </period>
                        <period year="2055">
                            <agProdChange>0.002</agProdChange>
                        </period>
                        <period year="2060">
                            <agProdChange>0.002</agProdChange>
                        </period>
                        <period year="2065">
                            <agProdChange>0.002</agProdChange>
                        </period>
                        <period year="2070">
                            <agProdChange>0.0018</agProdChange>
                        </period>
                        <period year="2075">
                            <agProdChange>0.0017</agProdChange>
                        </period>
                        <period year="2080">
                            <agProdChange>0.0015</agProdChange>
                        </period>
                        <period year="2085">
                            <agProdChange>0.0013</agProdChange>
                        </period>
                        <period year="2090">
                            <agProdChange>0.0012</agProdChange>
                        </period>
                        <period year="2095">
                            <agProdChange>0.001</agProdChange>
                        </period>
                        <period year="2100">
                            <agProdChange>0.001</agProdChange>
                        </period>
                    </AgProductionTechnology>
                    <AgProductionTechnology name="Root_Tuber_FraserR_RFD_hi">
                        <period year="2015">
                            <agProdChange>0.001</agProdChange>
                        </period>
                        <period year="2020">
                            <agProdChange>0.002</agProdChange>
                        </period>
                        <period year="2025">
                            <agProdChange>0.002</agProdChange>
                        </period>
                        <period year="2030">
                            <agProdChange>0.002</agProdChange>
                        </period>
                        <period year="2035">
                            <agProdChange>0.002</agProdChange>
                        </period>
                        <period year="2040">
                            <agProdChange>0.002</agProdChange>
                        </period>
                        <period year="2045">
                            <agProdChange>0.002</agProdChange>
                        </period>
                        <period year="2050">
                            <agProdChange>0.002</agProdChange>
                        </period>
                        <period year="2055">
                            <agProdChange>0.002</agProdChange>
                        </period>
                        <period year="2060">
                            <agProdChange>0.002</agProdChange>
                        </period>
                        <period year="2065">
                            <agProdChange>0.002</agProdChange>
                        </period>
                        <period year="2070">
                            <agProdChange>0.0018</agProdChange>
                        </period>
                        <period year="2075">
                            <agProdChange>0.0017</agProdChange>
                        </period>
                        <period year="2080">
                            <agProdChange>0.0015</agProdChange>
                        </period>
                        <period year="2085">
                            <agProdChange>0.0013</agProdChange>
                        </period>
                        <period year="2090">
                            <agProdChange>0.0012</agProdChange>
                        </period>
                        <period year="2095">
                            <agProdChange>0.001</agProdChange>
                        </period>
                        <period year="2100">
                            <agProdChange>0.001</agProdChange>
                        </period>
                    </AgProductionTechnology>
                    <AgProductionTechnology name="Root_Tuber_FraserR_RFD_lo">
                        <period year="2015">
                            <agProdChange>0.001</agProdChange>
                        </period>
                        <period year="2020">
                            <agProdChange>0.002</agProdChange>
                        </period>
                        <period year="2025">
                            <agProdChange>0.002</agProdChange>
                        </period>
                        <period year="2030">
                            <agProdChange>0.002</agProdChange>
                        </period>
                        <period year="2035">
                            <agProdChange>0.002</agProdChange>
                        </period>
                        <period year="2040">
                            <agProdChange>0.002</agProdChange>
                        </period>
                        <period year="2045">
                            <agProdChange>0.002</agProdChange>
                        </period>
                        <period year="2050">
                            <agProdChange>0.002</agProdChange>
                        </period>
                        <period year="2055">
                            <agProdChange>0.002</agProdChange>
                        </period>
                        <period year="2060">
                            <agProdChange>0.002</agProdChange>
                        </period>
                        <period year="2065">
                            <agProdChange>0.002</agProdChange>
                        </period>
                        <period year="2070">
                            <agProdChange>0.0018</agProdChange>
                        </period>
                        <period year="2075">
                            <agProdChange>0.0017</agProdChange>
                        </period>
                        <period year="2080">
                            <agProdChange>0.0015</agProdChange>
                        </period>
                        <period year="2085">
                            <agProdChange>0.0013</agProdChange>
                        </period>
                        <period year="2090">
                            <agProdChange>0.0012</agProdChange>
                        </period>
                        <period year="2095">
                            <agProdChange>0.001</agProdChange>
                        </period>
                        <period year="2100">
                            <agProdChange>0.001</agProdChange>
                        </period>
                    </AgProductionTechnology>
                </AgSupplySubsector>
                <AgSupplySubsector name="Root_Tuber_MexCstNW">
                    <AgProductionTechnology name="Root_Tuber_MexCstNW_IRR_hi">
                        <period year="2015">
                            <agProdChange>0.0019</agProdChange>
                        </period>
                        <period year="2020">
                            <agProdChange>0.0019</agProdChange>
                        </period>
                        <period year="2025">
                            <agProdChange>0.0019</agProdChange>
                        </period>
                        <period year="2030">
                            <agProdChange>0.0018</agProdChange>
                        </period>
                        <period year="2035">
                            <agProdChange>0.0019</agProdChange>
                        </period>
                        <period year="2040">
                            <agProdChange>0.0019</agProdChange>
                        </period>
                        <period year="2045">
                            <agProdChange>0.0019</agProdChange>
                        </period>
                        <period year="2050">
                            <agProdChange>0.0018</agProdChange>
                        </period>
                        <period year="2055">
                            <agProdChange>0.002</agProdChange>
                        </period>
                        <period year="2060">
                            <agProdChange>0.002</agProdChange>
                        </period>
                        <period year="2065">
                            <agProdChange>0.002</agProdChange>
                        </period>
                        <period year="2070">
                            <agProdChange>0.0018</agProdChange>
                        </period>
                        <period year="2075">
                            <agProdChange>0.0017</agProdChange>
                        </period>
                        <period year="2080">
                            <agProdChange>0.0015</agProdChange>
                        </period>
                        <period year="2085">
                            <agProdChange>0.0013</agProdChange>
                        </period>
                        <period year="2090">
                            <agProdChange>0.0012</agProdChange>
                        </period>
                        <period year="2095">
                            <agProdChange>0.001</agProdChange>
                        </period>
                        <period year="2100">
                            <agProdChange>0.001</agProdChange>
                        </period>
                    </AgProductionTechnology>
                    <AgProductionTechnology name="Root_Tuber_MexCstNW_IRR_lo">
                        <period year="2015">
                            <agProdChange>0.0019</agProdChange>
                        </period>
                        <period year="2020">
                            <agProdChange>0.0019</agProdChange>
                        </period>
                        <period year="2025">
                            <agProdChange>0.0019</agProdChange>
                        </period>
                        <period year="2030">
                            <agProdChange>0.0018</agProdChange>
                        </period>
                        <period year="2035">
                            <agProdChange>0.0019</agProdChange>
                        </period>
                        <period year="2040">
                            <agProdChange>0.0019</agProdChange>
                        </period>
                        <period year="2045">
                            <agProdChange>0.0019</agProdChange>
                        </period>
                        <period year="2050">
                            <agProdChange>0.0018</agProdChange>
                        </period>
                        <period year="2055">
                            <agProdChange>0.002</agProdChange>
                        </period>
                        <period year="2060">
                            <agProdChange>0.002</agProdChange>
                        </period>
                        <period year="2065">
                            <agProdChange>0.002</agProdChange>
                        </period>
                        <period year="2070">
                            <agProdChange>0.0018</agProdChange>
                        </period>
                        <period year="2075">
                            <agProdChange>0.0017</agProdChange>
                        </period>
                        <period year="2080">
                            <agProdChange>0.0015</agProdChange>
                        </period>
                        <period year="2085">
                            <agProdChange>0.0013</agProdChange>
                        </period>
                        <period year="2090">
                            <agProdChange>0.0012</agProdChange>
                        </period>
                        <period year="2095">
                            <agProdChange>0.001</agProdChange>
                        </period>
                        <period year="2100">
                            <agProdChange>0.001</agProdChange>
                        </period>
                    </AgProductionTechnology>
                    <AgProductionTechnology name="Root_Tuber_MexCstNW_RFD_hi">
                        <period year="2015">
                            <agProdChange>0.001</agProdChange>
                        </period>
                        <period year="2020">
                            <agProdChange>0.002</agProdChange>
                        </period>
                        <period year="2025">
                            <agProdChange>0.002</agProdChange>
                        </period>
                        <period year="2030">
                            <agProdChange>0.002</agProdChange>
                        </period>
                        <period year="2035">
                            <agProdChange>0.002</agProdChange>
                        </period>
                        <period year="2040">
                            <agProdChange>0.002</agProdChange>
                        </period>
                        <period year="2045">
                            <agProdChange>0.002</agProdChange>
                        </period>
                        <period year="2050">
                            <agProdChange>0.002</agProdChange>
                        </period>
                        <period year="2055">
                            <agProdChange>0.002</agProdChange>
                        </period>
                        <period year="2060">
                            <agProdChange>0.002</agProdChange>
                        </period>
                        <period year="2065">
                            <agProdChange>0.002</agProdChange>
                        </period>
                        <period year="2070">
                            <agProdChange>0.0018</agProdChange>
                        </period>
                        <period year="2075">
                            <agProdChange>0.0017</agProdChange>
                        </period>
                        <period year="2080">
                            <agProdChange>0.0015</agProdChange>
                        </period>
                        <period year="2085">
                            <agProdChange>0.0013</agProdChange>
                        </period>
                        <period year="2090">
                            <agProdChange>0.0012</agProdChange>
                        </period>
                        <period year="2095">
                            <agProdChange>0.001</agProdChange>
                        </period>
                        <period year="2100">
                            <agProdChange>0.001</agProdChange>
                        </period>
                    </AgProductionTechnology>
                    <AgProductionTechnology name="Root_Tuber_MexCstNW_RFD_lo">
                        <period year="2015">
                            <agProdChange>0.001</agProdChange>
                        </period>
                        <period year="2020">
                            <agProdChange>0.002</agProdChange>
                        </period>
                        <period year="2025">
                            <agProdChange>0.002</agProdChange>
                        </period>
                        <period year="2030">
                            <agProdChange>0.002</agProdChange>
                        </period>
                        <period year="2035">
                            <agProdChange>0.002</agProdChange>
                        </period>
                        <period year="2040">
                            <agProdChange>0.002</agProdChange>
                        </period>
                        <period year="2045">
                            <agProdChange>0.002</agProdChange>
                        </period>
                        <period year="2050">
                            <agProdChange>0.002</agProdChange>
                        </period>
                        <period year="2055">
                            <agProdChange>0.002</agProdChange>
                        </period>
                        <period year="2060">
                            <agProdChange>0.002</agProdChange>
                        </period>
                        <period year="2065">
                            <agProdChange>0.002</agProdChange>
                        </period>
                        <period year="2070">
                            <agProdChange>0.0018</agProdChange>
                        </period>
                        <period year="2075">
                            <agProdChange>0.0017</agProdChange>
                        </period>
                        <period year="2080">
                            <agProdChange>0.0015</agProdChange>
                        </period>
                        <period year="2085">
                            <agProdChange>0.0013</agProdChange>
                        </period>
                        <period year="2090">
                            <agProdChange>0.0012</agProdChange>
                        </period>
                        <period year="2095">
                            <agProdChange>0.001</agProdChange>
                        </period>
                        <period year="2100">
                            <agProdChange>0.001</agProdChange>
                        </period>
                    </AgProductionTechnology>
                </AgSupplySubsector>
                <AgSupplySubsector name="Root_Tuber_Caribbean">
                    <AgProductionTechnology name="Root_Tuber_Caribbean_IRR_hi">
                        <period year="2015">
                            <agProdChange>0.001</agProdChange>
                        </period>
                        <period year="2020">
                            <agProdChange>0.002</agProdChange>
                        </period>
                        <period year="2025">
                            <agProdChange>0.002</agProdChange>
                        </period>
                        <period year="2030">
                            <agProdChange>0.002</agProdChange>
                        </period>
                        <period year="2035">
                            <agProdChange>0.002</agProdChange>
                        </period>
                        <period year="2040">
                            <agProdChange>0.002</agProdChange>
                        </period>
                        <period year="2045">
                            <agProdChange>0.002</agProdChange>
                        </period>
                        <period year="2050">
                            <agProdChange>0.002</agProdChange>
                        </period>
                        <period year="2055">
                            <agProdChange>0.002</agProdChange>
                        </period>
                        <period year="2060">
                            <agProdChange>0.002</agProdChange>
                        </period>
                        <period year="2065">
                            <agProdChange>0.002</agProdChange>
                        </period>
                        <period year="2070">
                            <agProdChange>0.0018</agProdChange>
                        </period>
                        <period year="2075">
                            <agProdChange>0.0017</agProdChange>
                        </period>
                        <period year="2080">
                            <agProdChange>0.0015</agProdChange>
                        </period>
                        <period year="2085">
                            <agProdChange>0.0013</agProdChange>
                        </period>
                        <period year="2090">
                            <agProdChange>0.0012</agProdChange>
                        </period>
                        <period year="2095">
                            <agProdChange>0.001</agProdChange>
                        </period>
                        <period year="2100">
                            <agProdChange>0.001</agProdChange>
                        </period>
                    </AgProductionTechnology>
                    <AgProductionTechnology name="Root_Tuber_Caribbean_IRR_lo">
                        <period year="2015">
                            <agProdChange>0.001</agProdChange>
                        </period>
                        <period year="2020">
                            <agProdChange>0.002</agProdChange>
                        </period>
                        <period year="2025">
                            <agProdChange>0.002</agProdChange>
                        </period>
                        <period year="2030">
                            <agProdChange>0.002</agProdChange>
                        </period>
                        <period year="2035">
                            <agProdChange>0.002</agProdChange>
                        </period>
                        <period year="2040">
                            <agProdChange>0.002</agProdChange>
                        </period>
                        <period year="2045">
                            <agProdChange>0.002</agProdChange>
                        </period>
                        <period year="2050">
                            <agProdChange>0.002</agProdChange>
                        </period>
                        <period year="2055">
                            <agProdChange>0.002</agProdChange>
                        </period>
                        <period year="2060">
                            <agProdChange>0.002</agProdChange>
                        </period>
                        <period year="2065">
                            <agProdChange>0.002</agProdChange>
                        </period>
                        <period year="2070">
                            <agProdChange>0.0018</agProdChange>
                        </period>
                        <period year="2075">
                            <agProdChange>0.0017</agProdChange>
                        </period>
                        <period year="2080">
                            <agProdChange>0.0015</agProdChange>
                        </period>
                        <period year="2085">
                            <agProdChange>0.0013</agProdChange>
                        </period>
                        <period year="2090">
                            <agProdChange>0.0012</agProdChange>
                        </period>
                        <period year="2095">
                            <agProdChange>0.001</agProdChange>
                        </period>
                        <period year="2100">
                            <agProdChange>0.001</agProdChange>
                        </period>
                    </AgProductionTechnology>
                    <AgProductionTechnology name="Root_Tuber_Caribbean_RFD_hi">
                        <period year="2015">
                            <agProdChange>0.001</agProdChange>
                        </period>
                        <period year="2020">
                            <agProdChange>0.002</agProdChange>
                        </period>
                        <period year="2025">
                            <agProdChange>0.002</agProdChange>
                        </period>
                        <period year="2030">
                            <agProdChange>0.002</agProdChange>
                        </period>
                        <period year="2035">
                            <agProdChange>0.002</agProdChange>
                        </period>
                        <period year="2040">
                            <agProdChange>0.002</agProdChange>
                        </period>
                        <period year="2045">
                            <agProdChange>0.002</agProdChange>
                        </period>
                        <period year="2050">
                            <agProdChange>0.002</agProdChange>
                        </period>
                        <period year="2055">
                            <agProdChange>0.002</agProdChange>
                        </period>
                        <period year="2060">
                            <agProdChange>0.002</agProdChange>
                        </period>
                        <period year="2065">
                            <agProdChange>0.002</agProdChange>
                        </period>
                        <period year="2070">
                            <agProdChange>0.0018</agProdChange>
                        </period>
                        <period year="2075">
                            <agProdChange>0.0017</agProdChange>
                        </period>
                        <period year="2080">
                            <agProdChange>0.0015</agProdChange>
                        </period>
                        <period year="2085">
                            <agProdChange>0.0013</agProdChange>
                        </period>
                        <period year="2090">
                            <agProdChange>0.0012</agProdChange>
                        </period>
                        <period year="2095">
                            <agProdChange>0.001</agProdChange>
                        </period>
                        <period year="2100">
                            <agProdChange>0.001</agProdChange>
                        </period>
                    </AgProductionTechnology>
                    <AgProductionTechnology name="Root_Tuber_Caribbean_RFD_lo">
                        <period year="2015">
                            <agProdChange>0.001</agProdChange>
                        </period>
                        <period year="2020">
                            <agProdChange>0.002</agProdChange>
                        </period>
                        <period year="2025">
                            <agProdChange>0.002</agProdChange>
                        </period>
                        <period year="2030">
                            <agProdChange>0.002</agProdChange>
                        </period>
                        <period year="2035">
                            <agProdChange>0.002</agProdChange>
                        </period>
                        <period year="2040">
                            <agProdChange>0.002</agProdChange>
                        </period>
                        <period year="2045">
                            <agProdChange>0.002</agProdChange>
                        </period>
                        <period year="2050">
                            <agProdChange>0.002</agProdChange>
                        </period>
                        <period year="2055">
                            <agProdChange>0.002</agProdChange>
                        </period>
                        <period year="2060">
                            <agProdChange>0.002</agProdChange>
                        </period>
                        <period year="2065">
                            <agProdChange>0.002</agProdChange>
                        </period>
                        <period year="2070">
                            <agProdChange>0.0018</agProdChange>
                        </period>
                        <period year="2075">
                            <agProdChange>0.0017</agProdChange>
                        </period>
                        <period year="2080">
                            <agProdChange>0.0015</agProdChange>
                        </period>
                        <period year="2085">
                            <agProdChange>0.0013</agProdChange>
                        </period>
                        <period year="2090">
                            <agProdChange>0.0012</agProdChange>
                        </period>
                        <period year="2095">
                            <agProdChange>0.001</agProdChange>
                        </period>
                        <period year="2100">
                            <agProdChange>0.001</agProdChange>
                        </period>
                    </AgProductionTechnology>
                </AgSupplySubsector>
                <AgSupplySubsector name="Root_Tuber_California">
                    <AgProductionTechnology name="Root_Tuber_California_IRR_hi">
                        <period year="2015">
                            <agProdChange>0.0019</agProdChange>
                        </period>
                        <period year="2020">
                            <agProdChange>0.0019</agProdChange>
                        </period>
                        <period year="2025">
                            <agProdChange>0.0019</agProdChange>
                        </period>
                        <period year="2030">
                            <agProdChange>0.0018</agProdChange>
                        </period>
                        <period year="2035">
                            <agProdChange>0.0019</agProdChange>
                        </period>
                        <period year="2040">
                            <agProdChange>0.0019</agProdChange>
                        </period>
                        <period year="2045">
                            <agProdChange>0.0019</agProdChange>
                        </period>
                        <period year="2050">
                            <agProdChange>0.0018</agProdChange>
                        </period>
                        <period year="2055">
                            <agProdChange>0.002</agProdChange>
                        </period>
                        <period year="2060">
                            <agProdChange>0.002</agProdChange>
                        </period>
                        <period year="2065">
                            <agProdChange>0.002</agProdChange>
                        </period>
                        <period year="2070">
                            <agProdChange>0.0018</agProdChange>
                        </period>
                        <period year="2075">
                            <agProdChange>0.0017</agProdChange>
                        </period>
                        <period year="2080">
                            <agProdChange>0.0015</agProdChange>
                        </period>
                        <period year="2085">
                            <agProdChange>0.0013</agProdChange>
                        </period>
                        <period year="2090">
                            <agProdChange>0.0012</agProdChange>
                        </period>
                        <period year="2095">
                            <agProdChange>0.001</agProdChange>
                        </period>
                        <period year="2100">
                            <agProdChange>0.001</agProdChange>
                        </period>
                    </AgProductionTechnology>
                    <AgProductionTechnology name="Root_Tuber_California_IRR_lo">
                        <period year="2015">
                            <agProdChange>0.0019</agProdChange>
                        </period>
                        <period year="2020">
                            <agProdChange>0.0019</agProdChange>
                        </period>
                        <period year="2025">
                            <agProdChange>0.0019</agProdChange>
                        </period>
                        <period year="2030">
                            <agProdChange>0.0018</agProdChange>
                        </period>
                        <period year="2035">
                            <agProdChange>0.0019</agProdChange>
                        </period>
                        <period year="2040">
                            <agProdChange>0.0019</agProdChange>
                        </period>
                        <period year="2045">
                            <agProdChange>0.0019</agProdChange>
                        </period>
                        <period year="2050">
                            <agProdChange>0.0018</agProdChange>
                        </period>
                        <period year="2055">
                            <agProdChange>0.002</agProdChange>
                        </period>
                        <period year="2060">
                            <agProdChange>0.002</agProdChange>
                        </period>
                        <period year="2065">
                            <agProdChange>0.002</agProdChange>
                        </period>
                        <period year="2070">
                            <agProdChange>0.0018</agProdChange>
                        </period>
                        <period year="2075">
                            <agProdChange>0.0017</agProdChange>
                        </period>
                        <period year="2080">
                            <agProdChange>0.0015</agProdChange>
                        </period>
                        <period year="2085">
                            <agProdChange>0.0013</agProdChange>
                        </period>
                        <period year="2090">
                            <agProdChange>0.0012</agProdChange>
                        </period>
                        <period year="2095">
                            <agProdChange>0.001</agProdChange>
                        </period>
                        <period year="2100">
                            <agProdChange>0.001</agProdChange>
                        </period>
                    </AgProductionTechnology>
                    <AgProductionTechnology name="Root_Tuber_California_RFD_hi">
                        <period year="2015">
                            <agProdChange>0.0022</agProdChange>
                        </period>
                        <period year="2020">
                            <agProdChange>0.0022</agProdChange>
                        </period>
                        <period year="2025">
                            <agProdChange>0.0022</agProdChange>
                        </period>
                        <period year="2030">
                            <agProdChange>0.0022</agProdChange>
                        </period>
                        <period year="2035">
                            <agProdChange>0.0022</agProdChange>
                        </period>
                        <period year="2040">
                            <agProdChange>0.0022</agProdChange>
                        </period>
                        <period year="2045">
                            <agProdChange>0.0022</agProdChange>
                        </period>
                        <period year="2050">
                            <agProdChange>0.0022</agProdChange>
                        </period>
                        <period year="2055">
                            <agProdChange>0.002</agProdChange>
                        </period>
                        <period year="2060">
                            <agProdChange>0.002</agProdChange>
                        </period>
                        <period year="2065">
                            <agProdChange>0.002</agProdChange>
                        </period>
                        <period year="2070">
                            <agProdChange>0.0018</agProdChange>
                        </period>
                        <period year="2075">
                            <agProdChange>0.0017</agProdChange>
                        </period>
                        <period year="2080">
                            <agProdChange>0.0015</agProdChange>
                        </period>
                        <period year="2085">
                            <agProdChange>0.0013</agProdChange>
                        </period>
                        <period year="2090">
                            <agProdChange>0.0012</agProdChange>
                        </period>
                        <period year="2095">
                            <agProdChange>0.001</agProdChange>
                        </period>
                        <period year="2100">
                            <agProdChange>0.001</agProdChange>
                        </period>
                    </AgProductionTechnology>
                    <AgProductionTechnology name="Root_Tuber_California_RFD_lo">
                        <period year="2015">
                            <agProdChange>0.0022</agProdChange>
                        </period>
                        <period year="2020">
                            <agProdChange>0.0022</agProdChange>
                        </period>
                        <period year="2025">
                            <agProdChange>0.0022</agProdChange>
                        </period>
                        <period year="2030">
                            <agProdChange>0.0022</agProdChange>
                        </period>
                        <period year="2035">
                            <agProdChange>0.0022</agProdChange>
                        </period>
                        <period year="2040">
                            <agProdChange>0.0022</agProdChange>
                        </period>
                        <period year="2045">
                            <agProdChange>0.0022</agProdChange>
                        </period>
                        <period year="2050">
                            <agProdChange>0.0022</agProdChange>
                        </period>
                        <period year="2055">
                            <agProdChange>0.002</agProdChange>
                        </period>
                        <period year="2060">
                            <agProdChange>0.002</agProdChange>
                        </period>
                        <period year="2065">
                            <agProdChange>0.002</agProdChange>
                        </period>
                        <period year="2070">
                            <agProdChange>0.0018</agProdChange>
                        </period>
                        <period year="2075">
                            <agProdChange>0.0017</agProdChange>
                        </period>
                        <period year="2080">
                            <agProdChange>0.0015</agProdChange>
                        </period>
                        <period year="2085">
                            <agProdChange>0.0013</agProdChange>
                        </period>
                        <period year="2090">
                            <agProdChange>0.0012</agProdChange>
                        </period>
                        <period year="2095">
                            <agProdChange>0.001</agProdChange>
                        </period>
                        <period year="2100">
                            <agProdChange>0.001</agProdChange>
                        </period>
                    </AgProductionTechnology>
                </AgSupplySubsector>
                <AgSupplySubsector name="Root_Tuber_MissppRN">
                    <AgProductionTechnology name="Root_Tuber_MissppRN_IRR_hi">
                        <period year="2015">
                            <agProdChange>0.0019</agProdChange>
                        </period>
                        <period year="2020">
                            <agProdChange>0.0019</agProdChange>
                        </period>
                        <period year="2025">
                            <agProdChange>0.0019</agProdChange>
                        </period>
                        <period year="2030">
                            <agProdChange>0.0018</agProdChange>
                        </period>
                        <period year="2035">
                            <agProdChange>0.0019</agProdChange>
                        </period>
                        <period year="2040">
                            <agProdChange>0.0019</agProdChange>
                        </period>
                        <period year="2045">
                            <agProdChange>0.0019</agProdChange>
                        </period>
                        <period year="2050">
                            <agProdChange>0.0018</agProdChange>
                        </period>
                        <period year="2055">
                            <agProdChange>0.002</agProdChange>
                        </period>
                        <period year="2060">
                            <agProdChange>0.002</agProdChange>
                        </period>
                        <period year="2065">
                            <agProdChange>0.002</agProdChange>
                        </period>
                        <period year="2070">
                            <agProdChange>0.0018</agProdChange>
                        </period>
                        <period year="2075">
                            <agProdChange>0.0017</agProdChange>
                        </period>
                        <period year="2080">
                            <agProdChange>0.0015</agProdChange>
                        </period>
                        <period year="2085">
                            <agProdChange>0.0013</agProdChange>
                        </period>
                        <period year="2090">
                            <agProdChange>0.0012</agProdChange>
                        </period>
                        <period year="2095">
                            <agProdChange>0.001</agProdChange>
                        </period>
                        <period year="2100">
                            <agProdChange>0.001</agProdChange>
                        </period>
                    </AgProductionTechnology>
                    <AgProductionTechnology name="Root_Tuber_MissppRN_IRR_lo">
                        <period year="2015">
                            <agProdChange>0.0019</agProdChange>
                        </period>
                        <period year="2020">
                            <agProdChange>0.0019</agProdChange>
                        </period>
                        <period year="2025">
                            <agProdChange>0.0019</agProdChange>
                        </period>
                        <period year="2030">
                            <agProdChange>0.0018</agProdChange>
                        </period>
                        <period year="2035">
                            <agProdChange>0.0019</agProdChange>
                        </period>
                        <period year="2040">
                            <agProdChange>0.0019</agProdChange>
                        </period>
                        <period year="2045">
                            <agProdChange>0.0019</agProdChange>
                        </period>
                        <period year="2050">
                            <agProdChange>0.0018</agProdChange>
                        </period>
                        <period year="2055">
                            <agProdChange>0.002</agProdChange>
                        </period>
                        <period year="2060">
                            <agProdChange>0.002</agProdChange>
                        </period>
                        <period year="2065">
                            <agProdChange>0.002</agProdChange>
                        </period>
                        <period year="2070">
                            <agProdChange>0.0018</agProdChange>
                        </period>
                        <period year="2075">
                            <agProdChange>0.0017</agProdChange>
                        </period>
                        <period year="2080">
                            <agProdChange>0.0015</agProdChange>
                        </period>
                        <period year="2085">
                            <agProdChange>0.0013</agProdChange>
                        </period>
                        <period year="2090">
                            <agProdChange>0.0012</agProdChange>
                        </period>
                        <period year="2095">
                            <agProdChange>0.001</agProdChange>
                        </period>
                        <period year="2100">
                            <agProdChange>0.001</agProdChange>
                        </period>
                    </AgProductionTechnology>
                    <AgProductionTechnology name="Root_Tuber_MissppRN_RFD_hi">
                        <period year="2015">
                            <agProdChange>0.0019</agProdChange>
                        </period>
                        <period year="2020">
                            <agProdChange>0.0019</agProdChange>
                        </period>
                        <period year="2025">
                            <agProdChange>0.0019</agProdChange>
                        </period>
                        <period year="2030">
                            <agProdChange>0.0018</agProdChange>
                        </period>
                        <period year="2035">
                            <agProdChange>0.0019</agProdChange>
                        </period>
                        <period year="2040">
                            <agProdChange>0.0019</agProdChange>
                        </period>
                        <period year="2045">
                            <agProdChange>0.0019</agProdChange>
                        </period>
                        <period year="2050">
                            <agProdChange>0.0018</agProdChange>
                        </period>
                        <period year="2055">
                            <agProdChange>0.002</agProdChange>
                        </period>
                        <period year="2060">
                            <agProdChange>0.002</agProdChange>
                        </period>
                        <period year="2065">
                            <agProdChange>0.002</agProdChange>
                        </period>
                        <period year="2070">
                            <agProdChange>0.0018</agProdChange>
                        </period>
                        <period year="2075">
                            <agProdChange>0.0017</agProdChange>
                        </period>
                        <period year="2080">
                            <agProdChange>0.0015</agProdChange>
                        </period>
                        <period year="2085">
                            <agProdChange>0.0013</agProdChange>
                        </period>
                        <period year="2090">
                            <agProdChange>0.0012</agProdChange>
                        </period>
                        <period year="2095">
                            <agProdChange>0.001</agProdChange>
                        </period>
                        <period year="2100">
                            <agProdChange>0.001</agProdChange>
                        </period>
                    </AgProductionTechnology>
                    <AgProductionTechnology name="Root_Tuber_MissppRN_RFD_lo">
                        <period year="2015">
                            <agProdChange>0.0019</agProdChange>
                        </period>
                        <period year="2020">
                            <agProdChange>0.0019</agProdChange>
                        </period>
                        <period year="2025">
                            <agProdChange>0.0019</agProdChange>
                        </period>
                        <period year="2030">
                            <agProdChange>0.0018</agProdChange>
                        </period>
                        <period year="2035">
                            <agProdChange>0.0019</agProdChange>
                        </period>
                        <period year="2040">
                            <agProdChange>0.0019</agProdChange>
                        </period>
                        <period year="2045">
                            <agProdChange>0.0019</agProdChange>
                        </period>
                        <period year="2050">
                            <agProdChange>0.0018</agProdChange>
                        </period>
                        <period year="2055">
                            <agProdChange>0.002</agProdChange>
                        </period>
                        <period year="2060">
                            <agProdChange>0.002</agProdChange>
                        </period>
                        <period year="2065">
                            <agProdChange>0.002</agProdChange>
                        </period>
                        <period year="2070">
                            <agProdChange>0.0018</agProdChange>
                        </period>
                        <period year="2075">
                            <agProdChange>0.0017</agProdChange>
                        </period>
                        <period year="2080">
                            <agProdChange>0.0015</agProdChange>
                        </period>
                        <period year="2085">
                            <agProdChange>0.0013</agProdChange>
                        </period>
                        <period year="2090">
                            <agProdChange>0.0012</agProdChange>
                        </period>
                        <period year="2095">
                            <agProdChange>0.001</agProdChange>
                        </period>
                        <period year="2100">
                            <agProdChange>0.001</agProdChange>
                        </period>
                    </AgProductionTechnology>
                </AgSupplySubsector>
                <AgSupplySubsector name="Root_Tuber_MissppRS">
                    <AgProductionTechnology name="Root_Tuber_MissppRS_IRR_hi">
                        <period year="2015">
                            <agProdChange>0.0019</agProdChange>
                        </period>
                        <period year="2020">
                            <agProdChange>0.0019</agProdChange>
                        </period>
                        <period year="2025">
                            <agProdChange>0.0019</agProdChange>
                        </period>
                        <period year="2030">
                            <agProdChange>0.0018</agProdChange>
                        </period>
                        <period year="2035">
                            <agProdChange>0.0019</agProdChange>
                        </period>
                        <period year="2040">
                            <agProdChange>0.0019</agProdChange>
                        </period>
                        <period year="2045">
                            <agProdChange>0.0019</agProdChange>
                        </period>
                        <period year="2050">
                            <agProdChange>0.0018</agProdChange>
                        </period>
                        <period year="2055">
                            <agProdChange>0.002</agProdChange>
                        </period>
                        <period year="2060">
                            <agProdChange>0.002</agProdChange>
                        </period>
                        <period year="2065">
                            <agProdChange>0.002</agProdChange>
                        </period>
                        <period year="2070">
                            <agProdChange>0.0018</agProdChange>
                        </period>
                        <period year="2075">
                            <agProdChange>0.0017</agProdChange>
                        </period>
                        <period year="2080">
                            <agProdChange>0.0015</agProdChange>
                        </period>
                        <period year="2085">
                            <agProdChange>0.0013</agProdChange>
                        </period>
                        <period year="2090">
                            <agProdChange>0.0012</agProdChange>
                        </period>
                        <period year="2095">
                            <agProdChange>0.001</agProdChange>
                        </period>
                        <period year="2100">
                            <agProdChange>0.001</agProdChange>
                        </period>
                    </AgProductionTechnology>
                    <AgProductionTechnology name="Root_Tuber_MissppRS_IRR_lo">
                        <period year="2015">
                            <agProdChange>0.0019</agProdChange>
                        </period>
                        <period year="2020">
                            <agProdChange>0.0019</agProdChange>
                        </period>
                        <period year="2025">
                            <agProdChange>0.0019</agProdChange>
                        </period>
                        <period year="2030">
                            <agProdChange>0.0018</agProdChange>
                        </period>
                        <period year="2035">
                            <agProdChange>0.0019</agProdChange>
                        </period>
                        <period year="2040">
                            <agProdChange>0.0019</agProdChange>
                        </period>
                        <period year="2045">
                            <agProdChange>0.0019</agProdChange>
                        </period>
                        <period year="2050">
                            <agProdChange>0.0018</agProdChange>
                        </period>
                        <period year="2055">
                            <agProdChange>0.002</agProdChange>
                        </period>
                        <period year="2060">
                            <agProdChange>0.002</agProdChange>
                        </period>
                        <period year="2065">
                            <agProdChange>0.002</agProdChange>
                        </period>
                        <period year="2070">
                            <agProdChange>0.0018</agProdChange>
                        </period>
                        <period year="2075">
                            <agProdChange>0.0017</agProdChange>
                        </period>
                        <period year="2080">
                            <agProdChange>0.0015</agProdChange>
                        </period>
                        <period year="2085">
                            <agProdChange>0.0013</agProdChange>
                        </period>
                        <period year="2090">
                            <agProdChange>0.0012</agProdChange>
                        </period>
                        <period year="2095">
                            <agProdChange>0.001</agProdChange>
                        </period>
                        <period year="2100">
                            <agProdChange>0.001</agProdChange>
                        </period>
                    </AgProductionTechnology>
                    <AgProductionTechnology name="Root_Tuber_MissppRS_RFD_hi">
                        <period year="2015">
                            <agProdChange>0.0045</agProdChange>
                        </period>
                        <period year="2020">
                            <agProdChange>0.0044</agProdChange>
                        </period>
                        <period year="2025">
                            <agProdChange>0.0043</agProdChange>
                        </period>
                        <period year="2030">
                            <agProdChange>0.0042</agProdChange>
                        </period>
                        <period year="2035">
                            <agProdChange>0.0043</agProdChange>
                        </period>
                        <period year="2040">
                            <agProdChange>0.0042</agProdChange>
                        </period>
                        <period year="2045">
                            <agProdChange>0.0041</agProdChange>
                        </period>
                        <period year="2050">
                            <agProdChange>0.004</agProdChange>
                        </period>
                        <period year="2055">
                            <agProdChange>0.002</agProdChange>
                        </period>
                        <period year="2060">
                            <agProdChange>0.002</agProdChange>
                        </period>
                        <period year="2065">
                            <agProdChange>0.002</agProdChange>
                        </period>
                        <period year="2070">
                            <agProdChange>0.0018</agProdChange>
                        </period>
                        <period year="2075">
                            <agProdChange>0.0017</agProdChange>
                        </period>
                        <period year="2080">
                            <agProdChange>0.0015</agProdChange>
                        </period>
                        <period year="2085">
                            <agProdChange>0.0013</agProdChange>
                        </period>
                        <period year="2090">
                            <agProdChange>0.0012</agProdChange>
                        </period>
                        <period year="2095">
                            <agProdChange>0.001</agProdChange>
                        </period>
                        <period year="2100">
                            <agProdChange>0.001</agProdChange>
                        </period>
                    </AgProductionTechnology>
                    <AgProductionTechnology name="Root_Tuber_MissppRS_RFD_lo">
                        <period year="2015">
                            <agProdChange>0.0045</agProdChange>
                        </period>
                        <period year="2020">
                            <agProdChange>0.0044</agProdChange>
                        </period>
                        <period year="2025">
                            <agProdChange>0.0043</agProdChange>
                        </period>
                        <period year="2030">
                            <agProdChange>0.0042</agProdChange>
                        </period>
                        <period year="2035">
                            <agProdChange>0.0043</agProdChange>
                        </period>
                        <period year="2040">
                            <agProdChange>0.0042</agProdChange>
                        </period>
                        <period year="2045">
                            <agProdChange>0.0041</agProdChange>
                        </period>
                        <period year="2050">
                            <agProdChange>0.004</agProdChange>
                        </period>
                        <period year="2055">
                            <agProdChange>0.002</agProdChange>
                        </period>
                        <period year="2060">
                            <agProdChange>0.002</agProdChange>
                        </period>
                        <period year="2065">
                            <agProdChange>0.002</agProdChange>
                        </period>
                        <period year="2070">
                            <agProdChange>0.0018</agProdChange>
                        </period>
                        <period year="2075">
                            <agProdChange>0.0017</agProdChange>
                        </period>
                        <period year="2080">
                            <agProdChange>0.0015</agProdChange>
                        </period>
                        <period year="2085">
                            <agProdChange>0.0013</agProdChange>
                        </period>
                        <period year="2090">
                            <agProdChange>0.0012</agProdChange>
                        </period>
                        <period year="2095">
                            <agProdChange>0.001</agProdChange>
                        </period>
                        <period year="2100">
                            <agProdChange>0.001</agProdChange>
                        </period>
                    </AgProductionTechnology>
                </AgSupplySubsector>
                <AgSupplySubsector name="Root_Tuber_UsaColoRN">
                    <AgProductionTechnology name="Root_Tuber_UsaColoRN_IRR_hi">
                        <period year="2015">
                            <agProdChange>0.0019</agProdChange>
                        </period>
                        <period year="2020">
                            <agProdChange>0.0019</agProdChange>
                        </period>
                        <period year="2025">
                            <agProdChange>0.0019</agProdChange>
                        </period>
                        <period year="2030">
                            <agProdChange>0.0018</agProdChange>
                        </period>
                        <period year="2035">
                            <agProdChange>0.0019</agProdChange>
                        </period>
                        <period year="2040">
                            <agProdChange>0.0019</agProdChange>
                        </period>
                        <period year="2045">
                            <agProdChange>0.0019</agProdChange>
                        </period>
                        <period year="2050">
                            <agProdChange>0.0018</agProdChange>
                        </period>
                        <period year="2055">
                            <agProdChange>0.002</agProdChange>
                        </period>
                        <period year="2060">
                            <agProdChange>0.002</agProdChange>
                        </period>
                        <period year="2065">
                            <agProdChange>0.002</agProdChange>
                        </period>
                        <period year="2070">
                            <agProdChange>0.0018</agProdChange>
                        </period>
                        <period year="2075">
                            <agProdChange>0.0017</agProdChange>
                        </period>
                        <period year="2080">
                            <agProdChange>0.0015</agProdChange>
                        </period>
                        <period year="2085">
                            <agProdChange>0.0013</agProdChange>
                        </period>
                        <period year="2090">
                            <agProdChange>0.0012</agProdChange>
                        </period>
                        <period year="2095">
                            <agProdChange>0.001</agProdChange>
                        </period>
                        <period year="2100">
                            <agProdChange>0.001</agProdChange>
                        </period>
                    </AgProductionTechnology>
                    <AgProductionTechnology name="Root_Tuber_UsaColoRN_IRR_lo">
                        <period year="2015">
                            <agProdChange>0.0019</agProdChange>
                        </period>
                        <period year="2020">
                            <agProdChange>0.0019</agProdChange>
                        </period>
                        <period year="2025">
                            <agProdChange>0.0019</agProdChange>
                        </period>
                        <period year="2030">
                            <agProdChange>0.0018</agProdChange>
                        </period>
                        <period year="2035">
                            <agProdChange>0.0019</agProdChange>
                        </period>
                        <period year="2040">
                            <agProdChange>0.0019</agProdChange>
                        </period>
                        <period year="2045">
                            <agProdChange>0.0019</agProdChange>
                        </period>
                        <period year="2050">
                            <agProdChange>0.0018</agProdChange>
                        </period>
                        <period year="2055">
                            <agProdChange>0.002</agProdChange>
                        </period>
                        <period year="2060">
                            <agProdChange>0.002</agProdChange>
                        </period>
                        <period year="2065">
                            <agProdChange>0.002</agProdChange>
                        </period>
                        <period year="2070">
                            <agProdChange>0.0018</agProdChange>
                        </period>
                        <period year="2075">
                            <agProdChange>0.0017</agProdChange>
                        </period>
                        <period year="2080">
                            <agProdChange>0.0015</agProdChange>
                        </period>
                        <period year="2085">
                            <agProdChange>0.0013</agProdChange>
                        </period>
                        <period year="2090">
                            <agProdChange>0.0012</agProdChange>
                        </period>
                        <period year="2095">
                            <agProdChange>0.001</agProdChange>
                        </period>
                        <period year="2100">
                            <agProdChange>0.001</agProdChange>
                        </period>
                    </AgProductionTechnology>
                    <AgProductionTechnology name="Root_Tuber_UsaColoRN_RFD_hi">
                        <period year="2015">
                            <agProdChange>0.0019</agProdChange>
                        </period>
                        <period year="2020">
                            <agProdChange>0.0019</agProdChange>
                        </period>
                        <period year="2025">
                            <agProdChange>0.0019</agProdChange>
                        </period>
                        <period year="2030">
                            <agProdChange>0.0018</agProdChange>
                        </period>
                        <period year="2035">
                            <agProdChange>0.0019</agProdChange>
                        </period>
                        <period year="2040">
                            <agProdChange>0.0019</agProdChange>
                        </period>
                        <period year="2045">
                            <agProdChange>0.0019</agProdChange>
                        </period>
                        <period year="2050">
                            <agProdChange>0.0018</agProdChange>
                        </period>
                        <period year="2055">
                            <agProdChange>0.002</agProdChange>
                        </period>
                        <period year="2060">
                            <agProdChange>0.002</agProdChange>
                        </period>
                        <period year="2065">
                            <agProdChange>0.002</agProdChange>
                        </period>
                        <period year="2070">
                            <agProdChange>0.0018</agProdChange>
                        </period>
                        <period year="2075">
                            <agProdChange>0.0017</agProdChange>
                        </period>
                        <period year="2080">
                            <agProdChange>0.0015</agProdChange>
                        </period>
                        <period year="2085">
                            <agProdChange>0.0013</agProdChange>
                        </period>
                        <period year="2090">
                            <agProdChange>0.0012</agProdChange>
                        </period>
                        <period year="2095">
                            <agProdChange>0.001</agProdChange>
                        </period>
                        <period year="2100">
                            <agProdChange>0.001</agProdChange>
                        </period>
                    </AgProductionTechnology>
                    <AgProductionTechnology name="Root_Tuber_UsaColoRN_RFD_lo">
                        <period year="2015">
                            <agProdChange>0.0019</agProdChange>
                        </period>
                        <period year="2020">
                            <agProdChange>0.0019</agProdChange>
                        </period>
                        <period year="2025">
                            <agProdChange>0.0019</agProdChange>
                        </period>
                        <period year="2030">
                            <agProdChange>0.0018</agProdChange>
                        </period>
                        <period year="2035">
                            <agProdChange>0.0019</agProdChange>
                        </period>
                        <period year="2040">
                            <agProdChange>0.0019</agProdChange>
                        </period>
                        <period year="2045">
                            <agProdChange>0.0019</agProdChange>
                        </period>
                        <period year="2050">
                            <agProdChange>0.0018</agProdChange>
                        </period>
                        <period year="2055">
                            <agProdChange>0.002</agProdChange>
                        </period>
                        <period year="2060">
                            <agProdChange>0.002</agProdChange>
                        </period>
                        <period year="2065">
                            <agProdChange>0.002</agProdChange>
                        </period>
                        <period year="2070">
                            <agProdChange>0.0018</agProdChange>
                        </period>
                        <period year="2075">
                            <agProdChange>0.0017</agProdChange>
                        </period>
                        <period year="2080">
                            <agProdChange>0.0015</agProdChange>
                        </period>
                        <period year="2085">
                            <agProdChange>0.0013</agProdChange>
                        </period>
                        <period year="2090">
                            <agProdChange>0.0012</agProdChange>
                        </period>
                        <period year="2095">
                            <agProdChange>0.001</agProdChange>
                        </period>
                        <period year="2100">
                            <agProdChange>0.001</agProdChange>
                        </period>
                    </AgProductionTechnology>
                </AgSupplySubsector>
                <AgSupplySubsector name="Root_Tuber_UsaColoRS">
                    <AgProductionTechnology name="Root_Tuber_UsaColoRS_IRR_hi">
                        <period year="2015">
                            <agProdChange>0.0019</agProdChange>
                        </period>
                        <period year="2020">
                            <agProdChange>0.0019</agProdChange>
                        </period>
                        <period year="2025">
                            <agProdChange>0.0019</agProdChange>
                        </period>
                        <period year="2030">
                            <agProdChange>0.0018</agProdChange>
                        </period>
                        <period year="2035">
                            <agProdChange>0.0019</agProdChange>
                        </period>
                        <period year="2040">
                            <agProdChange>0.0019</agProdChange>
                        </period>
                        <period year="2045">
                            <agProdChange>0.0019</agProdChange>
                        </period>
                        <period year="2050">
                            <agProdChange>0.0018</agProdChange>
                        </period>
                        <period year="2055">
                            <agProdChange>0.002</agProdChange>
                        </period>
                        <period year="2060">
                            <agProdChange>0.002</agProdChange>
                        </period>
                        <period year="2065">
                            <agProdChange>0.002</agProdChange>
                        </period>
                        <period year="2070">
                            <agProdChange>0.0018</agProdChange>
                        </period>
                        <period year="2075">
                            <agProdChange>0.0017</agProdChange>
                        </period>
                        <period year="2080">
                            <agProdChange>0.0015</agProdChange>
                        </period>
                        <period year="2085">
                            <agProdChange>0.0013</agProdChange>
                        </period>
                        <period year="2090">
                            <agProdChange>0.0012</agProdChange>
                        </period>
                        <period year="2095">
                            <agProdChange>0.001</agProdChange>
                        </period>
                        <period year="2100">
                            <agProdChange>0.001</agProdChange>
                        </period>
                    </AgProductionTechnology>
                    <AgProductionTechnology name="Root_Tuber_UsaColoRS_IRR_lo">
                        <period year="2015">
                            <agProdChange>0.0019</agProdChange>
                        </period>
                        <period year="2020">
                            <agProdChange>0.0019</agProdChange>
                        </period>
                        <period year="2025">
                            <agProdChange>0.0019</agProdChange>
                        </period>
                        <period year="2030">
                            <agProdChange>0.0018</agProdChange>
                        </period>
                        <period year="2035">
                            <agProdChange>0.0019</agProdChange>
                        </period>
                        <period year="2040">
                            <agProdChange>0.0019</agProdChange>
                        </period>
                        <period year="2045">
                            <agProdChange>0.0019</agProdChange>
                        </period>
                        <period year="2050">
                            <agProdChange>0.0018</agProdChange>
                        </period>
                        <period year="2055">
                            <agProdChange>0.002</agProdChange>
                        </period>
                        <period year="2060">
                            <agProdChange>0.002</agProdChange>
                        </period>
                        <period year="2065">
                            <agProdChange>0.002</agProdChange>
                        </period>
                        <period year="2070">
                            <agProdChange>0.0018</agProdChange>
                        </period>
                        <period year="2075">
                            <agProdChange>0.0017</agProdChange>
                        </period>
                        <period year="2080">
                            <agProdChange>0.0015</agProdChange>
                        </period>
                        <period year="2085">
                            <agProdChange>0.0013</agProdChange>
                        </period>
                        <period year="2090">
                            <agProdChange>0.0012</agProdChange>
                        </period>
                        <period year="2095">
                            <agProdChange>0.001</agProdChange>
                        </period>
                        <period year="2100">
                            <agProdChange>0.001</agProdChange>
                        </period>
                    </AgProductionTechnology>
                    <AgProductionTechnology name="Root_Tuber_UsaColoRS_RFD_hi">
                        <period year="2015">
                            <agProdChange>0.0019</agProdChange>
                        </period>
                        <period year="2020">
                            <agProdChange>0.0019</agProdChange>
                        </period>
                        <period year="2025">
                            <agProdChange>0.0019</agProdChange>
                        </period>
                        <period year="2030">
                            <agProdChange>0.0018</agProdChange>
                        </period>
                        <period year="2035">
                            <agProdChange>0.0019</agProdChange>
                        </period>
                        <period year="2040">
                            <agProdChange>0.0019</agProdChange>
                        </period>
                        <period year="2045">
                            <agProdChange>0.0019</agProdChange>
                        </period>
                        <period year="2050">
                            <agProdChange>0.0018</agProdChange>
                        </period>
                        <period year="2055">
                            <agProdChange>0.002</agProdChange>
                        </period>
                        <period year="2060">
                            <agProdChange>0.002</agProdChange>
                        </period>
                        <period year="2065">
                            <agProdChange>0.002</agProdChange>
                        </period>
                        <period year="2070">
                            <agProdChange>0.0018</agProdChange>
                        </period>
                        <period year="2075">
                            <agProdChange>0.0017</agProdChange>
                        </period>
                        <period year="2080">
                            <agProdChange>0.0015</agProdChange>
                        </period>
                        <period year="2085">
                            <agProdChange>0.0013</agProdChange>
                        </period>
                        <period year="2090">
                            <agProdChange>0.0012</agProdChange>
                        </period>
                        <period year="2095">
                            <agProdChange>0.001</agProdChange>
                        </period>
                        <period year="2100">
                            <agProdChange>0.001</agProdChange>
                        </period>
                    </AgProductionTechnology>
                    <AgProductionTechnology name="Root_Tuber_UsaColoRS_RFD_lo">
                        <period year="2015">
                            <agProdChange>0.0019</agProdChange>
                        </period>
                        <period year="2020">
                            <agProdChange>0.0019</agProdChange>
                        </period>
                        <period year="2025">
                            <agProdChange>0.0019</agProdChange>
                        </period>
                        <period year="2030">
                            <agProdChange>0.0018</agProdChange>
                        </period>
                        <period year="2035">
                            <agProdChange>0.0019</agProdChange>
                        </period>
                        <period year="2040">
                            <agProdChange>0.0019</agProdChange>
                        </period>
                        <period year="2045">
                            <agProdChange>0.0019</agProdChange>
                        </period>
                        <period year="2050">
                            <agProdChange>0.0018</agProdChange>
                        </period>
                        <period year="2055">
                            <agProdChange>0.002</agProdChange>
                        </period>
                        <period year="2060">
                            <agProdChange>0.002</agProdChange>
                        </period>
                        <period year="2065">
                            <agProdChange>0.002</agProdChange>
                        </period>
                        <period year="2070">
                            <agProdChange>0.0018</agProdChange>
                        </period>
                        <period year="2075">
                            <agProdChange>0.0017</agProdChange>
                        </period>
                        <period year="2080">
                            <agProdChange>0.0015</agProdChange>
                        </period>
                        <period year="2085">
                            <agProdChange>0.0013</agProdChange>
                        </period>
                        <period year="2090">
                            <agProdChange>0.0012</agProdChange>
                        </period>
                        <period year="2095">
                            <agProdChange>0.001</agProdChange>
                        </period>
                        <period year="2100">
                            <agProdChange>0.001</agProdChange>
                        </period>
                    </AgProductionTechnology>
                </AgSupplySubsector>
                <AgSupplySubsector name="Root_Tuber_GreatBasin">
                    <AgProductionTechnology name="Root_Tuber_GreatBasin_IRR_hi">
                        <period year="2015">
                            <agProdChange>0.0019</agProdChange>
                        </period>
                        <period year="2020">
                            <agProdChange>0.0019</agProdChange>
                        </period>
                        <period year="2025">
                            <agProdChange>0.0019</agProdChange>
                        </period>
                        <period year="2030">
                            <agProdChange>0.0018</agProdChange>
                        </period>
                        <period year="2035">
                            <agProdChange>0.0019</agProdChange>
                        </period>
                        <period year="2040">
                            <agProdChange>0.0019</agProdChange>
                        </period>
                        <period year="2045">
                            <agProdChange>0.0019</agProdChange>
                        </period>
                        <period year="2050">
                            <agProdChange>0.0018</agProdChange>
                        </period>
                        <period year="2055">
                            <agProdChange>0.002</agProdChange>
                        </period>
                        <period year="2060">
                            <agProdChange>0.002</agProdChange>
                        </period>
                        <period year="2065">
                            <agProdChange>0.002</agProdChange>
                        </period>
                        <period year="2070">
                            <agProdChange>0.0018</agProdChange>
                        </period>
                        <period year="2075">
                            <agProdChange>0.0017</agProdChange>
                        </period>
                        <period year="2080">
                            <agProdChange>0.0015</agProdChange>
                        </period>
                        <period year="2085">
                            <agProdChange>0.0013</agProdChange>
                        </period>
                        <period year="2090">
                            <agProdChange>0.0012</agProdChange>
                        </period>
                        <period year="2095">
                            <agProdChange>0.001</agProdChange>
                        </period>
                        <period year="2100">
                            <agProdChange>0.001</agProdChange>
                        </period>
                    </AgProductionTechnology>
                    <AgProductionTechnology name="Root_Tuber_GreatBasin_IRR_lo">
                        <period year="2015">
                            <agProdChange>0.0019</agProdChange>
                        </period>
                        <period year="2020">
                            <agProdChange>0.0019</agProdChange>
                        </period>
                        <period year="2025">
                            <agProdChange>0.0019</agProdChange>
                        </period>
                        <period year="2030">
                            <agProdChange>0.0018</agProdChange>
                        </period>
                        <period year="2035">
                            <agProdChange>0.0019</agProdChange>
                        </period>
                        <period year="2040">
                            <agProdChange>0.0019</agProdChange>
                        </period>
                        <period year="2045">
                            <agProdChange>0.0019</agProdChange>
                        </period>
                        <period year="2050">
                            <agProdChange>0.0018</agProdChange>
                        </period>
                        <period year="2055">
                            <agProdChange>0.002</agProdChange>
                        </period>
                        <period year="2060">
                            <agProdChange>0.002</agProdChange>
                        </period>
                        <period year="2065">
                            <agProdChange>0.002</agProdChange>
                        </period>
                        <period year="2070">
                            <agProdChange>0.0018</agProdChange>
                        </period>
                        <period year="2075">
                            <agProdChange>0.0017</agProdChange>
                        </period>
                        <period year="2080">
                            <agProdChange>0.0015</agProdChange>
                        </period>
                        <period year="2085">
                            <agProdChange>0.0013</agProdChange>
                        </period>
                        <period year="2090">
                            <agProdChange>0.0012</agProdChange>
                        </period>
                        <period year="2095">
                            <agProdChange>0.001</agProdChange>
                        </period>
                        <period year="2100">
                            <agProdChange>0.001</agProdChange>
                        </period>
                    </AgProductionTechnology>
                    <AgProductionTechnology name="Root_Tuber_GreatBasin_RFD_hi">
                        <period year="2015">
                            <agProdChange>0.0019</agProdChange>
                        </period>
                        <period year="2020">
                            <agProdChange>0.0019</agProdChange>
                        </period>
                        <period year="2025">
                            <agProdChange>0.0019</agProdChange>
                        </period>
                        <period year="2030">
                            <agProdChange>0.0018</agProdChange>
                        </period>
                        <period year="2035">
                            <agProdChange>0.0019</agProdChange>
                        </period>
                        <period year="2040">
                            <agProdChange>0.0019</agProdChange>
                        </period>
                        <period year="2045">
                            <agProdChange>0.0019</agProdChange>
                        </period>
                        <period year="2050">
                            <agProdChange>0.0018</agProdChange>
                        </period>
                        <period year="2055">
                            <agProdChange>0.002</agProdChange>
                        </period>
                        <period year="2060">
                            <agProdChange>0.002</agProdChange>
                        </period>
                        <period year="2065">
                            <agProdChange>0.002</agProdChange>
                        </period>
                        <period year="2070">
                            <agProdChange>0.0018</agProdChange>
                        </period>
                        <period year="2075">
                            <agProdChange>0.0017</agProdChange>
                        </period>
                        <period year="2080">
                            <agProdChange>0.0015</agProdChange>
                        </period>
                        <period year="2085">
                            <agProdChange>0.0013</agProdChange>
                        </period>
                        <period year="2090">
                            <agProdChange>0.0012</agProdChange>
                        </period>
                        <period year="2095">
                            <agProdChange>0.001</agProdChange>
                        </period>
                        <period year="2100">
                            <agProdChange>0.001</agProdChange>
                        </period>
                    </AgProductionTechnology>
                    <AgProductionTechnology name="Root_Tuber_GreatBasin_RFD_lo">
                        <period year="2015">
                            <agProdChange>0.0019</agProdChange>
                        </period>
                        <period year="2020">
                            <agProdChange>0.0019</agProdChange>
                        </period>
                        <period year="2025">
                            <agProdChange>0.0019</agProdChange>
                        </period>
                        <period year="2030">
                            <agProdChange>0.0018</agProdChange>
                        </period>
                        <period year="2035">
                            <agProdChange>0.0019</agProdChange>
                        </period>
                        <period year="2040">
                            <agProdChange>0.0019</agProdChange>
                        </period>
                        <period year="2045">
                            <agProdChange>0.0019</agProdChange>
                        </period>
                        <period year="2050">
                            <agProdChange>0.0018</agProdChange>
                        </period>
                        <period year="2055">
                            <agProdChange>0.002</agProdChange>
                        </period>
                        <period year="2060">
                            <agProdChange>0.002</agProdChange>
                        </period>
                        <period year="2065">
                            <agProdChange>0.002</agProdChange>
                        </period>
                        <period year="2070">
                            <agProdChange>0.0018</agProdChange>
                        </period>
                        <period year="2075">
                            <agProdChange>0.0017</agProdChange>
                        </period>
                        <period year="2080">
                            <agProdChange>0.0015</agProdChange>
                        </period>
                        <period year="2085">
                            <agProdChange>0.0013</agProdChange>
                        </period>
                        <period year="2090">
                            <agProdChange>0.0012</agProdChange>
                        </period>
                        <period year="2095">
                            <agProdChange>0.001</agProdChange>
                        </period>
                        <period year="2100">
                            <agProdChange>0.001</agProdChange>
                        </period>
                    </AgProductionTechnology>
                </AgSupplySubsector>
                <AgSupplySubsector name="Root_Tuber_MissouriR">
                    <AgProductionTechnology name="Root_Tuber_MissouriR_IRR_hi">
                        <period year="2015">
                            <agProdChange>0.0019</agProdChange>
                        </period>
                        <period year="2020">
                            <agProdChange>0.0019</agProdChange>
                        </period>
                        <period year="2025">
                            <agProdChange>0.0019</agProdChange>
                        </period>
                        <period year="2030">
                            <agProdChange>0.0018</agProdChange>
                        </period>
                        <period year="2035">
                            <agProdChange>0.0019</agProdChange>
                        </period>
                        <period year="2040">
                            <agProdChange>0.0019</agProdChange>
                        </period>
                        <period year="2045">
                            <agProdChange>0.0019</agProdChange>
                        </period>
                        <period year="2050">
                            <agProdChange>0.0018</agProdChange>
                        </period>
                        <period year="2055">
                            <agProdChange>0.002</agProdChange>
                        </period>
                        <period year="2060">
                            <agProdChange>0.002</agProdChange>
                        </period>
                        <period year="2065">
                            <agProdChange>0.002</agProdChange>
                        </period>
                        <period year="2070">
                            <agProdChange>0.0018</agProdChange>
                        </period>
                        <period year="2075">
                            <agProdChange>0.0017</agProdChange>
                        </period>
                        <period year="2080">
                            <agProdChange>0.0015</agProdChange>
                        </period>
                        <period year="2085">
                            <agProdChange>0.0013</agProdChange>
                        </period>
                        <period year="2090">
                            <agProdChange>0.0012</agProdChange>
                        </period>
                        <period year="2095">
                            <agProdChange>0.001</agProdChange>
                        </period>
                        <period year="2100">
                            <agProdChange>0.001</agProdChange>
                        </period>
                    </AgProductionTechnology>
                    <AgProductionTechnology name="Root_Tuber_MissouriR_IRR_lo">
                        <period year="2015">
                            <agProdChange>0.0019</agProdChange>
                        </period>
                        <period year="2020">
                            <agProdChange>0.0019</agProdChange>
                        </period>
                        <period year="2025">
                            <agProdChange>0.0019</agProdChange>
                        </period>
                        <period year="2030">
                            <agProdChange>0.0018</agProdChange>
                        </period>
                        <period year="2035">
                            <agProdChange>0.0019</agProdChange>
                        </period>
                        <period year="2040">
                            <agProdChange>0.0019</agProdChange>
                        </period>
                        <period year="2045">
                            <agProdChange>0.0019</agProdChange>
                        </period>
                        <period year="2050">
                            <agProdChange>0.0018</agProdChange>
                        </period>
                        <period year="2055">
                            <agProdChange>0.002</agProdChange>
                        </period>
                        <period year="2060">
                            <agProdChange>0.002</agProdChange>
                        </period>
                        <period year="2065">
                            <agProdChange>0.002</agProdChange>
                        </period>
                        <period year="2070">
                            <agProdChange>0.0018</agProdChange>
                        </period>
                        <period year="2075">
                            <agProdChange>0.0017</agProdChange>
                        </period>
                        <period year="2080">
                            <agProdChange>0.0015</agProdChange>
                        </period>
                        <period year="2085">
                            <agProdChange>0.0013</agProdChange>
                        </period>
                        <period year="2090">
                            <agProdChange>0.0012</agProdChange>
                        </period>
                        <period year="2095">
                            <agProdChange>0.001</agProdChange>
                        </period>
                        <period year="2100">
                            <agProdChange>0.001</agProdChange>
                        </period>
                    </AgProductionTechnology>
                    <AgProductionTechnology name="Root_Tuber_MissouriR_RFD_hi">
                        <period year="2015">
                            <agProdChange>0.0019</agProdChange>
                        </period>
                        <period year="2020">
                            <agProdChange>0.0019</agProdChange>
                        </period>
                        <period year="2025">
                            <agProdChange>0.0019</agProdChange>
                        </period>
                        <period year="2030">
                            <agProdChange>0.0019</agProdChange>
                        </period>
                        <period year="2035">
                            <agProdChange>0.0019</agProdChange>
                        </period>
                        <period year="2040">
                            <agProdChange>0.0019</agProdChange>
                        </period>
                        <period year="2045">
                            <agProdChange>0.0019</agProdChange>
                        </period>
                        <period year="2050">
                            <agProdChange>0.0019</agProdChange>
                        </period>
                        <period year="2055">
                            <agProdChange>0.002</agProdChange>
                        </period>
                        <period year="2060">
                            <agProdChange>0.002</agProdChange>
                        </period>
                        <period year="2065">
                            <agProdChange>0.002</agProdChange>
                        </period>
                        <period year="2070">
                            <agProdChange>0.0018</agProdChange>
                        </period>
                        <period year="2075">
                            <agProdChange>0.0017</agProdChange>
                        </period>
                        <period year="2080">
                            <agProdChange>0.0015</agProdChange>
                        </period>
                        <period year="2085">
                            <agProdChange>0.0013</agProdChange>
                        </period>
                        <period year="2090">
                            <agProdChange>0.0012</agProdChange>
                        </period>
                        <period year="2095">
                            <agProdChange>0.001</agProdChange>
                        </period>
                        <period year="2100">
                            <agProdChange>0.001</agProdChange>
                        </period>
                    </AgProductionTechnology>
                    <AgProductionTechnology name="Root_Tuber_MissouriR_RFD_lo">
                        <period year="2015">
                            <agProdChange>0.0019</agProdChange>
                        </period>
                        <period year="2020">
                            <agProdChange>0.0019</agProdChange>
                        </period>
                        <period year="2025">
                            <agProdChange>0.0019</agProdChange>
                        </period>
                        <period year="2030">
                            <agProdChange>0.0019</agProdChange>
                        </period>
                        <period year="2035">
                            <agProdChange>0.0019</agProdChange>
                        </period>
                        <period year="2040">
                            <agProdChange>0.0019</agProdChange>
                        </period>
                        <period year="2045">
                            <agProdChange>0.0019</agProdChange>
                        </period>
                        <period year="2050">
                            <agProdChange>0.0019</agProdChange>
                        </period>
                        <period year="2055">
                            <agProdChange>0.002</agProdChange>
                        </period>
                        <period year="2060">
                            <agProdChange>0.002</agProdChange>
                        </period>
                        <period year="2065">
                            <agProdChange>0.002</agProdChange>
                        </period>
                        <period year="2070">
                            <agProdChange>0.0018</agProdChange>
                        </period>
                        <period year="2075">
                            <agProdChange>0.0017</agProdChange>
                        </period>
                        <period year="2080">
                            <agProdChange>0.0015</agProdChange>
                        </period>
                        <period year="2085">
                            <agProdChange>0.0013</agProdChange>
                        </period>
                        <period year="2090">
                            <agProdChange>0.0012</agProdChange>
                        </period>
                        <period year="2095">
                            <agProdChange>0.001</agProdChange>
                        </period>
                        <period year="2100">
                            <agProdChange>0.001</agProdChange>
                        </period>
                    </AgProductionTechnology>
                </AgSupplySubsector>
                <AgSupplySubsector name="Root_Tuber_ArkWhtRedR">
                    <AgProductionTechnology name="Root_Tuber_ArkWhtRedR_IRR_hi">
                        <period year="2015">
                            <agProdChange>0.0019</agProdChange>
                        </period>
                        <period year="2020">
                            <agProdChange>0.0019</agProdChange>
                        </period>
                        <period year="2025">
                            <agProdChange>0.0019</agProdChange>
                        </period>
                        <period year="2030">
                            <agProdChange>0.0018</agProdChange>
                        </period>
                        <period year="2035">
                            <agProdChange>0.0019</agProdChange>
                        </period>
                        <period year="2040">
                            <agProdChange>0.0019</agProdChange>
                        </period>
                        <period year="2045">
                            <agProdChange>0.0019</agProdChange>
                        </period>
                        <period year="2050">
                            <agProdChange>0.0018</agProdChange>
                        </period>
                        <period year="2055">
                            <agProdChange>0.002</agProdChange>
                        </period>
                        <period year="2060">
                            <agProdChange>0.002</agProdChange>
                        </period>
                        <period year="2065">
                            <agProdChange>0.002</agProdChange>
                        </period>
                        <period year="2070">
                            <agProdChange>0.0018</agProdChange>
                        </period>
                        <period year="2075">
                            <agProdChange>0.0017</agProdChange>
                        </period>
                        <period year="2080">
                            <agProdChange>0.0015</agProdChange>
                        </period>
                        <period year="2085">
                            <agProdChange>0.0013</agProdChange>
                        </period>
                        <period year="2090">
                            <agProdChange>0.0012</agProdChange>
                        </period>
                        <period year="2095">
                            <agProdChange>0.001</agProdChange>
                        </period>
                        <period year="2100">
                            <agProdChange>0.001</agProdChange>
                        </period>
                    </AgProductionTechnology>
                    <AgProductionTechnology name="Root_Tuber_ArkWhtRedR_IRR_lo">
                        <period year="2015">
                            <agProdChange>0.0019</agProdChange>
                        </period>
                        <period year="2020">
                            <agProdChange>0.0019</agProdChange>
                        </period>
                        <period year="2025">
                            <agProdChange>0.0019</agProdChange>
                        </period>
                        <period year="2030">
                            <agProdChange>0.0018</agProdChange>
                        </period>
                        <period year="2035">
                            <agProdChange>0.0019</agProdChange>
                        </period>
                        <period year="2040">
                            <agProdChange>0.0019</agProdChange>
                        </period>
                        <period year="2045">
                            <agProdChange>0.0019</agProdChange>
                        </period>
                        <period year="2050">
                            <agProdChange>0.0018</agProdChange>
                        </period>
                        <period year="2055">
                            <agProdChange>0.002</agProdChange>
                        </period>
                        <period year="2060">
                            <agProdChange>0.002</agProdChange>
                        </period>
                        <period year="2065">
                            <agProdChange>0.002</agProdChange>
                        </period>
                        <period year="2070">
                            <agProdChange>0.0018</agProdChange>
                        </period>
                        <period year="2075">
                            <agProdChange>0.0017</agProdChange>
                        </period>
                        <period year="2080">
                            <agProdChange>0.0015</agProdChange>
                        </period>
                        <period year="2085">
                            <agProdChange>0.0013</agProdChange>
                        </period>
                        <period year="2090">
                            <agProdChange>0.0012</agProdChange>
                        </period>
                        <period year="2095">
                            <agProdChange>0.001</agProdChange>
                        </period>
                        <period year="2100">
                            <agProdChange>0.001</agProdChange>
                        </period>
                    </AgProductionTechnology>
                    <AgProductionTechnology name="Root_Tuber_ArkWhtRedR_RFD_hi">
                        <period year="2015">
                            <agProdChange>0.0032</agProdChange>
                        </period>
                        <period year="2020">
                            <agProdChange>0.0032</agProdChange>
                        </period>
                        <period year="2025">
                            <agProdChange>0.0031</agProdChange>
                        </period>
                        <period year="2030">
                            <agProdChange>0.0031</agProdChange>
                        </period>
                        <period year="2035">
                            <agProdChange>0.0032</agProdChange>
                        </period>
                        <period year="2040">
                            <agProdChange>0.0031</agProdChange>
                        </period>
                        <period year="2045">
                            <agProdChange>0.0031</agProdChange>
                        </period>
                        <period year="2050">
                            <agProdChange>0.003</agProdChange>
                        </period>
                        <period year="2055">
                            <agProdChange>0.002</agProdChange>
                        </period>
                        <period year="2060">
                            <agProdChange>0.002</agProdChange>
                        </period>
                        <period year="2065">
                            <agProdChange>0.002</agProdChange>
                        </period>
                        <period year="2070">
                            <agProdChange>0.0018</agProdChange>
                        </period>
                        <period year="2075">
                            <agProdChange>0.0017</agProdChange>
                        </period>
                        <period year="2080">
                            <agProdChange>0.0015</agProdChange>
                        </period>
                        <period year="2085">
                            <agProdChange>0.0013</agProdChange>
                        </period>
                        <period year="2090">
                            <agProdChange>0.0012</agProdChange>
                        </period>
                        <period year="2095">
                            <agProdChange>0.001</agProdChange>
                        </period>
                        <period year="2100">
                            <agProdChange>0.001</agProdChange>
                        </period>
                    </AgProductionTechnology>
                    <AgProductionTechnology name="Root_Tuber_ArkWhtRedR_RFD_lo">
                        <period year="2015">
                            <agProdChange>0.0032</agProdChange>
                        </period>
                        <period year="2020">
                            <agProdChange>0.0032</agProdChange>
                        </period>
                        <period year="2025">
                            <agProdChange>0.0031</agProdChange>
                        </period>
                        <period year="2030">
                            <agProdChange>0.0031</agProdChange>
                        </period>
                        <period year="2035">
                            <agProdChange>0.0032</agProdChange>
                        </period>
                        <period year="2040">
                            <agProdChange>0.0031</agProdChange>
                        </period>
                        <period year="2045">
                            <agProdChange>0.0031</agProdChange>
                        </period>
                        <period year="2050">
                            <agProdChange>0.003</agProdChange>
                        </period>
                        <period year="2055">
                            <agProdChange>0.002</agProdChange>
                        </period>
                        <period year="2060">
                            <agProdChange>0.002</agProdChange>
                        </period>
                        <period year="2065">
                            <agProdChange>0.002</agProdChange>
                        </period>
                        <period year="2070">
                            <agProdChange>0.0018</agProdChange>
                        </period>
                        <period year="2075">
                            <agProdChange>0.0017</agProdChange>
                        </period>
                        <period year="2080">
                            <agProdChange>0.0015</agProdChange>
                        </period>
                        <period year="2085">
                            <agProdChange>0.0013</agProdChange>
                        </period>
                        <period year="2090">
                            <agProdChange>0.0012</agProdChange>
                        </period>
                        <period year="2095">
                            <agProdChange>0.001</agProdChange>
                        </period>
                        <period year="2100">
                            <agProdChange>0.001</agProdChange>
                        </period>
                    </AgProductionTechnology>
                </AgSupplySubsector>
                <AgSupplySubsector name="Root_Tuber_TexasCst">
                    <AgProductionTechnology name="Root_Tuber_TexasCst_IRR_hi">
                        <period year="2015">
                            <agProdChange>0.0019</agProdChange>
                        </period>
                        <period year="2020">
                            <agProdChange>0.0019</agProdChange>
                        </period>
                        <period year="2025">
                            <agProdChange>0.0019</agProdChange>
                        </period>
                        <period year="2030">
                            <agProdChange>0.0018</agProdChange>
                        </period>
                        <period year="2035">
                            <agProdChange>0.0019</agProdChange>
                        </period>
                        <period year="2040">
                            <agProdChange>0.0019</agProdChange>
                        </period>
                        <period year="2045">
                            <agProdChange>0.0019</agProdChange>
                        </period>
                        <period year="2050">
                            <agProdChange>0.0018</agProdChange>
                        </period>
                        <period year="2055">
                            <agProdChange>0.002</agProdChange>
                        </period>
                        <period year="2060">
                            <agProdChange>0.002</agProdChange>
                        </period>
                        <period year="2065">
                            <agProdChange>0.002</agProdChange>
                        </period>
                        <period year="2070">
                            <agProdChange>0.0018</agProdChange>
                        </period>
                        <period year="2075">
                            <agProdChange>0.0017</agProdChange>
                        </period>
                        <period year="2080">
                            <agProdChange>0.0015</agProdChange>
                        </period>
                        <period year="2085">
                            <agProdChange>0.0013</agProdChange>
                        </period>
                        <period year="2090">
                            <agProdChange>0.0012</agProdChange>
                        </period>
                        <period year="2095">
                            <agProdChange>0.001</agProdChange>
                        </period>
                        <period year="2100">
                            <agProdChange>0.001</agProdChange>
                        </period>
                    </AgProductionTechnology>
                    <AgProductionTechnology name="Root_Tuber_TexasCst_IRR_lo">
                        <period year="2015">
                            <agProdChange>0.0019</agProdChange>
                        </period>
                        <period year="2020">
                            <agProdChange>0.0019</agProdChange>
                        </period>
                        <period year="2025">
                            <agProdChange>0.0019</agProdChange>
                        </period>
                        <period year="2030">
                            <agProdChange>0.0018</agProdChange>
                        </period>
                        <period year="2035">
                            <agProdChange>0.0019</agProdChange>
                        </period>
                        <period year="2040">
                            <agProdChange>0.0019</agProdChange>
                        </period>
                        <period year="2045">
                            <agProdChange>0.0019</agProdChange>
                        </period>
                        <period year="2050">
                            <agProdChange>0.0018</agProdChange>
                        </period>
                        <period year="2055">
                            <agProdChange>0.002</agProdChange>
                        </period>
                        <period year="2060">
                            <agProdChange>0.002</agProdChange>
                        </period>
                        <period year="2065">
                            <agProdChange>0.002</agProdChange>
                        </period>
                        <period year="2070">
                            <agProdChange>0.0018</agProdChange>
                        </period>
                        <period year="2075">
                            <agProdChange>0.0017</agProdChange>
                        </period>
                        <period year="2080">
                            <agProdChange>0.0015</agProdChange>
                        </period>
                        <period year="2085">
                            <agProdChange>0.0013</agProdChange>
                        </period>
                        <period year="2090">
                            <agProdChange>0.0012</agProdChange>
                        </period>
                        <period year="2095">
                            <agProdChange>0.001</agProdChange>
                        </period>
                        <period year="2100">
                            <agProdChange>0.001</agProdChange>
                        </period>
                    </AgProductionTechnology>
                    <AgProductionTechnology name="Root_Tuber_TexasCst_RFD_hi">
                        <period year="2015">
                            <agProdChange>0.0027</agProdChange>
                        </period>
                        <period year="2020">
                            <agProdChange>0.0027</agProdChange>
                        </period>
                        <period year="2025">
                            <agProdChange>0.0026</agProdChange>
                        </period>
                        <period year="2030">
                            <agProdChange>0.0026</agProdChange>
                        </period>
                        <period year="2035">
                            <agProdChange>0.0027</agProdChange>
                        </period>
                        <period year="2040">
                            <agProdChange>0.0026</agProdChange>
                        </period>
                        <period year="2045">
                            <agProdChange>0.0026</agProdChange>
                        </period>
                        <period year="2050">
                            <agProdChange>0.0026</agProdChange>
                        </period>
                        <period year="2055">
                            <agProdChange>0.002</agProdChange>
                        </period>
                        <period year="2060">
                            <agProdChange>0.002</agProdChange>
                        </period>
                        <period year="2065">
                            <agProdChange>0.002</agProdChange>
                        </period>
                        <period year="2070">
                            <agProdChange>0.0018</agProdChange>
                        </period>
                        <period year="2075">
                            <agProdChange>0.0017</agProdChange>
                        </period>
                        <period year="2080">
                            <agProdChange>0.0015</agProdChange>
                        </period>
                        <period year="2085">
                            <agProdChange>0.0013</agProdChange>
                        </period>
                        <period year="2090">
                            <agProdChange>0.0012</agProdChange>
                        </period>
                        <period year="2095">
                            <agProdChange>0.001</agProdChange>
                        </period>
                        <period year="2100">
                            <agProdChange>0.001</agProdChange>
                        </period>
                    </AgProductionTechnology>
                    <AgProductionTechnology name="Root_Tuber_TexasCst_RFD_lo">
                        <period year="2015">
                            <agProdChange>0.0027</agProdChange>
                        </period>
                        <period year="2020">
                            <agProdChange>0.0027</agProdChange>
                        </period>
                        <period year="2025">
                            <agProdChange>0.0026</agProdChange>
                        </period>
                        <period year="2030">
                            <agProdChange>0.0026</agProdChange>
                        </period>
                        <period year="2035">
                            <agProdChange>0.0027</agProdChange>
                        </period>
                        <period year="2040">
                            <agProdChange>0.0026</agProdChange>
                        </period>
                        <period year="2045">
                            <agProdChange>0.0026</agProdChange>
                        </period>
                        <period year="2050">
                            <agProdChange>0.0026</agProdChange>
                        </period>
                        <period year="2055">
                            <agProdChange>0.002</agProdChange>
                        </period>
                        <period year="2060">
                            <agProdChange>0.002</agProdChange>
                        </period>
                        <period year="2065">
                            <agProdChange>0.002</agProdChange>
                        </period>
                        <period year="2070">
                            <agProdChange>0.0018</agProdChange>
                        </period>
                        <period year="2075">
                            <agProdChange>0.0017</agProdChange>
                        </period>
                        <period year="2080">
                            <agProdChange>0.0015</agProdChange>
                        </period>
                        <period year="2085">
                            <agProdChange>0.0013</agProdChange>
                        </period>
                        <period year="2090">
                            <agProdChange>0.0012</agProdChange>
                        </period>
                        <period year="2095">
                            <agProdChange>0.001</agProdChange>
                        </period>
                        <period year="2100">
                            <agProdChange>0.001</agProdChange>
                        </period>
                    </AgProductionTechnology>
                </AgSupplySubsector>
                <AgSupplySubsector name="Root_Tuber_UsaCstSE">
                    <AgProductionTechnology name="Root_Tuber_UsaCstSE_IRR_hi">
                        <period year="2015">
                            <agProdChange>0.0019</agProdChange>
                        </period>
                        <period year="2020">
                            <agProdChange>0.0019</agProdChange>
                        </period>
                        <period year="2025">
                            <agProdChange>0.0019</agProdChange>
                        </period>
                        <period year="2030">
                            <agProdChange>0.0018</agProdChange>
                        </period>
                        <period year="2035">
                            <agProdChange>0.0019</agProdChange>
                        </period>
                        <period year="2040">
                            <agProdChange>0.0019</agProdChange>
                        </period>
                        <period year="2045">
                            <agProdChange>0.0019</agProdChange>
                        </period>
                        <period year="2050">
                            <agProdChange>0.0018</agProdChange>
                        </period>
                        <period year="2055">
                            <agProdChange>0.002</agProdChange>
                        </period>
                        <period year="2060">
                            <agProdChange>0.002</agProdChange>
                        </period>
                        <period year="2065">
                            <agProdChange>0.002</agProdChange>
                        </period>
                        <period year="2070">
                            <agProdChange>0.0018</agProdChange>
                        </period>
                        <period year="2075">
                            <agProdChange>0.0017</agProdChange>
                        </period>
                        <period year="2080">
                            <agProdChange>0.0015</agProdChange>
                        </period>
                        <period year="2085">
                            <agProdChange>0.0013</agProdChange>
                        </period>
                        <period year="2090">
                            <agProdChange>0.0012</agProdChange>
                        </period>
                        <period year="2095">
                            <agProdChange>0.001</agProdChange>
                        </period>
                        <period year="2100">
                            <agProdChange>0.001</agProdChange>
                        </period>
                    </AgProductionTechnology>
                    <AgProductionTechnology name="Root_Tuber_UsaCstSE_IRR_lo">
                        <period year="2015">
                            <agProdChange>0.0019</agProdChange>
                        </period>
                        <period year="2020">
                            <agProdChange>0.0019</agProdChange>
                        </period>
                        <period year="2025">
                            <agProdChange>0.0019</agProdChange>
                        </period>
                        <period year="2030">
                            <agProdChange>0.0018</agProdChange>
                        </period>
                        <period year="2035">
                            <agProdChange>0.0019</agProdChange>
                        </period>
                        <period year="2040">
                            <agProdChange>0.0019</agProdChange>
                        </period>
                        <period year="2045">
                            <agProdChange>0.0019</agProdChange>
                        </period>
                        <period year="2050">
                            <agProdChange>0.0018</agProdChange>
                        </period>
                        <period year="2055">
                            <agProdChange>0.002</agProdChange>
                        </period>
                        <period year="2060">
                            <agProdChange>0.002</agProdChange>
                        </period>
                        <period year="2065">
                            <agProdChange>0.002</agProdChange>
                        </period>
                        <period year="2070">
                            <agProdChange>0.0018</agProdChange>
                        </period>
                        <period year="2075">
                            <agProdChange>0.0017</agProdChange>
                        </period>
                        <period year="2080">
                            <agProdChange>0.0015</agProdChange>
                        </period>
                        <period year="2085">
                            <agProdChange>0.0013</agProdChange>
                        </period>
                        <period year="2090">
                            <agProdChange>0.0012</agProdChange>
                        </period>
                        <period year="2095">
                            <agProdChange>0.001</agProdChange>
                        </period>
                        <period year="2100">
                            <agProdChange>0.001</agProdChange>
                        </period>
                    </AgProductionTechnology>
                    <AgProductionTechnology name="Root_Tuber_UsaCstSE_RFD_hi">
                        <period year="2015">
                            <agProdChange>0.0034</agProdChange>
                        </period>
                        <period year="2020">
                            <agProdChange>0.0033</agProdChange>
                        </period>
                        <period year="2025">
                            <agProdChange>0.0033</agProdChange>
                        </period>
                        <period year="2030">
                            <agProdChange>0.0032</agProdChange>
                        </period>
                        <period year="2035">
                            <agProdChange>0.0033</agProdChange>
                        </period>
                        <period year="2040">
                            <agProdChange>0.0032</agProdChange>
                        </period>
                        <period year="2045">
                            <agProdChange>0.0032</agProdChange>
                        </period>
                        <period year="2050">
                            <agProdChange>0.0031</agProdChange>
                        </period>
                        <period year="2055">
                            <agProdChange>0.002</agProdChange>
                        </period>
                        <period year="2060">
                            <agProdChange>0.002</agProdChange>
                        </period>
                        <period year="2065">
                            <agProdChange>0.002</agProdChange>
                        </period>
                        <period year="2070">
                            <agProdChange>0.0018</agProdChange>
                        </period>
                        <period year="2075">
                            <agProdChange>0.0017</agProdChange>
                        </period>
                        <period year="2080">
                            <agProdChange>0.0015</agProdChange>
                        </period>
                        <period year="2085">
                            <agProdChange>0.0013</agProdChange>
                        </period>
                        <period year="2090">
                            <agProdChange>0.0012</agProdChange>
                        </period>
                        <period year="2095">
                            <agProdChange>0.001</agProdChange>
                        </period>
                        <period year="2100">
                            <agProdChange>0.001</agProdChange>
                        </period>
                    </AgProductionTechnology>
                    <AgProductionTechnology name="Root_Tuber_UsaCstSE_RFD_lo">
                        <period year="2015">
                            <agProdChange>0.0034</agProdChange>
                        </period>
                        <period year="2020">
                            <agProdChange>0.0033</agProdChange>
                        </period>
                        <period year="2025">
                            <agProdChange>0.0033</agProdChange>
                        </period>
                        <period year="2030">
                            <agProdChange>0.0032</agProdChange>
                        </period>
                        <period year="2035">
                            <agProdChange>0.0033</agProdChange>
                        </period>
                        <period year="2040">
                            <agProdChange>0.0032</agProdChange>
                        </period>
                        <period year="2045">
                            <agProdChange>0.0032</agProdChange>
                        </period>
                        <period year="2050">
                            <agProdChange>0.0031</agProdChange>
                        </period>
                        <period year="2055">
                            <agProdChange>0.002</agProdChange>
                        </period>
                        <period year="2060">
                            <agProdChange>0.002</agProdChange>
                        </period>
                        <period year="2065">
                            <agProdChange>0.002</agProdChange>
                        </period>
                        <period year="2070">
                            <agProdChange>0.0018</agProdChange>
                        </period>
                        <period year="2075">
                            <agProdChange>0.0017</agProdChange>
                        </period>
                        <period year="2080">
                            <agProdChange>0.0015</agProdChange>
                        </period>
                        <period year="2085">
                            <agProdChange>0.0013</agProdChange>
                        </period>
                        <period year="2090">
                            <agProdChange>0.0012</agProdChange>
                        </period>
                        <period year="2095">
                            <agProdChange>0.001</agProdChange>
                        </period>
                        <period year="2100">
                            <agProdChange>0.001</agProdChange>
                        </period>
                    </AgProductionTechnology>
                </AgSupplySubsector>
                <AgSupplySubsector name="Root_Tuber_GreatLakes">
                    <AgProductionTechnology name="Root_Tuber_GreatLakes_IRR_hi">
                        <period year="2015">
                            <agProdChange>0.0019</agProdChange>
                        </period>
                        <period year="2020">
                            <agProdChange>0.0019</agProdChange>
                        </period>
                        <period year="2025">
                            <agProdChange>0.0019</agProdChange>
                        </period>
                        <period year="2030">
                            <agProdChange>0.0018</agProdChange>
                        </period>
                        <period year="2035">
                            <agProdChange>0.0019</agProdChange>
                        </period>
                        <period year="2040">
                            <agProdChange>0.0019</agProdChange>
                        </period>
                        <period year="2045">
                            <agProdChange>0.0019</agProdChange>
                        </period>
                        <period year="2050">
                            <agProdChange>0.0018</agProdChange>
                        </period>
                        <period year="2055">
                            <agProdChange>0.002</agProdChange>
                        </period>
                        <period year="2060">
                            <agProdChange>0.002</agProdChange>
                        </period>
                        <period year="2065">
                            <agProdChange>0.002</agProdChange>
                        </period>
                        <period year="2070">
                            <agProdChange>0.0018</agProdChange>
                        </period>
                        <period year="2075">
                            <agProdChange>0.0017</agProdChange>
                        </period>
                        <period year="2080">
                            <agProdChange>0.0015</agProdChange>
                        </period>
                        <period year="2085">
                            <agProdChange>0.0013</agProdChange>
                        </period>
                        <period year="2090">
                            <agProdChange>0.0012</agProdChange>
                        </period>
                        <period year="2095">
                            <agProdChange>0.001</agProdChange>
                        </period>
                        <period year="2100">
                            <agProdChange>0.001</agProdChange>
                        </period>
                    </AgProductionTechnology>
                    <AgProductionTechnology name="Root_Tuber_GreatLakes_IRR_lo">
                        <period year="2015">
                            <agProdChange>0.0019</agProdChange>
                        </period>
                        <period year="2020">
                            <agProdChange>0.0019</agProdChange>
                        </period>
                        <period year="2025">
                            <agProdChange>0.0019</agProdChange>
                        </period>
                        <period year="2030">
                            <agProdChange>0.0018</agProdChange>
                        </period>
                        <period year="2035">
                            <agProdChange>0.0019</agProdChange>
                        </period>
                        <period year="2040">
                            <agProdChange>0.0019</agProdChange>
                        </period>
                        <period year="2045">
                            <agProdChange>0.0019</agProdChange>
                        </period>
                        <period year="2050">
                            <agProdChange>0.0018</agProdChange>
                        </period>
                        <period year="2055">
                            <agProdChange>0.002</agProdChange>
                        </period>
                        <period year="2060">
                            <agProdChange>0.002</agProdChange>
                        </period>
                        <period year="2065">
                            <agProdChange>0.002</agProdChange>
                        </period>
                        <period year="2070">
                            <agProdChange>0.0018</agProdChange>
                        </period>
                        <period year="2075">
                            <agProdChange>0.0017</agProdChange>
                        </period>
                        <period year="2080">
                            <agProdChange>0.0015</agProdChange>
                        </period>
                        <period year="2085">
                            <agProdChange>0.0013</agProdChange>
                        </period>
                        <period year="2090">
                            <agProdChange>0.0012</agProdChange>
                        </period>
                        <period year="2095">
                            <agProdChange>0.001</agProdChange>
                        </period>
                        <period year="2100">
                            <agProdChange>0.001</agProdChange>
                        </period>
                    </AgProductionTechnology>
                    <AgProductionTechnology name="Root_Tuber_GreatLakes_RFD_hi">
                        <period year="2015">
                            <agProdChange>0.0019</agProdChange>
                        </period>
                        <period year="2020">
                            <agProdChange>0.0019</agProdChange>
                        </period>
                        <period year="2025">
                            <agProdChange>0.0019</agProdChange>
                        </period>
                        <period year="2030">
                            <agProdChange>0.0018</agProdChange>
                        </period>
                        <period year="2035">
                            <agProdChange>0.0019</agProdChange>
                        </period>
                        <period year="2040">
                            <agProdChange>0.0019</agProdChange>
                        </period>
                        <period year="2045">
                            <agProdChange>0.0019</agProdChange>
                        </period>
                        <period year="2050">
                            <agProdChange>0.0018</agProdChange>
                        </period>
                        <period year="2055">
                            <agProdChange>0.002</agProdChange>
                        </period>
                        <period year="2060">
                            <agProdChange>0.002</agProdChange>
                        </period>
                        <period year="2065">
                            <agProdChange>0.002</agProdChange>
                        </period>
                        <period year="2070">
                            <agProdChange>0.0018</agProdChange>
                        </period>
                        <period year="2075">
                            <agProdChange>0.0017</agProdChange>
                        </period>
                        <period year="2080">
                            <agProdChange>0.0015</agProdChange>
                        </period>
                        <period year="2085">
                            <agProdChange>0.0013</agProdChange>
                        </period>
                        <period year="2090">
                            <agProdChange>0.0012</agProdChange>
                        </period>
                        <period year="2095">
                            <agProdChange>0.001</agProdChange>
                        </period>
                        <period year="2100">
                            <agProdChange>0.001</agProdChange>
                        </period>
                    </AgProductionTechnology>
                    <AgProductionTechnology name="Root_Tuber_GreatLakes_RFD_lo">
                        <period year="2015">
                            <agProdChange>0.0019</agProdChange>
                        </period>
                        <period year="2020">
                            <agProdChange>0.0019</agProdChange>
                        </period>
                        <period year="2025">
                            <agProdChange>0.0019</agProdChange>
                        </period>
                        <period year="2030">
                            <agProdChange>0.0018</agProdChange>
                        </period>
                        <period year="2035">
                            <agProdChange>0.0019</agProdChange>
                        </period>
                        <period year="2040">
                            <agProdChange>0.0019</agProdChange>
                        </period>
                        <period year="2045">
                            <agProdChange>0.0019</agProdChange>
                        </period>
                        <period year="2050">
                            <agProdChange>0.0018</agProdChange>
                        </period>
                        <period year="2055">
                            <agProdChange>0.002</agProdChange>
                        </period>
                        <period year="2060">
                            <agProdChange>0.002</agProdChange>
                        </period>
                        <period year="2065">
                            <agProdChange>0.002</agProdChange>
                        </period>
                        <period year="2070">
                            <agProdChange>0.0018</agProdChange>
                        </period>
                        <period year="2075">
                            <agProdChange>0.0017</agProdChange>
                        </period>
                        <period year="2080">
                            <agProdChange>0.0015</agProdChange>
                        </period>
                        <period year="2085">
                            <agProdChange>0.0013</agProdChange>
                        </period>
                        <period year="2090">
                            <agProdChange>0.0012</agProdChange>
                        </period>
                        <period year="2095">
                            <agProdChange>0.001</agProdChange>
                        </period>
                        <period year="2100">
                            <agProdChange>0.001</agProdChange>
                        </period>
                    </AgProductionTechnology>
                </AgSupplySubsector>
                <AgSupplySubsector name="Root_Tuber_OhioR">
                    <AgProductionTechnology name="Root_Tuber_OhioR_IRR_hi">
                        <period year="2015">
                            <agProdChange>0.0019</agProdChange>
                        </period>
                        <period year="2020">
                            <agProdChange>0.0019</agProdChange>
                        </period>
                        <period year="2025">
                            <agProdChange>0.0019</agProdChange>
                        </period>
                        <period year="2030">
                            <agProdChange>0.0018</agProdChange>
                        </period>
                        <period year="2035">
                            <agProdChange>0.0019</agProdChange>
                        </period>
                        <period year="2040">
                            <agProdChange>0.0019</agProdChange>
                        </period>
                        <period year="2045">
                            <agProdChange>0.0019</agProdChange>
                        </period>
                        <period year="2050">
                            <agProdChange>0.0018</agProdChange>
                        </period>
                        <period year="2055">
                            <agProdChange>0.002</agProdChange>
                        </period>
                        <period year="2060">
                            <agProdChange>0.002</agProdChange>
                        </period>
                        <period year="2065">
                            <agProdChange>0.002</agProdChange>
                        </period>
                        <period year="2070">
                            <agProdChange>0.0018</agProdChange>
                        </period>
                        <period year="2075">
                            <agProdChange>0.0017</agProdChange>
                        </period>
                        <period year="2080">
                            <agProdChange>0.0015</agProdChange>
                        </period>
                        <period year="2085">
                            <agProdChange>0.0013</agProdChange>
                        </period>
                        <period year="2090">
                            <agProdChange>0.0012</agProdChange>
                        </period>
                        <period year="2095">
                            <agProdChange>0.001</agProdChange>
                        </period>
                        <period year="2100">
                            <agProdChange>0.001</agProdChange>
                        </period>
                    </AgProductionTechnology>
                    <AgProductionTechnology name="Root_Tuber_OhioR_IRR_lo">
                        <period year="2015">
                            <agProdChange>0.0019</agProdChange>
                        </period>
                        <period year="2020">
                            <agProdChange>0.0019</agProdChange>
                        </period>
                        <period year="2025">
                            <agProdChange>0.0019</agProdChange>
                        </period>
                        <period year="2030">
                            <agProdChange>0.0018</agProdChange>
                        </period>
                        <period year="2035">
                            <agProdChange>0.0019</agProdChange>
                        </period>
                        <period year="2040">
                            <agProdChange>0.0019</agProdChange>
                        </period>
                        <period year="2045">
                            <agProdChange>0.0019</agProdChange>
                        </period>
                        <period year="2050">
                            <agProdChange>0.0018</agProdChange>
                        </period>
                        <period year="2055">
                            <agProdChange>0.002</agProdChange>
                        </period>
                        <period year="2060">
                            <agProdChange>0.002</agProdChange>
                        </period>
                        <period year="2065">
                            <agProdChange>0.002</agProdChange>
                        </period>
                        <period year="2070">
                            <agProdChange>0.0018</agProdChange>
                        </period>
                        <period year="2075">
                            <agProdChange>0.0017</agProdChange>
                        </period>
                        <period year="2080">
                            <agProdChange>0.0015</agProdChange>
                        </period>
                        <period year="2085">
                            <agProdChange>0.0013</agProdChange>
                        </period>
                        <period year="2090">
                            <agProdChange>0.0012</agProdChange>
                        </period>
                        <period year="2095">
                            <agProdChange>0.001</agProdChange>
                        </period>
                        <period year="2100">
                            <agProdChange>0.001</agProdChange>
                        </period>
                    </AgProductionTechnology>
                    <AgProductionTechnology name="Root_Tuber_OhioR_RFD_hi">
                        <period year="2015">
                            <agProdChange>0.0019</agProdChange>
                        </period>
                        <period year="2020">
                            <agProdChange>0.0019</agProdChange>
                        </period>
                        <period year="2025">
                            <agProdChange>0.0019</agProdChange>
                        </period>
                        <period year="2030">
                            <agProdChange>0.0019</agProdChange>
                        </period>
                        <period year="2035">
                            <agProdChange>0.0019</agProdChange>
                        </period>
                        <period year="2040">
                            <agProdChange>0.0019</agProdChange>
                        </period>
                        <period year="2045">
                            <agProdChange>0.0019</agProdChange>
                        </period>
                        <period year="2050">
                            <agProdChange>0.0019</agProdChange>
                        </period>
                        <period year="2055">
                            <agProdChange>0.002</agProdChange>
                        </period>
                        <period year="2060">
                            <agProdChange>0.002</agProdChange>
                        </period>
                        <period year="2065">
                            <agProdChange>0.002</agProdChange>
                        </period>
                        <period year="2070">
                            <agProdChange>0.0018</agProdChange>
                        </period>
                        <period year="2075">
                            <agProdChange>0.0017</agProdChange>
                        </period>
                        <period year="2080">
                            <agProdChange>0.0015</agProdChange>
                        </period>
                        <period year="2085">
                            <agProdChange>0.0013</agProdChange>
                        </period>
                        <period year="2090">
                            <agProdChange>0.0012</agProdChange>
                        </period>
                        <period year="2095">
                            <agProdChange>0.001</agProdChange>
                        </period>
                        <period year="2100">
                            <agProdChange>0.001</agProdChange>
                        </period>
                    </AgProductionTechnology>
                    <AgProductionTechnology name="Root_Tuber_OhioR_RFD_lo">
                        <period year="2015">
                            <agProdChange>0.0019</agProdChange>
                        </period>
                        <period year="2020">
                            <agProdChange>0.0019</agProdChange>
                        </period>
                        <period year="2025">
                            <agProdChange>0.0019</agProdChange>
                        </period>
                        <period year="2030">
                            <agProdChange>0.0019</agProdChange>
                        </period>
                        <period year="2035">
                            <agProdChange>0.0019</agProdChange>
                        </period>
                        <period year="2040">
                            <agProdChange>0.0019</agProdChange>
                        </period>
                        <period year="2045">
                            <agProdChange>0.0019</agProdChange>
                        </period>
                        <period year="2050">
                            <agProdChange>0.0019</agProdChange>
                        </period>
                        <period year="2055">
                            <agProdChange>0.002</agProdChange>
                        </period>
                        <period year="2060">
                            <agProdChange>0.002</agProdChange>
                        </period>
                        <period year="2065">
                            <agProdChange>0.002</agProdChange>
                        </period>
                        <period year="2070">
                            <agProdChange>0.0018</agProdChange>
                        </period>
                        <period year="2075">
                            <agProdChange>0.0017</agProdChange>
                        </period>
                        <period year="2080">
                            <agProdChange>0.0015</agProdChange>
                        </period>
                        <period year="2085">
                            <agProdChange>0.0013</agProdChange>
                        </period>
                        <period year="2090">
                            <agProdChange>0.0012</agProdChange>
                        </period>
                        <period year="2095">
                            <agProdChange>0.001</agProdChange>
                        </period>
                        <period year="2100">
                            <agProdChange>0.001</agProdChange>
                        </period>
                    </AgProductionTechnology>
                </AgSupplySubsector>
                <AgSupplySubsector name="Root_Tuber_UsaPacNW">
                    <AgProductionTechnology name="Root_Tuber_UsaPacNW_IRR_hi">
                        <period year="2015">
                            <agProdChange>0.0019</agProdChange>
                        </period>
                        <period year="2020">
                            <agProdChange>0.0019</agProdChange>
                        </period>
                        <period year="2025">
                            <agProdChange>0.0019</agProdChange>
                        </period>
                        <period year="2030">
                            <agProdChange>0.0018</agProdChange>
                        </period>
                        <period year="2035">
                            <agProdChange>0.0019</agProdChange>
                        </period>
                        <period year="2040">
                            <agProdChange>0.0019</agProdChange>
                        </period>
                        <period year="2045">
                            <agProdChange>0.0019</agProdChange>
                        </period>
                        <period year="2050">
                            <agProdChange>0.0018</agProdChange>
                        </period>
                        <period year="2055">
                            <agProdChange>0.002</agProdChange>
                        </period>
                        <period year="2060">
                            <agProdChange>0.002</agProdChange>
                        </period>
                        <period year="2065">
                            <agProdChange>0.002</agProdChange>
                        </period>
                        <period year="2070">
                            <agProdChange>0.0018</agProdChange>
                        </period>
                        <period year="2075">
                            <agProdChange>0.0017</agProdChange>
                        </period>
                        <period year="2080">
                            <agProdChange>0.0015</agProdChange>
                        </period>
                        <period year="2085">
                            <agProdChange>0.0013</agProdChange>
                        </period>
                        <period year="2090">
                            <agProdChange>0.0012</agProdChange>
                        </period>
                        <period year="2095">
                            <agProdChange>0.001</agProdChange>
                        </period>
                        <period year="2100">
                            <agProdChange>0.001</agProdChange>
                        </period>
                    </AgProductionTechnology>
                    <AgProductionTechnology name="Root_Tuber_UsaPacNW_IRR_lo">
                        <period year="2015">
                            <agProdChange>0.0019</agProdChange>
                        </period>
                        <period year="2020">
                            <agProdChange>0.0019</agProdChange>
                        </period>
                        <period year="2025">
                            <agProdChange>0.0019</agProdChange>
                        </period>
                        <period year="2030">
                            <agProdChange>0.0018</agProdChange>
                        </period>
                        <period year="2035">
                            <agProdChange>0.0019</agProdChange>
                        </period>
                        <period year="2040">
                            <agProdChange>0.0019</agProdChange>
                        </period>
                        <period year="2045">
                            <agProdChange>0.0019</agProdChange>
                        </period>
                        <period year="2050">
                            <agProdChange>0.0018</agProdChange>
                        </period>
                        <period year="2055">
                            <agProdChange>0.002</agProdChange>
                        </period>
                        <period year="2060">
                            <agProdChange>0.002</agProdChange>
                        </period>
                        <period year="2065">
                            <agProdChange>0.002</agProdChange>
                        </period>
                        <period year="2070">
                            <agProdChange>0.0018</agProdChange>
                        </period>
                        <period year="2075">
                            <agProdChange>0.0017</agProdChange>
                        </period>
                        <period year="2080">
                            <agProdChange>0.0015</agProdChange>
                        </period>
                        <period year="2085">
                            <agProdChange>0.0013</agProdChange>
                        </period>
                        <period year="2090">
                            <agProdChange>0.0012</agProdChange>
                        </period>
                        <period year="2095">
                            <agProdChange>0.001</agProdChange>
                        </period>
                        <period year="2100">
                            <agProdChange>0.001</agProdChange>
                        </period>
                    </AgProductionTechnology>
                    <AgProductionTechnology name="Root_Tuber_UsaPacNW_RFD_hi">
                        <period year="2015">
                            <agProdChange>0.0019</agProdChange>
                        </period>
                        <period year="2020">
                            <agProdChange>0.0019</agProdChange>
                        </period>
                        <period year="2025">
                            <agProdChange>0.0019</agProdChange>
                        </period>
                        <period year="2030">
                            <agProdChange>0.0018</agProdChange>
                        </period>
                        <period year="2035">
                            <agProdChange>0.0019</agProdChange>
                        </period>
                        <period year="2040">
                            <agProdChange>0.0019</agProdChange>
                        </period>
                        <period year="2045">
                            <agProdChange>0.0019</agProdChange>
                        </period>
                        <period year="2050">
                            <agProdChange>0.0018</agProdChange>
                        </period>
                        <period year="2055">
                            <agProdChange>0.002</agProdChange>
                        </period>
                        <period year="2060">
                            <agProdChange>0.002</agProdChange>
                        </period>
                        <period year="2065">
                            <agProdChange>0.002</agProdChange>
                        </period>
                        <period year="2070">
                            <agProdChange>0.0018</agProdChange>
                        </period>
                        <period year="2075">
                            <agProdChange>0.0017</agProdChange>
                        </period>
                        <period year="2080">
                            <agProdChange>0.0015</agProdChange>
                        </period>
                        <period year="2085">
                            <agProdChange>0.0013</agProdChange>
                        </period>
                        <period year="2090">
                            <agProdChange>0.0012</agProdChange>
                        </period>
                        <period year="2095">
                            <agProdChange>0.001</agProdChange>
                        </period>
                        <period year="2100">
                            <agProdChange>0.001</agProdChange>
                        </period>
                    </AgProductionTechnology>
                    <AgProductionTechnology name="Root_Tuber_UsaPacNW_RFD_lo">
                        <period year="2015">
                            <agProdChange>0.0019</agProdChange>
                        </period>
                        <period year="2020">
                            <agProdChange>0.0019</agProdChange>
                        </period>
                        <period year="2025">
                            <agProdChange>0.0019</agProdChange>
                        </period>
                        <period year="2030">
                            <agProdChange>0.0018</agProdChange>
                        </period>
                        <period year="2035">
                            <agProdChange>0.0019</agProdChange>
                        </period>
                        <period year="2040">
                            <agProdChange>0.0019</agProdChange>
                        </period>
                        <period year="2045">
                            <agProdChange>0.0019</agProdChange>
                        </period>
                        <period year="2050">
                            <agProdChange>0.0018</agProdChange>
                        </period>
                        <period year="2055">
                            <agProdChange>0.002</agProdChange>
                        </period>
                        <period year="2060">
                            <agProdChange>0.002</agProdChange>
                        </period>
                        <period year="2065">
                            <agProdChange>0.002</agProdChange>
                        </period>
                        <period year="2070">
                            <agProdChange>0.0018</agProdChange>
                        </period>
                        <period year="2075">
                            <agProdChange>0.0017</agProdChange>
                        </period>
                        <period year="2080">
                            <agProdChange>0.0015</agProdChange>
                        </period>
                        <period year="2085">
                            <agProdChange>0.0013</agProdChange>
                        </period>
                        <period year="2090">
                            <agProdChange>0.0012</agProdChange>
                        </period>
                        <period year="2095">
                            <agProdChange>0.001</agProdChange>
                        </period>
                        <period year="2100">
                            <agProdChange>0.001</agProdChange>
                        </period>
                    </AgProductionTechnology>
                </AgSupplySubsector>
                <AgSupplySubsector name="Root_Tuber_TennR">
                    <AgProductionTechnology name="Root_Tuber_TennR_IRR_hi">
                        <period year="2015">
                            <agProdChange>0.0019</agProdChange>
                        </period>
                        <period year="2020">
                            <agProdChange>0.0019</agProdChange>
                        </period>
                        <period year="2025">
                            <agProdChange>0.0019</agProdChange>
                        </period>
                        <period year="2030">
                            <agProdChange>0.0018</agProdChange>
                        </period>
                        <period year="2035">
                            <agProdChange>0.0019</agProdChange>
                        </period>
                        <period year="2040">
                            <agProdChange>0.0019</agProdChange>
                        </period>
                        <period year="2045">
                            <agProdChange>0.0019</agProdChange>
                        </period>
                        <period year="2050">
                            <agProdChange>0.0018</agProdChange>
                        </period>
                        <period year="2055">
                            <agProdChange>0.002</agProdChange>
                        </period>
                        <period year="2060">
                            <agProdChange>0.002</agProdChange>
                        </period>
                        <period year="2065">
                            <agProdChange>0.002</agProdChange>
                        </period>
                        <period year="2070">
                            <agProdChange>0.0018</agProdChange>
                        </period>
                        <period year="2075">
                            <agProdChange>0.0017</agProdChange>
                        </period>
                        <period year="2080">
                            <agProdChange>0.0015</agProdChange>
                        </period>
                        <period year="2085">
                            <agProdChange>0.0013</agProdChange>
                        </period>
                        <period year="2090">
                            <agProdChange>0.0012</agProdChange>
                        </period>
                        <period year="2095">
                            <agProdChange>0.001</agProdChange>
                        </period>
                        <period year="2100">
                            <agProdChange>0.001</agProdChange>
                        </period>
                    </AgProductionTechnology>
                    <AgProductionTechnology name="Root_Tuber_TennR_IRR_lo">
                        <period year="2015">
                            <agProdChange>0.0019</agProdChange>
                        </period>
                        <period year="2020">
                            <agProdChange>0.0019</agProdChange>
                        </period>
                        <period year="2025">
                            <agProdChange>0.0019</agProdChange>
                        </period>
                        <period year="2030">
                            <agProdChange>0.0018</agProdChange>
                        </period>
                        <period year="2035">
                            <agProdChange>0.0019</agProdChange>
                        </period>
                        <period year="2040">
                            <agProdChange>0.0019</agProdChange>
                        </period>
                        <period year="2045">
                            <agProdChange>0.0019</agProdChange>
                        </period>
                        <period year="2050">
                            <agProdChange>0.0018</agProdChange>
                        </period>
                        <period year="2055">
                            <agProdChange>0.002</agProdChange>
                        </period>
                        <period year="2060">
                            <agProdChange>0.002</agProdChange>
                        </period>
                        <period year="2065">
                            <agProdChange>0.002</agProdChange>
                        </period>
                        <period year="2070">
                            <agProdChange>0.0018</agProdChange>
                        </period>
                        <period year="2075">
                            <agProdChange>0.0017</agProdChange>
                        </period>
                        <period year="2080">
                            <agProdChange>0.0015</agProdChange>
                        </period>
                        <period year="2085">
                            <agProdChange>0.0013</agProdChange>
                        </period>
                        <period year="2090">
                            <agProdChange>0.0012</agProdChange>
                        </period>
                        <period year="2095">
                            <agProdChange>0.001</agProdChange>
                        </period>
                        <period year="2100">
                            <agProdChange>0.001</agProdChange>
                        </period>
                    </AgProductionTechnology>
                    <AgProductionTechnology name="Root_Tuber_TennR_RFD_hi">
                        <period year="2015">
                            <agProdChange>0.0024</agProdChange>
                        </period>
                        <period year="2020">
                            <agProdChange>0.0024</agProdChange>
                        </period>
                        <period year="2025">
                            <agProdChange>0.0024</agProdChange>
                        </period>
                        <period year="2030">
                            <agProdChange>0.0023</agProdChange>
                        </period>
                        <period year="2035">
                            <agProdChange>0.0024</agProdChange>
                        </period>
                        <period year="2040">
                            <agProdChange>0.0024</agProdChange>
                        </period>
                        <period year="2045">
                            <agProdChange>0.0023</agProdChange>
                        </period>
                        <period year="2050">
                            <agProdChange>0.0023</agProdChange>
                        </period>
                        <period year="2055">
                            <agProdChange>0.002</agProdChange>
                        </period>
                        <period year="2060">
                            <agProdChange>0.002</agProdChange>
                        </period>
                        <period year="2065">
                            <agProdChange>0.002</agProdChange>
                        </period>
                        <period year="2070">
                            <agProdChange>0.0018</agProdChange>
                        </period>
                        <period year="2075">
                            <agProdChange>0.0017</agProdChange>
                        </period>
                        <period year="2080">
                            <agProdChange>0.0015</agProdChange>
                        </period>
                        <period year="2085">
                            <agProdChange>0.0013</agProdChange>
                        </period>
                        <period year="2090">
                            <agProdChange>0.0012</agProdChange>
                        </period>
                        <period year="2095">
                            <agProdChange>0.001</agProdChange>
                        </period>
                        <period year="2100">
                            <agProdChange>0.001</agProdChange>
                        </period>
                    </AgProductionTechnology>
                    <AgProductionTechnology name="Root_Tuber_TennR_RFD_lo">
                        <period year="2015">
                            <agProdChange>0.0024</agProdChange>
                        </period>
                        <period year="2020">
                            <agProdChange>0.0024</agProdChange>
                        </period>
                        <period year="2025">
                            <agProdChange>0.0024</agProdChange>
                        </period>
                        <period year="2030">
                            <agProdChange>0.0023</agProdChange>
                        </period>
                        <period year="2035">
                            <agProdChange>0.0024</agProdChange>
                        </period>
                        <period year="2040">
                            <agProdChange>0.0024</agProdChange>
                        </period>
                        <period year="2045">
                            <agProdChange>0.0023</agProdChange>
                        </period>
                        <period year="2050">
                            <agProdChange>0.0023</agProdChange>
                        </period>
                        <period year="2055">
                            <agProdChange>0.002</agProdChange>
                        </period>
                        <period year="2060">
                            <agProdChange>0.002</agProdChange>
                        </period>
                        <period year="2065">
                            <agProdChange>0.002</agProdChange>
                        </period>
                        <period year="2070">
                            <agProdChange>0.0018</agProdChange>
                        </period>
                        <period year="2075">
                            <agProdChange>0.0017</agProdChange>
                        </period>
                        <period year="2080">
                            <agProdChange>0.0015</agProdChange>
                        </period>
                        <period year="2085">
                            <agProdChange>0.0013</agProdChange>
                        </period>
                        <period year="2090">
                            <agProdChange>0.0012</agProdChange>
                        </period>
                        <period year="2095">
                            <agProdChange>0.001</agProdChange>
                        </period>
                        <period year="2100">
                            <agProdChange>0.001</agProdChange>
                        </period>
                    </AgProductionTechnology>
                </AgSupplySubsector>
                <AgSupplySubsector name="Root_Tuber_RioGrande">
                    <AgProductionTechnology name="Root_Tuber_RioGrande_IRR_hi">
                        <period year="2015">
                            <agProdChange>0.0019</agProdChange>
                        </period>
                        <period year="2020">
                            <agProdChange>0.0019</agProdChange>
                        </period>
                        <period year="2025">
                            <agProdChange>0.0019</agProdChange>
                        </period>
                        <period year="2030">
                            <agProdChange>0.0018</agProdChange>
                        </period>
                        <period year="2035">
                            <agProdChange>0.0019</agProdChange>
                        </period>
                        <period year="2040">
                            <agProdChange>0.0019</agProdChange>
                        </period>
                        <period year="2045">
                            <agProdChange>0.0019</agProdChange>
                        </period>
                        <period year="2050">
                            <agProdChange>0.0018</agProdChange>
                        </period>
                        <period year="2055">
                            <agProdChange>0.002</agProdChange>
                        </period>
                        <period year="2060">
                            <agProdChange>0.002</agProdChange>
                        </period>
                        <period year="2065">
                            <agProdChange>0.002</agProdChange>
                        </period>
                        <period year="2070">
                            <agProdChange>0.0018</agProdChange>
                        </period>
                        <period year="2075">
                            <agProdChange>0.0017</agProdChange>
                        </period>
                        <period year="2080">
                            <agProdChange>0.0015</agProdChange>
                        </period>
                        <period year="2085">
                            <agProdChange>0.0013</agProdChange>
                        </period>
                        <period year="2090">
                            <agProdChange>0.0012</agProdChange>
                        </period>
                        <period year="2095">
                            <agProdChange>0.001</agProdChange>
                        </period>
                        <period year="2100">
                            <agProdChange>0.001</agProdChange>
                        </period>
                    </AgProductionTechnology>
                    <AgProductionTechnology name="Root_Tuber_RioGrande_IRR_lo">
                        <period year="2015">
                            <agProdChange>0.0019</agProdChange>
                        </period>
                        <period year="2020">
                            <agProdChange>0.0019</agProdChange>
                        </period>
                        <period year="2025">
                            <agProdChange>0.0019</agProdChange>
                        </period>
                        <period year="2030">
                            <agProdChange>0.0018</agProdChange>
                        </period>
                        <period year="2035">
                            <agProdChange>0.0019</agProdChange>
                        </period>
                        <period year="2040">
                            <agProdChange>0.0019</agProdChange>
                        </period>
                        <period year="2045">
                            <agProdChange>0.0019</agProdChange>
                        </period>
                        <period year="2050">
                            <agProdChange>0.0018</agProdChange>
                        </period>
                        <period year="2055">
                            <agProdChange>0.002</agProdChange>
                        </period>
                        <period year="2060">
                            <agProdChange>0.002</agProdChange>
                        </period>
                        <period year="2065">
                            <agProdChange>0.002</agProdChange>
                        </period>
                        <period year="2070">
                            <agProdChange>0.0018</agProdChange>
                        </period>
                        <period year="2075">
                            <agProdChange>0.0017</agProdChange>
                        </period>
                        <period year="2080">
                            <agProdChange>0.0015</agProdChange>
                        </period>
                        <period year="2085">
                            <agProdChange>0.0013</agProdChange>
                        </period>
                        <period year="2090">
                            <agProdChange>0.0012</agProdChange>
                        </period>
                        <period year="2095">
                            <agProdChange>0.001</agProdChange>
                        </period>
                        <period year="2100">
                            <agProdChange>0.001</agProdChange>
                        </period>
                    </AgProductionTechnology>
                    <AgProductionTechnology name="Root_Tuber_RioGrande_RFD_hi">
                        <period year="2015">
                            <agProdChange>0.0019</agProdChange>
                        </period>
                        <period year="2020">
                            <agProdChange>0.0019</agProdChange>
                        </period>
                        <period year="2025">
                            <agProdChange>0.0019</agProdChange>
                        </period>
                        <period year="2030">
                            <agProdChange>0.0018</agProdChange>
                        </period>
                        <period year="2035">
                            <agProdChange>0.0019</agProdChange>
                        </period>
                        <period year="2040">
                            <agProdChange>0.0019</agProdChange>
                        </period>
                        <period year="2045">
                            <agProdChange>0.0019</agProdChange>
                        </period>
                        <period year="2050">
                            <agProdChange>0.0018</agProdChange>
                        </period>
                        <period year="2055">
                            <agProdChange>0.002</agProdChange>
                        </period>
                        <period year="2060">
                            <agProdChange>0.002</agProdChange>
                        </period>
                        <period year="2065">
                            <agProdChange>0.002</agProdChange>
                        </period>
                        <period year="2070">
                            <agProdChange>0.0018</agProdChange>
                        </period>
                        <period year="2075">
                            <agProdChange>0.0017</agProdChange>
                        </period>
                        <period year="2080">
                            <agProdChange>0.0015</agProdChange>
                        </period>
                        <period year="2085">
                            <agProdChange>0.0013</agProdChange>
                        </period>
                        <period year="2090">
                            <agProdChange>0.0012</agProdChange>
                        </period>
                        <period year="2095">
                            <agProdChange>0.001</agProdChange>
                        </period>
                        <period year="2100">
                            <agProdChange>0.001</agProdChange>
                        </period>
                    </AgProductionTechnology>
                    <AgProductionTechnology name="Root_Tuber_RioGrande_RFD_lo">
                        <period year="2015">
                            <agProdChange>0.0019</agProdChange>
                        </period>
                        <period year="2020">
                            <agProdChange>0.0019</agProdChange>
                        </period>
                        <period year="2025">
                            <agProdChange>0.0019</agProdChange>
                        </period>
                        <period year="2030">
                            <agProdChange>0.0018</agProdChange>
                        </period>
                        <period year="2035">
                            <agProdChange>0.0019</agProdChange>
                        </period>
                        <period year="2040">
                            <agProdChange>0.0019</agProdChange>
                        </period>
                        <period year="2045">
                            <agProdChange>0.0019</agProdChange>
                        </period>
                        <period year="2050">
                            <agProdChange>0.0018</agProdChange>
                        </period>
                        <period year="2055">
                            <agProdChange>0.002</agProdChange>
                        </period>
                        <period year="2060">
                            <agProdChange>0.002</agProdChange>
                        </period>
                        <period year="2065">
                            <agProdChange>0.002</agProdChange>
                        </period>
                        <period year="2070">
                            <agProdChange>0.0018</agProdChange>
                        </period>
                        <period year="2075">
                            <agProdChange>0.0017</agProdChange>
                        </period>
                        <period year="2080">
                            <agProdChange>0.0015</agProdChange>
                        </period>
                        <period year="2085">
                            <agProdChange>0.0013</agProdChange>
                        </period>
                        <period year="2090">
                            <agProdChange>0.0012</agProdChange>
                        </period>
                        <period year="2095">
                            <agProdChange>0.001</agProdChange>
                        </period>
                        <period year="2100">
                            <agProdChange>0.001</agProdChange>
                        </period>
                    </AgProductionTechnology>
                </AgSupplySubsector>
                <AgSupplySubsector name="Root_Tuber_UsaCstNE">
                    <AgProductionTechnology name="Root_Tuber_UsaCstNE_IRR_hi">
                        <period year="2015">
                            <agProdChange>0.0019</agProdChange>
                        </period>
                        <period year="2020">
                            <agProdChange>0.0019</agProdChange>
                        </period>
                        <period year="2025">
                            <agProdChange>0.0019</agProdChange>
                        </period>
                        <period year="2030">
                            <agProdChange>0.0018</agProdChange>
                        </period>
                        <period year="2035">
                            <agProdChange>0.0019</agProdChange>
                        </period>
                        <period year="2040">
                            <agProdChange>0.0019</agProdChange>
                        </period>
                        <period year="2045">
                            <agProdChange>0.0019</agProdChange>
                        </period>
                        <period year="2050">
                            <agProdChange>0.0018</agProdChange>
                        </period>
                        <period year="2055">
                            <agProdChange>0.002</agProdChange>
                        </period>
                        <period year="2060">
                            <agProdChange>0.002</agProdChange>
                        </period>
                        <period year="2065">
                            <agProdChange>0.002</agProdChange>
                        </period>
                        <period year="2070">
                            <agProdChange>0.0018</agProdChange>
                        </period>
                        <period year="2075">
                            <agProdChange>0.0017</agProdChange>
                        </period>
                        <period year="2080">
                            <agProdChange>0.0015</agProdChange>
                        </period>
                        <period year="2085">
                            <agProdChange>0.0013</agProdChange>
                        </period>
                        <period year="2090">
                            <agProdChange>0.0012</agProdChange>
                        </period>
                        <period year="2095">
                            <agProdChange>0.001</agProdChange>
                        </period>
                        <period year="2100">
                            <agProdChange>0.001</agProdChange>
                        </period>
                    </AgProductionTechnology>
                    <AgProductionTechnology name="Root_Tuber_UsaCstNE_IRR_lo">
                        <period year="2015">
                            <agProdChange>0.0019</agProdChange>
                        </period>
                        <period year="2020">
                            <agProdChange>0.0019</agProdChange>
                        </period>
                        <period year="2025">
                            <agProdChange>0.0019</agProdChange>
                        </period>
                        <period year="2030">
                            <agProdChange>0.0018</agProdChange>
                        </period>
                        <period year="2035">
                            <agProdChange>0.0019</agProdChange>
                        </period>
                        <period year="2040">
                            <agProdChange>0.0019</agProdChange>
                        </period>
                        <period year="2045">
                            <agProdChange>0.0019</agProdChange>
                        </period>
                        <period year="2050">
                            <agProdChange>0.0018</agProdChange>
                        </period>
                        <period year="2055">
                            <agProdChange>0.002</agProdChange>
                        </period>
                        <period year="2060">
                            <agProdChange>0.002</agProdChange>
                        </period>
                        <period year="2065">
                            <agProdChange>0.002</agProdChange>
                        </period>
                        <period year="2070">
                            <agProdChange>0.0018</agProdChange>
                        </period>
                        <period year="2075">
                            <agProdChange>0.0017</agProdChange>
                        </period>
                        <period year="2080">
                            <agProdChange>0.0015</agProdChange>
                        </period>
                        <period year="2085">
                            <agProdChange>0.0013</agProdChange>
                        </period>
                        <period year="2090">
                            <agProdChange>0.0012</agProdChange>
                        </period>
                        <period year="2095">
                            <agProdChange>0.001</agProdChange>
                        </period>
                        <period year="2100">
                            <agProdChange>0.001</agProdChange>
                        </period>
                    </AgProductionTechnology>
                    <AgProductionTechnology name="Root_Tuber_UsaCstNE_RFD_hi">
                        <period year="2015">
                            <agProdChange>0.0019</agProdChange>
                        </period>
                        <period year="2020">
                            <agProdChange>0.0019</agProdChange>
                        </period>
                        <period year="2025">
                            <agProdChange>0.0019</agProdChange>
                        </period>
                        <period year="2030">
                            <agProdChange>0.0018</agProdChange>
                        </period>
                        <period year="2035">
                            <agProdChange>0.0019</agProdChange>
                        </period>
                        <period year="2040">
                            <agProdChange>0.0019</agProdChange>
                        </period>
                        <period year="2045">
                            <agProdChange>0.0019</agProdChange>
                        </period>
                        <period year="2050">
                            <agProdChange>0.0018</agProdChange>
                        </period>
                        <period year="2055">
                            <agProdChange>0.002</agProdChange>
                        </period>
                        <period year="2060">
                            <agProdChange>0.002</agProdChange>
                        </period>
                        <period year="2065">
                            <agProdChange>0.002</agProdChange>
                        </period>
                        <period year="2070">
                            <agProdChange>0.0018</agProdChange>
                        </period>
                        <period year="2075">
                            <agProdChange>0.0017</agProdChange>
                        </period>
                        <period year="2080">
                            <agProdChange>0.0015</agProdChange>
                        </period>
                        <period year="2085">
                            <agProdChange>0.0013</agProdChange>
                        </period>
                        <period year="2090">
                            <agProdChange>0.0012</agProdChange>
                        </period>
                        <period year="2095">
                            <agProdChange>0.001</agProdChange>
                        </period>
                        <period year="2100">
                            <agProdChange>0.001</agProdChange>
                        </period>
                    </AgProductionTechnology>
                    <AgProductionTechnology name="Root_Tuber_UsaCstNE_RFD_lo">
                        <period year="2015">
                            <agProdChange>0.0019</agProdChange>
                        </period>
                        <period year="2020">
                            <agProdChange>0.0019</agProdChange>
                        </period>
                        <period year="2025">
                            <agProdChange>0.0019</agProdChange>
                        </period>
                        <period year="2030">
                            <agProdChange>0.0018</agProdChange>
                        </period>
                        <period year="2035">
                            <agProdChange>0.0019</agProdChange>
                        </period>
                        <period year="2040">
                            <agProdChange>0.0019</agProdChange>
                        </period>
                        <period year="2045">
                            <agProdChange>0.0019</agProdChange>
                        </period>
                        <period year="2050">
                            <agProdChange>0.0018</agProdChange>
                        </period>
                        <period year="2055">
                            <agProdChange>0.002</agProdChange>
                        </period>
                        <period year="2060">
                            <agProdChange>0.002</agProdChange>
                        </period>
                        <period year="2065">
                            <agProdChange>0.002</agProdChange>
                        </period>
                        <period year="2070">
                            <agProdChange>0.0018</agProdChange>
                        </period>
                        <period year="2075">
                            <agProdChange>0.0017</agProdChange>
                        </period>
                        <period year="2080">
                            <agProdChange>0.0015</agProdChange>
                        </period>
                        <period year="2085">
                            <agProdChange>0.0013</agProdChange>
                        </period>
                        <period year="2090">
                            <agProdChange>0.0012</agProdChange>
                        </period>
                        <period year="2095">
                            <agProdChange>0.001</agProdChange>
                        </period>
                        <period year="2100">
                            <agProdChange>0.001</agProdChange>
                        </period>
                    </AgProductionTechnology>
                </AgSupplySubsector>
                <AgSupplySubsector name="Root_Tuber_UsaCstE">
                    <AgProductionTechnology name="Root_Tuber_UsaCstE_IRR_hi">
                        <period year="2015">
                            <agProdChange>0.0019</agProdChange>
                        </period>
                        <period year="2020">
                            <agProdChange>0.0019</agProdChange>
                        </period>
                        <period year="2025">
                            <agProdChange>0.0019</agProdChange>
                        </period>
                        <period year="2030">
                            <agProdChange>0.0018</agProdChange>
                        </period>
                        <period year="2035">
                            <agProdChange>0.0019</agProdChange>
                        </period>
                        <period year="2040">
                            <agProdChange>0.0019</agProdChange>
                        </period>
                        <period year="2045">
                            <agProdChange>0.0019</agProdChange>
                        </period>
                        <period year="2050">
                            <agProdChange>0.0018</agProdChange>
                        </period>
                        <period year="2055">
                            <agProdChange>0.002</agProdChange>
                        </period>
                        <period year="2060">
                            <agProdChange>0.002</agProdChange>
                        </period>
                        <period year="2065">
                            <agProdChange>0.002</agProdChange>
                        </period>
                        <period year="2070">
                            <agProdChange>0.0018</agProdChange>
                        </period>
                        <period year="2075">
                            <agProdChange>0.0017</agProdChange>
                        </period>
                        <period year="2080">
                            <agProdChange>0.0015</agProdChange>
                        </period>
                        <period year="2085">
                            <agProdChange>0.0013</agProdChange>
                        </period>
                        <period year="2090">
                            <agProdChange>0.0012</agProdChange>
                        </period>
                        <period year="2095">
                            <agProdChange>0.001</agProdChange>
                        </period>
                        <period year="2100">
                            <agProdChange>0.001</agProdChange>
                        </period>
                    </AgProductionTechnology>
                    <AgProductionTechnology name="Root_Tuber_UsaCstE_IRR_lo">
                        <period year="2015">
                            <agProdChange>0.0019</agProdChange>
                        </period>
                        <period year="2020">
                            <agProdChange>0.0019</agProdChange>
                        </period>
                        <period year="2025">
                            <agProdChange>0.0019</agProdChange>
                        </period>
                        <period year="2030">
                            <agProdChange>0.0018</agProdChange>
                        </period>
                        <period year="2035">
                            <agProdChange>0.0019</agProdChange>
                        </period>
                        <period year="2040">
                            <agProdChange>0.0019</agProdChange>
                        </period>
                        <period year="2045">
                            <agProdChange>0.0019</agProdChange>
                        </period>
                        <period year="2050">
                            <agProdChange>0.0018</agProdChange>
                        </period>
                        <period year="2055">
                            <agProdChange>0.002</agProdChange>
                        </period>
                        <period year="2060">
                            <agProdChange>0.002</agProdChange>
                        </period>
                        <period year="2065">
                            <agProdChange>0.002</agProdChange>
                        </period>
                        <period year="2070">
                            <agProdChange>0.0018</agProdChange>
                        </period>
                        <period year="2075">
                            <agProdChange>0.0017</agProdChange>
                        </period>
                        <period year="2080">
                            <agProdChange>0.0015</agProdChange>
                        </period>
                        <period year="2085">
                            <agProdChange>0.0013</agProdChange>
                        </period>
                        <period year="2090">
                            <agProdChange>0.0012</agProdChange>
                        </period>
                        <period year="2095">
                            <agProdChange>0.001</agProdChange>
                        </period>
                        <period year="2100">
                            <agProdChange>0.001</agProdChange>
                        </period>
                    </AgProductionTechnology>
                    <AgProductionTechnology name="Root_Tuber_UsaCstE_RFD_hi">
                        <period year="2015">
                            <agProdChange>0.0021</agProdChange>
                        </period>
                        <period year="2020">
                            <agProdChange>0.0021</agProdChange>
                        </period>
                        <period year="2025">
                            <agProdChange>0.002</agProdChange>
                        </period>
                        <period year="2030">
                            <agProdChange>0.002</agProdChange>
                        </period>
                        <period year="2035">
                            <agProdChange>0.0021</agProdChange>
                        </period>
                        <period year="2040">
                            <agProdChange>0.0021</agProdChange>
                        </period>
                        <period year="2045">
                            <agProdChange>0.002</agProdChange>
                        </period>
                        <period year="2050">
                            <agProdChange>0.002</agProdChange>
                        </period>
                        <period year="2055">
                            <agProdChange>0.002</agProdChange>
                        </period>
                        <period year="2060">
                            <agProdChange>0.002</agProdChange>
                        </period>
                        <period year="2065">
                            <agProdChange>0.002</agProdChange>
                        </period>
                        <period year="2070">
                            <agProdChange>0.0018</agProdChange>
                        </period>
                        <period year="2075">
                            <agProdChange>0.0017</agProdChange>
                        </period>
                        <period year="2080">
                            <agProdChange>0.0015</agProdChange>
                        </period>
                        <period year="2085">
                            <agProdChange>0.0013</agProdChange>
                        </period>
                        <period year="2090">
                            <agProdChange>0.0012</agProdChange>
                        </period>
                        <period year="2095">
                            <agProdChange>0.001</agProdChange>
                        </period>
                        <period year="2100">
                            <agProdChange>0.001</agProdChange>
                        </period>
                    </AgProductionTechnology>
                    <AgProductionTechnology name="Root_Tuber_UsaCstE_RFD_lo">
                        <period year="2015">
                            <agProdChange>0.0021</agProdChange>
                        </period>
                        <period year="2020">
                            <agProdChange>0.0021</agProdChange>
                        </period>
                        <period year="2025">
                            <agProdChange>0.002</agProdChange>
                        </period>
                        <period year="2030">
                            <agProdChange>0.002</agProdChange>
                        </period>
                        <period year="2035">
                            <agProdChange>0.0021</agProdChange>
                        </period>
                        <period year="2040">
                            <agProdChange>0.0021</agProdChange>
                        </period>
                        <period year="2045">
                            <agProdChange>0.002</agProdChange>
                        </period>
                        <period year="2050">
                            <agProdChange>0.002</agProdChange>
                        </period>
                        <period year="2055">
                            <agProdChange>0.002</agProdChange>
                        </period>
                        <period year="2060">
                            <agProdChange>0.002</agProdChange>
                        </period>
                        <period year="2065">
                            <agProdChange>0.002</agProdChange>
                        </period>
                        <period year="2070">
                            <agProdChange>0.0018</agProdChange>
                        </period>
                        <period year="2075">
                            <agProdChange>0.0017</agProdChange>
                        </period>
                        <period year="2080">
                            <agProdChange>0.0015</agProdChange>
                        </period>
                        <period year="2085">
                            <agProdChange>0.0013</agProdChange>
                        </period>
                        <period year="2090">
                            <agProdChange>0.0012</agProdChange>
                        </period>
                        <period year="2095">
                            <agProdChange>0.001</agProdChange>
                        </period>
                        <period year="2100">
                            <agProdChange>0.001</agProdChange>
                        </period>
                    </AgProductionTechnology>
                </AgSupplySubsector>
            </AgSupplySector>
            <AgSupplySector name="Corn">
                <AgSupplySubsector name="Corn_NelsonR">
                    <AgProductionTechnology name="Corn_NelsonR_IRR_hi">
                        <period year="2015">
                            <agProdChange>0.0043</agProdChange>
                        </period>
                        <period year="2020">
                            <agProdChange>0.0042</agProdChange>
                        </period>
                        <period year="2025">
                            <agProdChange>0.0041</agProdChange>
                        </period>
                        <period year="2030">
                            <agProdChange>0.004</agProdChange>
                        </period>
                        <period year="2035">
                            <agProdChange>0.0031</agProdChange>
                        </period>
                        <period year="2040">
                            <agProdChange>0.0031</agProdChange>
                        </period>
                        <period year="2045">
                            <agProdChange>0.003</agProdChange>
                        </period>
                        <period year="2050">
                            <agProdChange>0.003</agProdChange>
                        </period>
                        <period year="2055">
                            <agProdChange>0.0025</agProdChange>
                        </period>
                        <period year="2060">
                            <agProdChange>0.0025</agProdChange>
                        </period>
                        <period year="2065">
                            <agProdChange>0.0025</agProdChange>
                        </period>
                        <period year="2070">
                            <agProdChange>0.0023</agProdChange>
                        </period>
                        <period year="2075">
                            <agProdChange>0.0022</agProdChange>
                        </period>
                        <period year="2080">
                            <agProdChange>0.002</agProdChange>
                        </period>
                        <period year="2085">
                            <agProdChange>0.0018</agProdChange>
                        </period>
                        <period year="2090">
                            <agProdChange>0.0017</agProdChange>
                        </period>
                        <period year="2095">
                            <agProdChange>0.0015</agProdChange>
                        </period>
                        <period year="2100">
                            <agProdChange>0.0013</agProdChange>
                        </period>
                    </AgProductionTechnology>
                    <AgProductionTechnology name="Corn_NelsonR_IRR_lo">
                        <period year="2015">
                            <agProdChange>0.0043</agProdChange>
                        </period>
                        <period year="2020">
                            <agProdChange>0.0042</agProdChange>
                        </period>
                        <period year="2025">
                            <agProdChange>0.0041</agProdChange>
                        </period>
                        <period year="2030">
                            <agProdChange>0.004</agProdChange>
                        </period>
                        <period year="2035">
                            <agProdChange>0.0031</agProdChange>
                        </period>
                        <period year="2040">
                            <agProdChange>0.0031</agProdChange>
                        </period>
                        <period year="2045">
                            <agProdChange>0.003</agProdChange>
                        </period>
                        <period year="2050">
                            <agProdChange>0.003</agProdChange>
                        </period>
                        <period year="2055">
                            <agProdChange>0.0025</agProdChange>
                        </period>
                        <period year="2060">
                            <agProdChange>0.0025</agProdChange>
                        </period>
                        <period year="2065">
                            <agProdChange>0.0025</agProdChange>
                        </period>
                        <period year="2070">
                            <agProdChange>0.0023</agProdChange>
                        </period>
                        <period year="2075">
                            <agProdChange>0.0022</agProdChange>
                        </period>
                        <period year="2080">
                            <agProdChange>0.002</agProdChange>
                        </period>
                        <period year="2085">
                            <agProdChange>0.0018</agProdChange>
                        </period>
                        <period year="2090">
                            <agProdChange>0.0017</agProdChange>
                        </period>
                        <period year="2095">
                            <agProdChange>0.0015</agProdChange>
                        </period>
                        <period year="2100">
                            <agProdChange>0.0013</agProdChange>
                        </period>
                    </AgProductionTechnology>
                    <AgProductionTechnology name="Corn_NelsonR_RFD_hi">
                        <period year="2015">
                            <agProdChange>0.0069</agProdChange>
                        </period>
                        <period year="2020">
                            <agProdChange>0.0066</agProdChange>
                        </period>
                        <period year="2025">
                            <agProdChange>0.0064</agProdChange>
                        </period>
                        <period year="2030">
                            <agProdChange>0.0062</agProdChange>
                        </period>
                        <period year="2035">
                            <agProdChange>0.0041</agProdChange>
                        </period>
                        <period year="2040">
                            <agProdChange>0.004</agProdChange>
                        </period>
                        <period year="2045">
                            <agProdChange>0.0039</agProdChange>
                        </period>
                        <period year="2050">
                            <agProdChange>0.0038</agProdChange>
                        </period>
                        <period year="2055">
                            <agProdChange>0.0025</agProdChange>
                        </period>
                        <period year="2060">
                            <agProdChange>0.0025</agProdChange>
                        </period>
                        <period year="2065">
                            <agProdChange>0.0025</agProdChange>
                        </period>
                        <period year="2070">
                            <agProdChange>0.0023</agProdChange>
                        </period>
                        <period year="2075">
                            <agProdChange>0.0022</agProdChange>
                        </period>
                        <period year="2080">
                            <agProdChange>0.002</agProdChange>
                        </period>
                        <period year="2085">
                            <agProdChange>0.0018</agProdChange>
                        </period>
                        <period year="2090">
                            <agProdChange>0.0017</agProdChange>
                        </period>
                        <period year="2095">
                            <agProdChange>0.0015</agProdChange>
                        </period>
                        <period year="2100">
                            <agProdChange>0.0013</agProdChange>
                        </period>
                    </AgProductionTechnology>
                    <AgProductionTechnology name="Corn_NelsonR_RFD_lo">
                        <period year="2015">
                            <agProdChange>0.0069</agProdChange>
                        </period>
                        <period year="2020">
                            <agProdChange>0.0066</agProdChange>
                        </period>
                        <period year="2025">
                            <agProdChange>0.0064</agProdChange>
                        </period>
                        <period year="2030">
                            <agProdChange>0.0062</agProdChange>
                        </period>
                        <period year="2035">
                            <agProdChange>0.0041</agProdChange>
                        </period>
                        <period year="2040">
                            <agProdChange>0.004</agProdChange>
                        </period>
                        <period year="2045">
                            <agProdChange>0.0039</agProdChange>
                        </period>
                        <period year="2050">
                            <agProdChange>0.0038</agProdChange>
                        </period>
                        <period year="2055">
                            <agProdChange>0.0025</agProdChange>
                        </period>
                        <period year="2060">
                            <agProdChange>0.0025</agProdChange>
                        </period>
                        <period year="2065">
                            <agProdChange>0.0025</agProdChange>
                        </period>
                        <period year="2070">
                            <agProdChange>0.0023</agProdChange>
                        </period>
                        <period year="2075">
                            <agProdChange>0.0022</agProdChange>
                        </period>
                        <period year="2080">
                            <agProdChange>0.002</agProdChange>
                        </period>
                        <period year="2085">
                            <agProdChange>0.0018</agProdChange>
                        </period>
                        <period year="2090">
                            <agProdChange>0.0017</agProdChange>
                        </period>
                        <period year="2095">
                            <agProdChange>0.0015</agProdChange>
                        </period>
                        <period year="2100">
                            <agProdChange>0.0013</agProdChange>
                        </period>
                    </AgProductionTechnology>
                </AgSupplySubsector>
                <AgSupplySubsector name="Corn_FraserR">
                    <AgProductionTechnology name="Corn_FraserR_IRR_hi">
                        <period year="2015">
                            <agProdChange>0.0043</agProdChange>
                        </period>
                        <period year="2020">
                            <agProdChange>0.0042</agProdChange>
                        </period>
                        <period year="2025">
                            <agProdChange>0.0041</agProdChange>
                        </period>
                        <period year="2030">
                            <agProdChange>0.004</agProdChange>
                        </period>
                        <period year="2035">
                            <agProdChange>0.0031</agProdChange>
                        </period>
                        <period year="2040">
                            <agProdChange>0.0031</agProdChange>
                        </period>
                        <period year="2045">
                            <agProdChange>0.003</agProdChange>
                        </period>
                        <period year="2050">
                            <agProdChange>0.003</agProdChange>
                        </period>
                        <period year="2055">
                            <agProdChange>0.0025</agProdChange>
                        </period>
                        <period year="2060">
                            <agProdChange>0.0025</agProdChange>
                        </period>
                        <period year="2065">
                            <agProdChange>0.0025</agProdChange>
                        </period>
                        <period year="2070">
                            <agProdChange>0.0023</agProdChange>
                        </period>
                        <period year="2075">
                            <agProdChange>0.0022</agProdChange>
                        </period>
                        <period year="2080">
                            <agProdChange>0.002</agProdChange>
                        </period>
                        <period year="2085">
                            <agProdChange>0.0018</agProdChange>
                        </period>
                        <period year="2090">
                            <agProdChange>0.0017</agProdChange>
                        </period>
                        <period year="2095">
                            <agProdChange>0.0015</agProdChange>
                        </period>
                        <period year="2100">
                            <agProdChange>0.0013</agProdChange>
                        </period>
                    </AgProductionTechnology>
                    <AgProductionTechnology name="Corn_FraserR_IRR_lo">
                        <period year="2015">
                            <agProdChange>0.0043</agProdChange>
                        </period>
                        <period year="2020">
                            <agProdChange>0.0042</agProdChange>
                        </period>
                        <period year="2025">
                            <agProdChange>0.0041</agProdChange>
                        </period>
                        <period year="2030">
                            <agProdChange>0.004</agProdChange>
                        </period>
                        <period year="2035">
                            <agProdChange>0.0031</agProdChange>
                        </period>
                        <period year="2040">
                            <agProdChange>0.0031</agProdChange>
                        </period>
                        <period year="2045">
                            <agProdChange>0.003</agProdChange>
                        </period>
                        <period year="2050">
                            <agProdChange>0.003</agProdChange>
                        </period>
                        <period year="2055">
                            <agProdChange>0.0025</agProdChange>
                        </period>
                        <period year="2060">
                            <agProdChange>0.0025</agProdChange>
                        </period>
                        <period year="2065">
                            <agProdChange>0.0025</agProdChange>
                        </period>
                        <period year="2070">
                            <agProdChange>0.0023</agProdChange>
                        </period>
                        <period year="2075">
                            <agProdChange>0.0022</agProdChange>
                        </period>
                        <period year="2080">
                            <agProdChange>0.002</agProdChange>
                        </period>
                        <period year="2085">
                            <agProdChange>0.0018</agProdChange>
                        </period>
                        <period year="2090">
                            <agProdChange>0.0017</agProdChange>
                        </period>
                        <period year="2095">
                            <agProdChange>0.0015</agProdChange>
                        </period>
                        <period year="2100">
                            <agProdChange>0.0013</agProdChange>
                        </period>
                    </AgProductionTechnology>
                    <AgProductionTechnology name="Corn_FraserR_RFD_hi">
                        <period year="2015">
                            <agProdChange>0.0069</agProdChange>
                        </period>
                        <period year="2020">
                            <agProdChange>0.0066</agProdChange>
                        </period>
                        <period year="2025">
                            <agProdChange>0.0064</agProdChange>
                        </period>
                        <period year="2030">
                            <agProdChange>0.0062</agProdChange>
                        </period>
                        <period year="2035">
                            <agProdChange>0.0041</agProdChange>
                        </period>
                        <period year="2040">
                            <agProdChange>0.004</agProdChange>
                        </period>
                        <period year="2045">
                            <agProdChange>0.0039</agProdChange>
                        </period>
                        <period year="2050">
                            <agProdChange>0.0038</agProdChange>
                        </period>
                        <period year="2055">
                            <agProdChange>0.0025</agProdChange>
                        </period>
                        <period year="2060">
                            <agProdChange>0.0025</agProdChange>
                        </period>
                        <period year="2065">
                            <agProdChange>0.0025</agProdChange>
                        </period>
                        <period year="2070">
                            <agProdChange>0.0023</agProdChange>
                        </period>
                        <period year="2075">
                            <agProdChange>0.0022</agProdChange>
                        </period>
                        <period year="2080">
                            <agProdChange>0.002</agProdChange>
                        </period>
                        <period year="2085">
                            <agProdChange>0.0018</agProdChange>
                        </period>
                        <period year="2090">
                            <agProdChange>0.0017</agProdChange>
                        </period>
                        <period year="2095">
                            <agProdChange>0.0015</agProdChange>
                        </period>
                        <period year="2100">
                            <agProdChange>0.0013</agProdChange>
                        </period>
                    </AgProductionTechnology>
                    <AgProductionTechnology name="Corn_FraserR_RFD_lo">
                        <period year="2015">
                            <agProdChange>0.0069</agProdChange>
                        </period>
                        <period year="2020">
                            <agProdChange>0.0066</agProdChange>
                        </period>
                        <period year="2025">
                            <agProdChange>0.0064</agProdChange>
                        </period>
                        <period year="2030">
                            <agProdChange>0.0062</agProdChange>
                        </period>
                        <period year="2035">
                            <agProdChange>0.0041</agProdChange>
                        </period>
                        <period year="2040">
                            <agProdChange>0.004</agProdChange>
                        </period>
                        <period year="2045">
                            <agProdChange>0.0039</agProdChange>
                        </period>
                        <period year="2050">
                            <agProdChange>0.0038</agProdChange>
                        </period>
                        <period year="2055">
                            <agProdChange>0.0025</agProdChange>
                        </period>
                        <period year="2060">
                            <agProdChange>0.0025</agProdChange>
                        </period>
                        <period year="2065">
                            <agProdChange>0.0025</agProdChange>
                        </period>
                        <period year="2070">
                            <agProdChange>0.0023</agProdChange>
                        </period>
                        <period year="2075">
                            <agProdChange>0.0022</agProdChange>
                        </period>
                        <period year="2080">
                            <agProdChange>0.002</agProdChange>
                        </period>
                        <period year="2085">
                            <agProdChange>0.0018</agProdChange>
                        </period>
                        <period year="2090">
                            <agProdChange>0.0017</agProdChange>
                        </period>
                        <period year="2095">
                            <agProdChange>0.0015</agProdChange>
                        </period>
                        <period year="2100">
                            <agProdChange>0.0013</agProdChange>
                        </period>
                    </AgProductionTechnology>
                </AgSupplySubsector>
                <AgSupplySubsector name="Corn_MexCstNW">
                    <AgProductionTechnology name="Corn_MexCstNW_IRR_hi">
                        <period year="2015">
                            <agProdChange>0.0043</agProdChange>
                        </period>
                        <period year="2020">
                            <agProdChange>0.0042</agProdChange>
                        </period>
                        <period year="2025">
                            <agProdChange>0.0041</agProdChange>
                        </period>
                        <period year="2030">
                            <agProdChange>0.004</agProdChange>
                        </period>
                        <period year="2035">
                            <agProdChange>0.0031</agProdChange>
                        </period>
                        <period year="2040">
                            <agProdChange>0.0031</agProdChange>
                        </period>
                        <period year="2045">
                            <agProdChange>0.003</agProdChange>
                        </period>
                        <period year="2050">
                            <agProdChange>0.003</agProdChange>
                        </period>
                        <period year="2055">
                            <agProdChange>0.0025</agProdChange>
                        </period>
                        <period year="2060">
                            <agProdChange>0.0025</agProdChange>
                        </period>
                        <period year="2065">
                            <agProdChange>0.0025</agProdChange>
                        </period>
                        <period year="2070">
                            <agProdChange>0.0023</agProdChange>
                        </period>
                        <period year="2075">
                            <agProdChange>0.0022</agProdChange>
                        </period>
                        <period year="2080">
                            <agProdChange>0.002</agProdChange>
                        </period>
                        <period year="2085">
                            <agProdChange>0.0018</agProdChange>
                        </period>
                        <period year="2090">
                            <agProdChange>0.0017</agProdChange>
                        </period>
                        <period year="2095">
                            <agProdChange>0.0015</agProdChange>
                        </period>
                        <period year="2100">
                            <agProdChange>0.0013</agProdChange>
                        </period>
                    </AgProductionTechnology>
                    <AgProductionTechnology name="Corn_MexCstNW_IRR_lo">
                        <period year="2015">
                            <agProdChange>0.0043</agProdChange>
                        </period>
                        <period year="2020">
                            <agProdChange>0.0042</agProdChange>
                        </period>
                        <period year="2025">
                            <agProdChange>0.0041</agProdChange>
                        </period>
                        <period year="2030">
                            <agProdChange>0.004</agProdChange>
                        </period>
                        <period year="2035">
                            <agProdChange>0.0031</agProdChange>
                        </period>
                        <period year="2040">
                            <agProdChange>0.0031</agProdChange>
                        </period>
                        <period year="2045">
                            <agProdChange>0.003</agProdChange>
                        </period>
                        <period year="2050">
                            <agProdChange>0.003</agProdChange>
                        </period>
                        <period year="2055">
                            <agProdChange>0.0025</agProdChange>
                        </period>
                        <period year="2060">
                            <agProdChange>0.0025</agProdChange>
                        </period>
                        <period year="2065">
                            <agProdChange>0.0025</agProdChange>
                        </period>
                        <period year="2070">
                            <agProdChange>0.0023</agProdChange>
                        </period>
                        <period year="2075">
                            <agProdChange>0.0022</agProdChange>
                        </period>
                        <period year="2080">
                            <agProdChange>0.002</agProdChange>
                        </period>
                        <period year="2085">
                            <agProdChange>0.0018</agProdChange>
                        </period>
                        <period year="2090">
                            <agProdChange>0.0017</agProdChange>
                        </period>
                        <period year="2095">
                            <agProdChange>0.0015</agProdChange>
                        </period>
                        <period year="2100">
                            <agProdChange>0.0013</agProdChange>
                        </period>
                    </AgProductionTechnology>
                    <AgProductionTechnology name="Corn_MexCstNW_RFD_hi">
                        <period year="2015">
                            <agProdChange>0.0012</agProdChange>
                        </period>
                        <period year="2020">
                            <agProdChange>0.0025</agProdChange>
                        </period>
                        <period year="2025">
                            <agProdChange>0.0025</agProdChange>
                        </period>
                        <period year="2030">
                            <agProdChange>0.0025</agProdChange>
                        </period>
                        <period year="2035">
                            <agProdChange>0.0025</agProdChange>
                        </period>
                        <period year="2040">
                            <agProdChange>0.0025</agProdChange>
                        </period>
                        <period year="2045">
                            <agProdChange>0.0025</agProdChange>
                        </period>
                        <period year="2050">
                            <agProdChange>0.0025</agProdChange>
                        </period>
                        <period year="2055">
                            <agProdChange>0.0025</agProdChange>
                        </period>
                        <period year="2060">
                            <agProdChange>0.0025</agProdChange>
                        </period>
                        <period year="2065">
                            <agProdChange>0.0025</agProdChange>
                        </period>
                        <period year="2070">
                            <agProdChange>0.0023</agProdChange>
                        </period>
                        <period year="2075">
                            <agProdChange>0.0022</agProdChange>
                        </period>
                        <period year="2080">
                            <agProdChange>0.002</agProdChange>
                        </period>
                        <period year="2085">
                            <agProdChange>0.0018</agProdChange>
                        </period>
                        <period year="2090">
                            <agProdChange>0.0017</agProdChange>
                        </period>
                        <period year="2095">
                            <agProdChange>0.0015</agProdChange>
                        </period>
                        <period year="2100">
                            <agProdChange>0.0013</agProdChange>
                        </period>
                    </AgProductionTechnology>
                    <AgProductionTechnology name="Corn_MexCstNW_RFD_lo">
                        <period year="2015">
                            <agProdChange>0.0012</agProdChange>
                        </period>
                        <period year="2020">
                            <agProdChange>0.0025</agProdChange>
                        </period>
                        <period year="2025">
                            <agProdChange>0.0025</agProdChange>
                        </period>
                        <period year="2030">
                            <agProdChange>0.0025</agProdChange>
                        </period>
                        <period year="2035">
                            <agProdChange>0.0025</agProdChange>
                        </period>
                        <period year="2040">
                            <agProdChange>0.0025</agProdChange>
                        </period>
                        <period year="2045">
                            <agProdChange>0.0025</agProdChange>
                        </period>
                        <period year="2050">
                            <agProdChange>0.0025</agProdChange>
                        </period>
                        <period year="2055">
                            <agProdChange>0.0025</agProdChange>
                        </period>
                        <period year="2060">
                            <agProdChange>0.0025</agProdChange>
                        </period>
                        <period year="2065">
                            <agProdChange>0.0025</agProdChange>
                        </period>
                        <period year="2070">
                            <agProdChange>0.0023</agProdChange>
                        </period>
                        <period year="2075">
                            <agProdChange>0.0022</agProdChange>
                        </period>
                        <period year="2080">
                            <agProdChange>0.002</agProdChange>
                        </period>
                        <period year="2085">
                            <agProdChange>0.0018</agProdChange>
                        </period>
                        <period year="2090">
                            <agProdChange>0.0017</agProdChange>
                        </period>
                        <period year="2095">
                            <agProdChange>0.0015</agProdChange>
                        </period>
                        <period year="2100">
                            <agProdChange>0.0013</agProdChange>
                        </period>
                    </AgProductionTechnology>
                </AgSupplySubsector>
                <AgSupplySubsector name="Corn_Caribbean">
                    <AgProductionTechnology name="Corn_Caribbean_IRR_hi">
                        <period year="2015">
                            <agProdChange>0.0012</agProdChange>
                        </period>
                        <period year="2020">
                            <agProdChange>0.0025</agProdChange>
                        </period>
                        <period year="2025">
                            <agProdChange>0.0025</agProdChange>
                        </period>
                        <period year="2030">
                            <agProdChange>0.0025</agProdChange>
                        </period>
                        <period year="2035">
                            <agProdChange>0.0025</agProdChange>
                        </period>
                        <period year="2040">
                            <agProdChange>0.0025</agProdChange>
                        </period>
                        <period year="2045">
                            <agProdChange>0.0025</agProdChange>
                        </period>
                        <period year="2050">
                            <agProdChange>0.0025</agProdChange>
                        </period>
                        <period year="2055">
                            <agProdChange>0.0025</agProdChange>
                        </period>
                        <period year="2060">
                            <agProdChange>0.0025</agProdChange>
                        </period>
                        <period year="2065">
                            <agProdChange>0.0025</agProdChange>
                        </period>
                        <period year="2070">
                            <agProdChange>0.0023</agProdChange>
                        </period>
                        <period year="2075">
                            <agProdChange>0.0022</agProdChange>
                        </period>
                        <period year="2080">
                            <agProdChange>0.002</agProdChange>
                        </period>
                        <period year="2085">
                            <agProdChange>0.0018</agProdChange>
                        </period>
                        <period year="2090">
                            <agProdChange>0.0017</agProdChange>
                        </period>
                        <period year="2095">
                            <agProdChange>0.0015</agProdChange>
                        </period>
                        <period year="2100">
                            <agProdChange>0.0013</agProdChange>
                        </period>
                    </AgProductionTechnology>
                    <AgProductionTechnology name="Corn_Caribbean_IRR_lo">
                        <period year="2015">
                            <agProdChange>0.0012</agProdChange>
                        </period>
                        <period year="2020">
                            <agProdChange>0.0025</agProdChange>
                        </period>
                        <period year="2025">
                            <agProdChange>0.0025</agProdChange>
                        </period>
                        <period year="2030">
                            <agProdChange>0.0025</agProdChange>
                        </period>
                        <period year="2035">
                            <agProdChange>0.0025</agProdChange>
                        </period>
                        <period year="2040">
                            <agProdChange>0.0025</agProdChange>
                        </period>
                        <period year="2045">
                            <agProdChange>0.0025</agProdChange>
                        </period>
                        <period year="2050">
                            <agProdChange>0.0025</agProdChange>
                        </period>
                        <period year="2055">
                            <agProdChange>0.0025</agProdChange>
                        </period>
                        <period year="2060">
                            <agProdChange>0.0025</agProdChange>
                        </period>
                        <period year="2065">
                            <agProdChange>0.0025</agProdChange>
                        </period>
                        <period year="2070">
                            <agProdChange>0.0023</agProdChange>
                        </period>
                        <period year="2075">
                            <agProdChange>0.0022</agProdChange>
                        </period>
                        <period year="2080">
                            <agProdChange>0.002</agProdChange>
                        </period>
                        <period year="2085">
                            <agProdChange>0.0018</agProdChange>
                        </period>
                        <period year="2090">
                            <agProdChange>0.0017</agProdChange>
                        </period>
                        <period year="2095">
                            <agProdChange>0.0015</agProdChange>
                        </period>
                        <period year="2100">
                            <agProdChange>0.0013</agProdChange>
                        </period>
                    </AgProductionTechnology>
                    <AgProductionTechnology name="Corn_Caribbean_RFD_hi">
                        <period year="2015">
                            <agProdChange>0.0012</agProdChange>
                        </period>
                        <period year="2020">
                            <agProdChange>0.0025</agProdChange>
                        </period>
                        <period year="2025">
                            <agProdChange>0.0025</agProdChange>
                        </period>
                        <period year="2030">
                            <agProdChange>0.0025</agProdChange>
                        </period>
                        <period year="2035">
                            <agProdChange>0.0025</agProdChange>
                        </period>
                        <period year="2040">
                            <agProdChange>0.0025</agProdChange>
                        </period>
                        <period year="2045">
                            <agProdChange>0.0025</agProdChange>
                        </period>
                        <period year="2050">
                            <agProdChange>0.0025</agProdChange>
                        </period>
                        <period year="2055">
                            <agProdChange>0.0025</agProdChange>
                        </period>
                        <period year="2060">
                            <agProdChange>0.0025</agProdChange>
                        </period>
                        <period year="2065">
                            <agProdChange>0.0025</agProdChange>
                        </period>
                        <period year="2070">
                            <agProdChange>0.0023</agProdChange>
                        </period>
                        <period year="2075">
                            <agProdChange>0.0022</agProdChange>
                        </period>
                        <period year="2080">
                            <agProdChange>0.002</agProdChange>
                        </period>
                        <period year="2085">
                            <agProdChange>0.0018</agProdChange>
                        </period>
                        <period year="2090">
                            <agProdChange>0.0017</agProdChange>
                        </period>
                        <period year="2095">
                            <agProdChange>0.0015</agProdChange>
                        </period>
                        <period year="2100">
                            <agProdChange>0.0013</agProdChange>
                        </period>
                    </AgProductionTechnology>
                    <AgProductionTechnology name="Corn_Caribbean_RFD_lo">
                        <period year="2015">
                            <agProdChange>0.0012</agProdChange>
                        </period>
                        <period year="2020">
                            <agProdChange>0.0025</agProdChange>
                        </period>
                        <period year="2025">
                            <agProdChange>0.0025</agProdChange>
                        </period>
                        <period year="2030">
                            <agProdChange>0.0025</agProdChange>
                        </period>
                        <period year="2035">
                            <agProdChange>0.0025</agProdChange>
                        </period>
                        <period year="2040">
                            <agProdChange>0.0025</agProdChange>
                        </period>
                        <period year="2045">
                            <agProdChange>0.0025</agProdChange>
                        </period>
                        <period year="2050">
                            <agProdChange>0.0025</agProdChange>
                        </period>
                        <period year="2055">
                            <agProdChange>0.0025</agProdChange>
                        </period>
                        <period year="2060">
                            <agProdChange>0.0025</agProdChange>
                        </period>
                        <period year="2065">
                            <agProdChange>0.0025</agProdChange>
                        </period>
                        <period year="2070">
                            <agProdChange>0.0023</agProdChange>
                        </period>
                        <period year="2075">
                            <agProdChange>0.0022</agProdChange>
                        </period>
                        <period year="2080">
                            <agProdChange>0.002</agProdChange>
                        </period>
                        <period year="2085">
                            <agProdChange>0.0018</agProdChange>
                        </period>
                        <period year="2090">
                            <agProdChange>0.0017</agProdChange>
                        </period>
                        <period year="2095">
                            <agProdChange>0.0015</agProdChange>
                        </period>
                        <period year="2100">
                            <agProdChange>0.0013</agProdChange>
                        </period>
                    </AgProductionTechnology>
                </AgSupplySubsector>
                <AgSupplySubsector name="Corn_California">
                    <AgProductionTechnology name="Corn_California_IRR_hi">
                        <period year="2015">
                            <agProdChange>0.0043</agProdChange>
                        </period>
                        <period year="2020">
                            <agProdChange>0.0042</agProdChange>
                        </period>
                        <period year="2025">
                            <agProdChange>0.0041</agProdChange>
                        </period>
                        <period year="2030">
                            <agProdChange>0.004</agProdChange>
                        </period>
                        <period year="2035">
                            <agProdChange>0.0031</agProdChange>
                        </period>
                        <period year="2040">
                            <agProdChange>0.0031</agProdChange>
                        </period>
                        <period year="2045">
                            <agProdChange>0.003</agProdChange>
                        </period>
                        <period year="2050">
                            <agProdChange>0.003</agProdChange>
                        </period>
                        <period year="2055">
                            <agProdChange>0.0025</agProdChange>
                        </period>
                        <period year="2060">
                            <agProdChange>0.0025</agProdChange>
                        </period>
                        <period year="2065">
                            <agProdChange>0.0025</agProdChange>
                        </period>
                        <period year="2070">
                            <agProdChange>0.0023</agProdChange>
                        </period>
                        <period year="2075">
                            <agProdChange>0.0022</agProdChange>
                        </period>
                        <period year="2080">
                            <agProdChange>0.002</agProdChange>
                        </period>
                        <period year="2085">
                            <agProdChange>0.0018</agProdChange>
                        </period>
                        <period year="2090">
                            <agProdChange>0.0017</agProdChange>
                        </period>
                        <period year="2095">
                            <agProdChange>0.0015</agProdChange>
                        </period>
                        <period year="2100">
                            <agProdChange>0.0013</agProdChange>
                        </period>
                    </AgProductionTechnology>
                    <AgProductionTechnology name="Corn_California_IRR_lo">
                        <period year="2015">
                            <agProdChange>0.0043</agProdChange>
                        </period>
                        <period year="2020">
                            <agProdChange>0.0042</agProdChange>
                        </period>
                        <period year="2025">
                            <agProdChange>0.0041</agProdChange>
                        </period>
                        <period year="2030">
                            <agProdChange>0.004</agProdChange>
                        </period>
                        <period year="2035">
                            <agProdChange>0.0031</agProdChange>
                        </period>
                        <period year="2040">
                            <agProdChange>0.0031</agProdChange>
                        </period>
                        <period year="2045">
                            <agProdChange>0.003</agProdChange>
                        </period>
                        <period year="2050">
                            <agProdChange>0.003</agProdChange>
                        </period>
                        <period year="2055">
                            <agProdChange>0.0025</agProdChange>
                        </period>
                        <period year="2060">
                            <agProdChange>0.0025</agProdChange>
                        </period>
                        <period year="2065">
                            <agProdChange>0.0025</agProdChange>
                        </period>
                        <period year="2070">
                            <agProdChange>0.0023</agProdChange>
                        </period>
                        <period year="2075">
                            <agProdChange>0.0022</agProdChange>
                        </period>
                        <period year="2080">
                            <agProdChange>0.002</agProdChange>
                        </period>
                        <period year="2085">
                            <agProdChange>0.0018</agProdChange>
                        </period>
                        <period year="2090">
                            <agProdChange>0.0017</agProdChange>
                        </period>
                        <period year="2095">
                            <agProdChange>0.0015</agProdChange>
                        </period>
                        <period year="2100">
                            <agProdChange>0.0013</agProdChange>
                        </period>
                    </AgProductionTechnology>
                    <AgProductionTechnology name="Corn_California_RFD_hi">
                        <period year="2015">
                            <agProdChange>0.0069</agProdChange>
                        </period>
                        <period year="2020">
                            <agProdChange>0.0066</agProdChange>
                        </period>
                        <period year="2025">
                            <agProdChange>0.0064</agProdChange>
                        </period>
                        <period year="2030">
                            <agProdChange>0.0062</agProdChange>
                        </period>
                        <period year="2035">
                            <agProdChange>0.0041</agProdChange>
                        </period>
                        <period year="2040">
                            <agProdChange>0.004</agProdChange>
                        </period>
                        <period year="2045">
                            <agProdChange>0.0039</agProdChange>
                        </period>
                        <period year="2050">
                            <agProdChange>0.0038</agProdChange>
                        </period>
                        <period year="2055">
                            <agProdChange>0.0025</agProdChange>
                        </period>
                        <period year="2060">
                            <agProdChange>0.0025</agProdChange>
                        </period>
                        <period year="2065">
                            <agProdChange>0.0025</agProdChange>
                        </period>
                        <period year="2070">
                            <agProdChange>0.0023</agProdChange>
                        </period>
                        <period year="2075">
                            <agProdChange>0.0022</agProdChange>
                        </period>
                        <period year="2080">
                            <agProdChange>0.002</agProdChange>
                        </period>
                        <period year="2085">
                            <agProdChange>0.0018</agProdChange>
                        </period>
                        <period year="2090">
                            <agProdChange>0.0017</agProdChange>
                        </period>
                        <period year="2095">
                            <agProdChange>0.0015</agProdChange>
                        </period>
                        <period year="2100">
                            <agProdChange>0.0013</agProdChange>
                        </period>
                    </AgProductionTechnology>
                    <AgProductionTechnology name="Corn_California_RFD_lo">
                        <period year="2015">
                            <agProdChange>0.0069</agProdChange>
                        </period>
                        <period year="2020">
                            <agProdChange>0.0066</agProdChange>
                        </period>
                        <period year="2025">
                            <agProdChange>0.0064</agProdChange>
                        </period>
                        <period year="2030">
                            <agProdChange>0.0062</agProdChange>
                        </period>
                        <period year="2035">
                            <agProdChange>0.0041</agProdChange>
                        </period>
                        <period year="2040">
                            <agProdChange>0.004</agProdChange>
                        </period>
                        <period year="2045">
                            <agProdChange>0.0039</agProdChange>
                        </period>
                        <period year="2050">
                            <agProdChange>0.0038</agProdChange>
                        </period>
                        <period year="2055">
                            <agProdChange>0.0025</agProdChange>
                        </period>
                        <period year="2060">
                            <agProdChange>0.0025</agProdChange>
                        </period>
                        <period year="2065">
                            <agProdChange>0.0025</agProdChange>
                        </period>
                        <period year="2070">
                            <agProdChange>0.0023</agProdChange>
                        </period>
                        <period year="2075">
                            <agProdChange>0.0022</agProdChange>
                        </period>
                        <period year="2080">
                            <agProdChange>0.002</agProdChange>
                        </period>
                        <period year="2085">
                            <agProdChange>0.0018</agProdChange>
                        </period>
                        <period year="2090">
                            <agProdChange>0.0017</agProdChange>
                        </period>
                        <period year="2095">
                            <agProdChange>0.0015</agProdChange>
                        </period>
                        <period year="2100">
                            <agProdChange>0.0013</agProdChange>
                        </period>
                    </AgProductionTechnology>
                </AgSupplySubsector>
                <AgSupplySubsector name="Corn_MissppRN">
                    <AgProductionTechnology name="Corn_MissppRN_IRR_hi">
                        <period year="2015">
                            <agProdChange>0.0043</agProdChange>
                        </period>
                        <period year="2020">
                            <agProdChange>0.0042</agProdChange>
                        </period>
                        <period year="2025">
                            <agProdChange>0.0041</agProdChange>
                        </period>
                        <period year="2030">
                            <agProdChange>0.004</agProdChange>
                        </period>
                        <period year="2035">
                            <agProdChange>0.0031</agProdChange>
                        </period>
                        <period year="2040">
                            <agProdChange>0.0031</agProdChange>
                        </period>
                        <period year="2045">
                            <agProdChange>0.003</agProdChange>
                        </period>
                        <period year="2050">
                            <agProdChange>0.003</agProdChange>
                        </period>
                        <period year="2055">
                            <agProdChange>0.0025</agProdChange>
                        </period>
                        <period year="2060">
                            <agProdChange>0.0025</agProdChange>
                        </period>
                        <period year="2065">
                            <agProdChange>0.0025</agProdChange>
                        </period>
                        <period year="2070">
                            <agProdChange>0.0023</agProdChange>
                        </period>
                        <period year="2075">
                            <agProdChange>0.0022</agProdChange>
                        </period>
                        <period year="2080">
                            <agProdChange>0.002</agProdChange>
                        </period>
                        <period year="2085">
                            <agProdChange>0.0018</agProdChange>
                        </period>
                        <period year="2090">
                            <agProdChange>0.0017</agProdChange>
                        </period>
                        <period year="2095">
                            <agProdChange>0.0015</agProdChange>
                        </period>
                        <period year="2100">
                            <agProdChange>0.0013</agProdChange>
                        </period>
                    </AgProductionTechnology>
                    <AgProductionTechnology name="Corn_MissppRN_IRR_lo">
                        <period year="2015">
                            <agProdChange>0.0043</agProdChange>
                        </period>
                        <period year="2020">
                            <agProdChange>0.0042</agProdChange>
                        </period>
                        <period year="2025">
                            <agProdChange>0.0041</agProdChange>
                        </period>
                        <period year="2030">
                            <agProdChange>0.004</agProdChange>
                        </period>
                        <period year="2035">
                            <agProdChange>0.0031</agProdChange>
                        </period>
                        <period year="2040">
                            <agProdChange>0.0031</agProdChange>
                        </period>
                        <period year="2045">
                            <agProdChange>0.003</agProdChange>
                        </period>
                        <period year="2050">
                            <agProdChange>0.003</agProdChange>
                        </period>
                        <period year="2055">
                            <agProdChange>0.0025</agProdChange>
                        </period>
                        <period year="2060">
                            <agProdChange>0.0025</agProdChange>
                        </period>
                        <period year="2065">
                            <agProdChange>0.0025</agProdChange>
                        </period>
                        <period year="2070">
                            <agProdChange>0.0023</agProdChange>
                        </period>
                        <period year="2075">
                            <agProdChange>0.0022</agProdChange>
                        </period>
                        <period year="2080">
                            <agProdChange>0.002</agProdChange>
                        </period>
                        <period year="2085">
                            <agProdChange>0.0018</agProdChange>
                        </period>
                        <period year="2090">
                            <agProdChange>0.0017</agProdChange>
                        </period>
                        <period year="2095">
                            <agProdChange>0.0015</agProdChange>
                        </period>
                        <period year="2100">
                            <agProdChange>0.0013</agProdChange>
                        </period>
                    </AgProductionTechnology>
                    <AgProductionTechnology name="Corn_MissppRN_RFD_hi">
                        <period year="2015">
                            <agProdChange>0.0069</agProdChange>
                        </period>
                        <period year="2020">
                            <agProdChange>0.0066</agProdChange>
                        </period>
                        <period year="2025">
                            <agProdChange>0.0064</agProdChange>
                        </period>
                        <period year="2030">
                            <agProdChange>0.0062</agProdChange>
                        </period>
                        <period year="2035">
                            <agProdChange>0.0041</agProdChange>
                        </period>
                        <period year="2040">
                            <agProdChange>0.004</agProdChange>
                        </period>
                        <period year="2045">
                            <agProdChange>0.0039</agProdChange>
                        </period>
                        <period year="2050">
                            <agProdChange>0.0038</agProdChange>
                        </period>
                        <period year="2055">
                            <agProdChange>0.0025</agProdChange>
                        </period>
                        <period year="2060">
                            <agProdChange>0.0025</agProdChange>
                        </period>
                        <period year="2065">
                            <agProdChange>0.0025</agProdChange>
                        </period>
                        <period year="2070">
                            <agProdChange>0.0023</agProdChange>
                        </period>
                        <period year="2075">
                            <agProdChange>0.0022</agProdChange>
                        </period>
                        <period year="2080">
                            <agProdChange>0.002</agProdChange>
                        </period>
                        <period year="2085">
                            <agProdChange>0.0018</agProdChange>
                        </period>
                        <period year="2090">
                            <agProdChange>0.0017</agProdChange>
                        </period>
                        <period year="2095">
                            <agProdChange>0.0015</agProdChange>
                        </period>
                        <period year="2100">
                            <agProdChange>0.0013</agProdChange>
                        </period>
                    </AgProductionTechnology>
                    <AgProductionTechnology name="Corn_MissppRN_RFD_lo">
                        <period year="2015">
                            <agProdChange>0.0069</agProdChange>
                        </period>
                        <period year="2020">
                            <agProdChange>0.0066</agProdChange>
                        </period>
                        <period year="2025">
                            <agProdChange>0.0064</agProdChange>
                        </period>
                        <period year="2030">
                            <agProdChange>0.0062</agProdChange>
                        </period>
                        <period year="2035">
                            <agProdChange>0.0041</agProdChange>
                        </period>
                        <period year="2040">
                            <agProdChange>0.004</agProdChange>
                        </period>
                        <period year="2045">
                            <agProdChange>0.0039</agProdChange>
                        </period>
                        <period year="2050">
                            <agProdChange>0.0038</agProdChange>
                        </period>
                        <period year="2055">
                            <agProdChange>0.0025</agProdChange>
                        </period>
                        <period year="2060">
                            <agProdChange>0.0025</agProdChange>
                        </period>
                        <period year="2065">
                            <agProdChange>0.0025</agProdChange>
                        </period>
                        <period year="2070">
                            <agProdChange>0.0023</agProdChange>
                        </period>
                        <period year="2075">
                            <agProdChange>0.0022</agProdChange>
                        </period>
                        <period year="2080">
                            <agProdChange>0.002</agProdChange>
                        </period>
                        <period year="2085">
                            <agProdChange>0.0018</agProdChange>
                        </period>
                        <period year="2090">
                            <agProdChange>0.0017</agProdChange>
                        </period>
                        <period year="2095">
                            <agProdChange>0.0015</agProdChange>
                        </period>
                        <period year="2100">
                            <agProdChange>0.0013</agProdChange>
                        </period>
                    </AgProductionTechnology>
                </AgSupplySubsector>
                <AgSupplySubsector name="Corn_MissppRS">
                    <AgProductionTechnology name="Corn_MissppRS_IRR_hi">
                        <period year="2015">
                            <agProdChange>0.0043</agProdChange>
                        </period>
                        <period year="2020">
                            <agProdChange>0.0042</agProdChange>
                        </period>
                        <period year="2025">
                            <agProdChange>0.0041</agProdChange>
                        </period>
                        <period year="2030">
                            <agProdChange>0.004</agProdChange>
                        </period>
                        <period year="2035">
                            <agProdChange>0.0031</agProdChange>
                        </period>
                        <period year="2040">
                            <agProdChange>0.0031</agProdChange>
                        </period>
                        <period year="2045">
                            <agProdChange>0.003</agProdChange>
                        </period>
                        <period year="2050">
                            <agProdChange>0.003</agProdChange>
                        </period>
                        <period year="2055">
                            <agProdChange>0.0025</agProdChange>
                        </period>
                        <period year="2060">
                            <agProdChange>0.0025</agProdChange>
                        </period>
                        <period year="2065">
                            <agProdChange>0.0025</agProdChange>
                        </period>
                        <period year="2070">
                            <agProdChange>0.0023</agProdChange>
                        </period>
                        <period year="2075">
                            <agProdChange>0.0022</agProdChange>
                        </period>
                        <period year="2080">
                            <agProdChange>0.002</agProdChange>
                        </period>
                        <period year="2085">
                            <agProdChange>0.0018</agProdChange>
                        </period>
                        <period year="2090">
                            <agProdChange>0.0017</agProdChange>
                        </period>
                        <period year="2095">
                            <agProdChange>0.0015</agProdChange>
                        </period>
                        <period year="2100">
                            <agProdChange>0.0013</agProdChange>
                        </period>
                    </AgProductionTechnology>
                    <AgProductionTechnology name="Corn_MissppRS_IRR_lo">
                        <period year="2015">
                            <agProdChange>0.0043</agProdChange>
                        </period>
                        <period year="2020">
                            <agProdChange>0.0042</agProdChange>
                        </period>
                        <period year="2025">
                            <agProdChange>0.0041</agProdChange>
                        </period>
                        <period year="2030">
                            <agProdChange>0.004</agProdChange>
                        </period>
                        <period year="2035">
                            <agProdChange>0.0031</agProdChange>
                        </period>
                        <period year="2040">
                            <agProdChange>0.0031</agProdChange>
                        </period>
                        <period year="2045">
                            <agProdChange>0.003</agProdChange>
                        </period>
                        <period year="2050">
                            <agProdChange>0.003</agProdChange>
                        </period>
                        <period year="2055">
                            <agProdChange>0.0025</agProdChange>
                        </period>
                        <period year="2060">
                            <agProdChange>0.0025</agProdChange>
                        </period>
                        <period year="2065">
                            <agProdChange>0.0025</agProdChange>
                        </period>
                        <period year="2070">
                            <agProdChange>0.0023</agProdChange>
                        </period>
                        <period year="2075">
                            <agProdChange>0.0022</agProdChange>
                        </period>
                        <period year="2080">
                            <agProdChange>0.002</agProdChange>
                        </period>
                        <period year="2085">
                            <agProdChange>0.0018</agProdChange>
                        </period>
                        <period year="2090">
                            <agProdChange>0.0017</agProdChange>
                        </period>
                        <period year="2095">
                            <agProdChange>0.0015</agProdChange>
                        </period>
                        <period year="2100">
                            <agProdChange>0.0013</agProdChange>
                        </period>
                    </AgProductionTechnology>
                    <AgProductionTechnology name="Corn_MissppRS_RFD_hi">
                        <period year="2015">
                            <agProdChange>0.0069</agProdChange>
                        </period>
                        <period year="2020">
                            <agProdChange>0.0066</agProdChange>
                        </period>
                        <period year="2025">
                            <agProdChange>0.0064</agProdChange>
                        </period>
                        <period year="2030">
                            <agProdChange>0.0062</agProdChange>
                        </period>
                        <period year="2035">
                            <agProdChange>0.0041</agProdChange>
                        </period>
                        <period year="2040">
                            <agProdChange>0.004</agProdChange>
                        </period>
                        <period year="2045">
                            <agProdChange>0.0039</agProdChange>
                        </period>
                        <period year="2050">
                            <agProdChange>0.0038</agProdChange>
                        </period>
                        <period year="2055">
                            <agProdChange>0.0025</agProdChange>
                        </period>
                        <period year="2060">
                            <agProdChange>0.0025</agProdChange>
                        </period>
                        <period year="2065">
                            <agProdChange>0.0025</agProdChange>
                        </period>
                        <period year="2070">
                            <agProdChange>0.0023</agProdChange>
                        </period>
                        <period year="2075">
                            <agProdChange>0.0022</agProdChange>
                        </period>
                        <period year="2080">
                            <agProdChange>0.002</agProdChange>
                        </period>
                        <period year="2085">
                            <agProdChange>0.0018</agProdChange>
                        </period>
                        <period year="2090">
                            <agProdChange>0.0017</agProdChange>
                        </period>
                        <period year="2095">
                            <agProdChange>0.0015</agProdChange>
                        </period>
                        <period year="2100">
                            <agProdChange>0.0013</agProdChange>
                        </period>
                    </AgProductionTechnology>
                    <AgProductionTechnology name="Corn_MissppRS_RFD_lo">
                        <period year="2015">
                            <agProdChange>0.0069</agProdChange>
                        </period>
                        <period year="2020">
                            <agProdChange>0.0066</agProdChange>
                        </period>
                        <period year="2025">
                            <agProdChange>0.0064</agProdChange>
                        </period>
                        <period year="2030">
                            <agProdChange>0.0062</agProdChange>
                        </period>
                        <period year="2035">
                            <agProdChange>0.0041</agProdChange>
                        </period>
                        <period year="2040">
                            <agProdChange>0.004</agProdChange>
                        </period>
                        <period year="2045">
                            <agProdChange>0.0039</agProdChange>
                        </period>
                        <period year="2050">
                            <agProdChange>0.0038</agProdChange>
                        </period>
                        <period year="2055">
                            <agProdChange>0.0025</agProdChange>
                        </period>
                        <period year="2060">
                            <agProdChange>0.0025</agProdChange>
                        </period>
                        <period year="2065">
                            <agProdChange>0.0025</agProdChange>
                        </period>
                        <period year="2070">
                            <agProdChange>0.0023</agProdChange>
                        </period>
                        <period year="2075">
                            <agProdChange>0.0022</agProdChange>
                        </period>
                        <period year="2080">
                            <agProdChange>0.002</agProdChange>
                        </period>
                        <period year="2085">
                            <agProdChange>0.0018</agProdChange>
                        </period>
                        <period year="2090">
                            <agProdChange>0.0017</agProdChange>
                        </period>
                        <period year="2095">
                            <agProdChange>0.0015</agProdChange>
                        </period>
                        <period year="2100">
                            <agProdChange>0.0013</agProdChange>
                        </period>
                    </AgProductionTechnology>
                </AgSupplySubsector>
                <AgSupplySubsector name="Corn_UsaColoRN">
                    <AgProductionTechnology name="Corn_UsaColoRN_IRR_hi">
                        <period year="2015">
                            <agProdChange>0.0043</agProdChange>
                        </period>
                        <period year="2020">
                            <agProdChange>0.0042</agProdChange>
                        </period>
                        <period year="2025">
                            <agProdChange>0.0041</agProdChange>
                        </period>
                        <period year="2030">
                            <agProdChange>0.004</agProdChange>
                        </period>
                        <period year="2035">
                            <agProdChange>0.0031</agProdChange>
                        </period>
                        <period year="2040">
                            <agProdChange>0.0031</agProdChange>
                        </period>
                        <period year="2045">
                            <agProdChange>0.003</agProdChange>
                        </period>
                        <period year="2050">
                            <agProdChange>0.003</agProdChange>
                        </period>
                        <period year="2055">
                            <agProdChange>0.0025</agProdChange>
                        </period>
                        <period year="2060">
                            <agProdChange>0.0025</agProdChange>
                        </period>
                        <period year="2065">
                            <agProdChange>0.0025</agProdChange>
                        </period>
                        <period year="2070">
                            <agProdChange>0.0023</agProdChange>
                        </period>
                        <period year="2075">
                            <agProdChange>0.0022</agProdChange>
                        </period>
                        <period year="2080">
                            <agProdChange>0.002</agProdChange>
                        </period>
                        <period year="2085">
                            <agProdChange>0.0018</agProdChange>
                        </period>
                        <period year="2090">
                            <agProdChange>0.0017</agProdChange>
                        </period>
                        <period year="2095">
                            <agProdChange>0.0015</agProdChange>
                        </period>
                        <period year="2100">
                            <agProdChange>0.0013</agProdChange>
                        </period>
                    </AgProductionTechnology>
                    <AgProductionTechnology name="Corn_UsaColoRN_IRR_lo">
                        <period year="2015">
                            <agProdChange>0.0043</agProdChange>
                        </period>
                        <period year="2020">
                            <agProdChange>0.0042</agProdChange>
                        </period>
                        <period year="2025">
                            <agProdChange>0.0041</agProdChange>
                        </period>
                        <period year="2030">
                            <agProdChange>0.004</agProdChange>
                        </period>
                        <period year="2035">
                            <agProdChange>0.0031</agProdChange>
                        </period>
                        <period year="2040">
                            <agProdChange>0.0031</agProdChange>
                        </period>
                        <period year="2045">
                            <agProdChange>0.003</agProdChange>
                        </period>
                        <period year="2050">
                            <agProdChange>0.003</agProdChange>
                        </period>
                        <period year="2055">
                            <agProdChange>0.0025</agProdChange>
                        </period>
                        <period year="2060">
                            <agProdChange>0.0025</agProdChange>
                        </period>
                        <period year="2065">
                            <agProdChange>0.0025</agProdChange>
                        </period>
                        <period year="2070">
                            <agProdChange>0.0023</agProdChange>
                        </period>
                        <period year="2075">
                            <agProdChange>0.0022</agProdChange>
                        </period>
                        <period year="2080">
                            <agProdChange>0.002</agProdChange>
                        </period>
                        <period year="2085">
                            <agProdChange>0.0018</agProdChange>
                        </period>
                        <period year="2090">
                            <agProdChange>0.0017</agProdChange>
                        </period>
                        <period year="2095">
                            <agProdChange>0.0015</agProdChange>
                        </period>
                        <period year="2100">
                            <agProdChange>0.0013</agProdChange>
                        </period>
                    </AgProductionTechnology>
                    <AgProductionTechnology name="Corn_UsaColoRN_RFD_hi">
                        <period year="2015">
                            <agProdChange>0.0069</agProdChange>
                        </period>
                        <period year="2020">
                            <agProdChange>0.0066</agProdChange>
                        </period>
                        <period year="2025">
                            <agProdChange>0.0064</agProdChange>
                        </period>
                        <period year="2030">
                            <agProdChange>0.0062</agProdChange>
                        </period>
                        <period year="2035">
                            <agProdChange>0.0041</agProdChange>
                        </period>
                        <period year="2040">
                            <agProdChange>0.004</agProdChange>
                        </period>
                        <period year="2045">
                            <agProdChange>0.0039</agProdChange>
                        </period>
                        <period year="2050">
                            <agProdChange>0.0038</agProdChange>
                        </period>
                        <period year="2055">
                            <agProdChange>0.0025</agProdChange>
                        </period>
                        <period year="2060">
                            <agProdChange>0.0025</agProdChange>
                        </period>
                        <period year="2065">
                            <agProdChange>0.0025</agProdChange>
                        </period>
                        <period year="2070">
                            <agProdChange>0.0023</agProdChange>
                        </period>
                        <period year="2075">
                            <agProdChange>0.0022</agProdChange>
                        </period>
                        <period year="2080">
                            <agProdChange>0.002</agProdChange>
                        </period>
                        <period year="2085">
                            <agProdChange>0.0018</agProdChange>
                        </period>
                        <period year="2090">
                            <agProdChange>0.0017</agProdChange>
                        </period>
                        <period year="2095">
                            <agProdChange>0.0015</agProdChange>
                        </period>
                        <period year="2100">
                            <agProdChange>0.0013</agProdChange>
                        </period>
                    </AgProductionTechnology>
                    <AgProductionTechnology name="Corn_UsaColoRN_RFD_lo">
                        <period year="2015">
                            <agProdChange>0.0069</agProdChange>
                        </period>
                        <period year="2020">
                            <agProdChange>0.0066</agProdChange>
                        </period>
                        <period year="2025">
                            <agProdChange>0.0064</agProdChange>
                        </period>
                        <period year="2030">
                            <agProdChange>0.0062</agProdChange>
                        </period>
                        <period year="2035">
                            <agProdChange>0.0041</agProdChange>
                        </period>
                        <period year="2040">
                            <agProdChange>0.004</agProdChange>
                        </period>
                        <period year="2045">
                            <agProdChange>0.0039</agProdChange>
                        </period>
                        <period year="2050">
                            <agProdChange>0.0038</agProdChange>
                        </period>
                        <period year="2055">
                            <agProdChange>0.0025</agProdChange>
                        </period>
                        <period year="2060">
                            <agProdChange>0.0025</agProdChange>
                        </period>
                        <period year="2065">
                            <agProdChange>0.0025</agProdChange>
                        </period>
                        <period year="2070">
                            <agProdChange>0.0023</agProdChange>
                        </period>
                        <period year="2075">
                            <agProdChange>0.0022</agProdChange>
                        </period>
                        <period year="2080">
                            <agProdChange>0.002</agProdChange>
                        </period>
                        <period year="2085">
                            <agProdChange>0.0018</agProdChange>
                        </period>
                        <period year="2090">
                            <agProdChange>0.0017</agProdChange>
                        </period>
                        <period year="2095">
                            <agProdChange>0.0015</agProdChange>
                        </period>
                        <period year="2100">
                            <agProdChange>0.0013</agProdChange>
                        </period>
                    </AgProductionTechnology>
                </AgSupplySubsector>
                <AgSupplySubsector name="Corn_UsaColoRS">
                    <AgProductionTechnology name="Corn_UsaColoRS_IRR_hi">
                        <period year="2015">
                            <agProdChange>0.0043</agProdChange>
                        </period>
                        <period year="2020">
                            <agProdChange>0.0042</agProdChange>
                        </period>
                        <period year="2025">
                            <agProdChange>0.0041</agProdChange>
                        </period>
                        <period year="2030">
                            <agProdChange>0.004</agProdChange>
                        </period>
                        <period year="2035">
                            <agProdChange>0.0031</agProdChange>
                        </period>
                        <period year="2040">
                            <agProdChange>0.0031</agProdChange>
                        </period>
                        <period year="2045">
                            <agProdChange>0.003</agProdChange>
                        </period>
                        <period year="2050">
                            <agProdChange>0.003</agProdChange>
                        </period>
                        <period year="2055">
                            <agProdChange>0.0025</agProdChange>
                        </period>
                        <period year="2060">
                            <agProdChange>0.0025</agProdChange>
                        </period>
                        <period year="2065">
                            <agProdChange>0.0025</agProdChange>
                        </period>
                        <period year="2070">
                            <agProdChange>0.0023</agProdChange>
                        </period>
                        <period year="2075">
                            <agProdChange>0.0022</agProdChange>
                        </period>
                        <period year="2080">
                            <agProdChange>0.002</agProdChange>
                        </period>
                        <period year="2085">
                            <agProdChange>0.0018</agProdChange>
                        </period>
                        <period year="2090">
                            <agProdChange>0.0017</agProdChange>
                        </period>
                        <period year="2095">
                            <agProdChange>0.0015</agProdChange>
                        </period>
                        <period year="2100">
                            <agProdChange>0.0013</agProdChange>
                        </period>
                    </AgProductionTechnology>
                    <AgProductionTechnology name="Corn_UsaColoRS_IRR_lo">
                        <period year="2015">
                            <agProdChange>0.0043</agProdChange>
                        </period>
                        <period year="2020">
                            <agProdChange>0.0042</agProdChange>
                        </period>
                        <period year="2025">
                            <agProdChange>0.0041</agProdChange>
                        </period>
                        <period year="2030">
                            <agProdChange>0.004</agProdChange>
                        </period>
                        <period year="2035">
                            <agProdChange>0.0031</agProdChange>
                        </period>
                        <period year="2040">
                            <agProdChange>0.0031</agProdChange>
                        </period>
                        <period year="2045">
                            <agProdChange>0.003</agProdChange>
                        </period>
                        <period year="2050">
                            <agProdChange>0.003</agProdChange>
                        </period>
                        <period year="2055">
                            <agProdChange>0.0025</agProdChange>
                        </period>
                        <period year="2060">
                            <agProdChange>0.0025</agProdChange>
                        </period>
                        <period year="2065">
                            <agProdChange>0.0025</agProdChange>
                        </period>
                        <period year="2070">
                            <agProdChange>0.0023</agProdChange>
                        </period>
                        <period year="2075">
                            <agProdChange>0.0022</agProdChange>
                        </period>
                        <period year="2080">
                            <agProdChange>0.002</agProdChange>
                        </period>
                        <period year="2085">
                            <agProdChange>0.0018</agProdChange>
                        </period>
                        <period year="2090">
                            <agProdChange>0.0017</agProdChange>
                        </period>
                        <period year="2095">
                            <agProdChange>0.0015</agProdChange>
                        </period>
                        <period year="2100">
                            <agProdChange>0.0013</agProdChange>
                        </period>
                    </AgProductionTechnology>
                    <AgProductionTechnology name="Corn_UsaColoRS_RFD_hi">
                        <period year="2015">
                            <agProdChange>0.0069</agProdChange>
                        </period>
                        <period year="2020">
                            <agProdChange>0.0066</agProdChange>
                        </period>
                        <period year="2025">
                            <agProdChange>0.0064</agProdChange>
                        </period>
                        <period year="2030">
                            <agProdChange>0.0062</agProdChange>
                        </period>
                        <period year="2035">
                            <agProdChange>0.0041</agProdChange>
                        </period>
                        <period year="2040">
                            <agProdChange>0.004</agProdChange>
                        </period>
                        <period year="2045">
                            <agProdChange>0.0039</agProdChange>
                        </period>
                        <period year="2050">
                            <agProdChange>0.0038</agProdChange>
                        </period>
                        <period year="2055">
                            <agProdChange>0.0025</agProdChange>
                        </period>
                        <period year="2060">
                            <agProdChange>0.0025</agProdChange>
                        </period>
                        <period year="2065">
                            <agProdChange>0.0025</agProdChange>
                        </period>
                        <period year="2070">
                            <agProdChange>0.0023</agProdChange>
                        </period>
                        <period year="2075">
                            <agProdChange>0.0022</agProdChange>
                        </period>
                        <period year="2080">
                            <agProdChange>0.002</agProdChange>
                        </period>
                        <period year="2085">
                            <agProdChange>0.0018</agProdChange>
                        </period>
                        <period year="2090">
                            <agProdChange>0.0017</agProdChange>
                        </period>
                        <period year="2095">
                            <agProdChange>0.0015</agProdChange>
                        </period>
                        <period year="2100">
                            <agProdChange>0.0013</agProdChange>
                        </period>
                    </AgProductionTechnology>
                    <AgProductionTechnology name="Corn_UsaColoRS_RFD_lo">
                        <period year="2015">
                            <agProdChange>0.0069</agProdChange>
                        </period>
                        <period year="2020">
                            <agProdChange>0.0066</agProdChange>
                        </period>
                        <period year="2025">
                            <agProdChange>0.0064</agProdChange>
                        </period>
                        <period year="2030">
                            <agProdChange>0.0062</agProdChange>
                        </period>
                        <period year="2035">
                            <agProdChange>0.0041</agProdChange>
                        </period>
                        <period year="2040">
                            <agProdChange>0.004</agProdChange>
                        </period>
                        <period year="2045">
                            <agProdChange>0.0039</agProdChange>
                        </period>
                        <period year="2050">
                            <agProdChange>0.0038</agProdChange>
                        </period>
                        <period year="2055">
                            <agProdChange>0.0025</agProdChange>
                        </period>
                        <period year="2060">
                            <agProdChange>0.0025</agProdChange>
                        </period>
                        <period year="2065">
                            <agProdChange>0.0025</agProdChange>
                        </period>
                        <period year="2070">
                            <agProdChange>0.0023</agProdChange>
                        </period>
                        <period year="2075">
                            <agProdChange>0.0022</agProdChange>
                        </period>
                        <period year="2080">
                            <agProdChange>0.002</agProdChange>
                        </period>
                        <period year="2085">
                            <agProdChange>0.0018</agProdChange>
                        </period>
                        <period year="2090">
                            <agProdChange>0.0017</agProdChange>
                        </period>
                        <period year="2095">
                            <agProdChange>0.0015</agProdChange>
                        </period>
                        <period year="2100">
                            <agProdChange>0.0013</agProdChange>
                        </period>
                    </AgProductionTechnology>
                </AgSupplySubsector>
                <AgSupplySubsector name="Corn_GreatBasin">
                    <AgProductionTechnology name="Corn_GreatBasin_IRR_hi">
                        <period year="2015">
                            <agProdChange>0.0043</agProdChange>
                        </period>
                        <period year="2020">
                            <agProdChange>0.0042</agProdChange>
                        </period>
                        <period year="2025">
                            <agProdChange>0.0041</agProdChange>
                        </period>
                        <period year="2030">
                            <agProdChange>0.004</agProdChange>
                        </period>
                        <period year="2035">
                            <agProdChange>0.0031</agProdChange>
                        </period>
                        <period year="2040">
                            <agProdChange>0.0031</agProdChange>
                        </period>
                        <period year="2045">
                            <agProdChange>0.003</agProdChange>
                        </period>
                        <period year="2050">
                            <agProdChange>0.003</agProdChange>
                        </period>
                        <period year="2055">
                            <agProdChange>0.0025</agProdChange>
                        </period>
                        <period year="2060">
                            <agProdChange>0.0025</agProdChange>
                        </period>
                        <period year="2065">
                            <agProdChange>0.0025</agProdChange>
                        </period>
                        <period year="2070">
                            <agProdChange>0.0023</agProdChange>
                        </period>
                        <period year="2075">
                            <agProdChange>0.0022</agProdChange>
                        </period>
                        <period year="2080">
                            <agProdChange>0.002</agProdChange>
                        </period>
                        <period year="2085">
                            <agProdChange>0.0018</agProdChange>
                        </period>
                        <period year="2090">
                            <agProdChange>0.0017</agProdChange>
                        </period>
                        <period year="2095">
                            <agProdChange>0.0015</agProdChange>
                        </period>
                        <period year="2100">
                            <agProdChange>0.0013</agProdChange>
                        </period>
                    </AgProductionTechnology>
                    <AgProductionTechnology name="Corn_GreatBasin_IRR_lo">
                        <period year="2015">
                            <agProdChange>0.0043</agProdChange>
                        </period>
                        <period year="2020">
                            <agProdChange>0.0042</agProdChange>
                        </period>
                        <period year="2025">
                            <agProdChange>0.0041</agProdChange>
                        </period>
                        <period year="2030">
                            <agProdChange>0.004</agProdChange>
                        </period>
                        <period year="2035">
                            <agProdChange>0.0031</agProdChange>
                        </period>
                        <period year="2040">
                            <agProdChange>0.0031</agProdChange>
                        </period>
                        <period year="2045">
                            <agProdChange>0.003</agProdChange>
                        </period>
                        <period year="2050">
                            <agProdChange>0.003</agProdChange>
                        </period>
                        <period year="2055">
                            <agProdChange>0.0025</agProdChange>
                        </period>
                        <period year="2060">
                            <agProdChange>0.0025</agProdChange>
                        </period>
                        <period year="2065">
                            <agProdChange>0.0025</agProdChange>
                        </period>
                        <period year="2070">
                            <agProdChange>0.0023</agProdChange>
                        </period>
                        <period year="2075">
                            <agProdChange>0.0022</agProdChange>
                        </period>
                        <period year="2080">
                            <agProdChange>0.002</agProdChange>
                        </period>
                        <period year="2085">
                            <agProdChange>0.0018</agProdChange>
                        </period>
                        <period year="2090">
                            <agProdChange>0.0017</agProdChange>
                        </period>
                        <period year="2095">
                            <agProdChange>0.0015</agProdChange>
                        </period>
                        <period year="2100">
                            <agProdChange>0.0013</agProdChange>
                        </period>
                    </AgProductionTechnology>
                    <AgProductionTechnology name="Corn_GreatBasin_RFD_hi">
                        <period year="2015">
                            <agProdChange>0.0069</agProdChange>
                        </period>
                        <period year="2020">
                            <agProdChange>0.0066</agProdChange>
                        </period>
                        <period year="2025">
                            <agProdChange>0.0064</agProdChange>
                        </period>
                        <period year="2030">
                            <agProdChange>0.0062</agProdChange>
                        </period>
                        <period year="2035">
                            <agProdChange>0.0041</agProdChange>
                        </period>
                        <period year="2040">
                            <agProdChange>0.004</agProdChange>
                        </period>
                        <period year="2045">
                            <agProdChange>0.0039</agProdChange>
                        </period>
                        <period year="2050">
                            <agProdChange>0.0038</agProdChange>
                        </period>
                        <period year="2055">
                            <agProdChange>0.0025</agProdChange>
                        </period>
                        <period year="2060">
                            <agProdChange>0.0025</agProdChange>
                        </period>
                        <period year="2065">
                            <agProdChange>0.0025</agProdChange>
                        </period>
                        <period year="2070">
                            <agProdChange>0.0023</agProdChange>
                        </period>
                        <period year="2075">
                            <agProdChange>0.0022</agProdChange>
                        </period>
                        <period year="2080">
                            <agProdChange>0.002</agProdChange>
                        </period>
                        <period year="2085">
                            <agProdChange>0.0018</agProdChange>
                        </period>
                        <period year="2090">
                            <agProdChange>0.0017</agProdChange>
                        </period>
                        <period year="2095">
                            <agProdChange>0.0015</agProdChange>
                        </period>
                        <period year="2100">
                            <agProdChange>0.0013</agProdChange>
                        </period>
                    </AgProductionTechnology>
                    <AgProductionTechnology name="Corn_GreatBasin_RFD_lo">
                        <period year="2015">
                            <agProdChange>0.0069</agProdChange>
                        </period>
                        <period year="2020">
                            <agProdChange>0.0066</agProdChange>
                        </period>
                        <period year="2025">
                            <agProdChange>0.0064</agProdChange>
                        </period>
                        <period year="2030">
                            <agProdChange>0.0062</agProdChange>
                        </period>
                        <period year="2035">
                            <agProdChange>0.0041</agProdChange>
                        </period>
                        <period year="2040">
                            <agProdChange>0.004</agProdChange>
                        </period>
                        <period year="2045">
                            <agProdChange>0.0039</agProdChange>
                        </period>
                        <period year="2050">
                            <agProdChange>0.0038</agProdChange>
                        </period>
                        <period year="2055">
                            <agProdChange>0.0025</agProdChange>
                        </period>
                        <period year="2060">
                            <agProdChange>0.0025</agProdChange>
                        </period>
                        <period year="2065">
                            <agProdChange>0.0025</agProdChange>
                        </period>
                        <period year="2070">
                            <agProdChange>0.0023</agProdChange>
                        </period>
                        <period year="2075">
                            <agProdChange>0.0022</agProdChange>
                        </period>
                        <period year="2080">
                            <agProdChange>0.002</agProdChange>
                        </period>
                        <period year="2085">
                            <agProdChange>0.0018</agProdChange>
                        </period>
                        <period year="2090">
                            <agProdChange>0.0017</agProdChange>
                        </period>
                        <period year="2095">
                            <agProdChange>0.0015</agProdChange>
                        </period>
                        <period year="2100">
                            <agProdChange>0.0013</agProdChange>
                        </period>
                    </AgProductionTechnology>
                </AgSupplySubsector>
                <AgSupplySubsector name="Corn_MissouriR">
                    <AgProductionTechnology name="Corn_MissouriR_IRR_hi">
                        <period year="2015">
                            <agProdChange>0.0043</agProdChange>
                        </period>
                        <period year="2020">
                            <agProdChange>0.0042</agProdChange>
                        </period>
                        <period year="2025">
                            <agProdChange>0.0041</agProdChange>
                        </period>
                        <period year="2030">
                            <agProdChange>0.004</agProdChange>
                        </period>
                        <period year="2035">
                            <agProdChange>0.0031</agProdChange>
                        </period>
                        <period year="2040">
                            <agProdChange>0.0031</agProdChange>
                        </period>
                        <period year="2045">
                            <agProdChange>0.003</agProdChange>
                        </period>
                        <period year="2050">
                            <agProdChange>0.003</agProdChange>
                        </period>
                        <period year="2055">
                            <agProdChange>0.0025</agProdChange>
                        </period>
                        <period year="2060">
                            <agProdChange>0.0025</agProdChange>
                        </period>
                        <period year="2065">
                            <agProdChange>0.0025</agProdChange>
                        </period>
                        <period year="2070">
                            <agProdChange>0.0023</agProdChange>
                        </period>
                        <period year="2075">
                            <agProdChange>0.0022</agProdChange>
                        </period>
                        <period year="2080">
                            <agProdChange>0.002</agProdChange>
                        </period>
                        <period year="2085">
                            <agProdChange>0.0018</agProdChange>
                        </period>
                        <period year="2090">
                            <agProdChange>0.0017</agProdChange>
                        </period>
                        <period year="2095">
                            <agProdChange>0.0015</agProdChange>
                        </period>
                        <period year="2100">
                            <agProdChange>0.0013</agProdChange>
                        </period>
                    </AgProductionTechnology>
                    <AgProductionTechnology name="Corn_MissouriR_IRR_lo">
                        <period year="2015">
                            <agProdChange>0.0043</agProdChange>
                        </period>
                        <period year="2020">
                            <agProdChange>0.0042</agProdChange>
                        </period>
                        <period year="2025">
                            <agProdChange>0.0041</agProdChange>
                        </period>
                        <period year="2030">
                            <agProdChange>0.004</agProdChange>
                        </period>
                        <period year="2035">
                            <agProdChange>0.0031</agProdChange>
                        </period>
                        <period year="2040">
                            <agProdChange>0.0031</agProdChange>
                        </period>
                        <period year="2045">
                            <agProdChange>0.003</agProdChange>
                        </period>
                        <period year="2050">
                            <agProdChange>0.003</agProdChange>
                        </period>
                        <period year="2055">
                            <agProdChange>0.0025</agProdChange>
                        </period>
                        <period year="2060">
                            <agProdChange>0.0025</agProdChange>
                        </period>
                        <period year="2065">
                            <agProdChange>0.0025</agProdChange>
                        </period>
                        <period year="2070">
                            <agProdChange>0.0023</agProdChange>
                        </period>
                        <period year="2075">
                            <agProdChange>0.0022</agProdChange>
                        </period>
                        <period year="2080">
                            <agProdChange>0.002</agProdChange>
                        </period>
                        <period year="2085">
                            <agProdChange>0.0018</agProdChange>
                        </period>
                        <period year="2090">
                            <agProdChange>0.0017</agProdChange>
                        </period>
                        <period year="2095">
                            <agProdChange>0.0015</agProdChange>
                        </period>
                        <period year="2100">
                            <agProdChange>0.0013</agProdChange>
                        </period>
                    </AgProductionTechnology>
                    <AgProductionTechnology name="Corn_MissouriR_RFD_hi">
                        <period year="2015">
                            <agProdChange>0.0069</agProdChange>
                        </period>
                        <period year="2020">
                            <agProdChange>0.0066</agProdChange>
                        </period>
                        <period year="2025">
                            <agProdChange>0.0064</agProdChange>
                        </period>
                        <period year="2030">
                            <agProdChange>0.0062</agProdChange>
                        </period>
                        <period year="2035">
                            <agProdChange>0.0041</agProdChange>
                        </period>
                        <period year="2040">
                            <agProdChange>0.004</agProdChange>
                        </period>
                        <period year="2045">
                            <agProdChange>0.0039</agProdChange>
                        </period>
                        <period year="2050">
                            <agProdChange>0.0038</agProdChange>
                        </period>
                        <period year="2055">
                            <agProdChange>0.0025</agProdChange>
                        </period>
                        <period year="2060">
                            <agProdChange>0.0025</agProdChange>
                        </period>
                        <period year="2065">
                            <agProdChange>0.0025</agProdChange>
                        </period>
                        <period year="2070">
                            <agProdChange>0.0023</agProdChange>
                        </period>
                        <period year="2075">
                            <agProdChange>0.0022</agProdChange>
                        </period>
                        <period year="2080">
                            <agProdChange>0.002</agProdChange>
                        </period>
                        <period year="2085">
                            <agProdChange>0.0018</agProdChange>
                        </period>
                        <period year="2090">
                            <agProdChange>0.0017</agProdChange>
                        </period>
                        <period year="2095">
                            <agProdChange>0.0015</agProdChange>
                        </period>
                        <period year="2100">
                            <agProdChange>0.0013</agProdChange>
                        </period>
                    </AgProductionTechnology>
                    <AgProductionTechnology name="Corn_MissouriR_RFD_lo">
                        <period year="2015">
                            <agProdChange>0.0069</agProdChange>
                        </period>
                        <period year="2020">
                            <agProdChange>0.0066</agProdChange>
                        </period>
                        <period year="2025">
                            <agProdChange>0.0064</agProdChange>
                        </period>
                        <period year="2030">
                            <agProdChange>0.0062</agProdChange>
                        </period>
                        <period year="2035">
                            <agProdChange>0.0041</agProdChange>
                        </period>
                        <period year="2040">
                            <agProdChange>0.004</agProdChange>
                        </period>
                        <period year="2045">
                            <agProdChange>0.0039</agProdChange>
                        </period>
                        <period year="2050">
                            <agProdChange>0.0038</agProdChange>
                        </period>
                        <period year="2055">
                            <agProdChange>0.0025</agProdChange>
                        </period>
                        <period year="2060">
                            <agProdChange>0.0025</agProdChange>
                        </period>
                        <period year="2065">
                            <agProdChange>0.0025</agProdChange>
                        </period>
                        <period year="2070">
                            <agProdChange>0.0023</agProdChange>
                        </period>
                        <period year="2075">
                            <agProdChange>0.0022</agProdChange>
                        </period>
                        <period year="2080">
                            <agProdChange>0.002</agProdChange>
                        </period>
                        <period year="2085">
                            <agProdChange>0.0018</agProdChange>
                        </period>
                        <period year="2090">
                            <agProdChange>0.0017</agProdChange>
                        </period>
                        <period year="2095">
                            <agProdChange>0.0015</agProdChange>
                        </period>
                        <period year="2100">
                            <agProdChange>0.0013</agProdChange>
                        </period>
                    </AgProductionTechnology>
                </AgSupplySubsector>
                <AgSupplySubsector name="Corn_ArkWhtRedR">
                    <AgProductionTechnology name="Corn_ArkWhtRedR_IRR_hi">
                        <period year="2015">
                            <agProdChange>0.0043</agProdChange>
                        </period>
                        <period year="2020">
                            <agProdChange>0.0042</agProdChange>
                        </period>
                        <period year="2025">
                            <agProdChange>0.0041</agProdChange>
                        </period>
                        <period year="2030">
                            <agProdChange>0.004</agProdChange>
                        </period>
                        <period year="2035">
                            <agProdChange>0.0031</agProdChange>
                        </period>
                        <period year="2040">
                            <agProdChange>0.0031</agProdChange>
                        </period>
                        <period year="2045">
                            <agProdChange>0.003</agProdChange>
                        </period>
                        <period year="2050">
                            <agProdChange>0.003</agProdChange>
                        </period>
                        <period year="2055">
                            <agProdChange>0.0025</agProdChange>
                        </period>
                        <period year="2060">
                            <agProdChange>0.0025</agProdChange>
                        </period>
                        <period year="2065">
                            <agProdChange>0.0025</agProdChange>
                        </period>
                        <period year="2070">
                            <agProdChange>0.0023</agProdChange>
                        </period>
                        <period year="2075">
                            <agProdChange>0.0022</agProdChange>
                        </period>
                        <period year="2080">
                            <agProdChange>0.002</agProdChange>
                        </period>
                        <period year="2085">
                            <agProdChange>0.0018</agProdChange>
                        </period>
                        <period year="2090">
                            <agProdChange>0.0017</agProdChange>
                        </period>
                        <period year="2095">
                            <agProdChange>0.0015</agProdChange>
                        </period>
                        <period year="2100">
                            <agProdChange>0.0013</agProdChange>
                        </period>
                    </AgProductionTechnology>
                    <AgProductionTechnology name="Corn_ArkWhtRedR_IRR_lo">
                        <period year="2015">
                            <agProdChange>0.0043</agProdChange>
                        </period>
                        <period year="2020">
                            <agProdChange>0.0042</agProdChange>
                        </period>
                        <period year="2025">
                            <agProdChange>0.0041</agProdChange>
                        </period>
                        <period year="2030">
                            <agProdChange>0.004</agProdChange>
                        </period>
                        <period year="2035">
                            <agProdChange>0.0031</agProdChange>
                        </period>
                        <period year="2040">
                            <agProdChange>0.0031</agProdChange>
                        </period>
                        <period year="2045">
                            <agProdChange>0.003</agProdChange>
                        </period>
                        <period year="2050">
                            <agProdChange>0.003</agProdChange>
                        </period>
                        <period year="2055">
                            <agProdChange>0.0025</agProdChange>
                        </period>
                        <period year="2060">
                            <agProdChange>0.0025</agProdChange>
                        </period>
                        <period year="2065">
                            <agProdChange>0.0025</agProdChange>
                        </period>
                        <period year="2070">
                            <agProdChange>0.0023</agProdChange>
                        </period>
                        <period year="2075">
                            <agProdChange>0.0022</agProdChange>
                        </period>
                        <period year="2080">
                            <agProdChange>0.002</agProdChange>
                        </period>
                        <period year="2085">
                            <agProdChange>0.0018</agProdChange>
                        </period>
                        <period year="2090">
                            <agProdChange>0.0017</agProdChange>
                        </period>
                        <period year="2095">
                            <agProdChange>0.0015</agProdChange>
                        </period>
                        <period year="2100">
                            <agProdChange>0.0013</agProdChange>
                        </period>
                    </AgProductionTechnology>
                    <AgProductionTechnology name="Corn_ArkWhtRedR_RFD_hi">
                        <period year="2015">
                            <agProdChange>0.0069</agProdChange>
                        </period>
                        <period year="2020">
                            <agProdChange>0.0066</agProdChange>
                        </period>
                        <period year="2025">
                            <agProdChange>0.0064</agProdChange>
                        </period>
                        <period year="2030">
                            <agProdChange>0.0062</agProdChange>
                        </period>
                        <period year="2035">
                            <agProdChange>0.0041</agProdChange>
                        </period>
                        <period year="2040">
                            <agProdChange>0.004</agProdChange>
                        </period>
                        <period year="2045">
                            <agProdChange>0.0039</agProdChange>
                        </period>
                        <period year="2050">
                            <agProdChange>0.0038</agProdChange>
                        </period>
                        <period year="2055">
                            <agProdChange>0.0025</agProdChange>
                        </period>
                        <period year="2060">
                            <agProdChange>0.0025</agProdChange>
                        </period>
                        <period year="2065">
                            <agProdChange>0.0025</agProdChange>
                        </period>
                        <period year="2070">
                            <agProdChange>0.0023</agProdChange>
                        </period>
                        <period year="2075">
                            <agProdChange>0.0022</agProdChange>
                        </period>
                        <period year="2080">
                            <agProdChange>0.002</agProdChange>
                        </period>
                        <period year="2085">
                            <agProdChange>0.0018</agProdChange>
                        </period>
                        <period year="2090">
                            <agProdChange>0.0017</agProdChange>
                        </period>
                        <period year="2095">
                            <agProdChange>0.0015</agProdChange>
                        </period>
                        <period year="2100">
                            <agProdChange>0.0013</agProdChange>
                        </period>
                    </AgProductionTechnology>
                    <AgProductionTechnology name="Corn_ArkWhtRedR_RFD_lo">
                        <period year="2015">
                            <agProdChange>0.0069</agProdChange>
                        </period>
                        <period year="2020">
                            <agProdChange>0.0066</agProdChange>
                        </period>
                        <period year="2025">
                            <agProdChange>0.0064</agProdChange>
                        </period>
                        <period year="2030">
                            <agProdChange>0.0062</agProdChange>
                        </period>
                        <period year="2035">
                            <agProdChange>0.0041</agProdChange>
                        </period>
                        <period year="2040">
                            <agProdChange>0.004</agProdChange>
                        </period>
                        <period year="2045">
                            <agProdChange>0.0039</agProdChange>
                        </period>
                        <period year="2050">
                            <agProdChange>0.0038</agProdChange>
                        </period>
                        <period year="2055">
                            <agProdChange>0.0025</agProdChange>
                        </period>
                        <period year="2060">
                            <agProdChange>0.0025</agProdChange>
                        </period>
                        <period year="2065">
                            <agProdChange>0.0025</agProdChange>
                        </period>
                        <period year="2070">
                            <agProdChange>0.0023</agProdChange>
                        </period>
                        <period year="2075">
                            <agProdChange>0.0022</agProdChange>
                        </period>
                        <period year="2080">
                            <agProdChange>0.002</agProdChange>
                        </period>
                        <period year="2085">
                            <agProdChange>0.0018</agProdChange>
                        </period>
                        <period year="2090">
                            <agProdChange>0.0017</agProdChange>
                        </period>
                        <period year="2095">
                            <agProdChange>0.0015</agProdChange>
                        </period>
                        <period year="2100">
                            <agProdChange>0.0013</agProdChange>
                        </period>
                    </AgProductionTechnology>
                </AgSupplySubsector>
                <AgSupplySubsector name="Corn_TexasCst">
                    <AgProductionTechnology name="Corn_TexasCst_IRR_hi">
                        <period year="2015">
                            <agProdChange>0.0043</agProdChange>
                        </period>
                        <period year="2020">
                            <agProdChange>0.0042</agProdChange>
                        </period>
                        <period year="2025">
                            <agProdChange>0.0041</agProdChange>
                        </period>
                        <period year="2030">
                            <agProdChange>0.004</agProdChange>
                        </period>
                        <period year="2035">
                            <agProdChange>0.0031</agProdChange>
                        </period>
                        <period year="2040">
                            <agProdChange>0.0031</agProdChange>
                        </period>
                        <period year="2045">
                            <agProdChange>0.003</agProdChange>
                        </period>
                        <period year="2050">
                            <agProdChange>0.003</agProdChange>
                        </period>
                        <period year="2055">
                            <agProdChange>0.0025</agProdChange>
                        </period>
                        <period year="2060">
                            <agProdChange>0.0025</agProdChange>
                        </period>
                        <period year="2065">
                            <agProdChange>0.0025</agProdChange>
                        </period>
                        <period year="2070">
                            <agProdChange>0.0023</agProdChange>
                        </period>
                        <period year="2075">
                            <agProdChange>0.0022</agProdChange>
                        </period>
                        <period year="2080">
                            <agProdChange>0.002</agProdChange>
                        </period>
                        <period year="2085">
                            <agProdChange>0.0018</agProdChange>
                        </period>
                        <period year="2090">
                            <agProdChange>0.0017</agProdChange>
                        </period>
                        <period year="2095">
                            <agProdChange>0.0015</agProdChange>
                        </period>
                        <period year="2100">
                            <agProdChange>0.0013</agProdChange>
                        </period>
                    </AgProductionTechnology>
                    <AgProductionTechnology name="Corn_TexasCst_IRR_lo">
                        <period year="2015">
                            <agProdChange>0.0043</agProdChange>
                        </period>
                        <period year="2020">
                            <agProdChange>0.0042</agProdChange>
                        </period>
                        <period year="2025">
                            <agProdChange>0.0041</agProdChange>
                        </period>
                        <period year="2030">
                            <agProdChange>0.004</agProdChange>
                        </period>
                        <period year="2035">
                            <agProdChange>0.0031</agProdChange>
                        </period>
                        <period year="2040">
                            <agProdChange>0.0031</agProdChange>
                        </period>
                        <period year="2045">
                            <agProdChange>0.003</agProdChange>
                        </period>
                        <period year="2050">
                            <agProdChange>0.003</agProdChange>
                        </period>
                        <period year="2055">
                            <agProdChange>0.0025</agProdChange>
                        </period>
                        <period year="2060">
                            <agProdChange>0.0025</agProdChange>
                        </period>
                        <period year="2065">
                            <agProdChange>0.0025</agProdChange>
                        </period>
                        <period year="2070">
                            <agProdChange>0.0023</agProdChange>
                        </period>
                        <period year="2075">
                            <agProdChange>0.0022</agProdChange>
                        </period>
                        <period year="2080">
                            <agProdChange>0.002</agProdChange>
                        </period>
                        <period year="2085">
                            <agProdChange>0.0018</agProdChange>
                        </period>
                        <period year="2090">
                            <agProdChange>0.0017</agProdChange>
                        </period>
                        <period year="2095">
                            <agProdChange>0.0015</agProdChange>
                        </period>
                        <period year="2100">
                            <agProdChange>0.0013</agProdChange>
                        </period>
                    </AgProductionTechnology>
                    <AgProductionTechnology name="Corn_TexasCst_RFD_hi">
                        <period year="2015">
                            <agProdChange>0.0069</agProdChange>
                        </period>
                        <period year="2020">
                            <agProdChange>0.0066</agProdChange>
                        </period>
                        <period year="2025">
                            <agProdChange>0.0064</agProdChange>
                        </period>
                        <period year="2030">
                            <agProdChange>0.0062</agProdChange>
                        </period>
                        <period year="2035">
                            <agProdChange>0.0041</agProdChange>
                        </period>
                        <period year="2040">
                            <agProdChange>0.004</agProdChange>
                        </period>
                        <period year="2045">
                            <agProdChange>0.0039</agProdChange>
                        </period>
                        <period year="2050">
                            <agProdChange>0.0038</agProdChange>
                        </period>
                        <period year="2055">
                            <agProdChange>0.0025</agProdChange>
                        </period>
                        <period year="2060">
                            <agProdChange>0.0025</agProdChange>
                        </period>
                        <period year="2065">
                            <agProdChange>0.0025</agProdChange>
                        </period>
                        <period year="2070">
                            <agProdChange>0.0023</agProdChange>
                        </period>
                        <period year="2075">
                            <agProdChange>0.0022</agProdChange>
                        </period>
                        <period year="2080">
                            <agProdChange>0.002</agProdChange>
                        </period>
                        <period year="2085">
                            <agProdChange>0.0018</agProdChange>
                        </period>
                        <period year="2090">
                            <agProdChange>0.0017</agProdChange>
                        </period>
                        <period year="2095">
                            <agProdChange>0.0015</agProdChange>
                        </period>
                        <period year="2100">
                            <agProdChange>0.0013</agProdChange>
                        </period>
                    </AgProductionTechnology>
                    <AgProductionTechnology name="Corn_TexasCst_RFD_lo">
                        <period year="2015">
                            <agProdChange>0.0069</agProdChange>
                        </period>
                        <period year="2020">
                            <agProdChange>0.0066</agProdChange>
                        </period>
                        <period year="2025">
                            <agProdChange>0.0064</agProdChange>
                        </period>
                        <period year="2030">
                            <agProdChange>0.0062</agProdChange>
                        </period>
                        <period year="2035">
                            <agProdChange>0.0041</agProdChange>
                        </period>
                        <period year="2040">
                            <agProdChange>0.004</agProdChange>
                        </period>
                        <period year="2045">
                            <agProdChange>0.0039</agProdChange>
                        </period>
                        <period year="2050">
                            <agProdChange>0.0038</agProdChange>
                        </period>
                        <period year="2055">
                            <agProdChange>0.0025</agProdChange>
                        </period>
                        <period year="2060">
                            <agProdChange>0.0025</agProdChange>
                        </period>
                        <period year="2065">
                            <agProdChange>0.0025</agProdChange>
                        </period>
                        <period year="2070">
                            <agProdChange>0.0023</agProdChange>
                        </period>
                        <period year="2075">
                            <agProdChange>0.0022</agProdChange>
                        </period>
                        <period year="2080">
                            <agProdChange>0.002</agProdChange>
                        </period>
                        <period year="2085">
                            <agProdChange>0.0018</agProdChange>
                        </period>
                        <period year="2090">
                            <agProdChange>0.0017</agProdChange>
                        </period>
                        <period year="2095">
                            <agProdChange>0.0015</agProdChange>
                        </period>
                        <period year="2100">
                            <agProdChange>0.0013</agProdChange>
                        </period>
                    </AgProductionTechnology>
                </AgSupplySubsector>
                <AgSupplySubsector name="Corn_UsaCstSE">
                    <AgProductionTechnology name="Corn_UsaCstSE_IRR_hi">
                        <period year="2015">
                            <agProdChange>0.0043</agProdChange>
                        </period>
                        <period year="2020">
                            <agProdChange>0.0042</agProdChange>
                        </period>
                        <period year="2025">
                            <agProdChange>0.0041</agProdChange>
                        </period>
                        <period year="2030">
                            <agProdChange>0.004</agProdChange>
                        </period>
                        <period year="2035">
                            <agProdChange>0.0031</agProdChange>
                        </period>
                        <period year="2040">
                            <agProdChange>0.0031</agProdChange>
                        </period>
                        <period year="2045">
                            <agProdChange>0.003</agProdChange>
                        </period>
                        <period year="2050">
                            <agProdChange>0.003</agProdChange>
                        </period>
                        <period year="2055">
                            <agProdChange>0.0025</agProdChange>
                        </period>
                        <period year="2060">
                            <agProdChange>0.0025</agProdChange>
                        </period>
                        <period year="2065">
                            <agProdChange>0.0025</agProdChange>
                        </period>
                        <period year="2070">
                            <agProdChange>0.0023</agProdChange>
                        </period>
                        <period year="2075">
                            <agProdChange>0.0022</agProdChange>
                        </period>
                        <period year="2080">
                            <agProdChange>0.002</agProdChange>
                        </period>
                        <period year="2085">
                            <agProdChange>0.0018</agProdChange>
                        </period>
                        <period year="2090">
                            <agProdChange>0.0017</agProdChange>
                        </period>
                        <period year="2095">
                            <agProdChange>0.0015</agProdChange>
                        </period>
                        <period year="2100">
                            <agProdChange>0.0013</agProdChange>
                        </period>
                    </AgProductionTechnology>
                    <AgProductionTechnology name="Corn_UsaCstSE_IRR_lo">
                        <period year="2015">
                            <agProdChange>0.0043</agProdChange>
                        </period>
                        <period year="2020">
                            <agProdChange>0.0042</agProdChange>
                        </period>
                        <period year="2025">
                            <agProdChange>0.0041</agProdChange>
                        </period>
                        <period year="2030">
                            <agProdChange>0.004</agProdChange>
                        </period>
                        <period year="2035">
                            <agProdChange>0.0031</agProdChange>
                        </period>
                        <period year="2040">
                            <agProdChange>0.0031</agProdChange>
                        </period>
                        <period year="2045">
                            <agProdChange>0.003</agProdChange>
                        </period>
                        <period year="2050">
                            <agProdChange>0.003</agProdChange>
                        </period>
                        <period year="2055">
                            <agProdChange>0.0025</agProdChange>
                        </period>
                        <period year="2060">
                            <agProdChange>0.0025</agProdChange>
                        </period>
                        <period year="2065">
                            <agProdChange>0.0025</agProdChange>
                        </period>
                        <period year="2070">
                            <agProdChange>0.0023</agProdChange>
                        </period>
                        <period year="2075">
                            <agProdChange>0.0022</agProdChange>
                        </period>
                        <period year="2080">
                            <agProdChange>0.002</agProdChange>
                        </period>
                        <period year="2085">
                            <agProdChange>0.0018</agProdChange>
                        </period>
                        <period year="2090">
                            <agProdChange>0.0017</agProdChange>
                        </period>
                        <period year="2095">
                            <agProdChange>0.0015</agProdChange>
                        </period>
                        <period year="2100">
                            <agProdChange>0.0013</agProdChange>
                        </period>
                    </AgProductionTechnology>
                    <AgProductionTechnology name="Corn_UsaCstSE_RFD_hi">
                        <period year="2015">
                            <agProdChange>0.0069</agProdChange>
                        </period>
                        <period year="2020">
                            <agProdChange>0.0066</agProdChange>
                        </period>
                        <period year="2025">
                            <agProdChange>0.0064</agProdChange>
                        </period>
                        <period year="2030">
                            <agProdChange>0.0062</agProdChange>
                        </period>
                        <period year="2035">
                            <agProdChange>0.0041</agProdChange>
                        </period>
                        <period year="2040">
                            <agProdChange>0.004</agProdChange>
                        </period>
                        <period year="2045">
                            <agProdChange>0.0039</agProdChange>
                        </period>
                        <period year="2050">
                            <agProdChange>0.0038</agProdChange>
                        </period>
                        <period year="2055">
                            <agProdChange>0.0025</agProdChange>
                        </period>
                        <period year="2060">
                            <agProdChange>0.0025</agProdChange>
                        </period>
                        <period year="2065">
                            <agProdChange>0.0025</agProdChange>
                        </period>
                        <period year="2070">
                            <agProdChange>0.0023</agProdChange>
                        </period>
                        <period year="2075">
                            <agProdChange>0.0022</agProdChange>
                        </period>
                        <period year="2080">
                            <agProdChange>0.002</agProdChange>
                        </period>
                        <period year="2085">
                            <agProdChange>0.0018</agProdChange>
                        </period>
                        <period year="2090">
                            <agProdChange>0.0017</agProdChange>
                        </period>
                        <period year="2095">
                            <agProdChange>0.0015</agProdChange>
                        </period>
                        <period year="2100">
                            <agProdChange>0.0013</agProdChange>
                        </period>
                    </AgProductionTechnology>
                    <AgProductionTechnology name="Corn_UsaCstSE_RFD_lo">
                        <period year="2015">
                            <agProdChange>0.0069</agProdChange>
                        </period>
                        <period year="2020">
                            <agProdChange>0.0066</agProdChange>
                        </period>
                        <period year="2025">
                            <agProdChange>0.0064</agProdChange>
                        </period>
                        <period year="2030">
                            <agProdChange>0.0062</agProdChange>
                        </period>
                        <period year="2035">
                            <agProdChange>0.0041</agProdChange>
                        </period>
                        <period year="2040">
                            <agProdChange>0.004</agProdChange>
                        </period>
                        <period year="2045">
                            <agProdChange>0.0039</agProdChange>
                        </period>
                        <period year="2050">
                            <agProdChange>0.0038</agProdChange>
                        </period>
                        <period year="2055">
                            <agProdChange>0.0025</agProdChange>
                        </period>
                        <period year="2060">
                            <agProdChange>0.0025</agProdChange>
                        </period>
                        <period year="2065">
                            <agProdChange>0.0025</agProdChange>
                        </period>
                        <period year="2070">
                            <agProdChange>0.0023</agProdChange>
                        </period>
                        <period year="2075">
                            <agProdChange>0.0022</agProdChange>
                        </period>
                        <period year="2080">
                            <agProdChange>0.002</agProdChange>
                        </period>
                        <period year="2085">
                            <agProdChange>0.0018</agProdChange>
                        </period>
                        <period year="2090">
                            <agProdChange>0.0017</agProdChange>
                        </period>
                        <period year="2095">
                            <agProdChange>0.0015</agProdChange>
                        </period>
                        <period year="2100">
                            <agProdChange>0.0013</agProdChange>
                        </period>
                    </AgProductionTechnology>
                </AgSupplySubsector>
                <AgSupplySubsector name="Corn_GreatLakes">
                    <AgProductionTechnology name="Corn_GreatLakes_IRR_hi">
                        <period year="2015">
                            <agProdChange>0.0043</agProdChange>
                        </period>
                        <period year="2020">
                            <agProdChange>0.0042</agProdChange>
                        </period>
                        <period year="2025">
                            <agProdChange>0.0041</agProdChange>
                        </period>
                        <period year="2030">
                            <agProdChange>0.004</agProdChange>
                        </period>
                        <period year="2035">
                            <agProdChange>0.0031</agProdChange>
                        </period>
                        <period year="2040">
                            <agProdChange>0.0031</agProdChange>
                        </period>
                        <period year="2045">
                            <agProdChange>0.003</agProdChange>
                        </period>
                        <period year="2050">
                            <agProdChange>0.003</agProdChange>
                        </period>
                        <period year="2055">
                            <agProdChange>0.0025</agProdChange>
                        </period>
                        <period year="2060">
                            <agProdChange>0.0025</agProdChange>
                        </period>
                        <period year="2065">
                            <agProdChange>0.0025</agProdChange>
                        </period>
                        <period year="2070">
                            <agProdChange>0.0023</agProdChange>
                        </period>
                        <period year="2075">
                            <agProdChange>0.0022</agProdChange>
                        </period>
                        <period year="2080">
                            <agProdChange>0.002</agProdChange>
                        </period>
                        <period year="2085">
                            <agProdChange>0.0018</agProdChange>
                        </period>
                        <period year="2090">
                            <agProdChange>0.0017</agProdChange>
                        </period>
                        <period year="2095">
                            <agProdChange>0.0015</agProdChange>
                        </period>
                        <period year="2100">
                            <agProdChange>0.0013</agProdChange>
                        </period>
                    </AgProductionTechnology>
                    <AgProductionTechnology name="Corn_GreatLakes_IRR_lo">
                        <period year="2015">
                            <agProdChange>0.0043</agProdChange>
                        </period>
                        <period year="2020">
                            <agProdChange>0.0042</agProdChange>
                        </period>
                        <period year="2025">
                            <agProdChange>0.0041</agProdChange>
                        </period>
                        <period year="2030">
                            <agProdChange>0.004</agProdChange>
                        </period>
                        <period year="2035">
                            <agProdChange>0.0031</agProdChange>
                        </period>
                        <period year="2040">
                            <agProdChange>0.0031</agProdChange>
                        </period>
                        <period year="2045">
                            <agProdChange>0.003</agProdChange>
                        </period>
                        <period year="2050">
                            <agProdChange>0.003</agProdChange>
                        </period>
                        <period year="2055">
                            <agProdChange>0.0025</agProdChange>
                        </period>
                        <period year="2060">
                            <agProdChange>0.0025</agProdChange>
                        </period>
                        <period year="2065">
                            <agProdChange>0.0025</agProdChange>
                        </period>
                        <period year="2070">
                            <agProdChange>0.0023</agProdChange>
                        </period>
                        <period year="2075">
                            <agProdChange>0.0022</agProdChange>
                        </period>
                        <period year="2080">
                            <agProdChange>0.002</agProdChange>
                        </period>
                        <period year="2085">
                            <agProdChange>0.0018</agProdChange>
                        </period>
                        <period year="2090">
                            <agProdChange>0.0017</agProdChange>
                        </period>
                        <period year="2095">
                            <agProdChange>0.0015</agProdChange>
                        </period>
                        <period year="2100">
                            <agProdChange>0.0013</agProdChange>
                        </period>
                    </AgProductionTechnology>
                    <AgProductionTechnology name="Corn_GreatLakes_RFD_hi">
                        <period year="2015">
                            <agProdChange>0.0069</agProdChange>
                        </period>
                        <period year="2020">
                            <agProdChange>0.0066</agProdChange>
                        </period>
                        <period year="2025">
                            <agProdChange>0.0064</agProdChange>
                        </period>
                        <period year="2030">
                            <agProdChange>0.0062</agProdChange>
                        </period>
                        <period year="2035">
                            <agProdChange>0.0041</agProdChange>
                        </period>
                        <period year="2040">
                            <agProdChange>0.004</agProdChange>
                        </period>
                        <period year="2045">
                            <agProdChange>0.0039</agProdChange>
                        </period>
                        <period year="2050">
                            <agProdChange>0.0038</agProdChange>
                        </period>
                        <period year="2055">
                            <agProdChange>0.0025</agProdChange>
                        </period>
                        <period year="2060">
                            <agProdChange>0.0025</agProdChange>
                        </period>
                        <period year="2065">
                            <agProdChange>0.0025</agProdChange>
                        </period>
                        <period year="2070">
                            <agProdChange>0.0023</agProdChange>
                        </period>
                        <period year="2075">
                            <agProdChange>0.0022</agProdChange>
                        </period>
                        <period year="2080">
                            <agProdChange>0.002</agProdChange>
                        </period>
                        <period year="2085">
                            <agProdChange>0.0018</agProdChange>
                        </period>
                        <period year="2090">
                            <agProdChange>0.0017</agProdChange>
                        </period>
                        <period year="2095">
                            <agProdChange>0.0015</agProdChange>
                        </period>
                        <period year="2100">
                            <agProdChange>0.0013</agProdChange>
                        </period>
                    </AgProductionTechnology>
                    <AgProductionTechnology name="Corn_GreatLakes_RFD_lo">
                        <period year="2015">
                            <agProdChange>0.0069</agProdChange>
                        </period>
                        <period year="2020">
                            <agProdChange>0.0066</agProdChange>
                        </period>
                        <period year="2025">
                            <agProdChange>0.0064</agProdChange>
                        </period>
                        <period year="2030">
                            <agProdChange>0.0062</agProdChange>
                        </period>
                        <period year="2035">
                            <agProdChange>0.0041</agProdChange>
                        </period>
                        <period year="2040">
                            <agProdChange>0.004</agProdChange>
                        </period>
                        <period year="2045">
                            <agProdChange>0.0039</agProdChange>
                        </period>
                        <period year="2050">
                            <agProdChange>0.0038</agProdChange>
                        </period>
                        <period year="2055">
                            <agProdChange>0.0025</agProdChange>
                        </period>
                        <period year="2060">
                            <agProdChange>0.0025</agProdChange>
                        </period>
                        <period year="2065">
                            <agProdChange>0.0025</agProdChange>
                        </period>
                        <period year="2070">
                            <agProdChange>0.0023</agProdChange>
                        </period>
                        <period year="2075">
                            <agProdChange>0.0022</agProdChange>
                        </period>
                        <period year="2080">
                            <agProdChange>0.002</agProdChange>
                        </period>
                        <period year="2085">
                            <agProdChange>0.0018</agProdChange>
                        </period>
                        <period year="2090">
                            <agProdChange>0.0017</agProdChange>
                        </period>
                        <period year="2095">
                            <agProdChange>0.0015</agProdChange>
                        </period>
                        <period year="2100">
                            <agProdChange>0.0013</agProdChange>
                        </period>
                    </AgProductionTechnology>
                </AgSupplySubsector>
                <AgSupplySubsector name="Corn_OhioR">
                    <AgProductionTechnology name="Corn_OhioR_IRR_hi">
                        <period year="2015">
                            <agProdChange>0.0043</agProdChange>
                        </period>
                        <period year="2020">
                            <agProdChange>0.0042</agProdChange>
                        </period>
                        <period year="2025">
                            <agProdChange>0.0041</agProdChange>
                        </period>
                        <period year="2030">
                            <agProdChange>0.004</agProdChange>
                        </period>
                        <period year="2035">
                            <agProdChange>0.0031</agProdChange>
                        </period>
                        <period year="2040">
                            <agProdChange>0.0031</agProdChange>
                        </period>
                        <period year="2045">
                            <agProdChange>0.003</agProdChange>
                        </period>
                        <period year="2050">
                            <agProdChange>0.003</agProdChange>
                        </period>
                        <period year="2055">
                            <agProdChange>0.0025</agProdChange>
                        </period>
                        <period year="2060">
                            <agProdChange>0.0025</agProdChange>
                        </period>
                        <period year="2065">
                            <agProdChange>0.0025</agProdChange>
                        </period>
                        <period year="2070">
                            <agProdChange>0.0023</agProdChange>
                        </period>
                        <period year="2075">
                            <agProdChange>0.0022</agProdChange>
                        </period>
                        <period year="2080">
                            <agProdChange>0.002</agProdChange>
                        </period>
                        <period year="2085">
                            <agProdChange>0.0018</agProdChange>
                        </period>
                        <period year="2090">
                            <agProdChange>0.0017</agProdChange>
                        </period>
                        <period year="2095">
                            <agProdChange>0.0015</agProdChange>
                        </period>
                        <period year="2100">
                            <agProdChange>0.0013</agProdChange>
                        </period>
                    </AgProductionTechnology>
                    <AgProductionTechnology name="Corn_OhioR_IRR_lo">
                        <period year="2015">
                            <agProdChange>0.0043</agProdChange>
                        </period>
                        <period year="2020">
                            <agProdChange>0.0042</agProdChange>
                        </period>
                        <period year="2025">
                            <agProdChange>0.0041</agProdChange>
                        </period>
                        <period year="2030">
                            <agProdChange>0.004</agProdChange>
                        </period>
                        <period year="2035">
                            <agProdChange>0.0031</agProdChange>
                        </period>
                        <period year="2040">
                            <agProdChange>0.0031</agProdChange>
                        </period>
                        <period year="2045">
                            <agProdChange>0.003</agProdChange>
                        </period>
                        <period year="2050">
                            <agProdChange>0.003</agProdChange>
                        </period>
                        <period year="2055">
                            <agProdChange>0.0025</agProdChange>
                        </period>
                        <period year="2060">
                            <agProdChange>0.0025</agProdChange>
                        </period>
                        <period year="2065">
                            <agProdChange>0.0025</agProdChange>
                        </period>
                        <period year="2070">
                            <agProdChange>0.0023</agProdChange>
                        </period>
                        <period year="2075">
                            <agProdChange>0.0022</agProdChange>
                        </period>
                        <period year="2080">
                            <agProdChange>0.002</agProdChange>
                        </period>
                        <period year="2085">
                            <agProdChange>0.0018</agProdChange>
                        </period>
                        <period year="2090">
                            <agProdChange>0.0017</agProdChange>
                        </period>
                        <period year="2095">
                            <agProdChange>0.0015</agProdChange>
                        </period>
                        <period year="2100">
                            <agProdChange>0.0013</agProdChange>
                        </period>
                    </AgProductionTechnology>
                    <AgProductionTechnology name="Corn_OhioR_RFD_hi">
                        <period year="2015">
                            <agProdChange>0.0069</agProdChange>
                        </period>
                        <period year="2020">
                            <agProdChange>0.0066</agProdChange>
                        </period>
                        <period year="2025">
                            <agProdChange>0.0064</agProdChange>
                        </period>
                        <period year="2030">
                            <agProdChange>0.0062</agProdChange>
                        </period>
                        <period year="2035">
                            <agProdChange>0.0041</agProdChange>
                        </period>
                        <period year="2040">
                            <agProdChange>0.004</agProdChange>
                        </period>
                        <period year="2045">
                            <agProdChange>0.0039</agProdChange>
                        </period>
                        <period year="2050">
                            <agProdChange>0.0038</agProdChange>
                        </period>
                        <period year="2055">
                            <agProdChange>0.0025</agProdChange>
                        </period>
                        <period year="2060">
                            <agProdChange>0.0025</agProdChange>
                        </period>
                        <period year="2065">
                            <agProdChange>0.0025</agProdChange>
                        </period>
                        <period year="2070">
                            <agProdChange>0.0023</agProdChange>
                        </period>
                        <period year="2075">
                            <agProdChange>0.0022</agProdChange>
                        </period>
                        <period year="2080">
                            <agProdChange>0.002</agProdChange>
                        </period>
                        <period year="2085">
                            <agProdChange>0.0018</agProdChange>
                        </period>
                        <period year="2090">
                            <agProdChange>0.0017</agProdChange>
                        </period>
                        <period year="2095">
                            <agProdChange>0.0015</agProdChange>
                        </period>
                        <period year="2100">
                            <agProdChange>0.0013</agProdChange>
                        </period>
                    </AgProductionTechnology>
                    <AgProductionTechnology name="Corn_OhioR_RFD_lo">
                        <period year="2015">
                            <agProdChange>0.0069</agProdChange>
                        </period>
                        <period year="2020">
                            <agProdChange>0.0066</agProdChange>
                        </period>
                        <period year="2025">
                            <agProdChange>0.0064</agProdChange>
[truncated: 46,284,773 more chars]
