# Supplementary material for: The domestic and international implications of future climate for U.S. agriculture in GCAM
Source: PLoS One. 2020 Aug 28;15(8):e0237918. doi: 10.1371/journal.pone.0237918 (PMC7455037; doi:10.1371/journal.pone.0237918)
Supplement: S2 Data — (ZIP) [file pone.0237918.s010.zip › scenariofiles/ag_yield_xml/ag_prodchange_rcp8p5_gfdl_epic_full.xml]

<?xml version="1.0" encoding="UTF-8"?>
<scenario>
    <world>
        <region name="USA">
            <AgSupplySector name="Root_Tuber">
                <AgSupplySubsector name="Root_Tuber_NelsonR">
                    <AgProductionTechnology name="Root_Tuber_NelsonR_IRR_hi">
                        <period year="2015">
                            <agProdChange>0.002222</agProdChange>
                        </period>
                        <period year="2020">
                            <agProdChange>0.00395</agProdChange>
                        </period>
                        <period year="2025">
                            <agProdChange>0.005422</agProdChange>
                        </period>
                        <period year="2030">
                            <agProdChange>0.005784</agProdChange>
                        </period>
                        <period year="2035">
                            <agProdChange>0.005403</agProdChange>
                        </period>
                        <period year="2040">
                            <agProdChange>0.005162</agProdChange>
                        </period>
                        <period year="2045">
                            <agProdChange>0.00406</agProdChange>
                        </period>
                        <period year="2050">
                            <agProdChange>0.007459</agProdChange>
                        </period>
                        <period year="2055">
                            <agProdChange>0.002586</agProdChange>
                        </period>
                        <period year="2060">
                            <agProdChange>0.004201</agProdChange>
                        </period>
                        <period year="2065">
                            <agProdChange>0.007035</agProdChange>
                        </period>
                        <period year="2070">
                            <agProdChange>0.002646</agProdChange>
                        </period>
                        <period year="2075">
                            <agProdChange>0.006551</agProdChange>
                        </period>
                        <period year="2080">
                            <agProdChange>0.0015</agProdChange>
                        </period>
                        <period year="2085">
                            <agProdChange>0.0013</agProdChange>
                        </period>
                        <period year="2090">
                            <agProdChange>0.0012</agProdChange>
                        </period>
                        <period year="2095">
                            <agProdChange>0.001</agProdChange>
                        </period>
                        <period year="2100">
                            <agProdChange>0.001</agProdChange>
                        </period>
                    </AgProductionTechnology>
                    <AgProductionTechnology name="Root_Tuber_NelsonR_IRR_lo">
                        <period year="2015">
                            <agProdChange>0.002222</agProdChange>
                        </period>
                        <period year="2020">
                            <agProdChange>0.00395</agProdChange>
                        </period>
                        <period year="2025">
                            <agProdChange>0.005422</agProdChange>
                        </period>
                        <period year="2030">
                            <agProdChange>0.005784</agProdChange>
                        </period>
                        <period year="2035">
                            <agProdChange>0.005403</agProdChange>
                        </period>
                        <period year="2040">
                            <agProdChange>0.005162</agProdChange>
                        </period>
                        <period year="2045">
                            <agProdChange>0.00406</agProdChange>
                        </period>
                        <period year="2050">
                            <agProdChange>0.007459</agProdChange>
                        </period>
                        <period year="2055">
                            <agProdChange>0.002586</agProdChange>
                        </period>
                        <period year="2060">
                            <agProdChange>0.004201</agProdChange>
                        </period>
                        <period year="2065">
                            <agProdChange>0.007035</agProdChange>
                        </period>
                        <period year="2070">
                            <agProdChange>0.002646</agProdChange>
                        </period>
                        <period year="2075">
                            <agProdChange>0.006551</agProdChange>
                        </period>
                        <period year="2080">
                            <agProdChange>0.0015</agProdChange>
                        </period>
                        <period year="2085">
                            <agProdChange>0.0013</agProdChange>
                        </period>
                        <period year="2090">
                            <agProdChange>0.0012</agProdChange>
                        </period>
                        <period year="2095">
                            <agProdChange>0.001</agProdChange>
                        </period>
                        <period year="2100">
                            <agProdChange>0.001</agProdChange>
                        </period>
                    </AgProductionTechnology>
                    <AgProductionTechnology name="Root_Tuber_NelsonR_RFD_hi">
                        <period year="2015">
                            <agProdChange>0.00893</agProdChange>
                        </period>
                        <period year="2020">
                            <agProdChange>0.007013</agProdChange>
                        </period>
                        <period year="2025">
                            <agProdChange>0.004755</agProdChange>
                        </period>
                        <period year="2030">
                            <agProdChange>0.005185</agProdChange>
                        </period>
                        <period year="2035">
                            <agProdChange>0.008596</agProdChange>
                        </period>
                        <period year="2040">
                            <agProdChange>0.002258</agProdChange>
                        </period>
                        <period year="2045">
                            <agProdChange>0.01134</agProdChange>
                        </period>
                        <period year="2050">
                            <agProdChange>0.01092</agProdChange>
                        </period>
                        <period year="2055">
                            <agProdChange>0.00553</agProdChange>
                        </period>
                        <period year="2060">
                            <agProdChange>0.002</agProdChange>
                        </period>
                        <period year="2065">
                            <agProdChange>0.002</agProdChange>
                        </period>
                        <period year="2070">
                            <agProdChange>0.0018</agProdChange>
                        </period>
                        <period year="2075">
                            <agProdChange>0.0017</agProdChange>
                        </period>
                        <period year="2080">
                            <agProdChange>0.0015</agProdChange>
                        </period>
                        <period year="2085">
                            <agProdChange>0.0013</agProdChange>
                        </period>
                        <period year="2090">
                            <agProdChange>0.0012</agProdChange>
                        </period>
                        <period year="2095">
                            <agProdChange>0.001</agProdChange>
                        </period>
                        <period year="2100">
                            <agProdChange>0.001</agProdChange>
                        </period>
                    </AgProductionTechnology>
                    <AgProductionTechnology name="Root_Tuber_NelsonR_RFD_lo">
                        <period year="2015">
                            <agProdChange>0.00893</agProdChange>
                        </period>
                        <period year="2020">
                            <agProdChange>0.007013</agProdChange>
                        </period>
                        <period year="2025">
                            <agProdChange>0.004755</agProdChange>
                        </period>
                        <period year="2030">
                            <agProdChange>0.005185</agProdChange>
                        </period>
                        <period year="2035">
                            <agProdChange>0.008596</agProdChange>
                        </period>
                        <period year="2040">
                            <agProdChange>0.002258</agProdChange>
                        </period>
                        <period year="2045">
                            <agProdChange>0.01134</agProdChange>
                        </period>
                        <period year="2050">
                            <agProdChange>0.01092</agProdChange>
                        </period>
                        <period year="2055">
                            <agProdChange>0.00553</agProdChange>
                        </period>
                        <period year="2060">
                            <agProdChange>0.002</agProdChange>
                        </period>
                        <period year="2065">
                            <agProdChange>0.002</agProdChange>
                        </period>
                        <period year="2070">
                            <agProdChange>0.0018</agProdChange>
                        </period>
                        <period year="2075">
                            <agProdChange>0.0017</agProdChange>
                        </period>
                        <period year="2080">
                            <agProdChange>0.0015</agProdChange>
                        </period>
                        <period year="2085">
                            <agProdChange>0.0013</agProdChange>
                        </period>
                        <period year="2090">
                            <agProdChange>0.0012</agProdChange>
                        </period>
                        <period year="2095">
                            <agProdChange>0.001</agProdChange>
                        </period>
                        <period year="2100">
                            <agProdChange>0.001</agProdChange>
                        </period>
                    </AgProductionTechnology>
                </AgSupplySubsector>
                <AgSupplySubsector name="Root_Tuber_FraserR">
                    <AgProductionTechnology name="Root_Tuber_FraserR_IRR_hi">
                        <period year="2015">
                            <agProdChange>0.002821</agProdChange>
                        </period>
                        <period year="2020">
                            <agProdChange>0.001966</agProdChange>
                        </period>
                        <period year="2025">
                            <agProdChange>0.002787</agProdChange>
                        </period>
                        <period year="2030">
                            <agProdChange>0.007212</agProdChange>
                        </period>
                        <period year="2035">
                            <agProdChange>0.006333</agProdChange>
                        </period>
                        <period year="2040">
                            <agProdChange>0.004382</agProdChange>
                        </period>
                        <period year="2045">
                            <agProdChange>0.003223</agProdChange>
                        </period>
                        <period year="2050">
                            <agProdChange>0.007321</agProdChange>
                        </period>
                        <period year="2055">
                            <agProdChange>0.00744</agProdChange>
                        </period>
                        <period year="2060">
                            <agProdChange>0.002199</agProdChange>
                        </period>
                        <period year="2065">
                            <agProdChange>0.001441</agProdChange>
                        </period>
                        <period year="2070">
                            <agProdChange>0.003398</agProdChange>
                        </period>
                        <period year="2075">
                            <agProdChange>0.005859</agProdChange>
                        </period>
                        <period year="2080">
                            <agProdChange>0.002758</agProdChange>
                        </period>
                        <period year="2085">
                            <agProdChange>0.003301</agProdChange>
                        </period>
                        <period year="2090">
                            <agProdChange>0.001092</agProdChange>
                        </period>
                        <period year="2095">
                            <agProdChange>0.003352</agProdChange>
                        </period>
                        <period year="2100">
                            <agProdChange>0.001</agProdChange>
                        </period>
                    </AgProductionTechnology>
                    <AgProductionTechnology name="Root_Tuber_FraserR_IRR_lo">
                        <period year="2015">
                            <agProdChange>0.002821</agProdChange>
                        </period>
                        <period year="2020">
                            <agProdChange>0.001966</agProdChange>
                        </period>
                        <period year="2025">
                            <agProdChange>0.002787</agProdChange>
                        </period>
                        <period year="2030">
                            <agProdChange>0.007212</agProdChange>
                        </period>
                        <period year="2035">
                            <agProdChange>0.006333</agProdChange>
                        </period>
                        <period year="2040">
                            <agProdChange>0.004382</agProdChange>
                        </period>
                        <period year="2045">
                            <agProdChange>0.003223</agProdChange>
                        </period>
                        <period year="2050">
                            <agProdChange>0.007321</agProdChange>
                        </period>
                        <period year="2055">
                            <agProdChange>0.00744</agProdChange>
                        </period>
                        <period year="2060">
                            <agProdChange>0.002199</agProdChange>
                        </period>
                        <period year="2065">
                            <agProdChange>0.001441</agProdChange>
                        </period>
                        <period year="2070">
                            <agProdChange>0.003398</agProdChange>
                        </period>
                        <period year="2075">
                            <agProdChange>0.005859</agProdChange>
                        </period>
                        <period year="2080">
                            <agProdChange>0.002758</agProdChange>
                        </period>
                        <period year="2085">
                            <agProdChange>0.003301</agProdChange>
                        </period>
                        <period year="2090">
                            <agProdChange>0.001092</agProdChange>
                        </period>
                        <period year="2095">
                            <agProdChange>0.003352</agProdChange>
                        </period>
                        <period year="2100">
                            <agProdChange>0.001</agProdChange>
                        </period>
                    </AgProductionTechnology>
                    <AgProductionTechnology name="Root_Tuber_FraserR_RFD_hi">
                        <period year="2015">
                            <agProdChange>0.005056</agProdChange>
                        </period>
                        <period year="2020">
                            <agProdChange>0.00268</agProdChange>
                        </period>
                        <period year="2025">
                            <agProdChange>0.004036</agProdChange>
                        </period>
                        <period year="2030">
                            <agProdChange>0.00582</agProdChange>
                        </period>
                        <period year="2035">
                            <agProdChange>0.007512</agProdChange>
                        </period>
                        <period year="2040">
                            <agProdChange>0.005731</agProdChange>
                        </period>
                        <period year="2045">
                            <agProdChange>0.001494</agProdChange>
                        </period>
                        <period year="2050">
                            <agProdChange>0.008853</agProdChange>
                        </period>
                        <period year="2055">
                            <agProdChange>0.007163</agProdChange>
                        </period>
                        <period year="2060">
                            <agProdChange>0.002531</agProdChange>
                        </period>
                        <period year="2065">
                            <agProdChange>0.00342</agProdChange>
                        </period>
                        <period year="2070">
                            <agProdChange>0.004037</agProdChange>
                        </period>
                        <period year="2075">
                            <agProdChange>0.006912</agProdChange>
                        </period>
                        <period year="2080">
                            <agProdChange>0.000975</agProdChange>
                        </period>
                        <period year="2085">
                            <agProdChange>0.003283</agProdChange>
                        </period>
                        <period year="2090">
                            <agProdChange>0.000813</agProdChange>
                        </period>
                        <period year="2095">
                            <agProdChange>0.005485</agProdChange>
                        </period>
                        <period year="2100">
                            <agProdChange>-0.000592</agProdChange>
                        </period>
                    </AgProductionTechnology>
                    <AgProductionTechnology name="Root_Tuber_FraserR_RFD_lo">
                        <period year="2015">
                            <agProdChange>0.005056</agProdChange>
                        </period>
                        <period year="2020">
                            <agProdChange>0.00268</agProdChange>
                        </period>
                        <period year="2025">
                            <agProdChange>0.004036</agProdChange>
                        </period>
                        <period year="2030">
                            <agProdChange>0.00582</agProdChange>
                        </period>
                        <period year="2035">
                            <agProdChange>0.007512</agProdChange>
                        </period>
                        <period year="2040">
                            <agProdChange>0.005731</agProdChange>
                        </period>
                        <period year="2045">
                            <agProdChange>0.001494</agProdChange>
                        </period>
                        <period year="2050">
                            <agProdChange>0.008853</agProdChange>
                        </period>
                        <period year="2055">
                            <agProdChange>0.007163</agProdChange>
                        </period>
                        <period year="2060">
                            <agProdChange>0.002531</agProdChange>
                        </period>
                        <period year="2065">
                            <agProdChange>0.00342</agProdChange>
                        </period>
                        <period year="2070">
                            <agProdChange>0.004037</agProdChange>
                        </period>
                        <period year="2075">
                            <agProdChange>0.006912</agProdChange>
                        </period>
                        <period year="2080">
                            <agProdChange>0.000975</agProdChange>
                        </period>
                        <period year="2085">
                            <agProdChange>0.003283</agProdChange>
                        </period>
                        <period year="2090">
                            <agProdChange>0.000813</agProdChange>
                        </period>
                        <period year="2095">
                            <agProdChange>0.005485</agProdChange>
                        </period>
                        <period year="2100">
                            <agProdChange>-0.000592</agProdChange>
                        </period>
                    </AgProductionTechnology>
                </AgSupplySubsector>
                <AgSupplySubsector name="Root_Tuber_MexCstNW">
                    <AgProductionTechnology name="Root_Tuber_MexCstNW_IRR_hi">
                        <period year="2015">
                            <agProdChange>-0.002272</agProdChange>
                        </period>
                        <period year="2020">
                            <agProdChange>0.001762</agProdChange>
                        </period>
                        <period year="2025">
                            <agProdChange>0.001126</agProdChange>
                        </period>
                        <period year="2030">
                            <agProdChange>0.00327</agProdChange>
                        </period>
                        <period year="2035">
                            <agProdChange>0.002167</agProdChange>
                        </period>
                        <period year="2040">
                            <agProdChange>0.003196</agProdChange>
                        </period>
                        <period year="2045">
                            <agProdChange>0.000942</agProdChange>
                        </period>
                        <period year="2050">
                            <agProdChange>0.000501</agProdChange>
                        </period>
                        <period year="2055">
                            <agProdChange>0.000108</agProdChange>
                        </period>
                        <period year="2060">
                            <agProdChange>-0.001091</agProdChange>
                        </period>
                        <period year="2065">
                            <agProdChange>-0.001532</agProdChange>
                        </period>
                        <period year="2070">
                            <agProdChange>0.001126</agProdChange>
                        </period>
                        <period year="2075">
                            <agProdChange>-0.000896</agProdChange>
                        </period>
                        <period year="2080">
                            <agProdChange>-0.000704</agProdChange>
                        </period>
                        <period year="2085">
                            <agProdChange>-0.002687</agProdChange>
                        </period>
                        <period year="2090">
                            <agProdChange>0.000725</agProdChange>
                        </period>
                        <period year="2095">
                            <agProdChange>-0.001096</agProdChange>
                        </period>
                        <period year="2100">
                            <agProdChange>-0.001825</agProdChange>
                        </period>
                    </AgProductionTechnology>
                    <AgProductionTechnology name="Root_Tuber_MexCstNW_IRR_lo">
                        <period year="2015">
                            <agProdChange>-0.002272</agProdChange>
                        </period>
                        <period year="2020">
                            <agProdChange>0.001762</agProdChange>
                        </period>
                        <period year="2025">
                            <agProdChange>0.001126</agProdChange>
                        </period>
                        <period year="2030">
                            <agProdChange>0.00327</agProdChange>
                        </period>
                        <period year="2035">
                            <agProdChange>0.002167</agProdChange>
                        </period>
                        <period year="2040">
                            <agProdChange>0.003196</agProdChange>
                        </period>
                        <period year="2045">
                            <agProdChange>0.000942</agProdChange>
                        </period>
                        <period year="2050">
                            <agProdChange>0.000501</agProdChange>
                        </period>
                        <period year="2055">
                            <agProdChange>0.000108</agProdChange>
                        </period>
                        <period year="2060">
                            <agProdChange>-0.001091</agProdChange>
                        </period>
                        <period year="2065">
                            <agProdChange>-0.001532</agProdChange>
                        </period>
                        <period year="2070">
                            <agProdChange>0.001126</agProdChange>
                        </period>
                        <period year="2075">
                            <agProdChange>-0.000896</agProdChange>
                        </period>
                        <period year="2080">
                            <agProdChange>-0.000704</agProdChange>
                        </period>
                        <period year="2085">
                            <agProdChange>-0.002687</agProdChange>
                        </period>
                        <period year="2090">
                            <agProdChange>0.000725</agProdChange>
                        </period>
                        <period year="2095">
                            <agProdChange>-0.001096</agProdChange>
                        </period>
                        <period year="2100">
                            <agProdChange>-0.001825</agProdChange>
                        </period>
                    </AgProductionTechnology>
                    <AgProductionTechnology name="Root_Tuber_MexCstNW_RFD_hi">
                        <period year="2015">
                            <agProdChange>-0.001178</agProdChange>
                        </period>
                        <period year="2020">
                            <agProdChange>0.003008</agProdChange>
                        </period>
                        <period year="2025">
                            <agProdChange>-0.007226</agProdChange>
                        </period>
                        <period year="2030">
                            <agProdChange>-0.000855</agProdChange>
                        </period>
                        <period year="2035">
                            <agProdChange>0.002918</agProdChange>
                        </period>
                        <period year="2040">
                            <agProdChange>-0.001433</agProdChange>
                        </period>
                        <period year="2045">
                            <agProdChange>-0.00258</agProdChange>
                        </period>
                        <period year="2050">
                            <agProdChange>-0.009216</agProdChange>
                        </period>
                        <period year="2055">
                            <agProdChange>-0.000738</agProdChange>
                        </period>
                        <period year="2060">
                            <agProdChange>-0.00224</agProdChange>
                        </period>
                        <period year="2065">
                            <agProdChange>-0.009825</agProdChange>
                        </period>
                        <period year="2070">
                            <agProdChange>0.001115</agProdChange>
                        </period>
                        <period year="2075">
                            <agProdChange>-0.013662</agProdChange>
                        </period>
                        <period year="2080">
                            <agProdChange>-0.002955</agProdChange>
                        </period>
                        <period year="2085">
                            <agProdChange>-0.010073</agProdChange>
                        </period>
                        <period year="2090">
                            <agProdChange>-0.003374</agProdChange>
                        </period>
                        <period year="2095">
                            <agProdChange>0.000853</agProdChange>
                        </period>
                        <period year="2100">
                            <agProdChange>-0.002787</agProdChange>
                        </period>
                    </AgProductionTechnology>
                    <AgProductionTechnology name="Root_Tuber_MexCstNW_RFD_lo">
                        <period year="2015">
                            <agProdChange>-0.001178</agProdChange>
                        </period>
                        <period year="2020">
                            <agProdChange>0.003008</agProdChange>
                        </period>
                        <period year="2025">
                            <agProdChange>-0.007226</agProdChange>
                        </period>
                        <period year="2030">
                            <agProdChange>-0.000855</agProdChange>
                        </period>
                        <period year="2035">
                            <agProdChange>0.002918</agProdChange>
                        </period>
                        <period year="2040">
                            <agProdChange>-0.001433</agProdChange>
                        </period>
                        <period year="2045">
                            <agProdChange>-0.00258</agProdChange>
                        </period>
                        <period year="2050">
                            <agProdChange>-0.009216</agProdChange>
                        </period>
                        <period year="2055">
                            <agProdChange>-0.000738</agProdChange>
                        </period>
                        <period year="2060">
                            <agProdChange>-0.00224</agProdChange>
                        </period>
                        <period year="2065">
                            <agProdChange>-0.009825</agProdChange>
                        </period>
                        <period year="2070">
                            <agProdChange>0.001115</agProdChange>
                        </period>
                        <period year="2075">
                            <agProdChange>-0.013662</agProdChange>
                        </period>
                        <period year="2080">
                            <agProdChange>-0.002955</agProdChange>
                        </period>
                        <period year="2085">
                            <agProdChange>-0.010073</agProdChange>
                        </period>
                        <period year="2090">
                            <agProdChange>-0.003374</agProdChange>
                        </period>
                        <period year="2095">
                            <agProdChange>0.000853</agProdChange>
                        </period>
                        <period year="2100">
                            <agProdChange>-0.002787</agProdChange>
                        </period>
                    </AgProductionTechnology>
                </AgSupplySubsector>
                <AgSupplySubsector name="Root_Tuber_Caribbean">
                    <AgProductionTechnology name="Root_Tuber_Caribbean_IRR_hi">
                        <period year="2015">
                            <agProdChange>0.004286</agProdChange>
                        </period>
                        <period year="2020">
                            <agProdChange>0.00303</agProdChange>
                        </period>
                        <period year="2025">
                            <agProdChange>0.002388</agProdChange>
                        </period>
                        <period year="2030">
                            <agProdChange>0.003686</agProdChange>
                        </period>
                        <period year="2035">
                            <agProdChange>0.003663</agProdChange>
                        </period>
                        <period year="2040">
                            <agProdChange>0.003856</agProdChange>
                        </period>
                        <period year="2045">
                            <agProdChange>0.002926</agProdChange>
                        </period>
                        <period year="2050">
                            <agProdChange>0.003537</agProdChange>
                        </period>
                        <period year="2055">
                            <agProdChange>0.004563</agProdChange>
                        </period>
                        <period year="2060">
                            <agProdChange>0.00409</agProdChange>
                        </period>
                        <period year="2065">
                            <agProdChange>0.004067</agProdChange>
                        </period>
                        <period year="2070">
                            <agProdChange>0.002831</agProdChange>
                        </period>
                        <period year="2075">
                            <agProdChange>0.00176</agProdChange>
                        </period>
                        <period year="2080">
                            <agProdChange>0.002647</agProdChange>
                        </period>
                        <period year="2085">
                            <agProdChange>0.001391</agProdChange>
                        </period>
                        <period year="2090">
                            <agProdChange>0.000703</agProdChange>
                        </period>
                        <period year="2095">
                            <agProdChange>6.8e-05</agProdChange>
                        </period>
                        <period year="2100">
                            <agProdChange>7.4e-05</agProdChange>
                        </period>
                    </AgProductionTechnology>
                    <AgProductionTechnology name="Root_Tuber_Caribbean_IRR_lo">
                        <period year="2015">
                            <agProdChange>0.004286</agProdChange>
                        </period>
                        <period year="2020">
                            <agProdChange>0.00303</agProdChange>
                        </period>
                        <period year="2025">
                            <agProdChange>0.002388</agProdChange>
                        </period>
                        <period year="2030">
                            <agProdChange>0.003686</agProdChange>
                        </period>
                        <period year="2035">
                            <agProdChange>0.003663</agProdChange>
                        </period>
                        <period year="2040">
                            <agProdChange>0.003856</agProdChange>
                        </period>
                        <period year="2045">
                            <agProdChange>0.002926</agProdChange>
                        </period>
                        <period year="2050">
                            <agProdChange>0.003537</agProdChange>
                        </period>
                        <period year="2055">
                            <agProdChange>0.004563</agProdChange>
                        </period>
                        <period year="2060">
                            <agProdChange>0.00409</agProdChange>
                        </period>
                        <period year="2065">
                            <agProdChange>0.004067</agProdChange>
                        </period>
                        <period year="2070">
                            <agProdChange>0.002831</agProdChange>
                        </period>
                        <period year="2075">
                            <agProdChange>0.00176</agProdChange>
                        </period>
                        <period year="2080">
                            <agProdChange>0.002647</agProdChange>
                        </period>
                        <period year="2085">
                            <agProdChange>0.001391</agProdChange>
                        </period>
                        <period year="2090">
                            <agProdChange>0.000703</agProdChange>
                        </period>
                        <period year="2095">
                            <agProdChange>6.8e-05</agProdChange>
                        </period>
                        <period year="2100">
                            <agProdChange>7.4e-05</agProdChange>
                        </period>
                    </AgProductionTechnology>
                    <AgProductionTechnology name="Root_Tuber_Caribbean_RFD_hi">
                        <period year="2015">
                            <agProdChange>0.004338</agProdChange>
                        </period>
                        <period year="2020">
                            <agProdChange>1.3e-05</agProdChange>
                        </period>
                        <period year="2025">
                            <agProdChange>0.005359</agProdChange>
                        </period>
                        <period year="2030">
                            <agProdChange>0.000135</agProdChange>
                        </period>
                        <period year="2035">
                            <agProdChange>0.002529</agProdChange>
                        </period>
                        <period year="2040">
                            <agProdChange>0.007224</agProdChange>
                        </period>
                        <period year="2045">
                            <agProdChange>0.005125</agProdChange>
                        </period>
                        <period year="2050">
                            <agProdChange>0.006455</agProdChange>
                        </period>
                        <period year="2055">
                            <agProdChange>0.006015</agProdChange>
                        </period>
                        <period year="2060">
                            <agProdChange>0.008693</agProdChange>
                        </period>
                        <period year="2065">
                            <agProdChange>0.004156</agProdChange>
                        </period>
                        <period year="2070">
                            <agProdChange>0.002724</agProdChange>
                        </period>
                        <period year="2075">
                            <agProdChange>0.00184</agProdChange>
                        </period>
                        <period year="2080">
                            <agProdChange>-0.000692</agProdChange>
                        </period>
                        <period year="2085">
                            <agProdChange>0.001164</agProdChange>
                        </period>
                        <period year="2090">
                            <agProdChange>-0.002083</agProdChange>
                        </period>
                        <period year="2095">
                            <agProdChange>-0.000485</agProdChange>
                        </period>
                        <period year="2100">
                            <agProdChange>9.1e-05</agProdChange>
                        </period>
                    </AgProductionTechnology>
                    <AgProductionTechnology name="Root_Tuber_Caribbean_RFD_lo">
                        <period year="2015">
                            <agProdChange>0.004338</agProdChange>
                        </period>
                        <period year="2020">
                            <agProdChange>1.3e-05</agProdChange>
                        </period>
                        <period year="2025">
                            <agProdChange>0.005359</agProdChange>
                        </period>
                        <period year="2030">
                            <agProdChange>0.000135</agProdChange>
                        </period>
                        <period year="2035">
                            <agProdChange>0.002529</agProdChange>
                        </period>
                        <period year="2040">
                            <agProdChange>0.007224</agProdChange>
                        </period>
                        <period year="2045">
                            <agProdChange>0.005125</agProdChange>
                        </period>
                        <period year="2050">
                            <agProdChange>0.006455</agProdChange>
                        </period>
                        <period year="2055">
                            <agProdChange>0.006015</agProdChange>
                        </period>
                        <period year="2060">
                            <agProdChange>0.008693</agProdChange>
                        </period>
                        <period year="2065">
                            <agProdChange>0.004156</agProdChange>
                        </period>
                        <period year="2070">
                            <agProdChange>0.002724</agProdChange>
                        </period>
                        <period year="2075">
                            <agProdChange>0.00184</agProdChange>
                        </period>
                        <period year="2080">
                            <agProdChange>-0.000692</agProdChange>
                        </period>
                        <period year="2085">
                            <agProdChange>0.001164</agProdChange>
                        </period>
                        <period year="2090">
                            <agProdChange>-0.002083</agProdChange>
                        </period>
                        <period year="2095">
                            <agProdChange>-0.000485</agProdChange>
                        </period>
                        <period year="2100">
                            <agProdChange>9.1e-05</agProdChange>
                        </period>
                    </AgProductionTechnology>
                </AgSupplySubsector>
                <AgSupplySubsector name="Root_Tuber_California">
                    <AgProductionTechnology name="Root_Tuber_California_IRR_hi">
                        <period year="2015">
                            <agProdChange>-0.001861</agProdChange>
                        </period>
                        <period year="2020">
                            <agProdChange>0.003365</agProdChange>
                        </period>
                        <period year="2025">
                            <agProdChange>0.002015</agProdChange>
                        </period>
                        <period year="2030">
                            <agProdChange>0.004888</agProdChange>
                        </period>
                        <period year="2035">
                            <agProdChange>-0.002149</agProdChange>
                        </period>
                        <period year="2040">
                            <agProdChange>0.002473</agProdChange>
                        </period>
                        <period year="2045">
                            <agProdChange>-0.004472</agProdChange>
                        </period>
                        <period year="2050">
                            <agProdChange>0.003903</agProdChange>
                        </period>
                        <period year="2055">
                            <agProdChange>-0.00416</agProdChange>
                        </period>
                        <period year="2060">
                            <agProdChange>-0.003126</agProdChange>
                        </period>
                        <period year="2065">
                            <agProdChange>-0.000223</agProdChange>
                        </period>
                        <period year="2070">
                            <agProdChange>-0.001576</agProdChange>
                        </period>
                        <period year="2075">
                            <agProdChange>-0.000847</agProdChange>
                        </period>
                        <period year="2080">
                            <agProdChange>-0.008858</agProdChange>
                        </period>
                        <period year="2085">
                            <agProdChange>-0.007315</agProdChange>
                        </period>
                        <period year="2090">
                            <agProdChange>-0.001854</agProdChange>
                        </period>
                        <period year="2095">
                            <agProdChange>-0.003425</agProdChange>
                        </period>
                        <period year="2100">
                            <agProdChange>-0.003145</agProdChange>
                        </period>
                    </AgProductionTechnology>
                    <AgProductionTechnology name="Root_Tuber_California_IRR_lo">
                        <period year="2015">
                            <agProdChange>-0.001861</agProdChange>
                        </period>
                        <period year="2020">
                            <agProdChange>0.003365</agProdChange>
                        </period>
                        <period year="2025">
                            <agProdChange>0.002015</agProdChange>
                        </period>
                        <period year="2030">
                            <agProdChange>0.004888</agProdChange>
                        </period>
                        <period year="2035">
                            <agProdChange>-0.002149</agProdChange>
                        </period>
                        <period year="2040">
                            <agProdChange>0.002473</agProdChange>
                        </period>
                        <period year="2045">
                            <agProdChange>-0.004472</agProdChange>
                        </period>
                        <period year="2050">
                            <agProdChange>0.003903</agProdChange>
                        </period>
                        <period year="2055">
                            <agProdChange>-0.00416</agProdChange>
                        </period>
                        <period year="2060">
                            <agProdChange>-0.003126</agProdChange>
                        </period>
                        <period year="2065">
                            <agProdChange>-0.000223</agProdChange>
                        </period>
                        <period year="2070">
                            <agProdChange>-0.001576</agProdChange>
                        </period>
                        <period year="2075">
                            <agProdChange>-0.000847</agProdChange>
                        </period>
                        <period year="2080">
                            <agProdChange>-0.008858</agProdChange>
                        </period>
                        <period year="2085">
                            <agProdChange>-0.007315</agProdChange>
                        </period>
                        <period year="2090">
                            <agProdChange>-0.001854</agProdChange>
                        </period>
                        <period year="2095">
                            <agProdChange>-0.003425</agProdChange>
                        </period>
                        <period year="2100">
                            <agProdChange>-0.003145</agProdChange>
                        </period>
                    </AgProductionTechnology>
                    <AgProductionTechnology name="Root_Tuber_California_RFD_hi">
                        <period year="2015">
                            <agProdChange>-0.003247</agProdChange>
                        </period>
                        <period year="2020">
                            <agProdChange>-0.003315</agProdChange>
                        </period>
                        <period year="2025">
                            <agProdChange>0.00692</agProdChange>
                        </period>
                        <period year="2030">
                            <agProdChange>0.004763</agProdChange>
                        </period>
                        <period year="2035">
                            <agProdChange>0.000702</agProdChange>
                        </period>
                        <period year="2040">
                            <agProdChange>0.007659</agProdChange>
                        </period>
                        <period year="2045">
                            <agProdChange>0.005035</agProdChange>
                        </period>
                        <period year="2050">
                            <agProdChange>0.010264</agProdChange>
                        </period>
                        <period year="2055">
                            <agProdChange>0.003183</agProdChange>
                        </period>
                        <period year="2060">
                            <agProdChange>0.006104</agProdChange>
                        </period>
                        <period year="2065">
                            <agProdChange>0.003486</agProdChange>
                        </period>
                        <period year="2070">
                            <agProdChange>-0.000389</agProdChange>
                        </period>
                        <period year="2075">
                            <agProdChange>0.008527</agProdChange>
                        </period>
                        <period year="2080">
                            <agProdChange>0.002087</agProdChange>
                        </period>
                        <period year="2085">
                            <agProdChange>0.004196</agProdChange>
                        </period>
                        <period year="2090">
                            <agProdChange>-0.001973</agProdChange>
                        </period>
                        <period year="2095">
                            <agProdChange>0.003696</agProdChange>
                        </period>
                        <period year="2100">
                            <agProdChange>0.010757</agProdChange>
                        </period>
                    </AgProductionTechnology>
                    <AgProductionTechnology name="Root_Tuber_California_RFD_lo">
                        <period year="2015">
                            <agProdChange>-0.003247</agProdChange>
                        </period>
                        <period year="2020">
                            <agProdChange>-0.003315</agProdChange>
                        </period>
                        <period year="2025">
                            <agProdChange>0.00692</agProdChange>
                        </period>
                        <period year="2030">
                            <agProdChange>0.004763</agProdChange>
                        </period>
                        <period year="2035">
                            <agProdChange>0.000702</agProdChange>
                        </period>
                        <period year="2040">
                            <agProdChange>0.007659</agProdChange>
                        </period>
                        <period year="2045">
                            <agProdChange>0.005035</agProdChange>
                        </period>
                        <period year="2050">
                            <agProdChange>0.010264</agProdChange>
                        </period>
                        <period year="2055">
                            <agProdChange>0.003183</agProdChange>
                        </period>
                        <period year="2060">
                            <agProdChange>0.006104</agProdChange>
                        </period>
                        <period year="2065">
                            <agProdChange>0.003486</agProdChange>
                        </period>
                        <period year="2070">
                            <agProdChange>-0.000389</agProdChange>
                        </period>
                        <period year="2075">
                            <agProdChange>0.008527</agProdChange>
                        </period>
                        <period year="2080">
                            <agProdChange>0.002087</agProdChange>
                        </period>
                        <period year="2085">
                            <agProdChange>0.004196</agProdChange>
                        </period>
                        <period year="2090">
                            <agProdChange>-0.001973</agProdChange>
                        </period>
                        <period year="2095">
                            <agProdChange>0.003696</agProdChange>
                        </period>
                        <period year="2100">
                            <agProdChange>0.010757</agProdChange>
                        </period>
                    </AgProductionTechnology>
                </AgSupplySubsector>
                <AgSupplySubsector name="Root_Tuber_MissppRN">
                    <AgProductionTechnology name="Root_Tuber_MissppRN_IRR_hi">
                        <period year="2015">
                            <agProdChange>-0.007106</agProdChange>
                        </period>
                        <period year="2020">
                            <agProdChange>-0.003165</agProdChange>
                        </period>
                        <period year="2025">
                            <agProdChange>0.010851</agProdChange>
                        </period>
                        <period year="2030">
                            <agProdChange>0.00989</agProdChange>
                        </period>
                        <period year="2035">
                            <agProdChange>-0.001345</agProdChange>
                        </period>
                        <period year="2040">
                            <agProdChange>-0.006546</agProdChange>
                        </period>
                        <period year="2045">
                            <agProdChange>-0.002213</agProdChange>
                        </period>
                        <period year="2050">
                            <agProdChange>-0.000797</agProdChange>
                        </period>
                        <period year="2055">
                            <agProdChange>0.000223</agProdChange>
                        </period>
                        <period year="2060">
                            <agProdChange>-0.001595</agProdChange>
                        </period>
                        <period year="2065">
                            <agProdChange>0.004283</agProdChange>
                        </period>
                        <period year="2070">
                            <agProdChange>0.000266</agProdChange>
                        </period>
                        <period year="2075">
                            <agProdChange>0.004071</agProdChange>
                        </period>
                        <period year="2080">
                            <agProdChange>-0.000396</agProdChange>
                        </period>
                        <period year="2085">
                            <agProdChange>-0.004219</agProdChange>
                        </period>
                        <period year="2090">
                            <agProdChange>-0.00308</agProdChange>
                        </period>
                        <period year="2095">
                            <agProdChange>-0.012471</agProdChange>
                        </period>
                        <period year="2100">
                            <agProdChange>-0.021021</agProdChange>
                        </period>
                    </AgProductionTechnology>
                    <AgProductionTechnology name="Root_Tuber_MissppRN_IRR_lo">
                        <period year="2015">
                            <agProdChange>-0.007106</agProdChange>
                        </period>
                        <period year="2020">
                            <agProdChange>-0.003165</agProdChange>
                        </period>
                        <period year="2025">
                            <agProdChange>0.010851</agProdChange>
                        </period>
                        <period year="2030">
                            <agProdChange>0.00989</agProdChange>
                        </period>
                        <period year="2035">
                            <agProdChange>-0.001345</agProdChange>
                        </period>
                        <period year="2040">
                            <agProdChange>-0.006546</agProdChange>
                        </period>
                        <period year="2045">
                            <agProdChange>-0.002213</agProdChange>
                        </period>
                        <period year="2050">
                            <agProdChange>-0.000797</agProdChange>
                        </period>
                        <period year="2055">
                            <agProdChange>0.000223</agProdChange>
                        </period>
                        <period year="2060">
                            <agProdChange>-0.001595</agProdChange>
                        </period>
                        <period year="2065">
                            <agProdChange>0.004283</agProdChange>
                        </period>
                        <period year="2070">
                            <agProdChange>0.000266</agProdChange>
                        </period>
                        <period year="2075">
                            <agProdChange>0.004071</agProdChange>
                        </period>
                        <period year="2080">
                            <agProdChange>-0.000396</agProdChange>
                        </period>
                        <period year="2085">
                            <agProdChange>-0.004219</agProdChange>
                        </period>
                        <period year="2090">
                            <agProdChange>-0.00308</agProdChange>
                        </period>
                        <period year="2095">
                            <agProdChange>-0.012471</agProdChange>
                        </period>
                        <period year="2100">
                            <agProdChange>-0.021021</agProdChange>
                        </period>
                    </AgProductionTechnology>
                    <AgProductionTechnology name="Root_Tuber_MissppRN_RFD_hi">
                        <period year="2015">
                            <agProdChange>-0.003221</agProdChange>
                        </period>
                        <period year="2020">
                            <agProdChange>0.000598</agProdChange>
                        </period>
                        <period year="2025">
                            <agProdChange>0.009309</agProdChange>
                        </period>
                        <period year="2030">
                            <agProdChange>0.013523</agProdChange>
                        </period>
                        <period year="2035">
                            <agProdChange>0.001485</agProdChange>
                        </period>
                        <period year="2040">
                            <agProdChange>-0.007912</agProdChange>
                        </period>
                        <period year="2045">
                            <agProdChange>-0.006017</agProdChange>
                        </period>
                        <period year="2050">
                            <agProdChange>-0.002762</agProdChange>
                        </period>
                        <period year="2055">
                            <agProdChange>0.00194</agProdChange>
                        </period>
                        <period year="2060">
                            <agProdChange>-0.005734</agProdChange>
                        </period>
                        <period year="2065">
                            <agProdChange>0.005098</agProdChange>
                        </period>
                        <period year="2070">
                            <agProdChange>0.000453</agProdChange>
                        </period>
                        <period year="2075">
                            <agProdChange>0.005427</agProdChange>
                        </period>
                        <period year="2080">
                            <agProdChange>-0.001675</agProdChange>
                        </period>
                        <period year="2085">
                            <agProdChange>-0.004154</agProdChange>
                        </period>
                        <period year="2090">
                            <agProdChange>-0.000429</agProdChange>
                        </period>
                        <period year="2095">
                            <agProdChange>-0.007615</agProdChange>
                        </period>
                        <period year="2100">
                            <agProdChange>-0.030099</agProdChange>
                        </period>
                    </AgProductionTechnology>
                    <AgProductionTechnology name="Root_Tuber_MissppRN_RFD_lo">
                        <period year="2015">
                            <agProdChange>-0.003221</agProdChange>
                        </period>
                        <period year="2020">
                            <agProdChange>0.000598</agProdChange>
                        </period>
                        <period year="2025">
                            <agProdChange>0.009309</agProdChange>
                        </period>
                        <period year="2030">
                            <agProdChange>0.013523</agProdChange>
                        </period>
                        <period year="2035">
                            <agProdChange>0.001485</agProdChange>
                        </period>
                        <period year="2040">
                            <agProdChange>-0.007912</agProdChange>
                        </period>
                        <period year="2045">
                            <agProdChange>-0.006017</agProdChange>
                        </period>
                        <period year="2050">
                            <agProdChange>-0.002762</agProdChange>
                        </period>
                        <period year="2055">
                            <agProdChange>0.00194</agProdChange>
                        </period>
                        <period year="2060">
                            <agProdChange>-0.005734</agProdChange>
                        </period>
                        <period year="2065">
                            <agProdChange>0.005098</agProdChange>
                        </period>
                        <period year="2070">
                            <agProdChange>0.000453</agProdChange>
                        </period>
                        <period year="2075">
                            <agProdChange>0.005427</agProdChange>
                        </period>
                        <period year="2080">
                            <agProdChange>-0.001675</agProdChange>
                        </period>
                        <period year="2085">
                            <agProdChange>-0.004154</agProdChange>
                        </period>
                        <period year="2090">
                            <agProdChange>-0.000429</agProdChange>
                        </period>
                        <period year="2095">
                            <agProdChange>-0.007615</agProdChange>
                        </period>
                        <period year="2100">
                            <agProdChange>-0.030099</agProdChange>
                        </period>
                    </AgProductionTechnology>
                </AgSupplySubsector>
                <AgSupplySubsector name="Root_Tuber_MissppRS">
                    <AgProductionTechnology name="Root_Tuber_MissppRS_IRR_hi">
                        <period year="2015">
                            <agProdChange>-0.007044</agProdChange>
                        </period>
                        <period year="2020">
                            <agProdChange>0.00309</agProdChange>
                        </period>
                        <period year="2025">
                            <agProdChange>0.006987</agProdChange>
                        </period>
                        <period year="2030">
                            <agProdChange>0.004758</agProdChange>
                        </period>
                        <period year="2035">
                            <agProdChange>0.006307</agProdChange>
                        </period>
                        <period year="2040">
                            <agProdChange>-0.005167</agProdChange>
                        </period>
                        <period year="2045">
                            <agProdChange>-0.005155</agProdChange>
                        </period>
                        <period year="2050">
                            <agProdChange>-0.005587</agProdChange>
                        </period>
                        <period year="2055">
                            <agProdChange>-0.009325</agProdChange>
                        </period>
                        <period year="2060">
                            <agProdChange>-0.005595</agProdChange>
                        </period>
                        <period year="2065">
                            <agProdChange>-0.014118</agProdChange>
                        </period>
                        <period year="2070">
                            <agProdChange>-0.009804</agProdChange>
                        </period>
                        <period year="2075">
                            <agProdChange>0.010237</agProdChange>
                        </period>
                        <period year="2080">
                            <agProdChange>-0.012651</agProdChange>
                        </period>
                        <period year="2085">
                            <agProdChange>-0.006344</agProdChange>
                        </period>
                        <period year="2090">
                            <agProdChange>0.002598</agProdChange>
                        </period>
                        <period year="2095">
                            <agProdChange>-0.000623</agProdChange>
                        </period>
                        <period year="2100">
                            <agProdChange>-0.009028</agProdChange>
                        </period>
                    </AgProductionTechnology>
                    <AgProductionTechnology name="Root_Tuber_MissppRS_IRR_lo">
                        <period year="2015">
                            <agProdChange>-0.007044</agProdChange>
                        </period>
                        <period year="2020">
                            <agProdChange>0.00309</agProdChange>
                        </period>
                        <period year="2025">
                            <agProdChange>0.006987</agProdChange>
                        </period>
                        <period year="2030">
                            <agProdChange>0.004758</agProdChange>
                        </period>
                        <period year="2035">
                            <agProdChange>0.006307</agProdChange>
                        </period>
                        <period year="2040">
                            <agProdChange>-0.005167</agProdChange>
                        </period>
                        <period year="2045">
                            <agProdChange>-0.005155</agProdChange>
                        </period>
                        <period year="2050">
                            <agProdChange>-0.005587</agProdChange>
                        </period>
                        <period year="2055">
                            <agProdChange>-0.009325</agProdChange>
                        </period>
                        <period year="2060">
                            <agProdChange>-0.005595</agProdChange>
                        </period>
                        <period year="2065">
                            <agProdChange>-0.014118</agProdChange>
                        </period>
                        <period year="2070">
                            <agProdChange>-0.009804</agProdChange>
                        </period>
                        <period year="2075">
                            <agProdChange>0.010237</agProdChange>
                        </period>
                        <period year="2080">
                            <agProdChange>-0.012651</agProdChange>
                        </period>
                        <period year="2085">
                            <agProdChange>-0.006344</agProdChange>
                        </period>
                        <period year="2090">
                            <agProdChange>0.002598</agProdChange>
                        </period>
                        <period year="2095">
                            <agProdChange>-0.000623</agProdChange>
                        </period>
                        <period year="2100">
                            <agProdChange>-0.009028</agProdChange>
                        </period>
                    </AgProductionTechnology>
                    <AgProductionTechnology name="Root_Tuber_MissppRS_RFD_hi">
                        <period year="2015">
                            <agProdChange>-0.01173</agProdChange>
                        </period>
                        <period year="2020">
                            <agProdChange>0.010865</agProdChange>
                        </period>
                        <period year="2025">
                            <agProdChange>0.009726</agProdChange>
                        </period>
                        <period year="2030">
                            <agProdChange>0.011488</agProdChange>
                        </period>
                        <period year="2035">
                            <agProdChange>0.01056</agProdChange>
                        </period>
                        <period year="2040">
                            <agProdChange>-0.005289</agProdChange>
                        </period>
                        <period year="2045">
                            <agProdChange>0.002471</agProdChange>
                        </period>
                        <period year="2050">
                            <agProdChange>-0.007156</agProdChange>
                        </period>
                        <period year="2055">
                            <agProdChange>-0.007684</agProdChange>
                        </period>
                        <period year="2060">
                            <agProdChange>-0.005799</agProdChange>
                        </period>
                        <period year="2065">
                            <agProdChange>-0.016187</agProdChange>
                        </period>
                        <period year="2070">
                            <agProdChange>-0.016064</agProdChange>
                        </period>
                        <period year="2075">
                            <agProdChange>0.013759</agProdChange>
                        </period>
                        <period year="2080">
                            <agProdChange>-0.020058</agProdChange>
                        </period>
                        <period year="2085">
                            <agProdChange>-0.007992</agProdChange>
                        </period>
                        <period year="2090">
                            <agProdChange>0.002527</agProdChange>
                        </period>
                        <period year="2095">
                            <agProdChange>0.00056</agProdChange>
                        </period>
                        <period year="2100">
                            <agProdChange>-0.007804</agProdChange>
                        </period>
                    </AgProductionTechnology>
                    <AgProductionTechnology name="Root_Tuber_MissppRS_RFD_lo">
                        <period year="2015">
                            <agProdChange>-0.01173</agProdChange>
                        </period>
                        <period year="2020">
                            <agProdChange>0.010865</agProdChange>
                        </period>
                        <period year="2025">
                            <agProdChange>0.009726</agProdChange>
                        </period>
                        <period year="2030">
                            <agProdChange>0.011488</agProdChange>
                        </period>
                        <period year="2035">
                            <agProdChange>0.01056</agProdChange>
                        </period>
                        <period year="2040">
                            <agProdChange>-0.005289</agProdChange>
                        </period>
                        <period year="2045">
                            <agProdChange>0.002471</agProdChange>
                        </period>
                        <period year="2050">
                            <agProdChange>-0.007156</agProdChange>
                        </period>
                        <period year="2055">
                            <agProdChange>-0.007684</agProdChange>
                        </period>
                        <period year="2060">
                            <agProdChange>-0.005799</agProdChange>
                        </period>
                        <period year="2065">
                            <agProdChange>-0.016187</agProdChange>
                        </period>
                        <period year="2070">
                            <agProdChange>-0.016064</agProdChange>
                        </period>
                        <period year="2075">
                            <agProdChange>0.013759</agProdChange>
                        </period>
                        <period year="2080">
                            <agProdChange>-0.020058</agProdChange>
                        </period>
                        <period year="2085">
                            <agProdChange>-0.007992</agProdChange>
                        </period>
                        <period year="2090">
                            <agProdChange>0.002527</agProdChange>
                        </period>
                        <period year="2095">
                            <agProdChange>0.00056</agProdChange>
                        </period>
                        <period year="2100">
                            <agProdChange>-0.007804</agProdChange>
                        </period>
                    </AgProductionTechnology>
                </AgSupplySubsector>
                <AgSupplySubsector name="Root_Tuber_UsaColoRN">
                    <AgProductionTechnology name="Root_Tuber_UsaColoRN_IRR_hi">
                        <period year="2015">
                            <agProdChange>0.012874</agProdChange>
                        </period>
                        <period year="2020">
                            <agProdChange>0.002101</agProdChange>
                        </period>
                        <period year="2025">
                            <agProdChange>0.003004</agProdChange>
                        </period>
                        <period year="2030">
                            <agProdChange>0.003746</agProdChange>
                        </period>
                        <period year="2035">
                            <agProdChange>0.008396</agProdChange>
                        </period>
                        <period year="2040">
                            <agProdChange>0.005097</agProdChange>
                        </period>
                        <period year="2045">
                            <agProdChange>0.006224</agProdChange>
                        </period>
                        <period year="2050">
                            <agProdChange>0.006274</agProdChange>
                        </period>
                        <period year="2055">
                            <agProdChange>0.00579</agProdChange>
                        </period>
                        <period year="2060">
                            <agProdChange>0.002</agProdChange>
                        </period>
                        <period year="2065">
                            <agProdChange>0.002</agProdChange>
                        </period>
                        <period year="2070">
                            <agProdChange>0.0018</agProdChange>
                        </period>
                        <period year="2075">
                            <agProdChange>0.0017</agProdChange>
                        </period>
                        <period year="2080">
                            <agProdChange>0.0015</agProdChange>
                        </period>
                        <period year="2085">
                            <agProdChange>0.0013</agProdChange>
                        </period>
                        <period year="2090">
                            <agProdChange>0.0012</agProdChange>
                        </period>
                        <period year="2095">
                            <agProdChange>0.001</agProdChange>
                        </period>
                        <period year="2100">
                            <agProdChange>0.001</agProdChange>
                        </period>
                    </AgProductionTechnology>
                    <AgProductionTechnology name="Root_Tuber_UsaColoRN_IRR_lo">
                        <period year="2015">
                            <agProdChange>0.012874</agProdChange>
                        </period>
                        <period year="2020">
                            <agProdChange>0.002101</agProdChange>
                        </period>
                        <period year="2025">
                            <agProdChange>0.003004</agProdChange>
                        </period>
                        <period year="2030">
                            <agProdChange>0.003746</agProdChange>
                        </period>
                        <period year="2035">
                            <agProdChange>0.008396</agProdChange>
                        </period>
                        <period year="2040">
                            <agProdChange>0.005097</agProdChange>
                        </period>
                        <period year="2045">
                            <agProdChange>0.006224</agProdChange>
                        </period>
                        <period year="2050">
                            <agProdChange>0.006274</agProdChange>
                        </period>
                        <period year="2055">
                            <agProdChange>0.00579</agProdChange>
                        </period>
                        <period year="2060">
                            <agProdChange>0.002</agProdChange>
                        </period>
                        <period year="2065">
                            <agProdChange>0.002</agProdChange>
                        </period>
                        <period year="2070">
                            <agProdChange>0.0018</agProdChange>
                        </period>
                        <period year="2075">
                            <agProdChange>0.0017</agProdChange>
                        </period>
                        <period year="2080">
                            <agProdChange>0.0015</agProdChange>
                        </period>
                        <period year="2085">
                            <agProdChange>0.0013</agProdChange>
                        </period>
                        <period year="2090">
                            <agProdChange>0.0012</agProdChange>
                        </period>
                        <period year="2095">
                            <agProdChange>0.001</agProdChange>
                        </period>
                        <period year="2100">
                            <agProdChange>0.001</agProdChange>
                        </period>
                    </AgProductionTechnology>
                    <AgProductionTechnology name="Root_Tuber_UsaColoRN_RFD_hi">
                        <period year="2015">
                            <agProdChange>0.003874</agProdChange>
                        </period>
                        <period year="2020">
                            <agProdChange>-0.015049</agProdChange>
                        </period>
                        <period year="2025">
                            <agProdChange>0.007785</agProdChange>
                        </period>
                        <period year="2030">
                            <agProdChange>0.010228</agProdChange>
                        </period>
                        <period year="2035">
                            <agProdChange>0.008788</agProdChange>
                        </period>
                        <period year="2040">
                            <agProdChange>-0.003557</agProdChange>
                        </period>
                        <period year="2045">
                            <agProdChange>0.009041</agProdChange>
                        </period>
                        <period year="2050">
                            <agProdChange>0.007692</agProdChange>
                        </period>
                        <period year="2055">
                            <agProdChange>-0.004903</agProdChange>
                        </period>
                        <period year="2060">
                            <agProdChange>0.008701</agProdChange>
                        </period>
                        <period year="2065">
                            <agProdChange>-0.016504</agProdChange>
                        </period>
                        <period year="2070">
                            <agProdChange>0.003548</agProdChange>
                        </period>
                        <period year="2075">
                            <agProdChange>0.010455</agProdChange>
                        </period>
                        <period year="2080">
                            <agProdChange>0.006023</agProdChange>
                        </period>
                        <period year="2085">
                            <agProdChange>-0.017905</agProdChange>
                        </period>
                        <period year="2090">
                            <agProdChange>0.01197</agProdChange>
                        </period>
                        <period year="2095">
                            <agProdChange>-0.003107</agProdChange>
                        </period>
                        <period year="2100">
                            <agProdChange>0.018425</agProdChange>
                        </period>
                    </AgProductionTechnology>
                    <AgProductionTechnology name="Root_Tuber_UsaColoRN_RFD_lo">
                        <period year="2015">
                            <agProdChange>0.003874</agProdChange>
                        </period>
                        <period year="2020">
                            <agProdChange>-0.015049</agProdChange>
                        </period>
                        <period year="2025">
                            <agProdChange>0.007785</agProdChange>
                        </period>
                        <period year="2030">
                            <agProdChange>0.010228</agProdChange>
                        </period>
                        <period year="2035">
                            <agProdChange>0.008788</agProdChange>
                        </period>
                        <period year="2040">
                            <agProdChange>-0.003557</agProdChange>
                        </period>
                        <period year="2045">
                            <agProdChange>0.009041</agProdChange>
                        </period>
                        <period year="2050">
                            <agProdChange>0.007692</agProdChange>
                        </period>
                        <period year="2055">
                            <agProdChange>-0.004903</agProdChange>
                        </period>
                        <period year="2060">
                            <agProdChange>0.008701</agProdChange>
                        </period>
                        <period year="2065">
                            <agProdChange>-0.016504</agProdChange>
                        </period>
                        <period year="2070">
                            <agProdChange>0.003548</agProdChange>
                        </period>
                        <period year="2075">
                            <agProdChange>0.010455</agProdChange>
                        </period>
                        <period year="2080">
                            <agProdChange>0.006023</agProdChange>
                        </period>
                        <period year="2085">
                            <agProdChange>-0.017905</agProdChange>
                        </period>
                        <period year="2090">
                            <agProdChange>0.01197</agProdChange>
                        </period>
                        <period year="2095">
                            <agProdChange>-0.003107</agProdChange>
                        </period>
                        <period year="2100">
                            <agProdChange>0.018425</agProdChange>
                        </period>
                    </AgProductionTechnology>
                </AgSupplySubsector>
                <AgSupplySubsector name="Root_Tuber_UsaColoRS">
                    <AgProductionTechnology name="Root_Tuber_UsaColoRS_IRR_hi">
                        <period year="2015">
                            <agProdChange>0.002067</agProdChange>
                        </period>
                        <period year="2020">
                            <agProdChange>-0.000989</agProdChange>
                        </period>
                        <period year="2025">
                            <agProdChange>0.004769</agProdChange>
                        </period>
                        <period year="2030">
                            <agProdChange>0.000603</agProdChange>
                        </period>
                        <period year="2035">
                            <agProdChange>0.00072</agProdChange>
                        </period>
                        <period year="2040">
                            <agProdChange>0.001609</agProdChange>
                        </period>
                        <period year="2045">
                            <agProdChange>-0.004916</agProdChange>
                        </period>
                        <period year="2050">
                            <agProdChange>-0.001033</agProdChange>
                        </period>
                        <period year="2055">
                            <agProdChange>-0.012092</agProdChange>
                        </period>
                        <period year="2060">
                            <agProdChange>-0.001774</agProdChange>
                        </period>
                        <period year="2065">
                            <agProdChange>-0.009199</agProdChange>
                        </period>
                        <period year="2070">
                            <agProdChange>-0.004232</agProdChange>
                        </period>
                        <period year="2075">
                            <agProdChange>-0.003824</agProdChange>
                        </period>
                        <period year="2080">
                            <agProdChange>-0.012123</agProdChange>
                        </period>
                        <period year="2085">
                            <agProdChange>-0.012515</agProdChange>
                        </period>
                        <period year="2090">
                            <agProdChange>-0.002008</agProdChange>
                        </period>
                        <period year="2095">
                            <agProdChange>-0.005402</agProdChange>
                        </period>
                        <period year="2100">
                            <agProdChange>0.001646</agProdChange>
                        </period>
                    </AgProductionTechnology>
                    <AgProductionTechnology name="Root_Tuber_UsaColoRS_IRR_lo">
                        <period year="2015">
                            <agProdChange>0.002067</agProdChange>
                        </period>
                        <period year="2020">
                            <agProdChange>-0.000989</agProdChange>
                        </period>
                        <period year="2025">
                            <agProdChange>0.004769</agProdChange>
                        </period>
                        <period year="2030">
                            <agProdChange>0.000603</agProdChange>
                        </period>
                        <period year="2035">
                            <agProdChange>0.00072</agProdChange>
                        </period>
                        <period year="2040">
                            <agProdChange>0.001609</agProdChange>
                        </period>
                        <period year="2045">
                            <agProdChange>-0.004916</agProdChange>
                        </period>
                        <period year="2050">
                            <agProdChange>-0.001033</agProdChange>
                        </period>
                        <period year="2055">
                            <agProdChange>-0.012092</agProdChange>
                        </period>
                        <period year="2060">
                            <agProdChange>-0.001774</agProdChange>
                        </period>
                        <period year="2065">
                            <agProdChange>-0.009199</agProdChange>
                        </period>
                        <period year="2070">
                            <agProdChange>-0.004232</agProdChange>
                        </period>
                        <period year="2075">
                            <agProdChange>-0.003824</agProdChange>
                        </period>
                        <period year="2080">
                            <agProdChange>-0.012123</agProdChange>
                        </period>
                        <period year="2085">
                            <agProdChange>-0.012515</agProdChange>
                        </period>
                        <period year="2090">
                            <agProdChange>-0.002008</agProdChange>
                        </period>
                        <period year="2095">
                            <agProdChange>-0.005402</agProdChange>
                        </period>
                        <period year="2100">
                            <agProdChange>0.001646</agProdChange>
                        </period>
                    </AgProductionTechnology>
                    <AgProductionTechnology name="Root_Tuber_UsaColoRS_RFD_hi">
                        <period year="2015">
                            <agProdChange>0.006155</agProdChange>
                        </period>
                        <period year="2020">
                            <agProdChange>-0.006402</agProdChange>
                        </period>
                        <period year="2025">
                            <agProdChange>-0.000651</agProdChange>
                        </period>
                        <period year="2030">
                            <agProdChange>-0.003186</agProdChange>
                        </period>
                        <period year="2035">
                            <agProdChange>0.003296</agProdChange>
                        </period>
                        <period year="2040">
                            <agProdChange>0.007878</agProdChange>
                        </period>
                        <period year="2045">
                            <agProdChange>-0.004282</agProdChange>
                        </period>
                        <period year="2050">
                            <agProdChange>-0.011885</agProdChange>
                        </period>
                        <period year="2055">
                            <agProdChange>-0.023066</agProdChange>
                        </period>
                        <period year="2060">
                            <agProdChange>-0.004152</agProdChange>
                        </period>
                        <period year="2065">
                            <agProdChange>-0.022939</agProdChange>
                        </period>
                        <period year="2070">
                            <agProdChange>-0.010365</agProdChange>
                        </period>
                        <period year="2075">
                            <agProdChange>-0.019272</agProdChange>
                        </period>
                        <period year="2080">
                            <agProdChange>-0.028375</agProdChange>
                        </period>
                        <period year="2085">
                            <agProdChange>-0.027723</agProdChange>
                        </period>
                        <period year="2090">
                            <agProdChange>-0.00186</agProdChange>
                        </period>
                        <period year="2095">
                            <agProdChange>0.002712</agProdChange>
                        </period>
                        <period year="2100">
                            <agProdChange>0.017597</agProdChange>
                        </period>
                    </AgProductionTechnology>
                    <AgProductionTechnology name="Root_Tuber_UsaColoRS_RFD_lo">
                        <period year="2015">
                            <agProdChange>0.006155</agProdChange>
                        </period>
                        <period year="2020">
                            <agProdChange>-0.006402</agProdChange>
                        </period>
                        <period year="2025">
                            <agProdChange>-0.000651</agProdChange>
                        </period>
                        <period year="2030">
                            <agProdChange>-0.003186</agProdChange>
                        </period>
                        <period year="2035">
                            <agProdChange>0.003296</agProdChange>
                        </period>
                        <period year="2040">
                            <agProdChange>0.007878</agProdChange>
                        </period>
                        <period year="2045">
                            <agProdChange>-0.004282</agProdChange>
                        </period>
                        <period year="2050">
                            <agProdChange>-0.011885</agProdChange>
                        </period>
                        <period year="2055">
                            <agProdChange>-0.023066</agProdChange>
                        </period>
                        <period year="2060">
                            <agProdChange>-0.004152</agProdChange>
                        </period>
                        <period year="2065">
                            <agProdChange>-0.022939</agProdChange>
                        </period>
                        <period year="2070">
                            <agProdChange>-0.010365</agProdChange>
                        </period>
                        <period year="2075">
                            <agProdChange>-0.019272</agProdChange>
                        </period>
                        <period year="2080">
                            <agProdChange>-0.028375</agProdChange>
                        </period>
                        <period year="2085">
                            <agProdChange>-0.027723</agProdChange>
                        </period>
                        <period year="2090">
                            <agProdChange>-0.00186</agProdChange>
                        </period>
                        <period year="2095">
                            <agProdChange>0.002712</agProdChange>
                        </period>
                        <period year="2100">
                            <agProdChange>0.017597</agProdChange>
                        </period>
                    </AgProductionTechnology>
                </AgSupplySubsector>
                <AgSupplySubsector name="Root_Tuber_GreatBasin">
                    <AgProductionTechnology name="Root_Tuber_GreatBasin_IRR_hi">
                        <period year="2015">
                            <agProdChange>0.006901</agProdChange>
                        </period>
                        <period year="2020">
                            <agProdChange>-0.002911</agProdChange>
                        </period>
                        <period year="2025">
                            <agProdChange>0.004484</agProdChange>
                        </period>
                        <period year="2030">
                            <agProdChange>0.009425</agProdChange>
                        </period>
                        <period year="2035">
                            <agProdChange>-0.001821</agProdChange>
                        </period>
                        <period year="2040">
                            <agProdChange>-0.001027</agProdChange>
                        </period>
                        <period year="2045">
                            <agProdChange>-0.001266</agProdChange>
                        </period>
                        <period year="2050">
                            <agProdChange>0.009929</agProdChange>
                        </period>
                        <period year="2055">
                            <agProdChange>2.6e-05</agProdChange>
                        </period>
                        <period year="2060">
                            <agProdChange>0.002586</agProdChange>
                        </period>
                        <period year="2065">
                            <agProdChange>-0.003414</agProdChange>
                        </period>
                        <period year="2070">
                            <agProdChange>-0.004885</agProdChange>
                        </period>
                        <period year="2075">
                            <agProdChange>0.009905</agProdChange>
                        </period>
                        <period year="2080">
                            <agProdChange>-0.008181</agProdChange>
                        </period>
                        <period year="2085">
                            <agProdChange>-0.009118</agProdChange>
                        </period>
                        <period year="2090">
                            <agProdChange>0.002375</agProdChange>
                        </period>
                        <period year="2095">
                            <agProdChange>-0.005829</agProdChange>
                        </period>
                        <period year="2100">
                            <agProdChange>0.005209</agProdChange>
                        </period>
                    </AgProductionTechnology>
                    <AgProductionTechnology name="Root_Tuber_GreatBasin_IRR_lo">
                        <period year="2015">
                            <agProdChange>0.006901</agProdChange>
                        </period>
                        <period year="2020">
                            <agProdChange>-0.002911</agProdChange>
                        </period>
                        <period year="2025">
                            <agProdChange>0.004484</agProdChange>
                        </period>
                        <period year="2030">
                            <agProdChange>0.009425</agProdChange>
                        </period>
                        <period year="2035">
                            <agProdChange>-0.001821</agProdChange>
                        </period>
                        <period year="2040">
                            <agProdChange>-0.001027</agProdChange>
                        </period>
                        <period year="2045">
                            <agProdChange>-0.001266</agProdChange>
                        </period>
                        <period year="2050">
                            <agProdChange>0.009929</agProdChange>
                        </period>
                        <period year="2055">
                            <agProdChange>2.6e-05</agProdChange>
                        </period>
                        <period year="2060">
                            <agProdChange>0.002586</agProdChange>
                        </period>
                        <period year="2065">
                            <agProdChange>-0.003414</agProdChange>
                        </period>
                        <period year="2070">
                            <agProdChange>-0.004885</agProdChange>
                        </period>
                        <period year="2075">
                            <agProdChange>0.009905</agProdChange>
                        </period>
                        <period year="2080">
                            <agProdChange>-0.008181</agProdChange>
                        </period>
                        <period year="2085">
                            <agProdChange>-0.009118</agProdChange>
                        </period>
                        <period year="2090">
                            <agProdChange>0.002375</agProdChange>
                        </period>
                        <period year="2095">
                            <agProdChange>-0.005829</agProdChange>
                        </period>
                        <period year="2100">
                            <agProdChange>0.005209</agProdChange>
                        </period>
                    </AgProductionTechnology>
                    <AgProductionTechnology name="Root_Tuber_GreatBasin_RFD_hi">
                        <period year="2015">
                            <agProdChange>-0.00506</agProdChange>
                        </period>
                        <period year="2020">
                            <agProdChange>-0.015726</agProdChange>
                        </period>
                        <period year="2025">
                            <agProdChange>0.007806</agProdChange>
                        </period>
                        <period year="2030">
                            <agProdChange>0.021453</agProdChange>
                        </period>
                        <period year="2035">
                            <agProdChange>-0.011653</agProdChange>
                        </period>
                        <period year="2040">
                            <agProdChange>-0.004787</agProdChange>
                        </period>
                        <period year="2045">
                            <agProdChange>0.004811</agProdChange>
                        </period>
                        <period year="2050">
                            <agProdChange>0.021316</agProdChange>
                        </period>
                        <period year="2055">
                            <agProdChange>0.00133</agProdChange>
                        </period>
                        <period year="2060">
                            <agProdChange>0.001796</agProdChange>
                        </period>
                        <period year="2065">
                            <agProdChange>-0.007573</agProdChange>
                        </period>
                        <period year="2070">
                            <agProdChange>-0.003979</agProdChange>
                        </period>
                        <period year="2075">
                            <agProdChange>0.028433</agProdChange>
                        </period>
                        <period year="2080">
                            <agProdChange>-0.003842</agProdChange>
                        </period>
                        <period year="2085">
                            <agProdChange>-0.011326</agProdChange>
                        </period>
                        <period year="2090">
                            <agProdChange>0.009629</agProdChange>
                        </period>
                        <period year="2095">
                            <agProdChange>0.001663</agProdChange>
                        </period>
                        <period year="2100">
                            <agProdChange>0.021261</agProdChange>
                        </period>
                    </AgProductionTechnology>
                    <AgProductionTechnology name="Root_Tuber_GreatBasin_RFD_lo">
                        <period year="2015">
                            <agProdChange>-0.00506</agProdChange>
                        </period>
                        <period year="2020">
                            <agProdChange>-0.015726</agProdChange>
                        </period>
                        <period year="2025">
                            <agProdChange>0.007806</agProdChange>
                        </period>
                        <period year="2030">
                            <agProdChange>0.021453</agProdChange>
                        </period>
                        <period year="2035">
                            <agProdChange>-0.011653</agProdChange>
                        </period>
                        <period year="2040">
                            <agProdChange>-0.004787</agProdChange>
                        </period>
                        <period year="2045">
                            <agProdChange>0.004811</agProdChange>
                        </period>
                        <period year="2050">
                            <agProdChange>0.021316</agProdChange>
                        </period>
                        <period year="2055">
                            <agProdChange>0.00133</agProdChange>
                        </period>
                        <period year="2060">
                            <agProdChange>0.001796</agProdChange>
                        </period>
                        <period year="2065">
                            <agProdChange>-0.007573</agProdChange>
                        </period>
                        <period year="2070">
                            <agProdChange>-0.003979</agProdChange>
                        </period>
                        <period year="2075">
                            <agProdChange>0.028433</agProdChange>
                        </period>
                        <period year="2080">
                            <agProdChange>-0.003842</agProdChange>
                        </period>
                        <period year="2085">
                            <agProdChange>-0.011326</agProdChange>
                        </period>
                        <period year="2090">
                            <agProdChange>0.009629</agProdChange>
                        </period>
                        <period year="2095">
                            <agProdChange>0.001663</agProdChange>
                        </period>
                        <period year="2100">
                            <agProdChange>0.021261</agProdChange>
                        </period>
                    </AgProductionTechnology>
                </AgSupplySubsector>
                <AgSupplySubsector name="Root_Tuber_MissouriR">
                    <AgProductionTechnology name="Root_Tuber_MissouriR_IRR_hi">
                        <period year="2015">
                            <agProdChange>0.00202</agProdChange>
                        </period>
                        <period year="2020">
                            <agProdChange>-0.00507</agProdChange>
                        </period>
                        <period year="2025">
                            <agProdChange>0.008191</agProdChange>
                        </period>
                        <period year="2030">
                            <agProdChange>0.00619</agProdChange>
                        </period>
                        <period year="2035">
                            <agProdChange>0.0033</agProdChange>
                        </period>
                        <period year="2040">
                            <agProdChange>-0.003883</agProdChange>
                        </period>
                        <period year="2045">
                            <agProdChange>-0.004634</agProdChange>
                        </period>
                        <period year="2050">
                            <agProdChange>0.001443</agProdChange>
                        </period>
                        <period year="2055">
                            <agProdChange>-0.001813</agProdChange>
                        </period>
                        <period year="2060">
                            <agProdChange>0.003164</agProdChange>
                        </period>
                        <period year="2065">
                            <agProdChange>0.000812</agProdChange>
                        </period>
                        <period year="2070">
                            <agProdChange>0.001416</agProdChange>
                        </period>
                        <period year="2075">
                            <agProdChange>0.003428</agProdChange>
                        </period>
                        <period year="2080">
                            <agProdChange>-0.000533</agProdChange>
                        </period>
                        <period year="2085">
                            <agProdChange>-0.004066</agProdChange>
                        </period>
                        <period year="2090">
                            <agProdChange>0.001222</agProdChange>
                        </period>
                        <period year="2095">
                            <agProdChange>-0.01158</agProdChange>
                        </period>
                        <period year="2100">
                            <agProdChange>-0.018304</agProdChange>
                        </period>
                    </AgProductionTechnology>
                    <AgProductionTechnology name="Root_Tuber_MissouriR_IRR_lo">
                        <period year="2015">
                            <agProdChange>0.00202</agProdChange>
                        </period>
                        <period year="2020">
                            <agProdChange>-0.00507</agProdChange>
                        </period>
                        <period year="2025">
                            <agProdChange>0.008191</agProdChange>
                        </period>
                        <period year="2030">
                            <agProdChange>0.00619</agProdChange>
                        </period>
                        <period year="2035">
                            <agProdChange>0.0033</agProdChange>
                        </period>
                        <period year="2040">
                            <agProdChange>-0.003883</agProdChange>
                        </period>
                        <period year="2045">
                            <agProdChange>-0.004634</agProdChange>
                        </period>
                        <period year="2050">
                            <agProdChange>0.001443</agProdChange>
                        </period>
                        <period year="2055">
                            <agProdChange>-0.001813</agProdChange>
                        </period>
                        <period year="2060">
                            <agProdChange>0.003164</agProdChange>
                        </period>
                        <period year="2065">
                            <agProdChange>0.000812</agProdChange>
                        </period>
                        <period year="2070">
                            <agProdChange>0.001416</agProdChange>
                        </period>
                        <period year="2075">
                            <agProdChange>0.003428</agProdChange>
                        </period>
                        <period year="2080">
                            <agProdChange>-0.000533</agProdChange>
                        </period>
                        <period year="2085">
                            <agProdChange>-0.004066</agProdChange>
                        </period>
                        <period year="2090">
                            <agProdChange>0.001222</agProdChange>
                        </period>
                        <period year="2095">
                            <agProdChange>-0.01158</agProdChange>
                        </period>
                        <period year="2100">
                            <agProdChange>-0.018304</agProdChange>
                        </period>
                    </AgProductionTechnology>
                    <AgProductionTechnology name="Root_Tuber_MissouriR_RFD_hi">
                        <period year="2015">
                            <agProdChange>0.00699</agProdChange>
                        </period>
                        <period year="2020">
                            <agProdChange>0.004782</agProdChange>
                        </period>
                        <period year="2025">
                            <agProdChange>0.007932</agProdChange>
                        </period>
                        <period year="2030">
                            <agProdChange>0.00661</agProdChange>
                        </period>
                        <period year="2035">
                            <agProdChange>0.004869</agProdChange>
                        </period>
                        <period year="2040">
                            <agProdChange>0.002648</agProdChange>
                        </period>
                        <period year="2045">
                            <agProdChange>-0.000851</agProdChange>
                        </period>
                        <period year="2050">
                            <agProdChange>0.006929</agProdChange>
                        </period>
                        <period year="2055">
                            <agProdChange>-0.000874</agProdChange>
                        </period>
                        <period year="2060">
                            <agProdChange>0.00326</agProdChange>
                        </period>
                        <period year="2065">
                            <agProdChange>0.002053</agProdChange>
                        </period>
                        <period year="2070">
                            <agProdChange>0.002002</agProdChange>
                        </period>
                        <period year="2075">
                            <agProdChange>0.008078</agProdChange>
                        </period>
                        <period year="2080">
                            <agProdChange>-0.002869</agProdChange>
                        </period>
                        <period year="2085">
                            <agProdChange>-0.001918</agProdChange>
                        </period>
                        <period year="2090">
                            <agProdChange>0.00579</agProdChange>
                        </period>
                        <period year="2095">
                            <agProdChange>-0.003003</agProdChange>
                        </period>
                        <period year="2100">
                            <agProdChange>-0.004222</agProdChange>
                        </period>
                    </AgProductionTechnology>
                    <AgProductionTechnology name="Root_Tuber_MissouriR_RFD_lo">
                        <period year="2015">
                            <agProdChange>0.00699</agProdChange>
                        </period>
                        <period year="2020">
                            <agProdChange>0.004782</agProdChange>
                        </period>
                        <period year="2025">
                            <agProdChange>0.007932</agProdChange>
                        </period>
                        <period year="2030">
                            <agProdChange>0.00661</agProdChange>
                        </period>
                        <period year="2035">
                            <agProdChange>0.004869</agProdChange>
                        </period>
                        <period year="2040">
                            <agProdChange>0.002648</agProdChange>
                        </period>
                        <period year="2045">
                            <agProdChange>-0.000851</agProdChange>
                        </period>
                        <period year="2050">
                            <agProdChange>0.006929</agProdChange>
                        </period>
                        <period year="2055">
                            <agProdChange>-0.000874</agProdChange>
                        </period>
                        <period year="2060">
                            <agProdChange>0.00326</agProdChange>
                        </period>
                        <period year="2065">
                            <agProdChange>0.002053</agProdChange>
                        </period>
                        <period year="2070">
                            <agProdChange>0.002002</agProdChange>
                        </period>
                        <period year="2075">
                            <agProdChange>0.008078</agProdChange>
                        </period>
                        <period year="2080">
                            <agProdChange>-0.002869</agProdChange>
                        </period>
                        <period year="2085">
                            <agProdChange>-0.001918</agProdChange>
                        </period>
                        <period year="2090">
                            <agProdChange>0.00579</agProdChange>
                        </period>
                        <period year="2095">
                            <agProdChange>-0.003003</agProdChange>
                        </period>
                        <period year="2100">
                            <agProdChange>-0.004222</agProdChange>
                        </period>
                    </AgProductionTechnology>
                </AgSupplySubsector>
                <AgSupplySubsector name="Root_Tuber_ArkWhtRedR">
                    <AgProductionTechnology name="Root_Tuber_ArkWhtRedR_IRR_hi">
                        <period year="2015">
                            <agProdChange>-0.000849</agProdChange>
                        </period>
                        <period year="2020">
                            <agProdChange>0.003652</agProdChange>
                        </period>
                        <period year="2025">
                            <agProdChange>0.002551</agProdChange>
                        </period>
                        <period year="2030">
                            <agProdChange>0.000233</agProdChange>
                        </period>
                        <period year="2035">
                            <agProdChange>0.000919</agProdChange>
                        </period>
                        <period year="2040">
                            <agProdChange>-0.004794</agProdChange>
                        </period>
                        <period year="2045">
                            <agProdChange>-0.005218</agProdChange>
                        </period>
                        <period year="2050">
                            <agProdChange>-0.002367</agProdChange>
                        </period>
                        <period year="2055">
                            <agProdChange>-0.016874</agProdChange>
                        </period>
                        <period year="2060">
                            <agProdChange>-0.003909</agProdChange>
                        </period>
                        <period year="2065">
                            <agProdChange>-0.016133</agProdChange>
                        </period>
                        <period year="2070">
                            <agProdChange>-0.010087</agProdChange>
                        </period>
                        <period year="2075">
                            <agProdChange>0.001328</agProdChange>
                        </period>
                        <period year="2080">
                            <agProdChange>-0.014744</agProdChange>
                        </period>
                        <period year="2085">
                            <agProdChange>-0.02072</agProdChange>
                        </period>
                        <period year="2090">
                            <agProdChange>0.007128</agProdChange>
                        </period>
                        <period year="2095">
                            <agProdChange>-0.010318</agProdChange>
                        </period>
                        <period year="2100">
                            <agProdChange>-0.011021</agProdChange>
                        </period>
                    </AgProductionTechnology>
                    <AgProductionTechnology name="Root_Tuber_ArkWhtRedR_IRR_lo">
                        <period year="2015">
                            <agProdChange>-0.000849</agProdChange>
                        </period>
                        <period year="2020">
                            <agProdChange>0.003652</agProdChange>
                        </period>
                        <period year="2025">
                            <agProdChange>0.002551</agProdChange>
                        </period>
                        <period year="2030">
                            <agProdChange>0.000233</agProdChange>
                        </period>
                        <period year="2035">
                            <agProdChange>0.000919</agProdChange>
                        </period>
                        <period year="2040">
                            <agProdChange>-0.004794</agProdChange>
                        </period>
                        <period year="2045">
                            <agProdChange>-0.005218</agProdChange>
                        </period>
                        <period year="2050">
                            <agProdChange>-0.002367</agProdChange>
                        </period>
                        <period year="2055">
                            <agProdChange>-0.016874</agProdChange>
                        </period>
                        <period year="2060">
                            <agProdChange>-0.003909</agProdChange>
                        </period>
                        <period year="2065">
                            <agProdChange>-0.016133</agProdChange>
                        </period>
                        <period year="2070">
                            <agProdChange>-0.010087</agProdChange>
                        </period>
                        <period year="2075">
                            <agProdChange>0.001328</agProdChange>
                        </period>
                        <period year="2080">
                            <agProdChange>-0.014744</agProdChange>
                        </period>
                        <period year="2085">
                            <agProdChange>-0.02072</agProdChange>
                        </period>
                        <period year="2090">
                            <agProdChange>0.007128</agProdChange>
                        </period>
                        <period year="2095">
                            <agProdChange>-0.010318</agProdChange>
                        </period>
                        <period year="2100">
                            <agProdChange>-0.011021</agProdChange>
                        </period>
                    </AgProductionTechnology>
                    <AgProductionTechnology name="Root_Tuber_ArkWhtRedR_RFD_hi">
                        <period year="2015">
                            <agProdChange>-0.001776</agProdChange>
                        </period>
                        <period year="2020">
                            <agProdChange>0.005604</agProdChange>
                        </period>
                        <period year="2025">
                            <agProdChange>0.002699</agProdChange>
                        </period>
                        <period year="2030">
                            <agProdChange>-0.002412</agProdChange>
                        </period>
                        <period year="2035">
                            <agProdChange>-0.001589</agProdChange>
                        </period>
                        <period year="2040">
                            <agProdChange>-0.009063</agProdChange>
                        </period>
                        <period year="2045">
                            <agProdChange>-0.002429</agProdChange>
                        </period>
                        <period year="2050">
                            <agProdChange>-0.003242</agProdChange>
                        </period>
                        <period year="2055">
                            <agProdChange>-0.022428</agProdChange>
                        </period>
                        <period year="2060">
                            <agProdChange>-0.007431</agProdChange>
                        </period>
                        <period year="2065">
                            <agProdChange>-0.02016</agProdChange>
                        </period>
                        <period year="2070">
                            <agProdChange>-0.016216</agProdChange>
                        </period>
                        <period year="2075">
                            <agProdChange>-0.001026</agProdChange>
                        </period>
                        <period year="2080">
                            <agProdChange>-0.023972</agProdChange>
                        </period>
                        <period year="2085">
                            <agProdChange>-0.0248</agProdChange>
                        </period>
                        <period year="2090">
                            <agProdChange>0.009906</agProdChange>
                        </period>
                        <period year="2095">
                            <agProdChange>-0.014686</agProdChange>
                        </period>
                        <period year="2100">
                            <agProdChange>-0.00747</agProdChange>
                        </period>
                    </AgProductionTechnology>
                    <AgProductionTechnology name="Root_Tuber_ArkWhtRedR_RFD_lo">
                        <period year="2015">
                            <agProdChange>-0.001776</agProdChange>
                        </period>
                        <period year="2020">
                            <agProdChange>0.005604</agProdChange>
                        </period>
                        <period year="2025">
                            <agProdChange>0.002699</agProdChange>
                        </period>
                        <period year="2030">
                            <agProdChange>-0.002412</agProdChange>
                        </period>
                        <period year="2035">
                            <agProdChange>-0.001589</agProdChange>
                        </period>
                        <period year="2040">
                            <agProdChange>-0.009063</agProdChange>
                        </period>
                        <period year="2045">
                            <agProdChange>-0.002429</agProdChange>
                        </period>
                        <period year="2050">
                            <agProdChange>-0.003242</agProdChange>
                        </period>
                        <period year="2055">
                            <agProdChange>-0.022428</agProdChange>
                        </period>
                        <period year="2060">
                            <agProdChange>-0.007431</agProdChange>
                        </period>
                        <period year="2065">
                            <agProdChange>-0.02016</agProdChange>
                        </period>
                        <period year="2070">
                            <agProdChange>-0.016216</agProdChange>
                        </period>
                        <period year="2075">
                            <agProdChange>-0.001026</agProdChange>
                        </period>
                        <period year="2080">
                            <agProdChange>-0.023972</agProdChange>
                        </period>
                        <period year="2085">
                            <agProdChange>-0.0248</agProdChange>
                        </period>
                        <period year="2090">
                            <agProdChange>0.009906</agProdChange>
                        </period>
                        <period year="2095">
                            <agProdChange>-0.014686</agProdChange>
                        </period>
                        <period year="2100">
                            <agProdChange>-0.00747</agProdChange>
                        </period>
                    </AgProductionTechnology>
                </AgSupplySubsector>
                <AgSupplySubsector name="Root_Tuber_TexasCst">
                    <AgProductionTechnology name="Root_Tuber_TexasCst_IRR_hi">
                        <period year="2015">
                            <agProdChange>0.002916</agProdChange>
                        </period>
                        <period year="2020">
                            <agProdChange>0.001651</agProdChange>
                        </period>
                        <period year="2025">
                            <agProdChange>0.001075</agProdChange>
                        </period>
                        <period year="2030">
                            <agProdChange>-0.000362</agProdChange>
                        </period>
                        <period year="2035">
                            <agProdChange>0.002977</agProdChange>
                        </period>
                        <period year="2040">
                            <agProdChange>-0.000395</agProdChange>
                        </period>
                        <period year="2045">
                            <agProdChange>-0.009758</agProdChange>
                        </period>
                        <period year="2050">
                            <agProdChange>0.000763</agProdChange>
                        </period>
                        <period year="2055">
                            <agProdChange>-0.019301</agProdChange>
                        </period>
                        <period year="2060">
                            <agProdChange>0.002006</agProdChange>
                        </period>
                        <period year="2065">
                            <agProdChange>-0.021149</agProdChange>
                        </period>
                        <period year="2070">
                            <agProdChange>-0.010525</agProdChange>
                        </period>
                        <period year="2075">
                            <agProdChange>-0.010973</agProdChange>
                        </period>
                        <period year="2080">
                            <agProdChange>-0.017974</agProdChange>
                        </period>
                        <period year="2085">
                            <agProdChange>-0.031055</agProdChange>
                        </period>
                        <period year="2090">
                            <agProdChange>0.002421</agProdChange>
                        </period>
                        <period year="2095">
                            <agProdChange>-0.0235</agProdChange>
                        </period>
                        <period year="2100">
                            <agProdChange>-0.014326</agProdChange>
                        </period>
                    </AgProductionTechnology>
                    <AgProductionTechnology name="Root_Tuber_TexasCst_IRR_lo">
                        <period year="2015">
                            <agProdChange>0.002916</agProdChange>
                        </period>
                        <period year="2020">
                            <agProdChange>0.001651</agProdChange>
                        </period>
                        <period year="2025">
                            <agProdChange>0.001075</agProdChange>
                        </period>
                        <period year="2030">
                            <agProdChange>-0.000362</agProdChange>
                        </period>
                        <period year="2035">
                            <agProdChange>0.002977</agProdChange>
                        </period>
                        <period year="2040">
                            <agProdChange>-0.000395</agProdChange>
                        </period>
                        <period year="2045">
                            <agProdChange>-0.009758</agProdChange>
                        </period>
                        <period year="2050">
                            <agProdChange>0.000763</agProdChange>
                        </period>
                        <period year="2055">
                            <agProdChange>-0.019301</agProdChange>
                        </period>
                        <period year="2060">
                            <agProdChange>0.002006</agProdChange>
                        </period>
                        <period year="2065">
                            <agProdChange>-0.021149</agProdChange>
                        </period>
                        <period year="2070">
                            <agProdChange>-0.010525</agProdChange>
                        </period>
                        <period year="2075">
                            <agProdChange>-0.010973</agProdChange>
                        </period>
                        <period year="2080">
                            <agProdChange>-0.017974</agProdChange>
                        </period>
                        <period year="2085">
                            <agProdChange>-0.031055</agProdChange>
                        </period>
                        <period year="2090">
                            <agProdChange>0.002421</agProdChange>
                        </period>
                        <period year="2095">
                            <agProdChange>-0.0235</agProdChange>
                        </period>
                        <period year="2100">
                            <agProdChange>-0.014326</agProdChange>
                        </period>
                    </AgProductionTechnology>
                    <AgProductionTechnology name="Root_Tuber_TexasCst_RFD_hi">
                        <period year="2015">
                            <agProdChange>-0.009622</agProdChange>
                        </period>
                        <period year="2020">
                            <agProdChange>-0.007079</agProdChange>
                        </period>
                        <period year="2025">
                            <agProdChange>-0.003903</agProdChange>
                        </period>
                        <period year="2030">
                            <agProdChange>0.003906</agProdChange>
                        </period>
                        <period year="2035">
                            <agProdChange>-0.000857</agProdChange>
                        </period>
                        <period year="2040">
                            <agProdChange>-0.002128</agProdChange>
                        </period>
                        <period year="2045">
                            <agProdChange>-0.017322</agProdChange>
                        </period>
                        <period year="2050">
                            <agProdChange>0.006034</agProdChange>
                        </period>
                        <period year="2055">
                            <agProdChange>-0.025099</agProdChange>
                        </period>
                        <period year="2060">
                            <agProdChange>0.004469</agProdChange>
                        </period>
                        <period year="2065">
                            <agProdChange>-0.025276</agProdChange>
                        </period>
                        <period year="2070">
                            <agProdChange>-0.030889</agProdChange>
                        </period>
                        <period year="2075">
                            <agProdChange>-0.011335</agProdChange>
                        </period>
                        <period year="2080">
                            <agProdChange>-0.023602</agProdChange>
                        </period>
                        <period year="2085">
                            <agProdChange>-0.032863</agProdChange>
                        </period>
                        <period year="2090">
                            <agProdChange>0.014619</agProdChange>
                        </period>
                        <period year="2095">
                            <agProdChange>-0.04329</agProdChange>
                        </period>
                        <period year="2100">
                            <agProdChange>-0.012161</agProdChange>
                        </period>
                    </AgProductionTechnology>
                    <AgProductionTechnology name="Root_Tuber_TexasCst_RFD_lo">
                        <period year="2015">
                            <agProdChange>-0.009622</agProdChange>
                        </period>
                        <period year="2020">
                            <agProdChange>-0.007079</agProdChange>
                        </period>
                        <period year="2025">
                            <agProdChange>-0.003903</agProdChange>
                        </period>
                        <period year="2030">
                            <agProdChange>0.003906</agProdChange>
                        </period>
                        <period year="2035">
                            <agProdChange>-0.000857</agProdChange>
                        </period>
                        <period year="2040">
                            <agProdChange>-0.002128</agProdChange>
                        </period>
                        <period year="2045">
                            <agProdChange>-0.017322</agProdChange>
                        </period>
                        <period year="2050">
                            <agProdChange>0.006034</agProdChange>
                        </period>
                        <period year="2055">
                            <agProdChange>-0.025099</agProdChange>
                        </period>
                        <period year="2060">
                            <agProdChange>0.004469</agProdChange>
                        </period>
                        <period year="2065">
                            <agProdChange>-0.025276</agProdChange>
                        </period>
                        <period year="2070">
                            <agProdChange>-0.030889</agProdChange>
                        </period>
                        <period year="2075">
                            <agProdChange>-0.011335</agProdChange>
                        </period>
                        <period year="2080">
                            <agProdChange>-0.023602</agProdChange>
                        </period>
                        <period year="2085">
                            <agProdChange>-0.032863</agProdChange>
                        </period>
                        <period year="2090">
                            <agProdChange>0.014619</agProdChange>
                        </period>
                        <period year="2095">
                            <agProdChange>-0.04329</agProdChange>
                        </period>
                        <period year="2100">
                            <agProdChange>-0.012161</agProdChange>
                        </period>
                    </AgProductionTechnology>
                </AgSupplySubsector>
                <AgSupplySubsector name="Root_Tuber_UsaCstSE">
                    <AgProductionTechnology name="Root_Tuber_UsaCstSE_IRR_hi">
                        <period year="2015">
                            <agProdChange>-0.008315</agProdChange>
                        </period>
                        <period year="2020">
                            <agProdChange>-0.001177</agProdChange>
                        </period>
                        <period year="2025">
                            <agProdChange>0.000984</agProdChange>
                        </period>
                        <period year="2030">
                            <agProdChange>-0.001345</agProdChange>
                        </period>
                        <period year="2035">
                            <agProdChange>0.00032</agProdChange>
                        </period>
                        <period year="2040">
                            <agProdChange>-0.006406</agProdChange>
                        </period>
                        <period year="2045">
                            <agProdChange>-0.004643</agProdChange>
                        </period>
                        <period year="2050">
                            <agProdChange>-0.007328</agProdChange>
                        </period>
                        <period year="2055">
                            <agProdChange>-0.013576</agProdChange>
                        </period>
                        <period year="2060">
                            <agProdChange>-0.011619</agProdChange>
                        </period>
                        <period year="2065">
                            <agProdChange>-0.018214</agProdChange>
                        </period>
                        <period year="2070">
                            <agProdChange>-0.007507</agProdChange>
                        </period>
                        <period year="2075">
                            <agProdChange>-0.009717</agProdChange>
                        </period>
                        <period year="2080">
                            <agProdChange>-0.015848</agProdChange>
                        </period>
                        <period year="2085">
                            <agProdChange>-0.021982</agProdChange>
                        </period>
                        <period year="2090">
                            <agProdChange>-0.000262</agProdChange>
                        </period>
                        <period year="2095">
                            <agProdChange>-0.01094</agProdChange>
                        </period>
                        <period year="2100">
                            <agProdChange>-0.011276</agProdChange>
                        </period>
                    </AgProductionTechnology>
                    <AgProductionTechnology name="Root_Tuber_UsaCstSE_IRR_lo">
                        <period year="2015">
                            <agProdChange>-0.008315</agProdChange>
                        </period>
                        <period year="2020">
                            <agProdChange>-0.001177</agProdChange>
                        </period>
                        <period year="2025">
                            <agProdChange>0.000984</agProdChange>
                        </period>
                        <period year="2030">
                            <agProdChange>-0.001345</agProdChange>
                        </period>
                        <period year="2035">
                            <agProdChange>0.00032</agProdChange>
                        </period>
                        <period year="2040">
                            <agProdChange>-0.006406</agProdChange>
                        </period>
                        <period year="2045">
                            <agProdChange>-0.004643</agProdChange>
                        </period>
                        <period year="2050">
                            <agProdChange>-0.007328</agProdChange>
                        </period>
                        <period year="2055">
                            <agProdChange>-0.013576</agProdChange>
                        </period>
                        <period year="2060">
                            <agProdChange>-0.011619</agProdChange>
                        </period>
                        <period year="2065">
                            <agProdChange>-0.018214</agProdChange>
                        </period>
                        <period year="2070">
                            <agProdChange>-0.007507</agProdChange>
                        </period>
                        <period year="2075">
                            <agProdChange>-0.009717</agProdChange>
                        </period>
                        <period year="2080">
                            <agProdChange>-0.015848</agProdChange>
                        </period>
                        <period year="2085">
                            <agProdChange>-0.021982</agProdChange>
                        </period>
                        <period year="2090">
                            <agProdChange>-0.000262</agProdChange>
                        </period>
                        <period year="2095">
                            <agProdChange>-0.01094</agProdChange>
                        </period>
                        <period year="2100">
                            <agProdChange>-0.011276</agProdChange>
                        </period>
                    </AgProductionTechnology>
                    <AgProductionTechnology name="Root_Tuber_UsaCstSE_RFD_hi">
                        <period year="2015">
                            <agProdChange>-0.010633</agProdChange>
                        </period>
                        <period year="2020">
                            <agProdChange>-0.000797</agProdChange>
                        </period>
                        <period year="2025">
                            <agProdChange>0.005956</agProdChange>
                        </period>
                        <period year="2030">
                            <agProdChange>0.001036</agProdChange>
                        </period>
                        <period year="2035">
                            <agProdChange>0.004292</agProdChange>
                        </period>
                        <period year="2040">
                            <agProdChange>-0.006067</agProdChange>
                        </period>
                        <period year="2045">
                            <agProdChange>-0.002665</agProdChange>
                        </period>
                        <period year="2050">
                            <agProdChange>-0.004868</agProdChange>
                        </period>
                        <period year="2055">
                            <agProdChange>-0.014185</agProdChange>
                        </period>
                        <period year="2060">
                            <agProdChange>-0.00832</agProdChange>
                        </period>
                        <period year="2065">
                            <agProdChange>-0.014915</agProdChange>
                        </period>
                        <period year="2070">
                            <agProdChange>-0.004733</agProdChange>
                        </period>
                        <period year="2075">
                            <agProdChange>-0.002018</agProdChange>
                        </period>
                        <period year="2080">
                            <agProdChange>-0.006558</agProdChange>
                        </period>
                        <period year="2085">
                            <agProdChange>-0.012772</agProdChange>
                        </period>
                        <period year="2090">
                            <agProdChange>0.003266</agProdChange>
                        </period>
                        <period year="2095">
                            <agProdChange>-0.007301</agProdChange>
                        </period>
                        <period year="2100">
                            <agProdChange>-0.010578</agProdChange>
                        </period>
                    </AgProductionTechnology>
                    <AgProductionTechnology name="Root_Tuber_UsaCstSE_RFD_lo">
                        <period year="2015">
                            <agProdChange>-0.010633</agProdChange>
                        </period>
                        <period year="2020">
                            <agProdChange>-0.000797</agProdChange>
                        </period>
                        <period year="2025">
                            <agProdChange>0.005956</agProdChange>
                        </period>
                        <period year="2030">
                            <agProdChange>0.001036</agProdChange>
                        </period>
                        <period year="2035">
                            <agProdChange>0.004292</agProdChange>
                        </period>
                        <period year="2040">
                            <agProdChange>-0.006067</agProdChange>
                        </period>
                        <period year="2045">
                            <agProdChange>-0.002665</agProdChange>
                        </period>
                        <period year="2050">
                            <agProdChange>-0.004868</agProdChange>
                        </period>
                        <period year="2055">
                            <agProdChange>-0.014185</agProdChange>
                        </period>
                        <period year="2060">
                            <agProdChange>-0.00832</agProdChange>
                        </period>
                        <period year="2065">
                            <agProdChange>-0.014915</agProdChange>
                        </period>
                        <period year="2070">
                            <agProdChange>-0.004733</agProdChange>
                        </period>
                        <period year="2075">
                            <agProdChange>-0.002018</agProdChange>
                        </period>
                        <period year="2080">
                            <agProdChange>-0.006558</agProdChange>
                        </period>
                        <period year="2085">
                            <agProdChange>-0.012772</agProdChange>
                        </period>
                        <period year="2090">
                            <agProdChange>0.003266</agProdChange>
                        </period>
                        <period year="2095">
                            <agProdChange>-0.007301</agProdChange>
                        </period>
                        <period year="2100">
                            <agProdChange>-0.010578</agProdChange>
                        </period>
                    </AgProductionTechnology>
                </AgSupplySubsector>
                <AgSupplySubsector name="Root_Tuber_GreatLakes">
                    <AgProductionTechnology name="Root_Tuber_GreatLakes_IRR_hi">
                        <period year="2015">
                            <agProdChange>-0.010412</agProdChange>
                        </period>
                        <period year="2020">
                            <agProdChange>-0.001599</agProdChange>
                        </period>
                        <period year="2025">
                            <agProdChange>0.009168</agProdChange>
                        </period>
                        <period year="2030">
                            <agProdChange>0.00571</agProdChange>
                        </period>
                        <period year="2035">
                            <agProdChange>-0.002467</agProdChange>
                        </period>
                        <period year="2040">
                            <agProdChange>-0.003341</agProdChange>
                        </period>
                        <period year="2045">
                            <agProdChange>0.002027</agProdChange>
                        </period>
                        <period year="2050">
                            <agProdChange>0.000245</agProdChange>
                        </period>
                        <period year="2055">
                            <agProdChange>3.7e-05</agProdChange>
                        </period>
                        <period year="2060">
                            <agProdChange>-0.000604</agProdChange>
                        </period>
                        <period year="2065">
                            <agProdChange>0.004514</agProdChange>
                        </period>
                        <period year="2070">
                            <agProdChange>0.001625</agProdChange>
                        </period>
                        <period year="2075">
                            <agProdChange>0.001398</agProdChange>
                        </period>
                        <period year="2080">
                            <agProdChange>-0.00017</agProdChange>
                        </period>
                        <period year="2085">
                            <agProdChange>-0.003787</agProdChange>
                        </period>
                        <period year="2090">
                            <agProdChange>-0.002236</agProdChange>
                        </period>
                        <period year="2095">
                            <agProdChange>-0.013358</agProdChange>
                        </period>
                        <period year="2100">
                            <agProdChange>-0.013893</agProdChange>
                        </period>
                    </AgProductionTechnology>
                    <AgProductionTechnology name="Root_Tuber_GreatLakes_IRR_lo">
                        <period year="2015">
                            <agProdChange>-0.010412</agProdChange>
                        </period>
                        <period year="2020">
                            <agProdChange>-0.001599</agProdChange>
                        </period>
                        <period year="2025">
                            <agProdChange>0.009168</agProdChange>
                        </period>
                        <period year="2030">
                            <agProdChange>0.00571</agProdChange>
                        </period>
                        <period year="2035">
                            <agProdChange>-0.002467</agProdChange>
                        </period>
                        <period year="2040">
                            <agProdChange>-0.003341</agProdChange>
                        </period>
                        <period year="2045">
                            <agProdChange>0.002027</agProdChange>
                        </period>
                        <period year="2050">
                            <agProdChange>0.000245</agProdChange>
                        </period>
                        <period year="2055">
                            <agProdChange>3.7e-05</agProdChange>
                        </period>
                        <period year="2060">
                            <agProdChange>-0.000604</agProdChange>
                        </period>
                        <period year="2065">
                            <agProdChange>0.004514</agProdChange>
                        </period>
                        <period year="2070">
                            <agProdChange>0.001625</agProdChange>
                        </period>
                        <period year="2075">
                            <agProdChange>0.001398</agProdChange>
                        </period>
                        <period year="2080">
                            <agProdChange>-0.00017</agProdChange>
                        </period>
                        <period year="2085">
                            <agProdChange>-0.003787</agProdChange>
                        </period>
                        <period year="2090">
                            <agProdChange>-0.002236</agProdChange>
                        </period>
                        <period year="2095">
                            <agProdChange>-0.013358</agProdChange>
                        </period>
                        <period year="2100">
                            <agProdChange>-0.013893</agProdChange>
                        </period>
                    </AgProductionTechnology>
                    <AgProductionTechnology name="Root_Tuber_GreatLakes_RFD_hi">
                        <period year="2015">
                            <agProdChange>-0.00464</agProdChange>
                        </period>
                        <period year="2020">
                            <agProdChange>0.002026</agProdChange>
                        </period>
                        <period year="2025">
                            <agProdChange>0.007381</agProdChange>
                        </period>
                        <period year="2030">
                            <agProdChange>0.008812</agProdChange>
                        </period>
                        <period year="2035">
                            <agProdChange>0.003963</agProdChange>
                        </period>
                        <period year="2040">
                            <agProdChange>-0.003478</agProdChange>
                        </period>
                        <period year="2045">
                            <agProdChange>0.002281</agProdChange>
                        </period>
                        <period year="2050">
                            <agProdChange>0.000675</agProdChange>
                        </period>
                        <period year="2055">
                            <agProdChange>0.002254</agProdChange>
                        </period>
                        <period year="2060">
                            <agProdChange>0.001195</agProdChange>
                        </period>
                        <period year="2065">
                            <agProdChange>0.003464</agProdChange>
                        </period>
                        <period year="2070">
                            <agProdChange>0.00168</agProdChange>
                        </period>
                        <period year="2075">
                            <agProdChange>0.002273</agProdChange>
                        </period>
                        <period year="2080">
                            <agProdChange>-0.000808</agProdChange>
                        </period>
                        <period year="2085">
                            <agProdChange>-0.002312</agProdChange>
                        </period>
                        <period year="2090">
                            <agProdChange>-0.000438</agProdChange>
                        </period>
                        <period year="2095">
                            <agProdChange>-0.007326</agProdChange>
                        </period>
                        <period year="2100">
                            <agProdChange>-0.01469</agProdChange>
                        </period>
                    </AgProductionTechnology>
                    <AgProductionTechnology name="Root_Tuber_GreatLakes_RFD_lo">
                        <period year="2015">
                            <agProdChange>-0.00464</agProdChange>
                        </period>
                        <period year="2020">
                            <agProdChange>0.002026</agProdChange>
                        </period>
                        <period year="2025">
                            <agProdChange>0.007381</agProdChange>
                        </period>
                        <period year="2030">
                            <agProdChange>0.008812</agProdChange>
                        </period>
                        <period year="2035">
                            <agProdChange>0.003963</agProdChange>
                        </period>
                        <period year="2040">
                            <agProdChange>-0.003478</agProdChange>
                        </period>
                        <period year="2045">
                            <agProdChange>0.002281</agProdChange>
                        </period>
                        <period year="2050">
                            <agProdChange>0.000675</agProdChange>
                        </period>
                        <period year="2055">
                            <agProdChange>0.002254</agProdChange>
                        </period>
                        <period year="2060">
                            <agProdChange>0.001195</agProdChange>
                        </period>
                        <period year="2065">
                            <agProdChange>0.003464</agProdChange>
                        </period>
                        <period year="2070">
                            <agProdChange>0.00168</agProdChange>
                        </period>
                        <period year="2075">
                            <agProdChange>0.002273</agProdChange>
                        </period>
                        <period year="2080">
                            <agProdChange>-0.000808</agProdChange>
                        </period>
                        <period year="2085">
                            <agProdChange>-0.002312</agProdChange>
                        </period>
                        <period year="2090">
                            <agProdChange>-0.000438</agProdChange>
                        </period>
                        <period year="2095">
                            <agProdChange>-0.007326</agProdChange>
                        </period>
                        <period year="2100">
                            <agProdChange>-0.01469</agProdChange>
                        </period>
                    </AgProductionTechnology>
                </AgSupplySubsector>
                <AgSupplySubsector name="Root_Tuber_OhioR">
                    <AgProductionTechnology name="Root_Tuber_OhioR_IRR_hi">
                        <period year="2015">
                            <agProdChange>-0.008624</agProdChange>
                        </period>
                        <period year="2020">
                            <agProdChange>-0.001268</agProdChange>
                        </period>
                        <period year="2025">
                            <agProdChange>0.008896</agProdChange>
                        </period>
                        <period year="2030">
                            <agProdChange>0.004347</agProdChange>
                        </period>
                        <period year="2035">
                            <agProdChange>0.00142</agProdChange>
                        </period>
                        <period year="2040">
                            <agProdChange>-0.010548</agProdChange>
                        </period>
                        <period year="2045">
                            <agProdChange>-0.002042</agProdChange>
                        </period>
                        <period year="2050">
                            <agProdChange>-0.004125</agProdChange>
                        </period>
                        <period year="2055">
                            <agProdChange>-0.007105</agProdChange>
                        </period>
                        <period year="2060">
                            <agProdChange>-0.006305</agProdChange>
                        </period>
                        <period year="2065">
                            <agProdChange>0.000674</agProdChange>
                        </period>
                        <period year="2070">
                            <agProdChange>-0.000735</agProdChange>
                        </period>
                        <period year="2075">
                            <agProdChange>0.00342</agProdChange>
                        </period>
                        <period year="2080">
                            <agProdChange>-0.006229</agProdChange>
                        </period>
                        <period year="2085">
                            <agProdChange>-0.008676</agProdChange>
                        </period>
                        <period year="2090">
                            <agProdChange>0.000475</agProdChange>
                        </period>
                        <period year="2095">
                            <agProdChange>-0.006379</agProdChange>
                        </period>
                        <period year="2100">
                            <agProdChange>-0.027984</agProdChange>
                        </period>
                    </AgProductionTechnology>
                    <AgProductionTechnology name="Root_Tuber_OhioR_IRR_lo">
                        <period year="2015">
                            <agProdChange>-0.008624</agProdChange>
                        </period>
                        <period year="2020">
                            <agProdChange>-0.001268</agProdChange>
                        </period>
                        <period year="2025">
                            <agProdChange>0.008896</agProdChange>
                        </period>
                        <period year="2030">
                            <agProdChange>0.004347</agProdChange>
                        </period>
                        <period year="2035">
                            <agProdChange>0.00142</agProdChange>
                        </period>
                        <period year="2040">
                            <agProdChange>-0.010548</agProdChange>
                        </period>
                        <period year="2045">
                            <agProdChange>-0.002042</agProdChange>
                        </period>
                        <period year="2050">
                            <agProdChange>-0.004125</agProdChange>
                        </period>
                        <period year="2055">
                            <agProdChange>-0.007105</agProdChange>
                        </period>
                        <period year="2060">
                            <agProdChange>-0.006305</agProdChange>
                        </period>
                        <period year="2065">
                            <agProdChange>0.000674</agProdChange>
                        </period>
                        <period year="2070">
                            <agProdChange>-0.000735</agProdChange>
                        </period>
                        <period year="2075">
                            <agProdChange>0.00342</agProdChange>
                        </period>
                        <period year="2080">
                            <agProdChange>-0.006229</agProdChange>
                        </period>
                        <period year="2085">
                            <agProdChange>-0.008676</agProdChange>
                        </period>
                        <period year="2090">
                            <agProdChange>0.000475</agProdChange>
                        </period>
                        <period year="2095">
                            <agProdChange>-0.006379</agProdChange>
                        </period>
                        <period year="2100">
                            <agProdChange>-0.027984</agProdChange>
                        </period>
                    </AgProductionTechnology>
                    <AgProductionTechnology name="Root_Tuber_OhioR_RFD_hi">
                        <period year="2015">
                            <agProdChange>-0.007272</agProdChange>
                        </period>
                        <period year="2020">
                            <agProdChange>0.001486</agProdChange>
                        </period>
                        <period year="2025">
                            <agProdChange>0.011308</agProdChange>
                        </period>
                        <period year="2030">
                            <agProdChange>0.01053</agProdChange>
                        </period>
                        <period year="2035">
                            <agProdChange>0.004759</agProdChange>
                        </period>
                        <period year="2040">
                            <agProdChange>-0.009605</agProdChange>
                        </period>
                        <period year="2045">
                            <agProdChange>-0.002809</agProdChange>
                        </period>
                        <period year="2050">
                            <agProdChange>-0.004055</agProdChange>
                        </period>
                        <period year="2055">
                            <agProdChange>-0.004108</agProdChange>
                        </period>
                        <period year="2060">
                            <agProdChange>-0.007459</agProdChange>
                        </period>
                        <period year="2065">
                            <agProdChange>0.004902</agProdChange>
                        </period>
                        <period year="2070">
                            <agProdChange>-0.001232</agProdChange>
                        </period>
                        <period year="2075">
                            <agProdChange>0.009447</agProdChange>
                        </period>
                        <period year="2080">
                            <agProdChange>-0.004319</agProdChange>
                        </period>
                        <period year="2085">
                            <agProdChange>-0.005676</agProdChange>
                        </period>
                        <period year="2090">
                            <agProdChange>0.002475</agProdChange>
                        </period>
                        <period year="2095">
                            <agProdChange>-0.001006</agProdChange>
                        </period>
                        <period year="2100">
                            <agProdChange>-0.031348</agProdChange>
                        </period>
                    </AgProductionTechnology>
                    <AgProductionTechnology name="Root_Tuber_OhioR_RFD_lo">
                        <period year="2015">
                            <agProdChange>-0.007272</agProdChange>
                        </period>
                        <period year="2020">
                            <agProdChange>0.001486</agProdChange>
                        </period>
                        <period year="2025">
                            <agProdChange>0.011308</agProdChange>
                        </period>
                        <period year="2030">
                            <agProdChange>0.01053</agProdChange>
                        </period>
                        <period year="2035">
                            <agProdChange>0.004759</agProdChange>
                        </period>
                        <period year="2040">
                            <agProdChange>-0.009605</agProdChange>
                        </period>
                        <period year="2045">
                            <agProdChange>-0.002809</agProdChange>
                        </period>
                        <period year="2050">
                            <agProdChange>-0.004055</agProdChange>
                        </period>
                        <period year="2055">
                            <agProdChange>-0.004108</agProdChange>
                        </period>
                        <period year="2060">
                            <agProdChange>-0.007459</agProdChange>
                        </period>
                        <period year="2065">
                            <agProdChange>0.004902</agProdChange>
                        </period>
                        <period year="2070">
                            <agProdChange>-0.001232</agProdChange>
                        </period>
                        <period year="2075">
                            <agProdChange>0.009447</agProdChange>
                        </period>
                        <period year="2080">
                            <agProdChange>-0.004319</agProdChange>
                        </period>
                        <period year="2085">
                            <agProdChange>-0.005676</agProdChange>
                        </period>
                        <period year="2090">
                            <agProdChange>0.002475</agProdChange>
                        </period>
                        <period year="2095">
                            <agProdChange>-0.001006</agProdChange>
                        </period>
                        <period year="2100">
                            <agProdChange>-0.031348</agProdChange>
                        </period>
                    </AgProductionTechnology>
                </AgSupplySubsector>
                <AgSupplySubsector name="Root_Tuber_UsaPacNW">
                    <AgProductionTechnology name="Root_Tuber_UsaPacNW_IRR_hi">
                        <period year="2015">
                            <agProdChange>0.004649</agProdChange>
                        </period>
                        <period year="2020">
                            <agProdChange>0.000209</agProdChange>
                        </period>
                        <period year="2025">
                            <agProdChange>0.005353</agProdChange>
                        </period>
                        <period year="2030">
                            <agProdChange>0.006797</agProdChange>
                        </period>
                        <period year="2035">
                            <agProdChange>-0.002286</agProdChange>
                        </period>
                        <period year="2040">
                            <agProdChange>0.003609</agProdChange>
                        </period>
                        <period year="2045">
                            <agProdChange>-0.002232</agProdChange>
                        </period>
                        <period year="2050">
                            <agProdChange>0.009919</agProdChange>
                        </period>
                        <period year="2055">
                            <agProdChange>0.001811</agProdChange>
                        </period>
                        <period year="2060">
                            <agProdChange>0.003608</agProdChange>
                        </period>
                        <period year="2065">
                            <agProdChange>0.000757</agProdChange>
                        </period>
                        <period year="2070">
                            <agProdChange>-0.004612</agProdChange>
                        </period>
                        <period year="2075">
                            <agProdChange>0.006292</agProdChange>
                        </period>
                        <period year="2080">
                            <agProdChange>-0.007301</agProdChange>
                        </period>
                        <period year="2085">
                            <agProdChange>-0.004337</agProdChange>
                        </period>
                        <period year="2090">
                            <agProdChange>-0.001312</agProdChange>
                        </period>
                        <period year="2095">
                            <agProdChange>-0.004402</agProdChange>
                        </period>
                        <period year="2100">
                            <agProdChange>0.002971</agProdChange>
                        </period>
                    </AgProductionTechnology>
                    <AgProductionTechnology name="Root_Tuber_UsaPacNW_IRR_lo">
                        <period year="2015">
                            <agProdChange>0.004649</agProdChange>
                        </period>
                        <period year="2020">
                            <agProdChange>0.000209</agProdChange>
                        </period>
                        <period year="2025">
                            <agProdChange>0.005353</agProdChange>
                        </period>
                        <period year="2030">
                            <agProdChange>0.006797</agProdChange>
                        </period>
                        <period year="2035">
                            <agProdChange>-0.002286</agProdChange>
                        </period>
                        <period year="2040">
                            <agProdChange>0.003609</agProdChange>
                        </period>
                        <period year="2045">
                            <agProdChange>-0.002232</agProdChange>
                        </period>
                        <period year="2050">
                            <agProdChange>0.009919</agProdChange>
                        </period>
                        <period year="2055">
                            <agProdChange>0.001811</agProdChange>
                        </period>
                        <period year="2060">
                            <agProdChange>0.003608</agProdChange>
                        </period>
                        <period year="2065">
                            <agProdChange>0.000757</agProdChange>
                        </period>
                        <period year="2070">
                            <agProdChange>-0.004612</agProdChange>
                        </period>
                        <period year="2075">
                            <agProdChange>0.006292</agProdChange>
                        </period>
                        <period year="2080">
                            <agProdChange>-0.007301</agProdChange>
                        </period>
                        <period year="2085">
                            <agProdChange>-0.004337</agProdChange>
                        </period>
                        <period year="2090">
                            <agProdChange>-0.001312</agProdChange>
                        </period>
                        <period year="2095">
                            <agProdChange>-0.004402</agProdChange>
                        </period>
                        <period year="2100">
                            <agProdChange>0.002971</agProdChange>
                        </period>
                    </AgProductionTechnology>
                    <AgProductionTechnology name="Root_Tuber_UsaPacNW_RFD_hi">
                        <period year="2015">
                            <agProdChange>0.003736</agProdChange>
                        </period>
                        <period year="2020">
                            <agProdChange>-0.009342</agProdChange>
                        </period>
                        <period year="2025">
                            <agProdChange>0.022005</agProdChange>
                        </period>
                        <period year="2030">
                            <agProdChange>0.01176</agProdChange>
                        </period>
                        <period year="2035">
                            <agProdChange>-0.003408</agProdChange>
                        </period>
                        <period year="2040">
                            <agProdChange>0.011308</agProdChange>
                        </period>
                        <period year="2045">
                            <agProdChange>0.001127</agProdChange>
                        </period>
                        <period year="2050">
                            <agProdChange>0.0018</agProdChange>
                        </period>
                        <period year="2055">
                            <agProdChange>0.002</agProdChange>
                        </period>
                        <period year="2060">
                            <agProdChange>0.002</agProdChange>
                        </period>
                        <period year="2065">
                            <agProdChange>0.002</agProdChange>
                        </period>
                        <period year="2070">
                            <agProdChange>0.0018</agProdChange>
                        </period>
                        <period year="2075">
                            <agProdChange>0.0017</agProdChange>
                        </period>
                        <period year="2080">
                            <agProdChange>0.0015</agProdChange>
                        </period>
                        <period year="2085">
                            <agProdChange>0.0013</agProdChange>
                        </period>
                        <period year="2090">
                            <agProdChange>0.0012</agProdChange>
                        </period>
                        <period year="2095">
                            <agProdChange>0.001</agProdChange>
                        </period>
                        <period year="2100">
                            <agProdChange>0.001</agProdChange>
                        </period>
                    </AgProductionTechnology>
                    <AgProductionTechnology name="Root_Tuber_UsaPacNW_RFD_lo">
                        <period year="2015">
                            <agProdChange>0.003736</agProdChange>
                        </period>
                        <period year="2020">
                            <agProdChange>-0.009342</agProdChange>
                        </period>
                        <period year="2025">
                            <agProdChange>0.022005</agProdChange>
                        </period>
                        <period year="2030">
                            <agProdChange>0.01176</agProdChange>
                        </period>
                        <period year="2035">
                            <agProdChange>-0.003408</agProdChange>
                        </period>
                        <period year="2040">
                            <agProdChange>0.011308</agProdChange>
                        </period>
                        <period year="2045">
                            <agProdChange>0.001127</agProdChange>
                        </period>
                        <period year="2050">
                            <agProdChange>0.0018</agProdChange>
                        </period>
                        <period year="2055">
                            <agProdChange>0.002</agProdChange>
                        </period>
                        <period year="2060">
                            <agProdChange>0.002</agProdChange>
                        </period>
                        <period year="2065">
                            <agProdChange>0.002</agProdChange>
                        </period>
                        <period year="2070">
                            <agProdChange>0.0018</agProdChange>
                        </period>
                        <period year="2075">
                            <agProdChange>0.0017</agProdChange>
                        </period>
                        <period year="2080">
                            <agProdChange>0.0015</agProdChange>
                        </period>
                        <period year="2085">
                            <agProdChange>0.0013</agProdChange>
                        </period>
                        <period year="2090">
                            <agProdChange>0.0012</agProdChange>
                        </period>
                        <period year="2095">
                            <agProdChange>0.001</agProdChange>
                        </period>
                        <period year="2100">
                            <agProdChange>0.001</agProdChange>
                        </period>
                    </AgProductionTechnology>
                </AgSupplySubsector>
                <AgSupplySubsector name="Root_Tuber_TennR">
                    <AgProductionTechnology name="Root_Tuber_TennR_IRR_hi">
                        <period year="2015">
                            <agProdChange>-0.004467</agProdChange>
                        </period>
                        <period year="2020">
                            <agProdChange>0.0025</agProdChange>
                        </period>
                        <period year="2025">
                            <agProdChange>0.006481</agProdChange>
                        </period>
                        <period year="2030">
                            <agProdChange>0.00194</agProdChange>
                        </period>
                        <period year="2035">
                            <agProdChange>0.007345</agProdChange>
                        </period>
                        <period year="2040">
                            <agProdChange>-0.007062</agProdChange>
                        </period>
                        <period year="2045">
                            <agProdChange>-0.002737</agProdChange>
                        </period>
                        <period year="2050">
                            <agProdChange>-0.004181</agProdChange>
                        </period>
                        <period year="2055">
                            <agProdChange>-0.011283</agProdChange>
                        </period>
                        <period year="2060">
                            <agProdChange>-0.01155</agProdChange>
                        </period>
                        <period year="2065">
                            <agProdChange>-0.016515</agProdChange>
                        </period>
                        <period year="2070">
                            <agProdChange>-0.008759</agProdChange>
                        </period>
                        <period year="2075">
                            <agProdChange>0.002512</agProdChange>
                        </period>
                        <period year="2080">
                            <agProdChange>-0.020729</agProdChange>
                        </period>
                        <period year="2085">
                            <agProdChange>-0.017931</agProdChange>
                        </period>
                        <period year="2090">
                            <agProdChange>-0.000954</agProdChange>
                        </period>
                        <period year="2095">
                            <agProdChange>-0.004412</agProdChange>
                        </period>
                        <period year="2100">
                            <agProdChange>-0.015317</agProdChange>
                        </period>
                    </AgProductionTechnology>
                    <AgProductionTechnology name="Root_Tuber_TennR_IRR_lo">
                        <period year="2015">
                            <agProdChange>-0.004467</agProdChange>
                        </period>
                        <period year="2020">
                            <agProdChange>0.0025</agProdChange>
                        </period>
                        <period year="2025">
                            <agProdChange>0.006481</agProdChange>
                        </period>
                        <period year="2030">
                            <agProdChange>0.00194</agProdChange>
                        </period>
                        <period year="2035">
                            <agProdChange>0.007345</agProdChange>
                        </period>
                        <period year="2040">
                            <agProdChange>-0.007062</agProdChange>
                        </period>
                        <period year="2045">
                            <agProdChange>-0.002737</agProdChange>
                        </period>
                        <period year="2050">
                            <agProdChange>-0.004181</agProdChange>
                        </period>
                        <period year="2055">
                            <agProdChange>-0.011283</agProdChange>
                        </period>
                        <period year="2060">
                            <agProdChange>-0.01155</agProdChange>
                        </period>
                        <period year="2065">
                            <agProdChange>-0.016515</agProdChange>
                        </period>
                        <period year="2070">
                            <agProdChange>-0.008759</agProdChange>
                        </period>
                        <period year="2075">
                            <agProdChange>0.002512</agProdChange>
                        </period>
                        <period year="2080">
                            <agProdChange>-0.020729</agProdChange>
                        </period>
                        <period year="2085">
                            <agProdChange>-0.017931</agProdChange>
                        </period>
                        <period year="2090">
                            <agProdChange>-0.000954</agProdChange>
                        </period>
                        <period year="2095">
                            <agProdChange>-0.004412</agProdChange>
                        </period>
                        <period year="2100">
                            <agProdChange>-0.015317</agProdChange>
                        </period>
                    </AgProductionTechnology>
                    <AgProductionTechnology name="Root_Tuber_TennR_RFD_hi">
                        <period year="2015">
                            <agProdChange>-0.013777</agProdChange>
                        </period>
                        <period year="2020">
                            <agProdChange>0.006046</agProdChange>
                        </period>
                        <period year="2025">
                            <agProdChange>0.010937</agProdChange>
                        </period>
                        <period year="2030">
                            <agProdChange>0.009367</agProdChange>
                        </period>
                        <period year="2035">
                            <agProdChange>0.014315</agProdChange>
                        </period>
                        <period year="2040">
                            <agProdChange>-0.006969</agProdChange>
                        </period>
                        <period year="2045">
                            <agProdChange>-7.2e-05</agProdChange>
                        </period>
                        <period year="2050">
                            <agProdChange>-0.005909</agProdChange>
                        </period>
                        <period year="2055">
                            <agProdChange>-0.006112</agProdChange>
                        </period>
                        <period year="2060">
                            <agProdChange>-0.009542</agProdChange>
                        </period>
                        <period year="2065">
                            <agProdChange>-0.013676</agProdChange>
                        </period>
                        <period year="2070">
                            <agProdChange>-0.010585</agProdChange>
                        </period>
                        <period year="2075">
                            <agProdChange>0.016255</agProdChange>
                        </period>
                        <period year="2080">
                            <agProdChange>-0.013871</agProdChange>
                        </period>
                        <period year="2085">
                            <agProdChange>-0.007404</agProdChange>
                        </period>
                        <period year="2090">
                            <agProdChange>0.002891</agProdChange>
                        </period>
                        <period year="2095">
                            <agProdChange>0.003163</agProdChange>
                        </period>
                        <period year="2100">
                            <agProdChange>-0.013395</agProdChange>
                        </period>
                    </AgProductionTechnology>
                    <AgProductionTechnology name="Root_Tuber_TennR_RFD_lo">
                        <period year="2015">
                            <agProdChange>-0.013777</agProdChange>
                        </period>
                        <period year="2020">
                            <agProdChange>0.006046</agProdChange>
                        </period>
                        <period year="2025">
                            <agProdChange>0.010937</agProdChange>
                        </period>
                        <period year="2030">
                            <agProdChange>0.009367</agProdChange>
                        </period>
                        <period year="2035">
                            <agProdChange>0.014315</agProdChange>
                        </period>
                        <period year="2040">
                            <agProdChange>-0.006969</agProdChange>
                        </period>
                        <period year="2045">
                            <agProdChange>-7.2e-05</agProdChange>
                        </period>
                        <period year="2050">
                            <agProdChange>-0.005909</agProdChange>
                        </period>
                        <period year="2055">
                            <agProdChange>-0.006112</agProdChange>
                        </period>
                        <period year="2060">
                            <agProdChange>-0.009542</agProdChange>
                        </period>
                        <period year="2065">
                            <agProdChange>-0.013676</agProdChange>
                        </period>
                        <period year="2070">
                            <agProdChange>-0.010585</agProdChange>
                        </period>
                        <period year="2075">
                            <agProdChange>0.016255</agProdChange>
                        </period>
                        <period year="2080">
                            <agProdChange>-0.013871</agProdChange>
                        </period>
                        <period year="2085">
                            <agProdChange>-0.007404</agProdChange>
                        </period>
                        <period year="2090">
                            <agProdChange>0.002891</agProdChange>
                        </period>
                        <period year="2095">
                            <agProdChange>0.003163</agProdChange>
                        </period>
                        <period year="2100">
                            <agProdChange>-0.013395</agProdChange>
                        </period>
                    </AgProductionTechnology>
                </AgSupplySubsector>
                <AgSupplySubsector name="Root_Tuber_RioGrande">
                    <AgProductionTechnology name="Root_Tuber_RioGrande_IRR_hi">
                        <period year="2015">
                            <agProdChange>-0.00218</agProdChange>
                        </period>
                        <period year="2020">
                            <agProdChange>-0.0018</agProdChange>
                        </period>
                        <period year="2025">
                            <agProdChange>0.003158</agProdChange>
                        </period>
                        <period year="2030">
                            <agProdChange>-4e-06</agProdChange>
                        </period>
                        <period year="2035">
                            <agProdChange>0.002389</agProdChange>
                        </period>
                        <period year="2040">
                            <agProdChange>0.000293</agProdChange>
                        </period>
                        <period year="2045">
                            <agProdChange>-0.002697</agProdChange>
                        </period>
                        <period year="2050">
                            <agProdChange>0.002071</agProdChange>
                        </period>
                        <period year="2055">
                            <agProdChange>-0.007802</agProdChange>
                        </period>
                        <period year="2060">
                            <agProdChange>0.001818</agProdChange>
                        </period>
                        <period year="2065">
                            <agProdChange>-0.008297</agProdChange>
                        </period>
                        <period year="2070">
                            <agProdChange>-0.003655</agProdChange>
                        </period>
                        <period year="2075">
                            <agProdChange>-0.00364</agProdChange>
                        </period>
                        <period year="2080">
                            <agProdChange>-0.005266</agProdChange>
                        </period>
                        <period year="2085">
                            <agProdChange>-0.015432</agProdChange>
                        </period>
                        <period year="2090">
                            <agProdChange>9e-04</agProdChange>
                        </period>
                        <period year="2095">
                            <agProdChange>-0.008152</agProdChange>
                        </period>
                        <period year="2100">
                            <agProdChange>-0.00341</agProdChange>
                        </period>
                    </AgProductionTechnology>
                    <AgProductionTechnology name="Root_Tuber_RioGrande_IRR_lo">
                        <period year="2015">
                            <agProdChange>-0.00218</agProdChange>
                        </period>
                        <period year="2020">
                            <agProdChange>-0.0018</agProdChange>
                        </period>
                        <period year="2025">
                            <agProdChange>0.003158</agProdChange>
                        </period>
                        <period year="2030">
                            <agProdChange>-4e-06</agProdChange>
                        </period>
                        <period year="2035">
                            <agProdChange>0.002389</agProdChange>
                        </period>
                        <period year="2040">
                            <agProdChange>0.000293</agProdChange>
                        </period>
                        <period year="2045">
                            <agProdChange>-0.002697</agProdChange>
                        </period>
                        <period year="2050">
                            <agProdChange>0.002071</agProdChange>
                        </period>
                        <period year="2055">
                            <agProdChange>-0.007802</agProdChange>
                        </period>
                        <period year="2060">
                            <agProdChange>0.001818</agProdChange>
                        </period>
                        <period year="2065">
                            <agProdChange>-0.008297</agProdChange>
                        </period>
                        <period year="2070">
                            <agProdChange>-0.003655</agProdChange>
                        </period>
                        <period year="2075">
                            <agProdChange>-0.00364</agProdChange>
                        </period>
                        <period year="2080">
                            <agProdChange>-0.005266</agProdChange>
                        </period>
                        <period year="2085">
                            <agProdChange>-0.015432</agProdChange>
                        </period>
                        <period year="2090">
                            <agProdChange>9e-04</agProdChange>
                        </period>
                        <period year="2095">
                            <agProdChange>-0.008152</agProdChange>
                        </period>
                        <period year="2100">
                            <agProdChange>-0.00341</agProdChange>
                        </period>
                    </AgProductionTechnology>
                    <AgProductionTechnology name="Root_Tuber_RioGrande_RFD_hi">
                        <period year="2015">
                            <agProdChange>-0.008896</agProdChange>
                        </period>
                        <period year="2020">
                            <agProdChange>-0.002955</agProdChange>
                        </period>
                        <period year="2025">
                            <agProdChange>-0.003826</agProdChange>
                        </period>
                        <period year="2030">
                            <agProdChange>0.00439</agProdChange>
                        </period>
                        <period year="2035">
                            <agProdChange>0.003664</agProdChange>
                        </period>
                        <period year="2040">
                            <agProdChange>0.001437</agProdChange>
                        </period>
                        <period year="2045">
                            <agProdChange>-0.002451</agProdChange>
                        </period>
                        <period year="2050">
                            <agProdChange>0.003223</agProdChange>
                        </period>
                        <period year="2055">
                            <agProdChange>-0.014919</agProdChange>
                        </period>
                        <period year="2060">
                            <agProdChange>0.005485</agProdChange>
                        </period>
                        <period year="2065">
                            <agProdChange>-0.013102</agProdChange>
                        </period>
                        <period year="2070">
                            <agProdChange>-0.011135</agProdChange>
                        </period>
                        <period year="2075">
                            <agProdChange>-0.009102</agProdChange>
                        </period>
                        <period year="2080">
                            <agProdChange>-0.01055</agProdChange>
                        </period>
                        <period year="2085">
                            <agProdChange>-0.027191</agProdChange>
                        </period>
                        <period year="2090">
                            <agProdChange>0.015001</agProdChange>
                        </period>
                        <period year="2095">
                            <agProdChange>-0.008426</agProdChange>
                        </period>
                        <period year="2100">
                            <agProdChange>0.004433</agProdChange>
                        </period>
                    </AgProductionTechnology>
                    <AgProductionTechnology name="Root_Tuber_RioGrande_RFD_lo">
                        <period year="2015">
                            <agProdChange>-0.008896</agProdChange>
                        </period>
                        <period year="2020">
                            <agProdChange>-0.002955</agProdChange>
                        </period>
                        <period year="2025">
                            <agProdChange>-0.003826</agProdChange>
                        </period>
                        <period year="2030">
                            <agProdChange>0.00439</agProdChange>
                        </period>
                        <period year="2035">
                            <agProdChange>0.003664</agProdChange>
                        </period>
                        <period year="2040">
                            <agProdChange>0.001437</agProdChange>
                        </period>
                        <period year="2045">
                            <agProdChange>-0.002451</agProdChange>
                        </period>
                        <period year="2050">
                            <agProdChange>0.003223</agProdChange>
                        </period>
                        <period year="2055">
                            <agProdChange>-0.014919</agProdChange>
                        </period>
                        <period year="2060">
                            <agProdChange>0.005485</agProdChange>
                        </period>
                        <period year="2065">
                            <agProdChange>-0.013102</agProdChange>
                        </period>
                        <period year="2070">
                            <agProdChange>-0.011135</agProdChange>
                        </period>
                        <period year="2075">
                            <agProdChange>-0.009102</agProdChange>
                        </period>
                        <period year="2080">
                            <agProdChange>-0.01055</agProdChange>
                        </period>
                        <period year="2085">
                            <agProdChange>-0.027191</agProdChange>
                        </period>
                        <period year="2090">
                            <agProdChange>0.015001</agProdChange>
                        </period>
                        <period year="2095">
                            <agProdChange>-0.008426</agProdChange>
                        </period>
                        <period year="2100">
                            <agProdChange>0.004433</agProdChange>
                        </period>
                    </AgProductionTechnology>
                </AgSupplySubsector>
                <AgSupplySubsector name="Root_Tuber_UsaCstNE">
                    <AgProductionTechnology name="Root_Tuber_UsaCstNE_IRR_hi">
                        <period year="2015">
                            <agProdChange>-0.000423</agProdChange>
                        </period>
                        <period year="2020">
                            <agProdChange>0.003022</agProdChange>
                        </period>
                        <period year="2025">
                            <agProdChange>0.001604</agProdChange>
                        </period>
                        <period year="2030">
                            <agProdChange>0.001837</agProdChange>
                        </period>
                        <period year="2035">
                            <agProdChange>0.004881</agProdChange>
                        </period>
                        <period year="2040">
                            <agProdChange>0.004955</agProdChange>
                        </period>
                        <period year="2045">
                            <agProdChange>0.008411</agProdChange>
                        </period>
                        <period year="2050">
                            <agProdChange>0.007122</agProdChange>
                        </period>
                        <period year="2055">
                            <agProdChange>0.008108</agProdChange>
                        </period>
                        <period year="2060">
                            <agProdChange>0.009055</agProdChange>
                        </period>
                        <period year="2065">
                            <agProdChange>0.005924</agProdChange>
                        </period>
                        <period year="2070">
                            <agProdChange>0.003362</agProdChange>
                        </period>
                        <period year="2075">
                            <agProdChange>0.0017</agProdChange>
                        </period>
                        <period year="2080">
                            <agProdChange>0.0015</agProdChange>
                        </period>
                        <period year="2085">
                            <agProdChange>0.0013</agProdChange>
                        </period>
                        <period year="2090">
                            <agProdChange>0.0012</agProdChange>
                        </period>
                        <period year="2095">
                            <agProdChange>0.001</agProdChange>
                        </period>
                        <period year="2100">
                            <agProdChange>0.001</agProdChange>
                        </period>
                    </AgProductionTechnology>
                    <AgProductionTechnology name="Root_Tuber_UsaCstNE_IRR_lo">
                        <period year="2015">
                            <agProdChange>-0.000423</agProdChange>
                        </period>
                        <period year="2020">
                            <agProdChange>0.003022</agProdChange>
                        </period>
                        <period year="2025">
                            <agProdChange>0.001604</agProdChange>
                        </period>
                        <period year="2030">
                            <agProdChange>0.001837</agProdChange>
                        </period>
                        <period year="2035">
                            <agProdChange>0.004881</agProdChange>
                        </period>
                        <period year="2040">
                            <agProdChange>0.004955</agProdChange>
                        </period>
                        <period year="2045">
                            <agProdChange>0.008411</agProdChange>
                        </period>
                        <period year="2050">
                            <agProdChange>0.007122</agProdChange>
                        </period>
                        <period year="2055">
                            <agProdChange>0.008108</agProdChange>
                        </period>
                        <period year="2060">
                            <agProdChange>0.009055</agProdChange>
                        </period>
                        <period year="2065">
                            <agProdChange>0.005924</agProdChange>
                        </period>
                        <period year="2070">
                            <agProdChange>0.003362</agProdChange>
                        </period>
                        <period year="2075">
                            <agProdChange>0.0017</agProdChange>
                        </period>
                        <period year="2080">
                            <agProdChange>0.0015</agProdChange>
                        </period>
                        <period year="2085">
                            <agProdChange>0.0013</agProdChange>
                        </period>
                        <period year="2090">
                            <agProdChange>0.0012</agProdChange>
                        </period>
                        <period year="2095">
                            <agProdChange>0.001</agProdChange>
                        </period>
                        <period year="2100">
                            <agProdChange>0.001</agProdChange>
                        </period>
                    </AgProductionTechnology>
                    <AgProductionTechnology name="Root_Tuber_UsaCstNE_RFD_hi">
                        <period year="2015">
                            <agProdChange>0.0019</agProdChange>
                        </period>
                        <period year="2020">
                            <agProdChange>0.0019</agProdChange>
                        </period>
                        <period year="2025">
                            <agProdChange>0.0019</agProdChange>
                        </period>
                        <period year="2030">
                            <agProdChange>0.0018</agProdChange>
                        </period>
                        <period year="2035">
                            <agProdChange>0.0019</agProdChange>
                        </period>
                        <period year="2040">
                            <agProdChange>0.0019</agProdChange>
                        </period>
                        <period year="2045">
                            <agProdChange>0.0019</agProdChange>
                        </period>
                        <period year="2050">
                            <agProdChange>0.0018</agProdChange>
                        </period>
                        <period year="2055">
                            <agProdChange>0.002</agProdChange>
                        </period>
                        <period year="2060">
                            <agProdChange>0.002</agProdChange>
                        </period>
                        <period year="2065">
                            <agProdChange>0.002</agProdChange>
                        </period>
                        <period year="2070">
                            <agProdChange>0.0018</agProdChange>
                        </period>
                        <period year="2075">
                            <agProdChange>0.0017</agProdChange>
                        </period>
                        <period year="2080">
                            <agProdChange>0.0015</agProdChange>
                        </period>
                        <period year="2085">
                            <agProdChange>0.0013</agProdChange>
                        </period>
                        <period year="2090">
                            <agProdChange>0.0012</agProdChange>
                        </period>
                        <period year="2095">
                            <agProdChange>0.001</agProdChange>
                        </period>
                        <period year="2100">
                            <agProdChange>0.001</agProdChange>
                        </period>
                    </AgProductionTechnology>
                    <AgProductionTechnology name="Root_Tuber_UsaCstNE_RFD_lo">
                        <period year="2015">
                            <agProdChange>0.0019</agProdChange>
                        </period>
                        <period year="2020">
                            <agProdChange>0.0019</agProdChange>
                        </period>
                        <period year="2025">
                            <agProdChange>0.0019</agProdChange>
                        </period>
                        <period year="2030">
                            <agProdChange>0.0018</agProdChange>
                        </period>
                        <period year="2035">
                            <agProdChange>0.0019</agProdChange>
                        </period>
                        <period year="2040">
                            <agProdChange>0.0019</agProdChange>
                        </period>
                        <period year="2045">
                            <agProdChange>0.0019</agProdChange>
                        </period>
                        <period year="2050">
                            <agProdChange>0.0018</agProdChange>
                        </period>
                        <period year="2055">
                            <agProdChange>0.002</agProdChange>
                        </period>
                        <period year="2060">
                            <agProdChange>0.002</agProdChange>
                        </period>
                        <period year="2065">
                            <agProdChange>0.002</agProdChange>
                        </period>
                        <period year="2070">
                            <agProdChange>0.0018</agProdChange>
                        </period>
                        <period year="2075">
                            <agProdChange>0.0017</agProdChange>
                        </period>
                        <period year="2080">
                            <agProdChange>0.0015</agProdChange>
                        </period>
                        <period year="2085">
                            <agProdChange>0.0013</agProdChange>
                        </period>
                        <period year="2090">
                            <agProdChange>0.0012</agProdChange>
                        </period>
                        <period year="2095">
                            <agProdChange>0.001</agProdChange>
                        </period>
                        <period year="2100">
                            <agProdChange>0.001</agProdChange>
                        </period>
                    </AgProductionTechnology>
                </AgSupplySubsector>
                <AgSupplySubsector name="Root_Tuber_UsaCstE">
                    <AgProductionTechnology name="Root_Tuber_UsaCstE_IRR_hi">
                        <period year="2015">
                            <agProdChange>-0.016728</agProdChange>
                        </period>
                        <period year="2020">
                            <agProdChange>-0.003369</agProdChange>
                        </period>
                        <period year="2025">
                            <agProdChange>0.010699</agProdChange>
                        </period>
                        <period year="2030">
                            <agProdChange>0.000625</agProdChange>
                        </period>
                        <period year="2035">
                            <agProdChange>-0.002975</agProdChange>
                        </period>
                        <period year="2040">
                            <agProdChange>-0.001392</agProdChange>
                        </period>
                        <period year="2045">
                            <agProdChange>5.3e-05</agProdChange>
                        </period>
                        <period year="2050">
                            <agProdChange>-0.002123</agProdChange>
                        </period>
                        <period year="2055">
                            <agProdChange>-0.004794</agProdChange>
                        </period>
                        <period year="2060">
                            <agProdChange>-0.001076</agProdChange>
                        </period>
                        <period year="2065">
                            <agProdChange>0.000825</agProdChange>
                        </period>
                        <period year="2070">
                            <agProdChange>0.001277</agProdChange>
                        </period>
                        <period year="2075">
                            <agProdChange>-0.002621</agProdChange>
                        </period>
                        <period year="2080">
                            <agProdChange>-0.003032</agProdChange>
                        </period>
                        <period year="2085">
                            <agProdChange>-0.006266</agProdChange>
                        </period>
                        <period year="2090">
                            <agProdChange>-0.006234</agProdChange>
                        </period>
                        <period year="2095">
                            <agProdChange>-0.019051</agProdChange>
                        </period>
                        <period year="2100">
                            <agProdChange>-0.018109</agProdChange>
                        </period>
                    </AgProductionTechnology>
                    <AgProductionTechnology name="Root_Tuber_UsaCstE_IRR_lo">
                        <period year="2015">
                            <agProdChange>-0.016728</agProdChange>
                        </period>
                        <period year="2020">
                            <agProdChange>-0.003369</agProdChange>
                        </period>
                        <period year="2025">
                            <agProdChange>0.010699</agProdChange>
                        </period>
                        <period year="2030">
                            <agProdChange>0.000625</agProdChange>
                        </period>
                        <period year="2035">
                            <agProdChange>-0.002975</agProdChange>
                        </period>
                        <period year="2040">
                            <agProdChange>-0.001392</agProdChange>
                        </period>
                        <period year="2045">
                            <agProdChange>5.3e-05</agProdChange>
                        </period>
                        <period year="2050">
                            <agProdChange>-0.002123</agProdChange>
                        </period>
                        <period year="2055">
                            <agProdChange>-0.004794</agProdChange>
                        </period>
                        <period year="2060">
                            <agProdChange>-0.001076</agProdChange>
                        </period>
                        <period year="2065">
                            <agProdChange>0.000825</agProdChange>
                        </period>
                        <period year="2070">
                            <agProdChange>0.001277</agProdChange>
                        </period>
                        <period year="2075">
                            <agProdChange>-0.002621</agProdChange>
                        </period>
                        <period year="2080">
                            <agProdChange>-0.003032</agProdChange>
                        </period>
                        <period year="2085">
                            <agProdChange>-0.006266</agProdChange>
                        </period>
                        <period year="2090">
                            <agProdChange>-0.006234</agProdChange>
                        </period>
                        <period year="2095">
                            <agProdChange>-0.019051</agProdChange>
                        </period>
                        <period year="2100">
                            <agProdChange>-0.018109</agProdChange>
                        </period>
                    </AgProductionTechnology>
                    <AgProductionTechnology name="Root_Tuber_UsaCstE_RFD_hi">
                        <period year="2015">
                            <agProdChange>-0.011928</agProdChange>
                        </period>
                        <period year="2020">
                            <agProdChange>-0.003327</agProdChange>
                        </period>
                        <period year="2025">
                            <agProdChange>0.007563</agProdChange>
                        </period>
                        <period year="2030">
                            <agProdChange>-0.00122</agProdChange>
                        </period>
                        <period year="2035">
                            <agProdChange>0.001276</agProdChange>
                        </period>
                        <period year="2040">
                            <agProdChange>-0.00437</agProdChange>
                        </period>
                        <period year="2045">
                            <agProdChange>0.001159</agProdChange>
                        </period>
                        <period year="2050">
                            <agProdChange>-0.002577</agProdChange>
                        </period>
                        <period year="2055">
                            <agProdChange>-0.00525</agProdChange>
                        </period>
                        <period year="2060">
                            <agProdChange>0.00037</agProdChange>
                        </period>
                        <period year="2065">
                            <agProdChange>-0.00122</agProdChange>
                        </period>
                        <period year="2070">
                            <agProdChange>0.000959</agProdChange>
                        </period>
                        <period year="2075">
                            <agProdChange>-0.002829</agProdChange>
                        </period>
                        <period year="2080">
                            <agProdChange>-0.004064</agProdChange>
                        </period>
                        <period year="2085">
                            <agProdChange>-0.00679</agProdChange>
                        </period>
                        <period year="2090">
                            <agProdChange>-0.000834</agProdChange>
                        </period>
                        <period year="2095">
                            <agProdChange>-0.014238</agProdChange>
                        </period>
                        <period year="2100">
                            <agProdChange>-0.019339</agProdChange>
                        </period>
                    </AgProductionTechnology>
                    <AgProductionTechnology name="Root_Tuber_UsaCstE_RFD_lo">
                        <period year="2015">
                            <agProdChange>-0.011928</agProdChange>
                        </period>
                        <period year="2020">
                            <agProdChange>-0.003327</agProdChange>
                        </period>
                        <period year="2025">
                            <agProdChange>0.007563</agProdChange>
                        </period>
                        <period year="2030">
                            <agProdChange>-0.00122</agProdChange>
                        </period>
                        <period year="2035">
                            <agProdChange>0.001276</agProdChange>
                        </period>
                        <period year="2040">
                            <agProdChange>-0.00437</agProdChange>
                        </period>
                        <period year="2045">
                            <agProdChange>0.001159</agProdChange>
                        </period>
                        <period year="2050">
                            <agProdChange>-0.002577</agProdChange>
                        </period>
                        <period year="2055">
                            <agProdChange>-0.00525</agProdChange>
                        </period>
                        <period year="2060">
                            <agProdChange>0.00037</agProdChange>
                        </period>
                        <period year="2065">
                            <agProdChange>-0.00122</agProdChange>
                        </period>
                        <period year="2070">
                            <agProdChange>0.000959</agProdChange>
                        </period>
                        <period year="2075">
                            <agProdChange>-0.002829</agProdChange>
                        </period>
                        <period year="2080">
                            <agProdChange>-0.004064</agProdChange>
                        </period>
                        <period year="2085">
                            <agProdChange>-0.00679</agProdChange>
                        </period>
                        <period year="2090">
                            <agProdChange>-0.000834</agProdChange>
                        </period>
                        <period year="2095">
                            <agProdChange>-0.014238</agProdChange>
                        </period>
                        <period year="2100">
                            <agProdChange>-0.019339</agProdChange>
                        </period>
                    </AgProductionTechnology>
                </AgSupplySubsector>
            </AgSupplySector>
            <AgSupplySector name="Corn">
                <AgSupplySubsector name="Corn_NelsonR">
                    <AgProductionTechnology name="Corn_NelsonR_IRR_hi">
                        <period year="2015">
                            <agProdChange>0.010046</agProdChange>
                        </period>
                        <period year="2020">
                            <agProdChange>0.007505</agProdChange>
                        </period>
                        <period year="2025">
                            <agProdChange>0.00535</agProdChange>
                        </period>
                        <period year="2030">
                            <agProdChange>0.011584</agProdChange>
                        </period>
                        <period year="2035">
                            <agProdChange>0.000178</agProdChange>
                        </period>
                        <period year="2040">
                            <agProdChange>0.007045</agProdChange>
                        </period>
                        <period year="2045">
                            <agProdChange>0.005246</agProdChange>
                        </period>
                        <period year="2050">
                            <agProdChange>0.005181</agProdChange>
                        </period>
                        <period year="2055">
                            <agProdChange>0.00218</agProdChange>
                        </period>
                        <period year="2060">
                            <agProdChange>0.005532</agProdChange>
                        </period>
                        <period year="2065">
                            <agProdChange>0.0025</agProdChange>
                        </period>
                        <period year="2070">
                            <agProdChange>0.0023</agProdChange>
                        </period>
                        <period year="2075">
                            <agProdChange>0.0022</agProdChange>
                        </period>
                        <period year="2080">
                            <agProdChange>0.002</agProdChange>
                        </period>
                        <period year="2085">
                            <agProdChange>0.0018</agProdChange>
                        </period>
                        <period year="2090">
                            <agProdChange>0.0017</agProdChange>
                        </period>
                        <period year="2095">
                            <agProdChange>0.0015</agProdChange>
                        </period>
                        <period year="2100">
                            <agProdChange>0.0013</agProdChange>
                        </period>
                    </AgProductionTechnology>
                    <AgProductionTechnology name="Corn_NelsonR_IRR_lo">
                        <period year="2015">
                            <agProdChange>0.010046</agProdChange>
                        </period>
                        <period year="2020">
                            <agProdChange>0.007505</agProdChange>
                        </period>
                        <period year="2025">
                            <agProdChange>0.00535</agProdChange>
                        </period>
                        <period year="2030">
                            <agProdChange>0.011584</agProdChange>
                        </period>
                        <period year="2035">
                            <agProdChange>0.000178</agProdChange>
                        </period>
                        <period year="2040">
                            <agProdChange>0.007045</agProdChange>
                        </period>
                        <period year="2045">
                            <agProdChange>0.005246</agProdChange>
                        </period>
                        <period year="2050">
                            <agProdChange>0.005181</agProdChange>
                        </period>
                        <period year="2055">
                            <agProdChange>0.00218</agProdChange>
                        </period>
                        <period year="2060">
                            <agProdChange>0.005532</agProdChange>
                        </period>
                        <period year="2065">
                            <agProdChange>0.0025</agProdChange>
                        </period>
                        <period year="2070">
                            <agProdChange>0.0023</agProdChange>
                        </period>
                        <period year="2075">
                            <agProdChange>0.0022</agProdChange>
                        </period>
                        <period year="2080">
                            <agProdChange>0.002</agProdChange>
                        </period>
                        <period year="2085">
                            <agProdChange>0.0018</agProdChange>
                        </period>
                        <period year="2090">
                            <agProdChange>0.0017</agProdChange>
                        </period>
                        <period year="2095">
                            <agProdChange>0.0015</agProdChange>
                        </period>
                        <period year="2100">
                            <agProdChange>0.0013</agProdChange>
                        </period>
                    </AgProductionTechnology>
                    <AgProductionTechnology name="Corn_NelsonR_RFD_hi">
                        <period year="2015">
                            <agProdChange>0.014476</agProdChange>
                        </period>
                        <period year="2020">
                            <agProdChange>0.016081</agProdChange>
                        </period>
                        <period year="2025">
                            <agProdChange>0.00696</agProdChange>
                        </period>
                        <period year="2030">
                            <agProdChange>0.020734</agProdChange>
                        </period>
                        <period year="2035">
                            <agProdChange>0.004791</agProdChange>
                        </period>
                        <period year="2040">
                            <agProdChange>0.006931</agProdChange>
                        </period>
                        <period year="2045">
                            <agProdChange>0.0039</agProdChange>
                        </period>
                        <period year="2050">
                            <agProdChange>0.0038</agProdChange>
                        </period>
                        <period year="2055">
                            <agProdChange>0.0025</agProdChange>
                        </period>
                        <period year="2060">
                            <agProdChange>0.0025</agProdChange>
                        </period>
                        <period year="2065">
                            <agProdChange>0.0025</agProdChange>
                        </period>
                        <period year="2070">
                            <agProdChange>0.0023</agProdChange>
                        </period>
                        <period year="2075">
                            <agProdChange>0.0022</agProdChange>
                        </period>
                        <period year="2080">
                            <agProdChange>0.002</agProdChange>
                        </period>
                        <period year="2085">
                            <agProdChange>0.0018</agProdChange>
                        </period>
                        <period year="2090">
                            <agProdChange>0.0017</agProdChange>
                        </period>
                        <period year="2095">
                            <agProdChange>0.0015</agProdChange>
                        </period>
                        <period year="2100">
                            <agProdChange>0.0013</agProdChange>
                        </period>
                    </AgProductionTechnology>
                    <AgProductionTechnology name="Corn_NelsonR_RFD_lo">
                        <period year="2015">
                            <agProdChange>0.014476</agProdChange>
                        </period>
                        <period year="2020">
                            <agProdChange>0.016081</agProdChange>
                        </period>
                        <period year="2025">
                            <agProdChange>0.00696</agProdChange>
                        </period>
                        <period year="2030">
                            <agProdChange>0.020734</agProdChange>
                        </period>
                        <period year="2035">
                            <agProdChange>0.004791</agProdChange>
                        </period>
                        <period year="2040">
                            <agProdChange>0.006931</agProdChange>
                        </period>
                        <period year="2045">
                            <agProdChange>0.0039</agProdChange>
                        </period>
                        <period year="2050">
                            <agProdChange>0.0038</agProdChange>
                        </period>
                        <period year="2055">
                            <agProdChange>0.0025</agProdChange>
                        </period>
                        <period year="2060">
                            <agProdChange>0.0025</agProdChange>
                        </period>
                        <period year="2065">
                            <agProdChange>0.0025</agProdChange>
                        </period>
                        <period year="2070">
                            <agProdChange>0.0023</agProdChange>
                        </period>
                        <period year="2075">
                            <agProdChange>0.0022</agProdChange>
                        </period>
                        <period year="2080">
                            <agProdChange>0.002</agProdChange>
                        </period>
                        <period year="2085">
                            <agProdChange>0.0018</agProdChange>
                        </period>
                        <period year="2090">
                            <agProdChange>0.0017</agProdChange>
                        </period>
                        <period year="2095">
                            <agProdChange>0.0015</agProdChange>
                        </period>
                        <period year="2100">
                            <agProdChange>0.0013</agProdChange>
                        </period>
                    </AgProductionTechnology>
                </AgSupplySubsector>
                <AgSupplySubsector name="Corn_FraserR">
                    <AgProductionTechnology name="Corn_FraserR_IRR_hi">
                        <period year="2015">
                            <agProdChange>0.018706</agProdChange>
                        </period>
                        <period year="2020">
                            <agProdChange>0.006049</agProdChange>
                        </period>
                        <period year="2025">
                            <agProdChange>0.005458</agProdChange>
                        </period>
                        <period year="2030">
                            <agProdChange>0.006754</agProdChange>
                        </period>
                        <period year="2035">
                            <agProdChange>0.007119</agProdChange>
                        </period>
                        <period year="2040">
                            <agProdChange>0.0031</agProdChange>
                        </period>
                        <period year="2045">
                            <agProdChange>0.003</agProdChange>
                        </period>
                        <period year="2050">
                            <agProdChange>0.003</agProdChange>
                        </period>
                        <period year="2055">
                            <agProdChange>0.0025</agProdChange>
                        </period>
                        <period year="2060">
                            <agProdChange>0.0025</agProdChange>
                        </period>
                        <period year="2065">
                            <agProdChange>0.0025</agProdChange>
                        </period>
                        <period year="2070">
                            <agProdChange>0.0023</agProdChange>
                        </period>
                        <period year="2075">
                            <agProdChange>0.0022</agProdChange>
                        </period>
                        <period year="2080">
                            <agProdChange>0.002</agProdChange>
                        </period>
                        <period year="2085">
                            <agProdChange>0.0018</agProdChange>
                        </period>
                        <period year="2090">
                            <agProdChange>0.0017</agProdChange>
                        </period>
                        <period year="2095">
                            <agProdChange>0.0015</agProdChange>
                        </period>
                        <period year="2100">
                            <agProdChange>0.0013</agProdChange>
                        </period>
                    </AgProductionTechnology>
                    <AgProductionTechnology name="Corn_FraserR_IRR_lo">
                        <period year="2015">
                            <agProdChange>0.018706</agProdChange>
                        </period>
                        <period year="2020">
                            <agProdChange>0.006049</agProdChange>
                        </period>
                        <period year="2025">
                            <agProdChange>0.005458</agProdChange>
                        </period>
                        <period year="2030">
                            <agProdChange>0.006754</agProdChange>
                        </period>
                        <period year="2035">
                            <agProdChange>0.007119</agProdChange>
                        </period>
                        <period year="2040">
                            <agProdChange>0.0031</agProdChange>
                        </period>
                        <period year="2045">
                            <agProdChange>0.003</agProdChange>
                        </period>
                        <period year="2050">
                            <agProdChange>0.003</agProdChange>
                        </period>
                        <period year="2055">
                            <agProdChange>0.0025</agProdChange>
                        </period>
                        <period year="2060">
                            <agProdChange>0.0025</agProdChange>
                        </period>
                        <period year="2065">
                            <agProdChange>0.0025</agProdChange>
                        </period>
                        <period year="2070">
                            <agProdChange>0.0023</agProdChange>
                        </period>
                        <period year="2075">
                            <agProdChange>0.0022</agProdChange>
                        </period>
                        <period year="2080">
                            <agProdChange>0.002</agProdChange>
                        </period>
                        <period year="2085">
                            <agProdChange>0.0018</agProdChange>
                        </period>
                        <period year="2090">
                            <agProdChange>0.0017</agProdChange>
                        </period>
                        <period year="2095">
                            <agProdChange>0.0015</agProdChange>
                        </period>
                        <period year="2100">
                            <agProdChange>0.0013</agProdChange>
                        </period>
                    </AgProductionTechnology>
                    <AgProductionTechnology name="Corn_FraserR_RFD_hi">
                        <period year="2015">
                            <agProdChange>0.030826</agProdChange>
                        </period>
                        <period year="2020">
                            <agProdChange>0.006948</agProdChange>
                        </period>
                        <period year="2025">
                            <agProdChange>0.006813</agProdChange>
                        </period>
                        <period year="2030">
                            <agProdChange>0.01372</agProdChange>
                        </period>
                        <period year="2035">
                            <agProdChange>-0.01012</agProdChange>
                        </period>
                        <period year="2040">
                            <agProdChange>0.004</agProdChange>
                        </period>
                        <period year="2045">
                            <agProdChange>0.017833</agProdChange>
                        </period>
                        <period year="2050">
                            <agProdChange>0.007722</agProdChange>
                        </period>
                        <period year="2055">
                            <agProdChange>-0.015072</agProdChange>
                        </period>
                        <period year="2060">
                            <agProdChange>0.0025</agProdChange>
                        </period>
                        <period year="2065">
                            <agProdChange>0.0025</agProdChange>
                        </period>
                        <period year="2070">
                            <agProdChange>0.0023</agProdChange>
                        </period>
                        <period year="2075">
                            <agProdChange>0.0022</agProdChange>
                        </period>
                        <period year="2080">
                            <agProdChange>0.002</agProdChange>
                        </period>
                        <period year="2085">
                            <agProdChange>0.017755</agProdChange>
                        </period>
                        <period year="2090">
                            <agProdChange>-0.004323</agProdChange>
                        </period>
                        <period year="2095">
                            <agProdChange>0.004744</agProdChange>
                        </period>
                        <period year="2100">
                            <agProdChange>-0.011637</agProdChange>
                        </period>
                    </AgProductionTechnology>
                    <AgProductionTechnology name="Corn_FraserR_RFD_lo">
                        <period year="2015">
                            <agProdChange>0.030826</agProdChange>
                        </period>
                        <period year="2020">
                            <agProdChange>0.006948</agProdChange>
                        </period>
                        <period year="2025">
                            <agProdChange>0.006813</agProdChange>
                        </period>
                        <period year="2030">
                            <agProdChange>0.01372</agProdChange>
                        </period>
                        <period year="2035">
                            <agProdChange>-0.01012</agProdChange>
                        </period>
                        <period year="2040">
                            <agProdChange>0.004</agProdChange>
                        </period>
                        <period year="2045">
                            <agProdChange>0.017833</agProdChange>
                        </period>
                        <period year="2050">
                            <agProdChange>0.007722</agProdChange>
                        </period>
                        <period year="2055">
                            <agProdChange>-0.015072</agProdChange>
                        </period>
                        <period year="2060">
                            <agProdChange>0.0025</agProdChange>
                        </period>
                        <period year="2065">
                            <agProdChange>0.0025</agProdChange>
                        </period>
                        <period year="2070">
                            <agProdChange>0.0023</agProdChange>
                        </period>
                        <period year="2075">
                            <agProdChange>0.0022</agProdChange>
                        </period>
                        <period year="2080">
                            <agProdChange>0.002</agProdChange>
                        </period>
                        <period year="2085">
                            <agProdChange>0.017755</agProdChange>
                        </period>
                        <period year="2090">
                            <agProdChange>-0.004323</agProdChange>
                        </period>
                        <period year="2095">
                            <agProdChange>0.004744</agProdChange>
                        </period>
                        <period year="2100">
                            <agProdChange>-0.011637</agProdChange>
                        </period>
                    </AgProductionTechnology>
                </AgSupplySubsector>
                <AgSupplySubsector name="Corn_MexCstNW">
                    <AgProductionTechnology name="Corn_MexCstNW_IRR_hi">
                        <period year="2015">
                            <agProdChange>0.004998</agProdChange>
                        </period>
                        <period year="2020">
                            <agProdChange>0.00517</agProdChange>
                        </period>
                        <period year="2025">
                            <agProdChange>0.001251</agProdChange>
                        </period>
                        <period year="2030">
                            <agProdChange>0.002521</agProdChange>
                        </period>
                        <period year="2035">
                            <agProdChange>0.004383</agProdChange>
                        </period>
                        <period year="2040">
                            <agProdChange>0.002553</agProdChange>
                        </period>
                        <period year="2045">
                            <agProdChange>0.001267</agProdChange>
                        </period>
                        <period year="2050">
                            <agProdChange>-0.003105</agProdChange>
                        </period>
                        <period year="2055">
                            <agProdChange>-0.002512</agProdChange>
                        </period>
                        <period year="2060">
                            <agProdChange>-0.000397</agProdChange>
                        </period>
                        <period year="2065">
                            <agProdChange>-0.007768</agProdChange>
                        </period>
                        <period year="2070">
                            <agProdChange>0.000602</agProdChange>
                        </period>
                        <period year="2075">
                            <agProdChange>-0.008556</agProdChange>
                        </period>
                        <period year="2080">
                            <agProdChange>-0.005413</agProdChange>
                        </period>
                        <period year="2085">
                            <agProdChange>-0.009086</agProdChange>
                        </period>
                        <period year="2090">
                            <agProdChange>-0.002059</agProdChange>
                        </period>
                        <period year="2095">
                            <agProdChange>-0.004548</agProdChange>
                        </period>
                        <period year="2100">
                            <agProdChange>-0.000161</agProdChange>
                        </period>
                    </AgProductionTechnology>
                    <AgProductionTechnology name="Corn_MexCstNW_IRR_lo">
                        <period year="2015">
                            <agProdChange>0.004998</agProdChange>
                        </period>
                        <period year="2020">
                            <agProdChange>0.00517</agProdChange>
                        </period>
                        <period year="2025">
                            <agProdChange>0.001251</agProdChange>
                        </period>
                        <period year="2030">
                            <agProdChange>0.002521</agProdChange>
                        </period>
                        <period year="2035">
                            <agProdChange>0.004383</agProdChange>
                        </period>
                        <period year="2040">
                            <agProdChange>0.002553</agProdChange>
                        </period>
                        <period year="2045">
                            <agProdChange>0.001267</agProdChange>
                        </period>
                        <period year="2050">
                            <agProdChange>-0.003105</agProdChange>
                        </period>
                        <period year="2055">
                            <agProdChange>-0.002512</agProdChange>
                        </period>
                        <period year="2060">
                            <agProdChange>-0.000397</agProdChange>
                        </period>
                        <period year="2065">
                            <agProdChange>-0.007768</agProdChange>
                        </period>
                        <period year="2070">
                            <agProdChange>0.000602</agProdChange>
                        </period>
                        <period year="2075">
                            <agProdChange>-0.008556</agProdChange>
                        </period>
                        <period year="2080">
                            <agProdChange>-0.005413</agProdChange>
                        </period>
                        <period year="2085">
                            <agProdChange>-0.009086</agProdChange>
                        </period>
                        <period year="2090">
                            <agProdChange>-0.002059</agProdChange>
                        </period>
                        <period year="2095">
                            <agProdChange>-0.004548</agProdChange>
                        </period>
                        <period year="2100">
                            <agProdChange>-0.000161</agProdChange>
                        </period>
                    </AgProductionTechnology>
                    <AgProductionTechnology name="Corn_MexCstNW_RFD_hi">
                        <period year="2015">
                            <agProdChange>0.005153</agProdChange>
                        </period>
                        <period year="2020">
                            <agProdChange>0.003308</agProdChange>
                        </period>
                        <period year="2025">
                            <agProdChange>-0.003129</agProdChange>
                        </period>
                        <period year="2030">
                            <agProdChange>0.001628</agProdChange>
                        </period>
                        <period year="2035">
                            <agProdChange>0.00697</agProdChange>
                        </period>
                        <period year="2040">
                            <agProdChange>0.002239</agProdChange>
                        </period>
                        <period year="2045">
                            <agProdChange>0.001662</agProdChange>
                        </period>
                        <period year="2050">
                            <agProdChange>-0.003222</agProdChange>
                        </period>
                        <period year="2055">
                            <agProdChange>-0.000824</agProdChange>
                        </period>
                        <period year="2060">
                            <agProdChange>0.000298</agProdChange>
                        </period>
                        <period year="2065">
                            <agProdChange>-0.009501</agProdChange>
                        </period>
                        <period year="2070">
                            <agProdChange>-0.00026</agProdChange>
                        </period>
                        <period year="2075">
                            <agProdChange>-0.0093</agProdChange>
                        </period>
                        <period year="2080">
                            <agProdChange>-0.005767</agProdChange>
                        </period>
                        <period year="2085">
                            <agProdChange>-0.012119</agProdChange>
                        </period>
                        <period year="2090">
                            <agProdChange>-0.00169</agProdChange>
                        </period>
                        <period year="2095">
                            <agProdChange>-1e-05</agProdChange>
                        </period>
                        <period year="2100">
                            <agProdChange>0.001527</agProdChange>
                        </period>
                    </AgProductionTechnology>
                    <AgProductionTechnology name="Corn_MexCstNW_RFD_lo">
                        <period year="2015">
                            <agProdChange>0.005153</agProdChange>
                        </period>
                        <period year="2020">
                            <agProdChange>0.003308</agProdChange>
                        </period>
                        <period year="2025">
                            <agProdChange>-0.003129</agProdChange>
                        </period>
                        <period year="2030">
                            <agProdChange>0.001628</agProdChange>
                        </period>
                        <period year="2035">
                            <agProdChange>0.00697</agProdChange>
                        </period>
                        <period year="2040">
                            <agProdChange>0.002239</agProdChange>
                        </period>
                        <period year="2045">
                            <agProdChange>0.001662</agProdChange>
                        </period>
                        <period year="2050">
                            <agProdChange>-0.003222</agProdChange>
                        </period>
                        <period year="2055">
                            <agProdChange>-0.000824</agProdChange>
                        </period>
                        <period year="2060">
                            <agProdChange>0.000298</agProdChange>
                        </period>
                        <period year="2065">
                            <agProdChange>-0.009501</agProdChange>
                        </period>
                        <period year="2070">
                            <agProdChange>-0.00026</agProdChange>
                        </period>
                        <period year="2075">
                            <agProdChange>-0.0093</agProdChange>
                        </period>
                        <period year="2080">
                            <agProdChange>-0.005767</agProdChange>
                        </period>
                        <period year="2085">
                            <agProdChange>-0.012119</agProdChange>
                        </period>
                        <period year="2090">
                            <agProdChange>-0.00169</agProdChange>
                        </period>
                        <period year="2095">
                            <agProdChange>-1e-05</agProdChange>
                        </period>
                        <period year="2100">
                            <agProdChange>0.001527</agProdChange>
                        </period>
                    </AgProductionTechnology>
                </AgSupplySubsector>
                <AgSupplySubsector name="Corn_Caribbean">
                    <AgProductionTechnology name="Corn_Caribbean_IRR_hi">
                        <period year="2015">
                            <agProdChange>0.001571</agProdChange>
                        </period>
                        <period year="2020">
                            <agProdChange>0.002344</agProdChange>
                        </period>
                        <period year="2025">
                            <agProdChange>0.002603</agProdChange>
                        </period>
                        <period year="2030">
                            <agProdChange>0.001602</agProdChange>
                        </period>
                        <period year="2035">
                            <agProdChange>0.000975</agProdChange>
                        </period>
                        <period year="2040">
                            <agProdChange>0.002987</agProdChange>
                        </period>
                        <period year="2045">
                            <agProdChange>0.001481</agProdChange>
                        </period>
                        <period year="2050">
                            <agProdChange>0.001417</agProdChange>
                        </period>
                        <period year="2055">
                            <agProdChange>0.002212</agProdChange>
                        </period>
                        <period year="2060">
                            <agProdChange>0.001071</agProdChange>
                        </period>
                        <period year="2065">
                            <agProdChange>-0.000679</agProdChange>
                        </period>
                        <period year="2070">
                            <agProdChange>0.001466</agProdChange>
                        </period>
                        <period year="2075">
                            <agProdChange>-0.001253</agProdChange>
                        </period>
                        <period year="2080">
                            <agProdChange>-0.003572</agProdChange>
                        </period>
                        <period year="2085">
                            <agProdChange>-0.003624</agProdChange>
                        </period>
                        <period year="2090">
                            <agProdChange>-0.002845</agProdChange>
                        </period>
                        <period year="2095">
                            <agProdChange>-0.001087</agProdChange>
                        </period>
                        <period year="2100">
                            <agProdChange>-0.001437</agProdChange>
                        </period>
                    </AgProductionTechnology>
                    <AgProductionTechnology name="Corn_Caribbean_IRR_lo">
                        <period year="2015">
                            <agProdChange>0.001571</agProdChange>
                        </period>
                        <period year="2020">
                            <agProdChange>0.002344</agProdChange>
                        </period>
                        <period year="2025">
                            <agProdChange>0.002603</agProdChange>
                        </period>
                        <period year="2030">
                            <agProdChange>0.001602</agProdChange>
                        </period>
                        <period year="2035">
                            <agProdChange>0.000975</agProdChange>
                        </period>
                        <period year="2040">
                            <agProdChange>0.002987</agProdChange>
                        </period>
                        <period year="2045">
                            <agProdChange>0.001481</agProdChange>
                        </period>
                        <period year="2050">
                            <agProdChange>0.001417</agProdChange>
                        </period>
                        <period year="2055">
                            <agProdChange>0.002212</agProdChange>
                        </period>
                        <period year="2060">
                            <agProdChange>0.001071</agProdChange>
                        </period>
                        <period year="2065">
                            <agProdChange>-0.000679</agProdChange>
                        </period>
                        <period year="2070">
                            <agProdChange>0.001466</agProdChange>
                        </period>
                        <period year="2075">
                            <agProdChange>-0.001253</agProdChange>
                        </period>
                        <period year="2080">
                            <agProdChange>-0.003572</agProdChange>
                        </period>
                        <period year="2085">
                            <agProdChange>-0.003624</agProdChange>
                        </period>
                        <period year="2090">
                            <agProdChange>-0.002845</agProdChange>
                        </period>
                        <period year="2095">
                            <agProdChange>-0.001087</agProdChange>
                        </period>
                        <period year="2100">
                            <agProdChange>-0.001437</agProdChange>
                        </period>
                    </AgProductionTechnology>
                    <AgProductionTechnology name="Corn_Caribbean_RFD_hi">
                        <period year="2015">
                            <agProdChange>0.010574</agProdChange>
                        </period>
                        <period year="2020">
                            <agProdChange>-0.002272</agProdChange>
                        </period>
                        <period year="2025">
                            <agProdChange>0.011348</agProdChange>
                        </period>
                        <period year="2030">
                            <agProdChange>-0.002897</agProdChange>
                        </period>
                        <period year="2035">
                            <agProdChange>-0.004004</agProdChange>
                        </period>
                        <period year="2040">
                            <agProdChange>0.00772</agProdChange>
                        </period>
                        <period year="2045">
                            <agProdChange>0.009123</agProdChange>
                        </period>
                        <period year="2050">
                            <agProdChange>0.006258</agProdChange>
                        </period>
                        <period year="2055">
                            <agProdChange>-0.006295</agProdChange>
                        </period>
                        <period year="2060">
                            <agProdChange>0.008683</agProdChange>
                        </period>
                        <period year="2065">
                            <agProdChange>0.005705</agProdChange>
                        </period>
                        <period year="2070">
                            <agProdChange>-0.003785</agProdChange>
                        </period>
                        <period year="2075">
                            <agProdChange>0.001652</agProdChange>
                        </period>
                        <period year="2080">
                            <agProdChange>-0.008961</agProdChange>
                        </period>
                        <period year="2085">
                            <agProdChange>0.003757</agProdChange>
                        </period>
                        <period year="2090">
                            <agProdChange>-0.003897</agProdChange>
                        </period>
                        <period year="2095">
                            <agProdChange>-0.003763</agProdChange>
                        </period>
                        <period year="2100">
                            <agProdChange>0.002716</agProdChange>
                        </period>
                    </AgProductionTechnology>
                    <AgProductionTechnology name="Corn_Caribbean_RFD_lo">
                        <period year="2015">
                            <agProdChange>0.010574</agProdChange>
                        </period>
                        <period year="2020">
                            <agProdChange>-0.002272</agProdChange>
                        </period>
                        <period year="2025">
                            <agProdChange>0.011348</agProdChange>
                        </period>
                        <period year="2030">
                            <agProdChange>-0.002897</agProdChange>
                        </period>
                        <period year="2035">
                            <agProdChange>-0.004004</agProdChange>
                        </period>
                        <period year="2040">
                            <agProdChange>0.00772</agProdChange>
                        </period>
                        <period year="2045">
                            <agProdChange>0.009123</agProdChange>
                        </period>
                        <period year="2050">
                            <agProdChange>0.006258</agProdChange>
                        </period>
                        <period year="2055">
                            <agProdChange>-0.006295</agProdChange>
                        </period>
                        <period year="2060">
                            <agProdChange>0.008683</agProdChange>
                        </period>
                        <period year="2065">
                            <agProdChange>0.005705</agProdChange>
                        </period>
                        <period year="2070">
                            <agProdChange>-0.003785</agProdChange>
                        </period>
                        <period year="2075">
                            <agProdChange>0.001652</agProdChange>
                        </period>
                        <period year="2080">
                            <agProdChange>-0.008961</agProdChange>
                        </period>
                        <period year="2085">
                            <agProdChange>0.003757</agProdChange>
                        </period>
                        <period year="2090">
                            <agProdChange>-0.003897</agProdChange>
                        </period>
                        <period year="2095">
                            <agProdChange>-0.003763</agProdChange>
                        </period>
                        <period year="2100">
                            <agProdChange>0.002716</agProdChange>
                        </period>
                    </AgProductionTechnology>
                </AgSupplySubsector>
                <AgSupplySubsector name="Corn_California">
                    <AgProductionTechnology name="Corn_California_IRR_hi">
                        <period year="2015">
                            <agProdChange>-0.000326</agProdChange>
                        </period>
                        <period year="2020">
                            <agProdChange>0.00769</agProdChange>
                        </period>
                        <period year="2025">
                            <agProdChange>0.004788</agProdChange>
                        </period>
                        <period year="2030">
                            <agProdChange>0.007238</agProdChange>
                        </period>
                        <period year="2035">
                            <agProdChange>0.002692</agProdChange>
                        </period>
                        <period year="2040">
                            <agProdChange>0.007193</agProdChange>
                        </period>
                        <period year="2045">
                            <agProdChange>0.002215</agProdChange>
                        </period>
                        <period year="2050">
                            <agProdChange>0.005818</agProdChange>
                        </period>
                        <period year="2055">
                            <agProdChange>-0.000622</agProdChange>
                        </period>
                        <period year="2060">
                            <agProdChange>0.002535</agProdChange>
                        </period>
                        <period year="2065">
                            <agProdChange>0.001048</agProdChange>
                        </period>
                        <period year="2070">
                            <agProdChange>0.000251</agProdChange>
                        </period>
                        <period year="2075">
                            <agProdChange>0.004301</agProdChange>
                        </period>
                        <period year="2080">
                            <agProdChange>-0.005985</agProdChange>
                        </period>
                        <period year="2085">
                            <agProdChange>-0.003311</agProdChange>
                        </period>
                        <period year="2090">
                            <agProdChange>0.000694</agProdChange>
                        </period>
                        <period year="2095">
                            <agProdChange>-0.000459</agProdChange>
                        </period>
                        <period year="2100">
                            <agProdChange>0.001223</agProdChange>
                        </period>
                    </AgProductionTechnology>
                    <AgProductionTechnology name="Corn_California_IRR_lo">
                        <period year="2015">
                            <agProdChange>-0.000326</agProdChange>
                        </period>
                        <period year="2020">
                            <agProdChange>0.00769</agProdChange>
                        </period>
                        <period year="2025">
                            <agProdChange>0.004788</agProdChange>
                        </period>
                        <period year="2030">
                            <agProdChange>0.007238</agProdChange>
                        </period>
                        <period year="2035">
                            <agProdChange>0.002692</agProdChange>
                        </period>
                        <period year="2040">
                            <agProdChange>0.007193</agProdChange>
                        </period>
                        <period year="2045">
                            <agProdChange>0.002215</agProdChange>
                        </period>
                        <period year="2050">
                            <agProdChange>0.005818</agProdChange>
                        </period>
                        <period year="2055">
                            <agProdChange>-0.000622</agProdChange>
                        </period>
                        <period year="2060">
                            <agProdChange>0.002535</agProdChange>
                        </period>
                        <period year="2065">
                            <agProdChange>0.001048</agProdChange>
                        </period>
                        <period year="2070">
                            <agProdChange>0.000251</agProdChange>
                        </period>
                        <period year="2075">
                            <agProdChange>0.004301</agProdChange>
                        </period>
                        <period year="2080">
                            <agProdChange>-0.005985</agProdChange>
                        </period>
                        <period year="2085">
                            <agProdChange>-0.003311</agProdChange>
                        </period>
                        <period year="2090">
                            <agProdChange>0.000694</agProdChange>
                        </period>
                        <period year="2095">
                            <agProdChange>-0.000459</agProdChange>
                        </period>
                        <period year="2100">
                            <agProdChange>0.001223</agProdChange>
                        </period>
                    </AgProductionTechnology>
                    <AgProductionTechnology name="Corn_California_RFD_hi">
                        <period year="2015">
                            <agProdChange>-0.005498</agProdChange>
                        </period>
                        <period year="2020">
                            <agProdChange>0.002594</agProdChange>
                        </period>
                        <period year="2025">
                            <agProdChange>0.012708</agProdChange>
                        </period>
                        <period year="2030">
                            <agProdChange>0.002495</agProdChange>
                        </period>
                        <period year="2035">
                            <agProdChange>0.001366</agProdChange>
                        </period>
                        <period year="2040">
                            <agProdChange>0.009791</agProdChange>
                        </period>
                        <period year="2045">
                            <agProdChange>0.009804</agProdChange>
                        </period>
                        <period year="2050">
                            <agProdChange>0.012907</agProdChange>
                        </period>
                        <period year="2055">
                            <agProdChange>-0.000878</agProdChange>
                        </period>
                        <period year="2060">
                            <agProdChange>0.008617</agProdChange>
                        </period>
                        <period year="2065">
                            <agProdChange>0.004064</agProdChange>
                        </period>
                        <period year="2070">
                            <agProdChange>0.002837</agProdChange>
                        </period>
                        <period year="2075">
                            <agProdChange>0.008425</agProdChange>
                        </period>
                        <period year="2080">
                            <agProdChange>0.001452</agProdChange>
                        </period>
                        <period year="2085">
                            <agProdChange>0.004246</agProdChange>
                        </period>
                        <period year="2090">
                            <agProdChange>0.000966</agProdChange>
                        </period>
                        <period year="2095">
                            <agProdChange>0.003796</agProdChange>
                        </period>
                        <period year="2100">
                            <agProdChange>0.014155</agProdChange>
                        </period>
                    </AgProductionTechnology>
                    <AgProductionTechnology name="Corn_California_RFD_lo">
                        <period year="2015">
                            <agProdChange>-0.005498</agProdChange>
                        </period>
                        <period year="2020">
                            <agProdChange>0.002594</agProdChange>
                        </period>
                        <period year="2025">
                            <agProdChange>0.012708</agProdChange>
                        </period>
                        <period year="2030">
                            <agProdChange>0.002495</agProdChange>
                        </period>
                        <period year="2035">
                            <agProdChange>0.001366</agProdChange>
                        </period>
                        <period year="2040">
                            <agProdChange>0.009791</agProdChange>
                        </period>
                        <period year="2045">
                            <agProdChange>0.009804</agProdChange>
                        </period>
                        <period year="2050">
                            <agProdChange>0.012907</agProdChange>
                        </period>
                        <period year="2055">
                            <agProdChange>-0.000878</agProdChange>
                        </period>
                        <period year="2060">
                            <agProdChange>0.008617</agProdChange>
                        </period>
                        <period year="2065">
                            <agProdChange>0.004064</agProdChange>
                        </period>
                        <period year="2070">
                            <agProdChange>0.002837</agProdChange>
                        </period>
                        <period year="2075">
                            <agProdChange>0.008425</agProdChange>
                        </period>
                        <period year="2080">
                            <agProdChange>0.001452</agProdChange>
                        </period>
                        <period year="2085">
                            <agProdChange>0.004246</agProdChange>
                        </period>
                        <period year="2090">
                            <agProdChange>0.000966</agProdChange>
                        </period>
                        <period year="2095">
                            <agProdChange>0.003796</agProdChange>
                        </period>
                        <period year="2100">
                            <agProdChange>0.014155</agProdChange>
                        </period>
                    </AgProductionTechnology>
                </AgSupplySubsector>
                <AgSupplySubsector name="Corn_MissppRN">
                    <AgProductionTechnology name="Corn_MissppRN_IRR_hi">
                        <period year="2015">
                            <agProdChange>0.000971</agProdChange>
                        </period>
                        <period year="2020">
                            <agProdChange>0.011361</agProdChange>
                        </period>
                        <period year="2025">
                            <agProdChange>0.008643</agProdChange>
                        </period>
                        <period year="2030">
                            <agProdChange>0.012668</agProdChange>
                        </period>
                        <period year="2035">
                            <agProdChange>0.005609</agProdChange>
                        </period>
                        <period year="2040">
                            <agProdChange>0.004786</agProdChange>
                        </period>
                        <period year="2045">
                            <agProdChange>0.005422</agProdChange>
                        </period>
                        <period year="2050">
                            <agProdChange>0.004872</agProdChange>
                        </period>
                        <period year="2055">
                            <agProdChange>-0.001666</agProdChange>
                        </period>
                        <period year="2060">
                            <agProdChange>-0.001409</agProdChange>
                        </period>
                        <period year="2065">
                            <agProdChange>0.002503</agProdChange>
                        </period>
                        <period year="2070">
                            <agProdChange>0.000892</agProdChange>
                        </period>
                        <period year="2075">
                            <agProdChange>0.00649</agProdChange>
                        </period>
                        <period year="2080">
                            <agProdChange>-0.00868</agProdChange>
                        </period>
                        <period year="2085">
                            <agProdChange>-0.002494</agProdChange>
                        </period>
                        <period year="2090">
                            <agProdChange>0.005841</agProdChange>
                        </period>
                        <period year="2095">
                            <agProdChange>0.001188</agProdChange>
                        </period>
                        <period year="2100">
                            <agProdChange>-0.006931</agProdChange>
                        </period>
                    </AgProductionTechnology>
                    <AgProductionTechnology name="Corn_MissppRN_IRR_lo">
                        <period year="2015">
                            <agProdChange>0.000971</agProdChange>
                        </period>
                        <period year="2020">
                            <agProdChange>0.011361</agProdChange>
                        </period>
                        <period year="2025">
                            <agProdChange>0.008643</agProdChange>
                        </period>
                        <period year="2030">
                            <agProdChange>0.012668</agProdChange>
                        </period>
                        <period year="2035">
                            <agProdChange>0.005609</agProdChange>
                        </period>
                        <period year="2040">
                            <agProdChange>0.004786</agProdChange>
                        </period>
                        <period year="2045">
                            <agProdChange>0.005422</agProdChange>
                        </period>
                        <period year="2050">
                            <agProdChange>0.004872</agProdChange>
                        </period>
                        <period year="2055">
                            <agProdChange>-0.001666</agProdChange>
                        </period>
                        <period year="2060">
                            <agProdChange>-0.001409</agProdChange>
                        </period>
                        <period year="2065">
                            <agProdChange>0.002503</agProdChange>
                        </period>
                        <period year="2070">
                            <agProdChange>0.000892</agProdChange>
                        </period>
                        <period year="2075">
                            <agProdChange>0.00649</agProdChange>
                        </period>
                        <period year="2080">
                            <agProdChange>-0.00868</agProdChange>
                        </period>
                        <period year="2085">
                            <agProdChange>-0.002494</agProdChange>
                        </period>
                        <period year="2090">
                            <agProdChange>0.005841</agProdChange>
                        </period>
                        <period year="2095">
                            <agProdChange>0.001188</agProdChange>
                        </period>
                        <period year="2100">
                            <agProdChange>-0.006931</agProdChange>
                        </period>
                    </AgProductionTechnology>
                    <AgProductionTechnology name="Corn_MissppRN_RFD_hi">
                        <period year="2015">
                            <agProdChange>0.002214</agProdChange>
                        </period>
                        <period year="2020">
                            <agProdChange>0.01973</agProdChange>
                        </period>
                        <period year="2025">
                            <agProdChange>0.012136</agProdChange>
                        </period>
                        <period year="2030">
                            <agProdChange>0.018219</agProdChange>
                        </period>
                        <period year="2035">
                            <agProdChange>0.005752</agProdChange>
                        </period>
                        <period year="2040">
                            <agProdChange>0.007352</agProdChange>
                        </period>
                        <period year="2045">
                            <agProdChange>0.005625</agProdChange>
                        </period>
                        <period year="2050">
                            <agProdChange>-0.007821</agProdChange>
                        </period>
                        <period year="2055">
                            <agProdChange>0.0025</agProdChange>
                        </period>
                        <period year="2060">
                            <agProdChange>0.010757</agProdChange>
                        </period>
                        <period year="2065">
                            <agProdChange>0.006089</agProdChange>
                        </period>
                        <period year="2070">
                            <agProdChange>0.000207</agProdChange>
                        </period>
                        <period year="2075">
                            <agProdChange>-0.00746</agProdChange>
                        </period>
                        <period year="2080">
                            <agProdChange>0.00883</agProdChange>
                        </period>
                        <period year="2085">
                            <agProdChange>-0.004503</agProdChange>
                        </period>
                        <period year="2090">
                            <agProdChange>0.00856</agProdChange>
                        </period>
                        <period year="2095">
                            <agProdChange>0.005091</agProdChange>
                        </period>
                        <period year="2100">
                            <agProdChange>-0.00954</agProdChange>
                        </period>
                    </AgProductionTechnology>
                    <AgProductionTechnology name="Corn_MissppRN_RFD_lo">
                        <period year="2015">
                            <agProdChange>0.002214</agProdChange>
                        </period>
                        <period year="2020">
                            <agProdChange>0.01973</agProdChange>
                        </period>
                        <period year="2025">
                            <agProdChange>0.012136</agProdChange>
                        </period>
                        <period year="2030">
                            <agProdChange>0.018219</agProdChange>
                        </period>
                        <period year="2035">
                            <agProdChange>0.005752</agProdChange>
                        </period>
                        <period year="2040">
                            <agProdChange>0.007352</agProdChange>
                        </period>
                        <period year="2045">
                            <agProdChange>0.005625</agProdChange>
                        </period>
                        <period year="2050">
                            <agProdChange>-0.007821</agProdChange>
                        </period>
                        <period year="2055">
                            <agProdChange>0.0025</agProdChange>
                        </period>
                        <period year="2060">
                            <agProdChange>0.010757</agProdChange>
                        </period>
                        <period year="2065">
                            <agProdChange>0.006089</agProdChange>
                        </period>
                        <period year="2070">
                            <agProdChange>0.000207</agProdChange>
                        </period>
                        <period year="2075">
                            <agProdChange>-0.00746</agProdChange>
                        </period>
                        <period year="2080">
                            <agProdChange>0.00883</agProdChange>
                        </period>
                        <period year="2085">
                            <agProdChange>-0.004503</agProdChange>
                        </period>
                        <period year="2090">
                            <agProdChange>0.00856</agProdChange>
                        </period>
                        <period year="2095">
                            <agProdChange>0.005091</agProdChange>
                        </period>
                        <period year="2100">
                            <agProdChange>-0.00954</agProdChange>
                        </period>
                    </AgProductionTechnology>
                </AgSupplySubsector>
                <AgSupplySubsector name="Corn_MissppRS">
                    <AgProductionTechnology name="Corn_MissppRS_IRR_hi">
                        <period year="2015">
                            <agProdChange>-0.002341</agProdChange>
                        </period>
                        <period year="2020">
                            <agProdChange>0.010416</agProdChange>
                        </period>
                        <period year="2025">
                            <agProdChange>0.007489</agProdChange>
                        </period>
                        <period year="2030">
                            <agProdChange>0.007999</agProdChange>
                        </period>
                        <period year="2035">
                            <agProdChange>0.00885</agProdChange>
                        </period>
                        <period year="2040">
                            <agProdChange>-0.000498</agProdChange>
                        </period>
                        <period year="2045">
                            <agProdChange>0.000908</agProdChange>
                        </period>
                        <period year="2050">
                            <agProdChange>-0.000276</agProdChange>
                        </period>
                        <period year="2055">
                            <agProdChange>-0.006621</agProdChange>
                        </period>
                        <period year="2060">
                            <agProdChange>-0.001152</agProdChange>
                        </period>
                        <period year="2065">
                            <agProdChange>-0.010572</agProdChange>
                        </period>
                        <period year="2070">
                            <agProdChange>-0.004376</agProdChange>
                        </period>
                        <period year="2075">
                            <agProdChange>0.007425</agProdChange>
                        </period>
                        <period year="2080">
                            <agProdChange>-0.011892</agProdChange>
                        </period>
                        <period year="2085">
                            <agProdChange>-0.008228</agProdChange>
                        </period>
                        <period year="2090">
                            <agProdChange>0.004738</agProdChange>
                        </period>
                        <period year="2095">
                            <agProdChange>-0.000914</agProdChange>
                        </period>
                        <period year="2100">
                            <agProdChange>-0.007141</agProdChange>
                        </period>
                    </AgProductionTechnology>
                    <AgProductionTechnology name="Corn_MissppRS_IRR_lo">
                        <period year="2015">
                            <agProdChange>-0.002341</agProdChange>
                        </period>
                        <period year="2020">
                            <agProdChange>0.010416</agProdChange>
                        </period>
                        <period year="2025">
                            <agProdChange>0.007489</agProdChange>
                        </period>
                        <period year="2030">
                            <agProdChange>0.007999</agProdChange>
                        </period>
                        <period year="2035">
                            <agProdChange>0.00885</agProdChange>
                        </period>
                        <period year="2040">
                            <agProdChange>-0.000498</agProdChange>
                        </period>
                        <period year="2045">
                            <agProdChange>0.000908</agProdChange>
                        </period>
                        <period year="2050">
                            <agProdChange>-0.000276</agProdChange>
                        </period>
                        <period year="2055">
                            <agProdChange>-0.006621</agProdChange>
                        </period>
                        <period year="2060">
                            <agProdChange>-0.001152</agProdChange>
                        </period>
                        <period year="2065">
                            <agProdChange>-0.010572</agProdChange>
                        </period>
                        <period year="2070">
                            <agProdChange>-0.004376</agProdChange>
                        </period>
                        <period year="2075">
                            <agProdChange>0.007425</agProdChange>
                        </period>
                        <period year="2080">
                            <agProdChange>-0.011892</agProdChange>
                        </period>
                        <period year="2085">
                            <agProdChange>-0.008228</agProdChange>
                        </period>
                        <period year="2090">
                            <agProdChange>0.004738</agProdChange>
                        </period>
                        <period year="2095">
                            <agProdChange>-0.000914</agProdChange>
                        </period>
                        <period year="2100">
                            <agProdChange>-0.007141</agProdChange>
                        </period>
                    </AgProductionTechnology>
                    <AgProductionTechnology name="Corn_MissppRS_RFD_hi">
                        <period year="2015">
                            <agProdChange>-0.007725</agProdChange>
                        </period>
                        <period year="2020">
                            <agProdChange>0.015002</agProdChange>
                        </period>
                        <period year="2025">
                            <agProdChange>0.009796</agProdChange>
                        </period>
                        <period year="2030">
                            <agProdChange>0.013763</agProdChange>
                        </period>
                        <period year="2035">
                            <agProdChange>0.0133</agProdChange>
                        </period>
                        <period year="2040">
                            <agProdChange>0.000823</agProdChange>
                        </period>
                        <period year="2045">
                            <agProdChange>0.004214</agProdChange>
                        </period>
                        <period year="2050">
                            <agProdChange>-0.000318</agProdChange>
                        </period>
                        <period year="2055">
                            <agProdChange>-0.003194</agProdChange>
                        </period>
                        <period year="2060">
                            <agProdChange>0.004074</agProdChange>
                        </period>
                        <period year="2065">
                            <agProdChange>-0.012576</agProdChange>
                        </period>
                        <period year="2070">
                            <agProdChange>-0.00805</agProdChange>
                        </period>
                        <period year="2075">
                            <agProdChange>0.012265</agProdChange>
                        </period>
                        <period year="2080">
                            <agProdChange>-0.011285</agProdChange>
                        </period>
                        <period year="2085">
                            <agProdChange>-0.010841</agProdChange>
                        </period>
                        <period year="2090">
                            <agProdChange>0.006314</agProdChange>
                        </period>
                        <period year="2095">
                            <agProdChange>-0.003323</agProdChange>
                        </period>
                        <period year="2100">
                            <agProdChange>-0.007725</agProdChange>
                        </period>
                    </AgProductionTechnology>
                    <AgProductionTechnology name="Corn_MissppRS_RFD_lo">
                        <period year="2015">
                            <agProdChange>-0.007725</agProdChange>
                        </period>
                        <period year="2020">
                            <agProdChange>0.015002</agProdChange>
                        </period>
                        <period year="2025">
                            <agProdChange>0.009796</agProdChange>
                        </period>
                        <period year="2030">
                            <agProdChange>0.013763</agProdChange>
                        </period>
                        <period year="2035">
                            <agProdChange>0.0133</agProdChange>
                        </period>
                        <period year="2040">
                            <agProdChange>0.000823</agProdChange>
                        </period>
                        <period year="2045">
                            <agProdChange>0.004214</agProdChange>
                        </period>
                        <period year="2050">
                            <agProdChange>-0.000318</agProdChange>
                        </period>
                        <period year="2055">
                            <agProdChange>-0.003194</agProdChange>
                        </period>
                        <period year="2060">
                            <agProdChange>0.004074</agProdChange>
                        </period>
                        <period year="2065">
                            <agProdChange>-0.012576</agProdChange>
                        </period>
                        <period year="2070">
                            <agProdChange>-0.00805</agProdChange>
                        </period>
                        <period year="2075">
                            <agProdChange>0.012265</agProdChange>
                        </period>
                        <period year="2080">
                            <agProdChange>-0.011285</agProdChange>
                        </period>
                        <period year="2085">
                            <agProdChange>-0.010841</agProdChange>
                        </period>
                        <period year="2090">
                            <agProdChange>0.006314</agProdChange>
                        </period>
                        <period year="2095">
                            <agProdChange>-0.003323</agProdChange>
                        </period>
                        <period year="2100">
                            <agProdChange>-0.007725</agProdChange>
                        </period>
                    </AgProductionTechnology>
                </AgSupplySubsector>
                <AgSupplySubsector name="Corn_UsaColoRN">
                    <AgProductionTechnology name="Corn_UsaColoRN_IRR_hi">
                        <period year="2015">
                            <agProdChange>0.009016</agProdChange>
                        </period>
                        <period year="2020">
                            <agProdChange>0.008204</agProdChange>
                        </period>
                        <period year="2025">
                            <agProdChange>0.004144</agProdChange>
                        </period>
                        <period year="2030">
                            <agProdChange>0.00562</agProdChange>
                        </period>
                        <period year="2035">
                            <agProdChange>0.007018</agProdChange>
                        </period>
                        <period year="2040">
                            <agProdChange>0.010255</agProdChange>
                        </period>
                        <period year="2045">
                            <agProdChange>-0.004708</agProdChange>
                        </period>
                        <period year="2050">
                            <agProdChange>0.003</agProdChange>
                        </period>
                        <period year="2055">
                            <agProdChange>0.0025</agProdChange>
                        </period>
                        <period year="2060">
                            <agProdChange>0.0025</agProdChange>
                        </period>
                        <period year="2065">
                            <agProdChange>0.0025</agProdChange>
                        </period>
                        <period year="2070">
                            <agProdChange>0.0023</agProdChange>
                        </period>
                        <period year="2075">
                            <agProdChange>0.0022</agProdChange>
                        </period>
                        <period year="2080">
                            <agProdChange>0.002</agProdChange>
                        </period>
                        <period year="2085">
                            <agProdChange>0.007678</agProdChange>
                        </period>
                        <period year="2090">
                            <agProdChange>-0.000993</agProdChange>
                        </period>
                        <period year="2095">
                            <agProdChange>-0.002841</agProdChange>
                        </period>
                        <period year="2100">
                            <agProdChange>0.002488</agProdChange>
                        </period>
                    </AgProductionTechnology>
                    <AgProductionTechnology name="Corn_UsaColoRN_IRR_lo">
                        <period year="2015">
                            <agProdChange>0.009016</agProdChange>
                        </period>
                        <period year="2020">
                            <agProdChange>0.008204</agProdChange>
                        </period>
                        <period year="2025">
                            <agProdChange>0.004144</agProdChange>
                        </period>
                        <period year="2030">
                            <agProdChange>0.00562</agProdChange>
                        </period>
                        <period year="2035">
                            <agProdChange>0.007018</agProdChange>
                        </period>
                        <period year="2040">
                            <agProdChange>0.010255</agProdChange>
                        </period>
                        <period year="2045">
                            <agProdChange>-0.004708</agProdChange>
                        </period>
                        <period year="2050">
                            <agProdChange>0.003</agProdChange>
                        </period>
                        <period year="2055">
                            <agProdChange>0.0025</agProdChange>
                        </period>
                        <period year="2060">
                            <agProdChange>0.0025</agProdChange>
                        </period>
                        <period year="2065">
                            <agProdChange>0.0025</agProdChange>
                        </period>
                        <period year="2070">
                            <agProdChange>0.0023</agProdChange>
                        </period>
                        <period year="2075">
                            <agProdChange>0.0022</agProdChange>
                        </period>
                        <period year="2080">
                            <agProdChange>0.002</agProdChange>
                        </period>
                        <period year="2085">
                            <agProdChange>0.007678</agProdChange>
                        </period>
                        <period year="2090">
                            <agProdChange>-0.000993</agProdChange>
                        </period>
                        <period year="2095">
                            <agProdChange>-0.002841</agProdChange>
                        </period>
                        <period year="2100">
                            <agProdChange>0.002488</agProdChange>
                        </period>
                    </AgProductionTechnology>
                    <AgProductionTechnology name="Corn_UsaColoRN_RFD_hi">
                        <period year="2015">
                            <agProdChange>0.019759</agProdChange>
                        </period>
                        <period year="2020">
                            <agProdChange>0.004776</agProdChange>
                        </period>
                        <period year="2025">
                            <agProdChange>0.013368</agProdChange>
                        </period>
                        <period year="2030">
                            <agProdChange>0.010737</agProdChange>
                        </period>
                        <period year="2035">
                            <agProdChange>0.016109</agProdChange>
                        </period>
                        <period year="2040">
                            <agProdChange>0.004</agProdChange>
                        </period>
                        <period year="2045">
                            <agProdChange>0.0039</agProdChange>
                        </period>
                        <period year="2050">
                            <agProdChange>0.0038</agProdChange>
                        </period>
                        <period year="2055">
                            <agProdChange>0.0025</agProdChange>
                        </period>
                        <period year="2060">
                            <agProdChange>0.0025</agProdChange>
                        </period>
                        <period year="2065">
                            <agProdChange>0.0025</agProdChange>
                        </period>
                        <period year="2070">
                            <agProdChange>0.0023</agProdChange>
                        </period>
                        <period year="2075">
                            <agProdChange>0.0022</agProdChange>
                        </period>
                        <period year="2080">
                            <agProdChange>0.002</agProdChange>
                        </period>
                        <period year="2085">
                            <agProdChange>0.0018</agProdChange>
                        </period>
                        <period year="2090">
                            <agProdChange>0.0017</agProdChange>
                        </period>
                        <period year="2095">
                            <agProdChange>0.0015</agProdChange>
                        </period>
                        <period year="2100">
                            <agProdChange>0.0013</agProdChange>
                        </period>
                    </AgProductionTechnology>
                    <AgProductionTechnology name="Corn_UsaColoRN_RFD_lo">
                        <period year="2015">
                            <agProdChange>0.019759</agProdChange>
                        </period>
                        <period year="2020">
                            <agProdChange>0.004776</agProdChange>
                        </period>
                        <period year="2025">
                            <agProdChange>0.013368</agProdChange>
                        </period>
                        <period year="2030">
                            <agProdChange>0.010737</agProdChange>
                        </period>
                        <period year="2035">
                            <agProdChange>0.016109</agProdChange>
                        </period>
                        <period year="2040">
                            <agProdChange>0.004</agProdChange>
                        </period>
                        <period year="2045">
                            <agProdChange>0.0039</agProdChange>
                        </period>
                        <period year="2050">
                            <agProdChange>0.0038</agProdChange>
                        </period>
                        <period year="2055">
                            <agProdChange>0.0025</agProdChange>
                        </period>
                        <period year="2060">
                            <agProdChange>0.0025</agProdChange>
                        </period>
                        <period year="2065">
                            <agProdChange>0.0025</agProdChange>
                        </period>
                        <period year="2070">
                            <agProdChange>0.0023</agProdChange>
                        </period>
                        <period year="2075">
                            <agProdChange>0.0022</agProdChange>
                        </period>
                        <period year="2080">
                            <agProdChange>0.002</agProdChange>
                        </period>
                        <period year="2085">
                            <agProdChange>0.0018</agProdChange>
                        </period>
                        <period year="2090">
                            <agProdChange>0.0017</agProdChange>
                        </period>
                        <period year="2095">
                            <agProdChange>0.0015</agProdChange>
                        </period>
                        <period year="2100">
                            <agProdChange>0.0013</agProdChange>
                        </period>
                    </AgProductionTechnology>
                </AgSupplySubsector>
                <AgSupplySubsector name="Corn_UsaColoRS">
                    <AgProductionTechnology name="Corn_UsaColoRS_IRR_hi">
                        <period year="2015">
                            <agProdChange>0.011863</agProdChange>
                        </period>
                        <period year="2020">
                            <agProdChange>0.003432</agProdChange>
                        </period>
                        <period year="2025">
                            <agProdChange>0.006918</agProdChange>
                        </period>
                        <period year="2030">
                            <agProdChange>0.002789</agProdChange>
                        </period>
                        <period year="2035">
                            <agProdChange>0.007532</agProdChange>
                        </period>
                        <period year="2040">
                            <agProdChange>0.004799</agProdChange>
                        </period>
                        <period year="2045">
                            <agProdChange>-0.000502</agProdChange>
                        </period>
                        <period year="2050">
                            <agProdChange>-0.002646</agProdChange>
                        </period>
                        <period year="2055">
                            <agProdChange>-0.012789</agProdChange>
                        </period>
                        <period year="2060">
                            <agProdChange>0.005252</agProdChange>
                        </period>
                        <period year="2065">
                            <agProdChange>-0.01092</agProdChange>
                        </period>
                        <period year="2070">
                            <agProdChange>-0.001485</agProdChange>
                        </period>
                        <period year="2075">
                            <agProdChange>-0.000936</agProdChange>
                        </period>
                        <period year="2080">
                            <agProdChange>-0.00902</agProdChange>
                        </period>
                        <period year="2085">
                            <agProdChange>-0.013968</agProdChange>
                        </period>
                        <period year="2090">
                            <agProdChange>4.4e-05</agProdChange>
                        </period>
                        <period year="2095">
                            <agProdChange>-0.006459</agProdChange>
                        </period>
                        <period year="2100">
                            <agProdChange>0.00701</agProdChange>
                        </period>
                    </AgProductionTechnology>
                    <AgProductionTechnology name="Corn_UsaColoRS_IRR_lo">
                        <period year="2015">
                            <agProdChange>0.011863</agProdChange>
                        </period>
                        <period year="2020">
                            <agProdChange>0.003432</agProdChange>
                        </period>
                        <period year="2025">
                            <agProdChange>0.006918</agProdChange>
                        </period>
                        <period year="2030">
                            <agProdChange>0.002789</agProdChange>
                        </period>
                        <period year="2035">
                            <agProdChange>0.007532</agProdChange>
                        </period>
                        <period year="2040">
                            <agProdChange>0.004799</agProdChange>
                        </period>
                        <period year="2045">
                            <agProdChange>-0.000502</agProdChange>
                        </period>
                        <period year="2050">
                            <agProdChange>-0.002646</agProdChange>
                        </period>
                        <period year="2055">
                            <agProdChange>-0.012789</agProdChange>
                        </period>
                        <period year="2060">
                            <agProdChange>0.005252</agProdChange>
                        </period>
                        <period year="2065">
                            <agProdChange>-0.01092</agProdChange>
                        </period>
                        <period year="2070">
                            <agProdChange>-0.001485</agProdChange>
                        </period>
                        <period year="2075">
                            <agProdChange>-0.000936</agProdChange>
                        </period>
                        <period year="2080">
                            <agProdChange>-0.00902</agProdChange>
                        </period>
                        <period year="2085">
                            <agProdChange>-0.013968</agProdChange>
                        </period>
                        <period year="2090">
                            <agProdChange>4.4e-05</agProdChange>
                        </period>
                        <period year="2095">
                            <agProdChange>-0.006459</agProdChange>
                        </period>
                        <period year="2100">
                            <agProdChange>0.00701</agProdChange>
                        </period>
                    </AgProductionTechnology>
                    <AgProductionTechnology name="Corn_UsaColoRS_RFD_hi">
                        <period year="2015">
                            <agProdChange>0.024375</agProdChange>
                        </period>
                        <period year="2020">
                            <agProdChange>0.000335</agProdChange>
                        </period>
                        <period year="2025">
                            <agProdChange>0.007158</agProdChange>
                        </period>
                        <period year="2030">
                            <agProdChange>0.001452</agProdChange>
                        </period>
                        <period year="2035">
                            <agProdChange>0.01706</agProdChange>
                        </period>
                        <period year="2040">
                            <agProdChange>0.006677</agProdChange>
                        </period>
                        <period year="2045">
                            <agProdChange>0.005513</agProdChange>
                        </period>
                        <period year="2050">
                            <agProdChange>-0.006618</agProdChange>
                        </period>
                        <period year="2055">
                            <agProdChange>-0.01496</agProdChange>
                        </period>
                        <period year="2060">
                            <agProdChange>0.006452</agProdChange>
                        </period>
                        <period year="2065">
                            <agProdChange>-0.018839</agProdChange>
                        </period>
                        <period year="2070">
                            <agProdChange>-0.002038</agProdChange>
                        </period>
                        <period year="2075">
                            <agProdChange>-0.006147</agProdChange>
                        </period>
                        <period year="2080">
                            <agProdChange>-0.008254</agProdChange>
                        </period>
                        <period year="2085">
                            <agProdChange>-0.014366</agProdChange>
                        </period>
                        <period year="2090">
                            <agProdChange>0.002142</agProdChange>
                        </period>
                        <period year="2095">
                            <agProdChange>0.002762</agProdChange>
                        </period>
                        <period year="2100">
                            <agProdChange>0.02231</agProdChange>
                        </period>
                    </AgProductionTechnology>
                    <AgProductionTechnology name="Corn_UsaColoRS_RFD_lo">
                        <period year="2015">
                            <agProdChange>0.024375</agProdChange>
                        </period>
                        <period year="2020">
                            <agProdChange>0.000335</agProdChange>
                        </period>
                        <period year="2025">
                            <agProdChange>0.007158</agProdChange>
                        </period>
                        <period year="2030">
                            <agProdChange>0.001452</agProdChange>
                        </period>
                        <period year="2035">
                            <agProdChange>0.01706</agProdChange>
                        </period>
                        <period year="2040">
                            <agProdChange>0.006677</agProdChange>
                        </period>
                        <period year="2045">
                            <agProdChange>0.005513</agProdChange>
                        </period>
                        <period year="2050">
                            <agProdChange>-0.006618</agProdChange>
                        </period>
                        <period year="2055">
                            <agProdChange>-0.01496</agProdChange>
                        </period>
                        <period year="2060">
                            <agProdChange>0.006452</agProdChange>
                        </period>
                        <period year="2065">
                            <agProdChange>-0.018839</agProdChange>
                        </period>
                        <period year="2070">
                            <agProdChange>-0.002038</agProdChange>
                        </period>
                        <period year="2075">
                            <agProdChange>-0.006147</agProdChange>
                        </period>
                        <period year="2080">
                            <agProdChange>-0.008254</agProdChange>
                        </period>
                        <period year="2085">
                            <agProdChange>-0.014366</agProdChange>
                        </period>
                        <period year="2090">
                            <agProdChange>0.002142</agProdChange>
                        </period>
                        <period year="2095">
                            <agProdChange>0.002762</agProdChange>
                        </period>
                        <period year="2100">
                            <agProdChange>0.02231</agProdChange>
                        </period>
                    </AgProductionTechnology>
                </AgSupplySubsector>
                <AgSupplySubsector name="Corn_GreatBasin">
                    <AgProductionTechnology name="Corn_GreatBasin_IRR_hi">
                        <period year="2015">
                            <agProdChange>0.015179</agProdChange>
                        </period>
                        <period year="2020">
                            <agProdChange>0.003337</agProdChange>
                        </period>
                        <period year="2025">
                            <agProdChange>0.004481</agProdChange>
                        </period>
                        <period year="2030">
                            <agProdChange>0.005342</agProdChange>
                        </period>
                        <period year="2035">
                            <agProdChange>0.005618</agProdChange>
                        </period>
                        <period year="2040">
                            <agProdChange>0.002905</agProdChange>
                        </period>
                        <period year="2045">
                            <agProdChange>-0.000658</agProdChange>
                        </period>
                        <period year="2050">
                            <agProdChange>0.005752</agProdChange>
                        </period>
                        <period year="2055">
                            <agProdChange>6e-05</agProdChange>
                        </period>
                        <period year="2060">
                            <agProdChange>0.005891</agProdChange>
                        </period>
                        <period year="2065">
                            <agProdChange>-0.004009</agProdChange>
                        </period>
                        <period year="2070">
                            <agProdChange>-0.001764</agProdChange>
                        </period>
                        <period year="2075">
                            <agProdChange>0.005161</agProdChange>
                        </period>
                        <period year="2080">
                            <agProdChange>-0.005659</agProdChange>
                        </period>
                        <period year="2085">
                            <agProdChange>-0.010459</agProdChange>
                        </period>
                        <period year="2090">
                            <agProdChange>0.00226</agProdChange>
                        </period>
                        <period year="2095">
                            <agProdChange>-0.005748</agProdChange>
                        </period>
                        <period year="2100">
                            <agProdChange>0.005309</agProdChange>
                        </period>
                    </AgProductionTechnology>
                    <AgProductionTechnology name="Corn_GreatBasin_IRR_lo">
                        <period year="2015">
                            <agProdChange>0.015179</agProdChange>
                        </period>
                        <period year="2020">
                            <agProdChange>0.003337</agProdChange>
                        </period>
                        <period year="2025">
                            <agProdChange>0.004481</agProdChange>
                        </period>
                        <period year="2030">
                            <agProdChange>0.005342</agProdChange>
                        </period>
                        <period year="2035">
                            <agProdChange>0.005618</agProdChange>
                        </period>
                        <period year="2040">
                            <agProdChange>0.002905</agProdChange>
                        </period>
                        <period year="2045">
                            <agProdChange>-0.000658</agProdChange>
                        </period>
                        <period year="2050">
                            <agProdChange>0.005752</agProdChange>
                        </period>
                        <period year="2055">
                            <agProdChange>6e-05</agProdChange>
                        </period>
                        <period year="2060">
                            <agProdChange>0.005891</agProdChange>
                        </period>
                        <period year="2065">
                            <agProdChange>-0.004009</agProdChange>
                        </period>
                        <period year="2070">
                            <agProdChange>-0.001764</agProdChange>
                        </period>
                        <period year="2075">
                            <agProdChange>0.005161</agProdChange>
                        </period>
                        <period year="2080">
                            <agProdChange>-0.005659</agProdChange>
                        </period>
                        <period year="2085">
                            <agProdChange>-0.010459</agProdChange>
                        </period>
                        <period year="2090">
                            <agProdChange>0.00226</agProdChange>
                        </period>
                        <period year="2095">
                            <agProdChange>-0.005748</agProdChange>
                        </period>
                        <period year="2100">
                            <agProdChange>0.005309</agProdChange>
                        </period>
                    </AgProductionTechnology>
                    <AgProductionTechnology name="Corn_GreatBasin_RFD_hi">
                        <period year="2015">
                            <agProdChange>0.006778</agProdChange>
                        </period>
                        <period year="2020">
                            <agProdChange>-0.005791</agProdChange>
                        </period>
                        <period year="2025">
                            <agProdChange>0.014627</agProdChange>
                        </period>
                        <period year="2030">
                            <agProdChange>0.022537</agProdChange>
                        </period>
                        <period year="2035">
                            <agProdChange>0.003253</agProdChange>
                        </period>
                        <period year="2040">
                            <agProdChange>-0.000309</agProdChange>
                        </period>
                        <period year="2045">
                            <agProdChange>0.009352</agProdChange>
                        </period>
                        <period year="2050">
                            <agProdChange>0.018065</agProdChange>
                        </period>
                        <period year="2055">
                            <agProdChange>0.000647</agProdChange>
                        </period>
                        <period year="2060">
                            <agProdChange>0.00893</agProdChange>
                        </period>
                        <period year="2065">
                            <agProdChange>-0.004804</agProdChange>
                        </period>
                        <period year="2070">
                            <agProdChange>-0.001352</agProdChange>
                        </period>
                        <period year="2075">
                            <agProdChange>0.007673</agProdChange>
                        </period>
                        <period year="2080">
                            <agProdChange>0.009975</agProdChange>
                        </period>
                        <period year="2085">
                            <agProdChange>-0.008906</agProdChange>
                        </period>
                        <period year="2090">
                            <agProdChange>0.007579</agProdChange>
                        </period>
                        <period year="2095">
                            <agProdChange>-0.001535</agProdChange>
                        </period>
                        <period year="2100">
                            <agProdChange>0.0013</agProdChange>
                        </period>
                    </AgProductionTechnology>
                    <AgProductionTechnology name="Corn_GreatBasin_RFD_lo">
                        <period year="2015">
                            <agProdChange>0.006778</agProdChange>
                        </period>
                        <period year="2020">
                            <agProdChange>-0.005791</agProdChange>
                        </period>
                        <period year="2025">
                            <agProdChange>0.014627</agProdChange>
                        </period>
                        <period year="2030">
                            <agProdChange>0.022537</agProdChange>
                        </period>
                        <period year="2035">
                            <agProdChange>0.003253</agProdChange>
                        </period>
                        <period year="2040">
                            <agProdChange>-0.000309</agProdChange>
                        </period>
                        <period year="2045">
                            <agProdChange>0.009352</agProdChange>
                        </period>
                        <period year="2050">
                            <agProdChange>0.018065</agProdChange>
                        </period>
                        <period year="2055">
                            <agProdChange>0.000647</agProdChange>
                        </period>
                        <period year="2060">
                            <agProdChange>0.00893</agProdChange>
                        </period>
                        <period year="2065">
                            <agProdChange>-0.004804</agProdChange>
                        </period>
                        <period year="2070">
                            <agProdChange>-0.001352</agProdChange>
                        </period>
                        <period year="2075">
                            <agProdChange>0.007673</agProdChange>
                        </period>
                        <period year="2080">
                            <agProdChange>0.009975</agProdChange>
                        </period>
                        <period year="2085">
                            <agProdChange>-0.008906</agProdChange>
                        </period>
                        <period year="2090">
                            <agProdChange>0.007579</agProdChange>
                        </period>
                        <period year="2095">
                            <agProdChange>-0.001535</agProdChange>
                        </period>
                        <period year="2100">
                            <agProdChange>0.0013</agProdChange>
                        </period>
                    </AgProductionTechnology>
                </AgSupplySubsector>
                <AgSupplySubsector name="Corn_MissouriR">
                    <AgProductionTechnology name="Corn_MissouriR_IRR_hi">
                        <period year="2015">
                            <agProdChange>0.008567</agProdChange>
                        </period>
                        <period year="2020">
                            <agProdChange>0.009158</agProdChange>
                        </period>
                        <period year="2025">
                            <agProdChange>0.008459</agProdChange>
                        </period>
                        <period year="2030">
                            <agProdChange>0.010481</agProdChange>
                        </period>
                        <period year="2035">
                            <agProdChange>0.005729</agProdChange>
                        </period>
                        <period year="2040">
                            <agProdChange>-0.013146</agProdChange>
                        </period>
                        <period year="2045">
                            <agProdChange>0.003</agProdChange>
                        </period>
                        <period year="2050">
                            <agProdChange>0.003</agProdChange>
                        </period>
                        <period year="2055">
                            <agProdChange>0.022532</agProdChange>
                        </period>
                        <period year="2060">
                            <agProdChange>0.001716</agProdChange>
                        </period>
                        <period year="2065">
                            <agProdChange>0.000321</agProdChange>
                        </period>
                        <period year="2070">
                            <agProdChange>0.001632</agProdChange>
                        </period>
                        <period year="2075">
                            <agProdChange>0.005309</agProdChange>
                        </period>
                        <period year="2080">
                            <agProdChange>-0.007978</agProdChange>
                        </period>
                        <period year="2085">
                            <agProdChange>-0.004423</agProdChange>
                        </period>
                        <period year="2090">
                            <agProdChange>0.007906</agProdChange>
                        </period>
                        <period year="2095">
                            <agProdChange>-0.002456</agProdChange>
                        </period>
                        <period year="2100">
                            <agProdChange>-0.003931</agProdChange>
                        </period>
                    </AgProductionTechnology>
                    <AgProductionTechnology name="Corn_MissouriR_IRR_lo">
                        <period year="2015">
                            <agProdChange>0.008567</agProdChange>
                        </period>
                        <period year="2020">
                            <agProdChange>0.009158</agProdChange>
                        </period>
                        <period year="2025">
                            <agProdChange>0.008459</agProdChange>
                        </period>
                        <period year="2030">
                            <agProdChange>0.010481</agProdChange>
                        </period>
                        <period year="2035">
                            <agProdChange>0.005729</agProdChange>
                        </period>
                        <period year="2040">
                            <agProdChange>-0.013146</agProdChange>
                        </period>
                        <period year="2045">
                            <agProdChange>0.003</agProdChange>
                        </period>
                        <period year="2050">
                            <agProdChange>0.003</agProdChange>
                        </period>
                        <period year="2055">
                            <agProdChange>0.022532</agProdChange>
                        </period>
                        <period year="2060">
                            <agProdChange>0.001716</agProdChange>
                        </period>
                        <period year="2065">
                            <agProdChange>0.000321</agProdChange>
                        </period>
                        <period year="2070">
                            <agProdChange>0.001632</agProdChange>
                        </period>
                        <period year="2075">
                            <agProdChange>0.005309</agProdChange>
                        </period>
                        <period year="2080">
                            <agProdChange>-0.007978</agProdChange>
                        </period>
                        <period year="2085">
                            <agProdChange>-0.004423</agProdChange>
                        </period>
                        <period year="2090">
                            <agProdChange>0.007906</agProdChange>
                        </period>
                        <period year="2095">
                            <agProdChange>-0.002456</agProdChange>
                        </period>
                        <period year="2100">
                            <agProdChange>-0.003931</agProdChange>
                        </period>
                    </AgProductionTechnology>
                    <AgProductionTechnology name="Corn_MissouriR_RFD_hi">
                        <period year="2015">
                            <agProdChange>0.010441</agProdChange>
                        </period>
                        <period year="2020">
                            <agProdChange>0.020363</agProdChange>
                        </period>
                        <period year="2025">
                            <agProdChange>0.011149</agProdChange>
                        </period>
                        <period year="2030">
                            <agProdChange>0.017259</agProdChange>
                        </period>
                        <period year="2035">
                            <agProdChange>0.003959</agProdChange>
                        </period>
                        <period year="2040">
                            <agProdChange>0.006304</agProdChange>
                        </period>
                        <period year="2045">
                            <agProdChange>0.0039</agProdChange>
                        </period>
                        <period year="2050">
                            <agProdChange>0.0038</agProdChange>
                        </period>
                        <period year="2055">
                            <agProdChange>0.0025</agProdChange>
                        </period>
                        <period year="2060">
                            <agProdChange>0.0025</agProdChange>
                        </period>
                        <period year="2065">
                            <agProdChange>0.0025</agProdChange>
                        </period>
                        <period year="2070">
                            <agProdChange>0.0023</agProdChange>
                        </period>
                        <period year="2075">
                            <agProdChange>0.0022</agProdChange>
                        </period>
                        <period year="2080">
                            <agProdChange>0.002</agProdChange>
                        </period>
                        <period year="2085">
                            <agProdChange>0.001646</agProdChange>
                        </period>
                        <period year="2090">
                            <agProdChange>0.001854</agProdChange>
                        </period>
                        <period year="2095">
                            <agProdChange>0.0015</agProdChange>
                        </period>
                        <period year="2100">
                            <agProdChange>0.0013</agProdChange>
                        </period>
                    </AgProductionTechnology>
                    <AgProductionTechnology name="Corn_MissouriR_RFD_lo">
                        <period year="2015">
                            <agProdChange>0.010441</agProdChange>
                        </period>
                        <period year="2020">
                            <agProdChange>0.020363</agProdChange>
                        </period>
                        <period year="2025">
                            <agProdChange>0.011149</agProdChange>
                        </period>
                        <period year="2030">
                            <agProdChange>0.017259</agProdChange>
                        </period>
                        <period year="2035">
                            <agProdChange>0.003959</agProdChange>
                        </period>
                        <period year="2040">
                            <agProdChange>0.006304</agProdChange>
                        </period>
                        <period year="2045">
                            <agProdChange>0.0039</agProdChange>
                        </period>
                        <period year="2050">
                            <agProdChange>0.0038</agProdChange>
                        </period>
                        <period year="2055">
                            <agProdChange>0.0025</agProdChange>
                        </period>
                        <period year="2060">
                            <agProdChange>0.0025</agProdChange>
                        </period>
                        <period year="2065">
                            <agProdChange>0.0025</agProdChange>
                        </period>
                        <period year="2070">
                            <agProdChange>0.0023</agProdChange>
                        </period>
                        <period year="2075">
                            <agProdChange>0.0022</agProdChange>
                        </period>
                        <period year="2080">
                            <agProdChange>0.002</agProdChange>
                        </period>
                        <period year="2085">
                            <agProdChange>0.001646</agProdChange>
                        </period>
                        <period year="2090">
                            <agProdChange>0.001854</agProdChange>
                        </period>
                        <period year="2095">
                            <agProdChange>0.0015</agProdChange>
                        </period>
                        <period year="2100">
                            <agProdChange>0.0013</agProdChange>
                        </period>
                    </AgProductionTechnology>
                </AgSupplySubsector>
                <AgSupplySubsector name="Corn_ArkWhtRedR">
                    <AgProductionTechnology name="Corn_ArkWhtRedR_IRR_hi">
                        <period year="2015">
                            <agProdChange>-0.000328</agProdChange>
                        </period>
                        <period year="2020">
                            <agProdChange>0.009798</agProdChange>
                        </period>
                        <period year="2025">
                            <agProdChange>0.009119</agProdChange>
                        </period>
                        <period year="2030">
                            <agProdChange>0.008176</agProdChange>
                        </period>
                        <period year="2035">
                            <agProdChange>0.005553</agProdChange>
                        </period>
                        <period year="2040">
                            <agProdChange>0.007437</agProdChange>
                        </period>
                        <period year="2045">
                            <agProdChange>0.006582</agProdChange>
                        </period>
                        <period year="2050">
                            <agProdChange>0.004783</agProdChange>
                        </period>
                        <period year="2055">
                            <agProdChange>-0.009597</agProdChange>
                        </period>
                        <period year="2060">
                            <agProdChange>0.001055</agProdChange>
                        </period>
                        <period year="2065">
                            <agProdChange>-0.005919</agProdChange>
                        </period>
                        <period year="2070">
                            <agProdChange>0.001626</agProdChange>
                        </period>
                        <period year="2075">
                            <agProdChange>0.003394</agProdChange>
                        </period>
                        <period year="2080">
                            <agProdChange>-0.01019</agProdChange>
                        </period>
                        <period year="2085">
                            <agProdChange>-0.011543</agProdChange>
                        </period>
                        <period year="2090">
                            <agProdChange>0.010261</agProdChange>
                        </period>
                        <period year="2095">
                            <agProdChange>-0.004932</agProdChange>
                        </period>
                        <period year="2100">
                            <agProdChange>-0.005513</agProdChange>
                        </period>
                    </AgProductionTechnology>
                    <AgProductionTechnology name="Corn_ArkWhtRedR_IRR_lo">
                        <period year="2015">
                            <agProdChange>-0.000328</agProdChange>
                        </period>
                        <period year="2020">
                            <agProdChange>0.009798</agProdChange>
                        </period>
                        <period year="2025">
                            <agProdChange>0.009119</agProdChange>
                        </period>
                        <period year="2030">
                            <agProdChange>0.008176</agProdChange>
                        </period>
                        <period year="2035">
                            <agProdChange>0.005553</agProdChange>
                        </period>
                        <period year="2040">
                            <agProdChange>0.007437</agProdChange>
                        </period>
                        <period year="2045">
                            <agProdChange>0.006582</agProdChange>
                        </period>
                        <period year="2050">
                            <agProdChange>0.004783</agProdChange>
                        </period>
                        <period year="2055">
                            <agProdChange>-0.009597</agProdChange>
                        </period>
                        <period year="2060">
                            <agProdChange>0.001055</agProdChange>
                        </period>
                        <period year="2065">
                            <agProdChange>-0.005919</agProdChange>
                        </period>
                        <period year="2070">
                            <agProdChange>0.001626</agProdChange>
                        </period>
                        <period year="2075">
                            <agProdChange>0.003394</agProdChange>
                        </period>
                        <period year="2080">
                            <agProdChange>-0.01019</agProdChange>
                        </period>
                        <period year="2085">
                            <agProdChange>-0.011543</agProdChange>
                        </period>
                        <period year="2090">
                            <agProdChange>0.010261</agProdChange>
                        </period>
                        <period year="2095">
                            <agProdChange>-0.004932</agProdChange>
                        </period>
                        <period year="2100">
                            <agProdChange>-0.005513</agProdChange>
                        </period>
                    </AgProductionTechnology>
                    <AgProductionTechnology name="Corn_ArkWhtRedR_RFD_hi">
                        <period year="2015">
                            <agProdChange>-0.00529</agProdChange>
                        </period>
                        <period year="2020">
                            <agProdChange>0.017436</agProdChange>
                        </period>
                        <period year="2025">
                            <agProdChange>0.011612</agProdChange>
                        </period>
                        <period year="2030">
                            <agProdChange>0.009769</agProdChange>
                        </period>
                        <period year="2035">
                            <agProdChange>0.00712</agProdChange>
                        </period>
                        <period year="2040">
                            <agProdChange>0.010391</agProdChange>
                        </period>
                        <period year="2045">
                            <agProdChange>0.008448</agProdChange>
                        </period>
                        <period year="2050">
                            <agProdChange>0.001058</agProdChange>
                        </period>
                        <period year="2055">
                            <agProdChange>-0.00734</agProdChange>
                        </period>
                        <period year="2060">
                            <agProdChange>0.004031</agProdChange>
                        </period>
                        <period year="2065">
                            <agProdChange>-0.010733</agProdChange>
                        </period>
                        <period year="2070">
                            <agProdChange>-0.002051</agProdChange>
                        </period>
                        <period year="2075">
                            <agProdChange>0.005805</agProdChange>
                        </period>
                        <period year="2080">
                            <agProdChange>-0.015321</agProdChange>
                        </period>
                        <period year="2085">
                            <agProdChange>-0.011439</agProdChange>
                        </period>
                        <period year="2090">
                            <agProdChange>0.011619</agProdChange>
                        </period>
                        <period year="2095">
                            <agProdChange>-0.009526</agProdChange>
                        </period>
                        <period year="2100">
                            <agProdChange>-0.008778</agProdChange>
                        </period>
                    </AgProductionTechnology>
                    <AgProductionTechnology name="Corn_ArkWhtRedR_RFD_lo">
                        <period year="2015">
                            <agProdChange>-0.00529</agProdChange>
                        </period>
                        <period year="2020">
                            <agProdChange>0.017436</agProdChange>
                        </period>
                        <period year="2025">
                            <agProdChange>0.011612</agProdChange>
                        </period>
                        <period year="2030">
                            <agProdChange>0.009769</agProdChange>
                        </period>
                        <period year="2035">
                            <agProdChange>0.00712</agProdChange>
                        </period>
                        <period year="2040">
                            <agProdChange>0.010391</agProdChange>
                        </period>
                        <period year="2045">
                            <agProdChange>0.008448</agProdChange>
                        </period>
                        <period year="2050">
                            <agProdChange>0.001058</agProdChange>
                        </period>
                        <period year="2055">
                            <agProdChange>-0.00734</agProdChange>
                        </period>
                        <period year="2060">
                            <agProdChange>0.004031</agProdChange>
                        </period>
                        <period year="2065">
                            <agProdChange>-0.010733</agProdChange>
                        </period>
                        <period year="2070">
                            <agProdChange>-0.002051</agProdChange>
                        </period>
                        <period year="2075">
                            <agProdChange>0.005805</agProdChange>
                        </period>
                        <period year="2080">
                            <agProdChange>-0.015321</agProdChange>
                        </period>
                        <period year="2085">
                            <agProdChange>-0.011439</agProdChange>
                        </period>
                        <period year="2090">
                            <agProdChange>0.011619</agProdChange>
                        </period>
                        <period year="2095">
                            <agProdChange>-0.009526</agProdChange>
                        </period>
                        <period year="2100">
                            <agProdChange>-0.008778</agProdChange>
                        </period>
                    </AgProductionTechnology>
                </AgSupplySubsector>
                <AgSupplySubsector name="Corn_TexasCst">
                    <AgProductionTechnology name="Corn_TexasCst_IRR_hi">
                        <period year="2015">
                            <agProdChange>-0.000476</agProdChange>
                        </period>
                        <period year="2020">
                            <agProdChange>0.001719</agProdChange>
                        </period>
                        <period year="2025">
                            <agProdChange>0.002183</agProdChange>
                        </period>
                        <period year="2030">
                            <agProdChange>0.002679</agProdChange>
                        </period>
                        <period year="2035">
                            <agProdChange>0.004507</agProdChange>
                        </period>
                        <period year="2040">
                            <agProdChange>0.004434</agProdChange>
                        </period>
                        <period year="2045">
                            <agProdChange>-0.006111</agProdChange>
                        </period>
                        <period year="2050">
                            <agProdChange>0.004682</agProdChange>
                        </period>
                        <period year="2055">
                            <agProdChange>-0.004811</agProdChange>
                        </period>
                        <period year="2060">
                            <agProdChange>0.005451</agProdChange>
                        </period>
                        <period year="2065">
                            <agProdChange>-0.010854</agProdChange>
                        </period>
                        <period year="2070">
                            <agProdChange>-0.003476</agProdChange>
                        </period>
                        <period year="2075">
                            <agProdChange>-0.002234</agProdChange>
                        </period>
                        <period year="2080">
                            <agProdChange>-0.005178</agProdChange>
                        </period>
                        <period year="2085">
                            <agProdChange>-0.017325</agProdChange>
                        </period>
                        <period year="2090">
                            <agProdChange>0.003247</agProdChange>
                        </period>
                        <period year="2095">
                            <agProdChange>-0.013122</agProdChange>
                        </period>
                        <period year="2100">
                            <agProdChange>-0.00582</agProdChange>
                        </period>
                    </AgProductionTechnology>
                    <AgProductionTechnology name="Corn_TexasCst_IRR_lo">
                        <period year="2015">
                            <agProdChange>-0.000476</agProdChange>
                        </period>
                        <period year="2020">
                            <agProdChange>0.001719</agProdChange>
                        </period>
                        <period year="2025">
                            <agProdChange>0.002183</agProdChange>
                        </period>
                        <period year="2030">
                            <agProdChange>0.002679</agProdChange>
                        </period>
                        <period year="2035">
                            <agProdChange>0.004507</agProdChange>
                        </period>
                        <period year="2040">
                            <agProdChange>0.004434</agProdChange>
                        </period>
                        <period year="2045">
                            <agProdChange>-0.006111</agProdChange>
                        </period>
                        <period year="2050">
                            <agProdChange>0.004682</agProdChange>
                        </period>
                        <period year="2055">
                            <agProdChange>-0.004811</agProdChange>
                        </period>
                        <period year="2060">
                            <agProdChange>0.005451</agProdChange>
                        </period>
                        <period year="2065">
                            <agProdChange>-0.010854</agProdChange>
                        </period>
                        <period year="2070">
                            <agProdChange>-0.003476</agProdChange>
                        </period>
                        <period year="2075">
                            <agProdChange>-0.002234</agProdChange>
                        </period>
                        <period year="2080">
                            <agProdChange>-0.005178</agProdChange>
                        </period>
                        <period year="2085">
                            <agProdChange>-0.017325</agProdChange>
                        </period>
                        <period year="2090">
                            <agProdChange>0.003247</agProdChange>
                        </period>
                        <period year="2095">
                            <agProdChange>-0.013122</agProdChange>
                        </period>
                        <period year="2100">
                            <agProdChange>-0.00582</agProdChange>
                        </period>
                    </AgProductionTechnology>
                    <AgProductionTechnology name="Corn_TexasCst_RFD_hi">
                        <period year="2015">
                            <agProdChange>-0.01095</agProdChange>
                        </period>
                        <period year="2020">
                            <agProdChange>-0.002833</agProdChange>
                        </period>
                        <period year="2025">
                            <agProdChange>-0.004371</agProdChange>
                        </period>
                        <period year="2030">
                            <agProdChange>0.003867</agProdChange>
                        </period>
                        <period year="2035">
                            <agProdChange>0.007532</agProdChange>
                        </period>
                        <period year="2040">
                            <agProdChange>0.008124</agProdChange>
                        </period>
                        <period year="2045">
                            <agProdChange>-0.014336</agProdChange>
                        </period>
                        <period year="2050">
                            <agProdChange>0.012811</agProdChange>
                        </period>
                        <period year="2055">
                            <agProdChange>0.001317</agProdChange>
                        </period>
                        <period year="2060">
                            <agProdChange>0.01428</agProdChange>
                        </period>
                        <period year="2065">
                            <agProdChange>-0.019639</agProdChange>
                        </period>
                        <period year="2070">
                            <agProdChange>-0.013876</agProdChange>
                        </period>
                        <period year="2075">
                            <agProdChange>-0.002509</agProdChange>
                        </period>
                        <period year="2080">
                            <agProdChange>-0.007441</agProdChange>
                        </period>
                        <period year="2085">
                            <agProdChange>-0.026451</agProdChange>
                        </period>
                        <period year="2090">
                            <agProdChange>0.009225</agProdChange>
                        </period>
                        <period year="2095">
                            <agProdChange>-0.034699</agProdChange>
                        </period>
                        <period year="2100">
                            <agProdChange>0.000482</agProdChange>
                        </period>
                    </AgProductionTechnology>
                    <AgProductionTechnology name="Corn_TexasCst_RFD_lo">
                        <period year="2015">
                            <agProdChange>-0.01095</agProdChange>
                        </period>
                        <period year="2020">
                            <agProdChange>-0.002833</agProdChange>
                        </period>
                        <period year="2025">
                            <agProdChange>-0.004371</agProdChange>
                        </period>
                        <period year="2030">
                            <agProdChange>0.003867</agProdChange>
                        </period>
                        <period year="2035">
                            <agProdChange>0.007532</agProdChange>
                        </period>
                        <period year="2040">
                            <agProdChange>0.008124</agProdChange>
                        </period>
                        <period year="2045">
                            <agProdChange>-0.014336</agProdChange>
                        </period>
                        <period year="2050">
                            <agProdChange>0.012811</agProdChange>
                        </period>
                        <period year="2055">
                            <agProdChange>0.001317</agProdChange>
                        </period>
                        <period year="2060">
                            <agProdChange>0.01428</agProdChange>
                        </period>
                        <period year="2065">
                            <agProdChange>-0.019639</agProdChange>
                        </period>
                        <period year="2070">
                            <agProdChange>-0.013876</agProdChange>
                        </period>
                        <period year="2075">
                            <agProdChange>-0.002509</agProdChange>
                        </period>
                        <period year="2080">
                            <agProdChange>-0.007441</agProdChange>
                        </period>
                        <period year="2085">
                            <agProdChange>-0.026451</agProdChange>
                        </period>
                        <period year="2090">
                            <agProdChange>0.009225</agProdChange>
                        </period>
                        <period year="2095">
                            <agProdChange>-0.034699</agProdChange>
                        </period>
                        <period year="2100">
                            <agProdChange>0.000482</agProdChange>
                        </period>
                    </AgProductionTechnology>
                </AgSupplySubsector>
                <AgSupplySubsector name="Corn_UsaCstSE">
                    <AgProductionTechnology name="Corn_UsaCstSE_IRR_hi">
                        <period year="2015">
                            <agProdChange>0.002684</agProdChange>
                        </period>
                        <period year="2020">
                            <agProdChange>0.004448</agProdChange>
                        </period>
                        <period year="2025">
                            <agProdChange>0.004902</agProdChange>
                        </period>
                        <period year="2030">
                            <agProdChange>0.005068</agProdChange>
                        </period>
                        <period year="2035">
                            <agProdChange>0.005632</agProdChange>
                        </period>
                        <period year="2040">
                            <agProdChange>0.000394</agProdChange>
                        </period>
                        <period year="2045">
                            <agProdChange>0.001248</agProdChange>
                        </period>
                        <period year="2050">
                            <agProdChange>-0.000847</agProdChange>
                        </period>
                        <period year="2055">
                            <agProdChange>-0.005614</agProdChange>
                        </period>
                        <period year="2060">
                            <agProdChange>-0.002024</agProdChange>
                        </period>
                        <period year="2065">
                            <agProdChange>-0.005735</agProdChange>
                        </period>
                        <period year="2070">
                            <agProdChange>-0.001388</agProdChange>
                        </period>
                        <period year="2075">
                            <agProdChange>-0.001217</agProdChange>
                        </period>
                        <period year="2080">
                            <agProdChange>-0.003582</agProdChange>
                        </period>
                        <period year="2085">
                            <agProdChange>-0.008916</agProdChange>
                        </period>
                        <period year="2090">
                            <agProdChange>0.003593</agProdChange>
                        </period>
                        <period year="2095">
                            <agProdChange>-0.004334</agProdChange>
                        </period>
                        <period year="2100">
                            <agProdChange>-0.003461</agProdChange>
                        </period>
                    </AgProductionTechnology>
                    <AgProductionTechnology name="Corn_UsaCstSE_IRR_lo">
                        <period year="2015">
                            <agProdChange>0.002684</agProdChange>
                        </period>
                        <period year="2020">
                            <agProdChange>0.004448</agProdChange>
                        </period>
                        <period year="2025">
                            <agProdChange>0.004902</agProdChange>
                        </period>
                        <period year="2030">
                            <agProdChange>0.005068</agProdChange>
                        </period>
                        <period year="2035">
                            <agProdChange>0.005632</agProdChange>
                        </period>
                        <period year="2040">
                            <agProdChange>0.000394</agProdChange>
                        </period>
                        <period year="2045">
                            <agProdChange>0.001248</agProdChange>
                        </period>
                        <period year="2050">
                            <agProdChange>-0.000847</agProdChange>
                        </period>
                        <period year="2055">
                            <agProdChange>-0.005614</agProdChange>
                        </period>
                        <period year="2060">
                            <agProdChange>-0.002024</agProdChange>
                        </period>
                        <period year="2065">
                            <agProdChange>-0.005735</agProdChange>
                        </period>
                        <period year="2070">
                            <agProdChange>-0.001388</agProdChange>
                        </period>
                        <period year="2075">
                            <agProdChange>-0.001217</agProdChange>
                        </period>
                        <period year="2080">
                            <agProdChange>-0.003582</agProdChange>
                        </period>
                        <period year="2085">
                            <agProdChange>-0.008916</agProdChange>
                        </period>
                        <period year="2090">
                            <agProdChange>0.003593</agProdChange>
                        </period>
                        <period year="2095">
                            <agProdChange>-0.004334</agProdChange>
                        </period>
                        <period year="2100">
                            <agProdChange>-0.003461</agProdChange>
                        </period>
                    </AgProductionTechnology>
                    <AgProductionTechnology name="Corn_UsaCstSE_RFD_hi">
                        <period year="2015">
                            <agProdChange>0.003639</agProdChange>
                        </period>
                        <period year="2020">
                            <agProdChange>0.00878</agProdChange>
                        </period>
                        <period year="2025">
                            <agProdChange>0.009491</agProdChange>
                        </period>
                        <period year="2030">
                            <agProdChange>0.00717</agProdChange>
                        </period>
                        <period year="2035">
                            <agProdChange>0.009002</agProdChange>
                        </period>
                        <period year="2040">
                            <agProdChange>0.001702</agProdChange>
                        </period>
                        <period year="2045">
                            <agProdChange>0.003653</agProdChange>
                        </period>
                        <period year="2050">
                            <agProdChange>-0.000564</agProdChange>
                        </period>
                        <period year="2055">
                            <agProdChange>-0.006666</agProdChange>
                        </period>
                        <period year="2060">
                            <agProdChange>-0.000935</agProdChange>
                        </period>
                        <period year="2065">
                            <agProdChange>-0.005452</agProdChange>
                        </period>
                        <period year="2070">
                            <agProdChange>-0.000109</agProdChange>
                        </period>
                        <period year="2075">
                            <agProdChange>0.000594</agProdChange>
                        </period>
                        <period year="2080">
                            <agProdChange>0.000596</agProdChange>
                        </period>
                        <period year="2085">
                            <agProdChange>-0.007062</agProdChange>
                        </period>
                        <period year="2090">
                            <agProdChange>0.005052</agProdChange>
                        </period>
                        <period year="2095">
                            <agProdChange>-0.002657</agProdChange>
                        </period>
                        <period year="2100">
                            <agProdChange>-0.001177</agProdChange>
                        </period>
                    </AgProductionTechnology>
                    <AgProductionTechnology name="Corn_UsaCstSE_RFD_lo">
                        <period year="2015">
                            <agProdChange>0.003639</agProdChange>
                        </period>
                        <period year="2020">
                            <agProdChange>0.00878</agProdChange>
                        </period>
                        <period year="2025">
                            <agProdChange>0.009491</agProdChange>
                        </period>
                        <period year="2030">
                            <agProdChange>0.00717</agProdChange>
                        </period>
                        <period year="2035">
                            <agProdChange>0.009002</agProdChange>
                        </period>
                        <period year="2040">
                            <agProdChange>0.001702</agProdChange>
                        </period>
                        <period year="2045">
                            <agProdChange>0.003653</agProdChange>
                        </period>
                        <period year="2050">
                            <agProdChange>-0.000564</agProdChange>
                        </period>
                        <period year="2055">
                            <agProdChange>-0.006666</agProdChange>
                        </period>
                        <period year="2060">
                            <agProdChange>-0.000935</agProdChange>
                        </period>
                        <period year="2065">
                            <agProdChange>-0.005452</agProdChange>
                        </period>
                        <period year="2070">
                            <agProdChange>-0.000109</agProdChange>
                        </period>
                        <period year="2075">
                            <agProdChange>0.000594</agProdChange>
                        </period>
                        <period year="2080">
                            <agProdChange>0.000596</agProdChange>
                        </period>
                        <period year="2085">
                            <agProdChange>-0.007062</agProdChange>
                        </period>
                        <period year="2090">
                            <agProdChange>0.005052</agProdChange>
                        </period>
                        <period year="2095">
                            <agProdChange>-0.002657</agProdChange>
                        </period>
                        <period year="2100">
                            <agProdChange>-0.001177</agProdChange>
                        </period>
                    </AgProductionTechnology>
                </AgSupplySubsector>
                <AgSupplySubsector name="Corn_GreatLakes">
                    <AgProductionTechnology name="Corn_GreatLakes_IRR_hi">
                        <period year="2015">
                            <agProdChange>0.001068</agProdChange>
                        </period>
                        <period year="2020">
                            <agProdChange>0.00903</agProdChange>
                        </period>
                        <period year="2025">
                            <agProdChange>0.005845</agProdChange>
                        </period>
                        <period year="2030">
                            <agProdChange>0.008857</agProdChange>
                        </period>
                        <period year="2035">
                            <agProdChange>0.004979</agProdChange>
                        </period>
                        <period year="2040">
                            <agProdChange>0.002218</agProdChange>
                        </period>
                        <period year="2045">
                            <agProdChange>0.004772</agProdChange>
                        </period>
                        <period year="2050">
                            <agProdChange>0.00265</agProdChange>
                        </period>
                        <period year="2055">
                            <agProdChange>-0.001761</agProdChange>
                        </period>
                        <period year="2060">
                            <agProdChange>-0.001279</agProdChange>
                        </period>
                        <period year="2065">
                            <agProdChange>0.001325</agProdChange>
                        </period>
                        <period year="2070">
                            <agProdChange>0.000882</agProdChange>
                        </period>
                        <period year="2075">
                            <agProdChange>0.003359</agProdChange>
                        </period>
                        <period year="2080">
                            <agProdChange>-0.005192</agProdChange>
                        </period>
                        <period year="2085">
                            <agProdChange>-0.002392</agProdChange>
                        </period>
                        <period year="2090">
                            <agProdChange>0.005719</agProdChange>
                        </period>
                        <period year="2095">
                            <agProdChange>0.000224</agProdChange>
                        </period>
                        <period year="2100">
                            <agProdChange>-0.005116</agProdChange>
                        </period>
                    </AgProductionTechnology>
                    <AgProductionTechnology name="Corn_GreatLakes_IRR_lo">
                        <period year="2015">
                            <agProdChange>0.001068</agProdChange>
                        </period>
                        <period year="2020">
                            <agProdChange>0.00903</agProdChange>
                        </period>
                        <period year="2025">
                            <agProdChange>0.005845</agProdChange>
                        </period>
                        <period year="2030">
                            <agProdChange>0.008857</agProdChange>
                        </period>
                        <period year="2035">
                            <agProdChange>0.004979</agProdChange>
                        </period>
                        <period year="2040">
                            <agProdChange>0.002218</agProdChange>
                        </period>
                        <period year="2045">
                            <agProdChange>0.004772</agProdChange>
                        </period>
                        <period year="2050">
                            <agProdChange>0.00265</agProdChange>
                        </period>
                        <period year="2055">
                            <agProdChange>-0.001761</agProdChange>
                        </period>
                        <period year="2060">
                            <agProdChange>-0.001279</agProdChange>
                        </period>
                        <period year="2065">
                            <agProdChange>0.001325</agProdChange>
                        </period>
                        <period year="2070">
                            <agProdChange>0.000882</agProdChange>
                        </period>
                        <period year="2075">
                            <agProdChange>0.003359</agProdChange>
                        </period>
                        <period year="2080">
                            <agProdChange>-0.005192</agProdChange>
                        </period>
                        <period year="2085">
                            <agProdChange>-0.002392</agProdChange>
                        </period>
                        <period year="2090">
                            <agProdChange>0.005719</agProdChange>
                        </period>
                        <period year="2095">
                            <agProdChange>0.000224</agProdChange>
                        </period>
                        <period year="2100">
                            <agProdChange>-0.005116</agProdChange>
                        </period>
                    </AgProductionTechnology>
                    <AgProductionTechnology name="Corn_GreatLakes_RFD_hi">
                        <period year="2015">
                            <agProdChange>0.002875</agProdChange>
                        </period>
                        <period year="2020">
                            <agProdChange>0.014183</agProdChange>
                        </period>
                        <period year="2025">
                            <agProdChange>0.008504</agProdChange>
                        </period>
                        <period year="2030">
                            <agProdChange>0.012569</agProdChange>
                        </period>
                        <period year="2035">
                            <agProdChange>0.007164</agProdChange>
                        </period>
                        <period year="2040">
                            <agProdChange>0.004171</agProdChange>
                        </period>
                        <period year="2045">
                            <agProdChange>0.006234</agProdChange>
                        </period>
                        <period year="2050">
                            <agProdChange>0.005723</agProdChange>
                        </period>
                        <period year="2055">
                            <agProdChange>0.00064</agProdChange>
                        </period>
                        <period year="2060">
                            <agProdChange>-0.001727</agProdChange>
                        </period>
                        <period year="2065">
                            <agProdChange>0.004743</agProdChange>
                        </period>
                        <period year="2070">
                            <agProdChange>0.000471</agProdChange>
                        </period>
                        <period year="2075">
                            <agProdChange>0.007813</agProdChange>
                        </period>
                        <period year="2080">
                            <agProdChange>-0.004656</agProdChange>
                        </period>
                        <period year="2085">
                            <agProdChange>-0.002791</agProdChange>
                        </period>
                        <period year="2090">
                            <agProdChange>0.00636</agProdChange>
                        </period>
                        <period year="2095">
                            <agProdChange>0.002966</agProdChange>
                        </period>
                        <period year="2100">
                            <agProdChange>-0.006695</agProdChange>
                        </period>
                    </AgProductionTechnology>
                    <AgProductionTechnology name="Corn_GreatLakes_RFD_lo">
                        <period year="2015">
                            <agProdChange>0.002875</agProdChange>
                        </period>
                        <period year="2020">
                            <agProdChange>0.014183</agProdChange>
                        </period>
                        <period year="2025">
                            <agProdChange>0.008504</agProdChange>
                        </period>
                        <period year="2030">
                            <agProdChange>0.012569</agProdChange>
                        </period>
                        <period year="2035">
                            <agProdChange>0.007164</agProdChange>
                        </period>
                        <period year="2040">
                            <agProdChange>0.004171</agProdChange>
                        </period>
                        <period year="2045">
                            <agProdChange>0.006234</agProdChange>
                        </period>
                        <period year="2050">
                            <agProdChange>0.005723</agProdChange>
                        </period>
                        <period year="2055">
                            <agProdChange>0.00064</agProdChange>
                        </period>
                        <period year="2060">
                            <agProdChange>-0.001727</agProdChange>
                        </period>
                        <period year="2065">
                            <agProdChange>0.004743</agProdChange>
                        </period>
                        <period year="2070">
                            <agProdChange>0.000471</agProdChange>
                        </period>
                        <period year="2075">
                            <agProdChange>0.007813</agProdChange>
                        </period>
                        <period year="2080">
                            <agProdChange>-0.004656</agProdChange>
                        </period>
                        <period year="2085">
                            <agProdChange>-0.002791</agProdChange>
                        </period>
                        <period year="2090">
                            <agProdChange>0.00636</agProdChange>
                        </period>
                        <period year="2095">
                            <agProdChange>0.002966</agProdChange>
                        </period>
                        <period year="2100">
                            <agProdChange>-0.006695</agProdChange>
                        </period>
                    </AgProductionTechnology>
                </AgSupplySubsector>
                <AgSupplySubsector name="Corn_OhioR">
                    <AgProductionTechnology name="Corn_OhioR_IRR_hi">
                        <period year="2015">
                            <agProdChange>-0.000376</agProdChange>
                        </period>
                        <period year="2020">
                            <agProdChange>0.011671</agProdChange>
                        </period>
                        <period year="2025">
                            <agProdChange>0.008875</agProdChange>
                        </period>
                        <period year="2030">
                            <agProdChange>0.010961</agProdChange>
                        </period>
                        <period year="2035">
                            <agProdChange>0.006403</agProdChange>
                        </period>
                        <period year="2040">
                            <agProdChange>0.002719</agProdChange>
                        </period>
                        <period year="2045">
                            <agProdChange>0.005214</agProdChange>
                        </period>
                        <period year="2050">
                            <agProdChange>0.002407</agProdChange>
                        </period>
                        <period year="2055">
                            <agProdChange>-0.005166</agProdChange>
                        </period>
                        <period year="2060">
                            <agProdChange>-0.002247</agProdChange>
                        </period>
                        <period year="2065">
                            <agProdChange>0.000464</agProdChange>
                        </period>
                        <period year="2070">
                            <agProdChange>-0.001488</agProdChange>
                        </period>
                        <period year="2075">
                            <agProdChange>0.006311</agProdChange>
                        </period>
                        <period year="2080">
                            <agProdChange>-0.010018</agProdChange>
                        </period>
                        <period year="2085">
                            <agProdChange>-0.004353</agProdChange>
                        </period>
                        <period year="2090">
                            <agProdChange>0.007131</agProdChange>
                        </period>
                        <period year="2095">
                            <agProdChange>0.001808</agProdChange>
[truncated: 46,376,065 more chars]
