# Supplementary material for: The domestic and international implications of future climate for U.S. agriculture in GCAM
Source: PLoS One. 2020 Aug 28;15(8):e0237918. doi: 10.1371/journal.pone.0237918 (PMC7455037; doi:10.1371/journal.pone.0237918)
Supplement: S2 Data — (ZIP) [file pone.0237918.s010.zip › scenariofiles/ag_yield_xml/ag_prodchange_rcp8p5_noresm1_epic_full.xml]

<?xml version="1.0" encoding="UTF-8"?>
<scenario>
    <world>
        <region name="USA">
            <AgSupplySector name="Root_Tuber">
                <AgSupplySubsector name="Root_Tuber_NelsonR">
                    <AgProductionTechnology name="Root_Tuber_NelsonR_IRR_hi">
                        <period year="2015">
                            <agProdChange>0.001588</agProdChange>
                        </period>
                        <period year="2020">
                            <agProdChange>0.003461</agProdChange>
                        </period>
                        <period year="2025">
                            <agProdChange>-0.003452</agProdChange>
                        </period>
                        <period year="2030">
                            <agProdChange>-0.003776</agProdChange>
                        </period>
                        <period year="2035">
                            <agProdChange>-0.003375</agProdChange>
                        </period>
                        <period year="2040">
                            <agProdChange>-0.000435</agProdChange>
                        </period>
                        <period year="2045">
                            <agProdChange>0.001331</agProdChange>
                        </period>
                        <period year="2050">
                            <agProdChange>-0.003506</agProdChange>
                        </period>
                        <period year="2055">
                            <agProdChange>0.004079</agProdChange>
                        </period>
                        <period year="2060">
                            <agProdChange>-0.001321</agProdChange>
                        </period>
                        <period year="2065">
                            <agProdChange>-0.007728</agProdChange>
                        </period>
                        <period year="2070">
                            <agProdChange>-0.002204</agProdChange>
                        </period>
                        <period year="2075">
                            <agProdChange>-0.007693</agProdChange>
                        </period>
                        <period year="2080">
                            <agProdChange>-0.01144</agProdChange>
                        </period>
                        <period year="2085">
                            <agProdChange>-0.011076</agProdChange>
                        </period>
                        <period year="2090">
                            <agProdChange>-0.00873</agProdChange>
                        </period>
                        <period year="2095">
                            <agProdChange>-0.005887</agProdChange>
                        </period>
                        <period year="2100">
                            <agProdChange>0.003026</agProdChange>
                        </period>
                    </AgProductionTechnology>
                    <AgProductionTechnology name="Root_Tuber_NelsonR_IRR_lo">
                        <period year="2015">
                            <agProdChange>0.001588</agProdChange>
                        </period>
                        <period year="2020">
                            <agProdChange>0.003461</agProdChange>
                        </period>
                        <period year="2025">
                            <agProdChange>-0.003452</agProdChange>
                        </period>
                        <period year="2030">
                            <agProdChange>-0.003776</agProdChange>
                        </period>
                        <period year="2035">
                            <agProdChange>-0.003375</agProdChange>
                        </period>
                        <period year="2040">
                            <agProdChange>-0.000435</agProdChange>
                        </period>
                        <period year="2045">
                            <agProdChange>0.001331</agProdChange>
                        </period>
                        <period year="2050">
                            <agProdChange>-0.003506</agProdChange>
                        </period>
                        <period year="2055">
                            <agProdChange>0.004079</agProdChange>
                        </period>
                        <period year="2060">
                            <agProdChange>-0.001321</agProdChange>
                        </period>
                        <period year="2065">
                            <agProdChange>-0.007728</agProdChange>
                        </period>
                        <period year="2070">
                            <agProdChange>-0.002204</agProdChange>
                        </period>
                        <period year="2075">
                            <agProdChange>-0.007693</agProdChange>
                        </period>
                        <period year="2080">
                            <agProdChange>-0.01144</agProdChange>
                        </period>
                        <period year="2085">
                            <agProdChange>-0.011076</agProdChange>
                        </period>
                        <period year="2090">
                            <agProdChange>-0.00873</agProdChange>
                        </period>
                        <period year="2095">
                            <agProdChange>-0.005887</agProdChange>
                        </period>
                        <period year="2100">
                            <agProdChange>0.003026</agProdChange>
                        </period>
                    </AgProductionTechnology>
                    <AgProductionTechnology name="Root_Tuber_NelsonR_RFD_hi">
                        <period year="2015">
                            <agProdChange>0.001556</agProdChange>
                        </period>
                        <period year="2020">
                            <agProdChange>0.002227</agProdChange>
                        </period>
                        <period year="2025">
                            <agProdChange>-0.008452</agProdChange>
                        </period>
                        <period year="2030">
                            <agProdChange>-0.001058</agProdChange>
                        </period>
                        <period year="2035">
                            <agProdChange>-0.005806</agProdChange>
                        </period>
                        <period year="2040">
                            <agProdChange>0.003203</agProdChange>
                        </period>
                        <period year="2045">
                            <agProdChange>0.000951</agProdChange>
                        </period>
                        <period year="2050">
                            <agProdChange>-0.004901</agProdChange>
                        </period>
                        <period year="2055">
                            <agProdChange>0.015497</agProdChange>
                        </period>
                        <period year="2060">
                            <agProdChange>-0.003548</agProdChange>
                        </period>
                        <period year="2065">
                            <agProdChange>-0.007665</agProdChange>
                        </period>
                        <period year="2070">
                            <agProdChange>-0.003951</agProdChange>
                        </period>
                        <period year="2075">
                            <agProdChange>-0.009833</agProdChange>
                        </period>
                        <period year="2080">
                            <agProdChange>-0.010774</agProdChange>
                        </period>
                        <period year="2085">
                            <agProdChange>-0.016244</agProdChange>
                        </period>
                        <period year="2090">
                            <agProdChange>-0.011704</agProdChange>
                        </period>
                        <period year="2095">
                            <agProdChange>-0.010817</agProdChange>
                        </period>
                        <period year="2100">
                            <agProdChange>0.005598</agProdChange>
                        </period>
                    </AgProductionTechnology>
                    <AgProductionTechnology name="Root_Tuber_NelsonR_RFD_lo">
                        <period year="2015">
                            <agProdChange>0.001556</agProdChange>
                        </period>
                        <period year="2020">
                            <agProdChange>0.002227</agProdChange>
                        </period>
                        <period year="2025">
                            <agProdChange>-0.008452</agProdChange>
                        </period>
                        <period year="2030">
                            <agProdChange>-0.001058</agProdChange>
                        </period>
                        <period year="2035">
                            <agProdChange>-0.005806</agProdChange>
                        </period>
                        <period year="2040">
                            <agProdChange>0.003203</agProdChange>
                        </period>
                        <period year="2045">
                            <agProdChange>0.000951</agProdChange>
                        </period>
                        <period year="2050">
                            <agProdChange>-0.004901</agProdChange>
                        </period>
                        <period year="2055">
                            <agProdChange>0.015497</agProdChange>
                        </period>
                        <period year="2060">
                            <agProdChange>-0.003548</agProdChange>
                        </period>
                        <period year="2065">
                            <agProdChange>-0.007665</agProdChange>
                        </period>
                        <period year="2070">
                            <agProdChange>-0.003951</agProdChange>
                        </period>
                        <period year="2075">
                            <agProdChange>-0.009833</agProdChange>
                        </period>
                        <period year="2080">
                            <agProdChange>-0.010774</agProdChange>
                        </period>
                        <period year="2085">
                            <agProdChange>-0.016244</agProdChange>
                        </period>
                        <period year="2090">
                            <agProdChange>-0.011704</agProdChange>
                        </period>
                        <period year="2095">
                            <agProdChange>-0.010817</agProdChange>
                        </period>
                        <period year="2100">
                            <agProdChange>0.005598</agProdChange>
                        </period>
                    </AgProductionTechnology>
                </AgSupplySubsector>
                <AgSupplySubsector name="Root_Tuber_FraserR">
                    <AgProductionTechnology name="Root_Tuber_FraserR_IRR_hi">
                        <period year="2015">
                            <agProdChange>0.002156</agProdChange>
                        </period>
                        <period year="2020">
                            <agProdChange>0.000823</agProdChange>
                        </period>
                        <period year="2025">
                            <agProdChange>0.000767</agProdChange>
                        </period>
                        <period year="2030">
                            <agProdChange>-0.000788</agProdChange>
                        </period>
                        <period year="2035">
                            <agProdChange>-3.7e-05</agProdChange>
                        </period>
                        <period year="2040">
                            <agProdChange>0.003455</agProdChange>
                        </period>
                        <period year="2045">
                            <agProdChange>0.001609</agProdChange>
                        </period>
                        <period year="2050">
                            <agProdChange>-0.000334</agProdChange>
                        </period>
                        <period year="2055">
                            <agProdChange>-0.001506</agProdChange>
                        </period>
                        <period year="2060">
                            <agProdChange>-0.002327</agProdChange>
                        </period>
                        <period year="2065">
                            <agProdChange>-0.004335</agProdChange>
                        </period>
                        <period year="2070">
                            <agProdChange>-0.000553</agProdChange>
                        </period>
                        <period year="2075">
                            <agProdChange>-0.008487</agProdChange>
                        </period>
                        <period year="2080">
                            <agProdChange>-0.007009</agProdChange>
                        </period>
                        <period year="2085">
                            <agProdChange>-0.000433</agProdChange>
                        </period>
                        <period year="2090">
                            <agProdChange>-0.001565</agProdChange>
                        </period>
                        <period year="2095">
                            <agProdChange>-0.005344</agProdChange>
                        </period>
                        <period year="2100">
                            <agProdChange>0.006125</agProdChange>
                        </period>
                    </AgProductionTechnology>
                    <AgProductionTechnology name="Root_Tuber_FraserR_IRR_lo">
                        <period year="2015">
                            <agProdChange>0.002156</agProdChange>
                        </period>
                        <period year="2020">
                            <agProdChange>0.000823</agProdChange>
                        </period>
                        <period year="2025">
                            <agProdChange>0.000767</agProdChange>
                        </period>
                        <period year="2030">
                            <agProdChange>-0.000788</agProdChange>
                        </period>
                        <period year="2035">
                            <agProdChange>-3.7e-05</agProdChange>
                        </period>
                        <period year="2040">
                            <agProdChange>0.003455</agProdChange>
                        </period>
                        <period year="2045">
                            <agProdChange>0.001609</agProdChange>
                        </period>
                        <period year="2050">
                            <agProdChange>-0.000334</agProdChange>
                        </period>
                        <period year="2055">
                            <agProdChange>-0.001506</agProdChange>
                        </period>
                        <period year="2060">
                            <agProdChange>-0.002327</agProdChange>
                        </period>
                        <period year="2065">
                            <agProdChange>-0.004335</agProdChange>
                        </period>
                        <period year="2070">
                            <agProdChange>-0.000553</agProdChange>
                        </period>
                        <period year="2075">
                            <agProdChange>-0.008487</agProdChange>
                        </period>
                        <period year="2080">
                            <agProdChange>-0.007009</agProdChange>
                        </period>
                        <period year="2085">
                            <agProdChange>-0.000433</agProdChange>
                        </period>
                        <period year="2090">
                            <agProdChange>-0.001565</agProdChange>
                        </period>
                        <period year="2095">
                            <agProdChange>-0.005344</agProdChange>
                        </period>
                        <period year="2100">
                            <agProdChange>0.006125</agProdChange>
                        </period>
                    </AgProductionTechnology>
                    <AgProductionTechnology name="Root_Tuber_FraserR_RFD_hi">
                        <period year="2015">
                            <agProdChange>0.000984</agProdChange>
                        </period>
                        <period year="2020">
                            <agProdChange>0.002498</agProdChange>
                        </period>
                        <period year="2025">
                            <agProdChange>-0.008728</agProdChange>
                        </period>
                        <period year="2030">
                            <agProdChange>-0.0062</agProdChange>
                        </period>
                        <period year="2035">
                            <agProdChange>-0.010351</agProdChange>
                        </period>
                        <period year="2040">
                            <agProdChange>0.004483</agProdChange>
                        </period>
                        <period year="2045">
                            <agProdChange>0.003558</agProdChange>
                        </period>
                        <period year="2050">
                            <agProdChange>-0.00202</agProdChange>
                        </period>
                        <period year="2055">
                            <agProdChange>0.010706</agProdChange>
                        </period>
                        <period year="2060">
                            <agProdChange>0.001147</agProdChange>
                        </period>
                        <period year="2065">
                            <agProdChange>0.003402</agProdChange>
                        </period>
                        <period year="2070">
                            <agProdChange>0.00272</agProdChange>
                        </period>
                        <period year="2075">
                            <agProdChange>-0.007873</agProdChange>
                        </period>
                        <period year="2080">
                            <agProdChange>-0.004147</agProdChange>
                        </period>
                        <period year="2085">
                            <agProdChange>0.006128</agProdChange>
                        </period>
                        <period year="2090">
                            <agProdChange>-0.005314</agProdChange>
                        </period>
                        <period year="2095">
                            <agProdChange>-0.001893</agProdChange>
                        </period>
                        <period year="2100">
                            <agProdChange>0.010937</agProdChange>
                        </period>
                    </AgProductionTechnology>
                    <AgProductionTechnology name="Root_Tuber_FraserR_RFD_lo">
                        <period year="2015">
                            <agProdChange>0.000984</agProdChange>
                        </period>
                        <period year="2020">
                            <agProdChange>0.002498</agProdChange>
                        </period>
                        <period year="2025">
                            <agProdChange>-0.008728</agProdChange>
                        </period>
                        <period year="2030">
                            <agProdChange>-0.0062</agProdChange>
                        </period>
                        <period year="2035">
                            <agProdChange>-0.010351</agProdChange>
                        </period>
                        <period year="2040">
                            <agProdChange>0.004483</agProdChange>
                        </period>
                        <period year="2045">
                            <agProdChange>0.003558</agProdChange>
                        </period>
                        <period year="2050">
                            <agProdChange>-0.00202</agProdChange>
                        </period>
                        <period year="2055">
                            <agProdChange>0.010706</agProdChange>
                        </period>
                        <period year="2060">
                            <agProdChange>0.001147</agProdChange>
                        </period>
                        <period year="2065">
                            <agProdChange>0.003402</agProdChange>
                        </period>
                        <period year="2070">
                            <agProdChange>0.00272</agProdChange>
                        </period>
                        <period year="2075">
                            <agProdChange>-0.007873</agProdChange>
                        </period>
                        <period year="2080">
                            <agProdChange>-0.004147</agProdChange>
                        </period>
                        <period year="2085">
                            <agProdChange>0.006128</agProdChange>
                        </period>
                        <period year="2090">
                            <agProdChange>-0.005314</agProdChange>
                        </period>
                        <period year="2095">
                            <agProdChange>-0.001893</agProdChange>
                        </period>
                        <period year="2100">
                            <agProdChange>0.010937</agProdChange>
                        </period>
                    </AgProductionTechnology>
                </AgSupplySubsector>
                <AgSupplySubsector name="Root_Tuber_MexCstNW">
                    <AgProductionTechnology name="Root_Tuber_MexCstNW_IRR_hi">
                        <period year="2015">
                            <agProdChange>-0.001634</agProdChange>
                        </period>
                        <period year="2020">
                            <agProdChange>-0.000348</agProdChange>
                        </period>
                        <period year="2025">
                            <agProdChange>0.002321</agProdChange>
                        </period>
                        <period year="2030">
                            <agProdChange>0.001289</agProdChange>
                        </period>
                        <period year="2035">
                            <agProdChange>0.001933</agProdChange>
                        </period>
                        <period year="2040">
                            <agProdChange>0.000799</agProdChange>
                        </period>
                        <period year="2045">
                            <agProdChange>-6.6e-05</agProdChange>
                        </period>
                        <period year="2050">
                            <agProdChange>0.001504</agProdChange>
                        </period>
                        <period year="2055">
                            <agProdChange>-0.000722</agProdChange>
                        </period>
                        <period year="2060">
                            <agProdChange>0.000187</agProdChange>
                        </period>
                        <period year="2065">
                            <agProdChange>-0.001831</agProdChange>
                        </period>
                        <period year="2070">
                            <agProdChange>0.000892</agProdChange>
                        </period>
                        <period year="2075">
                            <agProdChange>-0.001937</agProdChange>
                        </period>
                        <period year="2080">
                            <agProdChange>-0.004671</agProdChange>
                        </period>
                        <period year="2085">
                            <agProdChange>-0.001244</agProdChange>
                        </period>
                        <period year="2090">
                            <agProdChange>-0.000761</agProdChange>
                        </period>
                        <period year="2095">
                            <agProdChange>-0.001028</agProdChange>
                        </period>
                        <period year="2100">
                            <agProdChange>-0.003445</agProdChange>
                        </period>
                    </AgProductionTechnology>
                    <AgProductionTechnology name="Root_Tuber_MexCstNW_IRR_lo">
                        <period year="2015">
                            <agProdChange>-0.001634</agProdChange>
                        </period>
                        <period year="2020">
                            <agProdChange>-0.000348</agProdChange>
                        </period>
                        <period year="2025">
                            <agProdChange>0.002321</agProdChange>
                        </period>
                        <period year="2030">
                            <agProdChange>0.001289</agProdChange>
                        </period>
                        <period year="2035">
                            <agProdChange>0.001933</agProdChange>
                        </period>
                        <period year="2040">
                            <agProdChange>0.000799</agProdChange>
                        </period>
                        <period year="2045">
                            <agProdChange>-6.6e-05</agProdChange>
                        </period>
                        <period year="2050">
                            <agProdChange>0.001504</agProdChange>
                        </period>
                        <period year="2055">
                            <agProdChange>-0.000722</agProdChange>
                        </period>
                        <period year="2060">
                            <agProdChange>0.000187</agProdChange>
                        </period>
                        <period year="2065">
                            <agProdChange>-0.001831</agProdChange>
                        </period>
                        <period year="2070">
                            <agProdChange>0.000892</agProdChange>
                        </period>
                        <period year="2075">
                            <agProdChange>-0.001937</agProdChange>
                        </period>
                        <period year="2080">
                            <agProdChange>-0.004671</agProdChange>
                        </period>
                        <period year="2085">
                            <agProdChange>-0.001244</agProdChange>
                        </period>
                        <period year="2090">
                            <agProdChange>-0.000761</agProdChange>
                        </period>
                        <period year="2095">
                            <agProdChange>-0.001028</agProdChange>
                        </period>
                        <period year="2100">
                            <agProdChange>-0.003445</agProdChange>
                        </period>
                    </AgProductionTechnology>
                    <AgProductionTechnology name="Root_Tuber_MexCstNW_RFD_hi">
                        <period year="2015">
                            <agProdChange>-0.002373</agProdChange>
                        </period>
                        <period year="2020">
                            <agProdChange>-0.004121</agProdChange>
                        </period>
                        <period year="2025">
                            <agProdChange>0.004623</agProdChange>
                        </period>
                        <period year="2030">
                            <agProdChange>0.000627</agProdChange>
                        </period>
                        <period year="2035">
                            <agProdChange>0.000659</agProdChange>
                        </period>
                        <period year="2040">
                            <agProdChange>-0.00203</agProdChange>
                        </period>
                        <period year="2045">
                            <agProdChange>-0.003747</agProdChange>
                        </period>
                        <period year="2050">
                            <agProdChange>-0.005677</agProdChange>
                        </period>
                        <period year="2055">
                            <agProdChange>-0.013523</agProdChange>
                        </period>
                        <period year="2060">
                            <agProdChange>-0.006038</agProdChange>
                        </period>
                        <period year="2065">
                            <agProdChange>-0.007201</agProdChange>
                        </period>
                        <period year="2070">
                            <agProdChange>-0.004303</agProdChange>
                        </period>
                        <period year="2075">
                            <agProdChange>-0.004744</agProdChange>
                        </period>
                        <period year="2080">
                            <agProdChange>-0.010466</agProdChange>
                        </period>
                        <period year="2085">
                            <agProdChange>-0.000882</agProdChange>
                        </period>
                        <period year="2090">
                            <agProdChange>-0.00219</agProdChange>
                        </period>
                        <period year="2095">
                            <agProdChange>0.001305</agProdChange>
                        </period>
                        <period year="2100">
                            <agProdChange>-0.000121</agProdChange>
                        </period>
                    </AgProductionTechnology>
                    <AgProductionTechnology name="Root_Tuber_MexCstNW_RFD_lo">
                        <period year="2015">
                            <agProdChange>-0.002373</agProdChange>
                        </period>
                        <period year="2020">
                            <agProdChange>-0.004121</agProdChange>
                        </period>
                        <period year="2025">
                            <agProdChange>0.004623</agProdChange>
                        </period>
                        <period year="2030">
                            <agProdChange>0.000627</agProdChange>
                        </period>
                        <period year="2035">
                            <agProdChange>0.000659</agProdChange>
                        </period>
                        <period year="2040">
                            <agProdChange>-0.00203</agProdChange>
                        </period>
                        <period year="2045">
                            <agProdChange>-0.003747</agProdChange>
                        </period>
                        <period year="2050">
                            <agProdChange>-0.005677</agProdChange>
                        </period>
                        <period year="2055">
                            <agProdChange>-0.013523</agProdChange>
                        </period>
                        <period year="2060">
                            <agProdChange>-0.006038</agProdChange>
                        </period>
                        <period year="2065">
                            <agProdChange>-0.007201</agProdChange>
                        </period>
                        <period year="2070">
                            <agProdChange>-0.004303</agProdChange>
                        </period>
                        <period year="2075">
                            <agProdChange>-0.004744</agProdChange>
                        </period>
                        <period year="2080">
                            <agProdChange>-0.010466</agProdChange>
                        </period>
                        <period year="2085">
                            <agProdChange>-0.000882</agProdChange>
                        </period>
                        <period year="2090">
                            <agProdChange>-0.00219</agProdChange>
                        </period>
                        <period year="2095">
                            <agProdChange>0.001305</agProdChange>
                        </period>
                        <period year="2100">
                            <agProdChange>-0.000121</agProdChange>
                        </period>
                    </AgProductionTechnology>
                </AgSupplySubsector>
                <AgSupplySubsector name="Root_Tuber_Caribbean">
                    <AgProductionTechnology name="Root_Tuber_Caribbean_IRR_hi">
                        <period year="2015">
                            <agProdChange>0.002407</agProdChange>
                        </period>
                        <period year="2020">
                            <agProdChange>0.00185</agProdChange>
                        </period>
                        <period year="2025">
                            <agProdChange>0.002644</agProdChange>
                        </period>
                        <period year="2030">
                            <agProdChange>0.002634</agProdChange>
                        </period>
                        <period year="2035">
                            <agProdChange>0.003061</agProdChange>
                        </period>
                        <period year="2040">
                            <agProdChange>0.002875</agProdChange>
                        </period>
                        <period year="2045">
                            <agProdChange>0.003599</agProdChange>
                        </period>
                        <period year="2050">
                            <agProdChange>0.002823</agProdChange>
                        </period>
                        <period year="2055">
                            <agProdChange>0.003361</agProdChange>
                        </period>
                        <period year="2060">
                            <agProdChange>0.003398</agProdChange>
                        </period>
                        <period year="2065">
                            <agProdChange>0.003246</agProdChange>
                        </period>
                        <period year="2070">
                            <agProdChange>0.00271</agProdChange>
                        </period>
                        <period year="2075">
                            <agProdChange>0.002231</agProdChange>
                        </period>
                        <period year="2080">
                            <agProdChange>0.001142</agProdChange>
                        </period>
                        <period year="2085">
                            <agProdChange>0.001812</agProdChange>
                        </period>
                        <period year="2090">
                            <agProdChange>0.001283</agProdChange>
                        </period>
                        <period year="2095">
                            <agProdChange>6.8e-05</agProdChange>
                        </period>
                        <period year="2100">
                            <agProdChange>0.000338</agProdChange>
                        </period>
                    </AgProductionTechnology>
                    <AgProductionTechnology name="Root_Tuber_Caribbean_IRR_lo">
                        <period year="2015">
                            <agProdChange>0.002407</agProdChange>
                        </period>
                        <period year="2020">
                            <agProdChange>0.00185</agProdChange>
                        </period>
                        <period year="2025">
                            <agProdChange>0.002644</agProdChange>
                        </period>
                        <period year="2030">
                            <agProdChange>0.002634</agProdChange>
                        </period>
                        <period year="2035">
                            <agProdChange>0.003061</agProdChange>
                        </period>
                        <period year="2040">
                            <agProdChange>0.002875</agProdChange>
                        </period>
                        <period year="2045">
                            <agProdChange>0.003599</agProdChange>
                        </period>
                        <period year="2050">
                            <agProdChange>0.002823</agProdChange>
                        </period>
                        <period year="2055">
                            <agProdChange>0.003361</agProdChange>
                        </period>
                        <period year="2060">
                            <agProdChange>0.003398</agProdChange>
                        </period>
                        <period year="2065">
                            <agProdChange>0.003246</agProdChange>
                        </period>
                        <period year="2070">
                            <agProdChange>0.00271</agProdChange>
                        </period>
                        <period year="2075">
                            <agProdChange>0.002231</agProdChange>
                        </period>
                        <period year="2080">
                            <agProdChange>0.001142</agProdChange>
                        </period>
                        <period year="2085">
                            <agProdChange>0.001812</agProdChange>
                        </period>
                        <period year="2090">
                            <agProdChange>0.001283</agProdChange>
                        </period>
                        <period year="2095">
                            <agProdChange>6.8e-05</agProdChange>
                        </period>
                        <period year="2100">
                            <agProdChange>0.000338</agProdChange>
                        </period>
                    </AgProductionTechnology>
                    <AgProductionTechnology name="Root_Tuber_Caribbean_RFD_hi">
                        <period year="2015">
                            <agProdChange>0.002734</agProdChange>
                        </period>
                        <period year="2020">
                            <agProdChange>0.002146</agProdChange>
                        </period>
                        <period year="2025">
                            <agProdChange>0.001381</agProdChange>
                        </period>
                        <period year="2030">
                            <agProdChange>0.000558</agProdChange>
                        </period>
                        <period year="2035">
                            <agProdChange>0.000182</agProdChange>
                        </period>
                        <period year="2040">
                            <agProdChange>-0.002634</agProdChange>
                        </period>
                        <period year="2045">
                            <agProdChange>0.001104</agProdChange>
                        </period>
                        <period year="2050">
                            <agProdChange>0.001545</agProdChange>
                        </period>
                        <period year="2055">
                            <agProdChange>0.00107</agProdChange>
                        </period>
                        <period year="2060">
                            <agProdChange>-0.003276</agProdChange>
                        </period>
                        <period year="2065">
                            <agProdChange>0.003162</agProdChange>
                        </period>
                        <period year="2070">
                            <agProdChange>0.0014</agProdChange>
                        </period>
                        <period year="2075">
                            <agProdChange>-0.000226</agProdChange>
                        </period>
                        <period year="2080">
                            <agProdChange>-0.001347</agProdChange>
                        </period>
                        <period year="2085">
                            <agProdChange>0.002187</agProdChange>
                        </period>
                        <period year="2090">
                            <agProdChange>-0.000199</agProdChange>
                        </period>
                        <period year="2095">
                            <agProdChange>0.005339</agProdChange>
                        </period>
                        <period year="2100">
                            <agProdChange>-1e-04</agProdChange>
                        </period>
                    </AgProductionTechnology>
                    <AgProductionTechnology name="Root_Tuber_Caribbean_RFD_lo">
                        <period year="2015">
                            <agProdChange>0.002734</agProdChange>
                        </period>
                        <period year="2020">
                            <agProdChange>0.002146</agProdChange>
                        </period>
                        <period year="2025">
                            <agProdChange>0.001381</agProdChange>
                        </period>
                        <period year="2030">
                            <agProdChange>0.000558</agProdChange>
                        </period>
                        <period year="2035">
                            <agProdChange>0.000182</agProdChange>
                        </period>
                        <period year="2040">
                            <agProdChange>-0.002634</agProdChange>
                        </period>
                        <period year="2045">
                            <agProdChange>0.001104</agProdChange>
                        </period>
                        <period year="2050">
                            <agProdChange>0.001545</agProdChange>
                        </period>
                        <period year="2055">
                            <agProdChange>0.00107</agProdChange>
                        </period>
                        <period year="2060">
                            <agProdChange>-0.003276</agProdChange>
                        </period>
                        <period year="2065">
                            <agProdChange>0.003162</agProdChange>
                        </period>
                        <period year="2070">
                            <agProdChange>0.0014</agProdChange>
                        </period>
                        <period year="2075">
                            <agProdChange>-0.000226</agProdChange>
                        </period>
                        <period year="2080">
                            <agProdChange>-0.001347</agProdChange>
                        </period>
                        <period year="2085">
                            <agProdChange>0.002187</agProdChange>
                        </period>
                        <period year="2090">
                            <agProdChange>-0.000199</agProdChange>
                        </period>
                        <period year="2095">
                            <agProdChange>0.005339</agProdChange>
                        </period>
                        <period year="2100">
                            <agProdChange>-1e-04</agProdChange>
                        </period>
                    </AgProductionTechnology>
                </AgSupplySubsector>
                <AgSupplySubsector name="Root_Tuber_California">
                    <AgProductionTechnology name="Root_Tuber_California_IRR_hi">
                        <period year="2015">
                            <agProdChange>-0.000398</agProdChange>
                        </period>
                        <period year="2020">
                            <agProdChange>0.00163</agProdChange>
                        </period>
                        <period year="2025">
                            <agProdChange>-0.003125</agProdChange>
                        </period>
                        <period year="2030">
                            <agProdChange>-0.002925</agProdChange>
                        </period>
                        <period year="2035">
                            <agProdChange>-0.006157</agProdChange>
                        </period>
                        <period year="2040">
                            <agProdChange>-0.002421</agProdChange>
                        </period>
                        <period year="2045">
                            <agProdChange>-0.005902</agProdChange>
                        </period>
                        <period year="2050">
                            <agProdChange>-0.006476</agProdChange>
                        </period>
                        <period year="2055">
                            <agProdChange>-0.002369</agProdChange>
                        </period>
                        <period year="2060">
                            <agProdChange>-0.005648</agProdChange>
                        </period>
                        <period year="2065">
                            <agProdChange>-0.00567</agProdChange>
                        </period>
                        <period year="2070">
                            <agProdChange>-0.002111</agProdChange>
                        </period>
                        <period year="2075">
                            <agProdChange>-0.001764</agProdChange>
                        </period>
                        <period year="2080">
                            <agProdChange>-0.003074</agProdChange>
                        </period>
                        <period year="2085">
                            <agProdChange>-0.00519</agProdChange>
                        </period>
                        <period year="2090">
                            <agProdChange>-0.004227</agProdChange>
                        </period>
                        <period year="2095">
                            <agProdChange>0.001268</agProdChange>
                        </period>
                        <period year="2100">
                            <agProdChange>0.001189</agProdChange>
                        </period>
                    </AgProductionTechnology>
                    <AgProductionTechnology name="Root_Tuber_California_IRR_lo">
                        <period year="2015">
                            <agProdChange>-0.000398</agProdChange>
                        </period>
                        <period year="2020">
                            <agProdChange>0.00163</agProdChange>
                        </period>
                        <period year="2025">
                            <agProdChange>-0.003125</agProdChange>
                        </period>
                        <period year="2030">
                            <agProdChange>-0.002925</agProdChange>
                        </period>
                        <period year="2035">
                            <agProdChange>-0.006157</agProdChange>
                        </period>
                        <period year="2040">
                            <agProdChange>-0.002421</agProdChange>
                        </period>
                        <period year="2045">
                            <agProdChange>-0.005902</agProdChange>
                        </period>
                        <period year="2050">
                            <agProdChange>-0.006476</agProdChange>
                        </period>
                        <period year="2055">
                            <agProdChange>-0.002369</agProdChange>
                        </period>
                        <period year="2060">
                            <agProdChange>-0.005648</agProdChange>
                        </period>
                        <period year="2065">
                            <agProdChange>-0.00567</agProdChange>
                        </period>
                        <period year="2070">
                            <agProdChange>-0.002111</agProdChange>
                        </period>
                        <period year="2075">
                            <agProdChange>-0.001764</agProdChange>
                        </period>
                        <period year="2080">
                            <agProdChange>-0.003074</agProdChange>
                        </period>
                        <period year="2085">
                            <agProdChange>-0.00519</agProdChange>
                        </period>
                        <period year="2090">
                            <agProdChange>-0.004227</agProdChange>
                        </period>
                        <period year="2095">
                            <agProdChange>0.001268</agProdChange>
                        </period>
                        <period year="2100">
                            <agProdChange>0.001189</agProdChange>
                        </period>
                    </AgProductionTechnology>
                    <AgProductionTechnology name="Root_Tuber_California_RFD_hi">
                        <period year="2015">
                            <agProdChange>0.000766</agProdChange>
                        </period>
                        <period year="2020">
                            <agProdChange>0.007948</agProdChange>
                        </period>
                        <period year="2025">
                            <agProdChange>0.001745</agProdChange>
                        </period>
                        <period year="2030">
                            <agProdChange>-0.004304</agProdChange>
                        </period>
                        <period year="2035">
                            <agProdChange>0.000499</agProdChange>
                        </period>
                        <period year="2040">
                            <agProdChange>0.01026</agProdChange>
                        </period>
                        <period year="2045">
                            <agProdChange>-0.001219</agProdChange>
                        </period>
                        <period year="2050">
                            <agProdChange>0.012798</agProdChange>
                        </period>
                        <period year="2055">
                            <agProdChange>-0.003131</agProdChange>
                        </period>
                        <period year="2060">
                            <agProdChange>0.008761</agProdChange>
                        </period>
                        <period year="2065">
                            <agProdChange>0.011009</agProdChange>
                        </period>
                        <period year="2070">
                            <agProdChange>0.002075</agProdChange>
                        </period>
                        <period year="2075">
                            <agProdChange>0.00931</agProdChange>
                        </period>
                        <period year="2080">
                            <agProdChange>0.003534</agProdChange>
                        </period>
                        <period year="2085">
                            <agProdChange>0.003752</agProdChange>
                        </period>
                        <period year="2090">
                            <agProdChange>0.007342</agProdChange>
                        </period>
                        <period year="2095">
                            <agProdChange>0.001</agProdChange>
                        </period>
                        <period year="2100">
                            <agProdChange>0.001</agProdChange>
                        </period>
                    </AgProductionTechnology>
                    <AgProductionTechnology name="Root_Tuber_California_RFD_lo">
                        <period year="2015">
                            <agProdChange>0.000766</agProdChange>
                        </period>
                        <period year="2020">
                            <agProdChange>0.007948</agProdChange>
                        </period>
                        <period year="2025">
                            <agProdChange>0.001745</agProdChange>
                        </period>
                        <period year="2030">
                            <agProdChange>-0.004304</agProdChange>
                        </period>
                        <period year="2035">
                            <agProdChange>0.000499</agProdChange>
                        </period>
                        <period year="2040">
                            <agProdChange>0.01026</agProdChange>
                        </period>
                        <period year="2045">
                            <agProdChange>-0.001219</agProdChange>
                        </period>
                        <period year="2050">
                            <agProdChange>0.012798</agProdChange>
                        </period>
                        <period year="2055">
                            <agProdChange>-0.003131</agProdChange>
                        </period>
                        <period year="2060">
                            <agProdChange>0.008761</agProdChange>
                        </period>
                        <period year="2065">
                            <agProdChange>0.011009</agProdChange>
                        </period>
                        <period year="2070">
                            <agProdChange>0.002075</agProdChange>
                        </period>
                        <period year="2075">
                            <agProdChange>0.00931</agProdChange>
                        </period>
                        <period year="2080">
                            <agProdChange>0.003534</agProdChange>
                        </period>
                        <period year="2085">
                            <agProdChange>0.003752</agProdChange>
                        </period>
                        <period year="2090">
                            <agProdChange>0.007342</agProdChange>
                        </period>
                        <period year="2095">
                            <agProdChange>0.001</agProdChange>
                        </period>
                        <period year="2100">
                            <agProdChange>0.001</agProdChange>
                        </period>
                    </AgProductionTechnology>
                </AgSupplySubsector>
                <AgSupplySubsector name="Root_Tuber_MissppRN">
                    <AgProductionTechnology name="Root_Tuber_MissppRN_IRR_hi">
                        <period year="2015">
                            <agProdChange>-0.018953</agProdChange>
                        </period>
                        <period year="2020">
                            <agProdChange>-0.005242</agProdChange>
                        </period>
                        <period year="2025">
                            <agProdChange>0.003867</agProdChange>
                        </period>
                        <period year="2030">
                            <agProdChange>-2.2e-05</agProdChange>
                        </period>
                        <period year="2035">
                            <agProdChange>-0.003302</agProdChange>
                        </period>
                        <period year="2040">
                            <agProdChange>0.001142</agProdChange>
                        </period>
                        <period year="2045">
                            <agProdChange>0.001659</agProdChange>
                        </period>
                        <period year="2050">
                            <agProdChange>0.001215</agProdChange>
                        </period>
                        <period year="2055">
                            <agProdChange>0.00432</agProdChange>
                        </period>
                        <period year="2060">
                            <agProdChange>0.001472</agProdChange>
                        </period>
                        <period year="2065">
                            <agProdChange>-0.000457</agProdChange>
                        </period>
                        <period year="2070">
                            <agProdChange>-0.001925</agProdChange>
                        </period>
                        <period year="2075">
                            <agProdChange>-0.002699</agProdChange>
                        </period>
                        <period year="2080">
                            <agProdChange>0.001045</agProdChange>
                        </period>
                        <period year="2085">
                            <agProdChange>-0.004735</agProdChange>
                        </period>
                        <period year="2090">
                            <agProdChange>-0.005502</agProdChange>
                        </period>
                        <period year="2095">
                            <agProdChange>-0.011199</agProdChange>
                        </period>
                        <period year="2100">
                            <agProdChange>-0.013474</agProdChange>
                        </period>
                    </AgProductionTechnology>
                    <AgProductionTechnology name="Root_Tuber_MissppRN_IRR_lo">
                        <period year="2015">
                            <agProdChange>-0.018953</agProdChange>
                        </period>
                        <period year="2020">
                            <agProdChange>-0.005242</agProdChange>
                        </period>
                        <period year="2025">
                            <agProdChange>0.003867</agProdChange>
                        </period>
                        <period year="2030">
                            <agProdChange>-2.2e-05</agProdChange>
                        </period>
                        <period year="2035">
                            <agProdChange>-0.003302</agProdChange>
                        </period>
                        <period year="2040">
                            <agProdChange>0.001142</agProdChange>
                        </period>
                        <period year="2045">
                            <agProdChange>0.001659</agProdChange>
                        </period>
                        <period year="2050">
                            <agProdChange>0.001215</agProdChange>
                        </period>
                        <period year="2055">
                            <agProdChange>0.00432</agProdChange>
                        </period>
                        <period year="2060">
                            <agProdChange>0.001472</agProdChange>
                        </period>
                        <period year="2065">
                            <agProdChange>-0.000457</agProdChange>
                        </period>
                        <period year="2070">
                            <agProdChange>-0.001925</agProdChange>
                        </period>
                        <period year="2075">
                            <agProdChange>-0.002699</agProdChange>
                        </period>
                        <period year="2080">
                            <agProdChange>0.001045</agProdChange>
                        </period>
                        <period year="2085">
                            <agProdChange>-0.004735</agProdChange>
                        </period>
                        <period year="2090">
                            <agProdChange>-0.005502</agProdChange>
                        </period>
                        <period year="2095">
                            <agProdChange>-0.011199</agProdChange>
                        </period>
                        <period year="2100">
                            <agProdChange>-0.013474</agProdChange>
                        </period>
                    </AgProductionTechnology>
                    <AgProductionTechnology name="Root_Tuber_MissppRN_RFD_hi">
                        <period year="2015">
                            <agProdChange>-0.020519</agProdChange>
                        </period>
                        <period year="2020">
                            <agProdChange>-0.005013</agProdChange>
                        </period>
                        <period year="2025">
                            <agProdChange>-0.003211</agProdChange>
                        </period>
                        <period year="2030">
                            <agProdChange>-0.001732</agProdChange>
                        </period>
                        <period year="2035">
                            <agProdChange>-0.007418</agProdChange>
                        </period>
                        <period year="2040">
                            <agProdChange>-0.000685</agProdChange>
                        </period>
                        <period year="2045">
                            <agProdChange>0.001803</agProdChange>
                        </period>
                        <period year="2050">
                            <agProdChange>0.004333</agProdChange>
                        </period>
                        <period year="2055">
                            <agProdChange>0.00825</agProdChange>
                        </period>
                        <period year="2060">
                            <agProdChange>0.005149</agProdChange>
                        </period>
                        <period year="2065">
                            <agProdChange>5e-04</agProdChange>
                        </period>
                        <period year="2070">
                            <agProdChange>-0.002455</agProdChange>
                        </period>
                        <period year="2075">
                            <agProdChange>-0.004861</agProdChange>
                        </period>
                        <period year="2080">
                            <agProdChange>-0.003056</agProdChange>
                        </period>
                        <period year="2085">
                            <agProdChange>-0.006903</agProdChange>
                        </period>
                        <period year="2090">
                            <agProdChange>-0.00462</agProdChange>
                        </period>
                        <period year="2095">
                            <agProdChange>-0.008767</agProdChange>
                        </period>
                        <period year="2100">
                            <agProdChange>-0.012934</agProdChange>
                        </period>
                    </AgProductionTechnology>
                    <AgProductionTechnology name="Root_Tuber_MissppRN_RFD_lo">
                        <period year="2015">
                            <agProdChange>-0.020519</agProdChange>
                        </period>
                        <period year="2020">
                            <agProdChange>-0.005013</agProdChange>
                        </period>
                        <period year="2025">
                            <agProdChange>-0.003211</agProdChange>
                        </period>
                        <period year="2030">
                            <agProdChange>-0.001732</agProdChange>
                        </period>
                        <period year="2035">
                            <agProdChange>-0.007418</agProdChange>
                        </period>
                        <period year="2040">
                            <agProdChange>-0.000685</agProdChange>
                        </period>
                        <period year="2045">
                            <agProdChange>0.001803</agProdChange>
                        </period>
                        <period year="2050">
                            <agProdChange>0.004333</agProdChange>
                        </period>
                        <period year="2055">
                            <agProdChange>0.00825</agProdChange>
                        </period>
                        <period year="2060">
                            <agProdChange>0.005149</agProdChange>
                        </period>
                        <period year="2065">
                            <agProdChange>5e-04</agProdChange>
                        </period>
                        <period year="2070">
                            <agProdChange>-0.002455</agProdChange>
                        </period>
                        <period year="2075">
                            <agProdChange>-0.004861</agProdChange>
                        </period>
                        <period year="2080">
                            <agProdChange>-0.003056</agProdChange>
                        </period>
                        <period year="2085">
                            <agProdChange>-0.006903</agProdChange>
                        </period>
                        <period year="2090">
                            <agProdChange>-0.00462</agProdChange>
                        </period>
                        <period year="2095">
                            <agProdChange>-0.008767</agProdChange>
                        </period>
                        <period year="2100">
                            <agProdChange>-0.012934</agProdChange>
                        </period>
                    </AgProductionTechnology>
                </AgSupplySubsector>
                <AgSupplySubsector name="Root_Tuber_MissppRS">
                    <AgProductionTechnology name="Root_Tuber_MissppRS_IRR_hi">
                        <period year="2015">
                            <agProdChange>-0.014749</agProdChange>
                        </period>
                        <period year="2020">
                            <agProdChange>-0.002175</agProdChange>
                        </period>
                        <period year="2025">
                            <agProdChange>0.001</agProdChange>
                        </period>
                        <period year="2030">
                            <agProdChange>-0.000442</agProdChange>
                        </period>
                        <period year="2035">
                            <agProdChange>-0.005877</agProdChange>
                        </period>
                        <period year="2040">
                            <agProdChange>-0.002075</agProdChange>
                        </period>
                        <period year="2045">
                            <agProdChange>0.001357</agProdChange>
                        </period>
                        <period year="2050">
                            <agProdChange>-0.003444</agProdChange>
                        </period>
                        <period year="2055">
                            <agProdChange>-0.006648</agProdChange>
                        </period>
                        <period year="2060">
                            <agProdChange>-0.004087</agProdChange>
                        </period>
                        <period year="2065">
                            <agProdChange>0.001218</agProdChange>
                        </period>
                        <period year="2070">
                            <agProdChange>-0.004936</agProdChange>
                        </period>
                        <period year="2075">
                            <agProdChange>-0.005758</agProdChange>
                        </period>
                        <period year="2080">
                            <agProdChange>-0.004455</agProdChange>
                        </period>
                        <period year="2085">
                            <agProdChange>-0.004932</agProdChange>
                        </period>
                        <period year="2090">
                            <agProdChange>-0.000166</agProdChange>
                        </period>
                        <period year="2095">
                            <agProdChange>-0.00525</agProdChange>
                        </period>
                        <period year="2100">
                            <agProdChange>-0.010749</agProdChange>
                        </period>
                    </AgProductionTechnology>
                    <AgProductionTechnology name="Root_Tuber_MissppRS_IRR_lo">
                        <period year="2015">
                            <agProdChange>-0.014749</agProdChange>
                        </period>
                        <period year="2020">
                            <agProdChange>-0.002175</agProdChange>
                        </period>
                        <period year="2025">
                            <agProdChange>0.001</agProdChange>
                        </period>
                        <period year="2030">
                            <agProdChange>-0.000442</agProdChange>
                        </period>
                        <period year="2035">
                            <agProdChange>-0.005877</agProdChange>
                        </period>
                        <period year="2040">
                            <agProdChange>-0.002075</agProdChange>
                        </period>
                        <period year="2045">
                            <agProdChange>0.001357</agProdChange>
                        </period>
                        <period year="2050">
                            <agProdChange>-0.003444</agProdChange>
                        </period>
                        <period year="2055">
                            <agProdChange>-0.006648</agProdChange>
                        </period>
                        <period year="2060">
                            <agProdChange>-0.004087</agProdChange>
                        </period>
                        <period year="2065">
                            <agProdChange>0.001218</agProdChange>
                        </period>
                        <period year="2070">
                            <agProdChange>-0.004936</agProdChange>
                        </period>
                        <period year="2075">
                            <agProdChange>-0.005758</agProdChange>
                        </period>
                        <period year="2080">
                            <agProdChange>-0.004455</agProdChange>
                        </period>
                        <period year="2085">
                            <agProdChange>-0.004932</agProdChange>
                        </period>
                        <period year="2090">
                            <agProdChange>-0.000166</agProdChange>
                        </period>
                        <period year="2095">
                            <agProdChange>-0.00525</agProdChange>
                        </period>
                        <period year="2100">
                            <agProdChange>-0.010749</agProdChange>
                        </period>
                    </AgProductionTechnology>
                    <AgProductionTechnology name="Root_Tuber_MissppRS_RFD_hi">
                        <period year="2015">
                            <agProdChange>-0.018505</agProdChange>
                        </period>
                        <period year="2020">
                            <agProdChange>0.009172</agProdChange>
                        </period>
                        <period year="2025">
                            <agProdChange>-0.000247</agProdChange>
                        </period>
                        <period year="2030">
                            <agProdChange>0.004913</agProdChange>
                        </period>
                        <period year="2035">
                            <agProdChange>-0.010331</agProdChange>
                        </period>
                        <period year="2040">
                            <agProdChange>-0.001058</agProdChange>
                        </period>
                        <period year="2045">
                            <agProdChange>0.001087</agProdChange>
                        </period>
                        <period year="2050">
                            <agProdChange>-0.005197</agProdChange>
                        </period>
                        <period year="2055">
                            <agProdChange>-0.009665</agProdChange>
                        </period>
                        <period year="2060">
                            <agProdChange>-0.008475</agProdChange>
                        </period>
                        <period year="2065">
                            <agProdChange>0.007264</agProdChange>
                        </period>
                        <period year="2070">
                            <agProdChange>-0.008476</agProdChange>
                        </period>
                        <period year="2075">
                            <agProdChange>-0.005904</agProdChange>
                        </period>
                        <period year="2080">
                            <agProdChange>-0.010071</agProdChange>
                        </period>
                        <period year="2085">
                            <agProdChange>-0.009952</agProdChange>
                        </period>
                        <period year="2090">
                            <agProdChange>0.000298</agProdChange>
                        </period>
                        <period year="2095">
                            <agProdChange>-0.005771</agProdChange>
                        </period>
                        <period year="2100">
                            <agProdChange>-0.01493</agProdChange>
                        </period>
                    </AgProductionTechnology>
                    <AgProductionTechnology name="Root_Tuber_MissppRS_RFD_lo">
                        <period year="2015">
                            <agProdChange>-0.018505</agProdChange>
                        </period>
                        <period year="2020">
                            <agProdChange>0.009172</agProdChange>
                        </period>
                        <period year="2025">
                            <agProdChange>-0.000247</agProdChange>
                        </period>
                        <period year="2030">
                            <agProdChange>0.004913</agProdChange>
                        </period>
                        <period year="2035">
                            <agProdChange>-0.010331</agProdChange>
                        </period>
                        <period year="2040">
                            <agProdChange>-0.001058</agProdChange>
                        </period>
                        <period year="2045">
                            <agProdChange>0.001087</agProdChange>
                        </period>
                        <period year="2050">
                            <agProdChange>-0.005197</agProdChange>
                        </period>
                        <period year="2055">
                            <agProdChange>-0.009665</agProdChange>
                        </period>
                        <period year="2060">
                            <agProdChange>-0.008475</agProdChange>
                        </period>
                        <period year="2065">
                            <agProdChange>0.007264</agProdChange>
                        </period>
                        <period year="2070">
                            <agProdChange>-0.008476</agProdChange>
                        </period>
                        <period year="2075">
                            <agProdChange>-0.005904</agProdChange>
                        </period>
                        <period year="2080">
                            <agProdChange>-0.010071</agProdChange>
                        </period>
                        <period year="2085">
                            <agProdChange>-0.009952</agProdChange>
                        </period>
                        <period year="2090">
                            <agProdChange>0.000298</agProdChange>
                        </period>
                        <period year="2095">
                            <agProdChange>-0.005771</agProdChange>
                        </period>
                        <period year="2100">
                            <agProdChange>-0.01493</agProdChange>
                        </period>
                    </AgProductionTechnology>
                </AgSupplySubsector>
                <AgSupplySubsector name="Root_Tuber_UsaColoRN">
                    <AgProductionTechnology name="Root_Tuber_UsaColoRN_IRR_hi">
                        <period year="2015">
                            <agProdChange>0.002279</agProdChange>
                        </period>
                        <period year="2020">
                            <agProdChange>0.002881</agProdChange>
                        </period>
                        <period year="2025">
                            <agProdChange>0.005524</agProdChange>
                        </period>
                        <period year="2030">
                            <agProdChange>0.007472</agProdChange>
                        </period>
                        <period year="2035">
                            <agProdChange>0.003963</agProdChange>
                        </period>
                        <period year="2040">
                            <agProdChange>0.004395</agProdChange>
                        </period>
                        <period year="2045">
                            <agProdChange>0.001883</agProdChange>
                        </period>
                        <period year="2050">
                            <agProdChange>0.003423</agProdChange>
                        </period>
                        <period year="2055">
                            <agProdChange>0.000505</agProdChange>
                        </period>
                        <period year="2060">
                            <agProdChange>0.001012</agProdChange>
                        </period>
                        <period year="2065">
                            <agProdChange>0.006433</agProdChange>
                        </period>
                        <period year="2070">
                            <agProdChange>0.001205</agProdChange>
                        </period>
                        <period year="2075">
                            <agProdChange>0.005708</agProdChange>
                        </period>
                        <period year="2080">
                            <agProdChange>0.003402</agProdChange>
                        </period>
                        <period year="2085">
                            <agProdChange>0.002825</agProdChange>
                        </period>
                        <period year="2090">
                            <agProdChange>0.002289</agProdChange>
                        </period>
                        <period year="2095">
                            <agProdChange>0.006299</agProdChange>
                        </period>
                        <period year="2100">
                            <agProdChange>-0.003877</agProdChange>
                        </period>
                    </AgProductionTechnology>
                    <AgProductionTechnology name="Root_Tuber_UsaColoRN_IRR_lo">
                        <period year="2015">
                            <agProdChange>0.002279</agProdChange>
                        </period>
                        <period year="2020">
                            <agProdChange>0.002881</agProdChange>
                        </period>
                        <period year="2025">
                            <agProdChange>0.005524</agProdChange>
                        </period>
                        <period year="2030">
                            <agProdChange>0.007472</agProdChange>
                        </period>
                        <period year="2035">
                            <agProdChange>0.003963</agProdChange>
                        </period>
                        <period year="2040">
                            <agProdChange>0.004395</agProdChange>
                        </period>
                        <period year="2045">
                            <agProdChange>0.001883</agProdChange>
                        </period>
                        <period year="2050">
                            <agProdChange>0.003423</agProdChange>
                        </period>
                        <period year="2055">
                            <agProdChange>0.000505</agProdChange>
                        </period>
                        <period year="2060">
                            <agProdChange>0.001012</agProdChange>
                        </period>
                        <period year="2065">
                            <agProdChange>0.006433</agProdChange>
                        </period>
                        <period year="2070">
                            <agProdChange>0.001205</agProdChange>
                        </period>
                        <period year="2075">
                            <agProdChange>0.005708</agProdChange>
                        </period>
                        <period year="2080">
                            <agProdChange>0.003402</agProdChange>
                        </period>
                        <period year="2085">
                            <agProdChange>0.002825</agProdChange>
                        </period>
                        <period year="2090">
                            <agProdChange>0.002289</agProdChange>
                        </period>
                        <period year="2095">
                            <agProdChange>0.006299</agProdChange>
                        </period>
                        <period year="2100">
                            <agProdChange>-0.003877</agProdChange>
                        </period>
                    </AgProductionTechnology>
                    <AgProductionTechnology name="Root_Tuber_UsaColoRN_RFD_hi">
                        <period year="2015">
                            <agProdChange>0.001432</agProdChange>
                        </period>
                        <period year="2020">
                            <agProdChange>-0.001862</agProdChange>
                        </period>
                        <period year="2025">
                            <agProdChange>0.014657</agProdChange>
                        </period>
                        <period year="2030">
                            <agProdChange>0.031452</agProdChange>
                        </period>
                        <period year="2035">
                            <agProdChange>0.002053</agProdChange>
                        </period>
                        <period year="2040">
                            <agProdChange>0.0019</agProdChange>
                        </period>
                        <period year="2045">
                            <agProdChange>0.002385</agProdChange>
                        </period>
                        <period year="2050">
                            <agProdChange>0.001316</agProdChange>
                        </period>
                        <period year="2055">
                            <agProdChange>1.1e-05</agProdChange>
                        </period>
                        <period year="2060">
                            <agProdChange>-0.007165</agProdChange>
                        </period>
                        <period year="2065">
                            <agProdChange>0.01326</agProdChange>
                        </period>
                        <period year="2070">
                            <agProdChange>0.0018</agProdChange>
                        </period>
                        <period year="2075">
                            <agProdChange>0.0017</agProdChange>
                        </period>
                        <period year="2080">
                            <agProdChange>0.0015</agProdChange>
                        </period>
                        <period year="2085">
                            <agProdChange>0.0013</agProdChange>
                        </period>
                        <period year="2090">
                            <agProdChange>0.0012</agProdChange>
                        </period>
                        <period year="2095">
                            <agProdChange>0.001</agProdChange>
                        </period>
                        <period year="2100">
                            <agProdChange>0.001</agProdChange>
                        </period>
                    </AgProductionTechnology>
                    <AgProductionTechnology name="Root_Tuber_UsaColoRN_RFD_lo">
                        <period year="2015">
                            <agProdChange>0.001432</agProdChange>
                        </period>
                        <period year="2020">
                            <agProdChange>-0.001862</agProdChange>
                        </period>
                        <period year="2025">
                            <agProdChange>0.014657</agProdChange>
                        </period>
                        <period year="2030">
                            <agProdChange>0.031452</agProdChange>
                        </period>
                        <period year="2035">
                            <agProdChange>0.002053</agProdChange>
                        </period>
                        <period year="2040">
                            <agProdChange>0.0019</agProdChange>
                        </period>
                        <period year="2045">
                            <agProdChange>0.002385</agProdChange>
                        </period>
                        <period year="2050">
                            <agProdChange>0.001316</agProdChange>
                        </period>
                        <period year="2055">
                            <agProdChange>1.1e-05</agProdChange>
                        </period>
                        <period year="2060">
                            <agProdChange>-0.007165</agProdChange>
                        </period>
                        <period year="2065">
                            <agProdChange>0.01326</agProdChange>
                        </period>
                        <period year="2070">
                            <agProdChange>0.0018</agProdChange>
                        </period>
                        <period year="2075">
                            <agProdChange>0.0017</agProdChange>
                        </period>
                        <period year="2080">
                            <agProdChange>0.0015</agProdChange>
                        </period>
                        <period year="2085">
                            <agProdChange>0.0013</agProdChange>
                        </period>
                        <period year="2090">
                            <agProdChange>0.0012</agProdChange>
                        </period>
                        <period year="2095">
                            <agProdChange>0.001</agProdChange>
                        </period>
                        <period year="2100">
                            <agProdChange>0.001</agProdChange>
                        </period>
                    </AgProductionTechnology>
                </AgSupplySubsector>
                <AgSupplySubsector name="Root_Tuber_UsaColoRS">
                    <AgProductionTechnology name="Root_Tuber_UsaColoRS_IRR_hi">
                        <period year="2015">
                            <agProdChange>-0.004727</agProdChange>
                        </period>
                        <period year="2020">
                            <agProdChange>-0.000475</agProdChange>
                        </period>
                        <period year="2025">
                            <agProdChange>0.001174</agProdChange>
                        </period>
                        <period year="2030">
                            <agProdChange>0.005504</agProdChange>
                        </period>
                        <period year="2035">
                            <agProdChange>0.000714</agProdChange>
                        </period>
                        <period year="2040">
                            <agProdChange>0.00095</agProdChange>
                        </period>
                        <period year="2045">
                            <agProdChange>-0.005599</agProdChange>
                        </period>
                        <period year="2050">
                            <agProdChange>0.000938</agProdChange>
                        </period>
                        <period year="2055">
                            <agProdChange>-0.003451</agProdChange>
                        </period>
                        <period year="2060">
                            <agProdChange>-0.008443</agProdChange>
                        </period>
                        <period year="2065">
                            <agProdChange>-0.004162</agProdChange>
                        </period>
                        <period year="2070">
                            <agProdChange>-0.004099</agProdChange>
                        </period>
                        <period year="2075">
                            <agProdChange>-0.003419</agProdChange>
                        </period>
                        <period year="2080">
                            <agProdChange>-0.007544</agProdChange>
                        </period>
                        <period year="2085">
                            <agProdChange>-0.009508</agProdChange>
                        </period>
                        <period year="2090">
                            <agProdChange>-0.003764</agProdChange>
                        </period>
                        <period year="2095">
                            <agProdChange>0.001077</agProdChange>
                        </period>
                        <period year="2100">
                            <agProdChange>-0.009297</agProdChange>
                        </period>
                    </AgProductionTechnology>
                    <AgProductionTechnology name="Root_Tuber_UsaColoRS_IRR_lo">
                        <period year="2015">
                            <agProdChange>-0.004727</agProdChange>
                        </period>
                        <period year="2020">
                            <agProdChange>-0.000475</agProdChange>
                        </period>
                        <period year="2025">
                            <agProdChange>0.001174</agProdChange>
                        </period>
                        <period year="2030">
                            <agProdChange>0.005504</agProdChange>
                        </period>
                        <period year="2035">
                            <agProdChange>0.000714</agProdChange>
                        </period>
                        <period year="2040">
                            <agProdChange>0.00095</agProdChange>
                        </period>
                        <period year="2045">
                            <agProdChange>-0.005599</agProdChange>
                        </period>
                        <period year="2050">
                            <agProdChange>0.000938</agProdChange>
                        </period>
                        <period year="2055">
                            <agProdChange>-0.003451</agProdChange>
                        </period>
                        <period year="2060">
                            <agProdChange>-0.008443</agProdChange>
                        </period>
                        <period year="2065">
                            <agProdChange>-0.004162</agProdChange>
                        </period>
                        <period year="2070">
                            <agProdChange>-0.004099</agProdChange>
                        </period>
                        <period year="2075">
                            <agProdChange>-0.003419</agProdChange>
                        </period>
                        <period year="2080">
                            <agProdChange>-0.007544</agProdChange>
                        </period>
                        <period year="2085">
                            <agProdChange>-0.009508</agProdChange>
                        </period>
                        <period year="2090">
                            <agProdChange>-0.003764</agProdChange>
                        </period>
                        <period year="2095">
                            <agProdChange>0.001077</agProdChange>
                        </period>
                        <period year="2100">
                            <agProdChange>-0.009297</agProdChange>
                        </period>
                    </AgProductionTechnology>
                    <AgProductionTechnology name="Root_Tuber_UsaColoRS_RFD_hi">
                        <period year="2015">
                            <agProdChange>-0.002662</agProdChange>
                        </period>
                        <period year="2020">
                            <agProdChange>-0.009344</agProdChange>
                        </period>
                        <period year="2025">
                            <agProdChange>0.000915</agProdChange>
                        </period>
                        <period year="2030">
                            <agProdChange>0.03911</agProdChange>
                        </period>
                        <period year="2035">
                            <agProdChange>0.008161</agProdChange>
                        </period>
                        <period year="2040">
                            <agProdChange>0.010318</agProdChange>
                        </period>
                        <period year="2045">
                            <agProdChange>-0.024818</agProdChange>
                        </period>
                        <period year="2050">
                            <agProdChange>0.008765</agProdChange>
                        </period>
                        <period year="2055">
                            <agProdChange>-0.009226</agProdChange>
                        </period>
                        <period year="2060">
                            <agProdChange>-0.035888</agProdChange>
                        </period>
                        <period year="2065">
                            <agProdChange>-0.008238</agProdChange>
                        </period>
                        <period year="2070">
                            <agProdChange>-0.019444</agProdChange>
                        </period>
                        <period year="2075">
                            <agProdChange>-0.000858</agProdChange>
                        </period>
                        <period year="2080">
                            <agProdChange>0.006675</agProdChange>
                        </period>
                        <period year="2085">
                            <agProdChange>-0.015524</agProdChange>
                        </period>
                        <period year="2090">
                            <agProdChange>0.002529</agProdChange>
                        </period>
                        <period year="2095">
                            <agProdChange>0.020974</agProdChange>
                        </period>
                        <period year="2100">
                            <agProdChange>-0.005573</agProdChange>
                        </period>
                    </AgProductionTechnology>
                    <AgProductionTechnology name="Root_Tuber_UsaColoRS_RFD_lo">
                        <period year="2015">
                            <agProdChange>-0.002662</agProdChange>
                        </period>
                        <period year="2020">
                            <agProdChange>-0.009344</agProdChange>
                        </period>
                        <period year="2025">
                            <agProdChange>0.000915</agProdChange>
                        </period>
                        <period year="2030">
                            <agProdChange>0.03911</agProdChange>
                        </period>
                        <period year="2035">
                            <agProdChange>0.008161</agProdChange>
                        </period>
                        <period year="2040">
                            <agProdChange>0.010318</agProdChange>
                        </period>
                        <period year="2045">
                            <agProdChange>-0.024818</agProdChange>
                        </period>
                        <period year="2050">
                            <agProdChange>0.008765</agProdChange>
                        </period>
                        <period year="2055">
                            <agProdChange>-0.009226</agProdChange>
                        </period>
                        <period year="2060">
                            <agProdChange>-0.035888</agProdChange>
                        </period>
                        <period year="2065">
                            <agProdChange>-0.008238</agProdChange>
                        </period>
                        <period year="2070">
                            <agProdChange>-0.019444</agProdChange>
                        </period>
                        <period year="2075">
                            <agProdChange>-0.000858</agProdChange>
                        </period>
                        <period year="2080">
                            <agProdChange>0.006675</agProdChange>
                        </period>
                        <period year="2085">
                            <agProdChange>-0.015524</agProdChange>
                        </period>
                        <period year="2090">
                            <agProdChange>0.002529</agProdChange>
                        </period>
                        <period year="2095">
                            <agProdChange>0.020974</agProdChange>
                        </period>
                        <period year="2100">
                            <agProdChange>-0.005573</agProdChange>
                        </period>
                    </AgProductionTechnology>
                </AgSupplySubsector>
                <AgSupplySubsector name="Root_Tuber_GreatBasin">
                    <AgProductionTechnology name="Root_Tuber_GreatBasin_IRR_hi">
                        <period year="2015">
                            <agProdChange>-0.004055</agProdChange>
                        </period>
                        <period year="2020">
                            <agProdChange>0.001025</agProdChange>
                        </period>
                        <period year="2025">
                            <agProdChange>-0.0019</agProdChange>
                        </period>
                        <period year="2030">
                            <agProdChange>-0.000607</agProdChange>
                        </period>
                        <period year="2035">
                            <agProdChange>-0.003793</agProdChange>
                        </period>
                        <period year="2040">
                            <agProdChange>0.000882</agProdChange>
                        </period>
                        <period year="2045">
                            <agProdChange>-0.003292</agProdChange>
                        </period>
                        <period year="2050">
                            <agProdChange>-0.000858</agProdChange>
                        </period>
                        <period year="2055">
                            <agProdChange>0.001773</agProdChange>
                        </period>
                        <period year="2060">
                            <agProdChange>-0.002229</agProdChange>
                        </period>
                        <period year="2065">
                            <agProdChange>0.002294</agProdChange>
                        </period>
                        <period year="2070">
                            <agProdChange>-0.004415</agProdChange>
                        </period>
                        <period year="2075">
                            <agProdChange>-0.001102</agProdChange>
                        </period>
                        <period year="2080">
                            <agProdChange>-0.002772</agProdChange>
                        </period>
                        <period year="2085">
                            <agProdChange>-0.000416</agProdChange>
                        </period>
                        <period year="2090">
                            <agProdChange>-0.005299</agProdChange>
                        </period>
                        <period year="2095">
                            <agProdChange>0.005255</agProdChange>
                        </period>
                        <period year="2100">
                            <agProdChange>-0.001578</agProdChange>
                        </period>
                    </AgProductionTechnology>
                    <AgProductionTechnology name="Root_Tuber_GreatBasin_IRR_lo">
                        <period year="2015">
                            <agProdChange>-0.004055</agProdChange>
                        </period>
                        <period year="2020">
                            <agProdChange>0.001025</agProdChange>
                        </period>
                        <period year="2025">
                            <agProdChange>-0.0019</agProdChange>
                        </period>
                        <period year="2030">
                            <agProdChange>-0.000607</agProdChange>
                        </period>
                        <period year="2035">
                            <agProdChange>-0.003793</agProdChange>
                        </period>
                        <period year="2040">
                            <agProdChange>0.000882</agProdChange>
                        </period>
                        <period year="2045">
                            <agProdChange>-0.003292</agProdChange>
                        </period>
                        <period year="2050">
                            <agProdChange>-0.000858</agProdChange>
                        </period>
                        <period year="2055">
                            <agProdChange>0.001773</agProdChange>
                        </period>
                        <period year="2060">
                            <agProdChange>-0.002229</agProdChange>
                        </period>
                        <period year="2065">
                            <agProdChange>0.002294</agProdChange>
                        </period>
                        <period year="2070">
                            <agProdChange>-0.004415</agProdChange>
                        </period>
                        <period year="2075">
                            <agProdChange>-0.001102</agProdChange>
                        </period>
                        <period year="2080">
                            <agProdChange>-0.002772</agProdChange>
                        </period>
                        <period year="2085">
                            <agProdChange>-0.000416</agProdChange>
                        </period>
                        <period year="2090">
                            <agProdChange>-0.005299</agProdChange>
                        </period>
                        <period year="2095">
                            <agProdChange>0.005255</agProdChange>
                        </period>
                        <period year="2100">
                            <agProdChange>-0.001578</agProdChange>
                        </period>
                    </AgProductionTechnology>
                    <AgProductionTechnology name="Root_Tuber_GreatBasin_RFD_hi">
                        <period year="2015">
                            <agProdChange>-0.009408</agProdChange>
                        </period>
                        <period year="2020">
                            <agProdChange>-0.002865</agProdChange>
                        </period>
                        <period year="2025">
                            <agProdChange>0.000694</agProdChange>
                        </period>
                        <period year="2030">
                            <agProdChange>0.026892</agProdChange>
                        </period>
                        <period year="2035">
                            <agProdChange>0.004985</agProdChange>
                        </period>
                        <period year="2040">
                            <agProdChange>0.005711</agProdChange>
                        </period>
                        <period year="2045">
                            <agProdChange>-0.003582</agProdChange>
                        </period>
                        <period year="2050">
                            <agProdChange>0.016144</agProdChange>
                        </period>
                        <period year="2055">
                            <agProdChange>0.01622</agProdChange>
                        </period>
                        <period year="2060">
                            <agProdChange>-0.007749</agProdChange>
                        </period>
                        <period year="2065">
                            <agProdChange>0.017651</agProdChange>
                        </period>
                        <period year="2070">
                            <agProdChange>0.0018</agProdChange>
                        </period>
                        <period year="2075">
                            <agProdChange>0.0017</agProdChange>
                        </period>
                        <period year="2080">
                            <agProdChange>0.0015</agProdChange>
                        </period>
                        <period year="2085">
                            <agProdChange>0.0013</agProdChange>
                        </period>
                        <period year="2090">
                            <agProdChange>0.0012</agProdChange>
                        </period>
                        <period year="2095">
                            <agProdChange>0.001</agProdChange>
                        </period>
                        <period year="2100">
                            <agProdChange>0.001</agProdChange>
                        </period>
                    </AgProductionTechnology>
                    <AgProductionTechnology name="Root_Tuber_GreatBasin_RFD_lo">
                        <period year="2015">
                            <agProdChange>-0.009408</agProdChange>
                        </period>
                        <period year="2020">
                            <agProdChange>-0.002865</agProdChange>
                        </period>
                        <period year="2025">
                            <agProdChange>0.000694</agProdChange>
                        </period>
                        <period year="2030">
                            <agProdChange>0.026892</agProdChange>
                        </period>
                        <period year="2035">
                            <agProdChange>0.004985</agProdChange>
                        </period>
                        <period year="2040">
                            <agProdChange>0.005711</agProdChange>
                        </period>
                        <period year="2045">
                            <agProdChange>-0.003582</agProdChange>
                        </period>
                        <period year="2050">
                            <agProdChange>0.016144</agProdChange>
                        </period>
                        <period year="2055">
                            <agProdChange>0.01622</agProdChange>
                        </period>
                        <period year="2060">
                            <agProdChange>-0.007749</agProdChange>
                        </period>
                        <period year="2065">
                            <agProdChange>0.017651</agProdChange>
                        </period>
                        <period year="2070">
                            <agProdChange>0.0018</agProdChange>
                        </period>
                        <period year="2075">
                            <agProdChange>0.0017</agProdChange>
                        </period>
                        <period year="2080">
                            <agProdChange>0.0015</agProdChange>
                        </period>
                        <period year="2085">
                            <agProdChange>0.0013</agProdChange>
                        </period>
                        <period year="2090">
                            <agProdChange>0.0012</agProdChange>
                        </period>
                        <period year="2095">
                            <agProdChange>0.001</agProdChange>
                        </period>
                        <period year="2100">
                            <agProdChange>0.001</agProdChange>
                        </period>
                    </AgProductionTechnology>
                </AgSupplySubsector>
                <AgSupplySubsector name="Root_Tuber_MissouriR">
                    <AgProductionTechnology name="Root_Tuber_MissouriR_IRR_hi">
                        <period year="2015">
                            <agProdChange>-0.012815</agProdChange>
                        </period>
                        <period year="2020">
                            <agProdChange>-0.005885</agProdChange>
                        </period>
                        <period year="2025">
                            <agProdChange>-0.00172</agProdChange>
                        </period>
                        <period year="2030">
                            <agProdChange>-0.002329</agProdChange>
                        </period>
                        <period year="2035">
                            <agProdChange>-0.005366</agProdChange>
                        </period>
                        <period year="2040">
                            <agProdChange>-0.000611</agProdChange>
                        </period>
                        <period year="2045">
                            <agProdChange>0.002665</agProdChange>
                        </period>
                        <period year="2050">
                            <agProdChange>0.00341</agProdChange>
                        </period>
                        <period year="2055">
                            <agProdChange>0.004195</agProdChange>
                        </period>
                        <period year="2060">
                            <agProdChange>0.003057</agProdChange>
                        </period>
                        <period year="2065">
                            <agProdChange>-0.003317</agProdChange>
                        </period>
                        <period year="2070">
                            <agProdChange>-0.003223</agProdChange>
                        </period>
                        <period year="2075">
                            <agProdChange>-0.008723</agProdChange>
                        </period>
                        <period year="2080">
                            <agProdChange>-0.005367</agProdChange>
                        </period>
                        <period year="2085">
                            <agProdChange>-0.00877</agProdChange>
                        </period>
                        <period year="2090">
                            <agProdChange>-0.007185</agProdChange>
                        </period>
                        <period year="2095">
                            <agProdChange>-0.009269</agProdChange>
                        </period>
                        <period year="2100">
                            <agProdChange>-0.006115</agProdChange>
                        </period>
                    </AgProductionTechnology>
                    <AgProductionTechnology name="Root_Tuber_MissouriR_IRR_lo">
                        <period year="2015">
                            <agProdChange>-0.012815</agProdChange>
                        </period>
                        <period year="2020">
                            <agProdChange>-0.005885</agProdChange>
                        </period>
                        <period year="2025">
                            <agProdChange>-0.00172</agProdChange>
                        </period>
                        <period year="2030">
                            <agProdChange>-0.002329</agProdChange>
                        </period>
                        <period year="2035">
                            <agProdChange>-0.005366</agProdChange>
                        </period>
                        <period year="2040">
                            <agProdChange>-0.000611</agProdChange>
                        </period>
                        <period year="2045">
                            <agProdChange>0.002665</agProdChange>
                        </period>
                        <period year="2050">
                            <agProdChange>0.00341</agProdChange>
                        </period>
                        <period year="2055">
                            <agProdChange>0.004195</agProdChange>
                        </period>
                        <period year="2060">
                            <agProdChange>0.003057</agProdChange>
                        </period>
                        <period year="2065">
                            <agProdChange>-0.003317</agProdChange>
                        </period>
                        <period year="2070">
                            <agProdChange>-0.003223</agProdChange>
                        </period>
                        <period year="2075">
                            <agProdChange>-0.008723</agProdChange>
                        </period>
                        <period year="2080">
                            <agProdChange>-0.005367</agProdChange>
                        </period>
                        <period year="2085">
                            <agProdChange>-0.00877</agProdChange>
                        </period>
                        <period year="2090">
                            <agProdChange>-0.007185</agProdChange>
                        </period>
                        <period year="2095">
                            <agProdChange>-0.009269</agProdChange>
                        </period>
                        <period year="2100">
                            <agProdChange>-0.006115</agProdChange>
                        </period>
                    </AgProductionTechnology>
                    <AgProductionTechnology name="Root_Tuber_MissouriR_RFD_hi">
                        <period year="2015">
                            <agProdChange>-0.006372</agProdChange>
                        </period>
                        <period year="2020">
                            <agProdChange>0.004177</agProdChange>
                        </period>
                        <period year="2025">
                            <agProdChange>-0.011582</agProdChange>
                        </period>
                        <period year="2030">
                            <agProdChange>-0.00223</agProdChange>
                        </period>
                        <period year="2035">
                            <agProdChange>-0.013465</agProdChange>
                        </period>
                        <period year="2040">
                            <agProdChange>-0.000184</agProdChange>
                        </period>
                        <period year="2045">
                            <agProdChange>-0.003572</agProdChange>
                        </period>
                        <period year="2050">
                            <agProdChange>-0.004519</agProdChange>
                        </period>
                        <period year="2055">
                            <agProdChange>0.007781</agProdChange>
                        </period>
                        <period year="2060">
                            <agProdChange>0.003013</agProdChange>
                        </period>
                        <period year="2065">
                            <agProdChange>-0.005764</agProdChange>
                        </period>
                        <period year="2070">
                            <agProdChange>-0.003759</agProdChange>
                        </period>
                        <period year="2075">
                            <agProdChange>-0.009901</agProdChange>
                        </period>
                        <period year="2080">
                            <agProdChange>-0.010747</agProdChange>
                        </period>
                        <period year="2085">
                            <agProdChange>-0.016847</agProdChange>
                        </period>
                        <period year="2090">
                            <agProdChange>-0.009575</agProdChange>
                        </period>
                        <period year="2095">
                            <agProdChange>-0.010843</agProdChange>
                        </period>
                        <period year="2100">
                            <agProdChange>0.001825</agProdChange>
                        </period>
                    </AgProductionTechnology>
                    <AgProductionTechnology name="Root_Tuber_MissouriR_RFD_lo">
                        <period year="2015">
                            <agProdChange>-0.006372</agProdChange>
                        </period>
                        <period year="2020">
                            <agProdChange>0.004177</agProdChange>
                        </period>
                        <period year="2025">
                            <agProdChange>-0.011582</agProdChange>
                        </period>
                        <period year="2030">
                            <agProdChange>-0.00223</agProdChange>
                        </period>
                        <period year="2035">
                            <agProdChange>-0.013465</agProdChange>
                        </period>
                        <period year="2040">
                            <agProdChange>-0.000184</agProdChange>
                        </period>
                        <period year="2045">
                            <agProdChange>-0.003572</agProdChange>
                        </period>
                        <period year="2050">
                            <agProdChange>-0.004519</agProdChange>
                        </period>
                        <period year="2055">
                            <agProdChange>0.007781</agProdChange>
                        </period>
                        <period year="2060">
                            <agProdChange>0.003013</agProdChange>
                        </period>
                        <period year="2065">
                            <agProdChange>-0.005764</agProdChange>
                        </period>
                        <period year="2070">
                            <agProdChange>-0.003759</agProdChange>
                        </period>
                        <period year="2075">
                            <agProdChange>-0.009901</agProdChange>
                        </period>
                        <period year="2080">
                            <agProdChange>-0.010747</agProdChange>
                        </period>
                        <period year="2085">
                            <agProdChange>-0.016847</agProdChange>
                        </period>
                        <period year="2090">
                            <agProdChange>-0.009575</agProdChange>
                        </period>
                        <period year="2095">
                            <agProdChange>-0.010843</agProdChange>
                        </period>
                        <period year="2100">
                            <agProdChange>0.001825</agProdChange>
                        </period>
                    </AgProductionTechnology>
                </AgSupplySubsector>
                <AgSupplySubsector name="Root_Tuber_ArkWhtRedR">
                    <AgProductionTechnology name="Root_Tuber_ArkWhtRedR_IRR_hi">
                        <period year="2015">
                            <agProdChange>-0.017235</agProdChange>
                        </period>
                        <period year="2020">
                            <agProdChange>-0.001259</agProdChange>
                        </period>
                        <period year="2025">
                            <agProdChange>-0.002287</agProdChange>
                        </period>
                        <period year="2030">
                            <agProdChange>0.001402</agProdChange>
                        </period>
                        <period year="2035">
                            <agProdChange>-0.018041</agProdChange>
                        </period>
                        <period year="2040">
                            <agProdChange>-0.00683</agProdChange>
                        </period>
                        <period year="2045">
                            <agProdChange>-0.007265</agProdChange>
                        </period>
                        <period year="2050">
                            <agProdChange>-0.010382</agProdChange>
                        </period>
                        <period year="2055">
                            <agProdChange>-0.012583</agProdChange>
                        </period>
                        <period year="2060">
                            <agProdChange>-0.008854</agProdChange>
                        </period>
                        <period year="2065">
                            <agProdChange>0.003919</agProdChange>
                        </period>
                        <period year="2070">
                            <agProdChange>-0.006935</agProdChange>
                        </period>
                        <period year="2075">
                            <agProdChange>-0.007622</agProdChange>
                        </period>
                        <period year="2080">
                            <agProdChange>-0.011099</agProdChange>
                        </period>
                        <period year="2085">
                            <agProdChange>-0.009418</agProdChange>
                        </period>
                        <period year="2090">
                            <agProdChange>0.001127</agProdChange>
                        </period>
                        <period year="2095">
                            <agProdChange>-0.013471</agProdChange>
                        </period>
                        <period year="2100">
                            <agProdChange>-0.021094</agProdChange>
                        </period>
                    </AgProductionTechnology>
                    <AgProductionTechnology name="Root_Tuber_ArkWhtRedR_IRR_lo">
                        <period year="2015">
                            <agProdChange>-0.017235</agProdChange>
                        </period>
                        <period year="2020">
                            <agProdChange>-0.001259</agProdChange>
                        </period>
                        <period year="2025">
                            <agProdChange>-0.002287</agProdChange>
                        </period>
                        <period year="2030">
                            <agProdChange>0.001402</agProdChange>
                        </period>
                        <period year="2035">
                            <agProdChange>-0.018041</agProdChange>
                        </period>
                        <period year="2040">
                            <agProdChange>-0.00683</agProdChange>
                        </period>
                        <period year="2045">
                            <agProdChange>-0.007265</agProdChange>
                        </period>
                        <period year="2050">
                            <agProdChange>-0.010382</agProdChange>
                        </period>
                        <period year="2055">
                            <agProdChange>-0.012583</agProdChange>
                        </period>
                        <period year="2060">
                            <agProdChange>-0.008854</agProdChange>
                        </period>
                        <period year="2065">
                            <agProdChange>0.003919</agProdChange>
                        </period>
                        <period year="2070">
                            <agProdChange>-0.006935</agProdChange>
                        </period>
                        <period year="2075">
                            <agProdChange>-0.007622</agProdChange>
                        </period>
                        <period year="2080">
                            <agProdChange>-0.011099</agProdChange>
                        </period>
                        <period year="2085">
                            <agProdChange>-0.009418</agProdChange>
                        </period>
                        <period year="2090">
                            <agProdChange>0.001127</agProdChange>
                        </period>
                        <period year="2095">
                            <agProdChange>-0.013471</agProdChange>
                        </period>
                        <period year="2100">
                            <agProdChange>-0.021094</agProdChange>
                        </period>
                    </AgProductionTechnology>
                    <AgProductionTechnology name="Root_Tuber_ArkWhtRedR_RFD_hi">
                        <period year="2015">
                            <agProdChange>-0.027811</agProdChange>
                        </period>
                        <period year="2020">
                            <agProdChange>0.010106</agProdChange>
                        </period>
                        <period year="2025">
                            <agProdChange>-0.01039</agProdChange>
                        </period>
                        <period year="2030">
                            <agProdChange>0.002315</agProdChange>
                        </period>
                        <period year="2035">
                            <agProdChange>-0.030687</agProdChange>
                        </period>
                        <period year="2040">
                            <agProdChange>-0.004745</agProdChange>
                        </period>
                        <period year="2045">
                            <agProdChange>-0.007469</agProdChange>
                        </period>
                        <period year="2050">
                            <agProdChange>-0.023162</agProdChange>
                        </period>
                        <period year="2055">
                            <agProdChange>-0.010467</agProdChange>
                        </period>
                        <period year="2060">
                            <agProdChange>-0.012032</agProdChange>
                        </period>
                        <period year="2065">
                            <agProdChange>0.008439</agProdChange>
                        </period>
                        <period year="2070">
                            <agProdChange>-0.007639</agProdChange>
                        </period>
                        <period year="2075">
                            <agProdChange>-0.011602</agProdChange>
                        </period>
                        <period year="2080">
                            <agProdChange>-0.015274</agProdChange>
                        </period>
                        <period year="2085">
                            <agProdChange>-0.013805</agProdChange>
                        </period>
                        <period year="2090">
                            <agProdChange>0.005332</agProdChange>
                        </period>
                        <period year="2095">
                            <agProdChange>-0.025256</agProdChange>
                        </period>
                        <period year="2100">
                            <agProdChange>-0.030412</agProdChange>
                        </period>
                    </AgProductionTechnology>
                    <AgProductionTechnology name="Root_Tuber_ArkWhtRedR_RFD_lo">
                        <period year="2015">
                            <agProdChange>-0.027811</agProdChange>
                        </period>
                        <period year="2020">
                            <agProdChange>0.010106</agProdChange>
                        </period>
                        <period year="2025">
                            <agProdChange>-0.01039</agProdChange>
                        </period>
                        <period year="2030">
                            <agProdChange>0.002315</agProdChange>
                        </period>
                        <period year="2035">
                            <agProdChange>-0.030687</agProdChange>
                        </period>
                        <period year="2040">
                            <agProdChange>-0.004745</agProdChange>
                        </period>
                        <period year="2045">
                            <agProdChange>-0.007469</agProdChange>
                        </period>
                        <period year="2050">
                            <agProdChange>-0.023162</agProdChange>
                        </period>
                        <period year="2055">
                            <agProdChange>-0.010467</agProdChange>
                        </period>
                        <period year="2060">
                            <agProdChange>-0.012032</agProdChange>
                        </period>
                        <period year="2065">
                            <agProdChange>0.008439</agProdChange>
                        </period>
                        <period year="2070">
                            <agProdChange>-0.007639</agProdChange>
                        </period>
                        <period year="2075">
                            <agProdChange>-0.011602</agProdChange>
                        </period>
                        <period year="2080">
                            <agProdChange>-0.015274</agProdChange>
                        </period>
                        <period year="2085">
                            <agProdChange>-0.013805</agProdChange>
                        </period>
                        <period year="2090">
                            <agProdChange>0.005332</agProdChange>
                        </period>
                        <period year="2095">
                            <agProdChange>-0.025256</agProdChange>
                        </period>
                        <period year="2100">
                            <agProdChange>-0.030412</agProdChange>
                        </period>
                    </AgProductionTechnology>
                </AgSupplySubsector>
                <AgSupplySubsector name="Root_Tuber_TexasCst">
                    <AgProductionTechnology name="Root_Tuber_TexasCst_IRR_hi">
                        <period year="2015">
                            <agProdChange>-0.01741</agProdChange>
                        </period>
                        <period year="2020">
                            <agProdChange>-0.00247</agProdChange>
                        </period>
                        <period year="2025">
                            <agProdChange>0.00227</agProdChange>
                        </period>
                        <period year="2030">
                            <agProdChange>0.007302</agProdChange>
                        </period>
                        <period year="2035">
                            <agProdChange>-0.014419</agProdChange>
                        </period>
                        <period year="2040">
                            <agProdChange>-0.010144</agProdChange>
                        </period>
                        <period year="2045">
                            <agProdChange>-0.011148</agProdChange>
                        </period>
                        <period year="2050">
                            <agProdChange>-0.010023</agProdChange>
                        </period>
                        <period year="2055">
                            <agProdChange>-0.018846</agProdChange>
                        </period>
                        <period year="2060">
                            <agProdChange>-0.019703</agProdChange>
                        </period>
                        <period year="2065">
                            <agProdChange>0.002898</agProdChange>
                        </period>
                        <period year="2070">
                            <agProdChange>-0.008663</agProdChange>
                        </period>
                        <period year="2075">
                            <agProdChange>-0.004262</agProdChange>
                        </period>
                        <period year="2080">
                            <agProdChange>-0.011396</agProdChange>
                        </period>
                        <period year="2085">
                            <agProdChange>-0.007853</agProdChange>
                        </period>
                        <period year="2090">
                            <agProdChange>-0.000604</agProdChange>
                        </period>
                        <period year="2095">
                            <agProdChange>-0.003518</agProdChange>
                        </period>
                        <period year="2100">
                            <agProdChange>-0.020943</agProdChange>
                        </period>
                    </AgProductionTechnology>
                    <AgProductionTechnology name="Root_Tuber_TexasCst_IRR_lo">
                        <period year="2015">
                            <agProdChange>-0.01741</agProdChange>
                        </period>
                        <period year="2020">
                            <agProdChange>-0.00247</agProdChange>
                        </period>
                        <period year="2025">
                            <agProdChange>0.00227</agProdChange>
                        </period>
                        <period year="2030">
                            <agProdChange>0.007302</agProdChange>
                        </period>
                        <period year="2035">
                            <agProdChange>-0.014419</agProdChange>
                        </period>
                        <period year="2040">
                            <agProdChange>-0.010144</agProdChange>
                        </period>
                        <period year="2045">
                            <agProdChange>-0.011148</agProdChange>
                        </period>
                        <period year="2050">
                            <agProdChange>-0.010023</agProdChange>
                        </period>
                        <period year="2055">
                            <agProdChange>-0.018846</agProdChange>
                        </period>
                        <period year="2060">
                            <agProdChange>-0.019703</agProdChange>
                        </period>
                        <period year="2065">
                            <agProdChange>0.002898</agProdChange>
                        </period>
                        <period year="2070">
                            <agProdChange>-0.008663</agProdChange>
                        </period>
                        <period year="2075">
                            <agProdChange>-0.004262</agProdChange>
                        </period>
                        <period year="2080">
                            <agProdChange>-0.011396</agProdChange>
                        </period>
                        <period year="2085">
                            <agProdChange>-0.007853</agProdChange>
                        </period>
                        <period year="2090">
                            <agProdChange>-0.000604</agProdChange>
                        </period>
                        <period year="2095">
                            <agProdChange>-0.003518</agProdChange>
                        </period>
                        <period year="2100">
                            <agProdChange>-0.020943</agProdChange>
                        </period>
                    </AgProductionTechnology>
                    <AgProductionTechnology name="Root_Tuber_TexasCst_RFD_hi">
                        <period year="2015">
                            <agProdChange>-0.039859</agProdChange>
                        </period>
                        <period year="2020">
                            <agProdChange>0.003658</agProdChange>
                        </period>
                        <period year="2025">
                            <agProdChange>0.004148</agProdChange>
                        </period>
                        <period year="2030">
                            <agProdChange>0.020805</agProdChange>
                        </period>
                        <period year="2035">
                            <agProdChange>-0.022503</agProdChange>
                        </period>
                        <period year="2040">
                            <agProdChange>-0.012059</agProdChange>
                        </period>
                        <period year="2045">
                            <agProdChange>-0.013396</agProdChange>
                        </period>
                        <period year="2050">
                            <agProdChange>-0.013809</agProdChange>
                        </period>
                        <period year="2055">
                            <agProdChange>-0.029608</agProdChange>
                        </period>
                        <period year="2060">
                            <agProdChange>-0.043065</agProdChange>
                        </period>
                        <period year="2065">
                            <agProdChange>0.020074</agProdChange>
                        </period>
                        <period year="2070">
                            <agProdChange>-0.011676</agProdChange>
                        </period>
                        <period year="2075">
                            <agProdChange>-0.002658</agProdChange>
                        </period>
                        <period year="2080">
                            <agProdChange>-0.009926</agProdChange>
                        </period>
                        <period year="2085">
                            <agProdChange>-0.009032</agProdChange>
                        </period>
                        <period year="2090">
                            <agProdChange>0.006758</agProdChange>
                        </period>
                        <period year="2095">
                            <agProdChange>-0.000331</agProdChange>
                        </period>
                        <period year="2100">
                            <agProdChange>-0.037784</agProdChange>
                        </period>
                    </AgProductionTechnology>
                    <AgProductionTechnology name="Root_Tuber_TexasCst_RFD_lo">
                        <period year="2015">
                            <agProdChange>-0.039859</agProdChange>
                        </period>
                        <period year="2020">
                            <agProdChange>0.003658</agProdChange>
                        </period>
                        <period year="2025">
                            <agProdChange>0.004148</agProdChange>
                        </period>
                        <period year="2030">
                            <agProdChange>0.020805</agProdChange>
                        </period>
                        <period year="2035">
                            <agProdChange>-0.022503</agProdChange>
                        </period>
                        <period year="2040">
                            <agProdChange>-0.012059</agProdChange>
                        </period>
                        <period year="2045">
                            <agProdChange>-0.013396</agProdChange>
                        </period>
                        <period year="2050">
                            <agProdChange>-0.013809</agProdChange>
                        </period>
                        <period year="2055">
                            <agProdChange>-0.029608</agProdChange>
                        </period>
                        <period year="2060">
                            <agProdChange>-0.043065</agProdChange>
                        </period>
                        <period year="2065">
                            <agProdChange>0.020074</agProdChange>
                        </period>
                        <period year="2070">
                            <agProdChange>-0.011676</agProdChange>
                        </period>
                        <period year="2075">
                            <agProdChange>-0.002658</agProdChange>
                        </period>
                        <period year="2080">
                            <agProdChange>-0.009926</agProdChange>
                        </period>
                        <period year="2085">
                            <agProdChange>-0.009032</agProdChange>
                        </period>
                        <period year="2090">
                            <agProdChange>0.006758</agProdChange>
                        </period>
                        <period year="2095">
                            <agProdChange>-0.000331</agProdChange>
                        </period>
                        <period year="2100">
                            <agProdChange>-0.037784</agProdChange>
                        </period>
                    </AgProductionTechnology>
                </AgSupplySubsector>
                <AgSupplySubsector name="Root_Tuber_UsaCstSE">
                    <AgProductionTechnology name="Root_Tuber_UsaCstSE_IRR_hi">
                        <period year="2015">
                            <agProdChange>-0.003108</agProdChange>
                        </period>
                        <period year="2020">
                            <agProdChange>-0.000973</agProdChange>
                        </period>
                        <period year="2025">
                            <agProdChange>-0.00066</agProdChange>
                        </period>
                        <period year="2030">
                            <agProdChange>-0.003148</agProdChange>
                        </period>
                        <period year="2035">
                            <agProdChange>-0.004569</agProdChange>
                        </period>
                        <period year="2040">
                            <agProdChange>-0.005266</agProdChange>
                        </period>
                        <period year="2045">
                            <agProdChange>-0.004158</agProdChange>
                        </period>
                        <period year="2050">
                            <agProdChange>-0.007013</agProdChange>
                        </period>
                        <period year="2055">
                            <agProdChange>-0.009024</agProdChange>
                        </period>
                        <period year="2060">
                            <agProdChange>-0.008396</agProdChange>
                        </period>
                        <period year="2065">
                            <agProdChange>-0.00852</agProdChange>
                        </period>
                        <period year="2070">
                            <agProdChange>-0.003054</agProdChange>
                        </period>
                        <period year="2075">
                            <agProdChange>-0.011457</agProdChange>
                        </period>
                        <period year="2080">
                            <agProdChange>-0.012637</agProdChange>
                        </period>
                        <period year="2085">
                            <agProdChange>-0.014505</agProdChange>
                        </period>
                        <period year="2090">
                            <agProdChange>-0.004958</agProdChange>
                        </period>
                        <period year="2095">
                            <agProdChange>-0.007479</agProdChange>
                        </period>
                        <period year="2100">
                            <agProdChange>-0.009457</agProdChange>
                        </period>
                    </AgProductionTechnology>
                    <AgProductionTechnology name="Root_Tuber_UsaCstSE_IRR_lo">
                        <period year="2015">
                            <agProdChange>-0.003108</agProdChange>
                        </period>
                        <period year="2020">
                            <agProdChange>-0.000973</agProdChange>
                        </period>
                        <period year="2025">
                            <agProdChange>-0.00066</agProdChange>
                        </period>
                        <period year="2030">
                            <agProdChange>-0.003148</agProdChange>
                        </period>
                        <period year="2035">
                            <agProdChange>-0.004569</agProdChange>
                        </period>
                        <period year="2040">
                            <agProdChange>-0.005266</agProdChange>
                        </period>
                        <period year="2045">
                            <agProdChange>-0.004158</agProdChange>
                        </period>
                        <period year="2050">
                            <agProdChange>-0.007013</agProdChange>
                        </period>
                        <period year="2055">
                            <agProdChange>-0.009024</agProdChange>
                        </period>
                        <period year="2060">
                            <agProdChange>-0.008396</agProdChange>
                        </period>
                        <period year="2065">
                            <agProdChange>-0.00852</agProdChange>
                        </period>
                        <period year="2070">
                            <agProdChange>-0.003054</agProdChange>
                        </period>
                        <period year="2075">
                            <agProdChange>-0.011457</agProdChange>
                        </period>
                        <period year="2080">
                            <agProdChange>-0.012637</agProdChange>
                        </period>
                        <period year="2085">
                            <agProdChange>-0.014505</agProdChange>
                        </period>
                        <period year="2090">
                            <agProdChange>-0.004958</agProdChange>
                        </period>
                        <period year="2095">
                            <agProdChange>-0.007479</agProdChange>
                        </period>
                        <period year="2100">
                            <agProdChange>-0.009457</agProdChange>
                        </period>
                    </AgProductionTechnology>
                    <AgProductionTechnology name="Root_Tuber_UsaCstSE_RFD_hi">
                        <period year="2015">
                            <agProdChange>-0.008731</agProdChange>
                        </period>
                        <period year="2020">
                            <agProdChange>-0.000543</agProdChange>
                        </period>
                        <period year="2025">
                            <agProdChange>0.002908</agProdChange>
                        </period>
                        <period year="2030">
                            <agProdChange>-0.000531</agProdChange>
                        </period>
                        <period year="2035">
                            <agProdChange>-0.004054</agProdChange>
                        </period>
                        <period year="2040">
                            <agProdChange>-0.002272</agProdChange>
                        </period>
                        <period year="2045">
                            <agProdChange>-0.000617</agProdChange>
                        </period>
                        <period year="2050">
                            <agProdChange>-0.005177</agProdChange>
                        </period>
                        <period year="2055">
                            <agProdChange>-0.007873</agProdChange>
                        </period>
                        <period year="2060">
                            <agProdChange>-0.007731</agProdChange>
                        </period>
                        <period year="2065">
                            <agProdChange>-0.00474</agProdChange>
                        </period>
                        <period year="2070">
                            <agProdChange>-0.003593</agProdChange>
                        </period>
                        <period year="2075">
                            <agProdChange>-0.010124</agProdChange>
                        </period>
                        <period year="2080">
                            <agProdChange>-0.009218</agProdChange>
                        </period>
                        <period year="2085">
                            <agProdChange>-0.011117</agProdChange>
                        </period>
                        <period year="2090">
                            <agProdChange>-0.006152</agProdChange>
                        </period>
                        <period year="2095">
                            <agProdChange>-0.008414</agProdChange>
                        </period>
                        <period year="2100">
                            <agProdChange>-0.012997</agProdChange>
                        </period>
                    </AgProductionTechnology>
                    <AgProductionTechnology name="Root_Tuber_UsaCstSE_RFD_lo">
                        <period year="2015">
                            <agProdChange>-0.008731</agProdChange>
                        </period>
                        <period year="2020">
                            <agProdChange>-0.000543</agProdChange>
                        </period>
                        <period year="2025">
                            <agProdChange>0.002908</agProdChange>
                        </period>
                        <period year="2030">
                            <agProdChange>-0.000531</agProdChange>
                        </period>
                        <period year="2035">
                            <agProdChange>-0.004054</agProdChange>
                        </period>
                        <period year="2040">
                            <agProdChange>-0.002272</agProdChange>
                        </period>
                        <period year="2045">
                            <agProdChange>-0.000617</agProdChange>
                        </period>
                        <period year="2050">
                            <agProdChange>-0.005177</agProdChange>
                        </period>
                        <period year="2055">
                            <agProdChange>-0.007873</agProdChange>
                        </period>
                        <period year="2060">
                            <agProdChange>-0.007731</agProdChange>
                        </period>
                        <period year="2065">
                            <agProdChange>-0.00474</agProdChange>
                        </period>
                        <period year="2070">
                            <agProdChange>-0.003593</agProdChange>
                        </period>
                        <period year="2075">
                            <agProdChange>-0.010124</agProdChange>
                        </period>
                        <period year="2080">
                            <agProdChange>-0.009218</agProdChange>
                        </period>
                        <period year="2085">
                            <agProdChange>-0.011117</agProdChange>
                        </period>
                        <period year="2090">
                            <agProdChange>-0.006152</agProdChange>
                        </period>
                        <period year="2095">
                            <agProdChange>-0.008414</agProdChange>
                        </period>
                        <period year="2100">
                            <agProdChange>-0.012997</agProdChange>
                        </period>
                    </AgProductionTechnology>
                </AgSupplySubsector>
                <AgSupplySubsector name="Root_Tuber_GreatLakes">
                    <AgProductionTechnology name="Root_Tuber_GreatLakes_IRR_hi">
                        <period year="2015">
                            <agProdChange>-0.014008</agProdChange>
                        </period>
                        <period year="2020">
                            <agProdChange>-0.002704</agProdChange>
                        </period>
                        <period year="2025">
                            <agProdChange>0.006952</agProdChange>
                        </period>
                        <period year="2030">
                            <agProdChange>0.002087</agProdChange>
                        </period>
                        <period year="2035">
                            <agProdChange>-0.002999</agProdChange>
                        </period>
                        <period year="2040">
                            <agProdChange>-0.00156</agProdChange>
                        </period>
                        <period year="2045">
                            <agProdChange>0.000823</agProdChange>
                        </period>
                        <period year="2050">
                            <agProdChange>-0.000235</agProdChange>
                        </period>
                        <period year="2055">
                            <agProdChange>0.002043</agProdChange>
                        </period>
                        <period year="2060">
                            <agProdChange>-0.000353</agProdChange>
                        </period>
                        <period year="2065">
                            <agProdChange>0.001109</agProdChange>
                        </period>
                        <period year="2070">
                            <agProdChange>0.001736</agProdChange>
                        </period>
                        <period year="2075">
                            <agProdChange>-0.000769</agProdChange>
                        </period>
                        <period year="2080">
                            <agProdChange>1.8e-05</agProdChange>
                        </period>
                        <period year="2085">
                            <agProdChange>-0.004543</agProdChange>
                        </period>
                        <period year="2090">
                            <agProdChange>-0.005843</agProdChange>
                        </period>
                        <period year="2095">
                            <agProdChange>-0.013943</agProdChange>
                        </period>
                        <period year="2100">
                            <agProdChange>-0.016241</agProdChange>
                        </period>
                    </AgProductionTechnology>
                    <AgProductionTechnology name="Root_Tuber_GreatLakes_IRR_lo">
                        <period year="2015">
                            <agProdChange>-0.014008</agProdChange>
                        </period>
                        <period year="2020">
                            <agProdChange>-0.002704</agProdChange>
                        </period>
                        <period year="2025">
                            <agProdChange>0.006952</agProdChange>
                        </period>
                        <period year="2030">
                            <agProdChange>0.002087</agProdChange>
                        </period>
                        <period year="2035">
                            <agProdChange>-0.002999</agProdChange>
                        </period>
                        <period year="2040">
                            <agProdChange>-0.00156</agProdChange>
                        </period>
                        <period year="2045">
                            <agProdChange>0.000823</agProdChange>
                        </period>
                        <period year="2050">
                            <agProdChange>-0.000235</agProdChange>
                        </period>
                        <period year="2055">
                            <agProdChange>0.002043</agProdChange>
                        </period>
                        <period year="2060">
                            <agProdChange>-0.000353</agProdChange>
                        </period>
                        <period year="2065">
                            <agProdChange>0.001109</agProdChange>
                        </period>
                        <period year="2070">
                            <agProdChange>0.001736</agProdChange>
                        </period>
                        <period year="2075">
                            <agProdChange>-0.000769</agProdChange>
                        </period>
                        <period year="2080">
                            <agProdChange>1.8e-05</agProdChange>
                        </period>
                        <period year="2085">
                            <agProdChange>-0.004543</agProdChange>
                        </period>
                        <period year="2090">
                            <agProdChange>-0.005843</agProdChange>
                        </period>
                        <period year="2095">
                            <agProdChange>-0.013943</agProdChange>
                        </period>
                        <period year="2100">
                            <agProdChange>-0.016241</agProdChange>
                        </period>
                    </AgProductionTechnology>
                    <AgProductionTechnology name="Root_Tuber_GreatLakes_RFD_hi">
                        <period year="2015">
                            <agProdChange>-0.009512</agProdChange>
                        </period>
                        <period year="2020">
                            <agProdChange>-0.00031</agProdChange>
                        </period>
                        <period year="2025">
                            <agProdChange>0.006223</agProdChange>
                        </period>
                        <period year="2030">
                            <agProdChange>0.003813</agProdChange>
                        </period>
                        <period year="2035">
                            <agProdChange>0.001646</agProdChange>
                        </period>
                        <period year="2040">
                            <agProdChange>-0.001971</agProdChange>
                        </period>
                        <period year="2045">
                            <agProdChange>0.001407</agProdChange>
                        </period>
                        <period year="2050">
                            <agProdChange>0.00083</agProdChange>
                        </period>
                        <period year="2055">
                            <agProdChange>0.001558</agProdChange>
                        </period>
                        <period year="2060">
                            <agProdChange>0.002838</agProdChange>
                        </period>
                        <period year="2065">
                            <agProdChange>0.000269</agProdChange>
                        </period>
                        <period year="2070">
                            <agProdChange>0.001615</agProdChange>
                        </period>
                        <period year="2075">
                            <agProdChange>0.000809</agProdChange>
                        </period>
                        <period year="2080">
                            <agProdChange>0.001012</agProdChange>
                        </period>
                        <period year="2085">
                            <agProdChange>-0.002396</agProdChange>
                        </period>
                        <period year="2090">
                            <agProdChange>-0.002929</agProdChange>
                        </period>
                        <period year="2095">
                            <agProdChange>-0.010428</agProdChange>
                        </period>
                        <period year="2100">
                            <agProdChange>-0.008053</agProdChange>
                        </period>
                    </AgProductionTechnology>
                    <AgProductionTechnology name="Root_Tuber_GreatLakes_RFD_lo">
                        <period year="2015">
                            <agProdChange>-0.009512</agProdChange>
                        </period>
                        <period year="2020">
                            <agProdChange>-0.00031</agProdChange>
                        </period>
                        <period year="2025">
                            <agProdChange>0.006223</agProdChange>
                        </period>
                        <period year="2030">
                            <agProdChange>0.003813</agProdChange>
                        </period>
                        <period year="2035">
                            <agProdChange>0.001646</agProdChange>
                        </period>
                        <period year="2040">
                            <agProdChange>-0.001971</agProdChange>
                        </period>
                        <period year="2045">
                            <agProdChange>0.001407</agProdChange>
                        </period>
                        <period year="2050">
                            <agProdChange>0.00083</agProdChange>
                        </period>
                        <period year="2055">
                            <agProdChange>0.001558</agProdChange>
                        </period>
                        <period year="2060">
                            <agProdChange>0.002838</agProdChange>
                        </period>
                        <period year="2065">
                            <agProdChange>0.000269</agProdChange>
                        </period>
                        <period year="2070">
                            <agProdChange>0.001615</agProdChange>
                        </period>
                        <period year="2075">
                            <agProdChange>0.000809</agProdChange>
                        </period>
                        <period year="2080">
                            <agProdChange>0.001012</agProdChange>
                        </period>
                        <period year="2085">
                            <agProdChange>-0.002396</agProdChange>
                        </period>
                        <period year="2090">
                            <agProdChange>-0.002929</agProdChange>
                        </period>
                        <period year="2095">
                            <agProdChange>-0.010428</agProdChange>
                        </period>
                        <period year="2100">
                            <agProdChange>-0.008053</agProdChange>
                        </period>
                    </AgProductionTechnology>
                </AgSupplySubsector>
                <AgSupplySubsector name="Root_Tuber_OhioR">
                    <AgProductionTechnology name="Root_Tuber_OhioR_IRR_hi">
                        <period year="2015">
                            <agProdChange>-0.018112</agProdChange>
                        </period>
                        <period year="2020">
                            <agProdChange>-0.002527</agProdChange>
                        </period>
                        <period year="2025">
                            <agProdChange>0.003698</agProdChange>
                        </period>
                        <period year="2030">
                            <agProdChange>-0.001462</agProdChange>
                        </period>
                        <period year="2035">
                            <agProdChange>-0.006968</agProdChange>
                        </period>
                        <period year="2040">
                            <agProdChange>-0.001316</agProdChange>
                        </period>
                        <period year="2045">
                            <agProdChange>-0.002082</agProdChange>
                        </period>
                        <period year="2050">
                            <agProdChange>-0.006124</agProdChange>
                        </period>
                        <period year="2055">
                            <agProdChange>-0.002212</agProdChange>
                        </period>
                        <period year="2060">
                            <agProdChange>-0.006081</agProdChange>
                        </period>
                        <period year="2065">
                            <agProdChange>-0.00253</agProdChange>
                        </period>
                        <period year="2070">
                            <agProdChange>-0.003458</agProdChange>
                        </period>
                        <period year="2075">
                            <agProdChange>-0.004055</agProdChange>
                        </period>
                        <period year="2080">
                            <agProdChange>-0.001628</agProdChange>
                        </period>
                        <period year="2085">
                            <agProdChange>-0.00904</agProdChange>
                        </period>
                        <period year="2090">
                            <agProdChange>-0.006981</agProdChange>
                        </period>
                        <period year="2095">
                            <agProdChange>-0.015202</agProdChange>
                        </period>
                        <period year="2100">
                            <agProdChange>-0.020197</agProdChange>
                        </period>
                    </AgProductionTechnology>
                    <AgProductionTechnology name="Root_Tuber_OhioR_IRR_lo">
                        <period year="2015">
                            <agProdChange>-0.018112</agProdChange>
                        </period>
                        <period year="2020">
                            <agProdChange>-0.002527</agProdChange>
                        </period>
                        <period year="2025">
                            <agProdChange>0.003698</agProdChange>
                        </period>
                        <period year="2030">
                            <agProdChange>-0.001462</agProdChange>
                        </period>
                        <period year="2035">
                            <agProdChange>-0.006968</agProdChange>
                        </period>
                        <period year="2040">
                            <agProdChange>-0.001316</agProdChange>
                        </period>
                        <period year="2045">
                            <agProdChange>-0.002082</agProdChange>
                        </period>
                        <period year="2050">
                            <agProdChange>-0.006124</agProdChange>
                        </period>
                        <period year="2055">
                            <agProdChange>-0.002212</agProdChange>
                        </period>
                        <period year="2060">
                            <agProdChange>-0.006081</agProdChange>
                        </period>
                        <period year="2065">
                            <agProdChange>-0.00253</agProdChange>
                        </period>
                        <period year="2070">
                            <agProdChange>-0.003458</agProdChange>
                        </period>
                        <period year="2075">
                            <agProdChange>-0.004055</agProdChange>
                        </period>
                        <period year="2080">
                            <agProdChange>-0.001628</agProdChange>
                        </period>
                        <period year="2085">
                            <agProdChange>-0.00904</agProdChange>
                        </period>
                        <period year="2090">
                            <agProdChange>-0.006981</agProdChange>
                        </period>
                        <period year="2095">
                            <agProdChange>-0.015202</agProdChange>
                        </period>
                        <period year="2100">
                            <agProdChange>-0.020197</agProdChange>
                        </period>
                    </AgProductionTechnology>
                    <AgProductionTechnology name="Root_Tuber_OhioR_RFD_hi">
                        <period year="2015">
                            <agProdChange>-0.020119</agProdChange>
                        </period>
                        <period year="2020">
                            <agProdChange>-0.006036</agProdChange>
                        </period>
                        <period year="2025">
                            <agProdChange>0.003874</agProdChange>
                        </period>
                        <period year="2030">
                            <agProdChange>0.001418</agProdChange>
                        </period>
                        <period year="2035">
                            <agProdChange>-0.00374</agProdChange>
                        </period>
                        <period year="2040">
                            <agProdChange>-0.001506</agProdChange>
                        </period>
                        <period year="2045">
                            <agProdChange>0.002118</agProdChange>
                        </period>
                        <period year="2050">
                            <agProdChange>0.000595</agProdChange>
                        </period>
                        <period year="2055">
                            <agProdChange>0.002563</agProdChange>
                        </period>
                        <period year="2060">
                            <agProdChange>-0.00173</agProdChange>
                        </period>
                        <period year="2065">
                            <agProdChange>-0.000957</agProdChange>
                        </period>
                        <period year="2070">
                            <agProdChange>-0.000685</agProdChange>
                        </period>
                        <period year="2075">
                            <agProdChange>-0.000744</agProdChange>
                        </period>
                        <period year="2080">
                            <agProdChange>0.000122</agProdChange>
                        </period>
                        <period year="2085">
                            <agProdChange>-0.002187</agProdChange>
                        </period>
                        <period year="2090">
                            <agProdChange>-0.004444</agProdChange>
                        </period>
                        <period year="2095">
                            <agProdChange>-0.010865</agProdChange>
                        </period>
                        <period year="2100">
                            <agProdChange>-0.016913</agProdChange>
                        </period>
                    </AgProductionTechnology>
                    <AgProductionTechnology name="Root_Tuber_OhioR_RFD_lo">
                        <period year="2015">
                            <agProdChange>-0.020119</agProdChange>
                        </period>
                        <period year="2020">
                            <agProdChange>-0.006036</agProdChange>
                        </period>
                        <period year="2025">
                            <agProdChange>0.003874</agProdChange>
                        </period>
                        <period year="2030">
                            <agProdChange>0.001418</agProdChange>
                        </period>
                        <period year="2035">
                            <agProdChange>-0.00374</agProdChange>
                        </period>
                        <period year="2040">
                            <agProdChange>-0.001506</agProdChange>
                        </period>
                        <period year="2045">
                            <agProdChange>0.002118</agProdChange>
                        </period>
                        <period year="2050">
                            <agProdChange>0.000595</agProdChange>
                        </period>
                        <period year="2055">
                            <agProdChange>0.002563</agProdChange>
                        </period>
                        <period year="2060">
                            <agProdChange>-0.00173</agProdChange>
                        </period>
                        <period year="2065">
                            <agProdChange>-0.000957</agProdChange>
                        </period>
                        <period year="2070">
                            <agProdChange>-0.000685</agProdChange>
                        </period>
                        <period year="2075">
                            <agProdChange>-0.000744</agProdChange>
                        </period>
                        <period year="2080">
                            <agProdChange>0.000122</agProdChange>
                        </period>
                        <period year="2085">
                            <agProdChange>-0.002187</agProdChange>
                        </period>
                        <period year="2090">
                            <agProdChange>-0.004444</agProdChange>
                        </period>
                        <period year="2095">
                            <agProdChange>-0.010865</agProdChange>
                        </period>
                        <period year="2100">
                            <agProdChange>-0.016913</agProdChange>
                        </period>
                    </AgProductionTechnology>
                </AgSupplySubsector>
                <AgSupplySubsector name="Root_Tuber_UsaPacNW">
                    <AgProductionTechnology name="Root_Tuber_UsaPacNW_IRR_hi">
                        <period year="2015">
                            <agProdChange>-0.00322</agProdChange>
                        </period>
                        <period year="2020">
                            <agProdChange>0.000354</agProdChange>
                        </period>
                        <period year="2025">
                            <agProdChange>-0.003205</agProdChange>
                        </period>
                        <period year="2030">
                            <agProdChange>-0.00622</agProdChange>
                        </period>
                        <period year="2035">
                            <agProdChange>-0.005669</agProdChange>
                        </period>
                        <period year="2040">
                            <agProdChange>-0.00152</agProdChange>
                        </period>
                        <period year="2045">
                            <agProdChange>-0.003013</agProdChange>
                        </period>
                        <period year="2050">
                            <agProdChange>-0.004225</agProdChange>
                        </period>
                        <period year="2055">
                            <agProdChange>-0.000958</agProdChange>
                        </period>
                        <period year="2060">
                            <agProdChange>-0.002672</agProdChange>
                        </period>
                        <period year="2065">
                            <agProdChange>-0.004411</agProdChange>
                        </period>
                        <period year="2070">
                            <agProdChange>-0.003286</agProdChange>
                        </period>
                        <period year="2075">
                            <agProdChange>-0.007411</agProdChange>
                        </period>
                        <period year="2080">
                            <agProdChange>-0.009793</agProdChange>
                        </period>
                        <period year="2085">
                            <agProdChange>-0.001122</agProdChange>
                        </period>
                        <period year="2090">
                            <agProdChange>-0.008339</agProdChange>
                        </period>
                        <period year="2095">
                            <agProdChange>0.000593</agProdChange>
                        </period>
                        <period year="2100">
                            <agProdChange>0.001067</agProdChange>
                        </period>
                    </AgProductionTechnology>
                    <AgProductionTechnology name="Root_Tuber_UsaPacNW_IRR_lo">
                        <period year="2015">
                            <agProdChange>-0.00322</agProdChange>
                        </period>
                        <period year="2020">
                            <agProdChange>0.000354</agProdChange>
                        </period>
                        <period year="2025">
                            <agProdChange>-0.003205</agProdChange>
                        </period>
                        <period year="2030">
                            <agProdChange>-0.00622</agProdChange>
                        </period>
                        <period year="2035">
                            <agProdChange>-0.005669</agProdChange>
                        </period>
                        <period year="2040">
                            <agProdChange>-0.00152</agProdChange>
                        </period>
                        <period year="2045">
                            <agProdChange>-0.003013</agProdChange>
                        </period>
                        <period year="2050">
                            <agProdChange>-0.004225</agProdChange>
                        </period>
                        <period year="2055">
                            <agProdChange>-0.000958</agProdChange>
                        </period>
                        <period year="2060">
                            <agProdChange>-0.002672</agProdChange>
                        </period>
                        <period year="2065">
                            <agProdChange>-0.004411</agProdChange>
                        </period>
                        <period year="2070">
                            <agProdChange>-0.003286</agProdChange>
                        </period>
                        <period year="2075">
                            <agProdChange>-0.007411</agProdChange>
                        </period>
                        <period year="2080">
                            <agProdChange>-0.009793</agProdChange>
                        </period>
                        <period year="2085">
                            <agProdChange>-0.001122</agProdChange>
                        </period>
                        <period year="2090">
                            <agProdChange>-0.008339</agProdChange>
                        </period>
                        <period year="2095">
                            <agProdChange>0.000593</agProdChange>
                        </period>
                        <period year="2100">
                            <agProdChange>0.001067</agProdChange>
                        </period>
                    </AgProductionTechnology>
                    <AgProductionTechnology name="Root_Tuber_UsaPacNW_RFD_hi">
                        <period year="2015">
                            <agProdChange>-0.005092</agProdChange>
                        </period>
                        <period year="2020">
                            <agProdChange>-0.001827</agProdChange>
                        </period>
                        <period year="2025">
                            <agProdChange>-0.008175</agProdChange>
                        </period>
                        <period year="2030">
                            <agProdChange>-0.004739</agProdChange>
                        </period>
                        <period year="2035">
                            <agProdChange>-0.003967</agProdChange>
                        </period>
                        <period year="2040">
                            <agProdChange>-0.000564</agProdChange>
                        </period>
                        <period year="2045">
                            <agProdChange>-0.000267</agProdChange>
                        </period>
                        <period year="2050">
                            <agProdChange>-0.001413</agProdChange>
                        </period>
                        <period year="2055">
                            <agProdChange>0.012842</agProdChange>
                        </period>
                        <period year="2060">
                            <agProdChange>-0.010402</agProdChange>
                        </period>
                        <period year="2065">
                            <agProdChange>0.007338</agProdChange>
                        </period>
                        <period year="2070">
                            <agProdChange>0.002771</agProdChange>
                        </period>
                        <period year="2075">
                            <agProdChange>0.011377</agProdChange>
                        </period>
                        <period year="2080">
                            <agProdChange>-0.00279</agProdChange>
                        </period>
                        <period year="2085">
                            <agProdChange>0.019402</agProdChange>
                        </period>
                        <period year="2090">
                            <agProdChange>-0.004127</agProdChange>
                        </period>
                        <period year="2095">
                            <agProdChange>0.015441</agProdChange>
                        </period>
                        <period year="2100">
                            <agProdChange>0.004476</agProdChange>
                        </period>
                    </AgProductionTechnology>
                    <AgProductionTechnology name="Root_Tuber_UsaPacNW_RFD_lo">
                        <period year="2015">
                            <agProdChange>-0.005092</agProdChange>
                        </period>
                        <period year="2020">
                            <agProdChange>-0.001827</agProdChange>
                        </period>
                        <period year="2025">
                            <agProdChange>-0.008175</agProdChange>
                        </period>
                        <period year="2030">
                            <agProdChange>-0.004739</agProdChange>
                        </period>
                        <period year="2035">
                            <agProdChange>-0.003967</agProdChange>
                        </period>
                        <period year="2040">
                            <agProdChange>-0.000564</agProdChange>
                        </period>
                        <period year="2045">
                            <agProdChange>-0.000267</agProdChange>
                        </period>
                        <period year="2050">
                            <agProdChange>-0.001413</agProdChange>
                        </period>
                        <period year="2055">
                            <agProdChange>0.012842</agProdChange>
                        </period>
                        <period year="2060">
                            <agProdChange>-0.010402</agProdChange>
                        </period>
                        <period year="2065">
                            <agProdChange>0.007338</agProdChange>
                        </period>
                        <period year="2070">
                            <agProdChange>0.002771</agProdChange>
                        </period>
                        <period year="2075">
                            <agProdChange>0.011377</agProdChange>
                        </period>
                        <period year="2080">
                            <agProdChange>-0.00279</agProdChange>
                        </period>
                        <period year="2085">
                            <agProdChange>0.019402</agProdChange>
                        </period>
                        <period year="2090">
                            <agProdChange>-0.004127</agProdChange>
                        </period>
                        <period year="2095">
                            <agProdChange>0.015441</agProdChange>
                        </period>
                        <period year="2100">
                            <agProdChange>0.004476</agProdChange>
                        </period>
                    </AgProductionTechnology>
                </AgSupplySubsector>
                <AgSupplySubsector name="Root_Tuber_TennR">
                    <AgProductionTechnology name="Root_Tuber_TennR_IRR_hi">
                        <period year="2015">
                            <agProdChange>-0.007071</agProdChange>
                        </period>
                        <period year="2020">
                            <agProdChange>-0.001111</agProdChange>
                        </period>
                        <period year="2025">
                            <agProdChange>0.000444</agProdChange>
                        </period>
                        <period year="2030">
                            <agProdChange>-0.003908</agProdChange>
                        </period>
                        <period year="2035">
                            <agProdChange>-0.005473</agProdChange>
                        </period>
                        <period year="2040">
                            <agProdChange>-0.00439</agProdChange>
                        </period>
                        <period year="2045">
                            <agProdChange>-0.004448</agProdChange>
                        </period>
                        <period year="2050">
                            <agProdChange>-0.007314</agProdChange>
                        </period>
                        <period year="2055">
                            <agProdChange>-0.009389</agProdChange>
                        </period>
                        <period year="2060">
                            <agProdChange>-0.008425</agProdChange>
                        </period>
                        <period year="2065">
                            <agProdChange>-0.008662</agProdChange>
                        </period>
                        <period year="2070">
                            <agProdChange>-0.004849</agProdChange>
                        </period>
                        <period year="2075">
                            <agProdChange>-0.010744</agProdChange>
                        </period>
                        <period year="2080">
                            <agProdChange>-0.012254</agProdChange>
                        </period>
                        <period year="2085">
                            <agProdChange>-0.014928</agProdChange>
                        </period>
                        <period year="2090">
                            <agProdChange>-0.007151</agProdChange>
                        </period>
                        <period year="2095">
                            <agProdChange>-0.01099</agProdChange>
                        </period>
                        <period year="2100">
                            <agProdChange>-0.012439</agProdChange>
                        </period>
                    </AgProductionTechnology>
                    <AgProductionTechnology name="Root_Tuber_TennR_IRR_lo">
                        <period year="2015">
                            <agProdChange>-0.007071</agProdChange>
                        </period>
                        <period year="2020">
                            <agProdChange>-0.001111</agProdChange>
                        </period>
                        <period year="2025">
                            <agProdChange>0.000444</agProdChange>
                        </period>
                        <period year="2030">
                            <agProdChange>-0.003908</agProdChange>
                        </period>
                        <period year="2035">
                            <agProdChange>-0.005473</agProdChange>
                        </period>
                        <period year="2040">
                            <agProdChange>-0.00439</agProdChange>
                        </period>
                        <period year="2045">
                            <agProdChange>-0.004448</agProdChange>
                        </period>
                        <period year="2050">
                            <agProdChange>-0.007314</agProdChange>
                        </period>
                        <period year="2055">
                            <agProdChange>-0.009389</agProdChange>
                        </period>
                        <period year="2060">
                            <agProdChange>-0.008425</agProdChange>
                        </period>
                        <period year="2065">
                            <agProdChange>-0.008662</agProdChange>
                        </period>
                        <period year="2070">
                            <agProdChange>-0.004849</agProdChange>
                        </period>
                        <period year="2075">
                            <agProdChange>-0.010744</agProdChange>
                        </period>
                        <period year="2080">
                            <agProdChange>-0.012254</agProdChange>
                        </period>
                        <period year="2085">
                            <agProdChange>-0.014928</agProdChange>
                        </period>
                        <period year="2090">
                            <agProdChange>-0.007151</agProdChange>
                        </period>
                        <period year="2095">
                            <agProdChange>-0.01099</agProdChange>
                        </period>
                        <period year="2100">
                            <agProdChange>-0.012439</agProdChange>
                        </period>
                    </AgProductionTechnology>
                    <AgProductionTechnology name="Root_Tuber_TennR_RFD_hi">
                        <period year="2015">
                            <agProdChange>-0.019878</agProdChange>
                        </period>
                        <period year="2020">
                            <agProdChange>-0.001866</agProdChange>
                        </period>
                        <period year="2025">
                            <agProdChange>0.004114</agProdChange>
                        </period>
                        <period year="2030">
                            <agProdChange>-0.003451</agProdChange>
                        </period>
                        <period year="2035">
                            <agProdChange>-0.005524</agProdChange>
                        </period>
                        <period year="2040">
                            <agProdChange>-0.00318</agProdChange>
                        </period>
                        <period year="2045">
                            <agProdChange>0.001844</agProdChange>
                        </period>
                        <period year="2050">
                            <agProdChange>-0.0041</agProdChange>
                        </period>
                        <period year="2055">
                            <agProdChange>-0.009104</agProdChange>
                        </period>
                        <period year="2060">
                            <agProdChange>-0.004441</agProdChange>
                        </period>
                        <period year="2065">
                            <agProdChange>-0.0016</agProdChange>
                        </period>
                        <period year="2070">
                            <agProdChange>-0.007173</agProdChange>
                        </period>
                        <period year="2075">
                            <agProdChange>-0.008176</agProdChange>
                        </period>
                        <period year="2080">
                            <agProdChange>-0.005021</agProdChange>
                        </period>
                        <period year="2085">
                            <agProdChange>-0.006319</agProdChange>
                        </period>
                        <period year="2090">
                            <agProdChange>-0.005415</agProdChange>
                        </period>
                        <period year="2095">
                            <agProdChange>-0.008917</agProdChange>
                        </period>
                        <period year="2100">
                            <agProdChange>-0.01188</agProdChange>
                        </period>
                    </AgProductionTechnology>
                    <AgProductionTechnology name="Root_Tuber_TennR_RFD_lo">
                        <period year="2015">
                            <agProdChange>-0.019878</agProdChange>
                        </period>
                        <period year="2020">
                            <agProdChange>-0.001866</agProdChange>
                        </period>
                        <period year="2025">
                            <agProdChange>0.004114</agProdChange>
                        </period>
                        <period year="2030">
                            <agProdChange>-0.003451</agProdChange>
                        </period>
                        <period year="2035">
                            <agProdChange>-0.005524</agProdChange>
                        </period>
                        <period year="2040">
                            <agProdChange>-0.00318</agProdChange>
                        </period>
                        <period year="2045">
                            <agProdChange>0.001844</agProdChange>
                        </period>
                        <period year="2050">
                            <agProdChange>-0.0041</agProdChange>
                        </period>
                        <period year="2055">
                            <agProdChange>-0.009104</agProdChange>
                        </period>
                        <period year="2060">
                            <agProdChange>-0.004441</agProdChange>
                        </period>
                        <period year="2065">
                            <agProdChange>-0.0016</agProdChange>
                        </period>
                        <period year="2070">
                            <agProdChange>-0.007173</agProdChange>
                        </period>
                        <period year="2075">
                            <agProdChange>-0.008176</agProdChange>
                        </period>
                        <period year="2080">
                            <agProdChange>-0.005021</agProdChange>
                        </period>
                        <period year="2085">
                            <agProdChange>-0.006319</agProdChange>
                        </period>
                        <period year="2090">
                            <agProdChange>-0.005415</agProdChange>
                        </period>
                        <period year="2095">
                            <agProdChange>-0.008917</agProdChange>
                        </period>
                        <period year="2100">
                            <agProdChange>-0.01188</agProdChange>
                        </period>
                    </AgProductionTechnology>
                </AgSupplySubsector>
                <AgSupplySubsector name="Root_Tuber_RioGrande">
                    <AgProductionTechnology name="Root_Tuber_RioGrande_IRR_hi">
                        <period year="2015">
                            <agProdChange>-0.006684</agProdChange>
                        </period>
                        <period year="2020">
                            <agProdChange>-0.000905</agProdChange>
                        </period>
                        <period year="2025">
                            <agProdChange>0.004667</agProdChange>
                        </period>
                        <period year="2030">
                            <agProdChange>0.003463</agProdChange>
                        </period>
                        <period year="2035">
                            <agProdChange>-0.000759</agProdChange>
                        </period>
                        <period year="2040">
                            <agProdChange>-0.002526</agProdChange>
                        </period>
                        <period year="2045">
                            <agProdChange>-0.004946</agProdChange>
                        </period>
                        <period year="2050">
                            <agProdChange>-0.003809</agProdChange>
                        </period>
                        <period year="2055">
                            <agProdChange>-0.008829</agProdChange>
                        </period>
                        <period year="2060">
                            <agProdChange>-0.006649</agProdChange>
                        </period>
                        <period year="2065">
                            <agProdChange>-0.001357</agProdChange>
                        </period>
                        <period year="2070">
                            <agProdChange>-0.001552</agProdChange>
                        </period>
                        <period year="2075">
                            <agProdChange>-0.000115</agProdChange>
                        </period>
                        <period year="2080">
                            <agProdChange>-0.003602</agProdChange>
                        </period>
                        <period year="2085">
                            <agProdChange>-0.001076</agProdChange>
                        </period>
                        <period year="2090">
                            <agProdChange>-0.000315</agProdChange>
                        </period>
                        <period year="2095">
                            <agProdChange>0.001799</agProdChange>
                        </period>
                        <period year="2100">
                            <agProdChange>-0.008589</agProdChange>
                        </period>
                    </AgProductionTechnology>
                    <AgProductionTechnology name="Root_Tuber_RioGrande_IRR_lo">
                        <period year="2015">
                            <agProdChange>-0.006684</agProdChange>
                        </period>
                        <period year="2020">
                            <agProdChange>-0.000905</agProdChange>
                        </period>
                        <period year="2025">
                            <agProdChange>0.004667</agProdChange>
                        </period>
                        <period year="2030">
                            <agProdChange>0.003463</agProdChange>
                        </period>
                        <period year="2035">
                            <agProdChange>-0.000759</agProdChange>
                        </period>
                        <period year="2040">
                            <agProdChange>-0.002526</agProdChange>
                        </period>
                        <period year="2045">
                            <agProdChange>-0.004946</agProdChange>
                        </period>
                        <period year="2050">
                            <agProdChange>-0.003809</agProdChange>
                        </period>
                        <period year="2055">
                            <agProdChange>-0.008829</agProdChange>
                        </period>
                        <period year="2060">
                            <agProdChange>-0.006649</agProdChange>
                        </period>
                        <period year="2065">
                            <agProdChange>-0.001357</agProdChange>
                        </period>
                        <period year="2070">
                            <agProdChange>-0.001552</agProdChange>
                        </period>
                        <period year="2075">
                            <agProdChange>-0.000115</agProdChange>
                        </period>
                        <period year="2080">
                            <agProdChange>-0.003602</agProdChange>
                        </period>
                        <period year="2085">
                            <agProdChange>-0.001076</agProdChange>
                        </period>
                        <period year="2090">
                            <agProdChange>-0.000315</agProdChange>
                        </period>
                        <period year="2095">
                            <agProdChange>0.001799</agProdChange>
                        </period>
                        <period year="2100">
                            <agProdChange>-0.008589</agProdChange>
                        </period>
                    </AgProductionTechnology>
                    <AgProductionTechnology name="Root_Tuber_RioGrande_RFD_hi">
                        <period year="2015">
                            <agProdChange>-0.012294</agProdChange>
                        </period>
                        <period year="2020">
                            <agProdChange>-0.002723</agProdChange>
                        </period>
                        <period year="2025">
                            <agProdChange>0.010062</agProdChange>
                        </period>
                        <period year="2030">
                            <agProdChange>0.018101</agProdChange>
                        </period>
                        <period year="2035">
                            <agProdChange>-0.000207</agProdChange>
                        </period>
                        <period year="2040">
                            <agProdChange>-0.006828</agProdChange>
                        </period>
                        <period year="2045">
                            <agProdChange>-0.013492</agProdChange>
                        </period>
                        <period year="2050">
                            <agProdChange>-0.002584</agProdChange>
                        </period>
                        <period year="2055">
                            <agProdChange>-0.020713</agProdChange>
                        </period>
                        <period year="2060">
                            <agProdChange>-0.022066</agProdChange>
                        </period>
                        <period year="2065">
                            <agProdChange>0.010856</agProdChange>
                        </period>
                        <period year="2070">
                            <agProdChange>-0.007303</agProdChange>
                        </period>
                        <period year="2075">
                            <agProdChange>0.005063</agProdChange>
                        </period>
                        <period year="2080">
                            <agProdChange>0.002249</agProdChange>
                        </period>
                        <period year="2085">
                            <agProdChange>-0.001072</agProdChange>
                        </period>
                        <period year="2090">
                            <agProdChange>0.00258</agProdChange>
                        </period>
                        <period year="2095">
                            <agProdChange>0.014929</agProdChange>
                        </period>
                        <period year="2100">
                            <agProdChange>-0.021538</agProdChange>
                        </period>
                    </AgProductionTechnology>
                    <AgProductionTechnology name="Root_Tuber_RioGrande_RFD_lo">
                        <period year="2015">
                            <agProdChange>-0.012294</agProdChange>
                        </period>
                        <period year="2020">
                            <agProdChange>-0.002723</agProdChange>
                        </period>
                        <period year="2025">
                            <agProdChange>0.010062</agProdChange>
                        </period>
                        <period year="2030">
                            <agProdChange>0.018101</agProdChange>
                        </period>
                        <period year="2035">
                            <agProdChange>-0.000207</agProdChange>
                        </period>
                        <period year="2040">
                            <agProdChange>-0.006828</agProdChange>
                        </period>
                        <period year="2045">
                            <agProdChange>-0.013492</agProdChange>
                        </period>
                        <period year="2050">
                            <agProdChange>-0.002584</agProdChange>
                        </period>
                        <period year="2055">
                            <agProdChange>-0.020713</agProdChange>
                        </period>
                        <period year="2060">
                            <agProdChange>-0.022066</agProdChange>
                        </period>
                        <period year="2065">
                            <agProdChange>0.010856</agProdChange>
                        </period>
                        <period year="2070">
                            <agProdChange>-0.007303</agProdChange>
                        </period>
                        <period year="2075">
                            <agProdChange>0.005063</agProdChange>
                        </period>
                        <period year="2080">
                            <agProdChange>0.002249</agProdChange>
                        </period>
                        <period year="2085">
                            <agProdChange>-0.001072</agProdChange>
                        </period>
                        <period year="2090">
                            <agProdChange>0.00258</agProdChange>
                        </period>
                        <period year="2095">
                            <agProdChange>0.014929</agProdChange>
                        </period>
                        <period year="2100">
                            <agProdChange>-0.021538</agProdChange>
                        </period>
                    </AgProductionTechnology>
                </AgSupplySubsector>
                <AgSupplySubsector name="Root_Tuber_UsaCstNE">
                    <AgProductionTechnology name="Root_Tuber_UsaCstNE_IRR_hi">
                        <period year="2015">
                            <agProdChange>-0.000969</agProdChange>
                        </period>
                        <period year="2020">
                            <agProdChange>0.004278</agProdChange>
                        </period>
                        <period year="2025">
                            <agProdChange>0.004955</agProdChange>
                        </period>
                        <period year="2030">
                            <agProdChange>0.003255</agProdChange>
                        </period>
                        <period year="2035">
                            <agProdChange>0.005538</agProdChange>
                        </period>
                        <period year="2040">
                            <agProdChange>0.007785</agProdChange>
                        </period>
                        <period year="2045">
                            <agProdChange>0.007635</agProdChange>
                        </period>
                        <period year="2050">
                            <agProdChange>0.006227</agProdChange>
                        </period>
                        <period year="2055">
                            <agProdChange>0.007189</agProdChange>
                        </period>
                        <period year="2060">
                            <agProdChange>0.006066</agProdChange>
                        </period>
                        <period year="2065">
                            <agProdChange>0.005139</agProdChange>
                        </period>
                        <period year="2070">
                            <agProdChange>0.003591</agProdChange>
                        </period>
                        <period year="2075">
                            <agProdChange>0.0017</agProdChange>
                        </period>
                        <period year="2080">
                            <agProdChange>0.0015</agProdChange>
                        </period>
                        <period year="2085">
                            <agProdChange>0.0013</agProdChange>
                        </period>
                        <period year="2090">
                            <agProdChange>0.0012</agProdChange>
                        </period>
                        <period year="2095">
                            <agProdChange>0.001</agProdChange>
                        </period>
                        <period year="2100">
                            <agProdChange>0.001</agProdChange>
                        </period>
                    </AgProductionTechnology>
                    <AgProductionTechnology name="Root_Tuber_UsaCstNE_IRR_lo">
                        <period year="2015">
                            <agProdChange>-0.000969</agProdChange>
                        </period>
                        <period year="2020">
                            <agProdChange>0.004278</agProdChange>
                        </period>
                        <period year="2025">
                            <agProdChange>0.004955</agProdChange>
                        </period>
                        <period year="2030">
                            <agProdChange>0.003255</agProdChange>
                        </period>
                        <period year="2035">
                            <agProdChange>0.005538</agProdChange>
                        </period>
                        <period year="2040">
                            <agProdChange>0.007785</agProdChange>
                        </period>
                        <period year="2045">
                            <agProdChange>0.007635</agProdChange>
                        </period>
                        <period year="2050">
                            <agProdChange>0.006227</agProdChange>
                        </period>
                        <period year="2055">
                            <agProdChange>0.007189</agProdChange>
                        </period>
                        <period year="2060">
                            <agProdChange>0.006066</agProdChange>
                        </period>
                        <period year="2065">
                            <agProdChange>0.005139</agProdChange>
                        </period>
                        <period year="2070">
                            <agProdChange>0.003591</agProdChange>
                        </period>
                        <period year="2075">
                            <agProdChange>0.0017</agProdChange>
                        </period>
                        <period year="2080">
                            <agProdChange>0.0015</agProdChange>
                        </period>
                        <period year="2085">
                            <agProdChange>0.0013</agProdChange>
                        </period>
                        <period year="2090">
                            <agProdChange>0.0012</agProdChange>
                        </period>
                        <period year="2095">
                            <agProdChange>0.001</agProdChange>
                        </period>
                        <period year="2100">
                            <agProdChange>0.001</agProdChange>
                        </period>
                    </AgProductionTechnology>
                    <AgProductionTechnology name="Root_Tuber_UsaCstNE_RFD_hi">
                        <period year="2015">
                            <agProdChange>0.0019</agProdChange>
                        </period>
                        <period year="2020">
                            <agProdChange>0.0019</agProdChange>
                        </period>
                        <period year="2025">
                            <agProdChange>0.0019</agProdChange>
                        </period>
                        <period year="2030">
                            <agProdChange>0.0018</agProdChange>
                        </period>
                        <period year="2035">
                            <agProdChange>0.0019</agProdChange>
                        </period>
                        <period year="2040">
                            <agProdChange>0.0019</agProdChange>
                        </period>
                        <period year="2045">
                            <agProdChange>0.0019</agProdChange>
                        </period>
                        <period year="2050">
                            <agProdChange>0.0018</agProdChange>
                        </period>
                        <period year="2055">
                            <agProdChange>0.002</agProdChange>
                        </period>
                        <period year="2060">
                            <agProdChange>0.002</agProdChange>
                        </period>
                        <period year="2065">
                            <agProdChange>0.002</agProdChange>
                        </period>
                        <period year="2070">
                            <agProdChange>0.0018</agProdChange>
                        </period>
                        <period year="2075">
                            <agProdChange>0.0017</agProdChange>
                        </period>
                        <period year="2080">
                            <agProdChange>0.0015</agProdChange>
                        </period>
                        <period year="2085">
                            <agProdChange>0.0013</agProdChange>
                        </period>
                        <period year="2090">
                            <agProdChange>0.0012</agProdChange>
                        </period>
                        <period year="2095">
                            <agProdChange>0.001</agProdChange>
                        </period>
                        <period year="2100">
                            <agProdChange>0.001</agProdChange>
                        </period>
                    </AgProductionTechnology>
                    <AgProductionTechnology name="Root_Tuber_UsaCstNE_RFD_lo">
                        <period year="2015">
                            <agProdChange>0.0019</agProdChange>
                        </period>
                        <period year="2020">
                            <agProdChange>0.0019</agProdChange>
                        </period>
                        <period year="2025">
                            <agProdChange>0.0019</agProdChange>
                        </period>
                        <period year="2030">
                            <agProdChange>0.0018</agProdChange>
                        </period>
                        <period year="2035">
                            <agProdChange>0.0019</agProdChange>
                        </period>
                        <period year="2040">
                            <agProdChange>0.0019</agProdChange>
                        </period>
                        <period year="2045">
                            <agProdChange>0.0019</agProdChange>
                        </period>
                        <period year="2050">
                            <agProdChange>0.0018</agProdChange>
                        </period>
                        <period year="2055">
                            <agProdChange>0.002</agProdChange>
                        </period>
                        <period year="2060">
                            <agProdChange>0.002</agProdChange>
                        </period>
                        <period year="2065">
                            <agProdChange>0.002</agProdChange>
                        </period>
                        <period year="2070">
                            <agProdChange>0.0018</agProdChange>
                        </period>
                        <period year="2075">
                            <agProdChange>0.0017</agProdChange>
                        </period>
                        <period year="2080">
                            <agProdChange>0.0015</agProdChange>
                        </period>
                        <period year="2085">
                            <agProdChange>0.0013</agProdChange>
                        </period>
                        <period year="2090">
                            <agProdChange>0.0012</agProdChange>
                        </period>
                        <period year="2095">
                            <agProdChange>0.001</agProdChange>
                        </period>
                        <period year="2100">
                            <agProdChange>0.001</agProdChange>
                        </period>
                    </AgProductionTechnology>
                </AgSupplySubsector>
                <AgSupplySubsector name="Root_Tuber_UsaCstE">
                    <AgProductionTechnology name="Root_Tuber_UsaCstE_IRR_hi">
                        <period year="2015">
                            <agProdChange>-0.015659</agProdChange>
                        </period>
                        <period year="2020">
                            <agProdChange>-0.004204</agProdChange>
                        </period>
                        <period year="2025">
                            <agProdChange>0.007504</agProdChange>
                        </period>
                        <period year="2030">
                            <agProdChange>0.000977</agProdChange>
                        </period>
                        <period year="2035">
                            <agProdChange>-0.004216</agProdChange>
                        </period>
                        <period year="2040">
                            <agProdChange>-0.002429</agProdChange>
                        </period>
                        <period year="2045">
                            <agProdChange>-0.001076</agProdChange>
                        </period>
                        <period year="2050">
                            <agProdChange>-0.003035</agProdChange>
                        </period>
                        <period year="2055">
                            <agProdChange>-0.002027</agProdChange>
                        </period>
                        <period year="2060">
                            <agProdChange>-0.003153</agProdChange>
                        </period>
                        <period year="2065">
                            <agProdChange>-0.002185</agProdChange>
                        </period>
                        <period year="2070">
                            <agProdChange>8e-06</agProdChange>
                        </period>
                        <period year="2075">
                            <agProdChange>-0.00192</agProdChange>
                        </period>
                        <period year="2080">
                            <agProdChange>-0.003094</agProdChange>
                        </period>
                        <period year="2085">
                            <agProdChange>-0.005907</agProdChange>
                        </period>
                        <period year="2090">
                            <agProdChange>-0.009699</agProdChange>
                        </period>
                        <period year="2095">
                            <agProdChange>-0.015231</agProdChange>
                        </period>
                        <period year="2100">
                            <agProdChange>-0.017267</agProdChange>
                        </period>
                    </AgProductionTechnology>
                    <AgProductionTechnology name="Root_Tuber_UsaCstE_IRR_lo">
                        <period year="2015">
                            <agProdChange>-0.015659</agProdChange>
                        </period>
                        <period year="2020">
                            <agProdChange>-0.004204</agProdChange>
                        </period>
                        <period year="2025">
                            <agProdChange>0.007504</agProdChange>
                        </period>
                        <period year="2030">
                            <agProdChange>0.000977</agProdChange>
                        </period>
                        <period year="2035">
                            <agProdChange>-0.004216</agProdChange>
                        </period>
                        <period year="2040">
                            <agProdChange>-0.002429</agProdChange>
                        </period>
                        <period year="2045">
                            <agProdChange>-0.001076</agProdChange>
                        </period>
                        <period year="2050">
                            <agProdChange>-0.003035</agProdChange>
                        </period>
                        <period year="2055">
                            <agProdChange>-0.002027</agProdChange>
                        </period>
                        <period year="2060">
                            <agProdChange>-0.003153</agProdChange>
                        </period>
                        <period year="2065">
                            <agProdChange>-0.002185</agProdChange>
                        </period>
                        <period year="2070">
                            <agProdChange>8e-06</agProdChange>
                        </period>
                        <period year="2075">
                            <agProdChange>-0.00192</agProdChange>
                        </period>
                        <period year="2080">
                            <agProdChange>-0.003094</agProdChange>
                        </period>
                        <period year="2085">
                            <agProdChange>-0.005907</agProdChange>
                        </period>
                        <period year="2090">
                            <agProdChange>-0.009699</agProdChange>
                        </period>
                        <period year="2095">
                            <agProdChange>-0.015231</agProdChange>
                        </period>
                        <period year="2100">
                            <agProdChange>-0.017267</agProdChange>
                        </period>
                    </AgProductionTechnology>
                    <AgProductionTechnology name="Root_Tuber_UsaCstE_RFD_hi">
                        <period year="2015">
                            <agProdChange>-0.009356</agProdChange>
                        </period>
                        <period year="2020">
                            <agProdChange>-0.003872</agProdChange>
                        </period>
                        <period year="2025">
                            <agProdChange>0.005174</agProdChange>
                        </period>
                        <period year="2030">
                            <agProdChange>0.001319</agProdChange>
                        </period>
                        <period year="2035">
                            <agProdChange>-0.003066</agProdChange>
                        </period>
                        <period year="2040">
                            <agProdChange>-0.004166</agProdChange>
                        </period>
                        <period year="2045">
                            <agProdChange>-0.002322</agProdChange>
                        </period>
                        <period year="2050">
                            <agProdChange>-0.004147</agProdChange>
                        </period>
                        <period year="2055">
                            <agProdChange>-0.002885</agProdChange>
                        </period>
                        <period year="2060">
                            <agProdChange>-0.003836</agProdChange>
                        </period>
                        <period year="2065">
                            <agProdChange>-0.004425</agProdChange>
                        </period>
                        <period year="2070">
                            <agProdChange>-0.00146</agProdChange>
                        </period>
                        <period year="2075">
                            <agProdChange>-0.00327</agProdChange>
                        </period>
                        <period year="2080">
                            <agProdChange>-0.0029</agProdChange>
                        </period>
                        <period year="2085">
                            <agProdChange>-0.006656</agProdChange>
                        </period>
                        <period year="2090">
                            <agProdChange>-0.008295</agProdChange>
                        </period>
                        <period year="2095">
                            <agProdChange>-0.013071</agProdChange>
                        </period>
                        <period year="2100">
                            <agProdChange>-0.010856</agProdChange>
                        </period>
                    </AgProductionTechnology>
                    <AgProductionTechnology name="Root_Tuber_UsaCstE_RFD_lo">
                        <period year="2015">
                            <agProdChange>-0.009356</agProdChange>
                        </period>
                        <period year="2020">
                            <agProdChange>-0.003872</agProdChange>
                        </period>
                        <period year="2025">
                            <agProdChange>0.005174</agProdChange>
                        </period>
                        <period year="2030">
                            <agProdChange>0.001319</agProdChange>
                        </period>
                        <period year="2035">
                            <agProdChange>-0.003066</agProdChange>
                        </period>
                        <period year="2040">
                            <agProdChange>-0.004166</agProdChange>
                        </period>
                        <period year="2045">
                            <agProdChange>-0.002322</agProdChange>
                        </period>
                        <period year="2050">
                            <agProdChange>-0.004147</agProdChange>
                        </period>
                        <period year="2055">
                            <agProdChange>-0.002885</agProdChange>
                        </period>
                        <period year="2060">
                            <agProdChange>-0.003836</agProdChange>
                        </period>
                        <period year="2065">
                            <agProdChange>-0.004425</agProdChange>
                        </period>
                        <period year="2070">
                            <agProdChange>-0.00146</agProdChange>
                        </period>
                        <period year="2075">
                            <agProdChange>-0.00327</agProdChange>
                        </period>
                        <period year="2080">
                            <agProdChange>-0.0029</agProdChange>
                        </period>
                        <period year="2085">
                            <agProdChange>-0.006656</agProdChange>
                        </period>
                        <period year="2090">
                            <agProdChange>-0.008295</agProdChange>
                        </period>
                        <period year="2095">
                            <agProdChange>-0.013071</agProdChange>
                        </period>
                        <period year="2100">
                            <agProdChange>-0.010856</agProdChange>
                        </period>
                    </AgProductionTechnology>
                </AgSupplySubsector>
            </AgSupplySector>
            <AgSupplySector name="Corn">
                <AgSupplySubsector name="Corn_NelsonR">
                    <AgProductionTechnology name="Corn_NelsonR_IRR_hi">
                        <period year="2015">
                            <agProdChange>-8.4e-05</agProdChange>
                        </period>
                        <period year="2020">
                            <agProdChange>0.007256</agProdChange>
                        </period>
                        <period year="2025">
                            <agProdChange>-0.001093</agProdChange>
                        </period>
                        <period year="2030">
                            <agProdChange>0.00138</agProdChange>
                        </period>
                        <period year="2035">
                            <agProdChange>-0.000711</agProdChange>
                        </period>
                        <period year="2040">
                            <agProdChange>-0.002472</agProdChange>
                        </period>
                        <period year="2045">
                            <agProdChange>0.001711</agProdChange>
                        </period>
                        <period year="2050">
                            <agProdChange>-0.005907</agProdChange>
                        </period>
                        <period year="2055">
                            <agProdChange>0.003509</agProdChange>
                        </period>
                        <period year="2060">
                            <agProdChange>0.001186</agProdChange>
                        </period>
                        <period year="2065">
                            <agProdChange>-0.007298</agProdChange>
                        </period>
                        <period year="2070">
                            <agProdChange>-0.003906</agProdChange>
                        </period>
                        <period year="2075">
                            <agProdChange>-0.007824</agProdChange>
                        </period>
                        <period year="2080">
                            <agProdChange>-0.010714</agProdChange>
                        </period>
                        <period year="2085">
                            <agProdChange>-0.0129</agProdChange>
                        </period>
                        <period year="2090">
                            <agProdChange>-0.009238</agProdChange>
                        </period>
                        <period year="2095">
                            <agProdChange>-0.008599</agProdChange>
                        </period>
                        <period year="2100">
                            <agProdChange>-0.007251</agProdChange>
                        </period>
                    </AgProductionTechnology>
                    <AgProductionTechnology name="Corn_NelsonR_IRR_lo">
                        <period year="2015">
                            <agProdChange>-8.4e-05</agProdChange>
                        </period>
                        <period year="2020">
                            <agProdChange>0.007256</agProdChange>
                        </period>
                        <period year="2025">
                            <agProdChange>-0.001093</agProdChange>
                        </period>
                        <period year="2030">
                            <agProdChange>0.00138</agProdChange>
                        </period>
                        <period year="2035">
                            <agProdChange>-0.000711</agProdChange>
                        </period>
                        <period year="2040">
                            <agProdChange>-0.002472</agProdChange>
                        </period>
                        <period year="2045">
                            <agProdChange>0.001711</agProdChange>
                        </period>
                        <period year="2050">
                            <agProdChange>-0.005907</agProdChange>
                        </period>
                        <period year="2055">
                            <agProdChange>0.003509</agProdChange>
                        </period>
                        <period year="2060">
                            <agProdChange>0.001186</agProdChange>
                        </period>
                        <period year="2065">
                            <agProdChange>-0.007298</agProdChange>
                        </period>
                        <period year="2070">
                            <agProdChange>-0.003906</agProdChange>
                        </period>
                        <period year="2075">
                            <agProdChange>-0.007824</agProdChange>
                        </period>
                        <period year="2080">
                            <agProdChange>-0.010714</agProdChange>
                        </period>
                        <period year="2085">
                            <agProdChange>-0.0129</agProdChange>
                        </period>
                        <period year="2090">
                            <agProdChange>-0.009238</agProdChange>
                        </period>
                        <period year="2095">
                            <agProdChange>-0.008599</agProdChange>
                        </period>
                        <period year="2100">
                            <agProdChange>-0.007251</agProdChange>
                        </period>
                    </AgProductionTechnology>
                    <AgProductionTechnology name="Corn_NelsonR_RFD_hi">
                        <period year="2015">
                            <agProdChange>-0.010677</agProdChange>
                        </period>
                        <period year="2020">
                            <agProdChange>0.007205</agProdChange>
                        </period>
                        <period year="2025">
                            <agProdChange>-0.002848</agProdChange>
                        </period>
                        <period year="2030">
                            <agProdChange>0.002285</agProdChange>
                        </period>
                        <period year="2035">
                            <agProdChange>-0.010513</agProdChange>
                        </period>
                        <period year="2040">
                            <agProdChange>-0.002794</agProdChange>
                        </period>
                        <period year="2045">
                            <agProdChange>0.00138</agProdChange>
                        </period>
                        <period year="2050">
                            <agProdChange>-0.003703</agProdChange>
                        </period>
                        <period year="2055">
                            <agProdChange>0.007458</agProdChange>
                        </period>
                        <period year="2060">
                            <agProdChange>0.004767</agProdChange>
                        </period>
                        <period year="2065">
                            <agProdChange>-0.006826</agProdChange>
                        </period>
                        <period year="2070">
                            <agProdChange>-0.004556</agProdChange>
                        </period>
                        <period year="2075">
                            <agProdChange>-0.009052</agProdChange>
                        </period>
                        <period year="2080">
                            <agProdChange>-0.013327</agProdChange>
                        </period>
                        <period year="2085">
                            <agProdChange>-0.018114</agProdChange>
                        </period>
                        <period year="2090">
                            <agProdChange>-0.011999</agProdChange>
                        </period>
                        <period year="2095">
                            <agProdChange>-0.014462</agProdChange>
                        </period>
                        <period year="2100">
                            <agProdChange>-0.008839</agProdChange>
                        </period>
                    </AgProductionTechnology>
                    <AgProductionTechnology name="Corn_NelsonR_RFD_lo">
                        <period year="2015">
                            <agProdChange>-0.010677</agProdChange>
                        </period>
                        <period year="2020">
                            <agProdChange>0.007205</agProdChange>
                        </period>
                        <period year="2025">
                            <agProdChange>-0.002848</agProdChange>
                        </period>
                        <period year="2030">
                            <agProdChange>0.002285</agProdChange>
                        </period>
                        <period year="2035">
                            <agProdChange>-0.010513</agProdChange>
                        </period>
                        <period year="2040">
                            <agProdChange>-0.002794</agProdChange>
                        </period>
                        <period year="2045">
                            <agProdChange>0.00138</agProdChange>
                        </period>
                        <period year="2050">
                            <agProdChange>-0.003703</agProdChange>
                        </period>
                        <period year="2055">
                            <agProdChange>0.007458</agProdChange>
                        </period>
                        <period year="2060">
                            <agProdChange>0.004767</agProdChange>
                        </period>
                        <period year="2065">
                            <agProdChange>-0.006826</agProdChange>
                        </period>
                        <period year="2070">
                            <agProdChange>-0.004556</agProdChange>
                        </period>
                        <period year="2075">
                            <agProdChange>-0.009052</agProdChange>
                        </period>
                        <period year="2080">
                            <agProdChange>-0.013327</agProdChange>
                        </period>
                        <period year="2085">
                            <agProdChange>-0.018114</agProdChange>
                        </period>
                        <period year="2090">
                            <agProdChange>-0.011999</agProdChange>
                        </period>
                        <period year="2095">
                            <agProdChange>-0.014462</agProdChange>
                        </period>
                        <period year="2100">
                            <agProdChange>-0.008839</agProdChange>
                        </period>
                    </AgProductionTechnology>
                </AgSupplySubsector>
                <AgSupplySubsector name="Corn_FraserR">
                    <AgProductionTechnology name="Corn_FraserR_IRR_hi">
                        <period year="2015">
                            <agProdChange>0.010932</agProdChange>
                        </period>
                        <period year="2020">
                            <agProdChange>0.008523</agProdChange>
                        </period>
                        <period year="2025">
                            <agProdChange>0.007193</agProdChange>
                        </period>
                        <period year="2030">
                            <agProdChange>0.006631</agProdChange>
                        </period>
                        <period year="2035">
                            <agProdChange>0.006859</agProdChange>
                        </period>
                        <period year="2040">
                            <agProdChange>-0.05069</agProdChange>
                        </period>
                        <period year="2045">
                            <agProdChange>0.003</agProdChange>
                        </period>
                        <period year="2050">
                            <agProdChange>0.003</agProdChange>
                        </period>
                        <period year="2055">
                            <agProdChange>0.0025</agProdChange>
                        </period>
                        <period year="2060">
                            <agProdChange>0.057102</agProdChange>
                        </period>
                        <period year="2065">
                            <agProdChange>-0.00522</agProdChange>
                        </period>
                        <period year="2070">
                            <agProdChange>0.000987</agProdChange>
                        </period>
                        <period year="2075">
                            <agProdChange>-0.007231</agProdChange>
                        </period>
                        <period year="2080">
                            <agProdChange>-0.008513</agProdChange>
                        </period>
                        <period year="2085">
                            <agProdChange>-0.004555</agProdChange>
                        </period>
                        <period year="2090">
                            <agProdChange>-0.006233</agProdChange>
                        </period>
                        <period year="2095">
                            <agProdChange>-0.003885</agProdChange>
                        </period>
                        <period year="2100">
                            <agProdChange>-0.00298</agProdChange>
                        </period>
                    </AgProductionTechnology>
                    <AgProductionTechnology name="Corn_FraserR_IRR_lo">
                        <period year="2015">
                            <agProdChange>0.010932</agProdChange>
                        </period>
                        <period year="2020">
                            <agProdChange>0.008523</agProdChange>
                        </period>
                        <period year="2025">
                            <agProdChange>0.007193</agProdChange>
                        </period>
                        <period year="2030">
                            <agProdChange>0.006631</agProdChange>
                        </period>
                        <period year="2035">
                            <agProdChange>0.006859</agProdChange>
                        </period>
                        <period year="2040">
                            <agProdChange>-0.05069</agProdChange>
                        </period>
                        <period year="2045">
                            <agProdChange>0.003</agProdChange>
                        </period>
                        <period year="2050">
                            <agProdChange>0.003</agProdChange>
                        </period>
                        <period year="2055">
                            <agProdChange>0.0025</agProdChange>
                        </period>
                        <period year="2060">
                            <agProdChange>0.057102</agProdChange>
                        </period>
                        <period year="2065">
                            <agProdChange>-0.00522</agProdChange>
                        </period>
                        <period year="2070">
                            <agProdChange>0.000987</agProdChange>
                        </period>
                        <period year="2075">
                            <agProdChange>-0.007231</agProdChange>
                        </period>
                        <period year="2080">
                            <agProdChange>-0.008513</agProdChange>
                        </period>
                        <period year="2085">
                            <agProdChange>-0.004555</agProdChange>
                        </period>
                        <period year="2090">
                            <agProdChange>-0.006233</agProdChange>
                        </period>
                        <period year="2095">
                            <agProdChange>-0.003885</agProdChange>
                        </period>
                        <period year="2100">
                            <agProdChange>-0.00298</agProdChange>
                        </period>
                    </AgProductionTechnology>
                    <AgProductionTechnology name="Corn_FraserR_RFD_hi">
                        <period year="2015">
                            <agProdChange>0.015925</agProdChange>
                        </period>
                        <period year="2020">
                            <agProdChange>0.00266</agProdChange>
                        </period>
                        <period year="2025">
                            <agProdChange>0.001832</agProdChange>
                        </period>
                        <period year="2030">
                            <agProdChange>-0.004771</agProdChange>
                        </period>
                        <period year="2035">
                            <agProdChange>0.004743</agProdChange>
                        </period>
                        <period year="2040">
                            <agProdChange>0.000444</agProdChange>
                        </period>
                        <period year="2045">
                            <agProdChange>-2.3e-05</agProdChange>
                        </period>
                        <period year="2050">
                            <agProdChange>-0.003293</agProdChange>
                        </period>
                        <period year="2055">
                            <agProdChange>0.009521</agProdChange>
                        </period>
                        <period year="2060">
                            <agProdChange>0.004873</agProdChange>
                        </period>
                        <period year="2065">
                            <agProdChange>-0.00367</agProdChange>
                        </period>
                        <period year="2070">
                            <agProdChange>0.003305</agProdChange>
                        </period>
                        <period year="2075">
                            <agProdChange>-0.002248</agProdChange>
                        </period>
                        <period year="2080">
                            <agProdChange>-0.002517</agProdChange>
                        </period>
                        <period year="2085">
                            <agProdChange>0.005814</agProdChange>
                        </period>
                        <period year="2090">
                            <agProdChange>-0.009435</agProdChange>
                        </period>
                        <period year="2095">
                            <agProdChange>-0.001218</agProdChange>
                        </period>
                        <period year="2100">
                            <agProdChange>-0.004924</agProdChange>
                        </period>
                    </AgProductionTechnology>
                    <AgProductionTechnology name="Corn_FraserR_RFD_lo">
                        <period year="2015">
                            <agProdChange>0.015925</agProdChange>
                        </period>
                        <period year="2020">
                            <agProdChange>0.00266</agProdChange>
                        </period>
                        <period year="2025">
                            <agProdChange>0.001832</agProdChange>
                        </period>
                        <period year="2030">
                            <agProdChange>-0.004771</agProdChange>
                        </period>
                        <period year="2035">
                            <agProdChange>0.004743</agProdChange>
                        </period>
                        <period year="2040">
                            <agProdChange>0.000444</agProdChange>
                        </period>
                        <period year="2045">
                            <agProdChange>-2.3e-05</agProdChange>
                        </period>
                        <period year="2050">
                            <agProdChange>-0.003293</agProdChange>
                        </period>
                        <period year="2055">
                            <agProdChange>0.009521</agProdChange>
                        </period>
                        <period year="2060">
                            <agProdChange>0.004873</agProdChange>
                        </period>
                        <period year="2065">
                            <agProdChange>-0.00367</agProdChange>
                        </period>
                        <period year="2070">
                            <agProdChange>0.003305</agProdChange>
                        </period>
                        <period year="2075">
                            <agProdChange>-0.002248</agProdChange>
                        </period>
                        <period year="2080">
                            <agProdChange>-0.002517</agProdChange>
                        </period>
                        <period year="2085">
                            <agProdChange>0.005814</agProdChange>
                        </period>
                        <period year="2090">
                            <agProdChange>-0.009435</agProdChange>
                        </period>
                        <period year="2095">
                            <agProdChange>-0.001218</agProdChange>
                        </period>
                        <period year="2100">
                            <agProdChange>-0.004924</agProdChange>
                        </period>
                    </AgProductionTechnology>
                </AgSupplySubsector>
                <AgSupplySubsector name="Corn_MexCstNW">
                    <AgProductionTechnology name="Corn_MexCstNW_IRR_hi">
                        <period year="2015">
                            <agProdChange>0.002615</agProdChange>
                        </period>
                        <period year="2020">
                            <agProdChange>0.002124</agProdChange>
                        </period>
                        <period year="2025">
                            <agProdChange>0.003788</agProdChange>
                        </period>
                        <period year="2030">
                            <agProdChange>0.004404</agProdChange>
                        </period>
                        <period year="2035">
                            <agProdChange>0.002771</agProdChange>
                        </period>
                        <period year="2040">
                            <agProdChange>0.000228</agProdChange>
                        </period>
                        <period year="2045">
                            <agProdChange>-0.002334</agProdChange>
                        </period>
                        <period year="2050">
                            <agProdChange>-0.000532</agProdChange>
                        </period>
                        <period year="2055">
                            <agProdChange>-0.005359</agProdChange>
                        </period>
                        <period year="2060">
                            <agProdChange>-0.002948</agProdChange>
                        </period>
                        <period year="2065">
                            <agProdChange>-0.005008</agProdChange>
                        </period>
                        <period year="2070">
                            <agProdChange>-0.000477</agProdChange>
                        </period>
                        <period year="2075">
                            <agProdChange>-0.004157</agProdChange>
                        </period>
                        <period year="2080">
                            <agProdChange>-0.006085</agProdChange>
                        </period>
                        <period year="2085">
                            <agProdChange>-0.00316</agProdChange>
                        </period>
                        <period year="2090">
                            <agProdChange>-0.0012</agProdChange>
                        </period>
                        <period year="2095">
                            <agProdChange>-0.002114</agProdChange>
                        </period>
                        <period year="2100">
                            <agProdChange>-0.001906</agProdChange>
                        </period>
                    </AgProductionTechnology>
                    <AgProductionTechnology name="Corn_MexCstNW_IRR_lo">
                        <period year="2015">
                            <agProdChange>0.002615</agProdChange>
                        </period>
                        <period year="2020">
                            <agProdChange>0.002124</agProdChange>
                        </period>
                        <period year="2025">
                            <agProdChange>0.003788</agProdChange>
                        </period>
                        <period year="2030">
                            <agProdChange>0.004404</agProdChange>
                        </period>
                        <period year="2035">
                            <agProdChange>0.002771</agProdChange>
                        </period>
                        <period year="2040">
                            <agProdChange>0.000228</agProdChange>
                        </period>
                        <period year="2045">
                            <agProdChange>-0.002334</agProdChange>
                        </period>
                        <period year="2050">
                            <agProdChange>-0.000532</agProdChange>
                        </period>
                        <period year="2055">
                            <agProdChange>-0.005359</agProdChange>
                        </period>
                        <period year="2060">
                            <agProdChange>-0.002948</agProdChange>
                        </period>
                        <period year="2065">
                            <agProdChange>-0.005008</agProdChange>
                        </period>
                        <period year="2070">
                            <agProdChange>-0.000477</agProdChange>
                        </period>
                        <period year="2075">
                            <agProdChange>-0.004157</agProdChange>
                        </period>
                        <period year="2080">
                            <agProdChange>-0.006085</agProdChange>
                        </period>
                        <period year="2085">
                            <agProdChange>-0.00316</agProdChange>
                        </period>
                        <period year="2090">
                            <agProdChange>-0.0012</agProdChange>
                        </period>
                        <period year="2095">
                            <agProdChange>-0.002114</agProdChange>
                        </period>
                        <period year="2100">
                            <agProdChange>-0.001906</agProdChange>
                        </period>
                    </AgProductionTechnology>
                    <AgProductionTechnology name="Corn_MexCstNW_RFD_hi">
                        <period year="2015">
                            <agProdChange>-0.001649</agProdChange>
                        </period>
                        <period year="2020">
                            <agProdChange>-0.003212</agProdChange>
                        </period>
                        <period year="2025">
                            <agProdChange>0.005349</agProdChange>
                        </period>
                        <period year="2030">
                            <agProdChange>0.004752</agProdChange>
                        </period>
                        <period year="2035">
                            <agProdChange>0.001766</agProdChange>
                        </period>
                        <period year="2040">
                            <agProdChange>-0.001603</agProdChange>
                        </period>
                        <period year="2045">
                            <agProdChange>-0.004601</agProdChange>
                        </period>
                        <period year="2050">
                            <agProdChange>-0.002981</agProdChange>
                        </period>
                        <period year="2055">
                            <agProdChange>-0.010196</agProdChange>
                        </period>
                        <period year="2060">
                            <agProdChange>-0.00714</agProdChange>
                        </period>
                        <period year="2065">
                            <agProdChange>-0.004808</agProdChange>
                        </period>
                        <period year="2070">
                            <agProdChange>-0.002444</agProdChange>
                        </period>
                        <period year="2075">
                            <agProdChange>-0.003674</agProdChange>
                        </period>
                        <period year="2080">
                            <agProdChange>-0.0055</agProdChange>
                        </period>
                        <period year="2085">
                            <agProdChange>-4e-04</agProdChange>
                        </period>
                        <period year="2090">
                            <agProdChange>-0.00283</agProdChange>
                        </period>
                        <period year="2095">
                            <agProdChange>0.001472</agProdChange>
                        </period>
                        <period year="2100">
                            <agProdChange>-0.002786</agProdChange>
                        </period>
                    </AgProductionTechnology>
                    <AgProductionTechnology name="Corn_MexCstNW_RFD_lo">
                        <period year="2015">
                            <agProdChange>-0.001649</agProdChange>
                        </period>
                        <period year="2020">
                            <agProdChange>-0.003212</agProdChange>
                        </period>
                        <period year="2025">
                            <agProdChange>0.005349</agProdChange>
                        </period>
                        <period year="2030">
                            <agProdChange>0.004752</agProdChange>
                        </period>
                        <period year="2035">
                            <agProdChange>0.001766</agProdChange>
                        </period>
                        <period year="2040">
                            <agProdChange>-0.001603</agProdChange>
                        </period>
                        <period year="2045">
                            <agProdChange>-0.004601</agProdChange>
                        </period>
                        <period year="2050">
                            <agProdChange>-0.002981</agProdChange>
                        </period>
                        <period year="2055">
                            <agProdChange>-0.010196</agProdChange>
                        </period>
                        <period year="2060">
                            <agProdChange>-0.00714</agProdChange>
                        </period>
                        <period year="2065">
                            <agProdChange>-0.004808</agProdChange>
                        </period>
                        <period year="2070">
                            <agProdChange>-0.002444</agProdChange>
                        </period>
                        <period year="2075">
                            <agProdChange>-0.003674</agProdChange>
                        </period>
                        <period year="2080">
                            <agProdChange>-0.0055</agProdChange>
                        </period>
                        <period year="2085">
                            <agProdChange>-4e-04</agProdChange>
                        </period>
                        <period year="2090">
                            <agProdChange>-0.00283</agProdChange>
                        </period>
                        <period year="2095">
                            <agProdChange>0.001472</agProdChange>
                        </period>
                        <period year="2100">
                            <agProdChange>-0.002786</agProdChange>
                        </period>
                    </AgProductionTechnology>
                </AgSupplySubsector>
                <AgSupplySubsector name="Corn_Caribbean">
                    <AgProductionTechnology name="Corn_Caribbean_IRR_hi">
                        <period year="2015">
                            <agProdChange>0.000729</agProdChange>
                        </period>
                        <period year="2020">
                            <agProdChange>0.002341</agProdChange>
                        </period>
                        <period year="2025">
                            <agProdChange>0.001106</agProdChange>
                        </period>
                        <period year="2030">
                            <agProdChange>0.001486</agProdChange>
                        </period>
                        <period year="2035">
                            <agProdChange>0.001715</agProdChange>
                        </period>
                        <period year="2040">
                            <agProdChange>-0.00021</agProdChange>
                        </period>
                        <period year="2045">
                            <agProdChange>0.001473</agProdChange>
                        </period>
                        <period year="2050">
                            <agProdChange>-0.000123</agProdChange>
                        </period>
                        <period year="2055">
                            <agProdChange>0.000261</agProdChange>
                        </period>
                        <period year="2060">
                            <agProdChange>-0.000855</agProdChange>
                        </period>
                        <period year="2065">
                            <agProdChange>-0.000235</agProdChange>
                        </period>
                        <period year="2070">
                            <agProdChange>0.001726</agProdChange>
                        </period>
                        <period year="2075">
                            <agProdChange>-0.000959</agProdChange>
                        </period>
                        <period year="2080">
                            <agProdChange>-0.002402</agProdChange>
                        </period>
                        <period year="2085">
                            <agProdChange>-0.002496</agProdChange>
                        </period>
                        <period year="2090">
                            <agProdChange>0.000354</agProdChange>
                        </period>
                        <period year="2095">
                            <agProdChange>1.5e-05</agProdChange>
                        </period>
                        <period year="2100">
                            <agProdChange>-0.002752</agProdChange>
                        </period>
                    </AgProductionTechnology>
                    <AgProductionTechnology name="Corn_Caribbean_IRR_lo">
                        <period year="2015">
                            <agProdChange>0.000729</agProdChange>
                        </period>
                        <period year="2020">
                            <agProdChange>0.002341</agProdChange>
                        </period>
                        <period year="2025">
                            <agProdChange>0.001106</agProdChange>
                        </period>
                        <period year="2030">
                            <agProdChange>0.001486</agProdChange>
                        </period>
                        <period year="2035">
                            <agProdChange>0.001715</agProdChange>
                        </period>
                        <period year="2040">
                            <agProdChange>-0.00021</agProdChange>
                        </period>
                        <period year="2045">
                            <agProdChange>0.001473</agProdChange>
                        </period>
                        <period year="2050">
                            <agProdChange>-0.000123</agProdChange>
                        </period>
                        <period year="2055">
                            <agProdChange>0.000261</agProdChange>
                        </period>
                        <period year="2060">
                            <agProdChange>-0.000855</agProdChange>
                        </period>
                        <period year="2065">
                            <agProdChange>-0.000235</agProdChange>
                        </period>
                        <period year="2070">
                            <agProdChange>0.001726</agProdChange>
                        </period>
                        <period year="2075">
                            <agProdChange>-0.000959</agProdChange>
                        </period>
                        <period year="2080">
                            <agProdChange>-0.002402</agProdChange>
                        </period>
                        <period year="2085">
                            <agProdChange>-0.002496</agProdChange>
                        </period>
                        <period year="2090">
                            <agProdChange>0.000354</agProdChange>
                        </period>
                        <period year="2095">
                            <agProdChange>1.5e-05</agProdChange>
                        </period>
                        <period year="2100">
                            <agProdChange>-0.002752</agProdChange>
                        </period>
                    </AgProductionTechnology>
                    <AgProductionTechnology name="Corn_Caribbean_RFD_hi">
                        <period year="2015">
                            <agProdChange>0.00226</agProdChange>
                        </period>
                        <period year="2020">
                            <agProdChange>-0.003601</agProdChange>
                        </period>
                        <period year="2025">
                            <agProdChange>0.004056</agProdChange>
                        </period>
                        <period year="2030">
                            <agProdChange>0.000506</agProdChange>
                        </period>
                        <period year="2035">
                            <agProdChange>-0.006984</agProdChange>
                        </period>
                        <period year="2040">
                            <agProdChange>-0.000272</agProdChange>
                        </period>
                        <period year="2045">
                            <agProdChange>-0.003006</agProdChange>
                        </period>
                        <period year="2050">
                            <agProdChange>0.001585</agProdChange>
                        </period>
                        <period year="2055">
                            <agProdChange>-0.003308</agProdChange>
                        </period>
                        <period year="2060">
                            <agProdChange>-0.007226</agProdChange>
                        </period>
                        <period year="2065">
                            <agProdChange>-0.000976</agProdChange>
                        </period>
                        <period year="2070">
                            <agProdChange>-0.002702</agProdChange>
                        </period>
                        <period year="2075">
                            <agProdChange>-0.002784</agProdChange>
                        </period>
                        <period year="2080">
                            <agProdChange>-0.003748</agProdChange>
                        </period>
                        <period year="2085">
                            <agProdChange>3.9e-05</agProdChange>
                        </period>
                        <period year="2090">
                            <agProdChange>-0.00536</agProdChange>
                        </period>
                        <period year="2095">
                            <agProdChange>0.008791</agProdChange>
                        </period>
                        <period year="2100">
                            <agProdChange>0.001532</agProdChange>
                        </period>
                    </AgProductionTechnology>
                    <AgProductionTechnology name="Corn_Caribbean_RFD_lo">
                        <period year="2015">
                            <agProdChange>0.00226</agProdChange>
                        </period>
                        <period year="2020">
                            <agProdChange>-0.003601</agProdChange>
                        </period>
                        <period year="2025">
                            <agProdChange>0.004056</agProdChange>
                        </period>
                        <period year="2030">
                            <agProdChange>0.000506</agProdChange>
                        </period>
                        <period year="2035">
                            <agProdChange>-0.006984</agProdChange>
                        </period>
                        <period year="2040">
                            <agProdChange>-0.000272</agProdChange>
                        </period>
                        <period year="2045">
                            <agProdChange>-0.003006</agProdChange>
                        </period>
                        <period year="2050">
                            <agProdChange>0.001585</agProdChange>
                        </period>
                        <period year="2055">
                            <agProdChange>-0.003308</agProdChange>
                        </period>
                        <period year="2060">
                            <agProdChange>-0.007226</agProdChange>
                        </period>
                        <period year="2065">
                            <agProdChange>-0.000976</agProdChange>
                        </period>
                        <period year="2070">
                            <agProdChange>-0.002702</agProdChange>
                        </period>
                        <period year="2075">
                            <agProdChange>-0.002784</agProdChange>
                        </period>
                        <period year="2080">
                            <agProdChange>-0.003748</agProdChange>
                        </period>
                        <period year="2085">
                            <agProdChange>3.9e-05</agProdChange>
                        </period>
                        <period year="2090">
                            <agProdChange>-0.00536</agProdChange>
                        </period>
                        <period year="2095">
                            <agProdChange>0.008791</agProdChange>
                        </period>
                        <period year="2100">
                            <agProdChange>0.001532</agProdChange>
                        </period>
                    </AgProductionTechnology>
                </AgSupplySubsector>
                <AgSupplySubsector name="Corn_California">
                    <AgProductionTechnology name="Corn_California_IRR_hi">
                        <period year="2015">
                            <agProdChange>0.002696</agProdChange>
                        </period>
                        <period year="2020">
                            <agProdChange>0.005721</agProdChange>
                        </period>
                        <period year="2025">
                            <agProdChange>0.001946</agProdChange>
                        </period>
                        <period year="2030">
                            <agProdChange>0.002254</agProdChange>
                        </period>
                        <period year="2035">
                            <agProdChange>-0.000805</agProdChange>
                        </period>
                        <period year="2040">
                            <agProdChange>0.001177</agProdChange>
                        </period>
                        <period year="2045">
                            <agProdChange>-0.000693</agProdChange>
                        </period>
                        <period year="2050">
                            <agProdChange>-0.00088</agProdChange>
                        </period>
                        <period year="2055">
                            <agProdChange>1.8e-05</agProdChange>
                        </period>
                        <period year="2060">
                            <agProdChange>-0.002758</agProdChange>
                        </period>
                        <period year="2065">
                            <agProdChange>-0.002688</agProdChange>
                        </period>
                        <period year="2070">
                            <agProdChange>-0.000926</agProdChange>
                        </period>
                        <period year="2075">
                            <agProdChange>0.002801</agProdChange>
                        </period>
                        <period year="2080">
                            <agProdChange>-0.000661</agProdChange>
                        </period>
                        <period year="2085">
                            <agProdChange>-0.004019</agProdChange>
                        </period>
                        <period year="2090">
                            <agProdChange>-0.000651</agProdChange>
                        </period>
                        <period year="2095">
                            <agProdChange>0.0034</agProdChange>
                        </period>
                        <period year="2100">
                            <agProdChange>0.003147</agProdChange>
                        </period>
                    </AgProductionTechnology>
                    <AgProductionTechnology name="Corn_California_IRR_lo">
                        <period year="2015">
                            <agProdChange>0.002696</agProdChange>
                        </period>
                        <period year="2020">
                            <agProdChange>0.005721</agProdChange>
                        </period>
                        <period year="2025">
                            <agProdChange>0.001946</agProdChange>
                        </period>
                        <period year="2030">
                            <agProdChange>0.002254</agProdChange>
                        </period>
                        <period year="2035">
                            <agProdChange>-0.000805</agProdChange>
                        </period>
                        <period year="2040">
                            <agProdChange>0.001177</agProdChange>
                        </period>
                        <period year="2045">
                            <agProdChange>-0.000693</agProdChange>
                        </period>
                        <period year="2050">
                            <agProdChange>-0.00088</agProdChange>
                        </period>
                        <period year="2055">
                            <agProdChange>1.8e-05</agProdChange>
                        </period>
                        <period year="2060">
                            <agProdChange>-0.002758</agProdChange>
                        </period>
                        <period year="2065">
                            <agProdChange>-0.002688</agProdChange>
                        </period>
                        <period year="2070">
                            <agProdChange>-0.000926</agProdChange>
                        </period>
                        <period year="2075">
                            <agProdChange>0.002801</agProdChange>
                        </period>
                        <period year="2080">
                            <agProdChange>-0.000661</agProdChange>
                        </period>
                        <period year="2085">
                            <agProdChange>-0.004019</agProdChange>
                        </period>
                        <period year="2090">
                            <agProdChange>-0.000651</agProdChange>
                        </period>
                        <period year="2095">
                            <agProdChange>0.0034</agProdChange>
                        </period>
                        <period year="2100">
                            <agProdChange>0.003147</agProdChange>
                        </period>
                    </AgProductionTechnology>
                    <AgProductionTechnology name="Corn_California_RFD_hi">
                        <period year="2015">
                            <agProdChange>-0.002136</agProdChange>
                        </period>
                        <period year="2020">
                            <agProdChange>0.017016</agProdChange>
                        </period>
                        <period year="2025">
                            <agProdChange>0.008711</agProdChange>
                        </period>
                        <period year="2030">
                            <agProdChange>0.003222</agProdChange>
                        </period>
                        <period year="2035">
                            <agProdChange>0.007308</agProdChange>
                        </period>
                        <period year="2040">
                            <agProdChange>0.015151</agProdChange>
                        </period>
                        <period year="2045">
                            <agProdChange>0.005723</agProdChange>
                        </period>
                        <period year="2050">
                            <agProdChange>0.0112</agProdChange>
                        </period>
                        <period year="2055">
                            <agProdChange>-0.004235</agProdChange>
                        </period>
                        <period year="2060">
                            <agProdChange>0.010801</agProdChange>
                        </period>
                        <period year="2065">
                            <agProdChange>0.0025</agProdChange>
                        </period>
                        <period year="2070">
                            <agProdChange>0.0023</agProdChange>
                        </period>
                        <period year="2075">
                            <agProdChange>0.0022</agProdChange>
                        </period>
                        <period year="2080">
                            <agProdChange>0.002</agProdChange>
                        </period>
                        <period year="2085">
                            <agProdChange>0.0018</agProdChange>
                        </period>
                        <period year="2090">
                            <agProdChange>0.0017</agProdChange>
                        </period>
                        <period year="2095">
                            <agProdChange>0.0015</agProdChange>
                        </period>
                        <period year="2100">
                            <agProdChange>0.0013</agProdChange>
                        </period>
                    </AgProductionTechnology>
                    <AgProductionTechnology name="Corn_California_RFD_lo">
                        <period year="2015">
                            <agProdChange>-0.002136</agProdChange>
                        </period>
                        <period year="2020">
                            <agProdChange>0.017016</agProdChange>
                        </period>
                        <period year="2025">
                            <agProdChange>0.008711</agProdChange>
                        </period>
                        <period year="2030">
                            <agProdChange>0.003222</agProdChange>
                        </period>
                        <period year="2035">
                            <agProdChange>0.007308</agProdChange>
                        </period>
                        <period year="2040">
                            <agProdChange>0.015151</agProdChange>
                        </period>
                        <period year="2045">
                            <agProdChange>0.005723</agProdChange>
                        </period>
                        <period year="2050">
                            <agProdChange>0.0112</agProdChange>
                        </period>
                        <period year="2055">
                            <agProdChange>-0.004235</agProdChange>
                        </period>
                        <period year="2060">
                            <agProdChange>0.010801</agProdChange>
                        </period>
                        <period year="2065">
                            <agProdChange>0.0025</agProdChange>
                        </period>
                        <period year="2070">
                            <agProdChange>0.0023</agProdChange>
                        </period>
                        <period year="2075">
                            <agProdChange>0.0022</agProdChange>
                        </period>
                        <period year="2080">
                            <agProdChange>0.002</agProdChange>
                        </period>
                        <period year="2085">
                            <agProdChange>0.0018</agProdChange>
                        </period>
                        <period year="2090">
                            <agProdChange>0.0017</agProdChange>
                        </period>
                        <period year="2095">
                            <agProdChange>0.0015</agProdChange>
                        </period>
                        <period year="2100">
                            <agProdChange>0.0013</agProdChange>
                        </period>
                    </AgProductionTechnology>
                </AgSupplySubsector>
                <AgSupplySubsector name="Corn_MissppRN">
                    <AgProductionTechnology name="Corn_MissppRN_IRR_hi">
                        <period year="2015">
                            <agProdChange>-0.001936</agProdChange>
                        </period>
                        <period year="2020">
                            <agProdChange>0.004538</agProdChange>
                        </period>
                        <period year="2025">
                            <agProdChange>0.000623</agProdChange>
                        </period>
                        <period year="2030">
                            <agProdChange>0.000908</agProdChange>
                        </period>
                        <period year="2035">
                            <agProdChange>0.000316</agProdChange>
                        </period>
                        <period year="2040">
                            <agProdChange>-0.001811</agProdChange>
                        </period>
                        <period year="2045">
                            <agProdChange>4.9e-05</agProdChange>
                        </period>
                        <period year="2050">
                            <agProdChange>-0.001547</agProdChange>
                        </period>
                        <period year="2055">
                            <agProdChange>0.001639</agProdChange>
                        </period>
                        <period year="2060">
                            <agProdChange>-0.000558</agProdChange>
                        </period>
                        <period year="2065">
                            <agProdChange>-0.001715</agProdChange>
                        </period>
                        <period year="2070">
                            <agProdChange>-0.002598</agProdChange>
                        </period>
                        <period year="2075">
                            <agProdChange>-0.00715</agProdChange>
                        </period>
                        <period year="2080">
                            <agProdChange>-0.005965</agProdChange>
                        </period>
                        <period year="2085">
                            <agProdChange>-0.009273</agProdChange>
                        </period>
                        <period year="2090">
                            <agProdChange>-0.004804</agProdChange>
                        </period>
                        <period year="2095">
                            <agProdChange>-0.007333</agProdChange>
                        </period>
                        <period year="2100">
                            <agProdChange>-0.010923</agProdChange>
                        </period>
                    </AgProductionTechnology>
                    <AgProductionTechnology name="Corn_MissppRN_IRR_lo">
                        <period year="2015">
                            <agProdChange>-0.001936</agProdChange>
                        </period>
                        <period year="2020">
                            <agProdChange>0.004538</agProdChange>
                        </period>
                        <period year="2025">
                            <agProdChange>0.000623</agProdChange>
                        </period>
                        <period year="2030">
                            <agProdChange>0.000908</agProdChange>
                        </period>
                        <period year="2035">
                            <agProdChange>0.000316</agProdChange>
                        </period>
                        <period year="2040">
                            <agProdChange>-0.001811</agProdChange>
                        </period>
                        <period year="2045">
                            <agProdChange>4.9e-05</agProdChange>
                        </period>
                        <period year="2050">
                            <agProdChange>-0.001547</agProdChange>
                        </period>
                        <period year="2055">
                            <agProdChange>0.001639</agProdChange>
                        </period>
                        <period year="2060">
                            <agProdChange>-0.000558</agProdChange>
                        </period>
                        <period year="2065">
                            <agProdChange>-0.001715</agProdChange>
                        </period>
                        <period year="2070">
                            <agProdChange>-0.002598</agProdChange>
                        </period>
                        <period year="2075">
                            <agProdChange>-0.00715</agProdChange>
                        </period>
                        <period year="2080">
                            <agProdChange>-0.005965</agProdChange>
                        </period>
                        <period year="2085">
                            <agProdChange>-0.009273</agProdChange>
                        </period>
                        <period year="2090">
                            <agProdChange>-0.004804</agProdChange>
                        </period>
                        <period year="2095">
                            <agProdChange>-0.007333</agProdChange>
                        </period>
                        <period year="2100">
                            <agProdChange>-0.010923</agProdChange>
                        </period>
                    </AgProductionTechnology>
                    <AgProductionTechnology name="Corn_MissppRN_RFD_hi">
                        <period year="2015">
                            <agProdChange>-0.011391</agProdChange>
                        </period>
                        <period year="2020">
                            <agProdChange>0.006779</agProdChange>
                        </period>
                        <period year="2025">
                            <agProdChange>-0.001479</agProdChange>
                        </period>
                        <period year="2030">
                            <agProdChange>0.00339</agProdChange>
                        </period>
                        <period year="2035">
                            <agProdChange>-0.007369</agProdChange>
                        </period>
                        <period year="2040">
                            <agProdChange>-0.004178</agProdChange>
                        </period>
                        <period year="2045">
                            <agProdChange>0.00046</agProdChange>
                        </period>
                        <period year="2050">
                            <agProdChange>0.0021</agProdChange>
                        </period>
                        <period year="2055">
                            <agProdChange>0.006342</agProdChange>
                        </period>
                        <period year="2060">
                            <agProdChange>0.000197</agProdChange>
                        </period>
                        <period year="2065">
                            <agProdChange>0.001427</agProdChange>
                        </period>
                        <period year="2070">
                            <agProdChange>-0.002814</agProdChange>
                        </period>
                        <period year="2075">
                            <agProdChange>-0.005203</agProdChange>
                        </period>
                        <period year="2080">
                            <agProdChange>-0.008803</agProdChange>
                        </period>
                        <period year="2085">
                            <agProdChange>-0.010384</agProdChange>
                        </period>
                        <period year="2090">
                            <agProdChange>-0.005192</agProdChange>
                        </period>
                        <period year="2095">
                            <agProdChange>-0.005798</agProdChange>
                        </period>
                        <period year="2100">
                            <agProdChange>-0.014479</agProdChange>
                        </period>
                    </AgProductionTechnology>
                    <AgProductionTechnology name="Corn_MissppRN_RFD_lo">
                        <period year="2015">
                            <agProdChange>-0.011391</agProdChange>
                        </period>
                        <period year="2020">
                            <agProdChange>0.006779</agProdChange>
                        </period>
                        <period year="2025">
                            <agProdChange>-0.001479</agProdChange>
                        </period>
                        <period year="2030">
                            <agProdChange>0.00339</agProdChange>
                        </period>
                        <period year="2035">
                            <agProdChange>-0.007369</agProdChange>
                        </period>
                        <period year="2040">
                            <agProdChange>-0.004178</agProdChange>
                        </period>
                        <period year="2045">
                            <agProdChange>0.00046</agProdChange>
                        </period>
                        <period year="2050">
                            <agProdChange>0.0021</agProdChange>
                        </period>
                        <period year="2055">
                            <agProdChange>0.006342</agProdChange>
                        </period>
                        <period year="2060">
                            <agProdChange>0.000197</agProdChange>
                        </period>
                        <period year="2065">
                            <agProdChange>0.001427</agProdChange>
                        </period>
                        <period year="2070">
                            <agProdChange>-0.002814</agProdChange>
                        </period>
                        <period year="2075">
                            <agProdChange>-0.005203</agProdChange>
                        </period>
                        <period year="2080">
                            <agProdChange>-0.008803</agProdChange>
                        </period>
                        <period year="2085">
                            <agProdChange>-0.010384</agProdChange>
                        </period>
                        <period year="2090">
                            <agProdChange>-0.005192</agProdChange>
                        </period>
                        <period year="2095">
                            <agProdChange>-0.005798</agProdChange>
                        </period>
                        <period year="2100">
                            <agProdChange>-0.014479</agProdChange>
                        </period>
                    </AgProductionTechnology>
                </AgSupplySubsector>
                <AgSupplySubsector name="Corn_MissppRS">
                    <AgProductionTechnology name="Corn_MissppRS_IRR_hi">
                        <period year="2015">
                            <agProdChange>-0.001339</agProdChange>
                        </period>
                        <period year="2020">
                            <agProdChange>0.005034</agProdChange>
                        </period>
                        <period year="2025">
                            <agProdChange>0.001711</agProdChange>
                        </period>
                        <period year="2030">
                            <agProdChange>0.001138</agProdChange>
                        </period>
                        <period year="2035">
                            <agProdChange>-0.001895</agProdChange>
                        </period>
                        <period year="2040">
                            <agProdChange>-0.000918</agProdChange>
                        </period>
                        <period year="2045">
                            <agProdChange>-4.4e-05</agProdChange>
                        </period>
                        <period year="2050">
                            <agProdChange>-0.002752</agProdChange>
                        </period>
                        <period year="2055">
                            <agProdChange>-0.004481</agProdChange>
                        </period>
                        <period year="2060">
                            <agProdChange>-0.002098</agProdChange>
                        </period>
                        <period year="2065">
                            <agProdChange>0.001104</agProdChange>
                        </period>
                        <period year="2070">
                            <agProdChange>-0.003266</agProdChange>
                        </period>
                        <period year="2075">
                            <agProdChange>-0.005004</agProdChange>
                        </period>
                        <period year="2080">
                            <agProdChange>-0.00644</agProdChange>
                        </period>
                        <period year="2085">
                            <agProdChange>-0.006814</agProdChange>
                        </period>
                        <period year="2090">
                            <agProdChange>-0.00122</agProdChange>
                        </period>
                        <period year="2095">
                            <agProdChange>-0.004505</agProdChange>
                        </period>
                        <period year="2100">
                            <agProdChange>-0.008768</agProdChange>
                        </period>
                    </AgProductionTechnology>
                    <AgProductionTechnology name="Corn_MissppRS_IRR_lo">
                        <period year="2015">
                            <agProdChange>-0.001339</agProdChange>
                        </period>
                        <period year="2020">
                            <agProdChange>0.005034</agProdChange>
                        </period>
                        <period year="2025">
                            <agProdChange>0.001711</agProdChange>
                        </period>
                        <period year="2030">
                            <agProdChange>0.001138</agProdChange>
                        </period>
                        <period year="2035">
                            <agProdChange>-0.001895</agProdChange>
                        </period>
                        <period year="2040">
                            <agProdChange>-0.000918</agProdChange>
                        </period>
                        <period year="2045">
                            <agProdChange>-4.4e-05</agProdChange>
                        </period>
                        <period year="2050">
                            <agProdChange>-0.002752</agProdChange>
                        </period>
                        <period year="2055">
                            <agProdChange>-0.004481</agProdChange>
                        </period>
                        <period year="2060">
                            <agProdChange>-0.002098</agProdChange>
                        </period>
                        <period year="2065">
                            <agProdChange>0.001104</agProdChange>
                        </period>
                        <period year="2070">
                            <agProdChange>-0.003266</agProdChange>
                        </period>
                        <period year="2075">
                            <agProdChange>-0.005004</agProdChange>
                        </period>
                        <period year="2080">
                            <agProdChange>-0.00644</agProdChange>
                        </period>
                        <period year="2085">
                            <agProdChange>-0.006814</agProdChange>
                        </period>
                        <period year="2090">
                            <agProdChange>-0.00122</agProdChange>
                        </period>
                        <period year="2095">
                            <agProdChange>-0.004505</agProdChange>
                        </period>
                        <period year="2100">
                            <agProdChange>-0.008768</agProdChange>
                        </period>
                    </AgProductionTechnology>
                    <AgProductionTechnology name="Corn_MissppRS_RFD_hi">
                        <period year="2015">
                            <agProdChange>-0.004205</agProdChange>
                        </period>
                        <period year="2020">
                            <agProdChange>0.008348</agProdChange>
                        </period>
                        <period year="2025">
                            <agProdChange>0.002088</agProdChange>
                        </period>
                        <period year="2030">
                            <agProdChange>0.00738</agProdChange>
                        </period>
                        <period year="2035">
                            <agProdChange>-0.00569</agProdChange>
                        </period>
                        <period year="2040">
                            <agProdChange>0.001753</agProdChange>
                        </period>
                        <period year="2045">
                            <agProdChange>0.000385</agProdChange>
                        </period>
                        <period year="2050">
                            <agProdChange>-0.001132</agProdChange>
                        </period>
                        <period year="2055">
                            <agProdChange>-0.005194</agProdChange>
                        </period>
                        <period year="2060">
                            <agProdChange>-0.006105</agProdChange>
                        </period>
                        <period year="2065">
                            <agProdChange>0.005308</agProdChange>
                        </period>
                        <period year="2070">
                            <agProdChange>-0.006603</agProdChange>
                        </period>
                        <period year="2075">
                            <agProdChange>-0.00381</agProdChange>
                        </period>
                        <period year="2080">
                            <agProdChange>-0.009675</agProdChange>
                        </period>
                        <period year="2085">
                            <agProdChange>-0.004614</agProdChange>
                        </period>
                        <period year="2090">
                            <agProdChange>0.00047</agProdChange>
                        </period>
                        <period year="2095">
                            <agProdChange>-0.003481</agProdChange>
                        </period>
                        <period year="2100">
                            <agProdChange>-0.010104</agProdChange>
                        </period>
                    </AgProductionTechnology>
                    <AgProductionTechnology name="Corn_MissppRS_RFD_lo">
                        <period year="2015">
                            <agProdChange>-0.004205</agProdChange>
                        </period>
                        <period year="2020">
                            <agProdChange>0.008348</agProdChange>
                        </period>
                        <period year="2025">
                            <agProdChange>0.002088</agProdChange>
                        </period>
                        <period year="2030">
                            <agProdChange>0.00738</agProdChange>
                        </period>
                        <period year="2035">
                            <agProdChange>-0.00569</agProdChange>
                        </period>
                        <period year="2040">
                            <agProdChange>0.001753</agProdChange>
                        </period>
                        <period year="2045">
                            <agProdChange>0.000385</agProdChange>
                        </period>
                        <period year="2050">
                            <agProdChange>-0.001132</agProdChange>
                        </period>
                        <period year="2055">
                            <agProdChange>-0.005194</agProdChange>
                        </period>
                        <period year="2060">
                            <agProdChange>-0.006105</agProdChange>
                        </period>
                        <period year="2065">
                            <agProdChange>0.005308</agProdChange>
                        </period>
                        <period year="2070">
                            <agProdChange>-0.006603</agProdChange>
                        </period>
                        <period year="2075">
                            <agProdChange>-0.00381</agProdChange>
                        </period>
                        <period year="2080">
                            <agProdChange>-0.009675</agProdChange>
                        </period>
                        <period year="2085">
                            <agProdChange>-0.004614</agProdChange>
                        </period>
                        <period year="2090">
                            <agProdChange>0.00047</agProdChange>
                        </period>
                        <period year="2095">
                            <agProdChange>-0.003481</agProdChange>
                        </period>
                        <period year="2100">
                            <agProdChange>-0.010104</agProdChange>
                        </period>
                    </AgProductionTechnology>
                </AgSupplySubsector>
                <AgSupplySubsector name="Corn_UsaColoRN">
                    <AgProductionTechnology name="Corn_UsaColoRN_IRR_hi">
                        <period year="2015">
                            <agProdChange>0.007322</agProdChange>
                        </period>
                        <period year="2020">
                            <agProdChange>0.003979</agProdChange>
                        </period>
                        <period year="2025">
                            <agProdChange>0.006431</agProdChange>
                        </period>
                        <period year="2030">
                            <agProdChange>0.006946</agProdChange>
                        </period>
                        <period year="2035">
                            <agProdChange>0.001551</agProdChange>
                        </period>
                        <period year="2040">
                            <agProdChange>0.000335</agProdChange>
                        </period>
                        <period year="2045">
                            <agProdChange>-0.003664</agProdChange>
                        </period>
                        <period year="2050">
                            <agProdChange>-0.002095</agProdChange>
                        </period>
                        <period year="2055">
                            <agProdChange>-0.006965</agProdChange>
                        </period>
                        <period year="2060">
                            <agProdChange>-0.005221</agProdChange>
                        </period>
                        <period year="2065">
                            <agProdChange>0.002127</agProdChange>
                        </period>
                        <period year="2070">
                            <agProdChange>-0.001022</agProdChange>
                        </period>
                        <period year="2075">
                            <agProdChange>0.002877</agProdChange>
                        </period>
                        <period year="2080">
                            <agProdChange>0.002054</agProdChange>
                        </period>
                        <period year="2085">
                            <agProdChange>0.001968</agProdChange>
                        </period>
                        <period year="2090">
                            <agProdChange>0.00098</agProdChange>
                        </period>
                        <period year="2095">
                            <agProdChange>0.008611</agProdChange>
                        </period>
                        <period year="2100">
                            <agProdChange>-0.005094</agProdChange>
                        </period>
                    </AgProductionTechnology>
                    <AgProductionTechnology name="Corn_UsaColoRN_IRR_lo">
                        <period year="2015">
                            <agProdChange>0.007322</agProdChange>
                        </period>
                        <period year="2020">
                            <agProdChange>0.003979</agProdChange>
                        </period>
                        <period year="2025">
                            <agProdChange>0.006431</agProdChange>
                        </period>
                        <period year="2030">
                            <agProdChange>0.006946</agProdChange>
                        </period>
                        <period year="2035">
                            <agProdChange>0.001551</agProdChange>
                        </period>
                        <period year="2040">
                            <agProdChange>0.000335</agProdChange>
                        </period>
                        <period year="2045">
                            <agProdChange>-0.003664</agProdChange>
                        </period>
                        <period year="2050">
                            <agProdChange>-0.002095</agProdChange>
                        </period>
                        <period year="2055">
                            <agProdChange>-0.006965</agProdChange>
                        </period>
                        <period year="2060">
                            <agProdChange>-0.005221</agProdChange>
                        </period>
                        <period year="2065">
                            <agProdChange>0.002127</agProdChange>
                        </period>
                        <period year="2070">
                            <agProdChange>-0.001022</agProdChange>
                        </period>
                        <period year="2075">
                            <agProdChange>0.002877</agProdChange>
                        </period>
                        <period year="2080">
                            <agProdChange>0.002054</agProdChange>
                        </period>
                        <period year="2085">
                            <agProdChange>0.001968</agProdChange>
                        </period>
                        <period year="2090">
                            <agProdChange>0.00098</agProdChange>
                        </period>
                        <period year="2095">
                            <agProdChange>0.008611</agProdChange>
                        </period>
                        <period year="2100">
                            <agProdChange>-0.005094</agProdChange>
                        </period>
                    </AgProductionTechnology>
                    <AgProductionTechnology name="Corn_UsaColoRN_RFD_hi">
                        <period year="2015">
                            <agProdChange>0.014697</agProdChange>
                        </period>
                        <period year="2020">
                            <agProdChange>0.006682</agProdChange>
                        </period>
                        <period year="2025">
                            <agProdChange>0.014631</agProdChange>
                        </period>
                        <period year="2030">
                            <agProdChange>0.01552</agProdChange>
                        </period>
                        <period year="2035">
                            <agProdChange>0.0041</agProdChange>
                        </period>
                        <period year="2040">
                            <agProdChange>0.004</agProdChange>
                        </period>
                        <period year="2045">
                            <agProdChange>0.0039</agProdChange>
                        </period>
                        <period year="2050">
                            <agProdChange>0.0038</agProdChange>
                        </period>
                        <period year="2055">
                            <agProdChange>-0.007738</agProdChange>
                        </period>
                        <period year="2060">
                            <agProdChange>-0.007415</agProdChange>
                        </period>
                        <period year="2065">
                            <agProdChange>0.015768</agProdChange>
                        </period>
                        <period year="2070">
                            <agProdChange>-0.006785</agProdChange>
                        </period>
                        <period year="2075">
                            <agProdChange>0.008566</agProdChange>
                        </period>
                        <period year="2080">
                            <agProdChange>0.011899</agProdChange>
                        </period>
                        <period year="2085">
                            <agProdChange>0.0018</agProdChange>
                        </period>
                        <period year="2090">
                            <agProdChange>0.0017</agProdChange>
                        </period>
                        <period year="2095">
                            <agProdChange>0.0015</agProdChange>
                        </period>
                        <period year="2100">
                            <agProdChange>0.0013</agProdChange>
                        </period>
                    </AgProductionTechnology>
                    <AgProductionTechnology name="Corn_UsaColoRN_RFD_lo">
                        <period year="2015">
                            <agProdChange>0.014697</agProdChange>
                        </period>
                        <period year="2020">
                            <agProdChange>0.006682</agProdChange>
                        </period>
                        <period year="2025">
                            <agProdChange>0.014631</agProdChange>
                        </period>
                        <period year="2030">
                            <agProdChange>0.01552</agProdChange>
                        </period>
                        <period year="2035">
                            <agProdChange>0.0041</agProdChange>
                        </period>
                        <period year="2040">
                            <agProdChange>0.004</agProdChange>
                        </period>
                        <period year="2045">
                            <agProdChange>0.0039</agProdChange>
                        </period>
                        <period year="2050">
                            <agProdChange>0.0038</agProdChange>
                        </period>
                        <period year="2055">
                            <agProdChange>-0.007738</agProdChange>
                        </period>
                        <period year="2060">
                            <agProdChange>-0.007415</agProdChange>
                        </period>
                        <period year="2065">
                            <agProdChange>0.015768</agProdChange>
                        </period>
                        <period year="2070">
                            <agProdChange>-0.006785</agProdChange>
                        </period>
                        <period year="2075">
                            <agProdChange>0.008566</agProdChange>
                        </period>
                        <period year="2080">
                            <agProdChange>0.011899</agProdChange>
                        </period>
                        <period year="2085">
                            <agProdChange>0.0018</agProdChange>
                        </period>
                        <period year="2090">
                            <agProdChange>0.0017</agProdChange>
                        </period>
                        <period year="2095">
                            <agProdChange>0.0015</agProdChange>
                        </period>
                        <period year="2100">
                            <agProdChange>0.0013</agProdChange>
                        </period>
                    </AgProductionTechnology>
                </AgSupplySubsector>
                <AgSupplySubsector name="Corn_UsaColoRS">
                    <AgProductionTechnology name="Corn_UsaColoRS_IRR_hi">
                        <period year="2015">
                            <agProdChange>0.001525</agProdChange>
                        </period>
                        <period year="2020">
                            <agProdChange>-7.7e-05</agProdChange>
                        </period>
                        <period year="2025">
                            <agProdChange>0.003993</agProdChange>
                        </period>
                        <period year="2030">
                            <agProdChange>0.010001</agProdChange>
                        </period>
                        <period year="2035">
                            <agProdChange>0.003638</agProdChange>
                        </period>
                        <period year="2040">
                            <agProdChange>0.004407</agProdChange>
                        </period>
                        <period year="2045">
                            <agProdChange>-0.004623</agProdChange>
                        </period>
                        <period year="2050">
                            <agProdChange>0.003624</agProdChange>
                        </period>
                        <period year="2055">
                            <agProdChange>-0.002173</agProdChange>
                        </period>
                        <period year="2060">
                            <agProdChange>-0.007811</agProdChange>
                        </period>
                        <period year="2065">
                            <agProdChange>0.001989</agProdChange>
                        </period>
                        <period year="2070">
                            <agProdChange>-0.003098</agProdChange>
                        </period>
                        <period year="2075">
                            <agProdChange>0.003302</agProdChange>
                        </period>
                        <period year="2080">
                            <agProdChange>-0.001825</agProdChange>
                        </period>
                        <period year="2085">
                            <agProdChange>-0.002034</agProdChange>
                        </period>
                        <period year="2090">
                            <agProdChange>0.000423</agProdChange>
                        </period>
                        <period year="2095">
                            <agProdChange>0.008261</agProdChange>
                        </period>
                        <period year="2100">
                            <agProdChange>-0.007953</agProdChange>
                        </period>
                    </AgProductionTechnology>
                    <AgProductionTechnology name="Corn_UsaColoRS_IRR_lo">
                        <period year="2015">
                            <agProdChange>0.001525</agProdChange>
                        </period>
                        <period year="2020">
                            <agProdChange>-7.7e-05</agProdChange>
                        </period>
                        <period year="2025">
                            <agProdChange>0.003993</agProdChange>
                        </period>
                        <period year="2030">
                            <agProdChange>0.010001</agProdChange>
                        </period>
                        <period year="2035">
                            <agProdChange>0.003638</agProdChange>
                        </period>
                        <period year="2040">
                            <agProdChange>0.004407</agProdChange>
                        </period>
                        <period year="2045">
                            <agProdChange>-0.004623</agProdChange>
                        </period>
                        <period year="2050">
                            <agProdChange>0.003624</agProdChange>
                        </period>
                        <period year="2055">
                            <agProdChange>-0.002173</agProdChange>
                        </period>
                        <period year="2060">
                            <agProdChange>-0.007811</agProdChange>
                        </period>
                        <period year="2065">
                            <agProdChange>0.001989</agProdChange>
                        </period>
                        <period year="2070">
                            <agProdChange>-0.003098</agProdChange>
                        </period>
                        <period year="2075">
                            <agProdChange>0.003302</agProdChange>
                        </period>
                        <period year="2080">
                            <agProdChange>-0.001825</agProdChange>
                        </period>
                        <period year="2085">
                            <agProdChange>-0.002034</agProdChange>
                        </period>
                        <period year="2090">
                            <agProdChange>0.000423</agProdChange>
                        </period>
                        <period year="2095">
                            <agProdChange>0.008261</agProdChange>
                        </period>
                        <period year="2100">
                            <agProdChange>-0.007953</agProdChange>
                        </period>
                    </AgProductionTechnology>
                    <AgProductionTechnology name="Corn_UsaColoRS_RFD_hi">
                        <period year="2015">
                            <agProdChange>0.004301</agProdChange>
                        </period>
                        <period year="2020">
                            <agProdChange>-0.003004</agProdChange>
                        </period>
                        <period year="2025">
                            <agProdChange>0.00652</agProdChange>
                        </period>
                        <period year="2030">
                            <agProdChange>0.042669</agProdChange>
                        </period>
                        <period year="2035">
                            <agProdChange>0.003681</agProdChange>
                        </period>
                        <period year="2040">
                            <agProdChange>0.004</agProdChange>
                        </period>
                        <period year="2045">
                            <agProdChange>0.007591</agProdChange>
                        </period>
                        <period year="2050">
                            <agProdChange>0.000122</agProdChange>
                        </period>
                        <period year="2055">
                            <agProdChange>0.0025</agProdChange>
                        </period>
                        <period year="2060">
                            <agProdChange>-0.007948</agProdChange>
                        </period>
                        <period year="2065">
                            <agProdChange>0.002298</agProdChange>
                        </period>
                        <period year="2070">
                            <agProdChange>-0.006558</agProdChange>
                        </period>
                        <period year="2075">
                            <agProdChange>0.006569</agProdChange>
                        </period>
                        <period year="2080">
                            <agProdChange>0.016552</agProdChange>
                        </period>
                        <period year="2085">
                            <agProdChange>-0.002627</agProdChange>
                        </period>
                        <period year="2090">
                            <agProdChange>0.006938</agProdChange>
                        </period>
                        <period year="2095">
                            <agProdChange>0.0015</agProdChange>
                        </period>
                        <period year="2100">
                            <agProdChange>0.0013</agProdChange>
                        </period>
                    </AgProductionTechnology>
                    <AgProductionTechnology name="Corn_UsaColoRS_RFD_lo">
                        <period year="2015">
                            <agProdChange>0.004301</agProdChange>
                        </period>
                        <period year="2020">
                            <agProdChange>-0.003004</agProdChange>
                        </period>
                        <period year="2025">
                            <agProdChange>0.00652</agProdChange>
                        </period>
                        <period year="2030">
                            <agProdChange>0.042669</agProdChange>
                        </period>
                        <period year="2035">
                            <agProdChange>0.003681</agProdChange>
                        </period>
                        <period year="2040">
                            <agProdChange>0.004</agProdChange>
                        </period>
                        <period year="2045">
                            <agProdChange>0.007591</agProdChange>
                        </period>
                        <period year="2050">
                            <agProdChange>0.000122</agProdChange>
                        </period>
                        <period year="2055">
                            <agProdChange>0.0025</agProdChange>
                        </period>
                        <period year="2060">
                            <agProdChange>-0.007948</agProdChange>
                        </period>
                        <period year="2065">
                            <agProdChange>0.002298</agProdChange>
                        </period>
                        <period year="2070">
                            <agProdChange>-0.006558</agProdChange>
                        </period>
                        <period year="2075">
                            <agProdChange>0.006569</agProdChange>
                        </period>
                        <period year="2080">
                            <agProdChange>0.016552</agProdChange>
                        </period>
                        <period year="2085">
                            <agProdChange>-0.002627</agProdChange>
                        </period>
                        <period year="2090">
                            <agProdChange>0.006938</agProdChange>
                        </period>
                        <period year="2095">
                            <agProdChange>0.0015</agProdChange>
                        </period>
                        <period year="2100">
                            <agProdChange>0.0013</agProdChange>
                        </period>
                    </AgProductionTechnology>
                </AgSupplySubsector>
                <AgSupplySubsector name="Corn_GreatBasin">
                    <AgProductionTechnology name="Corn_GreatBasin_IRR_hi">
                        <period year="2015">
                            <agProdChange>0.002122</agProdChange>
                        </period>
                        <period year="2020">
                            <agProdChange>0.001831</agProdChange>
                        </period>
                        <period year="2025">
                            <agProdChange>0.001345</agProdChange>
                        </period>
                        <period year="2030">
                            <agProdChange>0.004226</agProdChange>
                        </period>
                        <period year="2035">
                            <agProdChange>-0.001575</agProdChange>
                        </period>
                        <period year="2040">
                            <agProdChange>-0.00085</agProdChange>
                        </period>
                        <period year="2045">
                            <agProdChange>-0.003362</agProdChange>
                        </period>
                        <period year="2050">
                            <agProdChange>-0.001377</agProdChange>
                        </period>
                        <period year="2055">
                            <agProdChange>-0.000521</agProdChange>
                        </period>
                        <period year="2060">
                            <agProdChange>-0.00514</agProdChange>
                        </period>
                        <period year="2065">
                            <agProdChange>0.003097</agProdChange>
                        </period>
                        <period year="2070">
                            <agProdChange>-0.003376</agProdChange>
                        </period>
                        <period year="2075">
                            <agProdChange>0.000633</agProdChange>
                        </period>
                        <period year="2080">
                            <agProdChange>0.00164</agProdChange>
                        </period>
                        <period year="2085">
                            <agProdChange>-0.000513</agProdChange>
                        </period>
                        <period year="2090">
                            <agProdChange>-0.001516</agProdChange>
                        </period>
                        <period year="2095">
                            <agProdChange>0.004903</agProdChange>
                        </period>
                        <period year="2100">
                            <agProdChange>-0.002037</agProdChange>
                        </period>
                    </AgProductionTechnology>
                    <AgProductionTechnology name="Corn_GreatBasin_IRR_lo">
                        <period year="2015">
                            <agProdChange>0.002122</agProdChange>
                        </period>
                        <period year="2020">
                            <agProdChange>0.001831</agProdChange>
                        </period>
                        <period year="2025">
                            <agProdChange>0.001345</agProdChange>
                        </period>
                        <period year="2030">
                            <agProdChange>0.004226</agProdChange>
                        </period>
                        <period year="2035">
                            <agProdChange>-0.001575</agProdChange>
                        </period>
                        <period year="2040">
                            <agProdChange>-0.00085</agProdChange>
                        </period>
                        <period year="2045">
                            <agProdChange>-0.003362</agProdChange>
                        </period>
                        <period year="2050">
                            <agProdChange>-0.001377</agProdChange>
                        </period>
                        <period year="2055">
                            <agProdChange>-0.000521</agProdChange>
                        </period>
                        <period year="2060">
                            <agProdChange>-0.00514</agProdChange>
                        </period>
                        <period year="2065">
                            <agProdChange>0.003097</agProdChange>
                        </period>
                        <period year="2070">
                            <agProdChange>-0.003376</agProdChange>
                        </period>
                        <period year="2075">
                            <agProdChange>0.000633</agProdChange>
                        </period>
                        <period year="2080">
                            <agProdChange>0.00164</agProdChange>
                        </period>
                        <period year="2085">
                            <agProdChange>-0.000513</agProdChange>
                        </period>
                        <period year="2090">
                            <agProdChange>-0.001516</agProdChange>
                        </period>
                        <period year="2095">
                            <agProdChange>0.004903</agProdChange>
                        </period>
                        <period year="2100">
                            <agProdChange>-0.002037</agProdChange>
                        </period>
                    </AgProductionTechnology>
                    <AgProductionTechnology name="Corn_GreatBasin_RFD_hi">
                        <period year="2015">
                            <agProdChange>0.015872</agProdChange>
                        </period>
                        <period year="2020">
                            <agProdChange>-0.002284</agProdChange>
                        </period>
                        <period year="2025">
                            <agProdChange>0.003744</agProdChange>
                        </period>
                        <period year="2030">
                            <agProdChange>0.03225</agProdChange>
                        </period>
                        <period year="2035">
                            <agProdChange>0.009132</agProdChange>
                        </period>
                        <period year="2040">
                            <agProdChange>0.004</agProdChange>
                        </period>
                        <period year="2045">
                            <agProdChange>0.0039</agProdChange>
                        </period>
                        <period year="2050">
                            <agProdChange>0.0038</agProdChange>
                        </period>
                        <period year="2055">
                            <agProdChange>0.0025</agProdChange>
                        </period>
                        <period year="2060">
                            <agProdChange>0.0025</agProdChange>
                        </period>
                        <period year="2065">
                            <agProdChange>0.0025</agProdChange>
                        </period>
                        <period year="2070">
                            <agProdChange>0.0023</agProdChange>
                        </period>
                        <period year="2075">
                            <agProdChange>0.0022</agProdChange>
                        </period>
                        <period year="2080">
                            <agProdChange>0.002</agProdChange>
                        </period>
                        <period year="2085">
                            <agProdChange>0.0018</agProdChange>
                        </period>
                        <period year="2090">
                            <agProdChange>0.0017</agProdChange>
                        </period>
                        <period year="2095">
                            <agProdChange>0.0015</agProdChange>
                        </period>
                        <period year="2100">
                            <agProdChange>0.0013</agProdChange>
                        </period>
                    </AgProductionTechnology>
                    <AgProductionTechnology name="Corn_GreatBasin_RFD_lo">
                        <period year="2015">
                            <agProdChange>0.015872</agProdChange>
                        </period>
                        <period year="2020">
                            <agProdChange>-0.002284</agProdChange>
                        </period>
                        <period year="2025">
                            <agProdChange>0.003744</agProdChange>
                        </period>
                        <period year="2030">
                            <agProdChange>0.03225</agProdChange>
                        </period>
                        <period year="2035">
                            <agProdChange>0.009132</agProdChange>
                        </period>
                        <period year="2040">
                            <agProdChange>0.004</agProdChange>
                        </period>
                        <period year="2045">
                            <agProdChange>0.0039</agProdChange>
                        </period>
                        <period year="2050">
                            <agProdChange>0.0038</agProdChange>
                        </period>
                        <period year="2055">
                            <agProdChange>0.0025</agProdChange>
                        </period>
                        <period year="2060">
                            <agProdChange>0.0025</agProdChange>
                        </period>
                        <period year="2065">
                            <agProdChange>0.0025</agProdChange>
                        </period>
                        <period year="2070">
                            <agProdChange>0.0023</agProdChange>
                        </period>
                        <period year="2075">
                            <agProdChange>0.0022</agProdChange>
                        </period>
                        <period year="2080">
                            <agProdChange>0.002</agProdChange>
                        </period>
                        <period year="2085">
                            <agProdChange>0.0018</agProdChange>
                        </period>
                        <period year="2090">
                            <agProdChange>0.0017</agProdChange>
                        </period>
                        <period year="2095">
                            <agProdChange>0.0015</agProdChange>
                        </period>
                        <period year="2100">
                            <agProdChange>0.0013</agProdChange>
                        </period>
                    </AgProductionTechnology>
                </AgSupplySubsector>
                <AgSupplySubsector name="Corn_MissouriR">
                    <AgProductionTechnology name="Corn_MissouriR_IRR_hi">
                        <period year="2015">
                            <agProdChange>-0.001368</agProdChange>
                        </period>
                        <period year="2020">
                            <agProdChange>0.003795</agProdChange>
                        </period>
                        <period year="2025">
                            <agProdChange>-0.00222</agProdChange>
                        </period>
                        <period year="2030">
                            <agProdChange>-8.1e-05</agProdChange>
                        </period>
                        <period year="2035">
                            <agProdChange>-0.004444</agProdChange>
                        </period>
                        <period year="2040">
                            <agProdChange>-0.001765</agProdChange>
                        </period>
                        <period year="2045">
                            <agProdChange>-0.002013</agProdChange>
                        </period>
                        <period year="2050">
                            <agProdChange>-0.000671</agProdChange>
                        </period>
                        <period year="2055">
                            <agProdChange>0.002931</agProdChange>
                        </period>
                        <period year="2060">
                            <agProdChange>0.001552</agProdChange>
                        </period>
                        <period year="2065">
                            <agProdChange>-0.00314</agProdChange>
                        </period>
                        <period year="2070">
                            <agProdChange>-0.004504</agProdChange>
                        </period>
                        <period year="2075">
                            <agProdChange>-0.011388</agProdChange>
                        </period>
                        <period year="2080">
                            <agProdChange>-0.007861</agProdChange>
                        </period>
                        <period year="2085">
                            <agProdChange>-0.016218</agProdChange>
                        </period>
                        <period year="2090">
                            <agProdChange>-0.01092</agProdChange>
                        </period>
                        <period year="2095">
                            <agProdChange>-0.011041</agProdChange>
                        </period>
                        <period year="2100">
                            <agProdChange>-0.011779</agProdChange>
                        </period>
                    </AgProductionTechnology>
                    <AgProductionTechnology name="Corn_MissouriR_IRR_lo">
                        <period year="2015">
                            <agProdChange>-0.001368</agProdChange>
                        </period>
                        <period year="2020">
                            <agProdChange>0.003795</agProdChange>
                        </period>
                        <period year="2025">
                            <agProdChange>-0.00222</agProdChange>
                        </period>
                        <period year="2030">
                            <agProdChange>-8.1e-05</agProdChange>
                        </period>
                        <period year="2035">
                            <agProdChange>-0.004444</agProdChange>
                        </period>
                        <period year="2040">
                            <agProdChange>-0.001765</agProdChange>
                        </period>
                        <period year="2045">
                            <agProdChange>-0.002013</agProdChange>
                        </period>
                        <period year="2050">
                            <agProdChange>-0.000671</agProdChange>
                        </period>
                        <period year="2055">
                            <agProdChange>0.002931</agProdChange>
                        </period>
                        <period year="2060">
                            <agProdChange>0.001552</agProdChange>
                        </period>
                        <period year="2065">
                            <agProdChange>-0.00314</agProdChange>
                        </period>
                        <period year="2070">
                            <agProdChange>-0.004504</agProdChange>
                        </period>
                        <period year="2075">
                            <agProdChange>-0.011388</agProdChange>
                        </period>
                        <period year="2080">
                            <agProdChange>-0.007861</agProdChange>
                        </period>
                        <period year="2085">
                            <agProdChange>-0.016218</agProdChange>
                        </period>
                        <period year="2090">
                            <agProdChange>-0.01092</agProdChange>
                        </period>
                        <period year="2095">
                            <agProdChange>-0.011041</agProdChange>
                        </period>
                        <period year="2100">
                            <agProdChange>-0.011779</agProdChange>
                        </period>
                    </AgProductionTechnology>
                    <AgProductionTechnology name="Corn_MissouriR_RFD_hi">
                        <period year="2015">
                            <agProdChange>-0.012078</agProdChange>
                        </period>
                        <period year="2020">
                            <agProdChange>0.005138</agProdChange>
                        </period>
                        <period year="2025">
                            <agProdChange>-0.006262</agProdChange>
                        </period>
                        <period year="2030">
                            <agProdChange>0.000884</agProdChange>
                        </period>
                        <period year="2035">
                            <agProdChange>-0.015492</agProdChange>
                        </period>
                        <period year="2040">
                            <agProdChange>-0.002837</agProdChange>
                        </period>
                        <period year="2045">
                            <agProdChange>-0.007125</agProdChange>
                        </period>
                        <period year="2050">
                            <agProdChange>0.001336</agProdChange>
                        </period>
                        <period year="2055">
                            <agProdChange>0.006215</agProdChange>
                        </period>
                        <period year="2060">
                            <agProdChange>0.00479</agProdChange>
                        </period>
                        <period year="2065">
                            <agProdChange>-0.001115</agProdChange>
                        </period>
                        <period year="2070">
                            <agProdChange>-0.005148</agProdChange>
                        </period>
                        <period year="2075">
                            <agProdChange>-0.010943</agProdChange>
                        </period>
                        <period year="2080">
                            <agProdChange>-0.010448</agProdChange>
                        </period>
                        <period year="2085">
                            <agProdChange>-0.016649</agProdChange>
                        </period>
                        <period year="2090">
                            <agProdChange>-0.00984</agProdChange>
                        </period>
                        <period year="2095">
                            <agProdChange>-0.013359</agProdChange>
                        </period>
                        <period year="2100">
                            <agProdChange>-0.008468</agProdChange>
                        </period>
                    </AgProductionTechnology>
                    <AgProductionTechnology name="Corn_MissouriR_RFD_lo">
                        <period year="2015">
                            <agProdChange>-0.012078</agProdChange>
                        </period>
                        <period year="2020">
                            <agProdChange>0.005138</agProdChange>
                        </period>
                        <period year="2025">
                            <agProdChange>-0.006262</agProdChange>
                        </period>
                        <period year="2030">
                            <agProdChange>0.000884</agProdChange>
                        </period>
                        <period year="2035">
                            <agProdChange>-0.015492</agProdChange>
                        </period>
                        <period year="2040">
                            <agProdChange>-0.002837</agProdChange>
                        </period>
                        <period year="2045">
                            <agProdChange>-0.007125</agProdChange>
                        </period>
                        <period year="2050">
                            <agProdChange>0.001336</agProdChange>
                        </period>
                        <period year="2055">
                            <agProdChange>0.006215</agProdChange>
                        </period>
                        <period year="2060">
                            <agProdChange>0.00479</agProdChange>
                        </period>
                        <period year="2065">
                            <agProdChange>-0.001115</agProdChange>
                        </period>
                        <period year="2070">
                            <agProdChange>-0.005148</agProdChange>
                        </period>
                        <period year="2075">
                            <agProdChange>-0.010943</agProdChange>
                        </period>
                        <period year="2080">
                            <agProdChange>-0.010448</agProdChange>
                        </period>
                        <period year="2085">
                            <agProdChange>-0.016649</agProdChange>
                        </period>
                        <period year="2090">
                            <agProdChange>-0.00984</agProdChange>
                        </period>
                        <period year="2095">
                            <agProdChange>-0.013359</agProdChange>
                        </period>
                        <period year="2100">
                            <agProdChange>-0.008468</agProdChange>
                        </period>
                    </AgProductionTechnology>
                </AgSupplySubsector>
                <AgSupplySubsector name="Corn_ArkWhtRedR">
                    <AgProductionTechnology name="Corn_ArkWhtRedR_IRR_hi">
                        <period year="2015">
                            <agProdChange>-0.0022</agProdChange>
                        </period>
                        <period year="2020">
                            <agProdChange>0.001377</agProdChange>
                        </period>
                        <period year="2025">
                            <agProdChange>0.002596</agProdChange>
                        </period>
                        <period year="2030">
                            <agProdChange>0.002013</agProdChange>
                        </period>
                        <period year="2035">
                            <agProdChange>-0.008437</agProdChange>
                        </period>
                        <period year="2040">
                            <agProdChange>-0.003777</agProdChange>
                        </period>
                        <period year="2045">
                            <agProdChange>-0.005845</agProdChange>
                        </period>
                        <period year="2050">
                            <agProdChange>-0.004668</agProdChange>
                        </period>
                        <period year="2055">
                            <agProdChange>-0.006749</agProdChange>
                        </period>
                        <period year="2060">
                            <agProdChange>-0.001292</agProdChange>
                        </period>
                        <period year="2065">
                            <agProdChange>0.003919</agProdChange>
                        </period>
                        <period year="2070">
                            <agProdChange>-0.005282</agProdChange>
                        </period>
                        <period year="2075">
                            <agProdChange>-0.003403</agProdChange>
                        </period>
                        <period year="2080">
                            <agProdChange>-0.006699</agProdChange>
                        </period>
                        <period year="2085">
                            <agProdChange>-0.006343</agProdChange>
                        </period>
                        <period year="2090">
                            <agProdChange>-0.002947</agProdChange>
                        </period>
                        <period year="2095">
                            <agProdChange>-0.009941</agProdChange>
                        </period>
                        <period year="2100">
                            <agProdChange>-0.014827</agProdChange>
                        </period>
                    </AgProductionTechnology>
                    <AgProductionTechnology name="Corn_ArkWhtRedR_IRR_lo">
                        <period year="2015">
                            <agProdChange>-0.0022</agProdChange>
                        </period>
                        <period year="2020">
                            <agProdChange>0.001377</agProdChange>
                        </period>
                        <period year="2025">
                            <agProdChange>0.002596</agProdChange>
                        </period>
                        <period year="2030">
                            <agProdChange>0.002013</agProdChange>
                        </period>
                        <period year="2035">
                            <agProdChange>-0.008437</agProdChange>
                        </period>
                        <period year="2040">
                            <agProdChange>-0.003777</agProdChange>
                        </period>
                        <period year="2045">
                            <agProdChange>-0.005845</agProdChange>
                        </period>
                        <period year="2050">
                            <agProdChange>-0.004668</agProdChange>
                        </period>
                        <period year="2055">
                            <agProdChange>-0.006749</agProdChange>
                        </period>
                        <period year="2060">
                            <agProdChange>-0.001292</agProdChange>
                        </period>
                        <period year="2065">
                            <agProdChange>0.003919</agProdChange>
                        </period>
                        <period year="2070">
                            <agProdChange>-0.005282</agProdChange>
                        </period>
                        <period year="2075">
                            <agProdChange>-0.003403</agProdChange>
                        </period>
                        <period year="2080">
                            <agProdChange>-0.006699</agProdChange>
                        </period>
                        <period year="2085">
                            <agProdChange>-0.006343</agProdChange>
                        </period>
                        <period year="2090">
                            <agProdChange>-0.002947</agProdChange>
                        </period>
                        <period year="2095">
                            <agProdChange>-0.009941</agProdChange>
                        </period>
                        <period year="2100">
                            <agProdChange>-0.014827</agProdChange>
                        </period>
                    </AgProductionTechnology>
                    <AgProductionTechnology name="Corn_ArkWhtRedR_RFD_hi">
                        <period year="2015">
                            <agProdChange>-0.011982</agProdChange>
                        </period>
                        <period year="2020">
                            <agProdChange>0.0066</agProdChange>
                        </period>
                        <period year="2025">
                            <agProdChange>0.000273</agProdChange>
                        </period>
                        <period year="2030">
                            <agProdChange>0.008636</agProdChange>
                        </period>
                        <period year="2035">
                            <agProdChange>-0.019614</agProdChange>
                        </period>
                        <period year="2040">
                            <agProdChange>0.004231</agProdChange>
                        </period>
                        <period year="2045">
                            <agProdChange>-0.002254</agProdChange>
                        </period>
                        <period year="2050">
                            <agProdChange>-0.001538</agProdChange>
                        </period>
                        <period year="2055">
                            <agProdChange>-0.005516</agProdChange>
                        </period>
                        <period year="2060">
                            <agProdChange>-0.003171</agProdChange>
                        </period>
                        <period year="2065">
                            <agProdChange>0.011457</agProdChange>
                        </period>
                        <period year="2070">
                            <agProdChange>-0.005727</agProdChange>
                        </period>
                        <period year="2075">
                            <agProdChange>-0.004418</agProdChange>
                        </period>
                        <period year="2080">
                            <agProdChange>-0.013408</agProdChange>
                        </period>
                        <period year="2085">
                            <agProdChange>0.000623</agProdChange>
                        </period>
                        <period year="2090">
                            <agProdChange>0.001029</agProdChange>
                        </period>
                        <period year="2095">
                            <agProdChange>-0.009586</agProdChange>
                        </period>
                        <period year="2100">
                            <agProdChange>-0.013459</agProdChange>
                        </period>
                    </AgProductionTechnology>
                    <AgProductionTechnology name="Corn_ArkWhtRedR_RFD_lo">
                        <period year="2015">
                            <agProdChange>-0.011982</agProdChange>
                        </period>
                        <period year="2020">
                            <agProdChange>0.0066</agProdChange>
                        </period>
                        <period year="2025">
                            <agProdChange>0.000273</agProdChange>
                        </period>
                        <period year="2030">
                            <agProdChange>0.008636</agProdChange>
                        </period>
                        <period year="2035">
                            <agProdChange>-0.019614</agProdChange>
                        </period>
                        <period year="2040">
                            <agProdChange>0.004231</agProdChange>
                        </period>
                        <period year="2045">
                            <agProdChange>-0.002254</agProdChange>
                        </period>
                        <period year="2050">
                            <agProdChange>-0.001538</agProdChange>
                        </period>
                        <period year="2055">
                            <agProdChange>-0.005516</agProdChange>
                        </period>
                        <period year="2060">
                            <agProdChange>-0.003171</agProdChange>
                        </period>
                        <period year="2065">
                            <agProdChange>0.011457</agProdChange>
                        </period>
                        <period year="2070">
                            <agProdChange>-0.005727</agProdChange>
                        </period>
                        <period year="2075">
                            <agProdChange>-0.004418</agProdChange>
                        </period>
                        <period year="2080">
                            <agProdChange>-0.013408</agProdChange>
                        </period>
                        <period year="2085">
                            <agProdChange>0.000623</agProdChange>
                        </period>
                        <period year="2090">
                            <agProdChange>0.001029</agProdChange>
                        </period>
                        <period year="2095">
                            <agProdChange>-0.009586</agProdChange>
                        </period>
                        <period year="2100">
                            <agProdChange>-0.013459</agProdChange>
                        </period>
                    </AgProductionTechnology>
                </AgSupplySubsector>
                <AgSupplySubsector name="Corn_TexasCst">
                    <AgProductionTechnology name="Corn_TexasCst_IRR_hi">
                        <period year="2015">
                            <agProdChange>-0.005275</agProdChange>
                        </period>
                        <period year="2020">
                            <agProdChange>0.003683</agProdChange>
                        </period>
                        <period year="2025">
                            <agProdChange>0.0037</agProdChange>
                        </period>
                        <period year="2030">
                            <agProdChange>0.005542</agProdChange>
                        </period>
                        <period year="2035">
                            <agProdChange>-0.001788</agProdChange>
                        </period>
                        <period year="2040">
                            <agProdChange>-0.002704</agProdChange>
                        </period>
                        <period year="2045">
                            <agProdChange>-0.003379</agProdChange>
                        </period>
                        <period year="2050">
                            <agProdChange>-0.002964</agProdChange>
                        </period>
                        <period year="2055">
                            <agProdChange>-0.006721</agProdChange>
                        </period>
                        <period year="2060">
                            <agProdChange>-0.003882</agProdChange>
                        </period>
                        <period year="2065">
                            <agProdChange>0.004541</agProdChange>
                        </period>
                        <period year="2070">
                            <agProdChange>-0.001477</agProdChange>
                        </period>
                        <period year="2075">
                            <agProdChange>0.00136</agProdChange>
                        </period>
                        <period year="2080">
                            <agProdChange>-0.003026</agProdChange>
                        </period>
                        <period year="2085">
                            <agProdChange>0.001595</agProdChange>
                        </period>
                        <period year="2090">
                            <agProdChange>0.003221</agProdChange>
                        </period>
                        <period year="2095">
                            <agProdChange>0.000791</agProdChange>
                        </period>
                        <period year="2100">
                            <agProdChange>-0.008988</agProdChange>
                        </period>
                    </AgProductionTechnology>
                    <AgProductionTechnology name="Corn_TexasCst_IRR_lo">
                        <period year="2015">
                            <agProdChange>-0.005275</agProdChange>
                        </period>
                        <period year="2020">
                            <agProdChange>0.003683</agProdChange>
                        </period>
                        <period year="2025">
                            <agProdChange>0.0037</agProdChange>
                        </period>
                        <period year="2030">
                            <agProdChange>0.005542</agProdChange>
                        </period>
                        <period year="2035">
                            <agProdChange>-0.001788</agProdChange>
                        </period>
                        <period year="2040">
                            <agProdChange>-0.002704</agProdChange>
                        </period>
                        <period year="2045">
                            <agProdChange>-0.003379</agProdChange>
                        </period>
                        <period year="2050">
                            <agProdChange>-0.002964</agProdChange>
                        </period>
                        <period year="2055">
                            <agProdChange>-0.006721</agProdChange>
                        </period>
                        <period year="2060">
                            <agProdChange>-0.003882</agProdChange>
                        </period>
                        <period year="2065">
                            <agProdChange>0.004541</agProdChange>
                        </period>
                        <period year="2070">
                            <agProdChange>-0.001477</agProdChange>
                        </period>
                        <period year="2075">
                            <agProdChange>0.00136</agProdChange>
                        </period>
                        <period year="2080">
                            <agProdChange>-0.003026</agProdChange>
                        </period>
                        <period year="2085">
                            <agProdChange>0.001595</agProdChange>
                        </period>
                        <period year="2090">
                            <agProdChange>0.003221</agProdChange>
                        </period>
                        <period year="2095">
                            <agProdChange>0.000791</agProdChange>
                        </period>
                        <period year="2100">
                            <agProdChange>-0.008988</agProdChange>
                        </period>
                    </AgProductionTechnology>
                    <AgProductionTechnology name="Corn_TexasCst_RFD_hi">
                        <period year="2015">
                            <agProdChange>-0.015288</agProdChange>
                        </period>
                        <period year="2020">
                            <agProdChange>0.007807</agProdChange>
                        </period>
                        <period year="2025">
                            <agProdChange>0.003665</agProdChange>
                        </period>
                        <period year="2030">
                            <agProdChange>0.01187</agProdChange>
                        </period>
                        <period year="2035">
                            <agProdChange>-0.005659</agProdChange>
                        </period>
                        <period year="2040">
                            <agProdChange>-0.0026</agProdChange>
                        </period>
                        <period year="2045">
                            <agProdChange>-0.00459</agProdChange>
                        </period>
                        <period year="2050">
                            <agProdChange>-0.001934</agProdChange>
                        </period>
                        <period year="2055">
                            <agProdChange>-0.011233</agProdChange>
                        </period>
                        <period year="2060">
                            <agProdChange>-0.008427</agProdChange>
                        </period>
                        <period year="2065">
                            <agProdChange>0.016567</agProdChange>
                        </period>
                        <period year="2070">
                            <agProdChange>-0.00343</agProdChange>
                        </period>
                        <period year="2075">
                            <agProdChange>-0.003869</agProdChange>
                        </period>
                        <period year="2080">
                            <agProdChange>-0.006264</agProdChange>
                        </period>
                        <period year="2085">
                            <agProdChange>0.005963</agProdChange>
                        </period>
                        <period year="2090">
                            <agProdChange>0.006988</agProdChange>
                        </period>
                        <period year="2095">
                            <agProdChange>0.002429</agProdChange>
                        </period>
                        <period year="2100">
                            <agProdChange>-0.024772</agProdChange>
                        </period>
                    </AgProductionTechnology>
                    <AgProductionTechnology name="Corn_TexasCst_RFD_lo">
                        <period year="2015">
                            <agProdChange>-0.015288</agProdChange>
                        </period>
                        <period year="2020">
                            <agProdChange>0.007807</agProdChange>
                        </period>
                        <period year="2025">
                            <agProdChange>0.003665</agProdChange>
                        </period>
                        <period year="2030">
                            <agProdChange>0.01187</agProdChange>
                        </period>
                        <period year="2035">
                            <agProdChange>-0.005659</agProdChange>
                        </period>
                        <period year="2040">
                            <agProdChange>-0.0026</agProdChange>
                        </period>
                        <period year="2045">
                            <agProdChange>-0.00459</agProdChange>
                        </period>
                        <period year="2050">
                            <agProdChange>-0.001934</agProdChange>
                        </period>
                        <period year="2055">
                            <agProdChange>-0.011233</agProdChange>
                        </period>
                        <period year="2060">
                            <agProdChange>-0.008427</agProdChange>
                        </period>
                        <period year="2065">
                            <agProdChange>0.016567</agProdChange>
                        </period>
                        <period year="2070">
                            <agProdChange>-0.00343</agProdChange>
                        </period>
                        <period year="2075">
                            <agProdChange>-0.003869</agProdChange>
                        </period>
                        <period year="2080">
                            <agProdChange>-0.006264</agProdChange>
                        </period>
                        <period year="2085">
                            <agProdChange>0.005963</agProdChange>
                        </period>
                        <period year="2090">
                            <agProdChange>0.006988</agProdChange>
                        </period>
                        <period year="2095">
                            <agProdChange>0.002429</agProdChange>
                        </period>
                        <period year="2100">
                            <agProdChange>-0.024772</agProdChange>
                        </period>
                    </AgProductionTechnology>
                </AgSupplySubsector>
                <AgSupplySubsector name="Corn_UsaCstSE">
                    <AgProductionTechnology name="Corn_UsaCstSE_IRR_hi">
                        <period year="2015">
                            <agProdChange>0.002744</agProdChange>
                        </period>
                        <period year="2020">
                            <agProdChange>0.003821</agProdChange>
                        </period>
                        <period year="2025">
                            <agProdChange>0.003641</agProdChange>
                        </period>
                        <period year="2030">
                            <agProdChange>0.001957</agProdChange>
                        </period>
                        <period year="2035">
                            <agProdChange>0.000776</agProdChange>
                        </period>
                        <period year="2040">
                            <agProdChange>0.000942</agProdChange>
                        </period>
                        <period year="2045">
                            <agProdChange>0.002274</agProdChange>
                        </period>
                        <period year="2050">
                            <agProdChange>0.000609</agProdChange>
                        </period>
                        <period year="2055">
                            <agProdChange>-0.001937</agProdChange>
                        </period>
                        <period year="2060">
                            <agProdChange>-0.000229</agProdChange>
                        </period>
                        <period year="2065">
                            <agProdChange>-1.4e-05</agProdChange>
                        </period>
                        <period year="2070">
                            <agProdChange>0.001088</agProdChange>
                        </period>
                        <period year="2075">
                            <agProdChange>-0.002555</agProdChange>
                        </period>
                        <period year="2080">
                            <agProdChange>-0.003941</agProdChange>
                        </period>
                        <period year="2085">
                            <agProdChange>-0.004479</agProdChange>
                        </period>
                        <period year="2090">
                            <agProdChange>-0.000252</agProdChange>
                        </period>
                        <period year="2095">
                            <agProdChange>-0.001538</agProdChange>
                        </period>
                        <period year="2100">
                            <agProdChange>-0.003209</agProdChange>
                        </period>
                    </AgProductionTechnology>
                    <AgProductionTechnology name="Corn_UsaCstSE_IRR_lo">
                        <period year="2015">
                            <agProdChange>0.002744</agProdChange>
                        </period>
                        <period year="2020">
                            <agProdChange>0.003821</agProdChange>
                        </period>
                        <period year="2025">
                            <agProdChange>0.003641</agProdChange>
                        </period>
                        <period year="2030">
                            <agProdChange>0.001957</agProdChange>
                        </period>
                        <period year="2035">
                            <agProdChange>0.000776</agProdChange>
                        </period>
                        <period year="2040">
                            <agProdChange>0.000942</agProdChange>
                        </period>
                        <period year="2045">
                            <agProdChange>0.002274</agProdChange>
                        </period>
                        <period year="2050">
                            <agProdChange>0.000609</agProdChange>
                        </period>
                        <period year="2055">
                            <agProdChange>-0.001937</agProdChange>
                        </period>
                        <period year="2060">
                            <agProdChange>-0.000229</agProdChange>
                        </period>
                        <period year="2065">
                            <agProdChange>-1.4e-05</agProdChange>
                        </period>
                        <period year="2070">
                            <agProdChange>0.001088</agProdChange>
                        </period>
                        <period year="2075">
                            <agProdChange>-0.002555</agProdChange>
                        </period>
                        <period year="2080">
                            <agProdChange>-0.003941</agProdChange>
                        </period>
                        <period year="2085">
                            <agProdChange>-0.004479</agProdChange>
                        </period>
                        <period year="2090">
                            <agProdChange>-0.000252</agProdChange>
                        </period>
                        <period year="2095">
                            <agProdChange>-0.001538</agProdChange>
                        </period>
                        <period year="2100">
                            <agProdChange>-0.003209</agProdChange>
                        </period>
                    </AgProductionTechnology>
                    <AgProductionTechnology name="Corn_UsaCstSE_RFD_hi">
                        <period year="2015">
                            <agProdChange>0.005832</agProdChange>
                        </period>
                        <period year="2020">
                            <agProdChange>0.006112</agProdChange>
                        </period>
                        <period year="2025">
                            <agProdChange>0.005821</agProdChange>
                        </period>
                        <period year="2030">
                            <agProdChange>0.005313</agProdChange>
                        </period>
                        <period year="2035">
                            <agProdChange>0.002851</agProdChange>
                        </period>
                        <period year="2040">
                            <agProdChange>0.003398</agProdChange>
                        </period>
                        <period year="2045">
                            <agProdChange>0.003199</agProdChange>
                        </period>
                        <period year="2050">
                            <agProdChange>0.001634</agProdChange>
                        </period>
                        <period year="2055">
                            <agProdChange>-0.001067</agProdChange>
                        </period>
                        <period year="2060">
                            <agProdChange>-0.000791</agProdChange>
                        </period>
                        <period year="2065">
                            <agProdChange>0.00017</agProdChange>
                        </period>
                        <period year="2070">
                            <agProdChange>-4.4e-05</agProdChange>
                        </period>
                        <period year="2075">
                            <agProdChange>-0.004454</agProdChange>
                        </period>
                        <period year="2080">
                            <agProdChange>-0.003971</agProdChange>
                        </period>
                        <period year="2085">
                            <agProdChange>-0.004283</agProdChange>
                        </period>
                        <period year="2090">
                            <agProdChange>-0.001146</agProdChange>
                        </period>
                        <period year="2095">
                            <agProdChange>-0.001609</agProdChange>
                        </period>
                        <period year="2100">
                            <agProdChange>-0.003946</agProdChange>
                        </period>
                    </AgProductionTechnology>
                    <AgProductionTechnology name="Corn_UsaCstSE_RFD_lo">
                        <period year="2015">
                            <agProdChange>0.005832</agProdChange>
                        </period>
                        <period year="2020">
                            <agProdChange>0.006112</agProdChange>
                        </period>
                        <period year="2025">
                            <agProdChange>0.005821</agProdChange>
                        </period>
                        <period year="2030">
                            <agProdChange>0.005313</agProdChange>
                        </period>
                        <period year="2035">
                            <agProdChange>0.002851</agProdChange>
                        </period>
                        <period year="2040">
                            <agProdChange>0.003398</agProdChange>
                        </period>
                        <period year="2045">
                            <agProdChange>0.003199</agProdChange>
                        </period>
                        <period year="2050">
                            <agProdChange>0.001634</agProdChange>
                        </period>
                        <period year="2055">
                            <agProdChange>-0.001067</agProdChange>
                        </period>
                        <period year="2060">
                            <agProdChange>-0.000791</agProdChange>
                        </period>
                        <period year="2065">
                            <agProdChange>0.00017</agProdChange>
                        </period>
                        <period year="2070">
                            <agProdChange>-4.4e-05</agProdChange>
                        </period>
                        <period year="2075">
                            <agProdChange>-0.004454</agProdChange>
                        </period>
                        <period year="2080">
                            <agProdChange>-0.003971</agProdChange>
                        </period>
                        <period year="2085">
                            <agProdChange>-0.004283</agProdChange>
                        </period>
                        <period year="2090">
                            <agProdChange>-0.001146</agProdChange>
                        </period>
                        <period year="2095">
                            <agProdChange>-0.001609</agProdChange>
                        </period>
                        <period year="2100">
                            <agProdChange>-0.003946</agProdChange>
                        </period>
                    </AgProductionTechnology>
                </AgSupplySubsector>
                <AgSupplySubsector name="Corn_GreatLakes">
                    <AgProductionTechnology name="Corn_GreatLakes_IRR_hi">
                        <period year="2015">
                            <agProdChange>0.002131</agProdChange>
                        </period>
                        <period year="2020">
                            <agProdChange>0.004781</agProdChange>
                        </period>
                        <period year="2025">
                            <agProdChange>0.003955</agProdChange>
                        </period>
                        <period year="2030">
                            <agProdChange>0.003358</agProdChange>
                        </period>
                        <period year="2035">
                            <agProdChange>0.003685</agProdChange>
                        </period>
                        <period year="2040">
                            <agProdChange>0.000631</agProdChange>
                        </period>
                        <period year="2045">
                            <agProdChange>0.002543</agProdChange>
                        </period>
                        <period year="2050">
                            <agProdChange>0.000699</agProdChange>
                        </period>
                        <period year="2055">
                            <agProdChange>-0.000458</agProdChange>
                        </period>
                        <period year="2060">
                            <agProdChange>-0.000967</agProdChange>
                        </period>
                        <period year="2065">
                            <agProdChange>-0.001081</agProdChange>
                        </period>
                        <period year="2070">
                            <agProdChange>-3.7e-05</agProdChange>
                        </period>
                        <period year="2075">
                            <agProdChange>-0.004331</agProdChange>
                        </period>
                        <period year="2080">
                            <agProdChange>-0.003683</agProdChange>
                        </period>
                        <period year="2085">
                            <agProdChange>-0.006015</agProdChange>
                        </period>
                        <period year="2090">
                            <agProdChange>-0.001334</agProdChange>
                        </period>
                        <period year="2095">
                            <agProdChange>-0.005297</agProdChange>
                        </period>
                        <period year="2100">
                            <agProdChange>-0.006526</agProdChange>
                        </period>
                    </AgProductionTechnology>
                    <AgProductionTechnology name="Corn_GreatLakes_IRR_lo">
                        <period year="2015">
                            <agProdChange>0.002131</agProdChange>
                        </period>
                        <period year="2020">
                            <agProdChange>0.004781</agProdChange>
                        </period>
                        <period year="2025">
                            <agProdChange>0.003955</agProdChange>
                        </period>
                        <period year="2030">
                            <agProdChange>0.003358</agProdChange>
                        </period>
                        <period year="2035">
                            <agProdChange>0.003685</agProdChange>
                        </period>
                        <period year="2040">
                            <agProdChange>0.000631</agProdChange>
                        </period>
                        <period year="2045">
                            <agProdChange>0.002543</agProdChange>
                        </period>
                        <period year="2050">
                            <agProdChange>0.000699</agProdChange>
                        </period>
                        <period year="2055">
                            <agProdChange>-0.000458</agProdChange>
                        </period>
                        <period year="2060">
                            <agProdChange>-0.000967</agProdChange>
                        </period>
                        <period year="2065">
                            <agProdChange>-0.001081</agProdChange>
                        </period>
                        <period year="2070">
                            <agProdChange>-3.7e-05</agProdChange>
                        </period>
                        <period year="2075">
                            <agProdChange>-0.004331</agProdChange>
                        </period>
                        <period year="2080">
                            <agProdChange>-0.003683</agProdChange>
                        </period>
                        <period year="2085">
                            <agProdChange>-0.006015</agProdChange>
                        </period>
                        <period year="2090">
                            <agProdChange>-0.001334</agProdChange>
                        </period>
                        <period year="2095">
                            <agProdChange>-0.005297</agProdChange>
                        </period>
                        <period year="2100">
                            <agProdChange>-0.006526</agProdChange>
                        </period>
                    </AgProductionTechnology>
                    <AgProductionTechnology name="Corn_GreatLakes_RFD_hi">
                        <period year="2015">
                            <agProdChange>6.3e-05</agProdChange>
                        </period>
                        <period year="2020">
                            <agProdChange>0.008574</agProdChange>
                        </period>
                        <period year="2025">
                            <agProdChange>0.007852</agProdChange>
                        </period>
                        <period year="2030">
                            <agProdChange>0.007962</agProdChange>
                        </period>
                        <period year="2035">
                            <agProdChange>0.004617</agProdChange>
                        </period>
                        <period year="2040">
                            <agProdChange>-0.000239</agProdChange>
                        </period>
                        <period year="2045">
                            <agProdChange>0.007419</agProdChange>
                        </period>
                        <period year="2050">
                            <agProdChange>0.004745</agProdChange>
                        </period>
                        <period year="2055">
                            <agProdChange>-0.001596</agProdChange>
                        </period>
                        <period year="2060">
                            <agProdChange>0.000119</agProdChange>
                        </period>
                        <period year="2065">
                            <agProdChange>3.4e-05</agProdChange>
                        </period>
                        <period year="2070">
                            <agProdChange>0.001267</agProdChange>
                        </period>
                        <period year="2075">
                            <agProdChange>-0.00133</agProdChange>
                        </period>
                        <period year="2080">
                            <agProdChange>-0.003077</agProdChange>
                        </period>
                        <period year="2085">
                            <agProdChange>-0.002578</agProdChange>
                        </period>
                        <period year="2090">
                            <agProdChange>0.001653</agProdChange>
                        </period>
                        <period year="2095">
                            <agProdChange>-0.00419</agProdChange>
                        </period>
                        <period year="2100">
                            <agProdChange>-0.004693</agProdChange>
                        </period>
                    </AgProductionTechnology>
                    <AgProductionTechnology name="Corn_GreatLakes_RFD_lo">
                        <period year="2015">
                            <agProdChange>6.3e-05</agProdChange>
                        </period>
                        <period year="2020">
                            <agProdChange>0.008574</agProdChange>
                        </period>
                        <period year="2025">
                            <agProdChange>0.007852</agProdChange>
                        </period>
                        <period year="2030">
                            <agProdChange>0.007962</agProdChange>
                        </period>
                        <period year="2035">
                            <agProdChange>0.004617</agProdChange>
                        </period>
                        <period year="2040">
                            <agProdChange>-0.000239</agProdChange>
                        </period>
                        <period year="2045">
                            <agProdChange>0.007419</agProdChange>
                        </period>
                        <period year="2050">
                            <agProdChange>0.004745</agProdChange>
                        </period>
                        <period year="2055">
                            <agProdChange>-0.001596</agProdChange>
                        </period>
                        <period year="2060">
                            <agProdChange>0.000119</agProdChange>
                        </period>
                        <period year="2065">
                            <agProdChange>3.4e-05</agProdChange>
                        </period>
                        <period year="2070">
                            <agProdChange>0.001267</agProdChange>
                        </period>
                        <period year="2075">
                            <agProdChange>-0.00133</agProdChange>
                        </period>
                        <period year="2080">
                            <agProdChange>-0.003077</agProdChange>
                        </period>
                        <period year="2085">
                            <agProdChange>-0.002578</agProdChange>
                        </period>
                        <period year="2090">
                            <agProdChange>0.001653</agProdChange>
                        </period>
                        <period year="2095">
                            <agProdChange>-0.00419</agProdChange>
                        </period>
                        <period year="2100">
                            <agProdChange>-0.004693</agProdChange>
                        </period>
                    </AgProductionTechnology>
                </AgSupplySubsector>
                <AgSupplySubsector name="Corn_OhioR">
                    <AgProductionTechnology name="Corn_OhioR_IRR_hi">
                        <period year="2015">
                            <agProdChange>0.000878</agProdChange>
                        </period>
                        <period year="2020">
                            <agProdChange>0.004268</agProdChange>
                        </period>
                        <period year="2025">
                            <agProdChange>0.002553</agProdChange>
                        </period>
                        <period year="2030">
                            <agProdChange>0.00157</agProdChange>
                        </period>
                        <period year="2035">
                            <agProdChange>0.001772</agProdChange>
                        </period>
                        <period year="2040">
                            <agProdChange>0.00072</agProdChange>
                        </period>
                        <period year="2045">
                            <agProdChange>0.00208</agProdChange>
                        </period>
                        <period year="2050">
                            <agProdChange>-0.001149</agProdChange>
                        </period>
                        <period year="2055">
                            <agProdChange>-0.000513</agProdChange>
                        </period>
                        <period year="2060">
                            <agProdChange>-0.001678</agProdChange>
                        </period>
                        <period year="2065">
                            <agProdChange>-0.001091</agProdChange>
                        </period>
                        <period year="2070">
                            <agProdChange>-0.002184</agProdChange>
                        </period>
[truncated: 46,385,374 more chars]
