# Supplementary material for: The domestic and international implications of future climate for U.S. agriculture in GCAM
Source: PLoS One. 2020 Aug 28;15(8):e0237918. doi: 10.1371/journal.pone.0237918 (PMC7455037; doi:10.1371/journal.pone.0237918)
Supplement: S2 Data — (ZIP) [file pone.0237918.s010.zip › scenariofiles/ag_yield_xml/ag_prodchange_rcp8p5_gfdl_lpjml_full.xml]

<?xml version="1.0" encoding="UTF-8"?>
<scenario>
    <world>
        <region name="USA">
            <AgSupplySector name="Root_Tuber">
                <AgSupplySubsector name="Root_Tuber_NelsonR">
                    <AgProductionTechnology name="Root_Tuber_NelsonR_IRR_hi">
                        <period year="2015">
                            <agProdChange>0.006012</agProdChange>
                        </period>
                        <period year="2020">
                            <agProdChange>0.004879</agProdChange>
                        </period>
                        <period year="2025">
                            <agProdChange>0.002438</agProdChange>
                        </period>
                        <period year="2030">
                            <agProdChange>0.005753</agProdChange>
                        </period>
                        <period year="2035">
                            <agProdChange>0.00363</agProdChange>
                        </period>
                        <period year="2040">
                            <agProdChange>0.005342</agProdChange>
                        </period>
                        <period year="2045">
                            <agProdChange>0.004215</agProdChange>
                        </period>
                        <period year="2050">
                            <agProdChange>0.002118</agProdChange>
                        </period>
                        <period year="2055">
                            <agProdChange>0.003758</agProdChange>
                        </period>
                        <period year="2060">
                            <agProdChange>0.003057</agProdChange>
                        </period>
                        <period year="2065">
                            <agProdChange>0.003912</agProdChange>
                        </period>
                        <period year="2070">
                            <agProdChange>0.003056</agProdChange>
                        </period>
                        <period year="2075">
                            <agProdChange>0.003953</agProdChange>
                        </period>
                        <period year="2080">
                            <agProdChange>0.00364</agProdChange>
                        </period>
                        <period year="2085">
                            <agProdChange>0.004057</agProdChange>
                        </period>
                        <period year="2090">
                            <agProdChange>0.002385</agProdChange>
                        </period>
                        <period year="2095">
                            <agProdChange>0.001886</agProdChange>
                        </period>
                        <period year="2100">
                            <agProdChange>0.002119</agProdChange>
                        </period>
                    </AgProductionTechnology>
                    <AgProductionTechnology name="Root_Tuber_NelsonR_IRR_lo">
                        <period year="2015">
                            <agProdChange>0.006012</agProdChange>
                        </period>
                        <period year="2020">
                            <agProdChange>0.004879</agProdChange>
                        </period>
                        <period year="2025">
                            <agProdChange>0.002438</agProdChange>
                        </period>
                        <period year="2030">
                            <agProdChange>0.005753</agProdChange>
                        </period>
                        <period year="2035">
                            <agProdChange>0.00363</agProdChange>
                        </period>
                        <period year="2040">
                            <agProdChange>0.005342</agProdChange>
                        </period>
                        <period year="2045">
                            <agProdChange>0.004215</agProdChange>
                        </period>
                        <period year="2050">
                            <agProdChange>0.002118</agProdChange>
                        </period>
                        <period year="2055">
                            <agProdChange>0.003758</agProdChange>
                        </period>
                        <period year="2060">
                            <agProdChange>0.003057</agProdChange>
                        </period>
                        <period year="2065">
                            <agProdChange>0.003912</agProdChange>
                        </period>
                        <period year="2070">
                            <agProdChange>0.003056</agProdChange>
                        </period>
                        <period year="2075">
                            <agProdChange>0.003953</agProdChange>
                        </period>
                        <period year="2080">
                            <agProdChange>0.00364</agProdChange>
                        </period>
                        <period year="2085">
                            <agProdChange>0.004057</agProdChange>
                        </period>
                        <period year="2090">
                            <agProdChange>0.002385</agProdChange>
                        </period>
                        <period year="2095">
                            <agProdChange>0.001886</agProdChange>
                        </period>
                        <period year="2100">
                            <agProdChange>0.002119</agProdChange>
                        </period>
                    </AgProductionTechnology>
                    <AgProductionTechnology name="Root_Tuber_NelsonR_RFD_hi">
                        <period year="2015">
                            <agProdChange>0.003777</agProdChange>
                        </period>
                        <period year="2020">
                            <agProdChange>0.011331</agProdChange>
                        </period>
                        <period year="2025">
                            <agProdChange>9.3e-05</agProdChange>
                        </period>
                        <period year="2030">
                            <agProdChange>0.005732</agProdChange>
                        </period>
                        <period year="2035">
                            <agProdChange>0.010913</agProdChange>
                        </period>
                        <period year="2040">
                            <agProdChange>0.007991</agProdChange>
                        </period>
                        <period year="2045">
                            <agProdChange>0.006886</agProdChange>
                        </period>
                        <period year="2050">
                            <agProdChange>0.016863</agProdChange>
                        </period>
                        <period year="2055">
                            <agProdChange>0.002</agProdChange>
                        </period>
                        <period year="2060">
                            <agProdChange>0.002</agProdChange>
                        </period>
                        <period year="2065">
                            <agProdChange>0.002</agProdChange>
                        </period>
                        <period year="2070">
                            <agProdChange>0.0018</agProdChange>
                        </period>
                        <period year="2075">
                            <agProdChange>0.0017</agProdChange>
                        </period>
                        <period year="2080">
                            <agProdChange>0.0015</agProdChange>
                        </period>
                        <period year="2085">
                            <agProdChange>0.0013</agProdChange>
                        </period>
                        <period year="2090">
                            <agProdChange>0.0012</agProdChange>
                        </period>
                        <period year="2095">
                            <agProdChange>0.001</agProdChange>
                        </period>
                        <period year="2100">
                            <agProdChange>0.001</agProdChange>
                        </period>
                    </AgProductionTechnology>
                    <AgProductionTechnology name="Root_Tuber_NelsonR_RFD_lo">
                        <period year="2015">
                            <agProdChange>0.003777</agProdChange>
                        </period>
                        <period year="2020">
                            <agProdChange>0.011331</agProdChange>
                        </period>
                        <period year="2025">
                            <agProdChange>9.3e-05</agProdChange>
                        </period>
                        <period year="2030">
                            <agProdChange>0.005732</agProdChange>
                        </period>
                        <period year="2035">
                            <agProdChange>0.010913</agProdChange>
                        </period>
                        <period year="2040">
                            <agProdChange>0.007991</agProdChange>
                        </period>
                        <period year="2045">
                            <agProdChange>0.006886</agProdChange>
                        </period>
                        <period year="2050">
                            <agProdChange>0.016863</agProdChange>
                        </period>
                        <period year="2055">
                            <agProdChange>0.002</agProdChange>
                        </period>
                        <period year="2060">
                            <agProdChange>0.002</agProdChange>
                        </period>
                        <period year="2065">
                            <agProdChange>0.002</agProdChange>
                        </period>
                        <period year="2070">
                            <agProdChange>0.0018</agProdChange>
                        </period>
                        <period year="2075">
                            <agProdChange>0.0017</agProdChange>
                        </period>
                        <period year="2080">
                            <agProdChange>0.0015</agProdChange>
                        </period>
                        <period year="2085">
                            <agProdChange>0.0013</agProdChange>
                        </period>
                        <period year="2090">
                            <agProdChange>0.0012</agProdChange>
                        </period>
                        <period year="2095">
                            <agProdChange>0.001</agProdChange>
                        </period>
                        <period year="2100">
                            <agProdChange>0.001</agProdChange>
                        </period>
                    </AgProductionTechnology>
                </AgSupplySubsector>
                <AgSupplySubsector name="Root_Tuber_FraserR">
                    <AgProductionTechnology name="Root_Tuber_FraserR_IRR_hi">
                        <period year="2015">
                            <agProdChange>0.002129</agProdChange>
                        </period>
                        <period year="2020">
                            <agProdChange>0.003875</agProdChange>
                        </period>
                        <period year="2025">
                            <agProdChange>-0.00067</agProdChange>
                        </period>
                        <period year="2030">
                            <agProdChange>0.004874</agProdChange>
                        </period>
                        <period year="2035">
                            <agProdChange>0.001263</agProdChange>
                        </period>
                        <period year="2040">
                            <agProdChange>0.003209</agProdChange>
                        </period>
                        <period year="2045">
                            <agProdChange>0.00312</agProdChange>
                        </period>
                        <period year="2050">
                            <agProdChange>0.001079</agProdChange>
                        </period>
                        <period year="2055">
                            <agProdChange>0.00456</agProdChange>
                        </period>
                        <period year="2060">
                            <agProdChange>0.0047</agProdChange>
                        </period>
                        <period year="2065">
                            <agProdChange>0.004104</agProdChange>
                        </period>
                        <period year="2070">
                            <agProdChange>0.002667</agProdChange>
                        </period>
                        <period year="2075">
                            <agProdChange>0.003197</agProdChange>
                        </period>
                        <period year="2080">
                            <agProdChange>0.005247</agProdChange>
                        </period>
                        <period year="2085">
                            <agProdChange>0.000192</agProdChange>
                        </period>
                        <period year="2090">
                            <agProdChange>0.003125</agProdChange>
                        </period>
                        <period year="2095">
                            <agProdChange>0.000568</agProdChange>
                        </period>
                        <period year="2100">
                            <agProdChange>0.002194</agProdChange>
                        </period>
                    </AgProductionTechnology>
                    <AgProductionTechnology name="Root_Tuber_FraserR_IRR_lo">
                        <period year="2015">
                            <agProdChange>0.002129</agProdChange>
                        </period>
                        <period year="2020">
                            <agProdChange>0.003875</agProdChange>
                        </period>
                        <period year="2025">
                            <agProdChange>-0.00067</agProdChange>
                        </period>
                        <period year="2030">
                            <agProdChange>0.004874</agProdChange>
                        </period>
                        <period year="2035">
                            <agProdChange>0.001263</agProdChange>
                        </period>
                        <period year="2040">
                            <agProdChange>0.003209</agProdChange>
                        </period>
                        <period year="2045">
                            <agProdChange>0.00312</agProdChange>
                        </period>
                        <period year="2050">
                            <agProdChange>0.001079</agProdChange>
                        </period>
                        <period year="2055">
                            <agProdChange>0.00456</agProdChange>
                        </period>
                        <period year="2060">
                            <agProdChange>0.0047</agProdChange>
                        </period>
                        <period year="2065">
                            <agProdChange>0.004104</agProdChange>
                        </period>
                        <period year="2070">
                            <agProdChange>0.002667</agProdChange>
                        </period>
                        <period year="2075">
                            <agProdChange>0.003197</agProdChange>
                        </period>
                        <period year="2080">
                            <agProdChange>0.005247</agProdChange>
                        </period>
                        <period year="2085">
                            <agProdChange>0.000192</agProdChange>
                        </period>
                        <period year="2090">
                            <agProdChange>0.003125</agProdChange>
                        </period>
                        <period year="2095">
                            <agProdChange>0.000568</agProdChange>
                        </period>
                        <period year="2100">
                            <agProdChange>0.002194</agProdChange>
                        </period>
                    </AgProductionTechnology>
                    <AgProductionTechnology name="Root_Tuber_FraserR_RFD_hi">
                        <period year="2015">
                            <agProdChange>0.002787</agProdChange>
                        </period>
                        <period year="2020">
                            <agProdChange>0.00394</agProdChange>
                        </period>
                        <period year="2025">
                            <agProdChange>0.001928</agProdChange>
                        </period>
                        <period year="2030">
                            <agProdChange>0.001896</agProdChange>
                        </period>
                        <period year="2035">
                            <agProdChange>0.00299</agProdChange>
                        </period>
                        <period year="2040">
                            <agProdChange>0.003078</agProdChange>
                        </period>
                        <period year="2045">
                            <agProdChange>0.001321</agProdChange>
                        </period>
                        <period year="2050">
                            <agProdChange>0.001154</agProdChange>
                        </period>
                        <period year="2055">
                            <agProdChange>0.002776</agProdChange>
                        </period>
                        <period year="2060">
                            <agProdChange>0.000867</agProdChange>
                        </period>
                        <period year="2065">
                            <agProdChange>0.002519</agProdChange>
                        </period>
                        <period year="2070">
                            <agProdChange>3.5e-05</agProdChange>
                        </period>
                        <period year="2075">
                            <agProdChange>0.000696</agProdChange>
                        </period>
                        <period year="2080">
                            <agProdChange>0.001489</agProdChange>
                        </period>
                        <period year="2085">
                            <agProdChange>-0.002969</agProdChange>
                        </period>
                        <period year="2090">
                            <agProdChange>0.000993</agProdChange>
                        </period>
                        <period year="2095">
                            <agProdChange>-0.000512</agProdChange>
                        </period>
                        <period year="2100">
                            <agProdChange>-0.001322</agProdChange>
                        </period>
                    </AgProductionTechnology>
                    <AgProductionTechnology name="Root_Tuber_FraserR_RFD_lo">
                        <period year="2015">
                            <agProdChange>0.002787</agProdChange>
                        </period>
                        <period year="2020">
                            <agProdChange>0.00394</agProdChange>
                        </period>
                        <period year="2025">
                            <agProdChange>0.001928</agProdChange>
                        </period>
                        <period year="2030">
                            <agProdChange>0.001896</agProdChange>
                        </period>
                        <period year="2035">
                            <agProdChange>0.00299</agProdChange>
                        </period>
                        <period year="2040">
                            <agProdChange>0.003078</agProdChange>
                        </period>
                        <period year="2045">
                            <agProdChange>0.001321</agProdChange>
                        </period>
                        <period year="2050">
                            <agProdChange>0.001154</agProdChange>
                        </period>
                        <period year="2055">
                            <agProdChange>0.002776</agProdChange>
                        </period>
                        <period year="2060">
                            <agProdChange>0.000867</agProdChange>
                        </period>
                        <period year="2065">
                            <agProdChange>0.002519</agProdChange>
                        </period>
                        <period year="2070">
                            <agProdChange>3.5e-05</agProdChange>
                        </period>
                        <period year="2075">
                            <agProdChange>0.000696</agProdChange>
                        </period>
                        <period year="2080">
                            <agProdChange>0.001489</agProdChange>
                        </period>
                        <period year="2085">
                            <agProdChange>-0.002969</agProdChange>
                        </period>
                        <period year="2090">
                            <agProdChange>0.000993</agProdChange>
                        </period>
                        <period year="2095">
                            <agProdChange>-0.000512</agProdChange>
                        </period>
                        <period year="2100">
                            <agProdChange>-0.001322</agProdChange>
                        </period>
                    </AgProductionTechnology>
                </AgSupplySubsector>
                <AgSupplySubsector name="Root_Tuber_MexCstNW">
                    <AgProductionTechnology name="Root_Tuber_MexCstNW_IRR_hi">
                        <period year="2015">
                            <agProdChange>0.004353</agProdChange>
                        </period>
                        <period year="2020">
                            <agProdChange>-0.000166</agProdChange>
                        </period>
                        <period year="2025">
                            <agProdChange>0.005861</agProdChange>
                        </period>
                        <period year="2030">
                            <agProdChange>0.003002</agProdChange>
                        </period>
                        <period year="2035">
                            <agProdChange>0.002282</agProdChange>
                        </period>
                        <period year="2040">
                            <agProdChange>0.005322</agProdChange>
                        </period>
                        <period year="2045">
                            <agProdChange>0.000753</agProdChange>
                        </period>
                        <period year="2050">
                            <agProdChange>0.005414</agProdChange>
                        </period>
                        <period year="2055">
                            <agProdChange>0.001408</agProdChange>
                        </period>
                        <period year="2060">
                            <agProdChange>0.002128</agProdChange>
                        </period>
                        <period year="2065">
                            <agProdChange>0.001937</agProdChange>
                        </period>
                        <period year="2070">
                            <agProdChange>0.000775</agProdChange>
                        </period>
                        <period year="2075">
                            <agProdChange>0.003626</agProdChange>
                        </period>
                        <period year="2080">
                            <agProdChange>0.00091</agProdChange>
                        </period>
                        <period year="2085">
                            <agProdChange>0.001617</agProdChange>
                        </period>
                        <period year="2090">
                            <agProdChange>0.000706</agProdChange>
                        </period>
                        <period year="2095">
                            <agProdChange>0.001043</agProdChange>
                        </period>
                        <period year="2100">
                            <agProdChange>0.002837</agProdChange>
                        </period>
                    </AgProductionTechnology>
                    <AgProductionTechnology name="Root_Tuber_MexCstNW_IRR_lo">
                        <period year="2015">
                            <agProdChange>0.004353</agProdChange>
                        </period>
                        <period year="2020">
                            <agProdChange>-0.000166</agProdChange>
                        </period>
                        <period year="2025">
                            <agProdChange>0.005861</agProdChange>
                        </period>
                        <period year="2030">
                            <agProdChange>0.003002</agProdChange>
                        </period>
                        <period year="2035">
                            <agProdChange>0.002282</agProdChange>
                        </period>
                        <period year="2040">
                            <agProdChange>0.005322</agProdChange>
                        </period>
                        <period year="2045">
                            <agProdChange>0.000753</agProdChange>
                        </period>
                        <period year="2050">
                            <agProdChange>0.005414</agProdChange>
                        </period>
                        <period year="2055">
                            <agProdChange>0.001408</agProdChange>
                        </period>
                        <period year="2060">
                            <agProdChange>0.002128</agProdChange>
                        </period>
                        <period year="2065">
                            <agProdChange>0.001937</agProdChange>
                        </period>
                        <period year="2070">
                            <agProdChange>0.000775</agProdChange>
                        </period>
                        <period year="2075">
                            <agProdChange>0.003626</agProdChange>
                        </period>
                        <period year="2080">
                            <agProdChange>0.00091</agProdChange>
                        </period>
                        <period year="2085">
                            <agProdChange>0.001617</agProdChange>
                        </period>
                        <period year="2090">
                            <agProdChange>0.000706</agProdChange>
                        </period>
                        <period year="2095">
                            <agProdChange>0.001043</agProdChange>
                        </period>
                        <period year="2100">
                            <agProdChange>0.002837</agProdChange>
                        </period>
                    </AgProductionTechnology>
                    <AgProductionTechnology name="Root_Tuber_MexCstNW_RFD_hi">
                        <period year="2015">
                            <agProdChange>0.008809</agProdChange>
                        </period>
                        <period year="2020">
                            <agProdChange>0.005847</agProdChange>
                        </period>
                        <period year="2025">
                            <agProdChange>-0.003459</agProdChange>
                        </period>
                        <period year="2030">
                            <agProdChange>0.003659</agProdChange>
                        </period>
                        <period year="2035">
                            <agProdChange>0.012724</agProdChange>
                        </period>
                        <period year="2040">
                            <agProdChange>0.007278</agProdChange>
                        </period>
                        <period year="2045">
                            <agProdChange>0.006541</agProdChange>
                        </period>
                        <period year="2050">
                            <agProdChange>-0.001889</agProdChange>
                        </period>
                        <period year="2055">
                            <agProdChange>0.007511</agProdChange>
                        </period>
                        <period year="2060">
                            <agProdChange>0.010615</agProdChange>
                        </period>
                        <period year="2065">
                            <agProdChange>-0.000286</agProdChange>
                        </period>
                        <period year="2070">
                            <agProdChange>0.003895</agProdChange>
                        </period>
                        <period year="2075">
                            <agProdChange>-0.00153</agProdChange>
                        </period>
                        <period year="2080">
                            <agProdChange>0.012272</agProdChange>
                        </period>
                        <period year="2085">
                            <agProdChange>-0.004689</agProdChange>
                        </period>
                        <period year="2090">
                            <agProdChange>0.000883</agProdChange>
                        </period>
                        <period year="2095">
                            <agProdChange>0.002984</agProdChange>
                        </period>
                        <period year="2100">
                            <agProdChange>0.000637</agProdChange>
                        </period>
                    </AgProductionTechnology>
                    <AgProductionTechnology name="Root_Tuber_MexCstNW_RFD_lo">
                        <period year="2015">
                            <agProdChange>0.008809</agProdChange>
                        </period>
                        <period year="2020">
                            <agProdChange>0.005847</agProdChange>
                        </period>
                        <period year="2025">
                            <agProdChange>-0.003459</agProdChange>
                        </period>
                        <period year="2030">
                            <agProdChange>0.003659</agProdChange>
                        </period>
                        <period year="2035">
                            <agProdChange>0.012724</agProdChange>
                        </period>
                        <period year="2040">
                            <agProdChange>0.007278</agProdChange>
                        </period>
                        <period year="2045">
                            <agProdChange>0.006541</agProdChange>
                        </period>
                        <period year="2050">
                            <agProdChange>-0.001889</agProdChange>
                        </period>
                        <period year="2055">
                            <agProdChange>0.007511</agProdChange>
                        </period>
                        <period year="2060">
                            <agProdChange>0.010615</agProdChange>
                        </period>
                        <period year="2065">
                            <agProdChange>-0.000286</agProdChange>
                        </period>
                        <period year="2070">
                            <agProdChange>0.003895</agProdChange>
                        </period>
                        <period year="2075">
                            <agProdChange>-0.00153</agProdChange>
                        </period>
                        <period year="2080">
                            <agProdChange>0.012272</agProdChange>
                        </period>
                        <period year="2085">
                            <agProdChange>-0.004689</agProdChange>
                        </period>
                        <period year="2090">
                            <agProdChange>0.000883</agProdChange>
                        </period>
                        <period year="2095">
                            <agProdChange>0.002984</agProdChange>
                        </period>
                        <period year="2100">
                            <agProdChange>0.000637</agProdChange>
                        </period>
                    </AgProductionTechnology>
                </AgSupplySubsector>
                <AgSupplySubsector name="Root_Tuber_Caribbean">
                    <AgProductionTechnology name="Root_Tuber_Caribbean_IRR_hi">
                        <period year="2015">
                            <agProdChange>0.003102</agProdChange>
                        </period>
                        <period year="2020">
                            <agProdChange>0.004521</agProdChange>
                        </period>
                        <period year="2025">
                            <agProdChange>0.002015</agProdChange>
                        </period>
                        <period year="2030">
                            <agProdChange>0.004251</agProdChange>
                        </period>
                        <period year="2035">
                            <agProdChange>0.003892</agProdChange>
                        </period>
                        <period year="2040">
                            <agProdChange>0.00332</agProdChange>
                        </period>
                        <period year="2045">
                            <agProdChange>0.004045</agProdChange>
                        </period>
                        <period year="2050">
                            <agProdChange>0.002383</agProdChange>
                        </period>
                        <period year="2055">
                            <agProdChange>0.003747</agProdChange>
                        </period>
                        <period year="2060">
                            <agProdChange>0.003094</agProdChange>
                        </period>
                        <period year="2065">
                            <agProdChange>0.004131</agProdChange>
                        </period>
                        <period year="2070">
                            <agProdChange>0.002636</agProdChange>
                        </period>
                        <period year="2075">
                            <agProdChange>0.003601</agProdChange>
                        </period>
                        <period year="2080">
                            <agProdChange>0.002786</agProdChange>
                        </period>
                        <period year="2085">
                            <agProdChange>0.000321</agProdChange>
                        </period>
                        <period year="2090">
                            <agProdChange>0.002103</agProdChange>
                        </period>
                        <period year="2095">
                            <agProdChange>0.001062</agProdChange>
                        </period>
                        <period year="2100">
                            <agProdChange>0.001378</agProdChange>
                        </period>
                    </AgProductionTechnology>
                    <AgProductionTechnology name="Root_Tuber_Caribbean_IRR_lo">
                        <period year="2015">
                            <agProdChange>0.003102</agProdChange>
                        </period>
                        <period year="2020">
                            <agProdChange>0.004521</agProdChange>
                        </period>
                        <period year="2025">
                            <agProdChange>0.002015</agProdChange>
                        </period>
                        <period year="2030">
                            <agProdChange>0.004251</agProdChange>
                        </period>
                        <period year="2035">
                            <agProdChange>0.003892</agProdChange>
                        </period>
                        <period year="2040">
                            <agProdChange>0.00332</agProdChange>
                        </period>
                        <period year="2045">
                            <agProdChange>0.004045</agProdChange>
                        </period>
                        <period year="2050">
                            <agProdChange>0.002383</agProdChange>
                        </period>
                        <period year="2055">
                            <agProdChange>0.003747</agProdChange>
                        </period>
                        <period year="2060">
                            <agProdChange>0.003094</agProdChange>
                        </period>
                        <period year="2065">
                            <agProdChange>0.004131</agProdChange>
                        </period>
                        <period year="2070">
                            <agProdChange>0.002636</agProdChange>
                        </period>
                        <period year="2075">
                            <agProdChange>0.003601</agProdChange>
                        </period>
                        <period year="2080">
                            <agProdChange>0.002786</agProdChange>
                        </period>
                        <period year="2085">
                            <agProdChange>0.000321</agProdChange>
                        </period>
                        <period year="2090">
                            <agProdChange>0.002103</agProdChange>
                        </period>
                        <period year="2095">
                            <agProdChange>0.001062</agProdChange>
                        </period>
                        <period year="2100">
                            <agProdChange>0.001378</agProdChange>
                        </period>
                    </AgProductionTechnology>
                    <AgProductionTechnology name="Root_Tuber_Caribbean_RFD_hi">
                        <period year="2015">
                            <agProdChange>0.002738</agProdChange>
                        </period>
                        <period year="2020">
                            <agProdChange>0.002216</agProdChange>
                        </period>
                        <period year="2025">
                            <agProdChange>0.003576</agProdChange>
                        </period>
                        <period year="2030">
                            <agProdChange>0.002681</agProdChange>
                        </period>
                        <period year="2035">
                            <agProdChange>0.002456</agProdChange>
                        </period>
                        <period year="2040">
                            <agProdChange>0.004386</agProdChange>
                        </period>
                        <period year="2045">
                            <agProdChange>0.006631</agProdChange>
                        </period>
                        <period year="2050">
                            <agProdChange>0.005918</agProdChange>
                        </period>
                        <period year="2055">
                            <agProdChange>0.0028</agProdChange>
                        </period>
                        <period year="2060">
                            <agProdChange>0.005988</agProdChange>
                        </period>
                        <period year="2065">
                            <agProdChange>0.006206</agProdChange>
                        </period>
                        <period year="2070">
                            <agProdChange>0.003907</agProdChange>
                        </period>
                        <period year="2075">
                            <agProdChange>0.001985</agProdChange>
                        </period>
                        <period year="2080">
                            <agProdChange>0.00186</agProdChange>
                        </period>
                        <period year="2085">
                            <agProdChange>0.003074</agProdChange>
                        </period>
                        <period year="2090">
                            <agProdChange>0.001898</agProdChange>
                        </period>
                        <period year="2095">
                            <agProdChange>-0.000642</agProdChange>
                        </period>
                        <period year="2100">
                            <agProdChange>0.003909</agProdChange>
                        </period>
                    </AgProductionTechnology>
                    <AgProductionTechnology name="Root_Tuber_Caribbean_RFD_lo">
                        <period year="2015">
                            <agProdChange>0.002738</agProdChange>
                        </period>
                        <period year="2020">
                            <agProdChange>0.002216</agProdChange>
                        </period>
                        <period year="2025">
                            <agProdChange>0.003576</agProdChange>
                        </period>
                        <period year="2030">
                            <agProdChange>0.002681</agProdChange>
                        </period>
                        <period year="2035">
                            <agProdChange>0.002456</agProdChange>
                        </period>
                        <period year="2040">
                            <agProdChange>0.004386</agProdChange>
                        </period>
                        <period year="2045">
                            <agProdChange>0.006631</agProdChange>
                        </period>
                        <period year="2050">
                            <agProdChange>0.005918</agProdChange>
                        </period>
                        <period year="2055">
                            <agProdChange>0.0028</agProdChange>
                        </period>
                        <period year="2060">
                            <agProdChange>0.005988</agProdChange>
                        </period>
                        <period year="2065">
                            <agProdChange>0.006206</agProdChange>
                        </period>
                        <period year="2070">
                            <agProdChange>0.003907</agProdChange>
                        </period>
                        <period year="2075">
                            <agProdChange>0.001985</agProdChange>
                        </period>
                        <period year="2080">
                            <agProdChange>0.00186</agProdChange>
                        </period>
                        <period year="2085">
                            <agProdChange>0.003074</agProdChange>
                        </period>
                        <period year="2090">
                            <agProdChange>0.001898</agProdChange>
                        </period>
                        <period year="2095">
                            <agProdChange>-0.000642</agProdChange>
                        </period>
                        <period year="2100">
                            <agProdChange>0.003909</agProdChange>
                        </period>
                    </AgProductionTechnology>
                </AgSupplySubsector>
                <AgSupplySubsector name="Root_Tuber_California">
                    <AgProductionTechnology name="Root_Tuber_California_IRR_hi">
                        <period year="2015">
                            <agProdChange>0.003271</agProdChange>
                        </period>
                        <period year="2020">
                            <agProdChange>0.002065</agProdChange>
                        </period>
                        <period year="2025">
                            <agProdChange>0.003756</agProdChange>
                        </period>
                        <period year="2030">
                            <agProdChange>0.003415</agProdChange>
                        </period>
                        <period year="2035">
                            <agProdChange>0.00209</agProdChange>
                        </period>
                        <period year="2040">
                            <agProdChange>0.004367</agProdChange>
                        </period>
                        <period year="2045">
                            <agProdChange>0.00179</agProdChange>
                        </period>
                        <period year="2050">
                            <agProdChange>0.005206</agProdChange>
                        </period>
                        <period year="2055">
                            <agProdChange>0.00259</agProdChange>
                        </period>
                        <period year="2060">
                            <agProdChange>0.001394</agProdChange>
                        </period>
                        <period year="2065">
                            <agProdChange>0.004934</agProdChange>
                        </period>
                        <period year="2070">
                            <agProdChange>0.003358</agProdChange>
                        </period>
                        <period year="2075">
                            <agProdChange>0.004247</agProdChange>
                        </period>
                        <period year="2080">
                            <agProdChange>0.000672</agProdChange>
                        </period>
                        <period year="2085">
                            <agProdChange>0.002865</agProdChange>
                        </period>
                        <period year="2090">
                            <agProdChange>0.002107</agProdChange>
                        </period>
                        <period year="2095">
                            <agProdChange>0.001723</agProdChange>
                        </period>
                        <period year="2100">
                            <agProdChange>0.000424</agProdChange>
                        </period>
                    </AgProductionTechnology>
                    <AgProductionTechnology name="Root_Tuber_California_IRR_lo">
                        <period year="2015">
                            <agProdChange>0.003271</agProdChange>
                        </period>
                        <period year="2020">
                            <agProdChange>0.002065</agProdChange>
                        </period>
                        <period year="2025">
                            <agProdChange>0.003756</agProdChange>
                        </period>
                        <period year="2030">
                            <agProdChange>0.003415</agProdChange>
                        </period>
                        <period year="2035">
                            <agProdChange>0.00209</agProdChange>
                        </period>
                        <period year="2040">
                            <agProdChange>0.004367</agProdChange>
                        </period>
                        <period year="2045">
                            <agProdChange>0.00179</agProdChange>
                        </period>
                        <period year="2050">
                            <agProdChange>0.005206</agProdChange>
                        </period>
                        <period year="2055">
                            <agProdChange>0.00259</agProdChange>
                        </period>
                        <period year="2060">
                            <agProdChange>0.001394</agProdChange>
                        </period>
                        <period year="2065">
                            <agProdChange>0.004934</agProdChange>
                        </period>
                        <period year="2070">
                            <agProdChange>0.003358</agProdChange>
                        </period>
                        <period year="2075">
                            <agProdChange>0.004247</agProdChange>
                        </period>
                        <period year="2080">
                            <agProdChange>0.000672</agProdChange>
                        </period>
                        <period year="2085">
                            <agProdChange>0.002865</agProdChange>
                        </period>
                        <period year="2090">
                            <agProdChange>0.002107</agProdChange>
                        </period>
                        <period year="2095">
                            <agProdChange>0.001723</agProdChange>
                        </period>
                        <period year="2100">
                            <agProdChange>0.000424</agProdChange>
                        </period>
                    </AgProductionTechnology>
                    <AgProductionTechnology name="Root_Tuber_California_RFD_hi">
                        <period year="2015">
                            <agProdChange>0.006307</agProdChange>
                        </period>
                        <period year="2020">
                            <agProdChange>-0.003203</agProdChange>
                        </period>
                        <period year="2025">
                            <agProdChange>0.008311</agProdChange>
                        </period>
                        <period year="2030">
                            <agProdChange>0.017274</agProdChange>
                        </period>
                        <period year="2035">
                            <agProdChange>0.01487</agProdChange>
                        </period>
                        <period year="2040">
                            <agProdChange>0.012728</agProdChange>
                        </period>
                        <period year="2045">
                            <agProdChange>0.009694</agProdChange>
                        </period>
                        <period year="2050">
                            <agProdChange>0.0022</agProdChange>
                        </period>
                        <period year="2055">
                            <agProdChange>0.002</agProdChange>
                        </period>
                        <period year="2060">
                            <agProdChange>0.002</agProdChange>
                        </period>
                        <period year="2065">
                            <agProdChange>0.002</agProdChange>
                        </period>
                        <period year="2070">
                            <agProdChange>0.0018</agProdChange>
                        </period>
                        <period year="2075">
                            <agProdChange>0.0017</agProdChange>
                        </period>
                        <period year="2080">
                            <agProdChange>0.0015</agProdChange>
                        </period>
                        <period year="2085">
                            <agProdChange>0.0013</agProdChange>
                        </period>
                        <period year="2090">
                            <agProdChange>0.0012</agProdChange>
                        </period>
                        <period year="2095">
                            <agProdChange>0.001</agProdChange>
                        </period>
                        <period year="2100">
                            <agProdChange>0.001</agProdChange>
                        </period>
                    </AgProductionTechnology>
                    <AgProductionTechnology name="Root_Tuber_California_RFD_lo">
                        <period year="2015">
                            <agProdChange>0.006307</agProdChange>
                        </period>
                        <period year="2020">
                            <agProdChange>-0.003203</agProdChange>
                        </period>
                        <period year="2025">
                            <agProdChange>0.008311</agProdChange>
                        </period>
                        <period year="2030">
                            <agProdChange>0.017274</agProdChange>
                        </period>
                        <period year="2035">
                            <agProdChange>0.01487</agProdChange>
                        </period>
                        <period year="2040">
                            <agProdChange>0.012728</agProdChange>
                        </period>
                        <period year="2045">
                            <agProdChange>0.009694</agProdChange>
                        </period>
                        <period year="2050">
                            <agProdChange>0.0022</agProdChange>
                        </period>
                        <period year="2055">
                            <agProdChange>0.002</agProdChange>
                        </period>
                        <period year="2060">
                            <agProdChange>0.002</agProdChange>
                        </period>
                        <period year="2065">
                            <agProdChange>0.002</agProdChange>
                        </period>
                        <period year="2070">
                            <agProdChange>0.0018</agProdChange>
                        </period>
                        <period year="2075">
                            <agProdChange>0.0017</agProdChange>
                        </period>
                        <period year="2080">
                            <agProdChange>0.0015</agProdChange>
                        </period>
                        <period year="2085">
                            <agProdChange>0.0013</agProdChange>
                        </period>
                        <period year="2090">
                            <agProdChange>0.0012</agProdChange>
                        </period>
                        <period year="2095">
                            <agProdChange>0.001</agProdChange>
                        </period>
                        <period year="2100">
                            <agProdChange>0.001</agProdChange>
                        </period>
                    </AgProductionTechnology>
                </AgSupplySubsector>
                <AgSupplySubsector name="Root_Tuber_MissppRN">
                    <AgProductionTechnology name="Root_Tuber_MissppRN_IRR_hi">
                        <period year="2015">
                            <agProdChange>0.003171</agProdChange>
                        </period>
                        <period year="2020">
                            <agProdChange>0.004606</agProdChange>
                        </period>
                        <period year="2025">
                            <agProdChange>0.003429</agProdChange>
                        </period>
                        <period year="2030">
                            <agProdChange>0.005234</agProdChange>
                        </period>
                        <period year="2035">
                            <agProdChange>0.00435</agProdChange>
                        </period>
                        <period year="2040">
                            <agProdChange>0.00373</agProdChange>
                        </period>
                        <period year="2045">
                            <agProdChange>0.004242</agProdChange>
                        </period>
                        <period year="2050">
                            <agProdChange>0.003119</agProdChange>
                        </period>
                        <period year="2055">
                            <agProdChange>0.005051</agProdChange>
                        </period>
                        <period year="2060">
                            <agProdChange>0.002676</agProdChange>
                        </period>
                        <period year="2065">
                            <agProdChange>0.004103</agProdChange>
                        </period>
                        <period year="2070">
                            <agProdChange>0.004001</agProdChange>
                        </period>
                        <period year="2075">
                            <agProdChange>0.002916</agProdChange>
                        </period>
                        <period year="2080">
                            <agProdChange>0.003368</agProdChange>
                        </period>
                        <period year="2085">
                            <agProdChange>0.001918</agProdChange>
                        </period>
                        <period year="2090">
                            <agProdChange>0.001923</agProdChange>
                        </period>
                        <period year="2095">
                            <agProdChange>0.001567</agProdChange>
                        </period>
                        <period year="2100">
                            <agProdChange>0.00034</agProdChange>
                        </period>
                    </AgProductionTechnology>
                    <AgProductionTechnology name="Root_Tuber_MissppRN_IRR_lo">
                        <period year="2015">
                            <agProdChange>0.003171</agProdChange>
                        </period>
                        <period year="2020">
                            <agProdChange>0.004606</agProdChange>
                        </period>
                        <period year="2025">
                            <agProdChange>0.003429</agProdChange>
                        </period>
                        <period year="2030">
                            <agProdChange>0.005234</agProdChange>
                        </period>
                        <period year="2035">
                            <agProdChange>0.00435</agProdChange>
                        </period>
                        <period year="2040">
                            <agProdChange>0.00373</agProdChange>
                        </period>
                        <period year="2045">
                            <agProdChange>0.004242</agProdChange>
                        </period>
                        <period year="2050">
                            <agProdChange>0.003119</agProdChange>
                        </period>
                        <period year="2055">
                            <agProdChange>0.005051</agProdChange>
                        </period>
                        <period year="2060">
                            <agProdChange>0.002676</agProdChange>
                        </period>
                        <period year="2065">
                            <agProdChange>0.004103</agProdChange>
                        </period>
                        <period year="2070">
                            <agProdChange>0.004001</agProdChange>
                        </period>
                        <period year="2075">
                            <agProdChange>0.002916</agProdChange>
                        </period>
                        <period year="2080">
                            <agProdChange>0.003368</agProdChange>
                        </period>
                        <period year="2085">
                            <agProdChange>0.001918</agProdChange>
                        </period>
                        <period year="2090">
                            <agProdChange>0.001923</agProdChange>
                        </period>
                        <period year="2095">
                            <agProdChange>0.001567</agProdChange>
                        </period>
                        <period year="2100">
                            <agProdChange>0.00034</agProdChange>
                        </period>
                    </AgProductionTechnology>
                    <AgProductionTechnology name="Root_Tuber_MissppRN_RFD_hi">
                        <period year="2015">
                            <agProdChange>0.011931</agProdChange>
                        </period>
                        <period year="2020">
                            <agProdChange>0.009021</agProdChange>
                        </period>
                        <period year="2025">
                            <agProdChange>0.00495</agProdChange>
                        </period>
                        <period year="2030">
                            <agProdChange>0.015164</agProdChange>
                        </period>
                        <period year="2035">
                            <agProdChange>0.008424</agProdChange>
                        </period>
                        <period year="2040">
                            <agProdChange>0.004773</agProdChange>
                        </period>
                        <period year="2045">
                            <agProdChange>0.00697</agProdChange>
                        </period>
                        <period year="2050">
                            <agProdChange>0.0078</agProdChange>
                        </period>
                        <period year="2055">
                            <agProdChange>0.002</agProdChange>
                        </period>
                        <period year="2060">
                            <agProdChange>0.002</agProdChange>
                        </period>
                        <period year="2065">
                            <agProdChange>0.002</agProdChange>
                        </period>
                        <period year="2070">
                            <agProdChange>0.0018</agProdChange>
                        </period>
                        <period year="2075">
                            <agProdChange>0.0017</agProdChange>
                        </period>
                        <period year="2080">
                            <agProdChange>0.0015</agProdChange>
                        </period>
                        <period year="2085">
                            <agProdChange>0.0013</agProdChange>
                        </period>
                        <period year="2090">
                            <agProdChange>0.0012</agProdChange>
                        </period>
                        <period year="2095">
                            <agProdChange>0.001</agProdChange>
                        </period>
                        <period year="2100">
                            <agProdChange>0.001</agProdChange>
                        </period>
                    </AgProductionTechnology>
                    <AgProductionTechnology name="Root_Tuber_MissppRN_RFD_lo">
                        <period year="2015">
                            <agProdChange>0.011931</agProdChange>
                        </period>
                        <period year="2020">
                            <agProdChange>0.009021</agProdChange>
                        </period>
                        <period year="2025">
                            <agProdChange>0.00495</agProdChange>
                        </period>
                        <period year="2030">
                            <agProdChange>0.015164</agProdChange>
                        </period>
                        <period year="2035">
                            <agProdChange>0.008424</agProdChange>
                        </period>
                        <period year="2040">
                            <agProdChange>0.004773</agProdChange>
                        </period>
                        <period year="2045">
                            <agProdChange>0.00697</agProdChange>
                        </period>
                        <period year="2050">
                            <agProdChange>0.0078</agProdChange>
                        </period>
                        <period year="2055">
                            <agProdChange>0.002</agProdChange>
                        </period>
                        <period year="2060">
                            <agProdChange>0.002</agProdChange>
                        </period>
                        <period year="2065">
                            <agProdChange>0.002</agProdChange>
                        </period>
                        <period year="2070">
                            <agProdChange>0.0018</agProdChange>
                        </period>
                        <period year="2075">
                            <agProdChange>0.0017</agProdChange>
                        </period>
                        <period year="2080">
                            <agProdChange>0.0015</agProdChange>
                        </period>
                        <period year="2085">
                            <agProdChange>0.0013</agProdChange>
                        </period>
                        <period year="2090">
                            <agProdChange>0.0012</agProdChange>
                        </period>
                        <period year="2095">
                            <agProdChange>0.001</agProdChange>
                        </period>
                        <period year="2100">
                            <agProdChange>0.001</agProdChange>
                        </period>
                    </AgProductionTechnology>
                </AgSupplySubsector>
                <AgSupplySubsector name="Root_Tuber_MissppRS">
                    <AgProductionTechnology name="Root_Tuber_MissppRS_IRR_hi">
                        <period year="2015">
                            <agProdChange>0.002309</agProdChange>
                        </period>
                        <period year="2020">
                            <agProdChange>0.005163</agProdChange>
                        </period>
                        <period year="2025">
                            <agProdChange>0.004739</agProdChange>
                        </period>
                        <period year="2030">
                            <agProdChange>0.005097</agProdChange>
                        </period>
                        <period year="2035">
                            <agProdChange>0.005607</agProdChange>
                        </period>
                        <period year="2040">
                            <agProdChange>0.004216</agProdChange>
                        </period>
                        <period year="2045">
                            <agProdChange>0.003988</agProdChange>
                        </period>
                        <period year="2050">
                            <agProdChange>0.005605</agProdChange>
                        </period>
                        <period year="2055">
                            <agProdChange>0.00381</agProdChange>
                        </period>
                        <period year="2060">
                            <agProdChange>0.003304</agProdChange>
                        </period>
                        <period year="2065">
                            <agProdChange>0.003647</agProdChange>
                        </period>
                        <period year="2070">
                            <agProdChange>0.00299</agProdChange>
                        </period>
                        <period year="2075">
                            <agProdChange>0.00603</agProdChange>
                        </period>
                        <period year="2080">
                            <agProdChange>0.001821</agProdChange>
                        </period>
                        <period year="2085">
                            <agProdChange>0.002935</agProdChange>
                        </period>
                        <period year="2090">
                            <agProdChange>0.002904</agProdChange>
                        </period>
                        <period year="2095">
                            <agProdChange>0.001635</agProdChange>
                        </period>
                        <period year="2100">
                            <agProdChange>0.00293</agProdChange>
                        </period>
                    </AgProductionTechnology>
                    <AgProductionTechnology name="Root_Tuber_MissppRS_IRR_lo">
                        <period year="2015">
                            <agProdChange>0.002309</agProdChange>
                        </period>
                        <period year="2020">
                            <agProdChange>0.005163</agProdChange>
                        </period>
                        <period year="2025">
                            <agProdChange>0.004739</agProdChange>
                        </period>
                        <period year="2030">
                            <agProdChange>0.005097</agProdChange>
                        </period>
                        <period year="2035">
                            <agProdChange>0.005607</agProdChange>
                        </period>
                        <period year="2040">
                            <agProdChange>0.004216</agProdChange>
                        </period>
                        <period year="2045">
                            <agProdChange>0.003988</agProdChange>
                        </period>
                        <period year="2050">
                            <agProdChange>0.005605</agProdChange>
                        </period>
                        <period year="2055">
                            <agProdChange>0.00381</agProdChange>
                        </period>
                        <period year="2060">
                            <agProdChange>0.003304</agProdChange>
                        </period>
                        <period year="2065">
                            <agProdChange>0.003647</agProdChange>
                        </period>
                        <period year="2070">
                            <agProdChange>0.00299</agProdChange>
                        </period>
                        <period year="2075">
                            <agProdChange>0.00603</agProdChange>
                        </period>
                        <period year="2080">
                            <agProdChange>0.001821</agProdChange>
                        </period>
                        <period year="2085">
                            <agProdChange>0.002935</agProdChange>
                        </period>
                        <period year="2090">
                            <agProdChange>0.002904</agProdChange>
                        </period>
                        <period year="2095">
                            <agProdChange>0.001635</agProdChange>
                        </period>
                        <period year="2100">
                            <agProdChange>0.00293</agProdChange>
                        </period>
                    </AgProductionTechnology>
                    <AgProductionTechnology name="Root_Tuber_MissppRS_RFD_hi">
                        <period year="2015">
                            <agProdChange>0.004488</agProdChange>
                        </period>
                        <period year="2020">
                            <agProdChange>0.012339</agProdChange>
                        </period>
                        <period year="2025">
                            <agProdChange>0.007156</agProdChange>
                        </period>
                        <period year="2030">
                            <agProdChange>0.014087</agProdChange>
                        </period>
                        <period year="2035">
                            <agProdChange>0.007816</agProdChange>
                        </period>
                        <period year="2040">
                            <agProdChange>0.00882</agProdChange>
                        </period>
                        <period year="2045">
                            <agProdChange>0.006638</agProdChange>
                        </period>
                        <period year="2050">
                            <agProdChange>0.010089</agProdChange>
                        </period>
                        <period year="2055">
                            <agProdChange>0.006861</agProdChange>
                        </period>
                        <period year="2060">
                            <agProdChange>0.004907</agProdChange>
                        </period>
                        <period year="2065">
                            <agProdChange>0.005742</agProdChange>
                        </period>
                        <period year="2070">
                            <agProdChange>0.004075</agProdChange>
                        </period>
                        <period year="2075">
                            <agProdChange>0.0017</agProdChange>
                        </period>
                        <period year="2080">
                            <agProdChange>0.0015</agProdChange>
                        </period>
                        <period year="2085">
                            <agProdChange>0.0013</agProdChange>
                        </period>
                        <period year="2090">
                            <agProdChange>0.0012</agProdChange>
                        </period>
                        <period year="2095">
                            <agProdChange>0.001</agProdChange>
                        </period>
                        <period year="2100">
                            <agProdChange>0.001</agProdChange>
                        </period>
                    </AgProductionTechnology>
                    <AgProductionTechnology name="Root_Tuber_MissppRS_RFD_lo">
                        <period year="2015">
                            <agProdChange>0.004488</agProdChange>
                        </period>
                        <period year="2020">
                            <agProdChange>0.012339</agProdChange>
                        </period>
                        <period year="2025">
                            <agProdChange>0.007156</agProdChange>
                        </period>
                        <period year="2030">
                            <agProdChange>0.014087</agProdChange>
                        </period>
                        <period year="2035">
                            <agProdChange>0.007816</agProdChange>
                        </period>
                        <period year="2040">
                            <agProdChange>0.00882</agProdChange>
                        </period>
                        <period year="2045">
                            <agProdChange>0.006638</agProdChange>
                        </period>
                        <period year="2050">
                            <agProdChange>0.010089</agProdChange>
                        </period>
                        <period year="2055">
                            <agProdChange>0.006861</agProdChange>
                        </period>
                        <period year="2060">
                            <agProdChange>0.004907</agProdChange>
                        </period>
                        <period year="2065">
                            <agProdChange>0.005742</agProdChange>
                        </period>
                        <period year="2070">
                            <agProdChange>0.004075</agProdChange>
                        </period>
                        <period year="2075">
                            <agProdChange>0.0017</agProdChange>
                        </period>
                        <period year="2080">
                            <agProdChange>0.0015</agProdChange>
                        </period>
                        <period year="2085">
                            <agProdChange>0.0013</agProdChange>
                        </period>
                        <period year="2090">
                            <agProdChange>0.0012</agProdChange>
                        </period>
                        <period year="2095">
                            <agProdChange>0.001</agProdChange>
                        </period>
                        <period year="2100">
                            <agProdChange>0.001</agProdChange>
                        </period>
                    </AgProductionTechnology>
                </AgSupplySubsector>
                <AgSupplySubsector name="Root_Tuber_UsaColoRN">
                    <AgProductionTechnology name="Root_Tuber_UsaColoRN_IRR_hi">
                        <period year="2015">
                            <agProdChange>0.006626</agProdChange>
                        </period>
                        <period year="2020">
                            <agProdChange>0.004055</agProdChange>
                        </period>
                        <period year="2025">
                            <agProdChange>0.003846</agProdChange>
                        </period>
                        <period year="2030">
                            <agProdChange>0.004075</agProdChange>
                        </period>
                        <period year="2035">
                            <agProdChange>0.00725</agProdChange>
                        </period>
                        <period year="2040">
                            <agProdChange>0.005458</agProdChange>
                        </period>
                        <period year="2045">
                            <agProdChange>0.005026</agProdChange>
                        </period>
                        <period year="2050">
                            <agProdChange>0.005626</agProdChange>
                        </period>
                        <period year="2055">
                            <agProdChange>0.005993</agProdChange>
                        </period>
                        <period year="2060">
                            <agProdChange>0.006136</agProdChange>
                        </period>
                        <period year="2065">
                            <agProdChange>0.005672</agProdChange>
                        </period>
                        <period year="2070">
                            <agProdChange>0.003476</agProdChange>
                        </period>
                        <period year="2075">
                            <agProdChange>0.0017</agProdChange>
                        </period>
                        <period year="2080">
                            <agProdChange>0.0015</agProdChange>
                        </period>
                        <period year="2085">
                            <agProdChange>0.0013</agProdChange>
                        </period>
                        <period year="2090">
                            <agProdChange>0.0012</agProdChange>
                        </period>
                        <period year="2095">
                            <agProdChange>0.001</agProdChange>
                        </period>
                        <period year="2100">
                            <agProdChange>0.001</agProdChange>
                        </period>
                    </AgProductionTechnology>
                    <AgProductionTechnology name="Root_Tuber_UsaColoRN_IRR_lo">
                        <period year="2015">
                            <agProdChange>0.006626</agProdChange>
                        </period>
                        <period year="2020">
                            <agProdChange>0.004055</agProdChange>
                        </period>
                        <period year="2025">
                            <agProdChange>0.003846</agProdChange>
                        </period>
                        <period year="2030">
                            <agProdChange>0.004075</agProdChange>
                        </period>
                        <period year="2035">
                            <agProdChange>0.00725</agProdChange>
                        </period>
                        <period year="2040">
                            <agProdChange>0.005458</agProdChange>
                        </period>
                        <period year="2045">
                            <agProdChange>0.005026</agProdChange>
                        </period>
                        <period year="2050">
                            <agProdChange>0.005626</agProdChange>
                        </period>
                        <period year="2055">
                            <agProdChange>0.005993</agProdChange>
                        </period>
                        <period year="2060">
                            <agProdChange>0.006136</agProdChange>
                        </period>
                        <period year="2065">
                            <agProdChange>0.005672</agProdChange>
                        </period>
                        <period year="2070">
                            <agProdChange>0.003476</agProdChange>
                        </period>
                        <period year="2075">
                            <agProdChange>0.0017</agProdChange>
                        </period>
                        <period year="2080">
                            <agProdChange>0.0015</agProdChange>
                        </period>
                        <period year="2085">
                            <agProdChange>0.0013</agProdChange>
                        </period>
                        <period year="2090">
                            <agProdChange>0.0012</agProdChange>
                        </period>
                        <period year="2095">
                            <agProdChange>0.001</agProdChange>
                        </period>
                        <period year="2100">
                            <agProdChange>0.001</agProdChange>
                        </period>
                    </AgProductionTechnology>
                    <AgProductionTechnology name="Root_Tuber_UsaColoRN_RFD_hi">
                        <period year="2015">
                            <agProdChange>0.010977</agProdChange>
                        </period>
                        <period year="2020">
                            <agProdChange>-0.002685</agProdChange>
                        </period>
                        <period year="2025">
                            <agProdChange>0.002812</agProdChange>
                        </period>
                        <period year="2030">
                            <agProdChange>0.017787</agProdChange>
                        </period>
                        <period year="2035">
                            <agProdChange>0.017537</agProdChange>
                        </period>
                        <period year="2040">
                            <agProdChange>0.006877</agProdChange>
                        </period>
                        <period year="2045">
                            <agProdChange>0.003516</agProdChange>
                        </period>
                        <period year="2050">
                            <agProdChange>0.0018</agProdChange>
                        </period>
                        <period year="2055">
                            <agProdChange>0.002</agProdChange>
                        </period>
                        <period year="2060">
                            <agProdChange>0.002</agProdChange>
                        </period>
                        <period year="2065">
                            <agProdChange>0.002</agProdChange>
                        </period>
                        <period year="2070">
                            <agProdChange>0.0018</agProdChange>
                        </period>
                        <period year="2075">
                            <agProdChange>0.0017</agProdChange>
                        </period>
                        <period year="2080">
                            <agProdChange>0.0015</agProdChange>
                        </period>
                        <period year="2085">
                            <agProdChange>0.0013</agProdChange>
                        </period>
                        <period year="2090">
                            <agProdChange>0.0012</agProdChange>
                        </period>
                        <period year="2095">
                            <agProdChange>0.001</agProdChange>
                        </period>
                        <period year="2100">
                            <agProdChange>0.001</agProdChange>
                        </period>
                    </AgProductionTechnology>
                    <AgProductionTechnology name="Root_Tuber_UsaColoRN_RFD_lo">
                        <period year="2015">
                            <agProdChange>0.010977</agProdChange>
                        </period>
                        <period year="2020">
                            <agProdChange>-0.002685</agProdChange>
                        </period>
                        <period year="2025">
                            <agProdChange>0.002812</agProdChange>
                        </period>
                        <period year="2030">
                            <agProdChange>0.017787</agProdChange>
                        </period>
                        <period year="2035">
                            <agProdChange>0.017537</agProdChange>
                        </period>
                        <period year="2040">
                            <agProdChange>0.006877</agProdChange>
                        </period>
                        <period year="2045">
                            <agProdChange>0.003516</agProdChange>
                        </period>
                        <period year="2050">
                            <agProdChange>0.0018</agProdChange>
                        </period>
                        <period year="2055">
                            <agProdChange>0.002</agProdChange>
                        </period>
                        <period year="2060">
                            <agProdChange>0.002</agProdChange>
                        </period>
                        <period year="2065">
                            <agProdChange>0.002</agProdChange>
                        </period>
                        <period year="2070">
                            <agProdChange>0.0018</agProdChange>
                        </period>
                        <period year="2075">
                            <agProdChange>0.0017</agProdChange>
                        </period>
                        <period year="2080">
                            <agProdChange>0.0015</agProdChange>
                        </period>
                        <period year="2085">
                            <agProdChange>0.0013</agProdChange>
                        </period>
                        <period year="2090">
                            <agProdChange>0.0012</agProdChange>
                        </period>
                        <period year="2095">
                            <agProdChange>0.001</agProdChange>
                        </period>
                        <period year="2100">
                            <agProdChange>0.001</agProdChange>
                        </period>
                    </AgProductionTechnology>
                </AgSupplySubsector>
                <AgSupplySubsector name="Root_Tuber_UsaColoRS">
                    <AgProductionTechnology name="Root_Tuber_UsaColoRS_IRR_hi">
                        <period year="2015">
                            <agProdChange>0.005504</agProdChange>
                        </period>
                        <period year="2020">
                            <agProdChange>-0.000105</agProdChange>
                        </period>
                        <period year="2025">
                            <agProdChange>0.004801</agProdChange>
                        </period>
                        <period year="2030">
                            <agProdChange>0.002419</agProdChange>
                        </period>
                        <period year="2035">
                            <agProdChange>-5.5e-05</agProdChange>
                        </period>
                        <period year="2040">
                            <agProdChange>0.003891</agProdChange>
                        </period>
                        <period year="2045">
                            <agProdChange>-0.000446</agProdChange>
                        </period>
                        <period year="2050">
                            <agProdChange>0.00426</agProdChange>
                        </period>
                        <period year="2055">
                            <agProdChange>0.002379</agProdChange>
                        </period>
                        <period year="2060">
                            <agProdChange>0.001702</agProdChange>
                        </period>
                        <period year="2065">
                            <agProdChange>0.00243</agProdChange>
                        </period>
                        <period year="2070">
                            <agProdChange>0.00196</agProdChange>
                        </period>
                        <period year="2075">
                            <agProdChange>0.003987</agProdChange>
                        </period>
                        <period year="2080">
                            <agProdChange>0.000218</agProdChange>
                        </period>
                        <period year="2085">
                            <agProdChange>0.000714</agProdChange>
                        </period>
                        <period year="2090">
                            <agProdChange>0.001013</agProdChange>
                        </period>
                        <period year="2095">
                            <agProdChange>0.001763</agProdChange>
                        </period>
                        <period year="2100">
                            <agProdChange>0.000262</agProdChange>
                        </period>
                    </AgProductionTechnology>
                    <AgProductionTechnology name="Root_Tuber_UsaColoRS_IRR_lo">
                        <period year="2015">
                            <agProdChange>0.005504</agProdChange>
                        </period>
                        <period year="2020">
                            <agProdChange>-0.000105</agProdChange>
                        </period>
                        <period year="2025">
                            <agProdChange>0.004801</agProdChange>
                        </period>
                        <period year="2030">
                            <agProdChange>0.002419</agProdChange>
                        </period>
                        <period year="2035">
                            <agProdChange>-5.5e-05</agProdChange>
                        </period>
                        <period year="2040">
                            <agProdChange>0.003891</agProdChange>
                        </period>
                        <period year="2045">
                            <agProdChange>-0.000446</agProdChange>
                        </period>
                        <period year="2050">
                            <agProdChange>0.00426</agProdChange>
                        </period>
                        <period year="2055">
                            <agProdChange>0.002379</agProdChange>
                        </period>
                        <period year="2060">
                            <agProdChange>0.001702</agProdChange>
                        </period>
                        <period year="2065">
                            <agProdChange>0.00243</agProdChange>
                        </period>
                        <period year="2070">
                            <agProdChange>0.00196</agProdChange>
                        </period>
                        <period year="2075">
                            <agProdChange>0.003987</agProdChange>
                        </period>
                        <period year="2080">
                            <agProdChange>0.000218</agProdChange>
                        </period>
                        <period year="2085">
                            <agProdChange>0.000714</agProdChange>
                        </period>
                        <period year="2090">
                            <agProdChange>0.001013</agProdChange>
                        </period>
                        <period year="2095">
                            <agProdChange>0.001763</agProdChange>
                        </period>
                        <period year="2100">
                            <agProdChange>0.000262</agProdChange>
                        </period>
                    </AgProductionTechnology>
                    <AgProductionTechnology name="Root_Tuber_UsaColoRS_RFD_hi">
                        <period year="2015">
                            <agProdChange>0.039487</agProdChange>
                        </period>
                        <period year="2020">
                            <agProdChange>-0.001342</agProdChange>
                        </period>
                        <period year="2025">
                            <agProdChange>0.000965</agProdChange>
                        </period>
                        <period year="2030">
                            <agProdChange>0.0018</agProdChange>
                        </period>
                        <period year="2035">
                            <agProdChange>0.0019</agProdChange>
                        </period>
                        <period year="2040">
                            <agProdChange>0.0019</agProdChange>
                        </period>
                        <period year="2045">
                            <agProdChange>0.0019</agProdChange>
                        </period>
                        <period year="2050">
                            <agProdChange>0.0018</agProdChange>
                        </period>
                        <period year="2055">
                            <agProdChange>0.002</agProdChange>
                        </period>
                        <period year="2060">
                            <agProdChange>0.002</agProdChange>
                        </period>
                        <period year="2065">
                            <agProdChange>0.002</agProdChange>
                        </period>
                        <period year="2070">
                            <agProdChange>0.0018</agProdChange>
                        </period>
                        <period year="2075">
                            <agProdChange>0.0017</agProdChange>
                        </period>
                        <period year="2080">
                            <agProdChange>0.0015</agProdChange>
                        </period>
                        <period year="2085">
                            <agProdChange>0.0013</agProdChange>
                        </period>
                        <period year="2090">
                            <agProdChange>0.0012</agProdChange>
                        </period>
                        <period year="2095">
                            <agProdChange>0.001</agProdChange>
                        </period>
                        <period year="2100">
                            <agProdChange>0.001</agProdChange>
                        </period>
                    </AgProductionTechnology>
                    <AgProductionTechnology name="Root_Tuber_UsaColoRS_RFD_lo">
                        <period year="2015">
                            <agProdChange>0.039487</agProdChange>
                        </period>
                        <period year="2020">
                            <agProdChange>-0.001342</agProdChange>
                        </period>
                        <period year="2025">
                            <agProdChange>0.000965</agProdChange>
                        </period>
                        <period year="2030">
                            <agProdChange>0.0018</agProdChange>
                        </period>
                        <period year="2035">
                            <agProdChange>0.0019</agProdChange>
                        </period>
                        <period year="2040">
                            <agProdChange>0.0019</agProdChange>
                        </period>
                        <period year="2045">
                            <agProdChange>0.0019</agProdChange>
                        </period>
                        <period year="2050">
                            <agProdChange>0.0018</agProdChange>
                        </period>
                        <period year="2055">
                            <agProdChange>0.002</agProdChange>
                        </period>
                        <period year="2060">
                            <agProdChange>0.002</agProdChange>
                        </period>
                        <period year="2065">
                            <agProdChange>0.002</agProdChange>
                        </period>
                        <period year="2070">
                            <agProdChange>0.0018</agProdChange>
                        </period>
                        <period year="2075">
                            <agProdChange>0.0017</agProdChange>
                        </period>
                        <period year="2080">
                            <agProdChange>0.0015</agProdChange>
                        </period>
                        <period year="2085">
                            <agProdChange>0.0013</agProdChange>
                        </period>
                        <period year="2090">
                            <agProdChange>0.0012</agProdChange>
                        </period>
                        <period year="2095">
                            <agProdChange>0.001</agProdChange>
                        </period>
                        <period year="2100">
                            <agProdChange>0.001</agProdChange>
                        </period>
                    </AgProductionTechnology>
                </AgSupplySubsector>
                <AgSupplySubsector name="Root_Tuber_GreatBasin">
                    <AgProductionTechnology name="Root_Tuber_GreatBasin_IRR_hi">
                        <period year="2015">
                            <agProdChange>0.00169</agProdChange>
                        </period>
                        <period year="2020">
                            <agProdChange>0.001704</agProdChange>
                        </period>
                        <period year="2025">
                            <agProdChange>0.003182</agProdChange>
                        </period>
                        <period year="2030">
                            <agProdChange>0.002439</agProdChange>
                        </period>
                        <period year="2035">
                            <agProdChange>0.001216</agProdChange>
                        </period>
                        <period year="2040">
                            <agProdChange>0.001633</agProdChange>
                        </period>
                        <period year="2045">
                            <agProdChange>0.001725</agProdChange>
                        </period>
                        <period year="2050">
                            <agProdChange>0.002729</agProdChange>
                        </period>
                        <period year="2055">
                            <agProdChange>0.001321</agProdChange>
                        </period>
                        <period year="2060">
                            <agProdChange>8.2e-05</agProdChange>
                        </period>
                        <period year="2065">
                            <agProdChange>0.004067</agProdChange>
                        </period>
                        <period year="2070">
                            <agProdChange>0.001298</agProdChange>
                        </period>
                        <period year="2075">
                            <agProdChange>0.002917</agProdChange>
                        </period>
                        <period year="2080">
                            <agProdChange>0.000853</agProdChange>
                        </period>
                        <period year="2085">
                            <agProdChange>0.000929</agProdChange>
                        </period>
                        <period year="2090">
                            <agProdChange>0.001789</agProdChange>
                        </period>
                        <period year="2095">
                            <agProdChange>-0.001068</agProdChange>
                        </period>
                        <period year="2100">
                            <agProdChange>0.001254</agProdChange>
                        </period>
                    </AgProductionTechnology>
                    <AgProductionTechnology name="Root_Tuber_GreatBasin_IRR_lo">
                        <period year="2015">
                            <agProdChange>0.00169</agProdChange>
                        </period>
                        <period year="2020">
                            <agProdChange>0.001704</agProdChange>
                        </period>
                        <period year="2025">
                            <agProdChange>0.003182</agProdChange>
                        </period>
                        <period year="2030">
                            <agProdChange>0.002439</agProdChange>
                        </period>
                        <period year="2035">
                            <agProdChange>0.001216</agProdChange>
                        </period>
                        <period year="2040">
                            <agProdChange>0.001633</agProdChange>
                        </period>
                        <period year="2045">
                            <agProdChange>0.001725</agProdChange>
                        </period>
                        <period year="2050">
                            <agProdChange>0.002729</agProdChange>
                        </period>
                        <period year="2055">
                            <agProdChange>0.001321</agProdChange>
                        </period>
                        <period year="2060">
                            <agProdChange>8.2e-05</agProdChange>
                        </period>
                        <period year="2065">
                            <agProdChange>0.004067</agProdChange>
                        </period>
                        <period year="2070">
                            <agProdChange>0.001298</agProdChange>
                        </period>
                        <period year="2075">
                            <agProdChange>0.002917</agProdChange>
                        </period>
                        <period year="2080">
                            <agProdChange>0.000853</agProdChange>
                        </period>
                        <period year="2085">
                            <agProdChange>0.000929</agProdChange>
                        </period>
                        <period year="2090">
                            <agProdChange>0.001789</agProdChange>
                        </period>
                        <period year="2095">
                            <agProdChange>-0.001068</agProdChange>
                        </period>
                        <period year="2100">
                            <agProdChange>0.001254</agProdChange>
                        </period>
                    </AgProductionTechnology>
                    <AgProductionTechnology name="Root_Tuber_GreatBasin_RFD_hi">
                        <period year="2015">
                            <agProdChange>0.007607</agProdChange>
                        </period>
                        <period year="2020">
                            <agProdChange>-0.006356</agProdChange>
                        </period>
                        <period year="2025">
                            <agProdChange>0.005608</agProdChange>
                        </period>
                        <period year="2030">
                            <agProdChange>0.00841</agProdChange>
                        </period>
                        <period year="2035">
                            <agProdChange>0.010845</agProdChange>
                        </period>
                        <period year="2040">
                            <agProdChange>0.004617</agProdChange>
                        </period>
                        <period year="2045">
                            <agProdChange>0.002025</agProdChange>
                        </period>
                        <period year="2050">
                            <agProdChange>0.013489</agProdChange>
                        </period>
                        <period year="2055">
                            <agProdChange>0.008395</agProdChange>
                        </period>
                        <period year="2060">
                            <agProdChange>0.000853</agProdChange>
                        </period>
                        <period year="2065">
                            <agProdChange>0.005969</agProdChange>
                        </period>
                        <period year="2070">
                            <agProdChange>-0.001035</agProdChange>
                        </period>
                        <period year="2075">
                            <agProdChange>0.008759</agProdChange>
                        </period>
                        <period year="2080">
                            <agProdChange>-0.001114</agProdChange>
                        </period>
                        <period year="2085">
                            <agProdChange>0.003071</agProdChange>
                        </period>
                        <period year="2090">
                            <agProdChange>0.005381</agProdChange>
                        </period>
                        <period year="2095">
                            <agProdChange>-0.001839</agProdChange>
                        </period>
                        <period year="2100">
                            <agProdChange>0.00468</agProdChange>
                        </period>
                    </AgProductionTechnology>
                    <AgProductionTechnology name="Root_Tuber_GreatBasin_RFD_lo">
                        <period year="2015">
                            <agProdChange>0.007607</agProdChange>
                        </period>
                        <period year="2020">
                            <agProdChange>-0.006356</agProdChange>
                        </period>
                        <period year="2025">
                            <agProdChange>0.005608</agProdChange>
                        </period>
                        <period year="2030">
                            <agProdChange>0.00841</agProdChange>
                        </period>
                        <period year="2035">
                            <agProdChange>0.010845</agProdChange>
                        </period>
                        <period year="2040">
                            <agProdChange>0.004617</agProdChange>
                        </period>
                        <period year="2045">
                            <agProdChange>0.002025</agProdChange>
                        </period>
                        <period year="2050">
                            <agProdChange>0.013489</agProdChange>
                        </period>
                        <period year="2055">
                            <agProdChange>0.008395</agProdChange>
                        </period>
                        <period year="2060">
                            <agProdChange>0.000853</agProdChange>
                        </period>
                        <period year="2065">
                            <agProdChange>0.005969</agProdChange>
                        </period>
                        <period year="2070">
                            <agProdChange>-0.001035</agProdChange>
                        </period>
                        <period year="2075">
                            <agProdChange>0.008759</agProdChange>
                        </period>
                        <period year="2080">
                            <agProdChange>-0.001114</agProdChange>
                        </period>
                        <period year="2085">
                            <agProdChange>0.003071</agProdChange>
                        </period>
                        <period year="2090">
                            <agProdChange>0.005381</agProdChange>
                        </period>
                        <period year="2095">
                            <agProdChange>-0.001839</agProdChange>
                        </period>
                        <period year="2100">
                            <agProdChange>0.00468</agProdChange>
                        </period>
                    </AgProductionTechnology>
                </AgSupplySubsector>
                <AgSupplySubsector name="Root_Tuber_MissouriR">
                    <AgProductionTechnology name="Root_Tuber_MissouriR_IRR_hi">
                        <period year="2015">
                            <agProdChange>0.007246</agProdChange>
                        </period>
                        <period year="2020">
                            <agProdChange>0.003572</agProdChange>
                        </period>
                        <period year="2025">
                            <agProdChange>0.003587</agProdChange>
                        </period>
                        <period year="2030">
                            <agProdChange>0.004492</agProdChange>
                        </period>
                        <period year="2035">
                            <agProdChange>0.004952</agProdChange>
                        </period>
                        <period year="2040">
                            <agProdChange>0.004561</agProdChange>
                        </period>
                        <period year="2045">
                            <agProdChange>0.003692</agProdChange>
                        </period>
                        <period year="2050">
                            <agProdChange>0.004871</agProdChange>
                        </period>
                        <period year="2055">
                            <agProdChange>0.0052</agProdChange>
                        </period>
                        <period year="2060">
                            <agProdChange>0.002379</agProdChange>
                        </period>
                        <period year="2065">
                            <agProdChange>0.003573</agProdChange>
                        </period>
                        <period year="2070">
                            <agProdChange>0.002403</agProdChange>
                        </period>
                        <period year="2075">
                            <agProdChange>0.003063</agProdChange>
                        </period>
                        <period year="2080">
                            <agProdChange>0.002472</agProdChange>
                        </period>
                        <period year="2085">
                            <agProdChange>0.001057</agProdChange>
                        </period>
                        <period year="2090">
                            <agProdChange>0.00271</agProdChange>
                        </period>
                        <period year="2095">
                            <agProdChange>0.002219</agProdChange>
                        </period>
                        <period year="2100">
                            <agProdChange>0.000587</agProdChange>
                        </period>
                    </AgProductionTechnology>
                    <AgProductionTechnology name="Root_Tuber_MissouriR_IRR_lo">
                        <period year="2015">
                            <agProdChange>0.007246</agProdChange>
                        </period>
                        <period year="2020">
                            <agProdChange>0.003572</agProdChange>
                        </period>
                        <period year="2025">
                            <agProdChange>0.003587</agProdChange>
                        </period>
                        <period year="2030">
                            <agProdChange>0.004492</agProdChange>
                        </period>
                        <period year="2035">
                            <agProdChange>0.004952</agProdChange>
                        </period>
                        <period year="2040">
                            <agProdChange>0.004561</agProdChange>
                        </period>
                        <period year="2045">
                            <agProdChange>0.003692</agProdChange>
                        </period>
                        <period year="2050">
                            <agProdChange>0.004871</agProdChange>
                        </period>
                        <period year="2055">
                            <agProdChange>0.0052</agProdChange>
                        </period>
                        <period year="2060">
                            <agProdChange>0.002379</agProdChange>
                        </period>
                        <period year="2065">
                            <agProdChange>0.003573</agProdChange>
                        </period>
                        <period year="2070">
                            <agProdChange>0.002403</agProdChange>
                        </period>
                        <period year="2075">
                            <agProdChange>0.003063</agProdChange>
                        </period>
                        <period year="2080">
                            <agProdChange>0.002472</agProdChange>
                        </period>
                        <period year="2085">
                            <agProdChange>0.001057</agProdChange>
                        </period>
                        <period year="2090">
                            <agProdChange>0.00271</agProdChange>
                        </period>
                        <period year="2095">
                            <agProdChange>0.002219</agProdChange>
                        </period>
                        <period year="2100">
                            <agProdChange>0.000587</agProdChange>
                        </period>
                    </AgProductionTechnology>
                    <AgProductionTechnology name="Root_Tuber_MissouriR_RFD_hi">
                        <period year="2015">
                            <agProdChange>0.013112</agProdChange>
                        </period>
                        <period year="2020">
                            <agProdChange>0.007872</agProdChange>
                        </period>
                        <period year="2025">
                            <agProdChange>0.006644</agProdChange>
                        </period>
                        <period year="2030">
                            <agProdChange>0.010796</agProdChange>
                        </period>
                        <period year="2035">
                            <agProdChange>0.010142</agProdChange>
                        </period>
                        <period year="2040">
                            <agProdChange>0.007481</agProdChange>
                        </period>
                        <period year="2045">
                            <agProdChange>0.006628</agProdChange>
                        </period>
                        <period year="2050">
                            <agProdChange>0.0019</agProdChange>
                        </period>
                        <period year="2055">
                            <agProdChange>0.002</agProdChange>
                        </period>
                        <period year="2060">
                            <agProdChange>0.002</agProdChange>
                        </period>
                        <period year="2065">
                            <agProdChange>0.002</agProdChange>
                        </period>
                        <period year="2070">
                            <agProdChange>0.0018</agProdChange>
                        </period>
                        <period year="2075">
                            <agProdChange>0.0017</agProdChange>
                        </period>
                        <period year="2080">
                            <agProdChange>0.0015</agProdChange>
                        </period>
                        <period year="2085">
                            <agProdChange>0.0013</agProdChange>
                        </period>
                        <period year="2090">
                            <agProdChange>0.0012</agProdChange>
                        </period>
                        <period year="2095">
                            <agProdChange>0.001</agProdChange>
                        </period>
                        <period year="2100">
                            <agProdChange>0.001</agProdChange>
                        </period>
                    </AgProductionTechnology>
                    <AgProductionTechnology name="Root_Tuber_MissouriR_RFD_lo">
                        <period year="2015">
                            <agProdChange>0.013112</agProdChange>
                        </period>
                        <period year="2020">
                            <agProdChange>0.007872</agProdChange>
                        </period>
                        <period year="2025">
                            <agProdChange>0.006644</agProdChange>
                        </period>
                        <period year="2030">
                            <agProdChange>0.010796</agProdChange>
                        </period>
                        <period year="2035">
                            <agProdChange>0.010142</agProdChange>
                        </period>
                        <period year="2040">
                            <agProdChange>0.007481</agProdChange>
                        </period>
                        <period year="2045">
                            <agProdChange>0.006628</agProdChange>
                        </period>
                        <period year="2050">
                            <agProdChange>0.0019</agProdChange>
                        </period>
                        <period year="2055">
                            <agProdChange>0.002</agProdChange>
                        </period>
                        <period year="2060">
                            <agProdChange>0.002</agProdChange>
                        </period>
                        <period year="2065">
                            <agProdChange>0.002</agProdChange>
                        </period>
                        <period year="2070">
                            <agProdChange>0.0018</agProdChange>
                        </period>
                        <period year="2075">
                            <agProdChange>0.0017</agProdChange>
                        </period>
                        <period year="2080">
                            <agProdChange>0.0015</agProdChange>
                        </period>
                        <period year="2085">
                            <agProdChange>0.0013</agProdChange>
                        </period>
                        <period year="2090">
                            <agProdChange>0.0012</agProdChange>
                        </period>
                        <period year="2095">
                            <agProdChange>0.001</agProdChange>
                        </period>
                        <period year="2100">
                            <agProdChange>0.001</agProdChange>
                        </period>
                    </AgProductionTechnology>
                </AgSupplySubsector>
                <AgSupplySubsector name="Root_Tuber_ArkWhtRedR">
                    <AgProductionTechnology name="Root_Tuber_ArkWhtRedR_IRR_hi">
                        <period year="2015">
                            <agProdChange>0.002333</agProdChange>
                        </period>
                        <period year="2020">
                            <agProdChange>0.003488</agProdChange>
                        </period>
                        <period year="2025">
                            <agProdChange>0.002922</agProdChange>
                        </period>
                        <period year="2030">
                            <agProdChange>0.002609</agProdChange>
                        </period>
                        <period year="2035">
                            <agProdChange>0.003402</agProdChange>
                        </period>
                        <period year="2040">
                            <agProdChange>0.003799</agProdChange>
                        </period>
                        <period year="2045">
                            <agProdChange>0.002301</agProdChange>
                        </period>
                        <period year="2050">
                            <agProdChange>0.003376</agProdChange>
                        </period>
                        <period year="2055">
                            <agProdChange>0.002846</agProdChange>
                        </period>
                        <period year="2060">
                            <agProdChange>0.000863</agProdChange>
                        </period>
                        <period year="2065">
                            <agProdChange>0.001898</agProdChange>
                        </period>
                        <period year="2070">
                            <agProdChange>-0.000404</agProdChange>
                        </period>
                        <period year="2075">
                            <agProdChange>0.003441</agProdChange>
                        </period>
                        <period year="2080">
                            <agProdChange>-0.001229</agProdChange>
                        </period>
                        <period year="2085">
                            <agProdChange>0.000413</agProdChange>
                        </period>
                        <period year="2090">
                            <agProdChange>0.001977</agProdChange>
                        </period>
                        <period year="2095">
                            <agProdChange>0.000363</agProdChange>
                        </period>
                        <period year="2100">
                            <agProdChange>0.001361</agProdChange>
                        </period>
                    </AgProductionTechnology>
                    <AgProductionTechnology name="Root_Tuber_ArkWhtRedR_IRR_lo">
                        <period year="2015">
                            <agProdChange>0.002333</agProdChange>
                        </period>
                        <period year="2020">
                            <agProdChange>0.003488</agProdChange>
                        </period>
                        <period year="2025">
                            <agProdChange>0.002922</agProdChange>
                        </period>
                        <period year="2030">
                            <agProdChange>0.002609</agProdChange>
                        </period>
                        <period year="2035">
                            <agProdChange>0.003402</agProdChange>
                        </period>
                        <period year="2040">
                            <agProdChange>0.003799</agProdChange>
                        </period>
                        <period year="2045">
                            <agProdChange>0.002301</agProdChange>
                        </period>
                        <period year="2050">
                            <agProdChange>0.003376</agProdChange>
                        </period>
                        <period year="2055">
                            <agProdChange>0.002846</agProdChange>
                        </period>
                        <period year="2060">
                            <agProdChange>0.000863</agProdChange>
                        </period>
                        <period year="2065">
                            <agProdChange>0.001898</agProdChange>
                        </period>
                        <period year="2070">
                            <agProdChange>-0.000404</agProdChange>
                        </period>
                        <period year="2075">
                            <agProdChange>0.003441</agProdChange>
                        </period>
                        <period year="2080">
                            <agProdChange>-0.001229</agProdChange>
                        </period>
                        <period year="2085">
                            <agProdChange>0.000413</agProdChange>
                        </period>
                        <period year="2090">
                            <agProdChange>0.001977</agProdChange>
                        </period>
                        <period year="2095">
                            <agProdChange>0.000363</agProdChange>
                        </period>
                        <period year="2100">
                            <agProdChange>0.001361</agProdChange>
                        </period>
                    </AgProductionTechnology>
                    <AgProductionTechnology name="Root_Tuber_ArkWhtRedR_RFD_hi">
                        <period year="2015">
                            <agProdChange>-0.00087</agProdChange>
                        </period>
                        <period year="2020">
                            <agProdChange>0.00432</agProdChange>
                        </period>
                        <period year="2025">
                            <agProdChange>0.006091</agProdChange>
                        </period>
                        <period year="2030">
                            <agProdChange>0.006274</agProdChange>
                        </period>
                        <period year="2035">
                            <agProdChange>0.005297</agProdChange>
                        </period>
                        <period year="2040">
                            <agProdChange>0.007556</agProdChange>
                        </period>
                        <period year="2045">
                            <agProdChange>0.002801</agProdChange>
                        </period>
                        <period year="2050">
                            <agProdChange>0.006012</agProdChange>
                        </period>
                        <period year="2055">
                            <agProdChange>0.003138</agProdChange>
                        </period>
                        <period year="2060">
                            <agProdChange>-0.001036</agProdChange>
                        </period>
                        <period year="2065">
                            <agProdChange>0.003851</agProdChange>
                        </period>
                        <period year="2070">
                            <agProdChange>-0.003793</agProdChange>
                        </period>
                        <period year="2075">
                            <agProdChange>0.007961</agProdChange>
                        </period>
                        <period year="2080">
                            <agProdChange>-0.001134</agProdChange>
                        </period>
                        <period year="2085">
                            <agProdChange>0.003837</agProdChange>
                        </period>
                        <period year="2090">
                            <agProdChange>0.004269</agProdChange>
                        </period>
                        <period year="2095">
                            <agProdChange>-0.002693</agProdChange>
                        </period>
                        <period year="2100">
                            <agProdChange>0.002989</agProdChange>
                        </period>
                    </AgProductionTechnology>
                    <AgProductionTechnology name="Root_Tuber_ArkWhtRedR_RFD_lo">
                        <period year="2015">
                            <agProdChange>-0.00087</agProdChange>
                        </period>
                        <period year="2020">
                            <agProdChange>0.00432</agProdChange>
                        </period>
                        <period year="2025">
                            <agProdChange>0.006091</agProdChange>
                        </period>
                        <period year="2030">
                            <agProdChange>0.006274</agProdChange>
                        </period>
                        <period year="2035">
                            <agProdChange>0.005297</agProdChange>
                        </period>
                        <period year="2040">
                            <agProdChange>0.007556</agProdChange>
                        </period>
                        <period year="2045">
                            <agProdChange>0.002801</agProdChange>
                        </period>
                        <period year="2050">
                            <agProdChange>0.006012</agProdChange>
                        </period>
                        <period year="2055">
                            <agProdChange>0.003138</agProdChange>
                        </period>
                        <period year="2060">
                            <agProdChange>-0.001036</agProdChange>
                        </period>
                        <period year="2065">
                            <agProdChange>0.003851</agProdChange>
                        </period>
                        <period year="2070">
                            <agProdChange>-0.003793</agProdChange>
                        </period>
                        <period year="2075">
                            <agProdChange>0.007961</agProdChange>
                        </period>
                        <period year="2080">
                            <agProdChange>-0.001134</agProdChange>
                        </period>
                        <period year="2085">
                            <agProdChange>0.003837</agProdChange>
                        </period>
                        <period year="2090">
                            <agProdChange>0.004269</agProdChange>
                        </period>
                        <period year="2095">
                            <agProdChange>-0.002693</agProdChange>
                        </period>
                        <period year="2100">
                            <agProdChange>0.002989</agProdChange>
                        </period>
                    </AgProductionTechnology>
                </AgSupplySubsector>
                <AgSupplySubsector name="Root_Tuber_TexasCst">
                    <AgProductionTechnology name="Root_Tuber_TexasCst_IRR_hi">
                        <period year="2015">
                            <agProdChange>0.003873</agProdChange>
                        </period>
                        <period year="2020">
                            <agProdChange>0.002377</agProdChange>
                        </period>
                        <period year="2025">
                            <agProdChange>0.00214</agProdChange>
                        </period>
                        <period year="2030">
                            <agProdChange>0.002948</agProdChange>
                        </period>
                        <period year="2035">
                            <agProdChange>0.003398</agProdChange>
                        </period>
                        <period year="2040">
                            <agProdChange>0.003644</agProdChange>
                        </period>
                        <period year="2045">
                            <agProdChange>0.00047</agProdChange>
                        </period>
                        <period year="2050">
                            <agProdChange>0.003928</agProdChange>
                        </period>
                        <period year="2055">
                            <agProdChange>0.002434</agProdChange>
                        </period>
                        <period year="2060">
                            <agProdChange>0.001911</agProdChange>
                        </period>
                        <period year="2065">
                            <agProdChange>0.002004</agProdChange>
                        </period>
                        <period year="2070">
                            <agProdChange>-0.000686</agProdChange>
                        </period>
                        <period year="2075">
                            <agProdChange>0.004098</agProdChange>
                        </period>
                        <period year="2080">
                            <agProdChange>0.000459</agProdChange>
                        </period>
                        <period year="2085">
                            <agProdChange>0.00122</agProdChange>
                        </period>
                        <period year="2090">
                            <agProdChange>0.002125</agProdChange>
                        </period>
                        <period year="2095">
                            <agProdChange>0.000664</agProdChange>
                        </period>
                        <period year="2100">
                            <agProdChange>0.001211</agProdChange>
                        </period>
                    </AgProductionTechnology>
                    <AgProductionTechnology name="Root_Tuber_TexasCst_IRR_lo">
                        <period year="2015">
                            <agProdChange>0.003873</agProdChange>
                        </period>
                        <period year="2020">
                            <agProdChange>0.002377</agProdChange>
                        </period>
                        <period year="2025">
                            <agProdChange>0.00214</agProdChange>
                        </period>
                        <period year="2030">
                            <agProdChange>0.002948</agProdChange>
                        </period>
                        <period year="2035">
                            <agProdChange>0.003398</agProdChange>
                        </period>
                        <period year="2040">
                            <agProdChange>0.003644</agProdChange>
                        </period>
                        <period year="2045">
                            <agProdChange>0.00047</agProdChange>
                        </period>
                        <period year="2050">
                            <agProdChange>0.003928</agProdChange>
                        </period>
                        <period year="2055">
                            <agProdChange>0.002434</agProdChange>
                        </period>
                        <period year="2060">
                            <agProdChange>0.001911</agProdChange>
                        </period>
                        <period year="2065">
                            <agProdChange>0.002004</agProdChange>
                        </period>
                        <period year="2070">
                            <agProdChange>-0.000686</agProdChange>
                        </period>
                        <period year="2075">
                            <agProdChange>0.004098</agProdChange>
                        </period>
                        <period year="2080">
                            <agProdChange>0.000459</agProdChange>
                        </period>
                        <period year="2085">
                            <agProdChange>0.00122</agProdChange>
                        </period>
                        <period year="2090">
                            <agProdChange>0.002125</agProdChange>
                        </period>
                        <period year="2095">
                            <agProdChange>0.000664</agProdChange>
                        </period>
                        <period year="2100">
                            <agProdChange>0.001211</agProdChange>
                        </period>
                    </AgProductionTechnology>
                    <AgProductionTechnology name="Root_Tuber_TexasCst_RFD_hi">
                        <period year="2015">
                            <agProdChange>-0.007747</agProdChange>
                        </period>
                        <period year="2020">
                            <agProdChange>0.002396</agProdChange>
                        </period>
                        <period year="2025">
                            <agProdChange>0.002295</agProdChange>
                        </period>
                        <period year="2030">
                            <agProdChange>0.01004</agProdChange>
                        </period>
                        <period year="2035">
                            <agProdChange>0.00762</agProdChange>
                        </period>
                        <period year="2040">
                            <agProdChange>0.00846</agProdChange>
                        </period>
                        <period year="2045">
                            <agProdChange>-0.005916</agProdChange>
                        </period>
                        <period year="2050">
                            <agProdChange>0.006649</agProdChange>
                        </period>
                        <period year="2055">
                            <agProdChange>0.004122</agProdChange>
                        </period>
                        <period year="2060">
                            <agProdChange>-0.007286</agProdChange>
                        </period>
                        <period year="2065">
                            <agProdChange>0.005397</agProdChange>
                        </period>
                        <period year="2070">
                            <agProdChange>-0.003444</agProdChange>
                        </period>
                        <period year="2075">
                            <agProdChange>0.018019</agProdChange>
                        </period>
                        <period year="2080">
                            <agProdChange>-0.001356</agProdChange>
                        </period>
                        <period year="2085">
                            <agProdChange>0.005588</agProdChange>
                        </period>
                        <period year="2090">
                            <agProdChange>0.009659</agProdChange>
                        </period>
                        <period year="2095">
                            <agProdChange>-0.002981</agProdChange>
                        </period>
                        <period year="2100">
                            <agProdChange>-0.000752</agProdChange>
                        </period>
                    </AgProductionTechnology>
                    <AgProductionTechnology name="Root_Tuber_TexasCst_RFD_lo">
                        <period year="2015">
                            <agProdChange>-0.007747</agProdChange>
                        </period>
                        <period year="2020">
                            <agProdChange>0.002396</agProdChange>
                        </period>
                        <period year="2025">
                            <agProdChange>0.002295</agProdChange>
                        </period>
                        <period year="2030">
                            <agProdChange>0.01004</agProdChange>
                        </period>
                        <period year="2035">
                            <agProdChange>0.00762</agProdChange>
                        </period>
                        <period year="2040">
                            <agProdChange>0.00846</agProdChange>
                        </period>
                        <period year="2045">
                            <agProdChange>-0.005916</agProdChange>
                        </period>
                        <period year="2050">
                            <agProdChange>0.006649</agProdChange>
                        </period>
                        <period year="2055">
                            <agProdChange>0.004122</agProdChange>
                        </period>
                        <period year="2060">
                            <agProdChange>-0.007286</agProdChange>
                        </period>
                        <period year="2065">
                            <agProdChange>0.005397</agProdChange>
                        </period>
                        <period year="2070">
                            <agProdChange>-0.003444</agProdChange>
                        </period>
                        <period year="2075">
                            <agProdChange>0.018019</agProdChange>
                        </period>
                        <period year="2080">
                            <agProdChange>-0.001356</agProdChange>
                        </period>
                        <period year="2085">
                            <agProdChange>0.005588</agProdChange>
                        </period>
                        <period year="2090">
                            <agProdChange>0.009659</agProdChange>
                        </period>
                        <period year="2095">
                            <agProdChange>-0.002981</agProdChange>
                        </period>
                        <period year="2100">
                            <agProdChange>-0.000752</agProdChange>
                        </period>
                    </AgProductionTechnology>
                </AgSupplySubsector>
                <AgSupplySubsector name="Root_Tuber_UsaCstSE">
                    <AgProductionTechnology name="Root_Tuber_UsaCstSE_IRR_hi">
                        <period year="2015">
                            <agProdChange>2.6e-05</agProdChange>
                        </period>
                        <period year="2020">
                            <agProdChange>0.0048</agProdChange>
                        </period>
                        <period year="2025">
                            <agProdChange>0.002503</agProdChange>
                        </period>
                        <period year="2030">
                            <agProdChange>0.004185</agProdChange>
                        </period>
                        <period year="2035">
                            <agProdChange>0.003852</agProdChange>
                        </period>
                        <period year="2040">
                            <agProdChange>0.003694</agProdChange>
                        </period>
                        <period year="2045">
                            <agProdChange>0.004794</agProdChange>
                        </period>
                        <period year="2050">
                            <agProdChange>0.003404</agProdChange>
                        </period>
                        <period year="2055">
                            <agProdChange>0.005382</agProdChange>
                        </period>
                        <period year="2060">
                            <agProdChange>0.004294</agProdChange>
                        </period>
                        <period year="2065">
                            <agProdChange>0.003379</agProdChange>
                        </period>
                        <period year="2070">
                            <agProdChange>0.004851</agProdChange>
                        </period>
                        <period year="2075">
                            <agProdChange>0.006115</agProdChange>
                        </period>
                        <period year="2080">
                            <agProdChange>0.002374</agProdChange>
                        </period>
                        <period year="2085">
                            <agProdChange>0.002329</agProdChange>
                        </period>
                        <period year="2090">
                            <agProdChange>0.002537</agProdChange>
                        </period>
                        <period year="2095">
                            <agProdChange>0.00225</agProdChange>
                        </period>
                        <period year="2100">
                            <agProdChange>0.001746</agProdChange>
                        </period>
                    </AgProductionTechnology>
                    <AgProductionTechnology name="Root_Tuber_UsaCstSE_IRR_lo">
                        <period year="2015">
                            <agProdChange>2.6e-05</agProdChange>
                        </period>
                        <period year="2020">
                            <agProdChange>0.0048</agProdChange>
                        </period>
                        <period year="2025">
                            <agProdChange>0.002503</agProdChange>
                        </period>
                        <period year="2030">
                            <agProdChange>0.004185</agProdChange>
                        </period>
                        <period year="2035">
                            <agProdChange>0.003852</agProdChange>
                        </period>
                        <period year="2040">
                            <agProdChange>0.003694</agProdChange>
                        </period>
                        <period year="2045">
                            <agProdChange>0.004794</agProdChange>
                        </period>
                        <period year="2050">
                            <agProdChange>0.003404</agProdChange>
                        </period>
                        <period year="2055">
                            <agProdChange>0.005382</agProdChange>
                        </period>
                        <period year="2060">
                            <agProdChange>0.004294</agProdChange>
                        </period>
                        <period year="2065">
                            <agProdChange>0.003379</agProdChange>
                        </period>
                        <period year="2070">
                            <agProdChange>0.004851</agProdChange>
                        </period>
                        <period year="2075">
                            <agProdChange>0.006115</agProdChange>
                        </period>
                        <period year="2080">
                            <agProdChange>0.002374</agProdChange>
                        </period>
                        <period year="2085">
                            <agProdChange>0.002329</agProdChange>
                        </period>
                        <period year="2090">
                            <agProdChange>0.002537</agProdChange>
                        </period>
                        <period year="2095">
                            <agProdChange>0.00225</agProdChange>
                        </period>
                        <period year="2100">
                            <agProdChange>0.001746</agProdChange>
                        </period>
                    </AgProductionTechnology>
                    <AgProductionTechnology name="Root_Tuber_UsaCstSE_RFD_hi">
                        <period year="2015">
                            <agProdChange>-0.001547</agProdChange>
                        </period>
                        <period year="2020">
                            <agProdChange>0.006242</agProdChange>
                        </period>
                        <period year="2025">
                            <agProdChange>0.005535</agProdChange>
                        </period>
                        <period year="2030">
                            <agProdChange>0.007994</agProdChange>
                        </period>
                        <period year="2035">
                            <agProdChange>0.006379</agProdChange>
                        </period>
                        <period year="2040">
                            <agProdChange>0.00604</agProdChange>
                        </period>
                        <period year="2045">
                            <agProdChange>0.006429</agProdChange>
                        </period>
                        <period year="2050">
                            <agProdChange>0.00882</agProdChange>
                        </period>
                        <period year="2055">
                            <agProdChange>0.006056</agProdChange>
                        </period>
                        <period year="2060">
                            <agProdChange>0.006772</agProdChange>
                        </period>
                        <period year="2065">
                            <agProdChange>0.003223</agProdChange>
                        </period>
                        <period year="2070">
                            <agProdChange>0.00411</agProdChange>
                        </period>
                        <period year="2075">
                            <agProdChange>0.009599</agProdChange>
                        </period>
                        <period year="2080">
                            <agProdChange>0.001463</agProdChange>
                        </period>
                        <period year="2085">
                            <agProdChange>0.006513</agProdChange>
                        </period>
                        <period year="2090">
                            <agProdChange>0.00282</agProdChange>
                        </period>
                        <period year="2095">
                            <agProdChange>0.003218</agProdChange>
                        </period>
                        <period year="2100">
                            <agProdChange>0.00458</agProdChange>
                        </period>
                    </AgProductionTechnology>
                    <AgProductionTechnology name="Root_Tuber_UsaCstSE_RFD_lo">
                        <period year="2015">
                            <agProdChange>-0.001547</agProdChange>
                        </period>
                        <period year="2020">
                            <agProdChange>0.006242</agProdChange>
                        </period>
                        <period year="2025">
                            <agProdChange>0.005535</agProdChange>
                        </period>
                        <period year="2030">
                            <agProdChange>0.007994</agProdChange>
                        </period>
                        <period year="2035">
                            <agProdChange>0.006379</agProdChange>
                        </period>
                        <period year="2040">
                            <agProdChange>0.00604</agProdChange>
                        </period>
                        <period year="2045">
                            <agProdChange>0.006429</agProdChange>
                        </period>
                        <period year="2050">
                            <agProdChange>0.00882</agProdChange>
                        </period>
                        <period year="2055">
                            <agProdChange>0.006056</agProdChange>
                        </period>
                        <period year="2060">
                            <agProdChange>0.006772</agProdChange>
                        </period>
                        <period year="2065">
                            <agProdChange>0.003223</agProdChange>
                        </period>
                        <period year="2070">
                            <agProdChange>0.00411</agProdChange>
                        </period>
                        <period year="2075">
                            <agProdChange>0.009599</agProdChange>
                        </period>
                        <period year="2080">
                            <agProdChange>0.001463</agProdChange>
                        </period>
                        <period year="2085">
                            <agProdChange>0.006513</agProdChange>
                        </period>
                        <period year="2090">
                            <agProdChange>0.00282</agProdChange>
                        </period>
                        <period year="2095">
                            <agProdChange>0.003218</agProdChange>
                        </period>
                        <period year="2100">
                            <agProdChange>0.00458</agProdChange>
                        </period>
                    </AgProductionTechnology>
                </AgSupplySubsector>
                <AgSupplySubsector name="Root_Tuber_GreatLakes">
                    <AgProductionTechnology name="Root_Tuber_GreatLakes_IRR_hi">
                        <period year="2015">
                            <agProdChange>0.002371</agProdChange>
                        </period>
                        <period year="2020">
                            <agProdChange>0.004567</agProdChange>
                        </period>
                        <period year="2025">
                            <agProdChange>0.003307</agProdChange>
                        </period>
                        <period year="2030">
                            <agProdChange>0.003768</agProdChange>
                        </period>
                        <period year="2035">
                            <agProdChange>0.004021</agProdChange>
                        </period>
                        <period year="2040">
                            <agProdChange>0.003576</agProdChange>
                        </period>
                        <period year="2045">
                            <agProdChange>0.004101</agProdChange>
                        </period>
                        <period year="2050">
                            <agProdChange>0.001875</agProdChange>
                        </period>
                        <period year="2055">
                            <agProdChange>0.003473</agProdChange>
                        </period>
                        <period year="2060">
                            <agProdChange>0.003239</agProdChange>
                        </period>
                        <period year="2065">
                            <agProdChange>0.003417</agProdChange>
                        </period>
                        <period year="2070">
                            <agProdChange>0.003416</agProdChange>
                        </period>
                        <period year="2075">
                            <agProdChange>0.002306</agProdChange>
                        </period>
                        <period year="2080">
                            <agProdChange>0.003981</agProdChange>
                        </period>
                        <period year="2085">
                            <agProdChange>0.000849</agProdChange>
                        </period>
                        <period year="2090">
                            <agProdChange>0.001533</agProdChange>
                        </period>
                        <period year="2095">
                            <agProdChange>0.001219</agProdChange>
                        </period>
                        <period year="2100">
                            <agProdChange>-4.4e-05</agProdChange>
                        </period>
                    </AgProductionTechnology>
                    <AgProductionTechnology name="Root_Tuber_GreatLakes_IRR_lo">
                        <period year="2015">
                            <agProdChange>0.002371</agProdChange>
                        </period>
                        <period year="2020">
                            <agProdChange>0.004567</agProdChange>
                        </period>
                        <period year="2025">
                            <agProdChange>0.003307</agProdChange>
                        </period>
                        <period year="2030">
                            <agProdChange>0.003768</agProdChange>
                        </period>
                        <period year="2035">
                            <agProdChange>0.004021</agProdChange>
                        </period>
                        <period year="2040">
                            <agProdChange>0.003576</agProdChange>
                        </period>
                        <period year="2045">
                            <agProdChange>0.004101</agProdChange>
                        </period>
                        <period year="2050">
                            <agProdChange>0.001875</agProdChange>
                        </period>
                        <period year="2055">
                            <agProdChange>0.003473</agProdChange>
                        </period>
                        <period year="2060">
                            <agProdChange>0.003239</agProdChange>
                        </period>
                        <period year="2065">
                            <agProdChange>0.003417</agProdChange>
                        </period>
                        <period year="2070">
                            <agProdChange>0.003416</agProdChange>
                        </period>
                        <period year="2075">
                            <agProdChange>0.002306</agProdChange>
                        </period>
                        <period year="2080">
                            <agProdChange>0.003981</agProdChange>
                        </period>
                        <period year="2085">
                            <agProdChange>0.000849</agProdChange>
                        </period>
                        <period year="2090">
                            <agProdChange>0.001533</agProdChange>
                        </period>
                        <period year="2095">
                            <agProdChange>0.001219</agProdChange>
                        </period>
                        <period year="2100">
                            <agProdChange>-4.4e-05</agProdChange>
                        </period>
                    </AgProductionTechnology>
                    <AgProductionTechnology name="Root_Tuber_GreatLakes_RFD_hi">
                        <period year="2015">
                            <agProdChange>0.005193</agProdChange>
                        </period>
                        <period year="2020">
                            <agProdChange>0.007079</agProdChange>
                        </period>
                        <period year="2025">
                            <agProdChange>0.003582</agProdChange>
                        </period>
                        <period year="2030">
                            <agProdChange>0.007207</agProdChange>
                        </period>
                        <period year="2035">
                            <agProdChange>0.006455</agProdChange>
                        </period>
                        <period year="2040">
                            <agProdChange>0.003681</agProdChange>
                        </period>
                        <period year="2045">
                            <agProdChange>0.007757</agProdChange>
                        </period>
                        <period year="2050">
                            <agProdChange>0.00429</agProdChange>
                        </period>
                        <period year="2055">
                            <agProdChange>0.007225</agProdChange>
                        </period>
                        <period year="2060">
                            <agProdChange>0.005926</agProdChange>
                        </period>
                        <period year="2065">
                            <agProdChange>0.00594</agProdChange>
                        </period>
                        <period year="2070">
                            <agProdChange>0.009069</agProdChange>
                        </period>
                        <period year="2075">
                            <agProdChange>0.004318</agProdChange>
                        </period>
                        <period year="2080">
                            <agProdChange>0.0015</agProdChange>
                        </period>
                        <period year="2085">
                            <agProdChange>0.0013</agProdChange>
                        </period>
                        <period year="2090">
                            <agProdChange>0.0012</agProdChange>
                        </period>
                        <period year="2095">
                            <agProdChange>0.001</agProdChange>
                        </period>
                        <period year="2100">
                            <agProdChange>0.001</agProdChange>
                        </period>
                    </AgProductionTechnology>
                    <AgProductionTechnology name="Root_Tuber_GreatLakes_RFD_lo">
                        <period year="2015">
                            <agProdChange>0.005193</agProdChange>
                        </period>
                        <period year="2020">
                            <agProdChange>0.007079</agProdChange>
                        </period>
                        <period year="2025">
                            <agProdChange>0.003582</agProdChange>
                        </period>
                        <period year="2030">
                            <agProdChange>0.007207</agProdChange>
                        </period>
                        <period year="2035">
                            <agProdChange>0.006455</agProdChange>
                        </period>
                        <period year="2040">
                            <agProdChange>0.003681</agProdChange>
                        </period>
                        <period year="2045">
                            <agProdChange>0.007757</agProdChange>
                        </period>
                        <period year="2050">
                            <agProdChange>0.00429</agProdChange>
                        </period>
                        <period year="2055">
                            <agProdChange>0.007225</agProdChange>
                        </period>
                        <period year="2060">
                            <agProdChange>0.005926</agProdChange>
                        </period>
                        <period year="2065">
                            <agProdChange>0.00594</agProdChange>
                        </period>
                        <period year="2070">
                            <agProdChange>0.009069</agProdChange>
                        </period>
                        <period year="2075">
                            <agProdChange>0.004318</agProdChange>
                        </period>
                        <period year="2080">
                            <agProdChange>0.0015</agProdChange>
                        </period>
                        <period year="2085">
                            <agProdChange>0.0013</agProdChange>
                        </period>
                        <period year="2090">
                            <agProdChange>0.0012</agProdChange>
                        </period>
                        <period year="2095">
                            <agProdChange>0.001</agProdChange>
                        </period>
                        <period year="2100">
                            <agProdChange>0.001</agProdChange>
                        </period>
                    </AgProductionTechnology>
                </AgSupplySubsector>
                <AgSupplySubsector name="Root_Tuber_OhioR">
                    <AgProductionTechnology name="Root_Tuber_OhioR_IRR_hi">
                        <period year="2015">
                            <agProdChange>-0.000354</agProdChange>
                        </period>
                        <period year="2020">
                            <agProdChange>0.0048</agProdChange>
                        </period>
                        <period year="2025">
                            <agProdChange>0.002479</agProdChange>
                        </period>
                        <period year="2030">
                            <agProdChange>0.00402</agProdChange>
                        </period>
                        <period year="2035">
                            <agProdChange>0.003399</agProdChange>
                        </period>
                        <period year="2040">
                            <agProdChange>0.00264</agProdChange>
                        </period>
                        <period year="2045">
                            <agProdChange>0.003978</agProdChange>
                        </period>
                        <period year="2050">
                            <agProdChange>0.001843</agProdChange>
                        </period>
                        <period year="2055">
                            <agProdChange>0.002973</agProdChange>
                        </period>
                        <period year="2060">
                            <agProdChange>0.002752</agProdChange>
                        </period>
                        <period year="2065">
                            <agProdChange>0.002246</agProdChange>
                        </period>
                        <period year="2070">
                            <agProdChange>0.00338</agProdChange>
                        </period>
                        <period year="2075">
                            <agProdChange>0.002845</agProdChange>
                        </period>
                        <period year="2080">
                            <agProdChange>0.001928</agProdChange>
                        </period>
                        <period year="2085">
                            <agProdChange>0.002088</agProdChange>
                        </period>
                        <period year="2090">
                            <agProdChange>0.000781</agProdChange>
                        </period>
                        <period year="2095">
                            <agProdChange>0.001471</agProdChange>
                        </period>
                        <period year="2100">
                            <agProdChange>0.000239</agProdChange>
                        </period>
                    </AgProductionTechnology>
                    <AgProductionTechnology name="Root_Tuber_OhioR_IRR_lo">
                        <period year="2015">
                            <agProdChange>-0.000354</agProdChange>
                        </period>
                        <period year="2020">
                            <agProdChange>0.0048</agProdChange>
                        </period>
                        <period year="2025">
                            <agProdChange>0.002479</agProdChange>
                        </period>
                        <period year="2030">
                            <agProdChange>0.00402</agProdChange>
                        </period>
                        <period year="2035">
                            <agProdChange>0.003399</agProdChange>
                        </period>
                        <period year="2040">
                            <agProdChange>0.00264</agProdChange>
                        </period>
                        <period year="2045">
                            <agProdChange>0.003978</agProdChange>
                        </period>
                        <period year="2050">
                            <agProdChange>0.001843</agProdChange>
                        </period>
                        <period year="2055">
                            <agProdChange>0.002973</agProdChange>
                        </period>
                        <period year="2060">
                            <agProdChange>0.002752</agProdChange>
                        </period>
                        <period year="2065">
                            <agProdChange>0.002246</agProdChange>
                        </period>
                        <period year="2070">
                            <agProdChange>0.00338</agProdChange>
                        </period>
                        <period year="2075">
                            <agProdChange>0.002845</agProdChange>
                        </period>
                        <period year="2080">
                            <agProdChange>0.001928</agProdChange>
                        </period>
                        <period year="2085">
                            <agProdChange>0.002088</agProdChange>
                        </period>
                        <period year="2090">
                            <agProdChange>0.000781</agProdChange>
                        </period>
                        <period year="2095">
                            <agProdChange>0.001471</agProdChange>
                        </period>
                        <period year="2100">
                            <agProdChange>0.000239</agProdChange>
                        </period>
                    </AgProductionTechnology>
                    <AgProductionTechnology name="Root_Tuber_OhioR_RFD_hi">
                        <period year="2015">
                            <agProdChange>-9.9e-05</agProdChange>
                        </period>
                        <period year="2020">
                            <agProdChange>0.009503</agProdChange>
                        </period>
                        <period year="2025">
                            <agProdChange>0.006989</agProdChange>
                        </period>
                        <period year="2030">
                            <agProdChange>0.011855</agProdChange>
                        </period>
                        <period year="2035">
                            <agProdChange>0.008225</agProdChange>
                        </period>
                        <period year="2040">
                            <agProdChange>0.005059</agProdChange>
                        </period>
                        <period year="2045">
                            <agProdChange>0.008032</agProdChange>
                        </period>
                        <period year="2050">
                            <agProdChange>0.006701</agProdChange>
                        </period>
                        <period year="2055">
                            <agProdChange>0.006228</agProdChange>
                        </period>
                        <period year="2060">
                            <agProdChange>0.004577</agProdChange>
                        </period>
                        <period year="2065">
                            <agProdChange>0.005891</agProdChange>
                        </period>
                        <period year="2070">
                            <agProdChange>0.0018</agProdChange>
                        </period>
                        <period year="2075">
                            <agProdChange>0.0017</agProdChange>
                        </period>
                        <period year="2080">
                            <agProdChange>0.0015</agProdChange>
                        </period>
                        <period year="2085">
                            <agProdChange>0.0013</agProdChange>
                        </period>
                        <period year="2090">
                            <agProdChange>0.0012</agProdChange>
                        </period>
                        <period year="2095">
                            <agProdChange>0.001</agProdChange>
                        </period>
                        <period year="2100">
                            <agProdChange>0.001</agProdChange>
                        </period>
                    </AgProductionTechnology>
                    <AgProductionTechnology name="Root_Tuber_OhioR_RFD_lo">
                        <period year="2015">
                            <agProdChange>-9.9e-05</agProdChange>
                        </period>
                        <period year="2020">
                            <agProdChange>0.009503</agProdChange>
                        </period>
                        <period year="2025">
                            <agProdChange>0.006989</agProdChange>
                        </period>
                        <period year="2030">
                            <agProdChange>0.011855</agProdChange>
                        </period>
                        <period year="2035">
                            <agProdChange>0.008225</agProdChange>
                        </period>
                        <period year="2040">
                            <agProdChange>0.005059</agProdChange>
                        </period>
                        <period year="2045">
                            <agProdChange>0.008032</agProdChange>
                        </period>
                        <period year="2050">
                            <agProdChange>0.006701</agProdChange>
                        </period>
                        <period year="2055">
                            <agProdChange>0.006228</agProdChange>
                        </period>
                        <period year="2060">
                            <agProdChange>0.004577</agProdChange>
                        </period>
                        <period year="2065">
                            <agProdChange>0.005891</agProdChange>
                        </period>
                        <period year="2070">
                            <agProdChange>0.0018</agProdChange>
                        </period>
                        <period year="2075">
                            <agProdChange>0.0017</agProdChange>
                        </period>
                        <period year="2080">
                            <agProdChange>0.0015</agProdChange>
                        </period>
                        <period year="2085">
                            <agProdChange>0.0013</agProdChange>
                        </period>
                        <period year="2090">
                            <agProdChange>0.0012</agProdChange>
                        </period>
                        <period year="2095">
                            <agProdChange>0.001</agProdChange>
                        </period>
                        <period year="2100">
                            <agProdChange>0.001</agProdChange>
                        </period>
                    </AgProductionTechnology>
                </AgSupplySubsector>
                <AgSupplySubsector name="Root_Tuber_UsaPacNW">
                    <AgProductionTechnology name="Root_Tuber_UsaPacNW_IRR_hi">
                        <period year="2015">
                            <agProdChange>7.5e-05</agProdChange>
                        </period>
                        <period year="2020">
                            <agProdChange>0.002347</agProdChange>
                        </period>
                        <period year="2025">
                            <agProdChange>0.00281</agProdChange>
                        </period>
                        <period year="2030">
                            <agProdChange>0.001994</agProdChange>
                        </period>
                        <period year="2035">
                            <agProdChange>0.000613</agProdChange>
                        </period>
                        <period year="2040">
                            <agProdChange>0.002462</agProdChange>
                        </period>
                        <period year="2045">
                            <agProdChange>0.001112</agProdChange>
                        </period>
                        <period year="2050">
                            <agProdChange>0.001861</agProdChange>
                        </period>
                        <period year="2055">
                            <agProdChange>0.00134</agProdChange>
                        </period>
                        <period year="2060">
                            <agProdChange>-0.000494</agProdChange>
                        </period>
                        <period year="2065">
                            <agProdChange>0.002689</agProdChange>
                        </period>
                        <period year="2070">
                            <agProdChange>-0.000185</agProdChange>
                        </period>
                        <period year="2075">
                            <agProdChange>0.002543</agProdChange>
                        </period>
                        <period year="2080">
                            <agProdChange>-9.6e-05</agProdChange>
                        </period>
                        <period year="2085">
                            <agProdChange>1.3e-05</agProdChange>
                        </period>
                        <period year="2090">
                            <agProdChange>0.001195</agProdChange>
                        </period>
                        <period year="2095">
                            <agProdChange>-0.00021</agProdChange>
                        </period>
                        <period year="2100">
                            <agProdChange>0.001351</agProdChange>
                        </period>
                    </AgProductionTechnology>
                    <AgProductionTechnology name="Root_Tuber_UsaPacNW_IRR_lo">
                        <period year="2015">
                            <agProdChange>7.5e-05</agProdChange>
                        </period>
                        <period year="2020">
                            <agProdChange>0.002347</agProdChange>
                        </period>
                        <period year="2025">
                            <agProdChange>0.00281</agProdChange>
                        </period>
                        <period year="2030">
                            <agProdChange>0.001994</agProdChange>
                        </period>
                        <period year="2035">
                            <agProdChange>0.000613</agProdChange>
                        </period>
                        <period year="2040">
                            <agProdChange>0.002462</agProdChange>
                        </period>
                        <period year="2045">
                            <agProdChange>0.001112</agProdChange>
                        </period>
                        <period year="2050">
                            <agProdChange>0.001861</agProdChange>
                        </period>
                        <period year="2055">
                            <agProdChange>0.00134</agProdChange>
                        </period>
                        <period year="2060">
                            <agProdChange>-0.000494</agProdChange>
                        </period>
                        <period year="2065">
                            <agProdChange>0.002689</agProdChange>
                        </period>
                        <period year="2070">
                            <agProdChange>-0.000185</agProdChange>
                        </period>
                        <period year="2075">
                            <agProdChange>0.002543</agProdChange>
                        </period>
                        <period year="2080">
                            <agProdChange>-9.6e-05</agProdChange>
                        </period>
                        <period year="2085">
                            <agProdChange>1.3e-05</agProdChange>
                        </period>
                        <period year="2090">
                            <agProdChange>0.001195</agProdChange>
                        </period>
                        <period year="2095">
                            <agProdChange>-0.00021</agProdChange>
                        </period>
                        <period year="2100">
                            <agProdChange>0.001351</agProdChange>
                        </period>
                    </AgProductionTechnology>
                    <AgProductionTechnology name="Root_Tuber_UsaPacNW_RFD_hi">
                        <period year="2015">
                            <agProdChange>0.000416</agProdChange>
                        </period>
                        <period year="2020">
                            <agProdChange>0.000137</agProdChange>
                        </period>
                        <period year="2025">
                            <agProdChange>0.005033</agProdChange>
                        </period>
                        <period year="2030">
                            <agProdChange>0.000839</agProdChange>
                        </period>
                        <period year="2035">
                            <agProdChange>-0.000451</agProdChange>
                        </period>
                        <period year="2040">
                            <agProdChange>0.003791</agProdChange>
                        </period>
                        <period year="2045">
                            <agProdChange>-0.001831</agProdChange>
                        </period>
                        <period year="2050">
                            <agProdChange>0.005434</agProdChange>
                        </period>
                        <period year="2055">
                            <agProdChange>0.002325</agProdChange>
                        </period>
                        <period year="2060">
                            <agProdChange>-0.000309</agProdChange>
                        </period>
                        <period year="2065">
                            <agProdChange>0.005618</agProdChange>
                        </period>
                        <period year="2070">
                            <agProdChange>-0.003769</agProdChange>
                        </period>
                        <period year="2075">
                            <agProdChange>0.003344</agProdChange>
                        </period>
                        <period year="2080">
                            <agProdChange>-0.000766</agProdChange>
                        </period>
                        <period year="2085">
                            <agProdChange>-0.002087</agProdChange>
                        </period>
                        <period year="2090">
                            <agProdChange>0.001976</agProdChange>
                        </period>
                        <period year="2095">
                            <agProdChange>-0.002173</agProdChange>
                        </period>
                        <period year="2100">
                            <agProdChange>0.002648</agProdChange>
                        </period>
                    </AgProductionTechnology>
                    <AgProductionTechnology name="Root_Tuber_UsaPacNW_RFD_lo">
                        <period year="2015">
                            <agProdChange>0.000416</agProdChange>
                        </period>
                        <period year="2020">
                            <agProdChange>0.000137</agProdChange>
                        </period>
                        <period year="2025">
                            <agProdChange>0.005033</agProdChange>
                        </period>
                        <period year="2030">
                            <agProdChange>0.000839</agProdChange>
                        </period>
                        <period year="2035">
                            <agProdChange>-0.000451</agProdChange>
                        </period>
                        <period year="2040">
                            <agProdChange>0.003791</agProdChange>
                        </period>
                        <period year="2045">
                            <agProdChange>-0.001831</agProdChange>
                        </period>
                        <period year="2050">
                            <agProdChange>0.005434</agProdChange>
                        </period>
                        <period year="2055">
                            <agProdChange>0.002325</agProdChange>
                        </period>
                        <period year="2060">
                            <agProdChange>-0.000309</agProdChange>
                        </period>
                        <period year="2065">
                            <agProdChange>0.005618</agProdChange>
                        </period>
                        <period year="2070">
                            <agProdChange>-0.003769</agProdChange>
                        </period>
                        <period year="2075">
                            <agProdChange>0.003344</agProdChange>
                        </period>
                        <period year="2080">
                            <agProdChange>-0.000766</agProdChange>
                        </period>
                        <period year="2085">
                            <agProdChange>-0.002087</agProdChange>
                        </period>
                        <period year="2090">
                            <agProdChange>0.001976</agProdChange>
                        </period>
                        <period year="2095">
                            <agProdChange>-0.002173</agProdChange>
                        </period>
                        <period year="2100">
                            <agProdChange>0.002648</agProdChange>
                        </period>
                    </AgProductionTechnology>
                </AgSupplySubsector>
                <AgSupplySubsector name="Root_Tuber_TennR">
                    <AgProductionTechnology name="Root_Tuber_TennR_IRR_hi">
                        <period year="2015">
                            <agProdChange>0.001849</agProdChange>
                        </period>
                        <period year="2020">
                            <agProdChange>0.003967</agProdChange>
                        </period>
                        <period year="2025">
                            <agProdChange>0.00254</agProdChange>
                        </period>
                        <period year="2030">
                            <agProdChange>0.004087</agProdChange>
                        </period>
                        <period year="2035">
                            <agProdChange>0.003784</agProdChange>
                        </period>
                        <period year="2040">
                            <agProdChange>0.004251</agProdChange>
                        </period>
                        <period year="2045">
                            <agProdChange>0.004257</agProdChange>
                        </period>
                        <period year="2050">
                            <agProdChange>0.004048</agProdChange>
                        </period>
                        <period year="2055">
                            <agProdChange>0.004531</agProdChange>
                        </period>
                        <period year="2060">
                            <agProdChange>0.003546</agProdChange>
                        </period>
                        <period year="2065">
                            <agProdChange>0.002942</agProdChange>
                        </period>
                        <period year="2070">
                            <agProdChange>0.002428</agProdChange>
                        </period>
                        <period year="2075">
                            <agProdChange>0.003763</agProdChange>
                        </period>
                        <period year="2080">
                            <agProdChange>0.001657</agProdChange>
                        </period>
                        <period year="2085">
                            <agProdChange>0.002807</agProdChange>
                        </period>
                        <period year="2090">
                            <agProdChange>0.002135</agProdChange>
                        </period>
                        <period year="2095">
                            <agProdChange>0.001681</agProdChange>
                        </period>
                        <period year="2100">
                            <agProdChange>0.002673</agProdChange>
                        </period>
                    </AgProductionTechnology>
                    <AgProductionTechnology name="Root_Tuber_TennR_IRR_lo">
                        <period year="2015">
                            <agProdChange>0.001849</agProdChange>
                        </period>
                        <period year="2020">
                            <agProdChange>0.003967</agProdChange>
                        </period>
                        <period year="2025">
                            <agProdChange>0.00254</agProdChange>
                        </period>
                        <period year="2030">
                            <agProdChange>0.004087</agProdChange>
                        </period>
                        <period year="2035">
                            <agProdChange>0.003784</agProdChange>
                        </period>
                        <period year="2040">
                            <agProdChange>0.004251</agProdChange>
                        </period>
                        <period year="2045">
                            <agProdChange>0.004257</agProdChange>
                        </period>
                        <period year="2050">
                            <agProdChange>0.004048</agProdChange>
                        </period>
                        <period year="2055">
                            <agProdChange>0.004531</agProdChange>
                        </period>
                        <period year="2060">
                            <agProdChange>0.003546</agProdChange>
                        </period>
                        <period year="2065">
                            <agProdChange>0.002942</agProdChange>
                        </period>
                        <period year="2070">
                            <agProdChange>0.002428</agProdChange>
                        </period>
                        <period year="2075">
                            <agProdChange>0.003763</agProdChange>
                        </period>
                        <period year="2080">
                            <agProdChange>0.001657</agProdChange>
                        </period>
                        <period year="2085">
                            <agProdChange>0.002807</agProdChange>
                        </period>
                        <period year="2090">
                            <agProdChange>0.002135</agProdChange>
                        </period>
                        <period year="2095">
                            <agProdChange>0.001681</agProdChange>
                        </period>
                        <period year="2100">
                            <agProdChange>0.002673</agProdChange>
                        </period>
                    </AgProductionTechnology>
                    <AgProductionTechnology name="Root_Tuber_TennR_RFD_hi">
                        <period year="2015">
                            <agProdChange>-0.002845</agProdChange>
                        </period>
                        <period year="2020">
                            <agProdChange>0.009376</agProdChange>
                        </period>
                        <period year="2025">
                            <agProdChange>0.006665</agProdChange>
                        </period>
                        <period year="2030">
                            <agProdChange>0.0124</agProdChange>
                        </period>
                        <period year="2035">
                            <agProdChange>0.007879</agProdChange>
                        </period>
                        <period year="2040">
                            <agProdChange>0.007133</agProdChange>
                        </period>
                        <period year="2045">
                            <agProdChange>0.00557</agProdChange>
                        </period>
                        <period year="2050">
                            <agProdChange>0.008267</agProdChange>
                        </period>
                        <period year="2055">
                            <agProdChange>0.00586</agProdChange>
                        </period>
                        <period year="2060">
                            <agProdChange>0.005047</agProdChange>
                        </period>
                        <period year="2065">
                            <agProdChange>0.003124</agProdChange>
                        </period>
                        <period year="2070">
                            <agProdChange>0.00362</agProdChange>
                        </period>
                        <period year="2075">
                            <agProdChange>0.008147</agProdChange>
                        </period>
                        <period year="2080">
                            <agProdChange>8.9e-05</agProdChange>
                        </period>
                        <period year="2085">
                            <agProdChange>0.00589</agProdChange>
                        </period>
                        <period year="2090">
                            <agProdChange>0.0012</agProdChange>
                        </period>
                        <period year="2095">
                            <agProdChange>0.001</agProdChange>
                        </period>
                        <period year="2100">
                            <agProdChange>0.001</agProdChange>
                        </period>
                    </AgProductionTechnology>
                    <AgProductionTechnology name="Root_Tuber_TennR_RFD_lo">
                        <period year="2015">
                            <agProdChange>-0.002845</agProdChange>
                        </period>
                        <period year="2020">
                            <agProdChange>0.009376</agProdChange>
                        </period>
                        <period year="2025">
                            <agProdChange>0.006665</agProdChange>
                        </period>
                        <period year="2030">
                            <agProdChange>0.0124</agProdChange>
                        </period>
                        <period year="2035">
                            <agProdChange>0.007879</agProdChange>
                        </period>
                        <period year="2040">
                            <agProdChange>0.007133</agProdChange>
                        </period>
                        <period year="2045">
                            <agProdChange>0.00557</agProdChange>
                        </period>
                        <period year="2050">
                            <agProdChange>0.008267</agProdChange>
                        </period>
                        <period year="2055">
                            <agProdChange>0.00586</agProdChange>
                        </period>
                        <period year="2060">
                            <agProdChange>0.005047</agProdChange>
                        </period>
                        <period year="2065">
                            <agProdChange>0.003124</agProdChange>
                        </period>
                        <period year="2070">
                            <agProdChange>0.00362</agProdChange>
                        </period>
                        <period year="2075">
                            <agProdChange>0.008147</agProdChange>
                        </period>
                        <period year="2080">
                            <agProdChange>8.9e-05</agProdChange>
                        </period>
                        <period year="2085">
                            <agProdChange>0.00589</agProdChange>
                        </period>
                        <period year="2090">
                            <agProdChange>0.0012</agProdChange>
                        </period>
                        <period year="2095">
                            <agProdChange>0.001</agProdChange>
                        </period>
                        <period year="2100">
                            <agProdChange>0.001</agProdChange>
                        </period>
                    </AgProductionTechnology>
                </AgSupplySubsector>
                <AgSupplySubsector name="Root_Tuber_RioGrande">
                    <AgProductionTechnology name="Root_Tuber_RioGrande_IRR_hi">
                        <period year="2015">
                            <agProdChange>0.004536</agProdChange>
                        </period>
                        <period year="2020">
                            <agProdChange>0.001591</agProdChange>
                        </period>
                        <period year="2025">
                            <agProdChange>0.004173</agProdChange>
                        </period>
                        <period year="2030">
                            <agProdChange>0.002911</agProdChange>
                        </period>
                        <period year="2035">
                            <agProdChange>0.004559</agProdChange>
                        </period>
                        <period year="2040">
                            <agProdChange>0.005053</agProdChange>
                        </period>
                        <period year="2045">
                            <agProdChange>0.002736</agProdChange>
                        </period>
                        <period year="2050">
                            <agProdChange>0.004712</agProdChange>
                        </period>
                        <period year="2055">
                            <agProdChange>0.003074</agProdChange>
                        </period>
                        <period year="2060">
                            <agProdChange>0.003606</agProdChange>
                        </period>
                        <period year="2065">
                            <agProdChange>0.001773</agProdChange>
                        </period>
                        <period year="2070">
                            <agProdChange>0.00159</agProdChange>
                        </period>
                        <period year="2075">
                            <agProdChange>0.002774</agProdChange>
                        </period>
                        <period year="2080">
                            <agProdChange>0.002321</agProdChange>
                        </period>
                        <period year="2085">
                            <agProdChange>0.002382</agProdChange>
                        </period>
                        <period year="2090">
                            <agProdChange>0.001392</agProdChange>
                        </period>
                        <period year="2095">
                            <agProdChange>0.001508</agProdChange>
                        </period>
                        <period year="2100">
                            <agProdChange>0.002526</agProdChange>
                        </period>
                    </AgProductionTechnology>
                    <AgProductionTechnology name="Root_Tuber_RioGrande_IRR_lo">
                        <period year="2015">
                            <agProdChange>0.004536</agProdChange>
                        </period>
                        <period year="2020">
                            <agProdChange>0.001591</agProdChange>
                        </period>
                        <period year="2025">
                            <agProdChange>0.004173</agProdChange>
                        </period>
                        <period year="2030">
                            <agProdChange>0.002911</agProdChange>
                        </period>
                        <period year="2035">
                            <agProdChange>0.004559</agProdChange>
                        </period>
                        <period year="2040">
                            <agProdChange>0.005053</agProdChange>
                        </period>
                        <period year="2045">
                            <agProdChange>0.002736</agProdChange>
                        </period>
                        <period year="2050">
                            <agProdChange>0.004712</agProdChange>
                        </period>
                        <period year="2055">
                            <agProdChange>0.003074</agProdChange>
                        </period>
                        <period year="2060">
                            <agProdChange>0.003606</agProdChange>
                        </period>
                        <period year="2065">
                            <agProdChange>0.001773</agProdChange>
                        </period>
                        <period year="2070">
                            <agProdChange>0.00159</agProdChange>
                        </period>
                        <period year="2075">
                            <agProdChange>0.002774</agProdChange>
                        </period>
                        <period year="2080">
                            <agProdChange>0.002321</agProdChange>
                        </period>
                        <period year="2085">
                            <agProdChange>0.002382</agProdChange>
                        </period>
                        <period year="2090">
                            <agProdChange>0.001392</agProdChange>
                        </period>
                        <period year="2095">
                            <agProdChange>0.001508</agProdChange>
                        </period>
                        <period year="2100">
                            <agProdChange>0.002526</agProdChange>
                        </period>
                    </AgProductionTechnology>
                    <AgProductionTechnology name="Root_Tuber_RioGrande_RFD_hi">
                        <period year="2015">
                            <agProdChange>-0.006708</agProdChange>
                        </period>
                        <period year="2020">
                            <agProdChange>-0.005109</agProdChange>
                        </period>
                        <period year="2025">
                            <agProdChange>0.004</agProdChange>
                        </period>
                        <period year="2030">
                            <agProdChange>0.012731</agProdChange>
                        </period>
                        <period year="2035">
                            <agProdChange>0.010647</agProdChange>
                        </period>
                        <period year="2040">
                            <agProdChange>0.015026</agProdChange>
                        </period>
                        <period year="2045">
                            <agProdChange>0.000371</agProdChange>
                        </period>
                        <period year="2050">
                            <agProdChange>0.013522</agProdChange>
                        </period>
                        <period year="2055">
                            <agProdChange>0.009192</agProdChange>
                        </period>
                        <period year="2060">
                            <agProdChange>-0.000362</agProdChange>
                        </period>
                        <period year="2065">
                            <agProdChange>0.004756</agProdChange>
                        </period>
                        <period year="2070">
                            <agProdChange>0.002462</agProdChange>
                        </period>
                        <period year="2075">
                            <agProdChange>0.0087</agProdChange>
                        </period>
                        <period year="2080">
                            <agProdChange>0.006239</agProdChange>
                        </period>
                        <period year="2085">
                            <agProdChange>-0.000857</agProdChange>
                        </period>
                        <period year="2090">
                            <agProdChange>0.007009</agProdChange>
                        </period>
                        <period year="2095">
                            <agProdChange>-0.001288</agProdChange>
                        </period>
                        <period year="2100">
                            <agProdChange>-0.000107</agProdChange>
                        </period>
                    </AgProductionTechnology>
                    <AgProductionTechnology name="Root_Tuber_RioGrande_RFD_lo">
                        <period year="2015">
                            <agProdChange>-0.006708</agProdChange>
                        </period>
                        <period year="2020">
                            <agProdChange>-0.005109</agProdChange>
                        </period>
                        <period year="2025">
                            <agProdChange>0.004</agProdChange>
                        </period>
                        <period year="2030">
                            <agProdChange>0.012731</agProdChange>
                        </period>
                        <period year="2035">
                            <agProdChange>0.010647</agProdChange>
                        </period>
                        <period year="2040">
                            <agProdChange>0.015026</agProdChange>
                        </period>
                        <period year="2045">
                            <agProdChange>0.000371</agProdChange>
                        </period>
                        <period year="2050">
                            <agProdChange>0.013522</agProdChange>
                        </period>
                        <period year="2055">
                            <agProdChange>0.009192</agProdChange>
                        </period>
                        <period year="2060">
                            <agProdChange>-0.000362</agProdChange>
                        </period>
                        <period year="2065">
                            <agProdChange>0.004756</agProdChange>
                        </period>
                        <period year="2070">
                            <agProdChange>0.002462</agProdChange>
                        </period>
                        <period year="2075">
                            <agProdChange>0.0087</agProdChange>
                        </period>
                        <period year="2080">
                            <agProdChange>0.006239</agProdChange>
                        </period>
                        <period year="2085">
                            <agProdChange>-0.000857</agProdChange>
                        </period>
                        <period year="2090">
                            <agProdChange>0.007009</agProdChange>
                        </period>
                        <period year="2095">
                            <agProdChange>-0.001288</agProdChange>
                        </period>
                        <period year="2100">
                            <agProdChange>-0.000107</agProdChange>
                        </period>
                    </AgProductionTechnology>
                </AgSupplySubsector>
                <AgSupplySubsector name="Root_Tuber_UsaCstNE">
                    <AgProductionTechnology name="Root_Tuber_UsaCstNE_IRR_hi">
                        <period year="2015">
                            <agProdChange>9.5e-05</agProdChange>
                        </period>
                        <period year="2020">
                            <agProdChange>0.002358</agProdChange>
                        </period>
                        <period year="2025">
                            <agProdChange>0.002607</agProdChange>
                        </period>
                        <period year="2030">
                            <agProdChange>0.003784</agProdChange>
                        </period>
                        <period year="2035">
                            <agProdChange>0.00405</agProdChange>
                        </period>
                        <period year="2040">
                            <agProdChange>0.003649</agProdChange>
                        </period>
                        <period year="2045">
                            <agProdChange>0.005835</agProdChange>
                        </period>
                        <period year="2050">
                            <agProdChange>0.004679</agProdChange>
                        </period>
                        <period year="2055">
                            <agProdChange>0.006059</agProdChange>
                        </period>
                        <period year="2060">
                            <agProdChange>0.005192</agProdChange>
                        </period>
                        <period year="2065">
                            <agProdChange>0.003194</agProdChange>
                        </period>
                        <period year="2070">
                            <agProdChange>0.002595</agProdChange>
                        </period>
                        <period year="2075">
                            <agProdChange>0.003528</agProdChange>
                        </period>
                        <period year="2080">
                            <agProdChange>0.002462</agProdChange>
                        </period>
                        <period year="2085">
                            <agProdChange>0.000555</agProdChange>
                        </period>
                        <period year="2090">
                            <agProdChange>0.000404</agProdChange>
                        </period>
                        <period year="2095">
                            <agProdChange>0.000927</agProdChange>
                        </period>
                        <period year="2100">
                            <agProdChange>0.00157</agProdChange>
                        </period>
                    </AgProductionTechnology>
                    <AgProductionTechnology name="Root_Tuber_UsaCstNE_IRR_lo">
                        <period year="2015">
                            <agProdChange>9.5e-05</agProdChange>
                        </period>
                        <period year="2020">
                            <agProdChange>0.002358</agProdChange>
                        </period>
                        <period year="2025">
                            <agProdChange>0.002607</agProdChange>
                        </period>
                        <period year="2030">
                            <agProdChange>0.003784</agProdChange>
                        </period>
                        <period year="2035">
                            <agProdChange>0.00405</agProdChange>
                        </period>
                        <period year="2040">
                            <agProdChange>0.003649</agProdChange>
                        </period>
                        <period year="2045">
                            <agProdChange>0.005835</agProdChange>
                        </period>
                        <period year="2050">
                            <agProdChange>0.004679</agProdChange>
                        </period>
                        <period year="2055">
                            <agProdChange>0.006059</agProdChange>
                        </period>
                        <period year="2060">
                            <agProdChange>0.005192</agProdChange>
                        </period>
                        <period year="2065">
                            <agProdChange>0.003194</agProdChange>
                        </period>
                        <period year="2070">
                            <agProdChange>0.002595</agProdChange>
                        </period>
                        <period year="2075">
                            <agProdChange>0.003528</agProdChange>
                        </period>
                        <period year="2080">
                            <agProdChange>0.002462</agProdChange>
                        </period>
                        <period year="2085">
                            <agProdChange>0.000555</agProdChange>
                        </period>
                        <period year="2090">
                            <agProdChange>0.000404</agProdChange>
                        </period>
                        <period year="2095">
                            <agProdChange>0.000927</agProdChange>
                        </period>
                        <period year="2100">
                            <agProdChange>0.00157</agProdChange>
                        </period>
                    </AgProductionTechnology>
                    <AgProductionTechnology name="Root_Tuber_UsaCstNE_RFD_hi">
                        <period year="2015">
                            <agProdChange>0.003551</agProdChange>
                        </period>
                        <period year="2020">
                            <agProdChange>0.00316</agProdChange>
                        </period>
                        <period year="2025">
                            <agProdChange>0.001469</agProdChange>
                        </period>
                        <period year="2030">
                            <agProdChange>0.003074</agProdChange>
                        </period>
                        <period year="2035">
                            <agProdChange>0.005045</agProdChange>
                        </period>
                        <period year="2040">
                            <agProdChange>0.003835</agProdChange>
                        </period>
                        <period year="2045">
                            <agProdChange>0.006395</agProdChange>
                        </period>
                        <period year="2050">
                            <agProdChange>0.006389</agProdChange>
                        </period>
                        <period year="2055">
                            <agProdChange>0.006403</agProdChange>
                        </period>
                        <period year="2060">
                            <agProdChange>0.008361</agProdChange>
                        </period>
                        <period year="2065">
                            <agProdChange>0.004711</agProdChange>
                        </period>
                        <period year="2070">
                            <agProdChange>0.00534</agProdChange>
                        </period>
                        <period year="2075">
                            <agProdChange>0.004515</agProdChange>
                        </period>
                        <period year="2080">
                            <agProdChange>0.000744</agProdChange>
                        </period>
                        <period year="2085">
                            <agProdChange>0.002004</agProdChange>
                        </period>
                        <period year="2090">
                            <agProdChange>0.000909</agProdChange>
                        </period>
                        <period year="2095">
                            <agProdChange>0.000491</agProdChange>
                        </period>
                        <period year="2100">
                            <agProdChange>0.001452</agProdChange>
                        </period>
                    </AgProductionTechnology>
                    <AgProductionTechnology name="Root_Tuber_UsaCstNE_RFD_lo">
                        <period year="2015">
                            <agProdChange>0.003551</agProdChange>
                        </period>
                        <period year="2020">
                            <agProdChange>0.00316</agProdChange>
                        </period>
                        <period year="2025">
                            <agProdChange>0.001469</agProdChange>
                        </period>
                        <period year="2030">
                            <agProdChange>0.003074</agProdChange>
                        </period>
                        <period year="2035">
                            <agProdChange>0.005045</agProdChange>
                        </period>
                        <period year="2040">
                            <agProdChange>0.003835</agProdChange>
                        </period>
                        <period year="2045">
                            <agProdChange>0.006395</agProdChange>
                        </period>
                        <period year="2050">
                            <agProdChange>0.006389</agProdChange>
                        </period>
                        <period year="2055">
                            <agProdChange>0.006403</agProdChange>
                        </period>
                        <period year="2060">
                            <agProdChange>0.008361</agProdChange>
                        </period>
                        <period year="2065">
                            <agProdChange>0.004711</agProdChange>
                        </period>
                        <period year="2070">
                            <agProdChange>0.00534</agProdChange>
                        </period>
                        <period year="2075">
                            <agProdChange>0.004515</agProdChange>
                        </period>
                        <period year="2080">
                            <agProdChange>0.000744</agProdChange>
                        </period>
                        <period year="2085">
                            <agProdChange>0.002004</agProdChange>
                        </period>
                        <period year="2090">
                            <agProdChange>0.000909</agProdChange>
                        </period>
                        <period year="2095">
                            <agProdChange>0.000491</agProdChange>
                        </period>
                        <period year="2100">
                            <agProdChange>0.001452</agProdChange>
                        </period>
                    </AgProductionTechnology>
                </AgSupplySubsector>
                <AgSupplySubsector name="Root_Tuber_UsaCstE">
                    <AgProductionTechnology name="Root_Tuber_UsaCstE_IRR_hi">
                        <period year="2015">
                            <agProdChange>0.004052</agProdChange>
                        </period>
                        <period year="2020">
                            <agProdChange>0.004168</agProdChange>
                        </period>
                        <period year="2025">
                            <agProdChange>0.003429</agProdChange>
                        </period>
                        <period year="2030">
                            <agProdChange>0.003546</agProdChange>
                        </period>
                        <period year="2035">
                            <agProdChange>0.004806</agProdChange>
                        </period>
                        <period year="2040">
                            <agProdChange>0.00395</agProdChange>
                        </period>
                        <period year="2045">
                            <agProdChange>0.003333</agProdChange>
                        </period>
                        <period year="2050">
                            <agProdChange>0.003617</agProdChange>
                        </period>
                        <period year="2055">
                            <agProdChange>0.003411</agProdChange>
                        </period>
                        <period year="2060">
                            <agProdChange>0.004129</agProdChange>
                        </period>
                        <period year="2065">
                            <agProdChange>0.004057</agProdChange>
                        </period>
                        <period year="2070">
                            <agProdChange>0.004028</agProdChange>
                        </period>
                        <period year="2075">
                            <agProdChange>0.003492</agProdChange>
                        </period>
                        <period year="2080">
                            <agProdChange>0.002821</agProdChange>
                        </period>
                        <period year="2085">
                            <agProdChange>0.001866</agProdChange>
                        </period>
                        <period year="2090">
                            <agProdChange>0.001615</agProdChange>
                        </period>
                        <period year="2095">
                            <agProdChange>0.000639</agProdChange>
                        </period>
                        <period year="2100">
                            <agProdChange>0.000678</agProdChange>
                        </period>
                    </AgProductionTechnology>
                    <AgProductionTechnology name="Root_Tuber_UsaCstE_IRR_lo">
                        <period year="2015">
                            <agProdChange>0.004052</agProdChange>
                        </period>
                        <period year="2020">
                            <agProdChange>0.004168</agProdChange>
                        </period>
                        <period year="2025">
                            <agProdChange>0.003429</agProdChange>
                        </period>
                        <period year="2030">
                            <agProdChange>0.003546</agProdChange>
                        </period>
                        <period year="2035">
                            <agProdChange>0.004806</agProdChange>
                        </period>
                        <period year="2040">
                            <agProdChange>0.00395</agProdChange>
                        </period>
                        <period year="2045">
                            <agProdChange>0.003333</agProdChange>
                        </period>
                        <period year="2050">
                            <agProdChange>0.003617</agProdChange>
                        </period>
                        <period year="2055">
                            <agProdChange>0.003411</agProdChange>
                        </period>
                        <period year="2060">
                            <agProdChange>0.004129</agProdChange>
                        </period>
                        <period year="2065">
                            <agProdChange>0.004057</agProdChange>
                        </period>
                        <period year="2070">
                            <agProdChange>0.004028</agProdChange>
                        </period>
                        <period year="2075">
                            <agProdChange>0.003492</agProdChange>
                        </period>
                        <period year="2080">
                            <agProdChange>0.002821</agProdChange>
                        </period>
                        <period year="2085">
                            <agProdChange>0.001866</agProdChange>
                        </period>
                        <period year="2090">
                            <agProdChange>0.001615</agProdChange>
                        </period>
                        <period year="2095">
                            <agProdChange>0.000639</agProdChange>
                        </period>
                        <period year="2100">
                            <agProdChange>0.000678</agProdChange>
                        </period>
                    </AgProductionTechnology>
                    <AgProductionTechnology name="Root_Tuber_UsaCstE_RFD_hi">
                        <period year="2015">
                            <agProdChange>0.004182</agProdChange>
                        </period>
                        <period year="2020">
                            <agProdChange>0.002749</agProdChange>
                        </period>
                        <period year="2025">
                            <agProdChange>0.005188</agProdChange>
                        </period>
                        <period year="2030">
                            <agProdChange>0.00532</agProdChange>
                        </period>
                        <period year="2035">
                            <agProdChange>0.006511</agProdChange>
                        </period>
                        <period year="2040">
                            <agProdChange>0.004644</agProdChange>
                        </period>
                        <period year="2045">
                            <agProdChange>0.005991</agProdChange>
                        </period>
                        <period year="2050">
                            <agProdChange>0.006655</agProdChange>
                        </period>
                        <period year="2055">
                            <agProdChange>0.005393</agProdChange>
                        </period>
                        <period year="2060">
                            <agProdChange>0.004674</agProdChange>
                        </period>
                        <period year="2065">
                            <agProdChange>0.004789</agProdChange>
                        </period>
                        <period year="2070">
                            <agProdChange>0.006281</agProdChange>
                        </period>
                        <period year="2075">
                            <agProdChange>0.004046</agProdChange>
                        </period>
                        <period year="2080">
                            <agProdChange>0.001288</agProdChange>
                        </period>
                        <period year="2085">
                            <agProdChange>0.003542</agProdChange>
                        </period>
                        <period year="2090">
                            <agProdChange>0.002969</agProdChange>
                        </period>
                        <period year="2095">
                            <agProdChange>0.001336</agProdChange>
                        </period>
                        <period year="2100">
                            <agProdChange>-0.001058</agProdChange>
                        </period>
                    </AgProductionTechnology>
                    <AgProductionTechnology name="Root_Tuber_UsaCstE_RFD_lo">
                        <period year="2015">
                            <agProdChange>0.004182</agProdChange>
                        </period>
                        <period year="2020">
                            <agProdChange>0.002749</agProdChange>
                        </period>
                        <period year="2025">
                            <agProdChange>0.005188</agProdChange>
                        </period>
                        <period year="2030">
                            <agProdChange>0.00532</agProdChange>
                        </period>
                        <period year="2035">
                            <agProdChange>0.006511</agProdChange>
                        </period>
                        <period year="2040">
                            <agProdChange>0.004644</agProdChange>
                        </period>
                        <period year="2045">
                            <agProdChange>0.005991</agProdChange>
                        </period>
                        <period year="2050">
                            <agProdChange>0.006655</agProdChange>
                        </period>
                        <period year="2055">
                            <agProdChange>0.005393</agProdChange>
                        </period>
                        <period year="2060">
                            <agProdChange>0.004674</agProdChange>
                        </period>
                        <period year="2065">
                            <agProdChange>0.004789</agProdChange>
                        </period>
                        <period year="2070">
                            <agProdChange>0.006281</agProdChange>
                        </period>
                        <period year="2075">
                            <agProdChange>0.004046</agProdChange>
                        </period>
                        <period year="2080">
                            <agProdChange>0.001288</agProdChange>
                        </period>
                        <period year="2085">
                            <agProdChange>0.003542</agProdChange>
                        </period>
                        <period year="2090">
                            <agProdChange>0.002969</agProdChange>
                        </period>
                        <period year="2095">
                            <agProdChange>0.001336</agProdChange>
                        </period>
                        <period year="2100">
                            <agProdChange>-0.001058</agProdChange>
                        </period>
                    </AgProductionTechnology>
                </AgSupplySubsector>
            </AgSupplySector>
            <AgSupplySector name="Corn">
                <AgSupplySubsector name="Corn_NelsonR">
                    <AgProductionTechnology name="Corn_NelsonR_IRR_hi">
                        <period year="2015">
                            <agProdChange>0.002161</agProdChange>
                        </period>
                        <period year="2020">
                            <agProdChange>0.004005</agProdChange>
                        </period>
                        <period year="2025">
                            <agProdChange>0.001626</agProdChange>
                        </period>
                        <period year="2030">
                            <agProdChange>0.008758</agProdChange>
                        </period>
                        <period year="2035">
                            <agProdChange>-0.000824</agProdChange>
                        </period>
                        <period year="2040">
                            <agProdChange>0.003771</agProdChange>
                        </period>
                        <period year="2045">
                            <agProdChange>0.003305</agProdChange>
                        </period>
                        <period year="2050">
                            <agProdChange>0.000329</agProdChange>
                        </period>
                        <period year="2055">
                            <agProdChange>0.00154</agProdChange>
                        </period>
                        <period year="2060">
                            <agProdChange>0.002485</agProdChange>
                        </period>
                        <period year="2065">
                            <agProdChange>0.004873</agProdChange>
                        </period>
                        <period year="2070">
                            <agProdChange>-0.000569</agProdChange>
                        </period>
                        <period year="2075">
                            <agProdChange>0.000826</agProdChange>
                        </period>
                        <period year="2080">
                            <agProdChange>0.003164</agProdChange>
                        </period>
                        <period year="2085">
                            <agProdChange>0.001405</agProdChange>
                        </period>
                        <period year="2090">
                            <agProdChange>0.001229</agProdChange>
                        </period>
                        <period year="2095">
                            <agProdChange>0.000895</agProdChange>
                        </period>
                        <period year="2100">
                            <agProdChange>1e-06</agProdChange>
                        </period>
                    </AgProductionTechnology>
                    <AgProductionTechnology name="Corn_NelsonR_IRR_lo">
                        <period year="2015">
                            <agProdChange>0.002161</agProdChange>
                        </period>
                        <period year="2020">
                            <agProdChange>0.004005</agProdChange>
                        </period>
                        <period year="2025">
                            <agProdChange>0.001626</agProdChange>
                        </period>
                        <period year="2030">
                            <agProdChange>0.008758</agProdChange>
                        </period>
                        <period year="2035">
                            <agProdChange>-0.000824</agProdChange>
                        </period>
                        <period year="2040">
                            <agProdChange>0.003771</agProdChange>
                        </period>
                        <period year="2045">
                            <agProdChange>0.003305</agProdChange>
                        </period>
                        <period year="2050">
                            <agProdChange>0.000329</agProdChange>
                        </period>
                        <period year="2055">
                            <agProdChange>0.00154</agProdChange>
                        </period>
                        <period year="2060">
                            <agProdChange>0.002485</agProdChange>
                        </period>
                        <period year="2065">
                            <agProdChange>0.004873</agProdChange>
                        </period>
                        <period year="2070">
                            <agProdChange>-0.000569</agProdChange>
                        </period>
                        <period year="2075">
                            <agProdChange>0.000826</agProdChange>
                        </period>
                        <period year="2080">
                            <agProdChange>0.003164</agProdChange>
                        </period>
                        <period year="2085">
                            <agProdChange>0.001405</agProdChange>
                        </period>
                        <period year="2090">
                            <agProdChange>0.001229</agProdChange>
                        </period>
                        <period year="2095">
                            <agProdChange>0.000895</agProdChange>
                        </period>
                        <period year="2100">
                            <agProdChange>1e-06</agProdChange>
                        </period>
                    </AgProductionTechnology>
                    <AgProductionTechnology name="Corn_NelsonR_RFD_hi">
                        <period year="2015">
                            <agProdChange>0.014187</agProdChange>
                        </period>
                        <period year="2020">
                            <agProdChange>0.014726</agProdChange>
                        </period>
                        <period year="2025">
                            <agProdChange>0.00557</agProdChange>
                        </period>
                        <period year="2030">
                            <agProdChange>0.018148</agProdChange>
                        </period>
                        <period year="2035">
                            <agProdChange>0.01035</agProdChange>
                        </period>
                        <period year="2040">
                            <agProdChange>0.003649</agProdChange>
                        </period>
                        <period year="2045">
                            <agProdChange>0.009869</agProdChange>
                        </period>
                        <period year="2050">
                            <agProdChange>0.016058</agProdChange>
                        </period>
                        <period year="2055">
                            <agProdChange>0.010716</agProdChange>
                        </period>
                        <period year="2060">
                            <agProdChange>0.010998</agProdChange>
                        </period>
                        <period year="2065">
                            <agProdChange>0.0025</agProdChange>
                        </period>
                        <period year="2070">
                            <agProdChange>0.0023</agProdChange>
                        </period>
                        <period year="2075">
                            <agProdChange>0.0022</agProdChange>
                        </period>
                        <period year="2080">
                            <agProdChange>0.002</agProdChange>
                        </period>
                        <period year="2085">
                            <agProdChange>0.0018</agProdChange>
                        </period>
                        <period year="2090">
                            <agProdChange>0.0017</agProdChange>
                        </period>
                        <period year="2095">
                            <agProdChange>0.0015</agProdChange>
                        </period>
                        <period year="2100">
                            <agProdChange>0.0013</agProdChange>
                        </period>
                    </AgProductionTechnology>
                    <AgProductionTechnology name="Corn_NelsonR_RFD_lo">
                        <period year="2015">
                            <agProdChange>0.014187</agProdChange>
                        </period>
                        <period year="2020">
                            <agProdChange>0.014726</agProdChange>
                        </period>
                        <period year="2025">
                            <agProdChange>0.00557</agProdChange>
                        </period>
                        <period year="2030">
                            <agProdChange>0.018148</agProdChange>
                        </period>
                        <period year="2035">
                            <agProdChange>0.01035</agProdChange>
                        </period>
                        <period year="2040">
                            <agProdChange>0.003649</agProdChange>
                        </period>
                        <period year="2045">
                            <agProdChange>0.009869</agProdChange>
                        </period>
                        <period year="2050">
                            <agProdChange>0.016058</agProdChange>
                        </period>
                        <period year="2055">
                            <agProdChange>0.010716</agProdChange>
                        </period>
                        <period year="2060">
                            <agProdChange>0.010998</agProdChange>
                        </period>
                        <period year="2065">
                            <agProdChange>0.0025</agProdChange>
                        </period>
                        <period year="2070">
                            <agProdChange>0.0023</agProdChange>
                        </period>
                        <period year="2075">
                            <agProdChange>0.0022</agProdChange>
                        </period>
                        <period year="2080">
                            <agProdChange>0.002</agProdChange>
                        </period>
                        <period year="2085">
                            <agProdChange>0.0018</agProdChange>
                        </period>
                        <period year="2090">
                            <agProdChange>0.0017</agProdChange>
                        </period>
                        <period year="2095">
                            <agProdChange>0.0015</agProdChange>
                        </period>
                        <period year="2100">
                            <agProdChange>0.0013</agProdChange>
                        </period>
                    </AgProductionTechnology>
                </AgSupplySubsector>
                <AgSupplySubsector name="Corn_FraserR">
                    <AgProductionTechnology name="Corn_FraserR_IRR_hi">
                        <period year="2015">
                            <agProdChange>0.005023</agProdChange>
                        </period>
                        <period year="2020">
                            <agProdChange>0.003992</agProdChange>
                        </period>
                        <period year="2025">
                            <agProdChange>0.007464</agProdChange>
                        </period>
                        <period year="2030">
                            <agProdChange>0.005416</agProdChange>
                        </period>
                        <period year="2035">
                            <agProdChange>0.005504</agProdChange>
                        </period>
                        <period year="2040">
                            <agProdChange>0.015265</agProdChange>
                        </period>
                        <period year="2045">
                            <agProdChange>0.002034</agProdChange>
                        </period>
                        <period year="2050">
                            <agProdChange>0.002668</agProdChange>
                        </period>
                        <period year="2055">
                            <agProdChange>0.007816</agProdChange>
                        </period>
                        <period year="2060">
                            <agProdChange>0.0025</agProdChange>
                        </period>
                        <period year="2065">
                            <agProdChange>0.0025</agProdChange>
                        </period>
                        <period year="2070">
                            <agProdChange>0.0023</agProdChange>
                        </period>
                        <period year="2075">
                            <agProdChange>0.0022</agProdChange>
                        </period>
                        <period year="2080">
                            <agProdChange>0.002</agProdChange>
                        </period>
                        <period year="2085">
                            <agProdChange>0.0018</agProdChange>
                        </period>
                        <period year="2090">
                            <agProdChange>0.0017</agProdChange>
                        </period>
                        <period year="2095">
                            <agProdChange>0.0015</agProdChange>
                        </period>
                        <period year="2100">
                            <agProdChange>0.0013</agProdChange>
                        </period>
                    </AgProductionTechnology>
                    <AgProductionTechnology name="Corn_FraserR_IRR_lo">
                        <period year="2015">
                            <agProdChange>0.005023</agProdChange>
                        </period>
                        <period year="2020">
                            <agProdChange>0.003992</agProdChange>
                        </period>
                        <period year="2025">
                            <agProdChange>0.007464</agProdChange>
                        </period>
                        <period year="2030">
                            <agProdChange>0.005416</agProdChange>
                        </period>
                        <period year="2035">
                            <agProdChange>0.005504</agProdChange>
                        </period>
                        <period year="2040">
                            <agProdChange>0.015265</agProdChange>
                        </period>
                        <period year="2045">
                            <agProdChange>0.002034</agProdChange>
                        </period>
                        <period year="2050">
                            <agProdChange>0.002668</agProdChange>
                        </period>
                        <period year="2055">
                            <agProdChange>0.007816</agProdChange>
                        </period>
                        <period year="2060">
                            <agProdChange>0.0025</agProdChange>
                        </period>
                        <period year="2065">
                            <agProdChange>0.0025</agProdChange>
                        </period>
                        <period year="2070">
                            <agProdChange>0.0023</agProdChange>
                        </period>
                        <period year="2075">
                            <agProdChange>0.0022</agProdChange>
                        </period>
                        <period year="2080">
                            <agProdChange>0.002</agProdChange>
                        </period>
                        <period year="2085">
                            <agProdChange>0.0018</agProdChange>
                        </period>
                        <period year="2090">
                            <agProdChange>0.0017</agProdChange>
                        </period>
                        <period year="2095">
                            <agProdChange>0.0015</agProdChange>
                        </period>
                        <period year="2100">
                            <agProdChange>0.0013</agProdChange>
                        </period>
                    </AgProductionTechnology>
                    <AgProductionTechnology name="Corn_FraserR_RFD_hi">
                        <period year="2015">
                            <agProdChange>0.015523</agProdChange>
                        </period>
                        <period year="2020">
                            <agProdChange>0.006495</agProdChange>
                        </period>
                        <period year="2025">
                            <agProdChange>0.013446</agProdChange>
                        </period>
                        <period year="2030">
                            <agProdChange>0.017752</agProdChange>
                        </period>
                        <period year="2035">
                            <agProdChange>0.009545</agProdChange>
                        </period>
                        <period year="2040">
                            <agProdChange>0.019771</agProdChange>
                        </period>
                        <period year="2045">
                            <agProdChange>-0.000681</agProdChange>
                        </period>
                        <period year="2050">
                            <agProdChange>0.018931</agProdChange>
                        </period>
                        <period year="2055">
                            <agProdChange>0.008994</agProdChange>
                        </period>
                        <period year="2060">
                            <agProdChange>0.004749</agProdChange>
                        </period>
                        <period year="2065">
                            <agProdChange>0.0025</agProdChange>
                        </period>
                        <period year="2070">
                            <agProdChange>0.0023</agProdChange>
                        </period>
                        <period year="2075">
                            <agProdChange>0.0022</agProdChange>
                        </period>
                        <period year="2080">
                            <agProdChange>0.002</agProdChange>
                        </period>
                        <period year="2085">
                            <agProdChange>0.0018</agProdChange>
                        </period>
                        <period year="2090">
                            <agProdChange>0.0017</agProdChange>
                        </period>
                        <period year="2095">
                            <agProdChange>0.0015</agProdChange>
                        </period>
                        <period year="2100">
                            <agProdChange>0.0013</agProdChange>
                        </period>
                    </AgProductionTechnology>
                    <AgProductionTechnology name="Corn_FraserR_RFD_lo">
                        <period year="2015">
                            <agProdChange>0.015523</agProdChange>
                        </period>
                        <period year="2020">
                            <agProdChange>0.006495</agProdChange>
                        </period>
                        <period year="2025">
                            <agProdChange>0.013446</agProdChange>
                        </period>
                        <period year="2030">
                            <agProdChange>0.017752</agProdChange>
                        </period>
                        <period year="2035">
                            <agProdChange>0.009545</agProdChange>
                        </period>
                        <period year="2040">
                            <agProdChange>0.019771</agProdChange>
                        </period>
                        <period year="2045">
                            <agProdChange>-0.000681</agProdChange>
                        </period>
                        <period year="2050">
                            <agProdChange>0.018931</agProdChange>
                        </period>
                        <period year="2055">
                            <agProdChange>0.008994</agProdChange>
                        </period>
                        <period year="2060">
                            <agProdChange>0.004749</agProdChange>
                        </period>
                        <period year="2065">
                            <agProdChange>0.0025</agProdChange>
                        </period>
                        <period year="2070">
                            <agProdChange>0.0023</agProdChange>
                        </period>
                        <period year="2075">
                            <agProdChange>0.0022</agProdChange>
                        </period>
                        <period year="2080">
                            <agProdChange>0.002</agProdChange>
                        </period>
                        <period year="2085">
                            <agProdChange>0.0018</agProdChange>
                        </period>
                        <period year="2090">
                            <agProdChange>0.0017</agProdChange>
                        </period>
                        <period year="2095">
                            <agProdChange>0.0015</agProdChange>
                        </period>
                        <period year="2100">
                            <agProdChange>0.0013</agProdChange>
                        </period>
                    </AgProductionTechnology>
                </AgSupplySubsector>
                <AgSupplySubsector name="Corn_MexCstNW">
                    <AgProductionTechnology name="Corn_MexCstNW_IRR_hi">
                        <period year="2015">
                            <agProdChange>0.005252</agProdChange>
                        </period>
                        <period year="2020">
                            <agProdChange>0.003748</agProdChange>
                        </period>
                        <period year="2025">
                            <agProdChange>0.004411</agProdChange>
                        </period>
                        <period year="2030">
                            <agProdChange>0.004515</agProdChange>
                        </period>
                        <period year="2035">
                            <agProdChange>0.003315</agProdChange>
                        </period>
                        <period year="2040">
                            <agProdChange>0.003482</agProdChange>
                        </period>
                        <period year="2045">
                            <agProdChange>0.002564</agProdChange>
                        </period>
                        <period year="2050">
                            <agProdChange>0.003718</agProdChange>
                        </period>
                        <period year="2055">
                            <agProdChange>0.002037</agProdChange>
                        </period>
                        <period year="2060">
                            <agProdChange>-3e-05</agProdChange>
                        </period>
                        <period year="2065">
                            <agProdChange>-9.1e-05</agProdChange>
                        </period>
                        <period year="2070">
                            <agProdChange>-0.001184</agProdChange>
                        </period>
                        <period year="2075">
                            <agProdChange>0.000598</agProdChange>
                        </period>
                        <period year="2080">
                            <agProdChange>-0.001371</agProdChange>
                        </period>
                        <period year="2085">
                            <agProdChange>0.00024</agProdChange>
                        </period>
                        <period year="2090">
                            <agProdChange>0.000464</agProdChange>
                        </period>
                        <period year="2095">
                            <agProdChange>0.000265</agProdChange>
                        </period>
                        <period year="2100">
                            <agProdChange>0.00243</agProdChange>
                        </period>
                    </AgProductionTechnology>
                    <AgProductionTechnology name="Corn_MexCstNW_IRR_lo">
                        <period year="2015">
                            <agProdChange>0.005252</agProdChange>
                        </period>
                        <period year="2020">
                            <agProdChange>0.003748</agProdChange>
                        </period>
                        <period year="2025">
                            <agProdChange>0.004411</agProdChange>
                        </period>
                        <period year="2030">
                            <agProdChange>0.004515</agProdChange>
                        </period>
                        <period year="2035">
                            <agProdChange>0.003315</agProdChange>
                        </period>
                        <period year="2040">
                            <agProdChange>0.003482</agProdChange>
                        </period>
                        <period year="2045">
                            <agProdChange>0.002564</agProdChange>
                        </period>
                        <period year="2050">
                            <agProdChange>0.003718</agProdChange>
                        </period>
                        <period year="2055">
                            <agProdChange>0.002037</agProdChange>
                        </period>
                        <period year="2060">
                            <agProdChange>-3e-05</agProdChange>
                        </period>
                        <period year="2065">
                            <agProdChange>-9.1e-05</agProdChange>
                        </period>
                        <period year="2070">
                            <agProdChange>-0.001184</agProdChange>
                        </period>
                        <period year="2075">
                            <agProdChange>0.000598</agProdChange>
                        </period>
                        <period year="2080">
                            <agProdChange>-0.001371</agProdChange>
                        </period>
                        <period year="2085">
                            <agProdChange>0.00024</agProdChange>
                        </period>
                        <period year="2090">
                            <agProdChange>0.000464</agProdChange>
                        </period>
                        <period year="2095">
                            <agProdChange>0.000265</agProdChange>
                        </period>
                        <period year="2100">
                            <agProdChange>0.00243</agProdChange>
                        </period>
                    </AgProductionTechnology>
                    <AgProductionTechnology name="Corn_MexCstNW_RFD_hi">
                        <period year="2015">
                            <agProdChange>0.00822</agProdChange>
                        </period>
                        <period year="2020">
                            <agProdChange>0.003821</agProdChange>
                        </period>
                        <period year="2025">
                            <agProdChange>-0.00187</agProdChange>
                        </period>
                        <period year="2030">
                            <agProdChange>-0.00072</agProdChange>
                        </period>
                        <period year="2035">
                            <agProdChange>0.008604</agProdChange>
                        </period>
                        <period year="2040">
                            <agProdChange>0.002168</agProdChange>
                        </period>
                        <period year="2045">
                            <agProdChange>0.002974</agProdChange>
                        </period>
                        <period year="2050">
                            <agProdChange>-0.000296</agProdChange>
                        </period>
                        <period year="2055">
                            <agProdChange>0.001869</agProdChange>
                        </period>
                        <period year="2060">
                            <agProdChange>0.00429</agProdChange>
                        </period>
                        <period year="2065">
                            <agProdChange>-0.004597</agProdChange>
                        </period>
                        <period year="2070">
                            <agProdChange>-0.004715</agProdChange>
                        </period>
                        <period year="2075">
                            <agProdChange>-0.002043</agProdChange>
                        </period>
                        <period year="2080">
                            <agProdChange>0.000377</agProdChange>
                        </period>
                        <period year="2085">
                            <agProdChange>-0.007821</agProdChange>
                        </period>
                        <period year="2090">
                            <agProdChange>-0.002111</agProdChange>
                        </period>
                        <period year="2095">
                            <agProdChange>-0.001619</agProdChange>
                        </period>
                        <period year="2100">
                            <agProdChange>-0.001023</agProdChange>
                        </period>
                    </AgProductionTechnology>
                    <AgProductionTechnology name="Corn_MexCstNW_RFD_lo">
                        <period year="2015">
                            <agProdChange>0.00822</agProdChange>
                        </period>
                        <period year="2020">
                            <agProdChange>0.003821</agProdChange>
                        </period>
                        <period year="2025">
                            <agProdChange>-0.00187</agProdChange>
                        </period>
                        <period year="2030">
                            <agProdChange>-0.00072</agProdChange>
                        </period>
                        <period year="2035">
                            <agProdChange>0.008604</agProdChange>
                        </period>
                        <period year="2040">
                            <agProdChange>0.002168</agProdChange>
                        </period>
                        <period year="2045">
                            <agProdChange>0.002974</agProdChange>
                        </period>
                        <period year="2050">
                            <agProdChange>-0.000296</agProdChange>
                        </period>
                        <period year="2055">
                            <agProdChange>0.001869</agProdChange>
                        </period>
                        <period year="2060">
                            <agProdChange>0.00429</agProdChange>
                        </period>
                        <period year="2065">
                            <agProdChange>-0.004597</agProdChange>
                        </period>
                        <period year="2070">
                            <agProdChange>-0.004715</agProdChange>
                        </period>
                        <period year="2075">
                            <agProdChange>-0.002043</agProdChange>
                        </period>
                        <period year="2080">
                            <agProdChange>0.000377</agProdChange>
                        </period>
                        <period year="2085">
                            <agProdChange>-0.007821</agProdChange>
                        </period>
                        <period year="2090">
                            <agProdChange>-0.002111</agProdChange>
                        </period>
                        <period year="2095">
                            <agProdChange>-0.001619</agProdChange>
                        </period>
                        <period year="2100">
                            <agProdChange>-0.001023</agProdChange>
                        </period>
                    </AgProductionTechnology>
                </AgSupplySubsector>
                <AgSupplySubsector name="Corn_Caribbean">
                    <AgProductionTechnology name="Corn_Caribbean_IRR_hi">
                        <period year="2015">
                            <agProdChange>4e-05</agProdChange>
                        </period>
                        <period year="2020">
                            <agProdChange>0.002194</agProdChange>
                        </period>
                        <period year="2025">
                            <agProdChange>0.002264</agProdChange>
                        </period>
                        <period year="2030">
                            <agProdChange>0.000804</agProdChange>
                        </period>
                        <period year="2035">
                            <agProdChange>0.000883</agProdChange>
                        </period>
                        <period year="2040">
                            <agProdChange>0.001785</agProdChange>
                        </period>
                        <period year="2045">
                            <agProdChange>0.002438</agProdChange>
                        </period>
                        <period year="2050">
                            <agProdChange>0.000968</agProdChange>
                        </period>
                        <period year="2055">
                            <agProdChange>-0.000608</agProdChange>
                        </period>
                        <period year="2060">
                            <agProdChange>0.000986</agProdChange>
                        </period>
                        <period year="2065">
                            <agProdChange>0.001106</agProdChange>
                        </period>
                        <period year="2070">
                            <agProdChange>0.000368</agProdChange>
                        </period>
                        <period year="2075">
                            <agProdChange>-0.001118</agProdChange>
                        </period>
                        <period year="2080">
                            <agProdChange>0.001225</agProdChange>
                        </period>
                        <period year="2085">
                            <agProdChange>0.000596</agProdChange>
                        </period>
                        <period year="2090">
                            <agProdChange>0.000692</agProdChange>
                        </period>
                        <period year="2095">
                            <agProdChange>0.001035</agProdChange>
                        </period>
                        <period year="2100">
                            <agProdChange>0.00077</agProdChange>
                        </period>
                    </AgProductionTechnology>
                    <AgProductionTechnology name="Corn_Caribbean_IRR_lo">
                        <period year="2015">
                            <agProdChange>4e-05</agProdChange>
                        </period>
                        <period year="2020">
                            <agProdChange>0.002194</agProdChange>
                        </period>
                        <period year="2025">
                            <agProdChange>0.002264</agProdChange>
                        </period>
                        <period year="2030">
                            <agProdChange>0.000804</agProdChange>
                        </period>
                        <period year="2035">
                            <agProdChange>0.000883</agProdChange>
                        </period>
                        <period year="2040">
                            <agProdChange>0.001785</agProdChange>
                        </period>
                        <period year="2045">
                            <agProdChange>0.002438</agProdChange>
                        </period>
                        <period year="2050">
                            <agProdChange>0.000968</agProdChange>
                        </period>
                        <period year="2055">
                            <agProdChange>-0.000608</agProdChange>
                        </period>
                        <period year="2060">
                            <agProdChange>0.000986</agProdChange>
                        </period>
                        <period year="2065">
                            <agProdChange>0.001106</agProdChange>
                        </period>
                        <period year="2070">
                            <agProdChange>0.000368</agProdChange>
                        </period>
                        <period year="2075">
                            <agProdChange>-0.001118</agProdChange>
                        </period>
                        <period year="2080">
                            <agProdChange>0.001225</agProdChange>
                        </period>
                        <period year="2085">
                            <agProdChange>0.000596</agProdChange>
                        </period>
                        <period year="2090">
                            <agProdChange>0.000692</agProdChange>
                        </period>
                        <period year="2095">
                            <agProdChange>0.001035</agProdChange>
                        </period>
                        <period year="2100">
                            <agProdChange>0.00077</agProdChange>
                        </period>
                    </AgProductionTechnology>
                    <AgProductionTechnology name="Corn_Caribbean_RFD_hi">
                        <period year="2015">
                            <agProdChange>-0.000675</agProdChange>
                        </period>
                        <period year="2020">
                            <agProdChange>0.001252</agProdChange>
                        </period>
                        <period year="2025">
                            <agProdChange>0.001867</agProdChange>
                        </period>
                        <period year="2030">
                            <agProdChange>0.002386</agProdChange>
                        </period>
                        <period year="2035">
                            <agProdChange>-0.001017</agProdChange>
                        </period>
                        <period year="2040">
                            <agProdChange>-0.001591</agProdChange>
                        </period>
                        <period year="2045">
                            <agProdChange>0.003366</agProdChange>
                        </period>
                        <period year="2050">
                            <agProdChange>0.001393</agProdChange>
                        </period>
                        <period year="2055">
                            <agProdChange>0.000395</agProdChange>
                        </period>
                        <period year="2060">
                            <agProdChange>-0.00055</agProdChange>
                        </period>
                        <period year="2065">
                            <agProdChange>0.006312</agProdChange>
                        </period>
                        <period year="2070">
                            <agProdChange>-0.000441</agProdChange>
                        </period>
                        <period year="2075">
                            <agProdChange>0.000412</agProdChange>
                        </period>
                        <period year="2080">
                            <agProdChange>-0.000892</agProdChange>
                        </period>
                        <period year="2085">
                            <agProdChange>-0.000154</agProdChange>
                        </period>
                        <period year="2090">
                            <agProdChange>0.000864</agProdChange>
                        </period>
                        <period year="2095">
                            <agProdChange>-0.000344</agProdChange>
                        </period>
                        <period year="2100">
                            <agProdChange>-0.000693</agProdChange>
                        </period>
                    </AgProductionTechnology>
                    <AgProductionTechnology name="Corn_Caribbean_RFD_lo">
                        <period year="2015">
                            <agProdChange>-0.000675</agProdChange>
                        </period>
                        <period year="2020">
                            <agProdChange>0.001252</agProdChange>
                        </period>
                        <period year="2025">
                            <agProdChange>0.001867</agProdChange>
                        </period>
                        <period year="2030">
                            <agProdChange>0.002386</agProdChange>
                        </period>
                        <period year="2035">
                            <agProdChange>-0.001017</agProdChange>
                        </period>
                        <period year="2040">
                            <agProdChange>-0.001591</agProdChange>
                        </period>
                        <period year="2045">
                            <agProdChange>0.003366</agProdChange>
                        </period>
                        <period year="2050">
                            <agProdChange>0.001393</agProdChange>
                        </period>
                        <period year="2055">
                            <agProdChange>0.000395</agProdChange>
                        </period>
                        <period year="2060">
                            <agProdChange>-0.00055</agProdChange>
                        </period>
                        <period year="2065">
                            <agProdChange>0.006312</agProdChange>
                        </period>
                        <period year="2070">
                            <agProdChange>-0.000441</agProdChange>
                        </period>
                        <period year="2075">
                            <agProdChange>0.000412</agProdChange>
                        </period>
                        <period year="2080">
                            <agProdChange>-0.000892</agProdChange>
                        </period>
                        <period year="2085">
                            <agProdChange>-0.000154</agProdChange>
                        </period>
                        <period year="2090">
                            <agProdChange>0.000864</agProdChange>
                        </period>
                        <period year="2095">
                            <agProdChange>-0.000344</agProdChange>
                        </period>
                        <period year="2100">
                            <agProdChange>-0.000693</agProdChange>
                        </period>
                    </AgProductionTechnology>
                </AgSupplySubsector>
                <AgSupplySubsector name="Corn_California">
                    <AgProductionTechnology name="Corn_California_IRR_hi">
                        <period year="2015">
                            <agProdChange>0.004566</agProdChange>
                        </period>
                        <period year="2020">
                            <agProdChange>0.004445</agProdChange>
                        </period>
                        <period year="2025">
                            <agProdChange>0.002909</agProdChange>
                        </period>
                        <period year="2030">
                            <agProdChange>0.006139</agProdChange>
                        </period>
                        <period year="2035">
                            <agProdChange>0.003343</agProdChange>
                        </period>
                        <period year="2040">
                            <agProdChange>0.002423</agProdChange>
                        </period>
                        <period year="2045">
                            <agProdChange>0.000592</agProdChange>
                        </period>
                        <period year="2050">
                            <agProdChange>0.003721</agProdChange>
                        </period>
                        <period year="2055">
                            <agProdChange>0.001569</agProdChange>
                        </period>
                        <period year="2060">
                            <agProdChange>0.000728</agProdChange>
                        </period>
                        <period year="2065">
                            <agProdChange>0.002936</agProdChange>
                        </period>
                        <period year="2070">
                            <agProdChange>0.000184</agProdChange>
                        </period>
                        <period year="2075">
                            <agProdChange>0.002471</agProdChange>
                        </period>
                        <period year="2080">
                            <agProdChange>-0.000741</agProdChange>
                        </period>
                        <period year="2085">
                            <agProdChange>0.001536</agProdChange>
                        </period>
                        <period year="2090">
                            <agProdChange>0.001134</agProdChange>
                        </period>
                        <period year="2095">
                            <agProdChange>0.000625</agProdChange>
                        </period>
                        <period year="2100">
                            <agProdChange>0.001688</agProdChange>
                        </period>
                    </AgProductionTechnology>
                    <AgProductionTechnology name="Corn_California_IRR_lo">
                        <period year="2015">
                            <agProdChange>0.004566</agProdChange>
                        </period>
                        <period year="2020">
                            <agProdChange>0.004445</agProdChange>
                        </period>
                        <period year="2025">
                            <agProdChange>0.002909</agProdChange>
                        </period>
                        <period year="2030">
                            <agProdChange>0.006139</agProdChange>
                        </period>
                        <period year="2035">
                            <agProdChange>0.003343</agProdChange>
                        </period>
                        <period year="2040">
                            <agProdChange>0.002423</agProdChange>
                        </period>
                        <period year="2045">
                            <agProdChange>0.000592</agProdChange>
                        </period>
                        <period year="2050">
                            <agProdChange>0.003721</agProdChange>
                        </period>
                        <period year="2055">
                            <agProdChange>0.001569</agProdChange>
                        </period>
                        <period year="2060">
                            <agProdChange>0.000728</agProdChange>
                        </period>
                        <period year="2065">
                            <agProdChange>0.002936</agProdChange>
                        </period>
                        <period year="2070">
                            <agProdChange>0.000184</agProdChange>
                        </period>
                        <period year="2075">
                            <agProdChange>0.002471</agProdChange>
                        </period>
                        <period year="2080">
                            <agProdChange>-0.000741</agProdChange>
                        </period>
                        <period year="2085">
                            <agProdChange>0.001536</agProdChange>
                        </period>
                        <period year="2090">
                            <agProdChange>0.001134</agProdChange>
                        </period>
                        <period year="2095">
                            <agProdChange>0.000625</agProdChange>
                        </period>
                        <period year="2100">
                            <agProdChange>0.001688</agProdChange>
                        </period>
                    </AgProductionTechnology>
                    <AgProductionTechnology name="Corn_California_RFD_hi">
                        <period year="2015">
                            <agProdChange>0.016943</agProdChange>
                        </period>
                        <period year="2020">
                            <agProdChange>-0.000837</agProdChange>
                        </period>
                        <period year="2025">
                            <agProdChange>0.010323</agProdChange>
                        </period>
                        <period year="2030">
                            <agProdChange>0.016127</agProdChange>
                        </period>
                        <period year="2035">
                            <agProdChange>0.021958</agProdChange>
                        </period>
                        <period year="2040">
                            <agProdChange>0.013526</agProdChange>
                        </period>
                        <period year="2045">
                            <agProdChange>0.011527</agProdChange>
                        </period>
                        <period year="2050">
                            <agProdChange>0.013067</agProdChange>
                        </period>
                        <period year="2055">
                            <agProdChange>0.0025</agProdChange>
                        </period>
                        <period year="2060">
                            <agProdChange>0.0025</agProdChange>
                        </period>
                        <period year="2065">
                            <agProdChange>0.0025</agProdChange>
                        </period>
                        <period year="2070">
                            <agProdChange>0.0023</agProdChange>
                        </period>
                        <period year="2075">
                            <agProdChange>0.0022</agProdChange>
                        </period>
                        <period year="2080">
                            <agProdChange>0.002</agProdChange>
                        </period>
                        <period year="2085">
                            <agProdChange>0.0018</agProdChange>
                        </period>
                        <period year="2090">
                            <agProdChange>0.0017</agProdChange>
                        </period>
                        <period year="2095">
                            <agProdChange>0.0015</agProdChange>
                        </period>
                        <period year="2100">
                            <agProdChange>0.0013</agProdChange>
                        </period>
                    </AgProductionTechnology>
                    <AgProductionTechnology name="Corn_California_RFD_lo">
                        <period year="2015">
                            <agProdChange>0.016943</agProdChange>
                        </period>
                        <period year="2020">
                            <agProdChange>-0.000837</agProdChange>
                        </period>
                        <period year="2025">
                            <agProdChange>0.010323</agProdChange>
                        </period>
                        <period year="2030">
                            <agProdChange>0.016127</agProdChange>
                        </period>
                        <period year="2035">
                            <agProdChange>0.021958</agProdChange>
                        </period>
                        <period year="2040">
                            <agProdChange>0.013526</agProdChange>
                        </period>
                        <period year="2045">
                            <agProdChange>0.011527</agProdChange>
                        </period>
                        <period year="2050">
                            <agProdChange>0.013067</agProdChange>
                        </period>
                        <period year="2055">
                            <agProdChange>0.0025</agProdChange>
                        </period>
                        <period year="2060">
                            <agProdChange>0.0025</agProdChange>
                        </period>
                        <period year="2065">
                            <agProdChange>0.0025</agProdChange>
                        </period>
                        <period year="2070">
                            <agProdChange>0.0023</agProdChange>
                        </period>
                        <period year="2075">
                            <agProdChange>0.0022</agProdChange>
                        </period>
                        <period year="2080">
                            <agProdChange>0.002</agProdChange>
                        </period>
                        <period year="2085">
                            <agProdChange>0.0018</agProdChange>
                        </period>
                        <period year="2090">
                            <agProdChange>0.0017</agProdChange>
                        </period>
                        <period year="2095">
                            <agProdChange>0.0015</agProdChange>
                        </period>
                        <period year="2100">
                            <agProdChange>0.0013</agProdChange>
                        </period>
                    </AgProductionTechnology>
                </AgSupplySubsector>
                <AgSupplySubsector name="Corn_MissppRN">
                    <AgProductionTechnology name="Corn_MissppRN_IRR_hi">
                        <period year="2015">
                            <agProdChange>0.00312</agProdChange>
                        </period>
                        <period year="2020">
                            <agProdChange>0.004748</agProdChange>
                        </period>
                        <period year="2025">
                            <agProdChange>0.003848</agProdChange>
                        </period>
                        <period year="2030">
                            <agProdChange>0.004182</agProdChange>
                        </period>
                        <period year="2035">
                            <agProdChange>0.0021</agProdChange>
                        </period>
                        <period year="2040">
                            <agProdChange>0.001733</agProdChange>
                        </period>
                        <period year="2045">
                            <agProdChange>0.001923</agProdChange>
                        </period>
                        <period year="2050">
                            <agProdChange>0.000674</agProdChange>
                        </period>
                        <period year="2055">
                            <agProdChange>0.002017</agProdChange>
                        </period>
                        <period year="2060">
                            <agProdChange>-0.000494</agProdChange>
                        </period>
                        <period year="2065">
                            <agProdChange>0.001155</agProdChange>
                        </period>
                        <period year="2070">
                            <agProdChange>0.000936</agProdChange>
                        </period>
                        <period year="2075">
                            <agProdChange>7.6e-05</agProdChange>
                        </period>
                        <period year="2080">
                            <agProdChange>0.001278</agProdChange>
                        </period>
                        <period year="2085">
                            <agProdChange>-0.000666</agProdChange>
                        </period>
                        <period year="2090">
                            <agProdChange>0.001138</agProdChange>
                        </period>
                        <period year="2095">
                            <agProdChange>0.000757</agProdChange>
                        </period>
                        <period year="2100">
                            <agProdChange>-0.000745</agProdChange>
                        </period>
                    </AgProductionTechnology>
                    <AgProductionTechnology name="Corn_MissppRN_IRR_lo">
                        <period year="2015">
                            <agProdChange>0.00312</agProdChange>
                        </period>
                        <period year="2020">
                            <agProdChange>0.004748</agProdChange>
                        </period>
                        <period year="2025">
                            <agProdChange>0.003848</agProdChange>
                        </period>
                        <period year="2030">
                            <agProdChange>0.004182</agProdChange>
                        </period>
                        <period year="2035">
                            <agProdChange>0.0021</agProdChange>
                        </period>
                        <period year="2040">
                            <agProdChange>0.001733</agProdChange>
                        </period>
                        <period year="2045">
                            <agProdChange>0.001923</agProdChange>
                        </period>
                        <period year="2050">
                            <agProdChange>0.000674</agProdChange>
                        </period>
                        <period year="2055">
                            <agProdChange>0.002017</agProdChange>
                        </period>
                        <period year="2060">
                            <agProdChange>-0.000494</agProdChange>
                        </period>
                        <period year="2065">
                            <agProdChange>0.001155</agProdChange>
                        </period>
                        <period year="2070">
                            <agProdChange>0.000936</agProdChange>
                        </period>
                        <period year="2075">
                            <agProdChange>7.6e-05</agProdChange>
                        </period>
                        <period year="2080">
                            <agProdChange>0.001278</agProdChange>
                        </period>
                        <period year="2085">
                            <agProdChange>-0.000666</agProdChange>
                        </period>
                        <period year="2090">
                            <agProdChange>0.001138</agProdChange>
                        </period>
                        <period year="2095">
                            <agProdChange>0.000757</agProdChange>
                        </period>
                        <period year="2100">
                            <agProdChange>-0.000745</agProdChange>
                        </period>
                    </AgProductionTechnology>
                    <AgProductionTechnology name="Corn_MissppRN_RFD_hi">
                        <period year="2015">
                            <agProdChange>0.014603</agProdChange>
                        </period>
                        <period year="2020">
                            <agProdChange>0.012622</agProdChange>
                        </period>
                        <period year="2025">
                            <agProdChange>0.007817</agProdChange>
                        </period>
                        <period year="2030">
                            <agProdChange>0.018088</agProdChange>
                        </period>
                        <period year="2035">
                            <agProdChange>0.007986</agProdChange>
                        </period>
                        <period year="2040">
                            <agProdChange>0.003406</agProdChange>
                        </period>
                        <period year="2045">
                            <agProdChange>0.005747</agProdChange>
                        </period>
                        <period year="2050">
                            <agProdChange>0.007622</agProdChange>
                        </period>
                        <period year="2055">
                            <agProdChange>0.007797</agProdChange>
                        </period>
                        <period year="2060">
                            <agProdChange>0.001425</agProdChange>
                        </period>
                        <period year="2065">
                            <agProdChange>0.00367</agProdChange>
                        </period>
                        <period year="2070">
                            <agProdChange>0.007378</agProdChange>
                        </period>
                        <period year="2075">
                            <agProdChange>0.005288</agProdChange>
                        </period>
                        <period year="2080">
                            <agProdChange>-0.000632</agProdChange>
                        </period>
                        <period year="2085">
                            <agProdChange>0.002647</agProdChange>
                        </period>
                        <period year="2090">
                            <agProdChange>0.003618</agProdChange>
                        </period>
                        <period year="2095">
                            <agProdChange>0.002875</agProdChange>
                        </period>
                        <period year="2100">
                            <agProdChange>-0.001417</agProdChange>
                        </period>
                    </AgProductionTechnology>
                    <AgProductionTechnology name="Corn_MissppRN_RFD_lo">
                        <period year="2015">
                            <agProdChange>0.014603</agProdChange>
                        </period>
                        <period year="2020">
                            <agProdChange>0.012622</agProdChange>
                        </period>
                        <period year="2025">
                            <agProdChange>0.007817</agProdChange>
                        </period>
                        <period year="2030">
                            <agProdChange>0.018088</agProdChange>
                        </period>
                        <period year="2035">
                            <agProdChange>0.007986</agProdChange>
                        </period>
                        <period year="2040">
                            <agProdChange>0.003406</agProdChange>
                        </period>
                        <period year="2045">
                            <agProdChange>0.005747</agProdChange>
                        </period>
                        <period year="2050">
                            <agProdChange>0.007622</agProdChange>
                        </period>
                        <period year="2055">
                            <agProdChange>0.007797</agProdChange>
                        </period>
                        <period year="2060">
                            <agProdChange>0.001425</agProdChange>
                        </period>
                        <period year="2065">
                            <agProdChange>0.00367</agProdChange>
                        </period>
                        <period year="2070">
                            <agProdChange>0.007378</agProdChange>
                        </period>
                        <period year="2075">
                            <agProdChange>0.005288</agProdChange>
                        </period>
                        <period year="2080">
                            <agProdChange>-0.000632</agProdChange>
                        </period>
                        <period year="2085">
                            <agProdChange>0.002647</agProdChange>
                        </period>
                        <period year="2090">
                            <agProdChange>0.003618</agProdChange>
                        </period>
                        <period year="2095">
                            <agProdChange>0.002875</agProdChange>
                        </period>
                        <period year="2100">
                            <agProdChange>-0.001417</agProdChange>
                        </period>
                    </AgProductionTechnology>
                </AgSupplySubsector>
                <AgSupplySubsector name="Corn_MissppRS">
                    <AgProductionTechnology name="Corn_MissppRS_IRR_hi">
                        <period year="2015">
                            <agProdChange>-0.00094</agProdChange>
                        </period>
                        <period year="2020">
                            <agProdChange>0.006503</agProdChange>
                        </period>
                        <period year="2025">
                            <agProdChange>0.005179</agProdChange>
                        </period>
                        <period year="2030">
                            <agProdChange>0.00536</agProdChange>
                        </period>
                        <period year="2035">
                            <agProdChange>0.002442</agProdChange>
                        </period>
                        <period year="2040">
                            <agProdChange>0.000672</agProdChange>
                        </period>
                        <period year="2045">
                            <agProdChange>0.000648</agProdChange>
                        </period>
                        <period year="2050">
                            <agProdChange>0.001246</agProdChange>
                        </period>
                        <period year="2055">
                            <agProdChange>-0.000359</agProdChange>
                        </period>
                        <period year="2060">
                            <agProdChange>-0.001999</agProdChange>
                        </period>
                        <period year="2065">
                            <agProdChange>-1.9e-05</agProdChange>
                        </period>
                        <period year="2070">
                            <agProdChange>-0.000927</agProdChange>
                        </period>
                        <period year="2075">
                            <agProdChange>0.002916</agProdChange>
                        </period>
                        <period year="2080">
                            <agProdChange>-0.002522</agProdChange>
                        </period>
                        <period year="2085">
                            <agProdChange>-0.000325</agProdChange>
                        </period>
                        <period year="2090">
                            <agProdChange>0.001173</agProdChange>
                        </period>
                        <period year="2095">
                            <agProdChange>0.000625</agProdChange>
                        </period>
                        <period year="2100">
                            <agProdChange>-0.000458</agProdChange>
                        </period>
                    </AgProductionTechnology>
                    <AgProductionTechnology name="Corn_MissppRS_IRR_lo">
                        <period year="2015">
                            <agProdChange>-0.00094</agProdChange>
                        </period>
                        <period year="2020">
                            <agProdChange>0.006503</agProdChange>
                        </period>
                        <period year="2025">
                            <agProdChange>0.005179</agProdChange>
                        </period>
                        <period year="2030">
                            <agProdChange>0.00536</agProdChange>
                        </period>
                        <period year="2035">
                            <agProdChange>0.002442</agProdChange>
                        </period>
                        <period year="2040">
                            <agProdChange>0.000672</agProdChange>
                        </period>
                        <period year="2045">
                            <agProdChange>0.000648</agProdChange>
                        </period>
                        <period year="2050">
                            <agProdChange>0.001246</agProdChange>
                        </period>
                        <period year="2055">
                            <agProdChange>-0.000359</agProdChange>
                        </period>
                        <period year="2060">
                            <agProdChange>-0.001999</agProdChange>
                        </period>
                        <period year="2065">
                            <agProdChange>-1.9e-05</agProdChange>
                        </period>
                        <period year="2070">
                            <agProdChange>-0.000927</agProdChange>
                        </period>
                        <period year="2075">
                            <agProdChange>0.002916</agProdChange>
                        </period>
                        <period year="2080">
                            <agProdChange>-0.002522</agProdChange>
                        </period>
                        <period year="2085">
                            <agProdChange>-0.000325</agProdChange>
                        </period>
                        <period year="2090">
                            <agProdChange>0.001173</agProdChange>
                        </period>
                        <period year="2095">
                            <agProdChange>0.000625</agProdChange>
                        </period>
                        <period year="2100">
                            <agProdChange>-0.000458</agProdChange>
                        </period>
                    </AgProductionTechnology>
                    <AgProductionTechnology name="Corn_MissppRS_RFD_hi">
                        <period year="2015">
                            <agProdChange>-0.008942</agProdChange>
                        </period>
                        <period year="2020">
                            <agProdChange>0.012739</agProdChange>
                        </period>
                        <period year="2025">
                            <agProdChange>0.015788</agProdChange>
                        </period>
                        <period year="2030">
                            <agProdChange>0.017543</agProdChange>
                        </period>
                        <period year="2035">
                            <agProdChange>0.006623</agProdChange>
                        </period>
                        <period year="2040">
                            <agProdChange>0.001421</agProdChange>
                        </period>
                        <period year="2045">
                            <agProdChange>0.005457</agProdChange>
                        </period>
                        <period year="2050">
                            <agProdChange>0.004606</agProdChange>
                        </period>
                        <period year="2055">
                            <agProdChange>0.000379</agProdChange>
                        </period>
                        <period year="2060">
                            <agProdChange>-0.004829</agProdChange>
                        </period>
                        <period year="2065">
                            <agProdChange>0.002312</agProdChange>
                        </period>
                        <period year="2070">
                            <agProdChange>0.002085</agProdChange>
                        </period>
                        <period year="2075">
                            <agProdChange>0.008698</agProdChange>
                        </period>
                        <period year="2080">
                            <agProdChange>-0.00172</agProdChange>
                        </period>
                        <period year="2085">
                            <agProdChange>0.010238</agProdChange>
                        </period>
                        <period year="2090">
                            <agProdChange>0.003101</agProdChange>
                        </period>
                        <period year="2095">
                            <agProdChange>0.008476</agProdChange>
                        </period>
                        <period year="2100">
                            <agProdChange>-0.001335</agProdChange>
                        </period>
                    </AgProductionTechnology>
                    <AgProductionTechnology name="Corn_MissppRS_RFD_lo">
                        <period year="2015">
                            <agProdChange>-0.008942</agProdChange>
                        </period>
                        <period year="2020">
                            <agProdChange>0.012739</agProdChange>
                        </period>
                        <period year="2025">
                            <agProdChange>0.015788</agProdChange>
                        </period>
                        <period year="2030">
                            <agProdChange>0.017543</agProdChange>
                        </period>
                        <period year="2035">
                            <agProdChange>0.006623</agProdChange>
                        </period>
                        <period year="2040">
                            <agProdChange>0.001421</agProdChange>
                        </period>
                        <period year="2045">
                            <agProdChange>0.005457</agProdChange>
                        </period>
                        <period year="2050">
                            <agProdChange>0.004606</agProdChange>
                        </period>
                        <period year="2055">
                            <agProdChange>0.000379</agProdChange>
                        </period>
                        <period year="2060">
                            <agProdChange>-0.004829</agProdChange>
                        </period>
                        <period year="2065">
                            <agProdChange>0.002312</agProdChange>
                        </period>
                        <period year="2070">
                            <agProdChange>0.002085</agProdChange>
                        </period>
                        <period year="2075">
                            <agProdChange>0.008698</agProdChange>
                        </period>
                        <period year="2080">
                            <agProdChange>-0.00172</agProdChange>
                        </period>
                        <period year="2085">
                            <agProdChange>0.010238</agProdChange>
                        </period>
                        <period year="2090">
                            <agProdChange>0.003101</agProdChange>
                        </period>
                        <period year="2095">
                            <agProdChange>0.008476</agProdChange>
                        </period>
                        <period year="2100">
                            <agProdChange>-0.001335</agProdChange>
                        </period>
                    </AgProductionTechnology>
                </AgSupplySubsector>
                <AgSupplySubsector name="Corn_UsaColoRN">
                    <AgProductionTechnology name="Corn_UsaColoRN_IRR_hi">
                        <period year="2015">
                            <agProdChange>0.006911</agProdChange>
                        </period>
                        <period year="2020">
                            <agProdChange>0.003231</agProdChange>
                        </period>
                        <period year="2025">
                            <agProdChange>0.004696</agProdChange>
                        </period>
                        <period year="2030">
                            <agProdChange>0.003435</agProdChange>
                        </period>
                        <period year="2035">
                            <agProdChange>0.003469</agProdChange>
                        </period>
                        <period year="2040">
                            <agProdChange>0.001365</agProdChange>
                        </period>
                        <period year="2045">
                            <agProdChange>0.001403</agProdChange>
                        </period>
                        <period year="2050">
                            <agProdChange>0.002383</agProdChange>
                        </period>
                        <period year="2055">
                            <agProdChange>0.002035</agProdChange>
                        </period>
                        <period year="2060">
                            <agProdChange>0.002443</agProdChange>
                        </period>
                        <period year="2065">
                            <agProdChange>0.001918</agProdChange>
                        </period>
                        <period year="2070">
                            <agProdChange>0.001159</agProdChange>
                        </period>
                        <period year="2075">
                            <agProdChange>0.002472</agProdChange>
                        </period>
                        <period year="2080">
                            <agProdChange>0.001361</agProdChange>
                        </period>
                        <period year="2085">
                            <agProdChange>0.00067</agProdChange>
                        </period>
                        <period year="2090">
                            <agProdChange>0.001045</agProdChange>
                        </period>
                        <period year="2095">
                            <agProdChange>0.001119</agProdChange>
                        </period>
                        <period year="2100">
                            <agProdChange>0.001887</agProdChange>
                        </period>
                    </AgProductionTechnology>
                    <AgProductionTechnology name="Corn_UsaColoRN_IRR_lo">
                        <period year="2015">
                            <agProdChange>0.006911</agProdChange>
                        </period>
                        <period year="2020">
                            <agProdChange>0.003231</agProdChange>
                        </period>
                        <period year="2025">
                            <agProdChange>0.004696</agProdChange>
                        </period>
                        <period year="2030">
                            <agProdChange>0.003435</agProdChange>
                        </period>
                        <period year="2035">
                            <agProdChange>0.003469</agProdChange>
                        </period>
                        <period year="2040">
                            <agProdChange>0.001365</agProdChange>
                        </period>
                        <period year="2045">
                            <agProdChange>0.001403</agProdChange>
                        </period>
                        <period year="2050">
                            <agProdChange>0.002383</agProdChange>
                        </period>
                        <period year="2055">
                            <agProdChange>0.002035</agProdChange>
                        </period>
                        <period year="2060">
                            <agProdChange>0.002443</agProdChange>
                        </period>
                        <period year="2065">
                            <agProdChange>0.001918</agProdChange>
                        </period>
                        <period year="2070">
                            <agProdChange>0.001159</agProdChange>
                        </period>
                        <period year="2075">
                            <agProdChange>0.002472</agProdChange>
                        </period>
                        <period year="2080">
                            <agProdChange>0.001361</agProdChange>
                        </period>
                        <period year="2085">
                            <agProdChange>0.00067</agProdChange>
                        </period>
                        <period year="2090">
                            <agProdChange>0.001045</agProdChange>
                        </period>
                        <period year="2095">
                            <agProdChange>0.001119</agProdChange>
                        </period>
                        <period year="2100">
                            <agProdChange>0.001887</agProdChange>
                        </period>
                    </AgProductionTechnology>
                    <AgProductionTechnology name="Corn_UsaColoRN_RFD_hi">
                        <period year="2015">
                            <agProdChange>0.046357</agProdChange>
                        </period>
                        <period year="2020">
                            <agProdChange>-0.00593</agProdChange>
                        </period>
                        <period year="2025">
                            <agProdChange>0.016895</agProdChange>
                        </period>
                        <period year="2030">
                            <agProdChange>0.012348</agProdChange>
                        </period>
                        <period year="2035">
                            <agProdChange>0.026559</agProdChange>
                        </period>
                        <period year="2040">
                            <agProdChange>0.004</agProdChange>
                        </period>
                        <period year="2045">
                            <agProdChange>0.0039</agProdChange>
                        </period>
                        <period year="2050">
                            <agProdChange>0.0038</agProdChange>
                        </period>
                        <period year="2055">
                            <agProdChange>0.0025</agProdChange>
                        </period>
                        <period year="2060">
                            <agProdChange>0.0025</agProdChange>
                        </period>
                        <period year="2065">
                            <agProdChange>0.0025</agProdChange>
                        </period>
                        <period year="2070">
                            <agProdChange>0.0023</agProdChange>
                        </period>
                        <period year="2075">
                            <agProdChange>0.0022</agProdChange>
                        </period>
                        <period year="2080">
                            <agProdChange>0.002</agProdChange>
                        </period>
                        <period year="2085">
                            <agProdChange>0.0018</agProdChange>
                        </period>
                        <period year="2090">
                            <agProdChange>0.0017</agProdChange>
                        </period>
                        <period year="2095">
                            <agProdChange>0.0015</agProdChange>
                        </period>
                        <period year="2100">
                            <agProdChange>0.0013</agProdChange>
                        </period>
                    </AgProductionTechnology>
                    <AgProductionTechnology name="Corn_UsaColoRN_RFD_lo">
                        <period year="2015">
                            <agProdChange>0.046357</agProdChange>
                        </period>
                        <period year="2020">
                            <agProdChange>-0.00593</agProdChange>
                        </period>
                        <period year="2025">
                            <agProdChange>0.016895</agProdChange>
                        </period>
                        <period year="2030">
                            <agProdChange>0.012348</agProdChange>
                        </period>
                        <period year="2035">
                            <agProdChange>0.026559</agProdChange>
                        </period>
                        <period year="2040">
                            <agProdChange>0.004</agProdChange>
                        </period>
                        <period year="2045">
                            <agProdChange>0.0039</agProdChange>
                        </period>
                        <period year="2050">
                            <agProdChange>0.0038</agProdChange>
                        </period>
                        <period year="2055">
                            <agProdChange>0.0025</agProdChange>
                        </period>
                        <period year="2060">
                            <agProdChange>0.0025</agProdChange>
                        </period>
                        <period year="2065">
                            <agProdChange>0.0025</agProdChange>
                        </period>
                        <period year="2070">
                            <agProdChange>0.0023</agProdChange>
                        </period>
                        <period year="2075">
                            <agProdChange>0.0022</agProdChange>
                        </period>
                        <period year="2080">
                            <agProdChange>0.002</agProdChange>
                        </period>
                        <period year="2085">
                            <agProdChange>0.0018</agProdChange>
                        </period>
                        <period year="2090">
                            <agProdChange>0.0017</agProdChange>
                        </period>
                        <period year="2095">
                            <agProdChange>0.0015</agProdChange>
                        </period>
                        <period year="2100">
                            <agProdChange>0.0013</agProdChange>
                        </period>
                    </AgProductionTechnology>
                </AgSupplySubsector>
                <AgSupplySubsector name="Corn_UsaColoRS">
                    <AgProductionTechnology name="Corn_UsaColoRS_IRR_hi">
                        <period year="2015">
                            <agProdChange>0.00379</agProdChange>
                        </period>
                        <period year="2020">
                            <agProdChange>0.004628</agProdChange>
                        </period>
                        <period year="2025">
                            <agProdChange>0.005282</agProdChange>
                        </period>
                        <period year="2030">
                            <agProdChange>0.004342</agProdChange>
                        </period>
                        <period year="2035">
                            <agProdChange>0.002865</agProdChange>
                        </period>
                        <period year="2040">
                            <agProdChange>0.002046</agProdChange>
                        </period>
                        <period year="2045">
                            <agProdChange>0.004404</agProdChange>
                        </period>
                        <period year="2050">
                            <agProdChange>0.003636</agProdChange>
                        </period>
                        <period year="2055">
                            <agProdChange>0.000423</agProdChange>
                        </period>
                        <period year="2060">
                            <agProdChange>0.001964</agProdChange>
                        </period>
                        <period year="2065">
                            <agProdChange>0.004658</agProdChange>
                        </period>
                        <period year="2070">
                            <agProdChange>-0.001774</agProdChange>
                        </period>
                        <period year="2075">
                            <agProdChange>0.001099</agProdChange>
                        </period>
                        <period year="2080">
                            <agProdChange>0.000567</agProdChange>
                        </period>
                        <period year="2085">
                            <agProdChange>0.002859</agProdChange>
                        </period>
                        <period year="2090">
                            <agProdChange>0.001323</agProdChange>
                        </period>
                        <period year="2095">
                            <agProdChange>-0.000863</agProdChange>
                        </period>
                        <period year="2100">
                            <agProdChange>0.007022</agProdChange>
                        </period>
                    </AgProductionTechnology>
                    <AgProductionTechnology name="Corn_UsaColoRS_IRR_lo">
                        <period year="2015">
                            <agProdChange>0.00379</agProdChange>
                        </period>
                        <period year="2020">
                            <agProdChange>0.004628</agProdChange>
                        </period>
                        <period year="2025">
                            <agProdChange>0.005282</agProdChange>
                        </period>
                        <period year="2030">
                            <agProdChange>0.004342</agProdChange>
                        </period>
                        <period year="2035">
                            <agProdChange>0.002865</agProdChange>
                        </period>
                        <period year="2040">
                            <agProdChange>0.002046</agProdChange>
                        </period>
                        <period year="2045">
                            <agProdChange>0.004404</agProdChange>
                        </period>
                        <period year="2050">
                            <agProdChange>0.003636</agProdChange>
                        </period>
                        <period year="2055">
                            <agProdChange>0.000423</agProdChange>
                        </period>
                        <period year="2060">
                            <agProdChange>0.001964</agProdChange>
                        </period>
                        <period year="2065">
                            <agProdChange>0.004658</agProdChange>
                        </period>
                        <period year="2070">
                            <agProdChange>-0.001774</agProdChange>
                        </period>
                        <period year="2075">
                            <agProdChange>0.001099</agProdChange>
                        </period>
                        <period year="2080">
                            <agProdChange>0.000567</agProdChange>
                        </period>
                        <period year="2085">
                            <agProdChange>0.002859</agProdChange>
                        </period>
                        <period year="2090">
                            <agProdChange>0.001323</agProdChange>
                        </period>
                        <period year="2095">
                            <agProdChange>-0.000863</agProdChange>
                        </period>
                        <period year="2100">
                            <agProdChange>0.007022</agProdChange>
                        </period>
                    </AgProductionTechnology>
                    <AgProductionTechnology name="Corn_UsaColoRS_RFD_hi">
                        <period year="2015">
                            <agProdChange>0.015302</agProdChange>
                        </period>
                        <period year="2020">
                            <agProdChange>-0.009164</agProdChange>
                        </period>
                        <period year="2025">
                            <agProdChange>-0.002733</agProdChange>
                        </period>
                        <period year="2030">
                            <agProdChange>0.012322</agProdChange>
                        </period>
                        <period year="2035">
                            <agProdChange>0.014103</agProdChange>
                        </period>
                        <period year="2040">
                            <agProdChange>-0.001824</agProdChange>
                        </period>
                        <period year="2045">
                            <agProdChange>-0.005738</agProdChange>
                        </period>
                        <period year="2050">
                            <agProdChange>0.012046</agProdChange>
                        </period>
                        <period year="2055">
                            <agProdChange>0.010762</agProdChange>
                        </period>
                        <period year="2060">
                            <agProdChange>-0.003427</agProdChange>
                        </period>
                        <period year="2065">
                            <agProdChange>-0.008819</agProdChange>
                        </period>
                        <period year="2070">
                            <agProdChange>-0.010901</agProdChange>
                        </period>
                        <period year="2075">
                            <agProdChange>0.022205</agProdChange>
                        </period>
                        <period year="2080">
                            <agProdChange>-0.001255</agProdChange>
                        </period>
                        <period year="2085">
                            <agProdChange>-0.005011</agProdChange>
                        </period>
                        <period year="2090">
                            <agProdChange>0.010298</agProdChange>
                        </period>
                        <period year="2095">
                            <agProdChange>0.011461</agProdChange>
                        </period>
                        <period year="2100">
                            <agProdChange>0.001506</agProdChange>
                        </period>
                    </AgProductionTechnology>
                    <AgProductionTechnology name="Corn_UsaColoRS_RFD_lo">
                        <period year="2015">
                            <agProdChange>0.015302</agProdChange>
                        </period>
                        <period year="2020">
                            <agProdChange>-0.009164</agProdChange>
                        </period>
                        <period year="2025">
                            <agProdChange>-0.002733</agProdChange>
                        </period>
                        <period year="2030">
                            <agProdChange>0.012322</agProdChange>
                        </period>
                        <period year="2035">
                            <agProdChange>0.014103</agProdChange>
                        </period>
                        <period year="2040">
                            <agProdChange>-0.001824</agProdChange>
                        </period>
                        <period year="2045">
                            <agProdChange>-0.005738</agProdChange>
                        </period>
                        <period year="2050">
                            <agProdChange>0.012046</agProdChange>
                        </period>
                        <period year="2055">
                            <agProdChange>0.010762</agProdChange>
                        </period>
                        <period year="2060">
                            <agProdChange>-0.003427</agProdChange>
                        </period>
                        <period year="2065">
                            <agProdChange>-0.008819</agProdChange>
                        </period>
                        <period year="2070">
                            <agProdChange>-0.010901</agProdChange>
                        </period>
                        <period year="2075">
                            <agProdChange>0.022205</agProdChange>
                        </period>
                        <period year="2080">
                            <agProdChange>-0.001255</agProdChange>
                        </period>
                        <period year="2085">
                            <agProdChange>-0.005011</agProdChange>
                        </period>
                        <period year="2090">
                            <agProdChange>0.010298</agProdChange>
                        </period>
                        <period year="2095">
                            <agProdChange>0.011461</agProdChange>
                        </period>
                        <period year="2100">
                            <agProdChange>0.001506</agProdChange>
                        </period>
                    </AgProductionTechnology>
                </AgSupplySubsector>
                <AgSupplySubsector name="Corn_GreatBasin">
                    <AgProductionTechnology name="Corn_GreatBasin_IRR_hi">
                        <period year="2015">
                            <agProdChange>0.009118</agProdChange>
                        </period>
                        <period year="2020">
                            <agProdChange>0.007644</agProdChange>
                        </period>
                        <period year="2025">
                            <agProdChange>0.005689</agProdChange>
                        </period>
                        <period year="2030">
                            <agProdChange>0.00522</agProdChange>
                        </period>
                        <period year="2035">
                            <agProdChange>0.005343</agProdChange>
                        </period>
                        <period year="2040">
                            <agProdChange>0.006511</agProdChange>
                        </period>
                        <period year="2045">
                            <agProdChange>0.005377</agProdChange>
                        </period>
                        <period year="2050">
                            <agProdChange>0.002257</agProdChange>
                        </period>
                        <period year="2055">
                            <agProdChange>0.005574</agProdChange>
                        </period>
                        <period year="2060">
                            <agProdChange>0.004488</agProdChange>
                        </period>
                        <period year="2065">
                            <agProdChange>0.005733</agProdChange>
                        </period>
                        <period year="2070">
                            <agProdChange>0.001385</agProdChange>
                        </period>
                        <period year="2075">
                            <agProdChange>0.0022</agProdChange>
                        </period>
                        <period year="2080">
                            <agProdChange>0.002</agProdChange>
                        </period>
                        <period year="2085">
                            <agProdChange>0.0018</agProdChange>
                        </period>
                        <period year="2090">
                            <agProdChange>0.0017</agProdChange>
                        </period>
                        <period year="2095">
                            <agProdChange>0.0015</agProdChange>
                        </period>
                        <period year="2100">
                            <agProdChange>0.0013</agProdChange>
                        </period>
                    </AgProductionTechnology>
                    <AgProductionTechnology name="Corn_GreatBasin_IRR_lo">
                        <period year="2015">
                            <agProdChange>0.009118</agProdChange>
                        </period>
                        <period year="2020">
                            <agProdChange>0.007644</agProdChange>
                        </period>
                        <period year="2025">
                            <agProdChange>0.005689</agProdChange>
                        </period>
                        <period year="2030">
                            <agProdChange>0.00522</agProdChange>
                        </period>
                        <period year="2035">
                            <agProdChange>0.005343</agProdChange>
                        </period>
                        <period year="2040">
                            <agProdChange>0.006511</agProdChange>
                        </period>
                        <period year="2045">
                            <agProdChange>0.005377</agProdChange>
                        </period>
                        <period year="2050">
                            <agProdChange>0.002257</agProdChange>
                        </period>
                        <period year="2055">
                            <agProdChange>0.005574</agProdChange>
                        </period>
                        <period year="2060">
                            <agProdChange>0.004488</agProdChange>
                        </period>
                        <period year="2065">
                            <agProdChange>0.005733</agProdChange>
                        </period>
                        <period year="2070">
                            <agProdChange>0.001385</agProdChange>
                        </period>
                        <period year="2075">
                            <agProdChange>0.0022</agProdChange>
                        </period>
                        <period year="2080">
                            <agProdChange>0.002</agProdChange>
                        </period>
                        <period year="2085">
                            <agProdChange>0.0018</agProdChange>
                        </period>
                        <period year="2090">
                            <agProdChange>0.0017</agProdChange>
                        </period>
                        <period year="2095">
                            <agProdChange>0.0015</agProdChange>
                        </period>
                        <period year="2100">
                            <agProdChange>0.0013</agProdChange>
                        </period>
                    </AgProductionTechnology>
                    <AgProductionTechnology name="Corn_GreatBasin_RFD_hi">
                        <period year="2015">
                            <agProdChange>0.055216</agProdChange>
                        </period>
                        <period year="2020">
                            <agProdChange>-0.014548</agProdChange>
                        </period>
                        <period year="2025">
                            <agProdChange>0.001865</agProdChange>
                        </period>
                        <period year="2030">
                            <agProdChange>0.020903</agProdChange>
                        </period>
                        <period year="2035">
                            <agProdChange>0.012229</agProdChange>
                        </period>
                        <period year="2040">
                            <agProdChange>0.004634</agProdChange>
                        </period>
                        <period year="2045">
                            <agProdChange>0.006442</agProdChange>
                        </period>
                        <period year="2050">
                            <agProdChange>0.0038</agProdChange>
                        </period>
                        <period year="2055">
                            <agProdChange>0.0025</agProdChange>
                        </period>
                        <period year="2060">
                            <agProdChange>0.0025</agProdChange>
                        </period>
                        <period year="2065">
                            <agProdChange>0.0025</agProdChange>
                        </period>
                        <period year="2070">
                            <agProdChange>0.0023</agProdChange>
                        </period>
                        <period year="2075">
                            <agProdChange>0.0022</agProdChange>
                        </period>
                        <period year="2080">
                            <agProdChange>0.002</agProdChange>
                        </period>
                        <period year="2085">
                            <agProdChange>0.0018</agProdChange>
                        </period>
                        <period year="2090">
                            <agProdChange>0.0017</agProdChange>
                        </period>
                        <period year="2095">
                            <agProdChange>0.0015</agProdChange>
                        </period>
                        <period year="2100">
                            <agProdChange>0.0013</agProdChange>
                        </period>
                    </AgProductionTechnology>
                    <AgProductionTechnology name="Corn_GreatBasin_RFD_lo">
                        <period year="2015">
                            <agProdChange>0.055216</agProdChange>
                        </period>
                        <period year="2020">
                            <agProdChange>-0.014548</agProdChange>
                        </period>
                        <period year="2025">
                            <agProdChange>0.001865</agProdChange>
                        </period>
                        <period year="2030">
                            <agProdChange>0.020903</agProdChange>
                        </period>
                        <period year="2035">
                            <agProdChange>0.012229</agProdChange>
                        </period>
                        <period year="2040">
                            <agProdChange>0.004634</agProdChange>
                        </period>
                        <period year="2045">
                            <agProdChange>0.006442</agProdChange>
                        </period>
                        <period year="2050">
                            <agProdChange>0.0038</agProdChange>
                        </period>
                        <period year="2055">
                            <agProdChange>0.0025</agProdChange>
                        </period>
                        <period year="2060">
                            <agProdChange>0.0025</agProdChange>
                        </period>
                        <period year="2065">
                            <agProdChange>0.0025</agProdChange>
                        </period>
                        <period year="2070">
                            <agProdChange>0.0023</agProdChange>
                        </period>
                        <period year="2075">
                            <agProdChange>0.0022</agProdChange>
                        </period>
                        <period year="2080">
                            <agProdChange>0.002</agProdChange>
                        </period>
                        <period year="2085">
                            <agProdChange>0.0018</agProdChange>
                        </period>
                        <period year="2090">
                            <agProdChange>0.0017</agProdChange>
                        </period>
                        <period year="2095">
                            <agProdChange>0.0015</agProdChange>
                        </period>
                        <period year="2100">
                            <agProdChange>0.0013</agProdChange>
                        </period>
                    </AgProductionTechnology>
                </AgSupplySubsector>
                <AgSupplySubsector name="Corn_MissouriR">
                    <AgProductionTechnology name="Corn_MissouriR_IRR_hi">
                        <period year="2015">
                            <agProdChange>0.005683</agProdChange>
                        </period>
                        <period year="2020">
                            <agProdChange>0.004337</agProdChange>
                        </period>
                        <period year="2025">
                            <agProdChange>0.003772</agProdChange>
                        </period>
                        <period year="2030">
                            <agProdChange>0.003249</agProdChange>
                        </period>
                        <period year="2035">
                            <agProdChange>0.002784</agProdChange>
                        </period>
                        <period year="2040">
                            <agProdChange>0.001922</agProdChange>
                        </period>
                        <period year="2045">
                            <agProdChange>0.001209</agProdChange>
                        </period>
                        <period year="2050">
                            <agProdChange>0.001935</agProdChange>
                        </period>
                        <period year="2055">
                            <agProdChange>0.001883</agProdChange>
                        </period>
                        <period year="2060">
                            <agProdChange>-0.001046</agProdChange>
                        </period>
                        <period year="2065">
                            <agProdChange>0.000116</agProdChange>
                        </period>
                        <period year="2070">
                            <agProdChange>-0.000549</agProdChange>
                        </period>
                        <period year="2075">
                            <agProdChange>0.00044</agProdChange>
                        </period>
                        <period year="2080">
                            <agProdChange>0.00046</agProdChange>
                        </period>
                        <period year="2085">
                            <agProdChange>-0.001782</agProdChange>
                        </period>
                        <period year="2090">
                            <agProdChange>0.002282</agProdChange>
                        </period>
                        <period year="2095">
                            <agProdChange>0.001671</agProdChange>
                        </period>
                        <period year="2100">
                            <agProdChange>-0.000974</agProdChange>
                        </period>
                    </AgProductionTechnology>
                    <AgProductionTechnology name="Corn_MissouriR_IRR_lo">
                        <period year="2015">
                            <agProdChange>0.005683</agProdChange>
                        </period>
                        <period year="2020">
                            <agProdChange>0.004337</agProdChange>
                        </period>
                        <period year="2025">
                            <agProdChange>0.003772</agProdChange>
                        </period>
                        <period year="2030">
                            <agProdChange>0.003249</agProdChange>
                        </period>
                        <period year="2035">
                            <agProdChange>0.002784</agProdChange>
                        </period>
                        <period year="2040">
                            <agProdChange>0.001922</agProdChange>
                        </period>
                        <period year="2045">
                            <agProdChange>0.001209</agProdChange>
                        </period>
                        <period year="2050">
                            <agProdChange>0.001935</agProdChange>
                        </period>
                        <period year="2055">
                            <agProdChange>0.001883</agProdChange>
                        </period>
                        <period year="2060">
                            <agProdChange>-0.001046</agProdChange>
                        </period>
                        <period year="2065">
                            <agProdChange>0.000116</agProdChange>
                        </period>
                        <period year="2070">
                            <agProdChange>-0.000549</agProdChange>
                        </period>
                        <period year="2075">
                            <agProdChange>0.00044</agProdChange>
                        </period>
                        <period year="2080">
                            <agProdChange>0.00046</agProdChange>
                        </period>
                        <period year="2085">
                            <agProdChange>-0.001782</agProdChange>
                        </period>
                        <period year="2090">
                            <agProdChange>0.002282</agProdChange>
                        </period>
                        <period year="2095">
                            <agProdChange>0.001671</agProdChange>
                        </period>
                        <period year="2100">
                            <agProdChange>-0.000974</agProdChange>
                        </period>
                    </AgProductionTechnology>
                    <AgProductionTechnology name="Corn_MissouriR_RFD_hi">
                        <period year="2015">
                            <agProdChange>0.021924</agProdChange>
                        </period>
                        <period year="2020">
                            <agProdChange>0.014808</agProdChange>
                        </period>
                        <period year="2025">
                            <agProdChange>0.008626</agProdChange>
                        </period>
                        <period year="2030">
                            <agProdChange>0.01847</agProdChange>
                        </period>
                        <period year="2035">
                            <agProdChange>0.007882</agProdChange>
                        </period>
                        <period year="2040">
                            <agProdChange>0.005657</agProdChange>
                        </period>
                        <period year="2045">
                            <agProdChange>0.006524</agProdChange>
                        </period>
                        <period year="2050">
                            <agProdChange>0.01012</agProdChange>
                        </period>
                        <period year="2055">
                            <agProdChange>0.007793</agProdChange>
                        </period>
                        <period year="2060">
                            <agProdChange>3.1e-05</agProdChange>
                        </period>
                        <period year="2065">
                            <agProdChange>0.008241</agProdChange>
                        </period>
                        <period year="2070">
                            <agProdChange>0.009323</agProdChange>
                        </period>
                        <period year="2075">
                            <agProdChange>0.0022</agProdChange>
                        </period>
                        <period year="2080">
                            <agProdChange>0.002</agProdChange>
                        </period>
                        <period year="2085">
                            <agProdChange>0.0018</agProdChange>
                        </period>
                        <period year="2090">
                            <agProdChange>0.0017</agProdChange>
                        </period>
                        <period year="2095">
                            <agProdChange>0.0015</agProdChange>
                        </period>
                        <period year="2100">
                            <agProdChange>0.0013</agProdChange>
                        </period>
                    </AgProductionTechnology>
                    <AgProductionTechnology name="Corn_MissouriR_RFD_lo">
                        <period year="2015">
                            <agProdChange>0.021924</agProdChange>
                        </period>
                        <period year="2020">
                            <agProdChange>0.014808</agProdChange>
                        </period>
                        <period year="2025">
                            <agProdChange>0.008626</agProdChange>
                        </period>
                        <period year="2030">
                            <agProdChange>0.01847</agProdChange>
                        </period>
                        <period year="2035">
                            <agProdChange>0.007882</agProdChange>
                        </period>
                        <period year="2040">
                            <agProdChange>0.005657</agProdChange>
                        </period>
                        <period year="2045">
                            <agProdChange>0.006524</agProdChange>
                        </period>
                        <period year="2050">
                            <agProdChange>0.01012</agProdChange>
                        </period>
                        <period year="2055">
                            <agProdChange>0.007793</agProdChange>
                        </period>
                        <period year="2060">
                            <agProdChange>3.1e-05</agProdChange>
                        </period>
                        <period year="2065">
                            <agProdChange>0.008241</agProdChange>
                        </period>
                        <period year="2070">
                            <agProdChange>0.009323</agProdChange>
                        </period>
                        <period year="2075">
                            <agProdChange>0.0022</agProdChange>
                        </period>
                        <period year="2080">
                            <agProdChange>0.002</agProdChange>
                        </period>
                        <period year="2085">
                            <agProdChange>0.0018</agProdChange>
                        </period>
                        <period year="2090">
                            <agProdChange>0.0017</agProdChange>
                        </period>
                        <period year="2095">
                            <agProdChange>0.0015</agProdChange>
                        </period>
                        <period year="2100">
                            <agProdChange>0.0013</agProdChange>
                        </period>
                    </AgProductionTechnology>
                </AgSupplySubsector>
                <AgSupplySubsector name="Corn_ArkWhtRedR">
                    <AgProductionTechnology name="Corn_ArkWhtRedR_IRR_hi">
                        <period year="2015">
                            <agProdChange>0.001656</agProdChange>
                        </period>
                        <period year="2020">
                            <agProdChange>0.00495</agProdChange>
                        </period>
                        <period year="2025">
                            <agProdChange>0.003689</agProdChange>
                        </period>
                        <period year="2030">
                            <agProdChange>0.004346</agProdChange>
                        </period>
                        <period year="2035">
                            <agProdChange>0.001097</agProdChange>
                        </period>
                        <period year="2040">
                            <agProdChange>-0.000168</agProdChange>
                        </period>
                        <period year="2045">
                            <agProdChange>0.000525</agProdChange>
                        </period>
                        <period year="2050">
                            <agProdChange>0.00348</agProdChange>
                        </period>
                        <period year="2055">
                            <agProdChange>7e-05</agProdChange>
                        </period>
                        <period year="2060">
                            <agProdChange>-0.003643</agProdChange>
                        </period>
                        <period year="2065">
                            <agProdChange>-0.000918</agProdChange>
                        </period>
                        <period year="2070">
                            <agProdChange>-0.000447</agProdChange>
                        </period>
                        <period year="2075">
                            <agProdChange>0.001936</agProdChange>
                        </period>
                        <period year="2080">
                            <agProdChange>-0.002039</agProdChange>
                        </period>
                        <period year="2085">
                            <agProdChange>-0.003457</agProdChange>
                        </period>
                        <period year="2090">
                            <agProdChange>0.001976</agProdChange>
                        </period>
                        <period year="2095">
                            <agProdChange>0.002799</agProdChange>
                        </period>
                        <period year="2100">
                            <agProdChange>-0.00107</agProdChange>
                        </period>
                    </AgProductionTechnology>
                    <AgProductionTechnology name="Corn_ArkWhtRedR_IRR_lo">
                        <period year="2015">
                            <agProdChange>0.001656</agProdChange>
                        </period>
                        <period year="2020">
                            <agProdChange>0.00495</agProdChange>
                        </period>
                        <period year="2025">
                            <agProdChange>0.003689</agProdChange>
                        </period>
                        <period year="2030">
                            <agProdChange>0.004346</agProdChange>
                        </period>
                        <period year="2035">
                            <agProdChange>0.001097</agProdChange>
                        </period>
                        <period year="2040">
                            <agProdChange>-0.000168</agProdChange>
                        </period>
                        <period year="2045">
                            <agProdChange>0.000525</agProdChange>
                        </period>
                        <period year="2050">
                            <agProdChange>0.00348</agProdChange>
                        </period>
                        <period year="2055">
                            <agProdChange>7e-05</agProdChange>
                        </period>
                        <period year="2060">
                            <agProdChange>-0.003643</agProdChange>
                        </period>
                        <period year="2065">
                            <agProdChange>-0.000918</agProdChange>
                        </period>
                        <period year="2070">
                            <agProdChange>-0.000447</agProdChange>
                        </period>
                        <period year="2075">
                            <agProdChange>0.001936</agProdChange>
                        </period>
                        <period year="2080">
                            <agProdChange>-0.002039</agProdChange>
                        </period>
                        <period year="2085">
                            <agProdChange>-0.003457</agProdChange>
                        </period>
                        <period year="2090">
                            <agProdChange>0.001976</agProdChange>
                        </period>
                        <period year="2095">
                            <agProdChange>0.002799</agProdChange>
                        </period>
                        <period year="2100">
                            <agProdChange>-0.00107</agProdChange>
                        </period>
                    </AgProductionTechnology>
                    <AgProductionTechnology name="Corn_ArkWhtRedR_RFD_hi">
                        <period year="2015">
                            <agProdChange>0.002018</agProdChange>
                        </period>
                        <period year="2020">
                            <agProdChange>0.017995</agProdChange>
                        </period>
                        <period year="2025">
                            <agProdChange>0.011208</agProdChange>
                        </period>
                        <period year="2030">
                            <agProdChange>0.018777</agProdChange>
                        </period>
                        <period year="2035">
                            <agProdChange>0.000698</agProdChange>
                        </period>
                        <period year="2040">
                            <agProdChange>0.002736</agProdChange>
                        </period>
                        <period year="2045">
                            <agProdChange>0.01018</agProdChange>
                        </period>
                        <period year="2050">
                            <agProdChange>0.00645</agProdChange>
                        </period>
                        <period year="2055">
                            <agProdChange>0.003204</agProdChange>
                        </period>
                        <period year="2060">
                            <agProdChange>-0.011714</agProdChange>
                        </period>
                        <period year="2065">
                            <agProdChange>0.008086</agProdChange>
                        </period>
                        <period year="2070">
                            <agProdChange>0.005419</agProdChange>
                        </period>
                        <period year="2075">
                            <agProdChange>0.009302</agProdChange>
                        </period>
                        <period year="2080">
                            <agProdChange>-0.002934</agProdChange>
                        </period>
                        <period year="2085">
                            <agProdChange>0.008508</agProdChange>
                        </period>
                        <period year="2090">
                            <agProdChange>0.008867</agProdChange>
                        </period>
                        <period year="2095">
                            <agProdChange>0.007738</agProdChange>
                        </period>
                        <period year="2100">
                            <agProdChange>-0.003752</agProdChange>
                        </period>
                    </AgProductionTechnology>
                    <AgProductionTechnology name="Corn_ArkWhtRedR_RFD_lo">
                        <period year="2015">
                            <agProdChange>0.002018</agProdChange>
                        </period>
                        <period year="2020">
                            <agProdChange>0.017995</agProdChange>
                        </period>
                        <period year="2025">
                            <agProdChange>0.011208</agProdChange>
                        </period>
                        <period year="2030">
                            <agProdChange>0.018777</agProdChange>
                        </period>
                        <period year="2035">
                            <agProdChange>0.000698</agProdChange>
                        </period>
                        <period year="2040">
                            <agProdChange>0.002736</agProdChange>
                        </period>
                        <period year="2045">
                            <agProdChange>0.01018</agProdChange>
                        </period>
                        <period year="2050">
                            <agProdChange>0.00645</agProdChange>
                        </period>
                        <period year="2055">
                            <agProdChange>0.003204</agProdChange>
                        </period>
                        <period year="2060">
                            <agProdChange>-0.011714</agProdChange>
                        </period>
                        <period year="2065">
                            <agProdChange>0.008086</agProdChange>
                        </period>
                        <period year="2070">
                            <agProdChange>0.005419</agProdChange>
                        </period>
                        <period year="2075">
                            <agProdChange>0.009302</agProdChange>
                        </period>
                        <period year="2080">
                            <agProdChange>-0.002934</agProdChange>
                        </period>
                        <period year="2085">
                            <agProdChange>0.008508</agProdChange>
                        </period>
                        <period year="2090">
                            <agProdChange>0.008867</agProdChange>
                        </period>
                        <period year="2095">
                            <agProdChange>0.007738</agProdChange>
                        </period>
                        <period year="2100">
                            <agProdChange>-0.003752</agProdChange>
                        </period>
                    </AgProductionTechnology>
                </AgSupplySubsector>
                <AgSupplySubsector name="Corn_TexasCst">
                    <AgProductionTechnology name="Corn_TexasCst_IRR_hi">
                        <period year="2015">
                            <agProdChange>0.002272</agProdChange>
                        </period>
                        <period year="2020">
                            <agProdChange>0.004221</agProdChange>
                        </period>
                        <period year="2025">
                            <agProdChange>0.002704</agProdChange>
                        </period>
                        <period year="2030">
                            <agProdChange>0.003939</agProdChange>
                        </period>
                        <period year="2035">
                            <agProdChange>0.00141</agProdChange>
                        </period>
                        <period year="2040">
                            <agProdChange>0.000256</agProdChange>
                        </period>
                        <period year="2045">
                            <agProdChange>-0.00083</agProdChange>
                        </period>
                        <period year="2050">
                            <agProdChange>0.001867</agProdChange>
                        </period>
                        <period year="2055">
                            <agProdChange>-0.000278</agProdChange>
                        </period>
                        <period year="2060">
                            <agProdChange>-0.00178</agProdChange>
                        </period>
                        <period year="2065">
                            <agProdChange>-0.000764</agProdChange>
                        </period>
                        <period year="2070">
                            <agProdChange>-0.002606</agProdChange>
                        </period>
                        <period year="2075">
                            <agProdChange>0.000861</agProdChange>
                        </period>
                        <period year="2080">
                            <agProdChange>-0.00271</agProdChange>
                        </period>
                        <period year="2085">
                            <agProdChange>-0.001576</agProdChange>
                        </period>
                        <period year="2090">
                            <agProdChange>0.00084</agProdChange>
                        </period>
                        <period year="2095">
                            <agProdChange>0.000726</agProdChange>
                        </period>
                        <period year="2100">
                            <agProdChange>-0.000481</agProdChange>
                        </period>
                    </AgProductionTechnology>
                    <AgProductionTechnology name="Corn_TexasCst_IRR_lo">
                        <period year="2015">
                            <agProdChange>0.002272</agProdChange>
                        </period>
                        <period year="2020">
                            <agProdChange>0.004221</agProdChange>
                        </period>
                        <period year="2025">
                            <agProdChange>0.002704</agProdChange>
                        </period>
                        <period year="2030">
                            <agProdChange>0.003939</agProdChange>
                        </period>
                        <period year="2035">
                            <agProdChange>0.00141</agProdChange>
                        </period>
                        <period year="2040">
                            <agProdChange>0.000256</agProdChange>
                        </period>
                        <period year="2045">
                            <agProdChange>-0.00083</agProdChange>
                        </period>
                        <period year="2050">
                            <agProdChange>0.001867</agProdChange>
                        </period>
                        <period year="2055">
                            <agProdChange>-0.000278</agProdChange>
                        </period>
                        <period year="2060">
                            <agProdChange>-0.00178</agProdChange>
                        </period>
                        <period year="2065">
                            <agProdChange>-0.000764</agProdChange>
                        </period>
                        <period year="2070">
                            <agProdChange>-0.002606</agProdChange>
                        </period>
                        <period year="2075">
                            <agProdChange>0.000861</agProdChange>
                        </period>
                        <period year="2080">
                            <agProdChange>-0.00271</agProdChange>
                        </period>
                        <period year="2085">
                            <agProdChange>-0.001576</agProdChange>
                        </period>
                        <period year="2090">
                            <agProdChange>0.00084</agProdChange>
                        </period>
                        <period year="2095">
                            <agProdChange>0.000726</agProdChange>
                        </period>
                        <period year="2100">
                            <agProdChange>-0.000481</agProdChange>
                        </period>
                    </AgProductionTechnology>
                    <AgProductionTechnology name="Corn_TexasCst_RFD_hi">
                        <period year="2015">
                            <agProdChange>-0.012282</agProdChange>
                        </period>
                        <period year="2020">
                            <agProdChange>0.014473</agProdChange>
                        </period>
                        <period year="2025">
                            <agProdChange>0.008044</agProdChange>
                        </period>
                        <period year="2030">
                            <agProdChange>0.015456</agProdChange>
                        </period>
                        <period year="2035">
                            <agProdChange>0.009743</agProdChange>
                        </period>
                        <period year="2040">
                            <agProdChange>0.012469</agProdChange>
                        </period>
                        <period year="2045">
                            <agProdChange>-0.005984</agProdChange>
                        </period>
                        <period year="2050">
                            <agProdChange>0.009358</agProdChange>
                        </period>
                        <period year="2055">
                            <agProdChange>0.007737</agProdChange>
                        </period>
                        <period year="2060">
                            <agProdChange>-0.012058</agProdChange>
                        </period>
                        <period year="2065">
                            <agProdChange>0.017253</agProdChange>
                        </period>
                        <period year="2070">
                            <agProdChange>-0.010124</agProdChange>
                        </period>
                        <period year="2075">
                            <agProdChange>0.017926</agProdChange>
                        </period>
                        <period year="2080">
                            <agProdChange>-0.00378</agProdChange>
                        </period>
                        <period year="2085">
                            <agProdChange>0.003072</agProdChange>
                        </period>
                        <period year="2090">
                            <agProdChange>0.011083</agProdChange>
                        </period>
                        <period year="2095">
                            <agProdChange>0.004653</agProdChange>
                        </period>
                        <period year="2100">
                            <agProdChange>-0.011142</agProdChange>
                        </period>
                    </AgProductionTechnology>
                    <AgProductionTechnology name="Corn_TexasCst_RFD_lo">
                        <period year="2015">
                            <agProdChange>-0.012282</agProdChange>
                        </period>
                        <period year="2020">
                            <agProdChange>0.014473</agProdChange>
                        </period>
                        <period year="2025">
                            <agProdChange>0.008044</agProdChange>
                        </period>
                        <period year="2030">
                            <agProdChange>0.015456</agProdChange>
                        </period>
                        <period year="2035">
                            <agProdChange>0.009743</agProdChange>
                        </period>
                        <period year="2040">
                            <agProdChange>0.012469</agProdChange>
                        </period>
                        <period year="2045">
                            <agProdChange>-0.005984</agProdChange>
                        </period>
                        <period year="2050">
                            <agProdChange>0.009358</agProdChange>
                        </period>
                        <period year="2055">
                            <agProdChange>0.007737</agProdChange>
                        </period>
                        <period year="2060">
                            <agProdChange>-0.012058</agProdChange>
                        </period>
                        <period year="2065">
                            <agProdChange>0.017253</agProdChange>
                        </period>
                        <period year="2070">
                            <agProdChange>-0.010124</agProdChange>
                        </period>
                        <period year="2075">
                            <agProdChange>0.017926</agProdChange>
                        </period>
                        <period year="2080">
                            <agProdChange>-0.00378</agProdChange>
                        </period>
                        <period year="2085">
                            <agProdChange>0.003072</agProdChange>
                        </period>
                        <period year="2090">
                            <agProdChange>0.011083</agProdChange>
                        </period>
                        <period year="2095">
                            <agProdChange>0.004653</agProdChange>
                        </period>
                        <period year="2100">
                            <agProdChange>-0.011142</agProdChange>
                        </period>
                    </AgProductionTechnology>
                </AgSupplySubsector>
                <AgSupplySubsector name="Corn_UsaCstSE">
                    <AgProductionTechnology name="Corn_UsaCstSE_IRR_hi">
                        <period year="2015">
                            <agProdChange>5.5e-05</agProdChange>
                        </period>
                        <period year="2020">
                            <agProdChange>0.005373</agProdChange>
                        </period>
                        <period year="2025">
                            <agProdChange>0.002824</agProdChange>
                        </period>
                        <period year="2030">
                            <agProdChange>0.003401</agProdChange>
                        </period>
                        <period year="2035">
                            <agProdChange>0.001504</agProdChange>
                        </period>
                        <period year="2040">
                            <agProdChange>0.001345</agProdChange>
                        </period>
                        <period year="2045">
                            <agProdChange>0.00182</agProdChange>
                        </period>
                        <period year="2050">
                            <agProdChange>9.2e-05</agProdChange>
                        </period>
                        <period year="2055">
                            <agProdChange>0.002039</agProdChange>
                        </period>
                        <period year="2060">
                            <agProdChange>0.000627</agProdChange>
                        </period>
                        <period year="2065">
                            <agProdChange>7.9e-05</agProdChange>
                        </period>
                        <period year="2070">
                            <agProdChange>0.00152</agProdChange>
                        </period>
                        <period year="2075">
                            <agProdChange>0.0031</agProdChange>
                        </period>
                        <period year="2080">
                            <agProdChange>-0.000923</agProdChange>
                        </period>
                        <period year="2085">
                            <agProdChange>-0.000738</agProdChange>
                        </period>
                        <period year="2090">
                            <agProdChange>0.001441</agProdChange>
                        </period>
                        <period year="2095">
                            <agProdChange>0.001045</agProdChange>
                        </period>
                        <period year="2100">
                            <agProdChange>-0.000418</agProdChange>
                        </period>
                    </AgProductionTechnology>
                    <AgProductionTechnology name="Corn_UsaCstSE_IRR_lo">
                        <period year="2015">
                            <agProdChange>5.5e-05</agProdChange>
                        </period>
                        <period year="2020">
                            <agProdChange>0.005373</agProdChange>
                        </period>
                        <period year="2025">
                            <agProdChange>0.002824</agProdChange>
                        </period>
                        <period year="2030">
                            <agProdChange>0.003401</agProdChange>
                        </period>
                        <period year="2035">
                            <agProdChange>0.001504</agProdChange>
                        </period>
                        <period year="2040">
                            <agProdChange>0.001345</agProdChange>
                        </period>
                        <period year="2045">
                            <agProdChange>0.00182</agProdChange>
                        </period>
                        <period year="2050">
                            <agProdChange>9.2e-05</agProdChange>
                        </period>
                        <period year="2055">
                            <agProdChange>0.002039</agProdChange>
                        </period>
                        <period year="2060">
                            <agProdChange>0.000627</agProdChange>
                        </period>
                        <period year="2065">
                            <agProdChange>7.9e-05</agProdChange>
                        </period>
                        <period year="2070">
                            <agProdChange>0.00152</agProdChange>
                        </period>
                        <period year="2075">
                            <agProdChange>0.0031</agProdChange>
                        </period>
                        <period year="2080">
                            <agProdChange>-0.000923</agProdChange>
                        </period>
                        <period year="2085">
                            <agProdChange>-0.000738</agProdChange>
                        </period>
                        <period year="2090">
                            <agProdChange>0.001441</agProdChange>
                        </period>
                        <period year="2095">
                            <agProdChange>0.001045</agProdChange>
                        </period>
                        <period year="2100">
                            <agProdChange>-0.000418</agProdChange>
                        </period>
                    </AgProductionTechnology>
                    <AgProductionTechnology name="Corn_UsaCstSE_RFD_hi">
                        <period year="2015">
                            <agProdChange>-0.007747</agProdChange>
                        </period>
                        <period year="2020">
                            <agProdChange>0.007049</agProdChange>
                        </period>
                        <period year="2025">
                            <agProdChange>0.006239</agProdChange>
                        </period>
                        <period year="2030">
                            <agProdChange>0.009383</agProdChange>
                        </period>
                        <period year="2035">
                            <agProdChange>0.002221</agProdChange>
                        </period>
                        <period year="2040">
                            <agProdChange>-0.000471</agProdChange>
                        </period>
                        <period year="2045">
                            <agProdChange>0.002812</agProdChange>
                        </period>
                        <period year="2050">
                            <agProdChange>0.003066</agProdChange>
                        </period>
                        <period year="2055">
                            <agProdChange>-5e-06</agProdChange>
                        </period>
                        <period year="2060">
                            <agProdChange>-0.000987</agProdChange>
                        </period>
                        <period year="2065">
                            <agProdChange>-0.00186</agProdChange>
                        </period>
                        <period year="2070">
                            <agProdChange>0.004898</agProdChange>
                        </period>
                        <period year="2075">
                            <agProdChange>0.010106</agProdChange>
                        </period>
                        <period year="2080">
                            <agProdChange>-0.001009</agProdChange>
                        </period>
                        <period year="2085">
                            <agProdChange>0.007832</agProdChange>
                        </period>
                        <period year="2090">
                            <agProdChange>0.004854</agProdChange>
                        </period>
                        <period year="2095">
                            <agProdChange>0.005477</agProdChange>
                        </period>
                        <period year="2100">
                            <agProdChange>0.001573</agProdChange>
                        </period>
                    </AgProductionTechnology>
                    <AgProductionTechnology name="Corn_UsaCstSE_RFD_lo">
                        <period year="2015">
                            <agProdChange>-0.007747</agProdChange>
                        </period>
                        <period year="2020">
                            <agProdChange>0.007049</agProdChange>
                        </period>
                        <period year="2025">
                            <agProdChange>0.006239</agProdChange>
                        </period>
                        <period year="2030">
                            <agProdChange>0.009383</agProdChange>
                        </period>
                        <period year="2035">
                            <agProdChange>0.002221</agProdChange>
                        </period>
                        <period year="2040">
                            <agProdChange>-0.000471</agProdChange>
                        </period>
                        <period year="2045">
                            <agProdChange>0.002812</agProdChange>
                        </period>
                        <period year="2050">
                            <agProdChange>0.003066</agProdChange>
                        </period>
                        <period year="2055">
                            <agProdChange>-5e-06</agProdChange>
                        </period>
                        <period year="2060">
                            <agProdChange>-0.000987</agProdChange>
                        </period>
                        <period year="2065">
                            <agProdChange>-0.00186</agProdChange>
                        </period>
                        <period year="2070">
                            <agProdChange>0.004898</agProdChange>
                        </period>
                        <period year="2075">
                            <agProdChange>0.010106</agProdChange>
                        </period>
                        <period year="2080">
                            <agProdChange>-0.001009</agProdChange>
                        </period>
                        <period year="2085">
                            <agProdChange>0.007832</agProdChange>
                        </period>
                        <period year="2090">
                            <agProdChange>0.004854</agProdChange>
                        </period>
                        <period year="2095">
                            <agProdChange>0.005477</agProdChange>
                        </period>
                        <period year="2100">
                            <agProdChange>0.001573</agProdChange>
                        </period>
                    </AgProductionTechnology>
                </AgSupplySubsector>
                <AgSupplySubsector name="Corn_GreatLakes">
                    <AgProductionTechnology name="Corn_GreatLakes_IRR_hi">
                        <period year="2015">
                            <agProdChange>0.003359</agProdChange>
                        </period>
                        <period year="2020">
                            <agProdChange>0.004725</agProdChange>
                        </period>
                        <period year="2025">
                            <agProdChange>0.004151</agProdChange>
                        </period>
                        <period year="2030">
                            <agProdChange>0.003548</agProdChange>
                        </period>
                        <period year="2035">
                            <agProdChange>0.002155</agProdChange>
                        </period>
                        <period year="2040">
                            <agProdChange>0.002387</agProdChange>
                        </period>
                        <period year="2045">
                            <agProdChange>0.00216</agProdChange>
                        </period>
                        <period year="2050">
                            <agProdChange>0.000284</agProdChange>
                        </period>
                        <period year="2055">
                            <agProdChange>0.001318</agProdChange>
                        </period>
                        <period year="2060">
                            <agProdChange>0.000277</agProdChange>
                        </period>
                        <period year="2065">
                            <agProdChange>0.001366</agProdChange>
                        </period>
                        <period year="2070">
                            <agProdChange>0.000777</agProdChange>
                        </period>
                        <period year="2075">
                            <agProdChange>0.00018</agProdChange>
                        </period>
                        <period year="2080">
                            <agProdChange>0.002392</agProdChange>
                        </period>
                        <period year="2085">
                            <agProdChange>-0.001041</agProdChange>
                        </period>
                        <period year="2090">
                            <agProdChange>0.001323</agProdChange>
                        </period>
                        <period year="2095">
                            <agProdChange>0.000648</agProdChange>
                        </period>
                        <period year="2100">
                            <agProdChange>-0.000509</agProdChange>
                        </period>
                    </AgProductionTechnology>
                    <AgProductionTechnology name="Corn_GreatLakes_IRR_lo">
                        <period year="2015">
                            <agProdChange>0.003359</agProdChange>
                        </period>
                        <period year="2020">
                            <agProdChange>0.004725</agProdChange>
                        </period>
                        <period year="2025">
                            <agProdChange>0.004151</agProdChange>
                        </period>
                        <period year="2030">
                            <agProdChange>0.003548</agProdChange>
                        </period>
                        <period year="2035">
                            <agProdChange>0.002155</agProdChange>
                        </period>
                        <period year="2040">
                            <agProdChange>0.002387</agProdChange>
                        </period>
                        <period year="2045">
                            <agProdChange>0.00216</agProdChange>
                        </period>
                        <period year="2050">
                            <agProdChange>0.000284</agProdChange>
                        </period>
                        <period year="2055">
                            <agProdChange>0.001318</agProdChange>
                        </period>
                        <period year="2060">
                            <agProdChange>0.000277</agProdChange>
                        </period>
                        <period year="2065">
                            <agProdChange>0.001366</agProdChange>
                        </period>
                        <period year="2070">
                            <agProdChange>0.000777</agProdChange>
                        </period>
                        <period year="2075">
                            <agProdChange>0.00018</agProdChange>
                        </period>
                        <period year="2080">
                            <agProdChange>0.002392</agProdChange>
                        </period>
                        <period year="2085">
                            <agProdChange>-0.001041</agProdChange>
                        </period>
                        <period year="2090">
                            <agProdChange>0.001323</agProdChange>
                        </period>
                        <period year="2095">
                            <agProdChange>0.000648</agProdChange>
                        </period>
                        <period year="2100">
                            <agProdChange>-0.000509</agProdChange>
                        </period>
                    </AgProductionTechnology>
                    <AgProductionTechnology name="Corn_GreatLakes_RFD_hi">
                        <period year="2015">
                            <agProdChange>0.008859</agProdChange>
                        </period>
                        <period year="2020">
                            <agProdChange>0.010742</agProdChange>
                        </period>
                        <period year="2025">
                            <agProdChange>0.006399</agProdChange>
                        </period>
                        <period year="2030">
                            <agProdChange>0.009501</agProdChange>
                        </period>
                        <period year="2035">
                            <agProdChange>0.005994</agProdChange>
                        </period>
                        <period year="2040">
                            <agProdChange>0.003777</agProdChange>
                        </period>
                        <period year="2045">
                            <agProdChange>0.007398</agProdChange>
                        </period>
                        <period year="2050">
                            <agProdChange>0.00403</agProdChange>
                        </period>
                        <period year="2055">
                            <agProdChange>0.005698</agProdChange>
                        </period>
                        <period year="2060">
                            <agProdChange>0.004949</agProdChange>
                        </period>
                        <period year="2065">
                            <agProdChange>0.004643</agProdChange>
                        </period>
                        <period year="2070">
                            <agProdChange>0.008022</agProdChange>
                        </period>
                        <period year="2075">
                            <agProdChange>0.002396</agProdChange>
                        </period>
                        <period year="2080">
                            <agProdChange>0.001769</agProdChange>
                        </period>
                        <period year="2085">
                            <agProdChange>0.000993</agProdChange>
                        </period>
                        <period year="2090">
                            <agProdChange>0.003442</agProdChange>
                        </period>
                        <period year="2095">
                            <agProdChange>0.002289</agProdChange>
                        </period>
                        <period year="2100">
                            <agProdChange>-0.002039</agProdChange>
                        </period>
                    </AgProductionTechnology>
                    <AgProductionTechnology name="Corn_GreatLakes_RFD_lo">
                        <period year="2015">
                            <agProdChange>0.008859</agProdChange>
                        </period>
                        <period year="2020">
                            <agProdChange>0.010742</agProdChange>
                        </period>
                        <period year="2025">
                            <agProdChange>0.006399</agProdChange>
                        </period>
                        <period year="2030">
                            <agProdChange>0.009501</agProdChange>
                        </period>
                        <period year="2035">
                            <agProdChange>0.005994</agProdChange>
                        </period>
                        <period year="2040">
                            <agProdChange>0.003777</agProdChange>
                        </period>
                        <period year="2045">
                            <agProdChange>0.007398</agProdChange>
                        </period>
                        <period year="2050">
                            <agProdChange>0.00403</agProdChange>
                        </period>
                        <period year="2055">
                            <agProdChange>0.005698</agProdChange>
                        </period>
                        <period year="2060">
                            <agProdChange>0.004949</agProdChange>
                        </period>
                        <period year="2065">
                            <agProdChange>0.004643</agProdChange>
                        </period>
                        <period year="2070">
                            <agProdChange>0.008022</agProdChange>
                        </period>
                        <period year="2075">
                            <agProdChange>0.002396</agProdChange>
                        </period>
                        <period year="2080">
                            <agProdChange>0.001769</agProdChange>
                        </period>
                        <period year="2085">
                            <agProdChange>0.000993</agProdChange>
                        </period>
                        <period year="2090">
                            <agProdChange>0.003442</agProdChange>
                        </period>
                        <period year="2095">
                            <agProdChange>0.002289</agProdChange>
                        </period>
                        <period year="2100">
                            <agProdChange>-0.002039</agProdChange>
                        </period>
                    </AgProductionTechnology>
                </AgSupplySubsector>
                <AgSupplySubsector name="Corn_OhioR">
                    <AgProductionTechnology name="Corn_OhioR_IRR_hi">
                        <period year="2015">
                            <agProdChange>0.00221</agProdChange>
                        </period>
                        <period year="2020">
                            <agProdChange>0.005202</agProdChange>
                        </period>
                        <period year="2025">
                            <agProdChange>0.004507</agProdChange>
                        </period>
                        <period year="2030">
                            <agProdChange>0.004117</agProdChange>
                        </period>
                        <period year="2035">
                            <agProdChange>0.002761</agProdChange>
                        </period>
                        <period year="2040">
                            <agProdChange>0.001196</agProdChange>
                        </period>
                        <period year="2045">
                            <agProdChange>0.001325</agProdChange>
                        </period>
                        <period year="2050">
                            <agProdChange>0.000781</agProdChange>
                        </period>
                        <period year="2055">
                            <agProdChange>0.000645</agProdChange>
                        </period>
                        <period year="2060">
                            <agProdChange>-0.000434</agProdChange>
                        </period>
                        <period year="2065">
                            <agProdChange>0.000422</agProdChange>
                        </period>
                        <period year="2070">
                            <agProdChange>0.000795</agProdChange>
                        </period>
                        <period year="2075">
                            <agProdChange>0.001197</agProdChange>
                        </period>
                        <period year="2080">
                            <agProdChange>0.000431</agProdChange>
                        </period>
                        <period year="2085">
                            <agProdChange>-0.00026</agProdChange>
                        </period>
                        <period year="2090">
                            <agProdChange>0.001315</agProdChange>
                        </period>
                        <period year="2095">
                            <agProdChange>0.000731</agProdChange>
                        </period>
                        <period year="2100">
                            <agProdChange>-0.000725</agProdChange>
                        </period>
                    </AgProductionTechnology>
                    <AgProductionTechnology name="Corn_OhioR_IRR_lo">
                        <period year="2015">
                            <agProdChange>0.00221</agProdChange>
                        </period>
                        <period year="2020">
                            <agProdChange>0.005202</agProdChange>
                        </period>
                        <period year="2025">
                            <agProdChange>0.004507</agProdChange>
                        </period>
                        <period year="2030">
                            <agProdChange>0.004117</agProdChange>
                        </period>
                        <period year="2035">
[truncated: 46,309,483 more chars]
