# Supplementary material for: The domestic and international implications of future climate for U.S. agriculture in GCAM
Source: PLoS One. 2020 Aug 28;15(8):e0237918. doi: 10.1371/journal.pone.0237918 (PMC7455037; doi:10.1371/journal.pone.0237918)
Supplement: S2 Data — (ZIP) [file pone.0237918.s010.zip › scenariofiles/ag_yield_xml/ag_prodchange_rcp8p5_hadgem2_epic_full.xml]

<?xml version="1.0" encoding="UTF-8"?>
<scenario>
    <world>
        <region name="USA">
            <AgSupplySector name="Root_Tuber">
                <AgSupplySubsector name="Root_Tuber_NelsonR">
                    <AgProductionTechnology name="Root_Tuber_NelsonR_IRR_hi">
                        <period year="2015">
                            <agProdChange>0.004844</agProdChange>
                        </period>
                        <period year="2020">
                            <agProdChange>-0.000526</agProdChange>
                        </period>
                        <period year="2025">
                            <agProdChange>0.001483</agProdChange>
                        </period>
                        <period year="2030">
                            <agProdChange>0.007314</agProdChange>
                        </period>
                        <period year="2035">
                            <agProdChange>0.002791</agProdChange>
                        </period>
                        <period year="2040">
                            <agProdChange>-0.000545</agProdChange>
                        </period>
                        <period year="2045">
                            <agProdChange>-0.007846</agProdChange>
                        </period>
                        <period year="2050">
                            <agProdChange>-0.005746</agProdChange>
                        </period>
                        <period year="2055">
                            <agProdChange>-0.010145</agProdChange>
                        </period>
                        <period year="2060">
                            <agProdChange>-0.010169</agProdChange>
                        </period>
                        <period year="2065">
                            <agProdChange>-0.015434</agProdChange>
                        </period>
                        <period year="2070">
                            <agProdChange>-0.002775</agProdChange>
                        </period>
                        <period year="2075">
                            <agProdChange>-0.007231</agProdChange>
                        </period>
                        <period year="2080">
                            <agProdChange>-0.00602</agProdChange>
                        </period>
                        <period year="2085">
                            <agProdChange>-0.013414</agProdChange>
                        </period>
                        <period year="2090">
                            <agProdChange>0.004283</agProdChange>
                        </period>
                        <period year="2095">
                            <agProdChange>-0.01455</agProdChange>
                        </period>
                        <period year="2100">
                            <agProdChange>0.005016</agProdChange>
                        </period>
                    </AgProductionTechnology>
                    <AgProductionTechnology name="Root_Tuber_NelsonR_IRR_lo">
                        <period year="2015">
                            <agProdChange>0.004844</agProdChange>
                        </period>
                        <period year="2020">
                            <agProdChange>-0.000526</agProdChange>
                        </period>
                        <period year="2025">
                            <agProdChange>0.001483</agProdChange>
                        </period>
                        <period year="2030">
                            <agProdChange>0.007314</agProdChange>
                        </period>
                        <period year="2035">
                            <agProdChange>0.002791</agProdChange>
                        </period>
                        <period year="2040">
                            <agProdChange>-0.000545</agProdChange>
                        </period>
                        <period year="2045">
                            <agProdChange>-0.007846</agProdChange>
                        </period>
                        <period year="2050">
                            <agProdChange>-0.005746</agProdChange>
                        </period>
                        <period year="2055">
                            <agProdChange>-0.010145</agProdChange>
                        </period>
                        <period year="2060">
                            <agProdChange>-0.010169</agProdChange>
                        </period>
                        <period year="2065">
                            <agProdChange>-0.015434</agProdChange>
                        </period>
                        <period year="2070">
                            <agProdChange>-0.002775</agProdChange>
                        </period>
                        <period year="2075">
                            <agProdChange>-0.007231</agProdChange>
                        </period>
                        <period year="2080">
                            <agProdChange>-0.00602</agProdChange>
                        </period>
                        <period year="2085">
                            <agProdChange>-0.013414</agProdChange>
                        </period>
                        <period year="2090">
                            <agProdChange>0.004283</agProdChange>
                        </period>
                        <period year="2095">
                            <agProdChange>-0.01455</agProdChange>
                        </period>
                        <period year="2100">
                            <agProdChange>0.005016</agProdChange>
                        </period>
                    </AgProductionTechnology>
                    <AgProductionTechnology name="Root_Tuber_NelsonR_RFD_hi">
                        <period year="2015">
                            <agProdChange>0.00363</agProdChange>
                        </period>
                        <period year="2020">
                            <agProdChange>-0.002396</agProdChange>
                        </period>
                        <period year="2025">
                            <agProdChange>0.000884</agProdChange>
                        </period>
                        <period year="2030">
                            <agProdChange>0.017304</agProdChange>
                        </period>
                        <period year="2035">
                            <agProdChange>0.008393</agProdChange>
                        </period>
                        <period year="2040">
                            <agProdChange>0.001727</agProdChange>
                        </period>
                        <period year="2045">
                            <agProdChange>-0.005578</agProdChange>
                        </period>
                        <period year="2050">
                            <agProdChange>-0.009006</agProdChange>
                        </period>
                        <period year="2055">
                            <agProdChange>-0.012137</agProdChange>
                        </period>
                        <period year="2060">
                            <agProdChange>-0.016948</agProdChange>
                        </period>
                        <period year="2065">
                            <agProdChange>-0.019725</agProdChange>
                        </period>
                        <period year="2070">
                            <agProdChange>0.001287</agProdChange>
                        </period>
                        <period year="2075">
                            <agProdChange>-0.005717</agProdChange>
                        </period>
                        <period year="2080">
                            <agProdChange>-0.005123</agProdChange>
                        </period>
                        <period year="2085">
                            <agProdChange>-0.006203</agProdChange>
                        </period>
                        <period year="2090">
                            <agProdChange>0.011787</agProdChange>
                        </period>
                        <period year="2095">
                            <agProdChange>-0.01538</agProdChange>
                        </period>
                        <period year="2100">
                            <agProdChange>0.008564</agProdChange>
                        </period>
                    </AgProductionTechnology>
                    <AgProductionTechnology name="Root_Tuber_NelsonR_RFD_lo">
                        <period year="2015">
                            <agProdChange>0.00363</agProdChange>
                        </period>
                        <period year="2020">
                            <agProdChange>-0.002396</agProdChange>
                        </period>
                        <period year="2025">
                            <agProdChange>0.000884</agProdChange>
                        </period>
                        <period year="2030">
                            <agProdChange>0.017304</agProdChange>
                        </period>
                        <period year="2035">
                            <agProdChange>0.008393</agProdChange>
                        </period>
                        <period year="2040">
                            <agProdChange>0.001727</agProdChange>
                        </period>
                        <period year="2045">
                            <agProdChange>-0.005578</agProdChange>
                        </period>
                        <period year="2050">
                            <agProdChange>-0.009006</agProdChange>
                        </period>
                        <period year="2055">
                            <agProdChange>-0.012137</agProdChange>
                        </period>
                        <period year="2060">
                            <agProdChange>-0.016948</agProdChange>
                        </period>
                        <period year="2065">
                            <agProdChange>-0.019725</agProdChange>
                        </period>
                        <period year="2070">
                            <agProdChange>0.001287</agProdChange>
                        </period>
                        <period year="2075">
                            <agProdChange>-0.005717</agProdChange>
                        </period>
                        <period year="2080">
                            <agProdChange>-0.005123</agProdChange>
                        </period>
                        <period year="2085">
                            <agProdChange>-0.006203</agProdChange>
                        </period>
                        <period year="2090">
                            <agProdChange>0.011787</agProdChange>
                        </period>
                        <period year="2095">
                            <agProdChange>-0.01538</agProdChange>
                        </period>
                        <period year="2100">
                            <agProdChange>0.008564</agProdChange>
                        </period>
                    </AgProductionTechnology>
                </AgSupplySubsector>
                <AgSupplySubsector name="Root_Tuber_FraserR">
                    <AgProductionTechnology name="Root_Tuber_FraserR_IRR_hi">
                        <period year="2015">
                            <agProdChange>0.000625</agProdChange>
                        </period>
                        <period year="2020">
                            <agProdChange>0.001318</agProdChange>
                        </period>
                        <period year="2025">
                            <agProdChange>0.00329</agProdChange>
                        </period>
                        <period year="2030">
                            <agProdChange>0.003295</agProdChange>
                        </period>
                        <period year="2035">
                            <agProdChange>0.001406</agProdChange>
                        </period>
                        <period year="2040">
                            <agProdChange>0.004321</agProdChange>
                        </period>
                        <period year="2045">
                            <agProdChange>-0.006494</agProdChange>
                        </period>
                        <period year="2050">
                            <agProdChange>0.001734</agProdChange>
                        </period>
                        <period year="2055">
                            <agProdChange>-0.007306</agProdChange>
                        </period>
                        <period year="2060">
                            <agProdChange>-0.006902</agProdChange>
                        </period>
                        <period year="2065">
                            <agProdChange>-0.008533</agProdChange>
                        </period>
                        <period year="2070">
                            <agProdChange>-0.004177</agProdChange>
                        </period>
                        <period year="2075">
                            <agProdChange>-0.01352</agProdChange>
                        </period>
                        <period year="2080">
                            <agProdChange>0.0013</agProdChange>
                        </period>
                        <period year="2085">
                            <agProdChange>-0.010261</agProdChange>
                        </period>
                        <period year="2090">
                            <agProdChange>3.1e-05</agProdChange>
                        </period>
                        <period year="2095">
                            <agProdChange>-0.006277</agProdChange>
                        </period>
                        <period year="2100">
                            <agProdChange>0.002065</agProdChange>
                        </period>
                    </AgProductionTechnology>
                    <AgProductionTechnology name="Root_Tuber_FraserR_IRR_lo">
                        <period year="2015">
                            <agProdChange>0.000625</agProdChange>
                        </period>
                        <period year="2020">
                            <agProdChange>0.001318</agProdChange>
                        </period>
                        <period year="2025">
                            <agProdChange>0.00329</agProdChange>
                        </period>
                        <period year="2030">
                            <agProdChange>0.003295</agProdChange>
                        </period>
                        <period year="2035">
                            <agProdChange>0.001406</agProdChange>
                        </period>
                        <period year="2040">
                            <agProdChange>0.004321</agProdChange>
                        </period>
                        <period year="2045">
                            <agProdChange>-0.006494</agProdChange>
                        </period>
                        <period year="2050">
                            <agProdChange>0.001734</agProdChange>
                        </period>
                        <period year="2055">
                            <agProdChange>-0.007306</agProdChange>
                        </period>
                        <period year="2060">
                            <agProdChange>-0.006902</agProdChange>
                        </period>
                        <period year="2065">
                            <agProdChange>-0.008533</agProdChange>
                        </period>
                        <period year="2070">
                            <agProdChange>-0.004177</agProdChange>
                        </period>
                        <period year="2075">
                            <agProdChange>-0.01352</agProdChange>
                        </period>
                        <period year="2080">
                            <agProdChange>0.0013</agProdChange>
                        </period>
                        <period year="2085">
                            <agProdChange>-0.010261</agProdChange>
                        </period>
                        <period year="2090">
                            <agProdChange>3.1e-05</agProdChange>
                        </period>
                        <period year="2095">
                            <agProdChange>-0.006277</agProdChange>
                        </period>
                        <period year="2100">
                            <agProdChange>0.002065</agProdChange>
                        </period>
                    </AgProductionTechnology>
                    <AgProductionTechnology name="Root_Tuber_FraserR_RFD_hi">
                        <period year="2015">
                            <agProdChange>0.001291</agProdChange>
                        </period>
                        <period year="2020">
                            <agProdChange>0.000504</agProdChange>
                        </period>
                        <period year="2025">
                            <agProdChange>0.00107</agProdChange>
                        </period>
                        <period year="2030">
                            <agProdChange>-0.002422</agProdChange>
                        </period>
                        <period year="2035">
                            <agProdChange>-0.000747</agProdChange>
                        </period>
                        <period year="2040">
                            <agProdChange>0.00871</agProdChange>
                        </period>
                        <period year="2045">
                            <agProdChange>-0.009204</agProdChange>
                        </period>
                        <period year="2050">
                            <agProdChange>-0.006758</agProdChange>
                        </period>
                        <period year="2055">
                            <agProdChange>-0.003945</agProdChange>
                        </period>
                        <period year="2060">
                            <agProdChange>-0.017026</agProdChange>
                        </period>
                        <period year="2065">
                            <agProdChange>-0.010393</agProdChange>
                        </period>
                        <period year="2070">
                            <agProdChange>-0.009407</agProdChange>
                        </period>
                        <period year="2075">
                            <agProdChange>-0.01659</agProdChange>
                        </period>
                        <period year="2080">
                            <agProdChange>0.001086</agProdChange>
                        </period>
                        <period year="2085">
                            <agProdChange>-0.002041</agProdChange>
                        </period>
                        <period year="2090">
                            <agProdChange>-0.001704</agProdChange>
                        </period>
                        <period year="2095">
                            <agProdChange>-0.004933</agProdChange>
                        </period>
                        <period year="2100">
                            <agProdChange>0.012197</agProdChange>
                        </period>
                    </AgProductionTechnology>
                    <AgProductionTechnology name="Root_Tuber_FraserR_RFD_lo">
                        <period year="2015">
                            <agProdChange>0.001291</agProdChange>
                        </period>
                        <period year="2020">
                            <agProdChange>0.000504</agProdChange>
                        </period>
                        <period year="2025">
                            <agProdChange>0.00107</agProdChange>
                        </period>
                        <period year="2030">
                            <agProdChange>-0.002422</agProdChange>
                        </period>
                        <period year="2035">
                            <agProdChange>-0.000747</agProdChange>
                        </period>
                        <period year="2040">
                            <agProdChange>0.00871</agProdChange>
                        </period>
                        <period year="2045">
                            <agProdChange>-0.009204</agProdChange>
                        </period>
                        <period year="2050">
                            <agProdChange>-0.006758</agProdChange>
                        </period>
                        <period year="2055">
                            <agProdChange>-0.003945</agProdChange>
                        </period>
                        <period year="2060">
                            <agProdChange>-0.017026</agProdChange>
                        </period>
                        <period year="2065">
                            <agProdChange>-0.010393</agProdChange>
                        </period>
                        <period year="2070">
                            <agProdChange>-0.009407</agProdChange>
                        </period>
                        <period year="2075">
                            <agProdChange>-0.01659</agProdChange>
                        </period>
                        <period year="2080">
                            <agProdChange>0.001086</agProdChange>
                        </period>
                        <period year="2085">
                            <agProdChange>-0.002041</agProdChange>
                        </period>
                        <period year="2090">
                            <agProdChange>-0.001704</agProdChange>
                        </period>
                        <period year="2095">
                            <agProdChange>-0.004933</agProdChange>
                        </period>
                        <period year="2100">
                            <agProdChange>0.012197</agProdChange>
                        </period>
                    </AgProductionTechnology>
                </AgSupplySubsector>
                <AgSupplySubsector name="Root_Tuber_MexCstNW">
                    <AgProductionTechnology name="Root_Tuber_MexCstNW_IRR_hi">
                        <period year="2015">
                            <agProdChange>0.000852</agProdChange>
                        </period>
                        <period year="2020">
                            <agProdChange>-0.002962</agProdChange>
                        </period>
                        <period year="2025">
                            <agProdChange>0.000361</agProdChange>
                        </period>
                        <period year="2030">
                            <agProdChange>-0.0017</agProdChange>
                        </period>
                        <period year="2035">
                            <agProdChange>0.000964</agProdChange>
                        </period>
                        <period year="2040">
                            <agProdChange>-0.001962</agProdChange>
                        </period>
                        <period year="2045">
                            <agProdChange>0.00246</agProdChange>
                        </period>
                        <period year="2050">
                            <agProdChange>0.002815</agProdChange>
                        </period>
                        <period year="2055">
                            <agProdChange>-0.00297</agProdChange>
                        </period>
                        <period year="2060">
                            <agProdChange>-0.000585</agProdChange>
                        </period>
                        <period year="2065">
                            <agProdChange>-0.009481</agProdChange>
                        </period>
                        <period year="2070">
                            <agProdChange>-0.002006</agProdChange>
                        </period>
                        <period year="2075">
                            <agProdChange>-0.005944</agProdChange>
                        </period>
                        <period year="2080">
                            <agProdChange>-0.005932</agProdChange>
                        </period>
                        <period year="2085">
                            <agProdChange>-0.005293</agProdChange>
                        </period>
                        <period year="2090">
                            <agProdChange>-0.000541</agProdChange>
                        </period>
                        <period year="2095">
                            <agProdChange>-0.000714</agProdChange>
                        </period>
                        <period year="2100">
                            <agProdChange>0.006419</agProdChange>
                        </period>
                    </AgProductionTechnology>
                    <AgProductionTechnology name="Root_Tuber_MexCstNW_IRR_lo">
                        <period year="2015">
                            <agProdChange>0.000852</agProdChange>
                        </period>
                        <period year="2020">
                            <agProdChange>-0.002962</agProdChange>
                        </period>
                        <period year="2025">
                            <agProdChange>0.000361</agProdChange>
                        </period>
                        <period year="2030">
                            <agProdChange>-0.0017</agProdChange>
                        </period>
                        <period year="2035">
                            <agProdChange>0.000964</agProdChange>
                        </period>
                        <period year="2040">
                            <agProdChange>-0.001962</agProdChange>
                        </period>
                        <period year="2045">
                            <agProdChange>0.00246</agProdChange>
                        </period>
                        <period year="2050">
                            <agProdChange>0.002815</agProdChange>
                        </period>
                        <period year="2055">
                            <agProdChange>-0.00297</agProdChange>
                        </period>
                        <period year="2060">
                            <agProdChange>-0.000585</agProdChange>
                        </period>
                        <period year="2065">
                            <agProdChange>-0.009481</agProdChange>
                        </period>
                        <period year="2070">
                            <agProdChange>-0.002006</agProdChange>
                        </period>
                        <period year="2075">
                            <agProdChange>-0.005944</agProdChange>
                        </period>
                        <period year="2080">
                            <agProdChange>-0.005932</agProdChange>
                        </period>
                        <period year="2085">
                            <agProdChange>-0.005293</agProdChange>
                        </period>
                        <period year="2090">
                            <agProdChange>-0.000541</agProdChange>
                        </period>
                        <period year="2095">
                            <agProdChange>-0.000714</agProdChange>
                        </period>
                        <period year="2100">
                            <agProdChange>0.006419</agProdChange>
                        </period>
                    </AgProductionTechnology>
                    <AgProductionTechnology name="Root_Tuber_MexCstNW_RFD_hi">
                        <period year="2015">
                            <agProdChange>-0.001783</agProdChange>
                        </period>
                        <period year="2020">
                            <agProdChange>-0.004639</agProdChange>
                        </period>
                        <period year="2025">
                            <agProdChange>-0.001641</agProdChange>
                        </period>
                        <period year="2030">
                            <agProdChange>-0.001959</agProdChange>
                        </period>
                        <period year="2035">
                            <agProdChange>0.001298</agProdChange>
                        </period>
                        <period year="2040">
                            <agProdChange>-0.00316</agProdChange>
                        </period>
                        <period year="2045">
                            <agProdChange>-0.00465</agProdChange>
                        </period>
                        <period year="2050">
                            <agProdChange>0.002827</agProdChange>
                        </period>
                        <period year="2055">
                            <agProdChange>-0.006211</agProdChange>
                        </period>
                        <period year="2060">
                            <agProdChange>-0.004426</agProdChange>
                        </period>
                        <period year="2065">
                            <agProdChange>-0.019708</agProdChange>
                        </period>
                        <period year="2070">
                            <agProdChange>-0.001511</agProdChange>
                        </period>
                        <period year="2075">
                            <agProdChange>-0.008621</agProdChange>
                        </period>
                        <period year="2080">
                            <agProdChange>-0.010502</agProdChange>
                        </period>
                        <period year="2085">
                            <agProdChange>-0.008952</agProdChange>
                        </period>
                        <period year="2090">
                            <agProdChange>-0.003672</agProdChange>
                        </period>
                        <period year="2095">
                            <agProdChange>-0.000107</agProdChange>
                        </period>
                        <period year="2100">
                            <agProdChange>0.002926</agProdChange>
                        </period>
                    </AgProductionTechnology>
                    <AgProductionTechnology name="Root_Tuber_MexCstNW_RFD_lo">
                        <period year="2015">
                            <agProdChange>-0.001783</agProdChange>
                        </period>
                        <period year="2020">
                            <agProdChange>-0.004639</agProdChange>
                        </period>
                        <period year="2025">
                            <agProdChange>-0.001641</agProdChange>
                        </period>
                        <period year="2030">
                            <agProdChange>-0.001959</agProdChange>
                        </period>
                        <period year="2035">
                            <agProdChange>0.001298</agProdChange>
                        </period>
                        <period year="2040">
                            <agProdChange>-0.00316</agProdChange>
                        </period>
                        <period year="2045">
                            <agProdChange>-0.00465</agProdChange>
                        </period>
                        <period year="2050">
                            <agProdChange>0.002827</agProdChange>
                        </period>
                        <period year="2055">
                            <agProdChange>-0.006211</agProdChange>
                        </period>
                        <period year="2060">
                            <agProdChange>-0.004426</agProdChange>
                        </period>
                        <period year="2065">
                            <agProdChange>-0.019708</agProdChange>
                        </period>
                        <period year="2070">
                            <agProdChange>-0.001511</agProdChange>
                        </period>
                        <period year="2075">
                            <agProdChange>-0.008621</agProdChange>
                        </period>
                        <period year="2080">
                            <agProdChange>-0.010502</agProdChange>
                        </period>
                        <period year="2085">
                            <agProdChange>-0.008952</agProdChange>
                        </period>
                        <period year="2090">
                            <agProdChange>-0.003672</agProdChange>
                        </period>
                        <period year="2095">
                            <agProdChange>-0.000107</agProdChange>
                        </period>
                        <period year="2100">
                            <agProdChange>0.002926</agProdChange>
                        </period>
                    </AgProductionTechnology>
                </AgSupplySubsector>
                <AgSupplySubsector name="Root_Tuber_Caribbean">
                    <AgProductionTechnology name="Root_Tuber_Caribbean_IRR_hi">
                        <period year="2015">
                            <agProdChange>0.002706</agProdChange>
                        </period>
                        <period year="2020">
                            <agProdChange>0.002251</agProdChange>
                        </period>
                        <period year="2025">
                            <agProdChange>0.002345</agProdChange>
                        </period>
                        <period year="2030">
                            <agProdChange>0.002717</agProdChange>
                        </period>
                        <period year="2035">
                            <agProdChange>0.002067</agProdChange>
                        </period>
                        <period year="2040">
                            <agProdChange>0.002732</agProdChange>
                        </period>
                        <period year="2045">
                            <agProdChange>0.001533</agProdChange>
                        </period>
                        <period year="2050">
                            <agProdChange>0.002454</agProdChange>
                        </period>
                        <period year="2055">
                            <agProdChange>0.000484</agProdChange>
                        </period>
                        <period year="2060">
                            <agProdChange>0.001045</agProdChange>
                        </period>
                        <period year="2065">
                            <agProdChange>0.001482</agProdChange>
                        </period>
                        <period year="2070">
                            <agProdChange>0.00135</agProdChange>
                        </period>
                        <period year="2075">
                            <agProdChange>-0.000846</agProdChange>
                        </period>
                        <period year="2080">
                            <agProdChange>0.001017</agProdChange>
                        </period>
                        <period year="2085">
                            <agProdChange>0.000278</agProdChange>
                        </period>
                        <period year="2090">
                            <agProdChange>0.000424</agProdChange>
                        </period>
                        <period year="2095">
                            <agProdChange>-0.000192</agProdChange>
                        </period>
                        <period year="2100">
                            <agProdChange>0.000723</agProdChange>
                        </period>
                    </AgProductionTechnology>
                    <AgProductionTechnology name="Root_Tuber_Caribbean_IRR_lo">
                        <period year="2015">
                            <agProdChange>0.002706</agProdChange>
                        </period>
                        <period year="2020">
                            <agProdChange>0.002251</agProdChange>
                        </period>
                        <period year="2025">
                            <agProdChange>0.002345</agProdChange>
                        </period>
                        <period year="2030">
                            <agProdChange>0.002717</agProdChange>
                        </period>
                        <period year="2035">
                            <agProdChange>0.002067</agProdChange>
                        </period>
                        <period year="2040">
                            <agProdChange>0.002732</agProdChange>
                        </period>
                        <period year="2045">
                            <agProdChange>0.001533</agProdChange>
                        </period>
                        <period year="2050">
                            <agProdChange>0.002454</agProdChange>
                        </period>
                        <period year="2055">
                            <agProdChange>0.000484</agProdChange>
                        </period>
                        <period year="2060">
                            <agProdChange>0.001045</agProdChange>
                        </period>
                        <period year="2065">
                            <agProdChange>0.001482</agProdChange>
                        </period>
                        <period year="2070">
                            <agProdChange>0.00135</agProdChange>
                        </period>
                        <period year="2075">
                            <agProdChange>-0.000846</agProdChange>
                        </period>
                        <period year="2080">
                            <agProdChange>0.001017</agProdChange>
                        </period>
                        <period year="2085">
                            <agProdChange>0.000278</agProdChange>
                        </period>
                        <period year="2090">
                            <agProdChange>0.000424</agProdChange>
                        </period>
                        <period year="2095">
                            <agProdChange>-0.000192</agProdChange>
                        </period>
                        <period year="2100">
                            <agProdChange>0.000723</agProdChange>
                        </period>
                    </AgProductionTechnology>
                    <AgProductionTechnology name="Root_Tuber_Caribbean_RFD_hi">
                        <period year="2015">
                            <agProdChange>0.001565</agProdChange>
                        </period>
                        <period year="2020">
                            <agProdChange>0.00113</agProdChange>
                        </period>
                        <period year="2025">
                            <agProdChange>0.00097</agProdChange>
                        </period>
                        <period year="2030">
                            <agProdChange>0.001546</agProdChange>
                        </period>
                        <period year="2035">
                            <agProdChange>-0.001326</agProdChange>
                        </period>
                        <period year="2040">
                            <agProdChange>0.003142</agProdChange>
                        </period>
                        <period year="2045">
                            <agProdChange>-0.00288</agProdChange>
                        </period>
                        <period year="2050">
                            <agProdChange>-0.002021</agProdChange>
                        </period>
                        <period year="2055">
                            <agProdChange>-0.003416</agProdChange>
                        </period>
                        <period year="2060">
                            <agProdChange>-0.004507</agProdChange>
                        </period>
                        <period year="2065">
                            <agProdChange>-0.007639</agProdChange>
                        </period>
                        <period year="2070">
                            <agProdChange>-0.005384</agProdChange>
                        </period>
                        <period year="2075">
                            <agProdChange>-0.009488</agProdChange>
                        </period>
                        <period year="2080">
                            <agProdChange>-0.002364</agProdChange>
                        </period>
                        <period year="2085">
                            <agProdChange>-0.005041</agProdChange>
                        </period>
                        <period year="2090">
                            <agProdChange>-0.002735</agProdChange>
                        </period>
                        <period year="2095">
                            <agProdChange>-0.004973</agProdChange>
                        </period>
                        <period year="2100">
                            <agProdChange>0.005464</agProdChange>
                        </period>
                    </AgProductionTechnology>
                    <AgProductionTechnology name="Root_Tuber_Caribbean_RFD_lo">
                        <period year="2015">
                            <agProdChange>0.001565</agProdChange>
                        </period>
                        <period year="2020">
                            <agProdChange>0.00113</agProdChange>
                        </period>
                        <period year="2025">
                            <agProdChange>0.00097</agProdChange>
                        </period>
                        <period year="2030">
                            <agProdChange>0.001546</agProdChange>
                        </period>
                        <period year="2035">
                            <agProdChange>-0.001326</agProdChange>
                        </period>
                        <period year="2040">
                            <agProdChange>0.003142</agProdChange>
                        </period>
                        <period year="2045">
                            <agProdChange>-0.00288</agProdChange>
                        </period>
                        <period year="2050">
                            <agProdChange>-0.002021</agProdChange>
                        </period>
                        <period year="2055">
                            <agProdChange>-0.003416</agProdChange>
                        </period>
                        <period year="2060">
                            <agProdChange>-0.004507</agProdChange>
                        </period>
                        <period year="2065">
                            <agProdChange>-0.007639</agProdChange>
                        </period>
                        <period year="2070">
                            <agProdChange>-0.005384</agProdChange>
                        </period>
                        <period year="2075">
                            <agProdChange>-0.009488</agProdChange>
                        </period>
                        <period year="2080">
                            <agProdChange>-0.002364</agProdChange>
                        </period>
                        <period year="2085">
                            <agProdChange>-0.005041</agProdChange>
                        </period>
                        <period year="2090">
                            <agProdChange>-0.002735</agProdChange>
                        </period>
                        <period year="2095">
                            <agProdChange>-0.004973</agProdChange>
                        </period>
                        <period year="2100">
                            <agProdChange>0.005464</agProdChange>
                        </period>
                    </AgProductionTechnology>
                </AgSupplySubsector>
                <AgSupplySubsector name="Root_Tuber_California">
                    <AgProductionTechnology name="Root_Tuber_California_IRR_hi">
                        <period year="2015">
                            <agProdChange>0.000242</agProdChange>
                        </period>
                        <period year="2020">
                            <agProdChange>-0.001398</agProdChange>
                        </period>
                        <period year="2025">
                            <agProdChange>0.001423</agProdChange>
                        </period>
                        <period year="2030">
                            <agProdChange>-0.003727</agProdChange>
                        </period>
                        <period year="2035">
                            <agProdChange>-0.00432</agProdChange>
                        </period>
                        <period year="2040">
                            <agProdChange>-0.003112</agProdChange>
                        </period>
                        <period year="2045">
                            <agProdChange>-0.005302</agProdChange>
                        </period>
                        <period year="2050">
                            <agProdChange>-0.006835</agProdChange>
                        </period>
                        <period year="2055">
                            <agProdChange>-0.008665</agProdChange>
                        </period>
                        <period year="2060">
                            <agProdChange>-0.006911</agProdChange>
                        </period>
                        <period year="2065">
                            <agProdChange>-0.006932</agProdChange>
                        </period>
                        <period year="2070">
                            <agProdChange>-0.004581</agProdChange>
                        </period>
                        <period year="2075">
                            <agProdChange>-0.003057</agProdChange>
                        </period>
                        <period year="2080">
                            <agProdChange>-0.012878</agProdChange>
                        </period>
                        <period year="2085">
                            <agProdChange>-0.005136</agProdChange>
                        </period>
                        <period year="2090">
                            <agProdChange>-0.004485</agProdChange>
                        </period>
                        <period year="2095">
                            <agProdChange>-0.002664</agProdChange>
                        </period>
                        <period year="2100">
                            <agProdChange>-0.003479</agProdChange>
                        </period>
                    </AgProductionTechnology>
                    <AgProductionTechnology name="Root_Tuber_California_IRR_lo">
                        <period year="2015">
                            <agProdChange>0.000242</agProdChange>
                        </period>
                        <period year="2020">
                            <agProdChange>-0.001398</agProdChange>
                        </period>
                        <period year="2025">
                            <agProdChange>0.001423</agProdChange>
                        </period>
                        <period year="2030">
                            <agProdChange>-0.003727</agProdChange>
                        </period>
                        <period year="2035">
                            <agProdChange>-0.00432</agProdChange>
                        </period>
                        <period year="2040">
                            <agProdChange>-0.003112</agProdChange>
                        </period>
                        <period year="2045">
                            <agProdChange>-0.005302</agProdChange>
                        </period>
                        <period year="2050">
                            <agProdChange>-0.006835</agProdChange>
                        </period>
                        <period year="2055">
                            <agProdChange>-0.008665</agProdChange>
                        </period>
                        <period year="2060">
                            <agProdChange>-0.006911</agProdChange>
                        </period>
                        <period year="2065">
                            <agProdChange>-0.006932</agProdChange>
                        </period>
                        <period year="2070">
                            <agProdChange>-0.004581</agProdChange>
                        </period>
                        <period year="2075">
                            <agProdChange>-0.003057</agProdChange>
                        </period>
                        <period year="2080">
                            <agProdChange>-0.012878</agProdChange>
                        </period>
                        <period year="2085">
                            <agProdChange>-0.005136</agProdChange>
                        </period>
                        <period year="2090">
                            <agProdChange>-0.004485</agProdChange>
                        </period>
                        <period year="2095">
                            <agProdChange>-0.002664</agProdChange>
                        </period>
                        <period year="2100">
                            <agProdChange>-0.003479</agProdChange>
                        </period>
                    </AgProductionTechnology>
                    <AgProductionTechnology name="Root_Tuber_California_RFD_hi">
                        <period year="2015">
                            <agProdChange>0.005893</agProdChange>
                        </period>
                        <period year="2020">
                            <agProdChange>0.007253</agProdChange>
                        </period>
                        <period year="2025">
                            <agProdChange>0.009657</agProdChange>
                        </period>
                        <period year="2030">
                            <agProdChange>0.00091</agProdChange>
                        </period>
                        <period year="2035">
                            <agProdChange>0.006854</agProdChange>
                        </period>
                        <period year="2040">
                            <agProdChange>-0.002452</agProdChange>
                        </period>
                        <period year="2045">
                            <agProdChange>0.011494</agProdChange>
                        </period>
                        <period year="2050">
                            <agProdChange>-0.007781</agProdChange>
                        </period>
                        <period year="2055">
                            <agProdChange>-0.009005</agProdChange>
                        </period>
                        <period year="2060">
                            <agProdChange>0.010612</agProdChange>
                        </period>
                        <period year="2065">
                            <agProdChange>0.00436</agProdChange>
                        </period>
                        <period year="2070">
                            <agProdChange>-0.001265</agProdChange>
                        </period>
                        <period year="2075">
                            <agProdChange>0.01762</agProdChange>
                        </period>
                        <period year="2080">
                            <agProdChange>-0.005513</agProdChange>
                        </period>
                        <period year="2085">
                            <agProdChange>0.017289</agProdChange>
                        </period>
                        <period year="2090">
                            <agProdChange>0.006598</agProdChange>
                        </period>
                        <period year="2095">
                            <agProdChange>-0.000133</agProdChange>
                        </period>
                        <period year="2100">
                            <agProdChange>0.007896</agProdChange>
                        </period>
                    </AgProductionTechnology>
                    <AgProductionTechnology name="Root_Tuber_California_RFD_lo">
                        <period year="2015">
                            <agProdChange>0.005893</agProdChange>
                        </period>
                        <period year="2020">
                            <agProdChange>0.007253</agProdChange>
                        </period>
                        <period year="2025">
                            <agProdChange>0.009657</agProdChange>
                        </period>
                        <period year="2030">
                            <agProdChange>0.00091</agProdChange>
                        </period>
                        <period year="2035">
                            <agProdChange>0.006854</agProdChange>
                        </period>
                        <period year="2040">
                            <agProdChange>-0.002452</agProdChange>
                        </period>
                        <period year="2045">
                            <agProdChange>0.011494</agProdChange>
                        </period>
                        <period year="2050">
                            <agProdChange>-0.007781</agProdChange>
                        </period>
                        <period year="2055">
                            <agProdChange>-0.009005</agProdChange>
                        </period>
                        <period year="2060">
                            <agProdChange>0.010612</agProdChange>
                        </period>
                        <period year="2065">
                            <agProdChange>0.00436</agProdChange>
                        </period>
                        <period year="2070">
                            <agProdChange>-0.001265</agProdChange>
                        </period>
                        <period year="2075">
                            <agProdChange>0.01762</agProdChange>
                        </period>
                        <period year="2080">
                            <agProdChange>-0.005513</agProdChange>
                        </period>
                        <period year="2085">
                            <agProdChange>0.017289</agProdChange>
                        </period>
                        <period year="2090">
                            <agProdChange>0.006598</agProdChange>
                        </period>
                        <period year="2095">
                            <agProdChange>-0.000133</agProdChange>
                        </period>
                        <period year="2100">
                            <agProdChange>0.007896</agProdChange>
                        </period>
                    </AgProductionTechnology>
                </AgSupplySubsector>
                <AgSupplySubsector name="Root_Tuber_MissppRN">
                    <AgProductionTechnology name="Root_Tuber_MissppRN_IRR_hi">
                        <period year="2015">
                            <agProdChange>0.000109</agProdChange>
                        </period>
                        <period year="2020">
                            <agProdChange>-0.002034</agProdChange>
                        </period>
                        <period year="2025">
                            <agProdChange>-0.001371</agProdChange>
                        </period>
                        <period year="2030">
                            <agProdChange>-0.008493</agProdChange>
                        </period>
                        <period year="2035">
                            <agProdChange>-0.007603</agProdChange>
                        </period>
                        <period year="2040">
                            <agProdChange>-0.007632</agProdChange>
                        </period>
                        <period year="2045">
                            <agProdChange>0.00196</agProdChange>
                        </period>
                        <period year="2050">
                            <agProdChange>-0.015857</agProdChange>
                        </period>
                        <period year="2055">
                            <agProdChange>-0.007777</agProdChange>
                        </period>
                        <period year="2060">
                            <agProdChange>-0.000116</agProdChange>
                        </period>
                        <period year="2065">
                            <agProdChange>-0.009074</agProdChange>
                        </period>
                        <period year="2070">
                            <agProdChange>0.001121</agProdChange>
                        </period>
                        <period year="2075">
                            <agProdChange>-0.002949</agProdChange>
                        </period>
                        <period year="2080">
                            <agProdChange>-0.020591</agProdChange>
                        </period>
                        <period year="2085">
                            <agProdChange>0.004237</agProdChange>
                        </period>
                        <period year="2090">
                            <agProdChange>-0.001301</agProdChange>
                        </period>
                        <period year="2095">
                            <agProdChange>-0.004394</agProdChange>
                        </period>
                        <period year="2100">
                            <agProdChange>0.002686</agProdChange>
                        </period>
                    </AgProductionTechnology>
                    <AgProductionTechnology name="Root_Tuber_MissppRN_IRR_lo">
                        <period year="2015">
                            <agProdChange>0.000109</agProdChange>
                        </period>
                        <period year="2020">
                            <agProdChange>-0.002034</agProdChange>
                        </period>
                        <period year="2025">
                            <agProdChange>-0.001371</agProdChange>
                        </period>
                        <period year="2030">
                            <agProdChange>-0.008493</agProdChange>
                        </period>
                        <period year="2035">
                            <agProdChange>-0.007603</agProdChange>
                        </period>
                        <period year="2040">
                            <agProdChange>-0.007632</agProdChange>
                        </period>
                        <period year="2045">
                            <agProdChange>0.00196</agProdChange>
                        </period>
                        <period year="2050">
                            <agProdChange>-0.015857</agProdChange>
                        </period>
                        <period year="2055">
                            <agProdChange>-0.007777</agProdChange>
                        </period>
                        <period year="2060">
                            <agProdChange>-0.000116</agProdChange>
                        </period>
                        <period year="2065">
                            <agProdChange>-0.009074</agProdChange>
                        </period>
                        <period year="2070">
                            <agProdChange>0.001121</agProdChange>
                        </period>
                        <period year="2075">
                            <agProdChange>-0.002949</agProdChange>
                        </period>
                        <period year="2080">
                            <agProdChange>-0.020591</agProdChange>
                        </period>
                        <period year="2085">
                            <agProdChange>0.004237</agProdChange>
                        </period>
                        <period year="2090">
                            <agProdChange>-0.001301</agProdChange>
                        </period>
                        <period year="2095">
                            <agProdChange>-0.004394</agProdChange>
                        </period>
                        <period year="2100">
                            <agProdChange>0.002686</agProdChange>
                        </period>
                    </AgProductionTechnology>
                    <AgProductionTechnology name="Root_Tuber_MissppRN_RFD_hi">
                        <period year="2015">
                            <agProdChange>0.009333</agProdChange>
                        </period>
                        <period year="2020">
                            <agProdChange>-0.00042</agProdChange>
                        </period>
                        <period year="2025">
                            <agProdChange>-0.004307</agProdChange>
                        </period>
                        <period year="2030">
                            <agProdChange>-0.011581</agProdChange>
                        </period>
                        <period year="2035">
                            <agProdChange>-0.010076</agProdChange>
                        </period>
                        <period year="2040">
                            <agProdChange>-0.013387</agProdChange>
                        </period>
                        <period year="2045">
                            <agProdChange>0.011966</agProdChange>
                        </period>
                        <period year="2050">
                            <agProdChange>-0.026119</agProdChange>
                        </period>
                        <period year="2055">
                            <agProdChange>-0.006069</agProdChange>
                        </period>
                        <period year="2060">
                            <agProdChange>0.007589</agProdChange>
                        </period>
                        <period year="2065">
                            <agProdChange>-0.007886</agProdChange>
                        </period>
                        <period year="2070">
                            <agProdChange>0.002335</agProdChange>
                        </period>
                        <period year="2075">
                            <agProdChange>0.009864</agProdChange>
                        </period>
                        <period year="2080">
                            <agProdChange>-0.025083</agProdChange>
                        </period>
                        <period year="2085">
                            <agProdChange>0.011503</agProdChange>
                        </period>
                        <period year="2090">
                            <agProdChange>0.002835</agProdChange>
                        </period>
                        <period year="2095">
                            <agProdChange>-0.002733</agProdChange>
                        </period>
                        <period year="2100">
                            <agProdChange>0.013298</agProdChange>
                        </period>
                    </AgProductionTechnology>
                    <AgProductionTechnology name="Root_Tuber_MissppRN_RFD_lo">
                        <period year="2015">
                            <agProdChange>0.009333</agProdChange>
                        </period>
                        <period year="2020">
                            <agProdChange>-0.00042</agProdChange>
                        </period>
                        <period year="2025">
                            <agProdChange>-0.004307</agProdChange>
                        </period>
                        <period year="2030">
                            <agProdChange>-0.011581</agProdChange>
                        </period>
                        <period year="2035">
                            <agProdChange>-0.010076</agProdChange>
                        </period>
                        <period year="2040">
                            <agProdChange>-0.013387</agProdChange>
                        </period>
                        <period year="2045">
                            <agProdChange>0.011966</agProdChange>
                        </period>
                        <period year="2050">
                            <agProdChange>-0.026119</agProdChange>
                        </period>
                        <period year="2055">
                            <agProdChange>-0.006069</agProdChange>
                        </period>
                        <period year="2060">
                            <agProdChange>0.007589</agProdChange>
                        </period>
                        <period year="2065">
                            <agProdChange>-0.007886</agProdChange>
                        </period>
                        <period year="2070">
                            <agProdChange>0.002335</agProdChange>
                        </period>
                        <period year="2075">
                            <agProdChange>0.009864</agProdChange>
                        </period>
                        <period year="2080">
                            <agProdChange>-0.025083</agProdChange>
                        </period>
                        <period year="2085">
                            <agProdChange>0.011503</agProdChange>
                        </period>
                        <period year="2090">
                            <agProdChange>0.002835</agProdChange>
                        </period>
                        <period year="2095">
                            <agProdChange>-0.002733</agProdChange>
                        </period>
                        <period year="2100">
                            <agProdChange>0.013298</agProdChange>
                        </period>
                    </AgProductionTechnology>
                </AgSupplySubsector>
                <AgSupplySubsector name="Root_Tuber_MissppRS">
                    <AgProductionTechnology name="Root_Tuber_MissppRS_IRR_hi">
                        <period year="2015">
                            <agProdChange>0.000255</agProdChange>
                        </period>
                        <period year="2020">
                            <agProdChange>-0.002823</agProdChange>
                        </period>
                        <period year="2025">
                            <agProdChange>-0.002962</agProdChange>
                        </period>
                        <period year="2030">
                            <agProdChange>-0.0209</agProdChange>
                        </period>
                        <period year="2035">
                            <agProdChange>-0.022067</agProdChange>
                        </period>
                        <period year="2040">
                            <agProdChange>-0.02609</agProdChange>
                        </period>
                        <period year="2045">
                            <agProdChange>-0.015672</agProdChange>
                        </period>
                        <period year="2050">
                            <agProdChange>-0.030214</agProdChange>
                        </period>
                        <period year="2055">
                            <agProdChange>-0.026984</agProdChange>
                        </period>
                        <period year="2060">
                            <agProdChange>-0.00459</agProdChange>
                        </period>
                        <period year="2065">
                            <agProdChange>0.000787</agProdChange>
                        </period>
                        <period year="2070">
                            <agProdChange>-0.001732</agProdChange>
                        </period>
                        <period year="2075">
                            <agProdChange>-0.006162</agProdChange>
                        </period>
                        <period year="2080">
                            <agProdChange>-0.015571</agProdChange>
                        </period>
                        <period year="2085">
                            <agProdChange>-0.002261</agProdChange>
                        </period>
                        <period year="2090">
                            <agProdChange>-0.012786</agProdChange>
                        </period>
                        <period year="2095">
                            <agProdChange>0.002125</agProdChange>
                        </period>
                        <period year="2100">
                            <agProdChange>-0.018715</agProdChange>
                        </period>
                    </AgProductionTechnology>
                    <AgProductionTechnology name="Root_Tuber_MissppRS_IRR_lo">
                        <period year="2015">
                            <agProdChange>0.000255</agProdChange>
                        </period>
                        <period year="2020">
                            <agProdChange>-0.002823</agProdChange>
                        </period>
                        <period year="2025">
                            <agProdChange>-0.002962</agProdChange>
                        </period>
                        <period year="2030">
                            <agProdChange>-0.0209</agProdChange>
                        </period>
                        <period year="2035">
                            <agProdChange>-0.022067</agProdChange>
                        </period>
                        <period year="2040">
                            <agProdChange>-0.02609</agProdChange>
                        </period>
                        <period year="2045">
                            <agProdChange>-0.015672</agProdChange>
                        </period>
                        <period year="2050">
                            <agProdChange>-0.030214</agProdChange>
                        </period>
                        <period year="2055">
                            <agProdChange>-0.026984</agProdChange>
                        </period>
                        <period year="2060">
                            <agProdChange>-0.00459</agProdChange>
                        </period>
                        <period year="2065">
                            <agProdChange>0.000787</agProdChange>
                        </period>
                        <period year="2070">
                            <agProdChange>-0.001732</agProdChange>
                        </period>
                        <period year="2075">
                            <agProdChange>-0.006162</agProdChange>
                        </period>
                        <period year="2080">
                            <agProdChange>-0.015571</agProdChange>
                        </period>
                        <period year="2085">
                            <agProdChange>-0.002261</agProdChange>
                        </period>
                        <period year="2090">
                            <agProdChange>-0.012786</agProdChange>
                        </period>
                        <period year="2095">
                            <agProdChange>0.002125</agProdChange>
                        </period>
                        <period year="2100">
                            <agProdChange>-0.018715</agProdChange>
                        </period>
                    </AgProductionTechnology>
                    <AgProductionTechnology name="Root_Tuber_MissppRS_RFD_hi">
                        <period year="2015">
                            <agProdChange>0.00353</agProdChange>
                        </period>
                        <period year="2020">
                            <agProdChange>-0.004601</agProdChange>
                        </period>
                        <period year="2025">
                            <agProdChange>-0.002207</agProdChange>
                        </period>
                        <period year="2030">
                            <agProdChange>-0.029278</agProdChange>
                        </period>
                        <period year="2035">
                            <agProdChange>-0.027285</agProdChange>
                        </period>
                        <period year="2040">
                            <agProdChange>-0.035539</agProdChange>
                        </period>
                        <period year="2045">
                            <agProdChange>-0.010066</agProdChange>
                        </period>
                        <period year="2050">
                            <agProdChange>-0.032765</agProdChange>
                        </period>
                        <period year="2055">
                            <agProdChange>-0.034697</agProdChange>
                        </period>
                        <period year="2060">
                            <agProdChange>-0.002324</agProdChange>
                        </period>
                        <period year="2065">
                            <agProdChange>0.010091</agProdChange>
                        </period>
                        <period year="2070">
                            <agProdChange>0.000113</agProdChange>
                        </period>
                        <period year="2075">
                            <agProdChange>-0.002453</agProdChange>
                        </period>
                        <period year="2080">
                            <agProdChange>-0.00952</agProdChange>
                        </period>
                        <period year="2085">
                            <agProdChange>0.001931</agProdChange>
                        </period>
                        <period year="2090">
                            <agProdChange>-0.007284</agProdChange>
                        </period>
                        <period year="2095">
                            <agProdChange>0.000593</agProdChange>
                        </period>
                        <period year="2100">
                            <agProdChange>-0.017049</agProdChange>
                        </period>
                    </AgProductionTechnology>
                    <AgProductionTechnology name="Root_Tuber_MissppRS_RFD_lo">
                        <period year="2015">
                            <agProdChange>0.00353</agProdChange>
                        </period>
                        <period year="2020">
                            <agProdChange>-0.004601</agProdChange>
                        </period>
                        <period year="2025">
                            <agProdChange>-0.002207</agProdChange>
                        </period>
                        <period year="2030">
                            <agProdChange>-0.029278</agProdChange>
                        </period>
                        <period year="2035">
                            <agProdChange>-0.027285</agProdChange>
                        </period>
                        <period year="2040">
                            <agProdChange>-0.035539</agProdChange>
                        </period>
                        <period year="2045">
                            <agProdChange>-0.010066</agProdChange>
                        </period>
                        <period year="2050">
                            <agProdChange>-0.032765</agProdChange>
                        </period>
                        <period year="2055">
                            <agProdChange>-0.034697</agProdChange>
                        </period>
                        <period year="2060">
                            <agProdChange>-0.002324</agProdChange>
                        </period>
                        <period year="2065">
                            <agProdChange>0.010091</agProdChange>
                        </period>
                        <period year="2070">
                            <agProdChange>0.000113</agProdChange>
                        </period>
                        <period year="2075">
                            <agProdChange>-0.002453</agProdChange>
                        </period>
                        <period year="2080">
                            <agProdChange>-0.00952</agProdChange>
                        </period>
                        <period year="2085">
                            <agProdChange>0.001931</agProdChange>
                        </period>
                        <period year="2090">
                            <agProdChange>-0.007284</agProdChange>
                        </period>
                        <period year="2095">
                            <agProdChange>0.000593</agProdChange>
                        </period>
                        <period year="2100">
                            <agProdChange>-0.017049</agProdChange>
                        </period>
                    </AgProductionTechnology>
                </AgSupplySubsector>
                <AgSupplySubsector name="Root_Tuber_UsaColoRN">
                    <AgProductionTechnology name="Root_Tuber_UsaColoRN_IRR_hi">
                        <period year="2015">
                            <agProdChange>0.00513</agProdChange>
                        </period>
                        <period year="2020">
                            <agProdChange>-0.000651</agProdChange>
                        </period>
                        <period year="2025">
                            <agProdChange>0.002303</agProdChange>
                        </period>
                        <period year="2030">
                            <agProdChange>0.001041</agProdChange>
                        </period>
                        <period year="2035">
                            <agProdChange>-0.001249</agProdChange>
                        </period>
                        <period year="2040">
                            <agProdChange>0.000111</agProdChange>
                        </period>
                        <period year="2045">
                            <agProdChange>0.005603</agProdChange>
                        </period>
                        <period year="2050">
                            <agProdChange>-0.000381</agProdChange>
                        </period>
                        <period year="2055">
                            <agProdChange>0.000364</agProdChange>
                        </period>
                        <period year="2060">
                            <agProdChange>0.003497</agProdChange>
                        </period>
                        <period year="2065">
                            <agProdChange>-0.00195</agProdChange>
                        </period>
                        <period year="2070">
                            <agProdChange>4e-04</agProdChange>
                        </period>
                        <period year="2075">
                            <agProdChange>0.003463</agProdChange>
                        </period>
                        <period year="2080">
                            <agProdChange>-0.006803</agProdChange>
                        </period>
                        <period year="2085">
                            <agProdChange>-1.5e-05</agProdChange>
                        </period>
                        <period year="2090">
                            <agProdChange>0.000701</agProdChange>
                        </period>
                        <period year="2095">
                            <agProdChange>-0.001818</agProdChange>
                        </period>
                        <period year="2100">
                            <agProdChange>0.005749</agProdChange>
                        </period>
                    </AgProductionTechnology>
                    <AgProductionTechnology name="Root_Tuber_UsaColoRN_IRR_lo">
                        <period year="2015">
                            <agProdChange>0.00513</agProdChange>
                        </period>
                        <period year="2020">
                            <agProdChange>-0.000651</agProdChange>
                        </period>
                        <period year="2025">
                            <agProdChange>0.002303</agProdChange>
                        </period>
                        <period year="2030">
                            <agProdChange>0.001041</agProdChange>
                        </period>
                        <period year="2035">
                            <agProdChange>-0.001249</agProdChange>
                        </period>
                        <period year="2040">
                            <agProdChange>0.000111</agProdChange>
                        </period>
                        <period year="2045">
                            <agProdChange>0.005603</agProdChange>
                        </period>
                        <period year="2050">
                            <agProdChange>-0.000381</agProdChange>
                        </period>
                        <period year="2055">
                            <agProdChange>0.000364</agProdChange>
                        </period>
                        <period year="2060">
                            <agProdChange>0.003497</agProdChange>
                        </period>
                        <period year="2065">
                            <agProdChange>-0.00195</agProdChange>
                        </period>
                        <period year="2070">
                            <agProdChange>4e-04</agProdChange>
                        </period>
                        <period year="2075">
                            <agProdChange>0.003463</agProdChange>
                        </period>
                        <period year="2080">
                            <agProdChange>-0.006803</agProdChange>
                        </period>
                        <period year="2085">
                            <agProdChange>-1.5e-05</agProdChange>
                        </period>
                        <period year="2090">
                            <agProdChange>0.000701</agProdChange>
                        </period>
                        <period year="2095">
                            <agProdChange>-0.001818</agProdChange>
                        </period>
                        <period year="2100">
                            <agProdChange>0.005749</agProdChange>
                        </period>
                    </AgProductionTechnology>
                    <AgProductionTechnology name="Root_Tuber_UsaColoRN_RFD_hi">
                        <period year="2015">
                            <agProdChange>0.007425</agProdChange>
                        </period>
                        <period year="2020">
                            <agProdChange>-0.012241</agProdChange>
                        </period>
                        <period year="2025">
                            <agProdChange>0.002513</agProdChange>
                        </period>
                        <period year="2030">
                            <agProdChange>-0.006884</agProdChange>
                        </period>
                        <period year="2035">
                            <agProdChange>-0.014035</agProdChange>
                        </period>
                        <period year="2040">
                            <agProdChange>-0.012685</agProdChange>
                        </period>
                        <period year="2045">
                            <agProdChange>0.019067</agProdChange>
                        </period>
                        <period year="2050">
                            <agProdChange>0.000179</agProdChange>
                        </period>
                        <period year="2055">
                            <agProdChange>-0.004739</agProdChange>
                        </period>
                        <period year="2060">
                            <agProdChange>0.01116</agProdChange>
                        </period>
                        <period year="2065">
                            <agProdChange>-0.007297</agProdChange>
                        </period>
                        <period year="2070">
                            <agProdChange>1e-04</agProdChange>
                        </period>
                        <period year="2075">
                            <agProdChange>0.020395</agProdChange>
                        </period>
                        <period year="2080">
                            <agProdChange>-0.024206</agProdChange>
                        </period>
                        <period year="2085">
                            <agProdChange>0.000225</agProdChange>
                        </period>
                        <period year="2090">
                            <agProdChange>0.007915</agProdChange>
                        </period>
                        <period year="2095">
                            <agProdChange>-0.007968</agProdChange>
                        </period>
                        <period year="2100">
                            <agProdChange>0.017228</agProdChange>
                        </period>
                    </AgProductionTechnology>
                    <AgProductionTechnology name="Root_Tuber_UsaColoRN_RFD_lo">
                        <period year="2015">
                            <agProdChange>0.007425</agProdChange>
                        </period>
                        <period year="2020">
                            <agProdChange>-0.012241</agProdChange>
                        </period>
                        <period year="2025">
                            <agProdChange>0.002513</agProdChange>
                        </period>
                        <period year="2030">
                            <agProdChange>-0.006884</agProdChange>
                        </period>
                        <period year="2035">
                            <agProdChange>-0.014035</agProdChange>
                        </period>
                        <period year="2040">
                            <agProdChange>-0.012685</agProdChange>
                        </period>
                        <period year="2045">
                            <agProdChange>0.019067</agProdChange>
                        </period>
                        <period year="2050">
                            <agProdChange>0.000179</agProdChange>
                        </period>
                        <period year="2055">
                            <agProdChange>-0.004739</agProdChange>
                        </period>
                        <period year="2060">
                            <agProdChange>0.01116</agProdChange>
                        </period>
                        <period year="2065">
                            <agProdChange>-0.007297</agProdChange>
                        </period>
                        <period year="2070">
                            <agProdChange>1e-04</agProdChange>
                        </period>
                        <period year="2075">
                            <agProdChange>0.020395</agProdChange>
                        </period>
                        <period year="2080">
                            <agProdChange>-0.024206</agProdChange>
                        </period>
                        <period year="2085">
                            <agProdChange>0.000225</agProdChange>
                        </period>
                        <period year="2090">
                            <agProdChange>0.007915</agProdChange>
                        </period>
                        <period year="2095">
                            <agProdChange>-0.007968</agProdChange>
                        </period>
                        <period year="2100">
                            <agProdChange>0.017228</agProdChange>
                        </period>
                    </AgProductionTechnology>
                </AgSupplySubsector>
                <AgSupplySubsector name="Root_Tuber_UsaColoRS">
                    <AgProductionTechnology name="Root_Tuber_UsaColoRS_IRR_hi">
                        <period year="2015">
                            <agProdChange>-0.000215</agProdChange>
                        </period>
                        <period year="2020">
                            <agProdChange>-0.002752</agProdChange>
                        </period>
                        <period year="2025">
                            <agProdChange>-0.000786</agProdChange>
                        </period>
                        <period year="2030">
                            <agProdChange>-0.00267</agProdChange>
                        </period>
                        <period year="2035">
                            <agProdChange>-0.000623</agProdChange>
                        </period>
                        <period year="2040">
                            <agProdChange>-0.005119</agProdChange>
                        </period>
                        <period year="2045">
                            <agProdChange>-0.004528</agProdChange>
                        </period>
                        <period year="2050">
                            <agProdChange>-0.002103</agProdChange>
                        </period>
                        <period year="2055">
                            <agProdChange>-0.00497</agProdChange>
                        </period>
                        <period year="2060">
                            <agProdChange>-0.003608</agProdChange>
                        </period>
                        <period year="2065">
                            <agProdChange>-0.012687</agProdChange>
                        </period>
                        <period year="2070">
                            <agProdChange>-0.003216</agProdChange>
                        </period>
                        <period year="2075">
                            <agProdChange>-0.00822</agProdChange>
                        </period>
                        <period year="2080">
                            <agProdChange>-0.014198</agProdChange>
                        </period>
                        <period year="2085">
                            <agProdChange>-0.010191</agProdChange>
                        </period>
                        <period year="2090">
                            <agProdChange>-0.005494</agProdChange>
                        </period>
                        <period year="2095">
                            <agProdChange>-0.00493</agProdChange>
                        </period>
                        <period year="2100">
                            <agProdChange>-0.001428</agProdChange>
                        </period>
                    </AgProductionTechnology>
                    <AgProductionTechnology name="Root_Tuber_UsaColoRS_IRR_lo">
                        <period year="2015">
                            <agProdChange>-0.000215</agProdChange>
                        </period>
                        <period year="2020">
                            <agProdChange>-0.002752</agProdChange>
                        </period>
                        <period year="2025">
                            <agProdChange>-0.000786</agProdChange>
                        </period>
                        <period year="2030">
                            <agProdChange>-0.00267</agProdChange>
                        </period>
                        <period year="2035">
                            <agProdChange>-0.000623</agProdChange>
                        </period>
                        <period year="2040">
                            <agProdChange>-0.005119</agProdChange>
                        </period>
                        <period year="2045">
                            <agProdChange>-0.004528</agProdChange>
                        </period>
                        <period year="2050">
                            <agProdChange>-0.002103</agProdChange>
                        </period>
                        <period year="2055">
                            <agProdChange>-0.00497</agProdChange>
                        </period>
                        <period year="2060">
                            <agProdChange>-0.003608</agProdChange>
                        </period>
                        <period year="2065">
                            <agProdChange>-0.012687</agProdChange>
                        </period>
                        <period year="2070">
                            <agProdChange>-0.003216</agProdChange>
                        </period>
                        <period year="2075">
                            <agProdChange>-0.00822</agProdChange>
                        </period>
                        <period year="2080">
                            <agProdChange>-0.014198</agProdChange>
                        </period>
                        <period year="2085">
                            <agProdChange>-0.010191</agProdChange>
                        </period>
                        <period year="2090">
                            <agProdChange>-0.005494</agProdChange>
                        </period>
                        <period year="2095">
                            <agProdChange>-0.00493</agProdChange>
                        </period>
                        <period year="2100">
                            <agProdChange>-0.001428</agProdChange>
                        </period>
                    </AgProductionTechnology>
                    <AgProductionTechnology name="Root_Tuber_UsaColoRS_RFD_hi">
                        <period year="2015">
                            <agProdChange>0.003283</agProdChange>
                        </period>
                        <period year="2020">
                            <agProdChange>-0.012974</agProdChange>
                        </period>
                        <period year="2025">
                            <agProdChange>-0.009391</agProdChange>
                        </period>
                        <period year="2030">
                            <agProdChange>-0.011063</agProdChange>
                        </period>
                        <period year="2035">
                            <agProdChange>-0.006552</agProdChange>
                        </period>
                        <period year="2040">
                            <agProdChange>-0.023114</agProdChange>
                        </period>
                        <period year="2045">
                            <agProdChange>-0.008574</agProdChange>
                        </period>
                        <period year="2050">
                            <agProdChange>0.009928</agProdChange>
                        </period>
                        <period year="2055">
                            <agProdChange>-0.006748</agProdChange>
                        </period>
                        <period year="2060">
                            <agProdChange>0.000151</agProdChange>
                        </period>
                        <period year="2065">
                            <agProdChange>-0.029399</agProdChange>
                        </period>
                        <period year="2070">
                            <agProdChange>-0.005669</agProdChange>
                        </period>
                        <period year="2075">
                            <agProdChange>-0.010246</agProdChange>
                        </period>
                        <period year="2080">
                            <agProdChange>-0.035169</agProdChange>
                        </period>
                        <period year="2085">
                            <agProdChange>-0.023516</agProdChange>
                        </period>
                        <period year="2090">
                            <agProdChange>-0.003043</agProdChange>
                        </period>
                        <period year="2095">
                            <agProdChange>-0.01554</agProdChange>
                        </period>
                        <period year="2100">
                            <agProdChange>0.017602</agProdChange>
                        </period>
                    </AgProductionTechnology>
                    <AgProductionTechnology name="Root_Tuber_UsaColoRS_RFD_lo">
                        <period year="2015">
                            <agProdChange>0.003283</agProdChange>
                        </period>
                        <period year="2020">
                            <agProdChange>-0.012974</agProdChange>
                        </period>
                        <period year="2025">
                            <agProdChange>-0.009391</agProdChange>
                        </period>
                        <period year="2030">
                            <agProdChange>-0.011063</agProdChange>
                        </period>
                        <period year="2035">
                            <agProdChange>-0.006552</agProdChange>
                        </period>
                        <period year="2040">
                            <agProdChange>-0.023114</agProdChange>
                        </period>
                        <period year="2045">
                            <agProdChange>-0.008574</agProdChange>
                        </period>
                        <period year="2050">
                            <agProdChange>0.009928</agProdChange>
                        </period>
                        <period year="2055">
                            <agProdChange>-0.006748</agProdChange>
                        </period>
                        <period year="2060">
                            <agProdChange>0.000151</agProdChange>
                        </period>
                        <period year="2065">
                            <agProdChange>-0.029399</agProdChange>
                        </period>
                        <period year="2070">
                            <agProdChange>-0.005669</agProdChange>
                        </period>
                        <period year="2075">
                            <agProdChange>-0.010246</agProdChange>
                        </period>
                        <period year="2080">
                            <agProdChange>-0.035169</agProdChange>
                        </period>
                        <period year="2085">
                            <agProdChange>-0.023516</agProdChange>
                        </period>
                        <period year="2090">
                            <agProdChange>-0.003043</agProdChange>
                        </period>
                        <period year="2095">
                            <agProdChange>-0.01554</agProdChange>
                        </period>
                        <period year="2100">
                            <agProdChange>0.017602</agProdChange>
                        </period>
                    </AgProductionTechnology>
                </AgSupplySubsector>
                <AgSupplySubsector name="Root_Tuber_GreatBasin">
                    <AgProductionTechnology name="Root_Tuber_GreatBasin_IRR_hi">
                        <period year="2015">
                            <agProdChange>0.001206</agProdChange>
                        </period>
                        <period year="2020">
                            <agProdChange>-0.002105</agProdChange>
                        </period>
                        <period year="2025">
                            <agProdChange>0.001734</agProdChange>
                        </period>
                        <period year="2030">
                            <agProdChange>-0.002016</agProdChange>
                        </period>
                        <period year="2035">
                            <agProdChange>-0.010499</agProdChange>
                        </period>
                        <period year="2040">
                            <agProdChange>-0.004123</agProdChange>
                        </period>
                        <period year="2045">
                            <agProdChange>0.000626</agProdChange>
                        </period>
                        <period year="2050">
                            <agProdChange>-0.013983</agProdChange>
                        </period>
                        <period year="2055">
                            <agProdChange>-0.016042</agProdChange>
                        </period>
                        <period year="2060">
                            <agProdChange>-0.009914</agProdChange>
                        </period>
                        <period year="2065">
                            <agProdChange>-0.014252</agProdChange>
                        </period>
                        <period year="2070">
                            <agProdChange>-0.00595</agProdChange>
                        </period>
                        <period year="2075">
                            <agProdChange>-0.004384</agProdChange>
                        </period>
                        <period year="2080">
                            <agProdChange>-0.022509</agProdChange>
                        </period>
                        <period year="2085">
                            <agProdChange>-0.01112</agProdChange>
                        </period>
                        <period year="2090">
                            <agProdChange>0.001852</agProdChange>
                        </period>
                        <period year="2095">
                            <agProdChange>-0.012717</agProdChange>
                        </period>
                        <period year="2100">
                            <agProdChange>0.008746</agProdChange>
                        </period>
                    </AgProductionTechnology>
                    <AgProductionTechnology name="Root_Tuber_GreatBasin_IRR_lo">
                        <period year="2015">
                            <agProdChange>0.001206</agProdChange>
                        </period>
                        <period year="2020">
                            <agProdChange>-0.002105</agProdChange>
                        </period>
                        <period year="2025">
                            <agProdChange>0.001734</agProdChange>
                        </period>
                        <period year="2030">
                            <agProdChange>-0.002016</agProdChange>
                        </period>
                        <period year="2035">
                            <agProdChange>-0.010499</agProdChange>
                        </period>
                        <period year="2040">
                            <agProdChange>-0.004123</agProdChange>
                        </period>
                        <period year="2045">
                            <agProdChange>0.000626</agProdChange>
                        </period>
                        <period year="2050">
                            <agProdChange>-0.013983</agProdChange>
                        </period>
                        <period year="2055">
                            <agProdChange>-0.016042</agProdChange>
                        </period>
                        <period year="2060">
                            <agProdChange>-0.009914</agProdChange>
                        </period>
                        <period year="2065">
                            <agProdChange>-0.014252</agProdChange>
                        </period>
                        <period year="2070">
                            <agProdChange>-0.00595</agProdChange>
                        </period>
                        <period year="2075">
                            <agProdChange>-0.004384</agProdChange>
                        </period>
                        <period year="2080">
                            <agProdChange>-0.022509</agProdChange>
                        </period>
                        <period year="2085">
                            <agProdChange>-0.01112</agProdChange>
                        </period>
                        <period year="2090">
                            <agProdChange>0.001852</agProdChange>
                        </period>
                        <period year="2095">
                            <agProdChange>-0.012717</agProdChange>
                        </period>
                        <period year="2100">
                            <agProdChange>0.008746</agProdChange>
                        </period>
                    </AgProductionTechnology>
                    <AgProductionTechnology name="Root_Tuber_GreatBasin_RFD_hi">
                        <period year="2015">
                            <agProdChange>0.004661</agProdChange>
                        </period>
                        <period year="2020">
                            <agProdChange>-0.008628</agProdChange>
                        </period>
                        <period year="2025">
                            <agProdChange>0.008907</agProdChange>
                        </period>
                        <period year="2030">
                            <agProdChange>-0.004475</agProdChange>
                        </period>
                        <period year="2035">
                            <agProdChange>-0.021834</agProdChange>
                        </period>
                        <period year="2040">
                            <agProdChange>-0.006553</agProdChange>
                        </period>
                        <period year="2045">
                            <agProdChange>0.018797</agProdChange>
                        </period>
                        <period year="2050">
                            <agProdChange>-0.005044</agProdChange>
                        </period>
                        <period year="2055">
                            <agProdChange>-0.01651</agProdChange>
                        </period>
                        <period year="2060">
                            <agProdChange>0.008239</agProdChange>
                        </period>
                        <period year="2065">
                            <agProdChange>-0.001049</agProdChange>
                        </period>
                        <period year="2070">
                            <agProdChange>-0.001338</agProdChange>
                        </period>
                        <period year="2075">
                            <agProdChange>0.013151</agProdChange>
                        </period>
                        <period year="2080">
                            <agProdChange>-0.024086</agProdChange>
                        </period>
                        <period year="2085">
                            <agProdChange>-0.002721</agProdChange>
                        </period>
                        <period year="2090">
                            <agProdChange>0.009691</agProdChange>
                        </period>
                        <period year="2095">
                            <agProdChange>-0.01169</agProdChange>
                        </period>
                        <period year="2100">
                            <agProdChange>0.012677</agProdChange>
                        </period>
                    </AgProductionTechnology>
                    <AgProductionTechnology name="Root_Tuber_GreatBasin_RFD_lo">
                        <period year="2015">
                            <agProdChange>0.004661</agProdChange>
                        </period>
                        <period year="2020">
                            <agProdChange>-0.008628</agProdChange>
                        </period>
                        <period year="2025">
                            <agProdChange>0.008907</agProdChange>
                        </period>
                        <period year="2030">
                            <agProdChange>-0.004475</agProdChange>
                        </period>
                        <period year="2035">
                            <agProdChange>-0.021834</agProdChange>
                        </period>
                        <period year="2040">
                            <agProdChange>-0.006553</agProdChange>
                        </period>
                        <period year="2045">
                            <agProdChange>0.018797</agProdChange>
                        </period>
                        <period year="2050">
                            <agProdChange>-0.005044</agProdChange>
                        </period>
                        <period year="2055">
                            <agProdChange>-0.01651</agProdChange>
                        </period>
                        <period year="2060">
                            <agProdChange>0.008239</agProdChange>
                        </period>
                        <period year="2065">
                            <agProdChange>-0.001049</agProdChange>
                        </period>
                        <period year="2070">
                            <agProdChange>-0.001338</agProdChange>
                        </period>
                        <period year="2075">
                            <agProdChange>0.013151</agProdChange>
                        </period>
                        <period year="2080">
                            <agProdChange>-0.024086</agProdChange>
                        </period>
                        <period year="2085">
                            <agProdChange>-0.002721</agProdChange>
                        </period>
                        <period year="2090">
                            <agProdChange>0.009691</agProdChange>
                        </period>
                        <period year="2095">
                            <agProdChange>-0.01169</agProdChange>
                        </period>
                        <period year="2100">
                            <agProdChange>0.012677</agProdChange>
                        </period>
                    </AgProductionTechnology>
                </AgSupplySubsector>
                <AgSupplySubsector name="Root_Tuber_MissouriR">
                    <AgProductionTechnology name="Root_Tuber_MissouriR_IRR_hi">
                        <period year="2015">
                            <agProdChange>0.005031</agProdChange>
                        </period>
                        <period year="2020">
                            <agProdChange>0.000684</agProdChange>
                        </period>
                        <period year="2025">
                            <agProdChange>0.001974</agProdChange>
                        </period>
                        <period year="2030">
                            <agProdChange>-0.009213</agProdChange>
                        </period>
                        <period year="2035">
                            <agProdChange>-0.008994</agProdChange>
                        </period>
                        <period year="2040">
                            <agProdChange>-0.007151</agProdChange>
                        </period>
                        <period year="2045">
                            <agProdChange>0.010289</agProdChange>
                        </period>
                        <period year="2050">
                            <agProdChange>-0.01859</agProdChange>
                        </period>
                        <period year="2055">
                            <agProdChange>-0.00835</agProdChange>
                        </period>
                        <period year="2060">
                            <agProdChange>0.00137</agProdChange>
                        </period>
                        <period year="2065">
                            <agProdChange>0.00144</agProdChange>
                        </period>
                        <period year="2070">
                            <agProdChange>0.004497</agProdChange>
                        </period>
                        <period year="2075">
                            <agProdChange>0.008376</agProdChange>
                        </period>
                        <period year="2080">
                            <agProdChange>-0.017099</agProdChange>
                        </period>
                        <period year="2085">
                            <agProdChange>0.007474</agProdChange>
                        </period>
                        <period year="2090">
                            <agProdChange>0.002224</agProdChange>
                        </period>
                        <period year="2095">
                            <agProdChange>0.00353</agProdChange>
                        </period>
                        <period year="2100">
                            <agProdChange>0.001452</agProdChange>
                        </period>
                    </AgProductionTechnology>
                    <AgProductionTechnology name="Root_Tuber_MissouriR_IRR_lo">
                        <period year="2015">
                            <agProdChange>0.005031</agProdChange>
                        </period>
                        <period year="2020">
                            <agProdChange>0.000684</agProdChange>
                        </period>
                        <period year="2025">
                            <agProdChange>0.001974</agProdChange>
                        </period>
                        <period year="2030">
                            <agProdChange>-0.009213</agProdChange>
                        </period>
                        <period year="2035">
                            <agProdChange>-0.008994</agProdChange>
                        </period>
                        <period year="2040">
                            <agProdChange>-0.007151</agProdChange>
                        </period>
                        <period year="2045">
                            <agProdChange>0.010289</agProdChange>
                        </period>
                        <period year="2050">
                            <agProdChange>-0.01859</agProdChange>
                        </period>
                        <period year="2055">
                            <agProdChange>-0.00835</agProdChange>
                        </period>
                        <period year="2060">
                            <agProdChange>0.00137</agProdChange>
                        </period>
                        <period year="2065">
                            <agProdChange>0.00144</agProdChange>
                        </period>
                        <period year="2070">
                            <agProdChange>0.004497</agProdChange>
                        </period>
                        <period year="2075">
                            <agProdChange>0.008376</agProdChange>
                        </period>
                        <period year="2080">
                            <agProdChange>-0.017099</agProdChange>
                        </period>
                        <period year="2085">
                            <agProdChange>0.007474</agProdChange>
                        </period>
                        <period year="2090">
                            <agProdChange>0.002224</agProdChange>
                        </period>
                        <period year="2095">
                            <agProdChange>0.00353</agProdChange>
                        </period>
                        <period year="2100">
                            <agProdChange>0.001452</agProdChange>
                        </period>
                    </AgProductionTechnology>
                    <AgProductionTechnology name="Root_Tuber_MissouriR_RFD_hi">
                        <period year="2015">
                            <agProdChange>0.006378</agProdChange>
                        </period>
                        <period year="2020">
                            <agProdChange>0.006173</agProdChange>
                        </period>
                        <period year="2025">
                            <agProdChange>-0.002502</agProdChange>
                        </period>
                        <period year="2030">
                            <agProdChange>-0.002795</agProdChange>
                        </period>
                        <period year="2035">
                            <agProdChange>0.000329</agProdChange>
                        </period>
                        <period year="2040">
                            <agProdChange>-0.013004</agProdChange>
                        </period>
                        <period year="2045">
                            <agProdChange>0.010277</agProdChange>
                        </period>
                        <period year="2050">
                            <agProdChange>-0.028284</agProdChange>
                        </period>
                        <period year="2055">
                            <agProdChange>-0.006367</agProdChange>
                        </period>
                        <period year="2060">
                            <agProdChange>-0.003734</agProdChange>
                        </period>
                        <period year="2065">
                            <agProdChange>-0.010899</agProdChange>
                        </period>
                        <period year="2070">
                            <agProdChange>0.001825</agProdChange>
                        </period>
                        <period year="2075">
                            <agProdChange>0.013486</agProdChange>
                        </period>
                        <period year="2080">
                            <agProdChange>-0.021418</agProdChange>
                        </period>
                        <period year="2085">
                            <agProdChange>0.000704</agProdChange>
                        </period>
                        <period year="2090">
                            <agProdChange>0.003688</agProdChange>
                        </period>
                        <period year="2095">
                            <agProdChange>-0.003768</agProdChange>
                        </period>
                        <period year="2100">
                            <agProdChange>0.012659</agProdChange>
                        </period>
                    </AgProductionTechnology>
                    <AgProductionTechnology name="Root_Tuber_MissouriR_RFD_lo">
                        <period year="2015">
                            <agProdChange>0.006378</agProdChange>
                        </period>
                        <period year="2020">
                            <agProdChange>0.006173</agProdChange>
                        </period>
                        <period year="2025">
                            <agProdChange>-0.002502</agProdChange>
                        </period>
                        <period year="2030">
                            <agProdChange>-0.002795</agProdChange>
                        </period>
                        <period year="2035">
                            <agProdChange>0.000329</agProdChange>
                        </period>
                        <period year="2040">
                            <agProdChange>-0.013004</agProdChange>
                        </period>
                        <period year="2045">
                            <agProdChange>0.010277</agProdChange>
                        </period>
                        <period year="2050">
                            <agProdChange>-0.028284</agProdChange>
                        </period>
                        <period year="2055">
                            <agProdChange>-0.006367</agProdChange>
                        </period>
                        <period year="2060">
                            <agProdChange>-0.003734</agProdChange>
                        </period>
                        <period year="2065">
                            <agProdChange>-0.010899</agProdChange>
                        </period>
                        <period year="2070">
                            <agProdChange>0.001825</agProdChange>
                        </period>
                        <period year="2075">
                            <agProdChange>0.013486</agProdChange>
                        </period>
                        <period year="2080">
                            <agProdChange>-0.021418</agProdChange>
                        </period>
                        <period year="2085">
                            <agProdChange>0.000704</agProdChange>
                        </period>
                        <period year="2090">
                            <agProdChange>0.003688</agProdChange>
                        </period>
                        <period year="2095">
                            <agProdChange>-0.003768</agProdChange>
                        </period>
                        <period year="2100">
                            <agProdChange>0.012659</agProdChange>
                        </period>
                    </AgProductionTechnology>
                </AgSupplySubsector>
                <AgSupplySubsector name="Root_Tuber_ArkWhtRedR">
                    <AgProductionTechnology name="Root_Tuber_ArkWhtRedR_IRR_hi">
                        <period year="2015">
                            <agProdChange>-0.003079</agProdChange>
                        </period>
                        <period year="2020">
                            <agProdChange>-0.000703</agProdChange>
                        </period>
                        <period year="2025">
                            <agProdChange>-0.007678</agProdChange>
                        </period>
                        <period year="2030">
                            <agProdChange>-0.024889</agProdChange>
                        </period>
                        <period year="2035">
                            <agProdChange>-0.031248</agProdChange>
                        </period>
                        <period year="2040">
                            <agProdChange>-0.023219</agProdChange>
                        </period>
                        <period year="2045">
                            <agProdChange>-0.001816</agProdChange>
                        </period>
                        <period year="2050">
                            <agProdChange>-0.031963</agProdChange>
                        </period>
                        <period year="2055">
                            <agProdChange>-0.015766</agProdChange>
                        </period>
                        <period year="2060">
                            <agProdChange>-0.000187</agProdChange>
                        </period>
                        <period year="2065">
                            <agProdChange>0.008361</agProdChange>
                        </period>
                        <period year="2070">
                            <agProdChange>0.006208</agProdChange>
                        </period>
                        <period year="2075">
                            <agProdChange>0.000852</agProdChange>
                        </period>
                        <period year="2080">
                            <agProdChange>-0.023483</agProdChange>
                        </period>
                        <period year="2085">
                            <agProdChange>-0.000758</agProdChange>
                        </period>
                        <period year="2090">
                            <agProdChange>-0.002162</agProdChange>
                        </period>
                        <period year="2095">
                            <agProdChange>0.007044</agProdChange>
                        </period>
                        <period year="2100">
                            <agProdChange>-0.031625</agProdChange>
                        </period>
                    </AgProductionTechnology>
                    <AgProductionTechnology name="Root_Tuber_ArkWhtRedR_IRR_lo">
                        <period year="2015">
                            <agProdChange>-0.003079</agProdChange>
                        </period>
                        <period year="2020">
                            <agProdChange>-0.000703</agProdChange>
                        </period>
                        <period year="2025">
                            <agProdChange>-0.007678</agProdChange>
                        </period>
                        <period year="2030">
                            <agProdChange>-0.024889</agProdChange>
                        </period>
                        <period year="2035">
                            <agProdChange>-0.031248</agProdChange>
                        </period>
                        <period year="2040">
                            <agProdChange>-0.023219</agProdChange>
                        </period>
                        <period year="2045">
                            <agProdChange>-0.001816</agProdChange>
                        </period>
                        <period year="2050">
                            <agProdChange>-0.031963</agProdChange>
                        </period>
                        <period year="2055">
                            <agProdChange>-0.015766</agProdChange>
                        </period>
                        <period year="2060">
                            <agProdChange>-0.000187</agProdChange>
                        </period>
                        <period year="2065">
                            <agProdChange>0.008361</agProdChange>
                        </period>
                        <period year="2070">
                            <agProdChange>0.006208</agProdChange>
                        </period>
                        <period year="2075">
                            <agProdChange>0.000852</agProdChange>
                        </period>
                        <period year="2080">
                            <agProdChange>-0.023483</agProdChange>
                        </period>
                        <period year="2085">
                            <agProdChange>-0.000758</agProdChange>
                        </period>
                        <period year="2090">
                            <agProdChange>-0.002162</agProdChange>
                        </period>
                        <period year="2095">
                            <agProdChange>0.007044</agProdChange>
                        </period>
                        <period year="2100">
                            <agProdChange>-0.031625</agProdChange>
                        </period>
                    </AgProductionTechnology>
                    <AgProductionTechnology name="Root_Tuber_ArkWhtRedR_RFD_hi">
                        <period year="2015">
                            <agProdChange>0.001138</agProdChange>
                        </period>
                        <period year="2020">
                            <agProdChange>0.014249</agProdChange>
                        </period>
                        <period year="2025">
                            <agProdChange>-0.007344</agProdChange>
                        </period>
                        <period year="2030">
                            <agProdChange>-0.023901</agProdChange>
                        </period>
                        <period year="2035">
                            <agProdChange>-0.037828</agProdChange>
                        </period>
                        <period year="2040">
                            <agProdChange>-0.028673</agProdChange>
                        </period>
                        <period year="2045">
                            <agProdChange>0.010115</agProdChange>
                        </period>
                        <period year="2050">
                            <agProdChange>-0.057111</agProdChange>
                        </period>
                        <period year="2055">
                            <agProdChange>-0.021663</agProdChange>
                        </period>
                        <period year="2060">
                            <agProdChange>0.00349</agProdChange>
                        </period>
                        <period year="2065">
                            <agProdChange>0.01135</agProdChange>
                        </period>
                        <period year="2070">
                            <agProdChange>0.015686</agProdChange>
                        </period>
                        <period year="2075">
                            <agProdChange>0.011234</agProdChange>
                        </period>
                        <period year="2080">
                            <agProdChange>-0.033668</agProdChange>
                        </period>
                        <period year="2085">
                            <agProdChange>-0.003522</agProdChange>
                        </period>
                        <period year="2090">
                            <agProdChange>0.000729</agProdChange>
                        </period>
                        <period year="2095">
                            <agProdChange>0.00869</agProdChange>
                        </period>
                        <period year="2100">
                            <agProdChange>-0.043556</agProdChange>
                        </period>
                    </AgProductionTechnology>
                    <AgProductionTechnology name="Root_Tuber_ArkWhtRedR_RFD_lo">
                        <period year="2015">
                            <agProdChange>0.001138</agProdChange>
                        </period>
                        <period year="2020">
                            <agProdChange>0.014249</agProdChange>
                        </period>
                        <period year="2025">
                            <agProdChange>-0.007344</agProdChange>
                        </period>
                        <period year="2030">
                            <agProdChange>-0.023901</agProdChange>
                        </period>
                        <period year="2035">
                            <agProdChange>-0.037828</agProdChange>
                        </period>
                        <period year="2040">
                            <agProdChange>-0.028673</agProdChange>
                        </period>
                        <period year="2045">
                            <agProdChange>0.010115</agProdChange>
                        </period>
                        <period year="2050">
                            <agProdChange>-0.057111</agProdChange>
                        </period>
                        <period year="2055">
                            <agProdChange>-0.021663</agProdChange>
                        </period>
                        <period year="2060">
                            <agProdChange>0.00349</agProdChange>
                        </period>
                        <period year="2065">
                            <agProdChange>0.01135</agProdChange>
                        </period>
                        <period year="2070">
                            <agProdChange>0.015686</agProdChange>
                        </period>
                        <period year="2075">
                            <agProdChange>0.011234</agProdChange>
                        </period>
                        <period year="2080">
                            <agProdChange>-0.033668</agProdChange>
                        </period>
                        <period year="2085">
                            <agProdChange>-0.003522</agProdChange>
                        </period>
                        <period year="2090">
                            <agProdChange>0.000729</agProdChange>
                        </period>
                        <period year="2095">
                            <agProdChange>0.00869</agProdChange>
                        </period>
                        <period year="2100">
                            <agProdChange>-0.043556</agProdChange>
                        </period>
                    </AgProductionTechnology>
                </AgSupplySubsector>
                <AgSupplySubsector name="Root_Tuber_TexasCst">
                    <AgProductionTechnology name="Root_Tuber_TexasCst_IRR_hi">
                        <period year="2015">
                            <agProdChange>-0.007273</agProdChange>
                        </period>
                        <period year="2020">
                            <agProdChange>-0.003702</agProdChange>
                        </period>
                        <period year="2025">
                            <agProdChange>-0.006558</agProdChange>
                        </period>
                        <period year="2030">
                            <agProdChange>-0.020338</agProdChange>
                        </period>
                        <period year="2035">
                            <agProdChange>-0.022279</agProdChange>
                        </period>
                        <period year="2040">
                            <agProdChange>-0.012177</agProdChange>
                        </period>
                        <period year="2045">
                            <agProdChange>-0.007443</agProdChange>
                        </period>
                        <period year="2050">
                            <agProdChange>-0.011529</agProdChange>
                        </period>
                        <period year="2055">
                            <agProdChange>-0.012027</agProdChange>
                        </period>
                        <period year="2060">
                            <agProdChange>-0.003819</agProdChange>
                        </period>
                        <period year="2065">
                            <agProdChange>-0.007275</agProdChange>
                        </period>
                        <period year="2070">
                            <agProdChange>-0.00091</agProdChange>
                        </period>
                        <period year="2075">
                            <agProdChange>-0.011662</agProdChange>
                        </period>
                        <period year="2080">
                            <agProdChange>-0.018658</agProdChange>
                        </period>
                        <period year="2085">
                            <agProdChange>-0.017173</agProdChange>
                        </period>
                        <period year="2090">
                            <agProdChange>-0.005321</agProdChange>
                        </period>
                        <period year="2095">
                            <agProdChange>-0.002288</agProdChange>
                        </period>
                        <period year="2100">
                            <agProdChange>-0.023792</agProdChange>
                        </period>
                    </AgProductionTechnology>
                    <AgProductionTechnology name="Root_Tuber_TexasCst_IRR_lo">
                        <period year="2015">
                            <agProdChange>-0.007273</agProdChange>
                        </period>
                        <period year="2020">
                            <agProdChange>-0.003702</agProdChange>
                        </period>
                        <period year="2025">
                            <agProdChange>-0.006558</agProdChange>
                        </period>
                        <period year="2030">
                            <agProdChange>-0.020338</agProdChange>
                        </period>
                        <period year="2035">
                            <agProdChange>-0.022279</agProdChange>
                        </period>
                        <period year="2040">
                            <agProdChange>-0.012177</agProdChange>
                        </period>
                        <period year="2045">
                            <agProdChange>-0.007443</agProdChange>
                        </period>
                        <period year="2050">
                            <agProdChange>-0.011529</agProdChange>
                        </period>
                        <period year="2055">
                            <agProdChange>-0.012027</agProdChange>
                        </period>
                        <period year="2060">
                            <agProdChange>-0.003819</agProdChange>
                        </period>
                        <period year="2065">
                            <agProdChange>-0.007275</agProdChange>
                        </period>
                        <period year="2070">
                            <agProdChange>-0.00091</agProdChange>
                        </period>
                        <period year="2075">
                            <agProdChange>-0.011662</agProdChange>
                        </period>
                        <period year="2080">
                            <agProdChange>-0.018658</agProdChange>
                        </period>
                        <period year="2085">
                            <agProdChange>-0.017173</agProdChange>
                        </period>
                        <period year="2090">
                            <agProdChange>-0.005321</agProdChange>
                        </period>
                        <period year="2095">
                            <agProdChange>-0.002288</agProdChange>
                        </period>
                        <period year="2100">
                            <agProdChange>-0.023792</agProdChange>
                        </period>
                    </AgProductionTechnology>
                    <AgProductionTechnology name="Root_Tuber_TexasCst_RFD_hi">
                        <period year="2015">
                            <agProdChange>-0.002198</agProdChange>
                        </period>
                        <period year="2020">
                            <agProdChange>-0.003495</agProdChange>
                        </period>
                        <period year="2025">
                            <agProdChange>-0.012112</agProdChange>
                        </period>
                        <period year="2030">
                            <agProdChange>-0.031815</agProdChange>
                        </period>
                        <period year="2035">
                            <agProdChange>-0.039395</agProdChange>
                        </period>
                        <period year="2040">
                            <agProdChange>-0.027604</agProdChange>
                        </period>
                        <period year="2045">
                            <agProdChange>-0.008962</agProdChange>
                        </period>
                        <period year="2050">
                            <agProdChange>-0.028532</agProdChange>
                        </period>
                        <period year="2055">
                            <agProdChange>-0.019294</agProdChange>
                        </period>
                        <period year="2060">
                            <agProdChange>-0.003407</agProdChange>
                        </period>
                        <period year="2065">
                            <agProdChange>0.004662</agProdChange>
                        </period>
                        <period year="2070">
                            <agProdChange>0.003779</agProdChange>
                        </period>
                        <period year="2075">
                            <agProdChange>-0.004801</agProdChange>
                        </period>
                        <period year="2080">
                            <agProdChange>-0.014698</agProdChange>
                        </period>
                        <period year="2085">
                            <agProdChange>-0.011233</agProdChange>
                        </period>
                        <period year="2090">
                            <agProdChange>0.00158</agProdChange>
                        </period>
                        <period year="2095">
                            <agProdChange>0.009224</agProdChange>
                        </period>
                        <period year="2100">
                            <agProdChange>-0.05584</agProdChange>
                        </period>
                    </AgProductionTechnology>
                    <AgProductionTechnology name="Root_Tuber_TexasCst_RFD_lo">
                        <period year="2015">
                            <agProdChange>-0.002198</agProdChange>
                        </period>
                        <period year="2020">
                            <agProdChange>-0.003495</agProdChange>
                        </period>
                        <period year="2025">
                            <agProdChange>-0.012112</agProdChange>
                        </period>
                        <period year="2030">
                            <agProdChange>-0.031815</agProdChange>
                        </period>
                        <period year="2035">
                            <agProdChange>-0.039395</agProdChange>
                        </period>
                        <period year="2040">
                            <agProdChange>-0.027604</agProdChange>
                        </period>
                        <period year="2045">
                            <agProdChange>-0.008962</agProdChange>
                        </period>
                        <period year="2050">
                            <agProdChange>-0.028532</agProdChange>
                        </period>
                        <period year="2055">
                            <agProdChange>-0.019294</agProdChange>
                        </period>
                        <period year="2060">
                            <agProdChange>-0.003407</agProdChange>
                        </period>
                        <period year="2065">
                            <agProdChange>0.004662</agProdChange>
                        </period>
                        <period year="2070">
                            <agProdChange>0.003779</agProdChange>
                        </period>
                        <period year="2075">
                            <agProdChange>-0.004801</agProdChange>
                        </period>
                        <period year="2080">
                            <agProdChange>-0.014698</agProdChange>
                        </period>
                        <period year="2085">
                            <agProdChange>-0.011233</agProdChange>
                        </period>
                        <period year="2090">
                            <agProdChange>0.00158</agProdChange>
                        </period>
                        <period year="2095">
                            <agProdChange>0.009224</agProdChange>
                        </period>
                        <period year="2100">
                            <agProdChange>-0.05584</agProdChange>
                        </period>
                    </AgProductionTechnology>
                </AgSupplySubsector>
                <AgSupplySubsector name="Root_Tuber_UsaCstSE">
                    <AgProductionTechnology name="Root_Tuber_UsaCstSE_IRR_hi">
                        <period year="2015">
                            <agProdChange>-0.006701</agProdChange>
                        </period>
                        <period year="2020">
                            <agProdChange>-0.001391</agProdChange>
                        </period>
                        <period year="2025">
                            <agProdChange>0.000415</agProdChange>
                        </period>
                        <period year="2030">
                            <agProdChange>-0.008246</agProdChange>
                        </period>
                        <period year="2035">
                            <agProdChange>-0.016342</agProdChange>
                        </period>
                        <period year="2040">
                            <agProdChange>-0.019195</agProdChange>
                        </period>
                        <period year="2045">
                            <agProdChange>-0.012915</agProdChange>
                        </period>
                        <period year="2050">
                            <agProdChange>-0.019546</agProdChange>
                        </period>
                        <period year="2055">
                            <agProdChange>-0.026402</agProdChange>
                        </period>
                        <period year="2060">
                            <agProdChange>-0.020554</agProdChange>
                        </period>
                        <period year="2065">
                            <agProdChange>-0.011251</agProdChange>
                        </period>
                        <period year="2070">
                            <agProdChange>-0.009754</agProdChange>
                        </period>
                        <period year="2075">
                            <agProdChange>-0.022975</agProdChange>
                        </period>
                        <period year="2080">
                            <agProdChange>-0.017812</agProdChange>
                        </period>
                        <period year="2085">
                            <agProdChange>-0.015762</agProdChange>
                        </period>
                        <period year="2090">
                            <agProdChange>-0.017334</agProdChange>
                        </period>
                        <period year="2095">
                            <agProdChange>-0.006912</agProdChange>
                        </period>
                        <period year="2100">
                            <agProdChange>-0.018293</agProdChange>
                        </period>
                    </AgProductionTechnology>
                    <AgProductionTechnology name="Root_Tuber_UsaCstSE_IRR_lo">
                        <period year="2015">
                            <agProdChange>-0.006701</agProdChange>
                        </period>
                        <period year="2020">
                            <agProdChange>-0.001391</agProdChange>
                        </period>
                        <period year="2025">
                            <agProdChange>0.000415</agProdChange>
                        </period>
                        <period year="2030">
                            <agProdChange>-0.008246</agProdChange>
                        </period>
                        <period year="2035">
                            <agProdChange>-0.016342</agProdChange>
                        </period>
                        <period year="2040">
                            <agProdChange>-0.019195</agProdChange>
                        </period>
                        <period year="2045">
                            <agProdChange>-0.012915</agProdChange>
                        </period>
                        <period year="2050">
                            <agProdChange>-0.019546</agProdChange>
                        </period>
                        <period year="2055">
                            <agProdChange>-0.026402</agProdChange>
                        </period>
                        <period year="2060">
                            <agProdChange>-0.020554</agProdChange>
                        </period>
                        <period year="2065">
                            <agProdChange>-0.011251</agProdChange>
                        </period>
                        <period year="2070">
                            <agProdChange>-0.009754</agProdChange>
                        </period>
                        <period year="2075">
                            <agProdChange>-0.022975</agProdChange>
                        </period>
                        <period year="2080">
                            <agProdChange>-0.017812</agProdChange>
                        </period>
                        <period year="2085">
                            <agProdChange>-0.015762</agProdChange>
                        </period>
                        <period year="2090">
                            <agProdChange>-0.017334</agProdChange>
                        </period>
                        <period year="2095">
                            <agProdChange>-0.006912</agProdChange>
                        </period>
                        <period year="2100">
                            <agProdChange>-0.018293</agProdChange>
                        </period>
                    </AgProductionTechnology>
                    <AgProductionTechnology name="Root_Tuber_UsaCstSE_RFD_hi">
                        <period year="2015">
                            <agProdChange>-0.007124</agProdChange>
                        </period>
                        <period year="2020">
                            <agProdChange>5e-04</agProdChange>
                        </period>
                        <period year="2025">
                            <agProdChange>0.002621</agProdChange>
                        </period>
                        <period year="2030">
                            <agProdChange>-0.008871</agProdChange>
                        </period>
                        <period year="2035">
                            <agProdChange>-0.019569</agProdChange>
                        </period>
                        <period year="2040">
                            <agProdChange>-0.019107</agProdChange>
                        </period>
                        <period year="2045">
                            <agProdChange>-0.006314</agProdChange>
                        </period>
                        <period year="2050">
                            <agProdChange>-0.020507</agProdChange>
                        </period>
                        <period year="2055">
                            <agProdChange>-0.031472</agProdChange>
                        </period>
                        <period year="2060">
                            <agProdChange>-0.017139</agProdChange>
                        </period>
                        <period year="2065">
                            <agProdChange>-0.004675</agProdChange>
                        </period>
                        <period year="2070">
                            <agProdChange>-0.007141</agProdChange>
                        </period>
                        <period year="2075">
                            <agProdChange>-0.028161</agProdChange>
                        </period>
                        <period year="2080">
                            <agProdChange>-0.014773</agProdChange>
                        </period>
                        <period year="2085">
                            <agProdChange>-0.009443</agProdChange>
                        </period>
                        <period year="2090">
                            <agProdChange>-0.016465</agProdChange>
                        </period>
                        <period year="2095">
                            <agProdChange>-0.009709</agProdChange>
                        </period>
                        <period year="2100">
                            <agProdChange>-0.016532</agProdChange>
                        </period>
                    </AgProductionTechnology>
                    <AgProductionTechnology name="Root_Tuber_UsaCstSE_RFD_lo">
                        <period year="2015">
                            <agProdChange>-0.007124</agProdChange>
                        </period>
                        <period year="2020">
                            <agProdChange>5e-04</agProdChange>
                        </period>
                        <period year="2025">
                            <agProdChange>0.002621</agProdChange>
                        </period>
                        <period year="2030">
                            <agProdChange>-0.008871</agProdChange>
                        </period>
                        <period year="2035">
                            <agProdChange>-0.019569</agProdChange>
                        </period>
                        <period year="2040">
                            <agProdChange>-0.019107</agProdChange>
                        </period>
                        <period year="2045">
                            <agProdChange>-0.006314</agProdChange>
                        </period>
                        <period year="2050">
                            <agProdChange>-0.020507</agProdChange>
                        </period>
                        <period year="2055">
                            <agProdChange>-0.031472</agProdChange>
                        </period>
                        <period year="2060">
                            <agProdChange>-0.017139</agProdChange>
                        </period>
                        <period year="2065">
                            <agProdChange>-0.004675</agProdChange>
                        </period>
                        <period year="2070">
                            <agProdChange>-0.007141</agProdChange>
                        </period>
                        <period year="2075">
                            <agProdChange>-0.028161</agProdChange>
                        </period>
                        <period year="2080">
                            <agProdChange>-0.014773</agProdChange>
                        </period>
                        <period year="2085">
                            <agProdChange>-0.009443</agProdChange>
                        </period>
                        <period year="2090">
                            <agProdChange>-0.016465</agProdChange>
                        </period>
                        <period year="2095">
                            <agProdChange>-0.009709</agProdChange>
                        </period>
                        <period year="2100">
                            <agProdChange>-0.016532</agProdChange>
                        </period>
                    </AgProductionTechnology>
                </AgSupplySubsector>
                <AgSupplySubsector name="Root_Tuber_GreatLakes">
                    <AgProductionTechnology name="Root_Tuber_GreatLakes_IRR_hi">
                        <period year="2015">
                            <agProdChange>-0.000245</agProdChange>
                        </period>
                        <period year="2020">
                            <agProdChange>-0.003158</agProdChange>
                        </period>
                        <period year="2025">
                            <agProdChange>-0.000398</agProdChange>
                        </period>
                        <period year="2030">
                            <agProdChange>-0.005185</agProdChange>
                        </period>
                        <period year="2035">
                            <agProdChange>-0.00797</agProdChange>
                        </period>
                        <period year="2040">
                            <agProdChange>-0.00424</agProdChange>
                        </period>
                        <period year="2045">
                            <agProdChange>-0.000243</agProdChange>
                        </period>
                        <period year="2050">
                            <agProdChange>-0.013201</agProdChange>
                        </period>
                        <period year="2055">
                            <agProdChange>-0.006673</agProdChange>
                        </period>
                        <period year="2060">
                            <agProdChange>-0.002594</agProdChange>
                        </period>
                        <period year="2065">
                            <agProdChange>-0.011761</agProdChange>
                        </period>
                        <period year="2070">
                            <agProdChange>0.00081</agProdChange>
                        </period>
                        <period year="2075">
                            <agProdChange>-0.008185</agProdChange>
                        </period>
                        <period year="2080">
                            <agProdChange>-0.017162</agProdChange>
                        </period>
                        <period year="2085">
                            <agProdChange>0.002061</agProdChange>
                        </period>
                        <period year="2090">
                            <agProdChange>-0.002192</agProdChange>
                        </period>
                        <period year="2095">
                            <agProdChange>-0.009504</agProdChange>
                        </period>
                        <period year="2100">
                            <agProdChange>0.004486</agProdChange>
                        </period>
                    </AgProductionTechnology>
                    <AgProductionTechnology name="Root_Tuber_GreatLakes_IRR_lo">
                        <period year="2015">
                            <agProdChange>-0.000245</agProdChange>
                        </period>
                        <period year="2020">
                            <agProdChange>-0.003158</agProdChange>
                        </period>
                        <period year="2025">
                            <agProdChange>-0.000398</agProdChange>
                        </period>
                        <period year="2030">
                            <agProdChange>-0.005185</agProdChange>
                        </period>
                        <period year="2035">
                            <agProdChange>-0.00797</agProdChange>
                        </period>
                        <period year="2040">
                            <agProdChange>-0.00424</agProdChange>
                        </period>
                        <period year="2045">
                            <agProdChange>-0.000243</agProdChange>
                        </period>
                        <period year="2050">
                            <agProdChange>-0.013201</agProdChange>
                        </period>
                        <period year="2055">
                            <agProdChange>-0.006673</agProdChange>
                        </period>
                        <period year="2060">
                            <agProdChange>-0.002594</agProdChange>
                        </period>
                        <period year="2065">
                            <agProdChange>-0.011761</agProdChange>
                        </period>
                        <period year="2070">
                            <agProdChange>0.00081</agProdChange>
                        </period>
                        <period year="2075">
                            <agProdChange>-0.008185</agProdChange>
                        </period>
                        <period year="2080">
                            <agProdChange>-0.017162</agProdChange>
                        </period>
                        <period year="2085">
                            <agProdChange>0.002061</agProdChange>
                        </period>
                        <period year="2090">
                            <agProdChange>-0.002192</agProdChange>
                        </period>
                        <period year="2095">
                            <agProdChange>-0.009504</agProdChange>
                        </period>
                        <period year="2100">
                            <agProdChange>0.004486</agProdChange>
                        </period>
                    </AgProductionTechnology>
                    <AgProductionTechnology name="Root_Tuber_GreatLakes_RFD_hi">
                        <period year="2015">
                            <agProdChange>0.001793</agProdChange>
                        </period>
                        <period year="2020">
                            <agProdChange>-0.001615</agProdChange>
                        </period>
                        <period year="2025">
                            <agProdChange>8.3e-05</agProdChange>
                        </period>
                        <period year="2030">
                            <agProdChange>-0.007796</agProdChange>
                        </period>
                        <period year="2035">
                            <agProdChange>-0.007655</agProdChange>
                        </period>
                        <period year="2040">
                            <agProdChange>-0.004766</agProdChange>
                        </period>
                        <period year="2045">
                            <agProdChange>0.002336</agProdChange>
                        </period>
                        <period year="2050">
                            <agProdChange>-0.016937</agProdChange>
                        </period>
                        <period year="2055">
                            <agProdChange>-0.006329</agProdChange>
                        </period>
                        <period year="2060">
                            <agProdChange>0.005936</agProdChange>
                        </period>
                        <period year="2065">
                            <agProdChange>-0.007</agProdChange>
                        </period>
                        <period year="2070">
                            <agProdChange>0.001149</agProdChange>
                        </period>
                        <period year="2075">
                            <agProdChange>-0.001797</agProdChange>
                        </period>
                        <period year="2080">
                            <agProdChange>-0.009283</agProdChange>
                        </period>
                        <period year="2085">
                            <agProdChange>0.006244</agProdChange>
                        </period>
                        <period year="2090">
                            <agProdChange>-0.000228</agProdChange>
                        </period>
                        <period year="2095">
                            <agProdChange>-0.006357</agProdChange>
                        </period>
                        <period year="2100">
                            <agProdChange>0.005538</agProdChange>
                        </period>
                    </AgProductionTechnology>
                    <AgProductionTechnology name="Root_Tuber_GreatLakes_RFD_lo">
                        <period year="2015">
                            <agProdChange>0.001793</agProdChange>
                        </period>
                        <period year="2020">
                            <agProdChange>-0.001615</agProdChange>
                        </period>
                        <period year="2025">
                            <agProdChange>8.3e-05</agProdChange>
                        </period>
                        <period year="2030">
                            <agProdChange>-0.007796</agProdChange>
                        </period>
                        <period year="2035">
                            <agProdChange>-0.007655</agProdChange>
                        </period>
                        <period year="2040">
                            <agProdChange>-0.004766</agProdChange>
                        </period>
                        <period year="2045">
                            <agProdChange>0.002336</agProdChange>
                        </period>
                        <period year="2050">
                            <agProdChange>-0.016937</agProdChange>
                        </period>
                        <period year="2055">
                            <agProdChange>-0.006329</agProdChange>
                        </period>
                        <period year="2060">
                            <agProdChange>0.005936</agProdChange>
                        </period>
                        <period year="2065">
                            <agProdChange>-0.007</agProdChange>
                        </period>
                        <period year="2070">
                            <agProdChange>0.001149</agProdChange>
                        </period>
                        <period year="2075">
                            <agProdChange>-0.001797</agProdChange>
                        </period>
                        <period year="2080">
                            <agProdChange>-0.009283</agProdChange>
                        </period>
                        <period year="2085">
                            <agProdChange>0.006244</agProdChange>
                        </period>
                        <period year="2090">
                            <agProdChange>-0.000228</agProdChange>
                        </period>
                        <period year="2095">
                            <agProdChange>-0.006357</agProdChange>
                        </period>
                        <period year="2100">
                            <agProdChange>0.005538</agProdChange>
                        </period>
                    </AgProductionTechnology>
                </AgSupplySubsector>
                <AgSupplySubsector name="Root_Tuber_OhioR">
                    <AgProductionTechnology name="Root_Tuber_OhioR_IRR_hi">
                        <period year="2015">
                            <agProdChange>0.003247</agProdChange>
                        </period>
                        <period year="2020">
                            <agProdChange>-0.005003</agProdChange>
                        </period>
                        <period year="2025">
                            <agProdChange>-0.005785</agProdChange>
                        </period>
                        <period year="2030">
                            <agProdChange>-0.013783</agProdChange>
                        </period>
                        <period year="2035">
                            <agProdChange>-0.021993</agProdChange>
                        </period>
                        <period year="2040">
                            <agProdChange>-0.019346</agProdChange>
                        </period>
                        <period year="2045">
                            <agProdChange>-0.008189</agProdChange>
                        </period>
                        <period year="2050">
                            <agProdChange>-0.030211</agProdChange>
                        </period>
                        <period year="2055">
                            <agProdChange>-0.018521</agProdChange>
                        </period>
                        <period year="2060">
                            <agProdChange>-0.003619</agProdChange>
                        </period>
                        <period year="2065">
                            <agProdChange>-0.007375</agProdChange>
                        </period>
                        <period year="2070">
                            <agProdChange>-0.002608</agProdChange>
                        </period>
                        <period year="2075">
                            <agProdChange>-0.018762</agProdChange>
                        </period>
                        <period year="2080">
                            <agProdChange>-0.027081</agProdChange>
                        </period>
                        <period year="2085">
                            <agProdChange>-0.001068</agProdChange>
                        </period>
                        <period year="2090">
                            <agProdChange>-0.006712</agProdChange>
                        </period>
                        <period year="2095">
                            <agProdChange>-0.016711</agProdChange>
                        </period>
                        <period year="2100">
                            <agProdChange>-0.011782</agProdChange>
                        </period>
                    </AgProductionTechnology>
                    <AgProductionTechnology name="Root_Tuber_OhioR_IRR_lo">
                        <period year="2015">
                            <agProdChange>0.003247</agProdChange>
                        </period>
                        <period year="2020">
                            <agProdChange>-0.005003</agProdChange>
                        </period>
                        <period year="2025">
                            <agProdChange>-0.005785</agProdChange>
                        </period>
                        <period year="2030">
                            <agProdChange>-0.013783</agProdChange>
                        </period>
                        <period year="2035">
                            <agProdChange>-0.021993</agProdChange>
                        </period>
                        <period year="2040">
                            <agProdChange>-0.019346</agProdChange>
                        </period>
                        <period year="2045">
                            <agProdChange>-0.008189</agProdChange>
                        </period>
                        <period year="2050">
                            <agProdChange>-0.030211</agProdChange>
                        </period>
                        <period year="2055">
                            <agProdChange>-0.018521</agProdChange>
                        </period>
                        <period year="2060">
                            <agProdChange>-0.003619</agProdChange>
                        </period>
                        <period year="2065">
                            <agProdChange>-0.007375</agProdChange>
                        </period>
                        <period year="2070">
                            <agProdChange>-0.002608</agProdChange>
                        </period>
                        <period year="2075">
                            <agProdChange>-0.018762</agProdChange>
                        </period>
                        <period year="2080">
                            <agProdChange>-0.027081</agProdChange>
                        </period>
                        <period year="2085">
                            <agProdChange>-0.001068</agProdChange>
                        </period>
                        <period year="2090">
                            <agProdChange>-0.006712</agProdChange>
                        </period>
                        <period year="2095">
                            <agProdChange>-0.016711</agProdChange>
                        </period>
                        <period year="2100">
                            <agProdChange>-0.011782</agProdChange>
                        </period>
                    </AgProductionTechnology>
                    <AgProductionTechnology name="Root_Tuber_OhioR_RFD_hi">
                        <period year="2015">
                            <agProdChange>0.007622</agProdChange>
                        </period>
                        <period year="2020">
                            <agProdChange>-0.004714</agProdChange>
                        </period>
                        <period year="2025">
                            <agProdChange>-0.006843</agProdChange>
                        </period>
                        <period year="2030">
                            <agProdChange>-0.014613</agProdChange>
                        </period>
                        <period year="2035">
                            <agProdChange>-0.020486</agProdChange>
                        </period>
                        <period year="2040">
                            <agProdChange>-0.020508</agProdChange>
                        </period>
                        <period year="2045">
                            <agProdChange>-0.001901</agProdChange>
                        </period>
                        <period year="2050">
                            <agProdChange>-0.030494</agProdChange>
                        </period>
                        <period year="2055">
                            <agProdChange>-0.01563</agProdChange>
                        </period>
                        <period year="2060">
                            <agProdChange>0.008065</agProdChange>
                        </period>
                        <period year="2065">
                            <agProdChange>0.004345</agProdChange>
                        </period>
                        <period year="2070">
                            <agProdChange>-0.004688</agProdChange>
                        </period>
                        <period year="2075">
                            <agProdChange>-0.009306</agProdChange>
                        </period>
                        <period year="2080">
                            <agProdChange>-0.01667</agProdChange>
                        </period>
                        <period year="2085">
                            <agProdChange>0.012007</agProdChange>
                        </period>
                        <period year="2090">
                            <agProdChange>0.002081</agProdChange>
                        </period>
                        <period year="2095">
                            <agProdChange>-0.013895</agProdChange>
                        </period>
                        <period year="2100">
                            <agProdChange>-0.003786</agProdChange>
                        </period>
                    </AgProductionTechnology>
                    <AgProductionTechnology name="Root_Tuber_OhioR_RFD_lo">
                        <period year="2015">
                            <agProdChange>0.007622</agProdChange>
                        </period>
                        <period year="2020">
                            <agProdChange>-0.004714</agProdChange>
                        </period>
                        <period year="2025">
                            <agProdChange>-0.006843</agProdChange>
                        </period>
                        <period year="2030">
                            <agProdChange>-0.014613</agProdChange>
                        </period>
                        <period year="2035">
                            <agProdChange>-0.020486</agProdChange>
                        </period>
                        <period year="2040">
                            <agProdChange>-0.020508</agProdChange>
                        </period>
                        <period year="2045">
                            <agProdChange>-0.001901</agProdChange>
                        </period>
                        <period year="2050">
                            <agProdChange>-0.030494</agProdChange>
                        </period>
                        <period year="2055">
                            <agProdChange>-0.01563</agProdChange>
                        </period>
                        <period year="2060">
                            <agProdChange>0.008065</agProdChange>
                        </period>
                        <period year="2065">
                            <agProdChange>0.004345</agProdChange>
                        </period>
                        <period year="2070">
                            <agProdChange>-0.004688</agProdChange>
                        </period>
                        <period year="2075">
                            <agProdChange>-0.009306</agProdChange>
                        </period>
                        <period year="2080">
                            <agProdChange>-0.01667</agProdChange>
                        </period>
                        <period year="2085">
                            <agProdChange>0.012007</agProdChange>
                        </period>
                        <period year="2090">
                            <agProdChange>0.002081</agProdChange>
                        </period>
                        <period year="2095">
                            <agProdChange>-0.013895</agProdChange>
                        </period>
                        <period year="2100">
                            <agProdChange>-0.003786</agProdChange>
                        </period>
                    </AgProductionTechnology>
                </AgSupplySubsector>
                <AgSupplySubsector name="Root_Tuber_UsaPacNW">
                    <AgProductionTechnology name="Root_Tuber_UsaPacNW_IRR_hi">
                        <period year="2015">
                            <agProdChange>-0.000903</agProdChange>
                        </period>
                        <period year="2020">
                            <agProdChange>-0.000856</agProdChange>
                        </period>
                        <period year="2025">
                            <agProdChange>0.001222</agProdChange>
                        </period>
                        <period year="2030">
                            <agProdChange>-0.000878</agProdChange>
                        </period>
                        <period year="2035">
                            <agProdChange>-0.008417</agProdChange>
                        </period>
                        <period year="2040">
                            <agProdChange>-0.003439</agProdChange>
                        </period>
                        <period year="2045">
                            <agProdChange>-0.005476</agProdChange>
                        </period>
                        <period year="2050">
                            <agProdChange>-0.014896</agProdChange>
                        </period>
                        <period year="2055">
                            <agProdChange>-0.017857</agProdChange>
                        </period>
                        <period year="2060">
                            <agProdChange>-0.015033</agProdChange>
                        </period>
                        <period year="2065">
                            <agProdChange>-0.016215</agProdChange>
                        </period>
                        <period year="2070">
                            <agProdChange>-0.008752</agProdChange>
                        </period>
                        <period year="2075">
                            <agProdChange>-0.009766</agProdChange>
                        </period>
                        <period year="2080">
                            <agProdChange>-0.018639</agProdChange>
                        </period>
                        <period year="2085">
                            <agProdChange>-0.016019</agProdChange>
                        </period>
                        <period year="2090">
                            <agProdChange>-0.000711</agProdChange>
                        </period>
                        <period year="2095">
                            <agProdChange>-0.016048</agProdChange>
                        </period>
                        <period year="2100">
                            <agProdChange>0.006194</agProdChange>
                        </period>
                    </AgProductionTechnology>
                    <AgProductionTechnology name="Root_Tuber_UsaPacNW_IRR_lo">
                        <period year="2015">
                            <agProdChange>-0.000903</agProdChange>
                        </period>
                        <period year="2020">
                            <agProdChange>-0.000856</agProdChange>
                        </period>
                        <period year="2025">
                            <agProdChange>0.001222</agProdChange>
                        </period>
                        <period year="2030">
                            <agProdChange>-0.000878</agProdChange>
                        </period>
                        <period year="2035">
                            <agProdChange>-0.008417</agProdChange>
                        </period>
                        <period year="2040">
                            <agProdChange>-0.003439</agProdChange>
                        </period>
                        <period year="2045">
                            <agProdChange>-0.005476</agProdChange>
                        </period>
                        <period year="2050">
                            <agProdChange>-0.014896</agProdChange>
                        </period>
                        <period year="2055">
                            <agProdChange>-0.017857</agProdChange>
                        </period>
                        <period year="2060">
                            <agProdChange>-0.015033</agProdChange>
                        </period>
                        <period year="2065">
                            <agProdChange>-0.016215</agProdChange>
                        </period>
                        <period year="2070">
                            <agProdChange>-0.008752</agProdChange>
                        </period>
                        <period year="2075">
                            <agProdChange>-0.009766</agProdChange>
                        </period>
                        <period year="2080">
                            <agProdChange>-0.018639</agProdChange>
                        </period>
                        <period year="2085">
                            <agProdChange>-0.016019</agProdChange>
                        </period>
                        <period year="2090">
                            <agProdChange>-0.000711</agProdChange>
                        </period>
                        <period year="2095">
                            <agProdChange>-0.016048</agProdChange>
                        </period>
                        <period year="2100">
                            <agProdChange>0.006194</agProdChange>
                        </period>
                    </AgProductionTechnology>
                    <AgProductionTechnology name="Root_Tuber_UsaPacNW_RFD_hi">
                        <period year="2015">
                            <agProdChange>-0.001324</agProdChange>
                        </period>
                        <period year="2020">
                            <agProdChange>-0.002248</agProdChange>
                        </period>
                        <period year="2025">
                            <agProdChange>0.006172</agProdChange>
                        </period>
                        <period year="2030">
                            <agProdChange>-0.000968</agProdChange>
                        </period>
                        <period year="2035">
                            <agProdChange>0.00091</agProdChange>
                        </period>
                        <period year="2040">
                            <agProdChange>-0.001433</agProdChange>
                        </period>
                        <period year="2045">
                            <agProdChange>-0.007262</agProdChange>
                        </period>
                        <period year="2050">
                            <agProdChange>-0.007387</agProdChange>
                        </period>
                        <period year="2055">
                            <agProdChange>-0.006832</agProdChange>
                        </period>
                        <period year="2060">
                            <agProdChange>0.011946</agProdChange>
                        </period>
                        <period year="2065">
                            <agProdChange>-0.002054</agProdChange>
                        </period>
                        <period year="2070">
                            <agProdChange>-0.014521</agProdChange>
                        </period>
                        <period year="2075">
                            <agProdChange>0.009627</agProdChange>
                        </period>
                        <period year="2080">
                            <agProdChange>0.012786</agProdChange>
                        </period>
                        <period year="2085">
                            <agProdChange>0.0025</agProdChange>
                        </period>
                        <period year="2090">
                            <agProdChange>0.002114</agProdChange>
                        </period>
                        <period year="2095">
                            <agProdChange>-0.021524</agProdChange>
                        </period>
                        <period year="2100">
                            <agProdChange>0.017755</agProdChange>
                        </period>
                    </AgProductionTechnology>
                    <AgProductionTechnology name="Root_Tuber_UsaPacNW_RFD_lo">
                        <period year="2015">
                            <agProdChange>-0.001324</agProdChange>
                        </period>
                        <period year="2020">
                            <agProdChange>-0.002248</agProdChange>
                        </period>
                        <period year="2025">
                            <agProdChange>0.006172</agProdChange>
                        </period>
                        <period year="2030">
                            <agProdChange>-0.000968</agProdChange>
                        </period>
                        <period year="2035">
                            <agProdChange>0.00091</agProdChange>
                        </period>
                        <period year="2040">
                            <agProdChange>-0.001433</agProdChange>
                        </period>
                        <period year="2045">
                            <agProdChange>-0.007262</agProdChange>
                        </period>
                        <period year="2050">
                            <agProdChange>-0.007387</agProdChange>
                        </period>
                        <period year="2055">
                            <agProdChange>-0.006832</agProdChange>
                        </period>
                        <period year="2060">
                            <agProdChange>0.011946</agProdChange>
                        </period>
                        <period year="2065">
                            <agProdChange>-0.002054</agProdChange>
                        </period>
                        <period year="2070">
                            <agProdChange>-0.014521</agProdChange>
                        </period>
                        <period year="2075">
                            <agProdChange>0.009627</agProdChange>
                        </period>
                        <period year="2080">
                            <agProdChange>0.012786</agProdChange>
                        </period>
                        <period year="2085">
                            <agProdChange>0.0025</agProdChange>
                        </period>
                        <period year="2090">
                            <agProdChange>0.002114</agProdChange>
                        </period>
                        <period year="2095">
                            <agProdChange>-0.021524</agProdChange>
                        </period>
                        <period year="2100">
                            <agProdChange>0.017755</agProdChange>
                        </period>
                    </AgProductionTechnology>
                </AgSupplySubsector>
                <AgSupplySubsector name="Root_Tuber_TennR">
                    <AgProductionTechnology name="Root_Tuber_TennR_IRR_hi">
                        <period year="2015">
                            <agProdChange>0.000672</agProdChange>
                        </period>
                        <period year="2020">
                            <agProdChange>-0.003768</agProdChange>
                        </period>
                        <period year="2025">
                            <agProdChange>-0.004363</agProdChange>
                        </period>
                        <period year="2030">
                            <agProdChange>-0.013717</agProdChange>
                        </period>
                        <period year="2035">
                            <agProdChange>-0.023795</agProdChange>
                        </period>
                        <period year="2040">
                            <agProdChange>-0.026504</agProdChange>
                        </period>
                        <period year="2045">
                            <agProdChange>-0.019255</agProdChange>
                        </period>
                        <period year="2050">
                            <agProdChange>-0.029146</agProdChange>
                        </period>
                        <period year="2055">
                            <agProdChange>-0.027662</agProdChange>
                        </period>
                        <period year="2060">
                            <agProdChange>-0.015431</agProdChange>
                        </period>
                        <period year="2065">
                            <agProdChange>-0.001899</agProdChange>
                        </period>
                        <period year="2070">
                            <agProdChange>-0.005249</agProdChange>
                        </period>
                        <period year="2075">
                            <agProdChange>-0.014632</agProdChange>
                        </period>
                        <period year="2080">
                            <agProdChange>-0.016256</agProdChange>
                        </period>
                        <period year="2085">
                            <agProdChange>-0.012208</agProdChange>
                        </period>
                        <period year="2090">
                            <agProdChange>-0.019647</agProdChange>
                        </period>
                        <period year="2095">
                            <agProdChange>-0.006671</agProdChange>
                        </period>
                        <period year="2100">
                            <agProdChange>-0.024664</agProdChange>
                        </period>
                    </AgProductionTechnology>
                    <AgProductionTechnology name="Root_Tuber_TennR_IRR_lo">
                        <period year="2015">
                            <agProdChange>0.000672</agProdChange>
                        </period>
                        <period year="2020">
                            <agProdChange>-0.003768</agProdChange>
                        </period>
                        <period year="2025">
                            <agProdChange>-0.004363</agProdChange>
                        </period>
                        <period year="2030">
                            <agProdChange>-0.013717</agProdChange>
                        </period>
                        <period year="2035">
                            <agProdChange>-0.023795</agProdChange>
                        </period>
                        <period year="2040">
                            <agProdChange>-0.026504</agProdChange>
                        </period>
                        <period year="2045">
                            <agProdChange>-0.019255</agProdChange>
                        </period>
                        <period year="2050">
                            <agProdChange>-0.029146</agProdChange>
                        </period>
                        <period year="2055">
                            <agProdChange>-0.027662</agProdChange>
                        </period>
                        <period year="2060">
                            <agProdChange>-0.015431</agProdChange>
                        </period>
                        <period year="2065">
                            <agProdChange>-0.001899</agProdChange>
                        </period>
                        <period year="2070">
                            <agProdChange>-0.005249</agProdChange>
                        </period>
                        <period year="2075">
                            <agProdChange>-0.014632</agProdChange>
                        </period>
                        <period year="2080">
                            <agProdChange>-0.016256</agProdChange>
                        </period>
                        <period year="2085">
                            <agProdChange>-0.012208</agProdChange>
                        </period>
                        <period year="2090">
                            <agProdChange>-0.019647</agProdChange>
                        </period>
                        <period year="2095">
                            <agProdChange>-0.006671</agProdChange>
                        </period>
                        <period year="2100">
                            <agProdChange>-0.024664</agProdChange>
                        </period>
                    </AgProductionTechnology>
                    <AgProductionTechnology name="Root_Tuber_TennR_RFD_hi">
                        <period year="2015">
                            <agProdChange>0.003638</agProdChange>
                        </period>
                        <period year="2020">
                            <agProdChange>-0.004619</agProdChange>
                        </period>
                        <period year="2025">
                            <agProdChange>-0.008435</agProdChange>
                        </period>
                        <period year="2030">
                            <agProdChange>-0.021623</agProdChange>
                        </period>
                        <period year="2035">
                            <agProdChange>-0.029512</agProdChange>
                        </period>
                        <period year="2040">
                            <agProdChange>-0.040153</agProdChange>
                        </period>
                        <period year="2045">
                            <agProdChange>-0.015758</agProdChange>
                        </period>
                        <period year="2050">
                            <agProdChange>-0.036692</agProdChange>
                        </period>
                        <period year="2055">
                            <agProdChange>-0.029151</agProdChange>
                        </period>
                        <period year="2060">
                            <agProdChange>-0.001439</agProdChange>
                        </period>
                        <period year="2065">
                            <agProdChange>0.017209</agProdChange>
                        </period>
                        <period year="2070">
                            <agProdChange>0.000246</agProdChange>
                        </period>
                        <period year="2075">
                            <agProdChange>-0.000599</agProdChange>
                        </period>
                        <period year="2080">
                            <agProdChange>-0.00442</agProdChange>
                        </period>
                        <period year="2085">
                            <agProdChange>0.004413</agProdChange>
                        </period>
                        <period year="2090">
                            <agProdChange>-0.00677</agProdChange>
                        </period>
                        <period year="2095">
                            <agProdChange>-0.009179</agProdChange>
                        </period>
                        <period year="2100">
                            <agProdChange>-0.01738</agProdChange>
                        </period>
                    </AgProductionTechnology>
                    <AgProductionTechnology name="Root_Tuber_TennR_RFD_lo">
                        <period year="2015">
                            <agProdChange>0.003638</agProdChange>
                        </period>
                        <period year="2020">
                            <agProdChange>-0.004619</agProdChange>
                        </period>
                        <period year="2025">
                            <agProdChange>-0.008435</agProdChange>
                        </period>
                        <period year="2030">
                            <agProdChange>-0.021623</agProdChange>
                        </period>
                        <period year="2035">
                            <agProdChange>-0.029512</agProdChange>
                        </period>
                        <period year="2040">
                            <agProdChange>-0.040153</agProdChange>
                        </period>
                        <period year="2045">
                            <agProdChange>-0.015758</agProdChange>
                        </period>
                        <period year="2050">
                            <agProdChange>-0.036692</agProdChange>
                        </period>
                        <period year="2055">
                            <agProdChange>-0.029151</agProdChange>
                        </period>
                        <period year="2060">
                            <agProdChange>-0.001439</agProdChange>
                        </period>
                        <period year="2065">
                            <agProdChange>0.017209</agProdChange>
                        </period>
                        <period year="2070">
                            <agProdChange>0.000246</agProdChange>
                        </period>
                        <period year="2075">
                            <agProdChange>-0.000599</agProdChange>
                        </period>
                        <period year="2080">
                            <agProdChange>-0.00442</agProdChange>
                        </period>
                        <period year="2085">
                            <agProdChange>0.004413</agProdChange>
                        </period>
                        <period year="2090">
                            <agProdChange>-0.00677</agProdChange>
                        </period>
                        <period year="2095">
                            <agProdChange>-0.009179</agProdChange>
                        </period>
                        <period year="2100">
                            <agProdChange>-0.01738</agProdChange>
                        </period>
                    </AgProductionTechnology>
                </AgSupplySubsector>
                <AgSupplySubsector name="Root_Tuber_RioGrande">
                    <AgProductionTechnology name="Root_Tuber_RioGrande_IRR_hi">
                        <period year="2015">
                            <agProdChange>-0.003295</agProdChange>
                        </period>
                        <period year="2020">
                            <agProdChange>-0.003645</agProdChange>
                        </period>
                        <period year="2025">
                            <agProdChange>-0.001314</agProdChange>
                        </period>
                        <period year="2030">
                            <agProdChange>-0.007236</agProdChange>
                        </period>
                        <period year="2035">
                            <agProdChange>-0.004726</agProdChange>
                        </period>
                        <period year="2040">
                            <agProdChange>-0.006659</agProdChange>
                        </period>
                        <period year="2045">
                            <agProdChange>-0.001083</agProdChange>
                        </period>
                        <period year="2050">
                            <agProdChange>-0.001832</agProdChange>
                        </period>
                        <period year="2055">
                            <agProdChange>-0.002859</agProdChange>
                        </period>
                        <period year="2060">
                            <agProdChange>-0.002353</agProdChange>
                        </period>
                        <period year="2065">
                            <agProdChange>-0.009024</agProdChange>
                        </period>
                        <period year="2070">
                            <agProdChange>-0.001122</agProdChange>
                        </period>
                        <period year="2075">
                            <agProdChange>-0.003418</agProdChange>
                        </period>
                        <period year="2080">
                            <agProdChange>-0.009957</agProdChange>
                        </period>
                        <period year="2085">
                            <agProdChange>-0.009179</agProdChange>
                        </period>
                        <period year="2090">
                            <agProdChange>-0.003608</agProdChange>
                        </period>
                        <period year="2095">
                            <agProdChange>-0.001166</agProdChange>
                        </period>
                        <period year="2100">
                            <agProdChange>-0.003251</agProdChange>
                        </period>
                    </AgProductionTechnology>
                    <AgProductionTechnology name="Root_Tuber_RioGrande_IRR_lo">
                        <period year="2015">
                            <agProdChange>-0.003295</agProdChange>
                        </period>
                        <period year="2020">
                            <agProdChange>-0.003645</agProdChange>
                        </period>
                        <period year="2025">
                            <agProdChange>-0.001314</agProdChange>
                        </period>
                        <period year="2030">
                            <agProdChange>-0.007236</agProdChange>
                        </period>
                        <period year="2035">
                            <agProdChange>-0.004726</agProdChange>
                        </period>
                        <period year="2040">
                            <agProdChange>-0.006659</agProdChange>
                        </period>
                        <period year="2045">
                            <agProdChange>-0.001083</agProdChange>
                        </period>
                        <period year="2050">
                            <agProdChange>-0.001832</agProdChange>
                        </period>
                        <period year="2055">
                            <agProdChange>-0.002859</agProdChange>
                        </period>
                        <period year="2060">
                            <agProdChange>-0.002353</agProdChange>
                        </period>
                        <period year="2065">
                            <agProdChange>-0.009024</agProdChange>
                        </period>
                        <period year="2070">
                            <agProdChange>-0.001122</agProdChange>
                        </period>
                        <period year="2075">
                            <agProdChange>-0.003418</agProdChange>
                        </period>
                        <period year="2080">
                            <agProdChange>-0.009957</agProdChange>
                        </period>
                        <period year="2085">
                            <agProdChange>-0.009179</agProdChange>
                        </period>
                        <period year="2090">
                            <agProdChange>-0.003608</agProdChange>
                        </period>
                        <period year="2095">
                            <agProdChange>-0.001166</agProdChange>
                        </period>
                        <period year="2100">
                            <agProdChange>-0.003251</agProdChange>
                        </period>
                    </AgProductionTechnology>
                    <AgProductionTechnology name="Root_Tuber_RioGrande_RFD_hi">
                        <period year="2015">
                            <agProdChange>-0.000418</agProdChange>
                        </period>
                        <period year="2020">
                            <agProdChange>-0.012962</agProdChange>
                        </period>
                        <period year="2025">
                            <agProdChange>-0.01066</agProdChange>
                        </period>
                        <period year="2030">
                            <agProdChange>-0.02469</agProdChange>
                        </period>
                        <period year="2035">
                            <agProdChange>-0.025331</agProdChange>
                        </period>
                        <period year="2040">
                            <agProdChange>-0.019821</agProdChange>
                        </period>
                        <period year="2045">
                            <agProdChange>0.007445</agProdChange>
                        </period>
                        <period year="2050">
                            <agProdChange>0.001906</agProdChange>
                        </period>
                        <period year="2055">
                            <agProdChange>0.009951</agProdChange>
                        </period>
                        <period year="2060">
                            <agProdChange>0.003756</agProdChange>
                        </period>
                        <period year="2065">
                            <agProdChange>-0.00586</agProdChange>
                        </period>
                        <period year="2070">
                            <agProdChange>0.003749</agProdChange>
                        </period>
                        <period year="2075">
                            <agProdChange>0.006655</agProdChange>
                        </period>
                        <period year="2080">
                            <agProdChange>-0.020105</agProdChange>
                        </period>
                        <period year="2085">
                            <agProdChange>-0.011493</agProdChange>
                        </period>
                        <period year="2090">
                            <agProdChange>-0.00651</agProdChange>
                        </period>
                        <period year="2095">
                            <agProdChange>0.009419</agProdChange>
                        </period>
                        <period year="2100">
                            <agProdChange>-0.00032</agProdChange>
                        </period>
                    </AgProductionTechnology>
                    <AgProductionTechnology name="Root_Tuber_RioGrande_RFD_lo">
                        <period year="2015">
                            <agProdChange>-0.000418</agProdChange>
                        </period>
                        <period year="2020">
                            <agProdChange>-0.012962</agProdChange>
                        </period>
                        <period year="2025">
                            <agProdChange>-0.01066</agProdChange>
                        </period>
                        <period year="2030">
                            <agProdChange>-0.02469</agProdChange>
                        </period>
                        <period year="2035">
                            <agProdChange>-0.025331</agProdChange>
                        </period>
                        <period year="2040">
                            <agProdChange>-0.019821</agProdChange>
                        </period>
                        <period year="2045">
                            <agProdChange>0.007445</agProdChange>
                        </period>
                        <period year="2050">
                            <agProdChange>0.001906</agProdChange>
                        </period>
                        <period year="2055">
                            <agProdChange>0.009951</agProdChange>
                        </period>
                        <period year="2060">
                            <agProdChange>0.003756</agProdChange>
                        </period>
                        <period year="2065">
                            <agProdChange>-0.00586</agProdChange>
                        </period>
                        <period year="2070">
                            <agProdChange>0.003749</agProdChange>
                        </period>
                        <period year="2075">
                            <agProdChange>0.006655</agProdChange>
                        </period>
                        <period year="2080">
                            <agProdChange>-0.020105</agProdChange>
                        </period>
                        <period year="2085">
                            <agProdChange>-0.011493</agProdChange>
                        </period>
                        <period year="2090">
                            <agProdChange>-0.00651</agProdChange>
                        </period>
                        <period year="2095">
                            <agProdChange>0.009419</agProdChange>
                        </period>
                        <period year="2100">
                            <agProdChange>-0.00032</agProdChange>
                        </period>
                    </AgProductionTechnology>
                </AgSupplySubsector>
                <AgSupplySubsector name="Root_Tuber_UsaCstNE">
                    <AgProductionTechnology name="Root_Tuber_UsaCstNE_IRR_hi">
                        <period year="2015">
                            <agProdChange>0.000538</agProdChange>
                        </period>
                        <period year="2020">
                            <agProdChange>0.003585</agProdChange>
                        </period>
                        <period year="2025">
                            <agProdChange>0.003369</agProdChange>
                        </period>
                        <period year="2030">
                            <agProdChange>0.00404</agProdChange>
                        </period>
                        <period year="2035">
                            <agProdChange>0.004397</agProdChange>
                        </period>
                        <period year="2040">
                            <agProdChange>0.005225</agProdChange>
                        </period>
                        <period year="2045">
                            <agProdChange>0.00742</agProdChange>
                        </period>
                        <period year="2050">
                            <agProdChange>0.003784</agProdChange>
                        </period>
                        <period year="2055">
                            <agProdChange>0.005081</agProdChange>
                        </period>
                        <period year="2060">
                            <agProdChange>0.00396</agProdChange>
                        </period>
                        <period year="2065">
                            <agProdChange>0.006589</agProdChange>
                        </period>
                        <period year="2070">
                            <agProdChange>0.004365</agProdChange>
                        </period>
                        <period year="2075">
                            <agProdChange>0.004316</agProdChange>
                        </period>
                        <period year="2080">
                            <agProdChange>0.007668</agProdChange>
                        </period>
                        <period year="2085">
                            <agProdChange>0.0013</agProdChange>
                        </period>
                        <period year="2090">
                            <agProdChange>0.0012</agProdChange>
                        </period>
                        <period year="2095">
                            <agProdChange>0.001</agProdChange>
                        </period>
                        <period year="2100">
                            <agProdChange>0.001</agProdChange>
                        </period>
                    </AgProductionTechnology>
                    <AgProductionTechnology name="Root_Tuber_UsaCstNE_IRR_lo">
                        <period year="2015">
                            <agProdChange>0.000538</agProdChange>
                        </period>
                        <period year="2020">
                            <agProdChange>0.003585</agProdChange>
                        </period>
                        <period year="2025">
                            <agProdChange>0.003369</agProdChange>
                        </period>
                        <period year="2030">
                            <agProdChange>0.00404</agProdChange>
                        </period>
                        <period year="2035">
                            <agProdChange>0.004397</agProdChange>
                        </period>
                        <period year="2040">
                            <agProdChange>0.005225</agProdChange>
                        </period>
                        <period year="2045">
                            <agProdChange>0.00742</agProdChange>
                        </period>
                        <period year="2050">
                            <agProdChange>0.003784</agProdChange>
                        </period>
                        <period year="2055">
                            <agProdChange>0.005081</agProdChange>
                        </period>
                        <period year="2060">
                            <agProdChange>0.00396</agProdChange>
                        </period>
                        <period year="2065">
                            <agProdChange>0.006589</agProdChange>
                        </period>
                        <period year="2070">
                            <agProdChange>0.004365</agProdChange>
                        </period>
                        <period year="2075">
                            <agProdChange>0.004316</agProdChange>
                        </period>
                        <period year="2080">
                            <agProdChange>0.007668</agProdChange>
                        </period>
                        <period year="2085">
                            <agProdChange>0.0013</agProdChange>
                        </period>
                        <period year="2090">
                            <agProdChange>0.0012</agProdChange>
                        </period>
                        <period year="2095">
                            <agProdChange>0.001</agProdChange>
                        </period>
                        <period year="2100">
                            <agProdChange>0.001</agProdChange>
                        </period>
                    </AgProductionTechnology>
                    <AgProductionTechnology name="Root_Tuber_UsaCstNE_RFD_hi">
                        <period year="2015">
                            <agProdChange>0.0019</agProdChange>
                        </period>
                        <period year="2020">
                            <agProdChange>0.0019</agProdChange>
                        </period>
                        <period year="2025">
                            <agProdChange>0.0019</agProdChange>
                        </period>
                        <period year="2030">
                            <agProdChange>0.0018</agProdChange>
                        </period>
                        <period year="2035">
                            <agProdChange>0.0019</agProdChange>
                        </period>
                        <period year="2040">
                            <agProdChange>0.0019</agProdChange>
                        </period>
                        <period year="2045">
                            <agProdChange>0.0019</agProdChange>
                        </period>
                        <period year="2050">
                            <agProdChange>0.0018</agProdChange>
                        </period>
                        <period year="2055">
                            <agProdChange>0.002</agProdChange>
                        </period>
                        <period year="2060">
                            <agProdChange>0.002</agProdChange>
                        </period>
                        <period year="2065">
                            <agProdChange>0.002</agProdChange>
                        </period>
                        <period year="2070">
                            <agProdChange>0.0018</agProdChange>
                        </period>
                        <period year="2075">
                            <agProdChange>0.0017</agProdChange>
                        </period>
                        <period year="2080">
                            <agProdChange>0.0015</agProdChange>
                        </period>
                        <period year="2085">
                            <agProdChange>0.0013</agProdChange>
                        </period>
                        <period year="2090">
                            <agProdChange>0.0012</agProdChange>
                        </period>
                        <period year="2095">
                            <agProdChange>0.001</agProdChange>
                        </period>
                        <period year="2100">
                            <agProdChange>0.001</agProdChange>
                        </period>
                    </AgProductionTechnology>
                    <AgProductionTechnology name="Root_Tuber_UsaCstNE_RFD_lo">
                        <period year="2015">
                            <agProdChange>0.0019</agProdChange>
                        </period>
                        <period year="2020">
                            <agProdChange>0.0019</agProdChange>
                        </period>
                        <period year="2025">
                            <agProdChange>0.0019</agProdChange>
                        </period>
                        <period year="2030">
                            <agProdChange>0.0018</agProdChange>
                        </period>
                        <period year="2035">
                            <agProdChange>0.0019</agProdChange>
                        </period>
                        <period year="2040">
                            <agProdChange>0.0019</agProdChange>
                        </period>
                        <period year="2045">
                            <agProdChange>0.0019</agProdChange>
                        </period>
                        <period year="2050">
                            <agProdChange>0.0018</agProdChange>
                        </period>
                        <period year="2055">
                            <agProdChange>0.002</agProdChange>
                        </period>
                        <period year="2060">
                            <agProdChange>0.002</agProdChange>
                        </period>
                        <period year="2065">
                            <agProdChange>0.002</agProdChange>
                        </period>
                        <period year="2070">
                            <agProdChange>0.0018</agProdChange>
                        </period>
                        <period year="2075">
                            <agProdChange>0.0017</agProdChange>
                        </period>
                        <period year="2080">
                            <agProdChange>0.0015</agProdChange>
                        </period>
                        <period year="2085">
                            <agProdChange>0.0013</agProdChange>
                        </period>
                        <period year="2090">
                            <agProdChange>0.0012</agProdChange>
                        </period>
                        <period year="2095">
                            <agProdChange>0.001</agProdChange>
                        </period>
                        <period year="2100">
                            <agProdChange>0.001</agProdChange>
                        </period>
                    </AgProductionTechnology>
                </AgSupplySubsector>
                <AgSupplySubsector name="Root_Tuber_UsaCstE">
                    <AgProductionTechnology name="Root_Tuber_UsaCstE_IRR_hi">
                        <period year="2015">
                            <agProdChange>-0.010997</agProdChange>
                        </period>
                        <period year="2020">
                            <agProdChange>-0.005423</agProdChange>
                        </period>
                        <period year="2025">
                            <agProdChange>0.005832</agProdChange>
                        </period>
                        <period year="2030">
                            <agProdChange>-0.004018</agProdChange>
                        </period>
                        <period year="2035">
                            <agProdChange>-0.008378</agProdChange>
                        </period>
                        <period year="2040">
                            <agProdChange>-0.001711</agProdChange>
                        </period>
                        <period year="2045">
                            <agProdChange>-0.001753</agProdChange>
                        </period>
                        <period year="2050">
                            <agProdChange>-0.005265</agProdChange>
                        </period>
                        <period year="2055">
                            <agProdChange>-0.009526</agProdChange>
                        </period>
                        <period year="2060">
                            <agProdChange>-0.00692</agProdChange>
                        </period>
                        <period year="2065">
                            <agProdChange>-0.004998</agProdChange>
                        </period>
                        <period year="2070">
                            <agProdChange>-0.004155</agProdChange>
                        </period>
                        <period year="2075">
                            <agProdChange>-0.01173</agProdChange>
                        </period>
                        <period year="2080">
                            <agProdChange>-0.007103</agProdChange>
                        </period>
                        <period year="2085">
                            <agProdChange>-0.004509</agProdChange>
                        </period>
                        <period year="2090">
                            <agProdChange>-0.008133</agProdChange>
                        </period>
                        <period year="2095">
                            <agProdChange>-0.011722</agProdChange>
                        </period>
                        <period year="2100">
                            <agProdChange>-0.010113</agProdChange>
                        </period>
                    </AgProductionTechnology>
                    <AgProductionTechnology name="Root_Tuber_UsaCstE_IRR_lo">
                        <period year="2015">
                            <agProdChange>-0.010997</agProdChange>
                        </period>
                        <period year="2020">
                            <agProdChange>-0.005423</agProdChange>
                        </period>
                        <period year="2025">
                            <agProdChange>0.005832</agProdChange>
                        </period>
                        <period year="2030">
                            <agProdChange>-0.004018</agProdChange>
                        </period>
                        <period year="2035">
                            <agProdChange>-0.008378</agProdChange>
                        </period>
                        <period year="2040">
                            <agProdChange>-0.001711</agProdChange>
                        </period>
                        <period year="2045">
                            <agProdChange>-0.001753</agProdChange>
                        </period>
                        <period year="2050">
                            <agProdChange>-0.005265</agProdChange>
                        </period>
                        <period year="2055">
                            <agProdChange>-0.009526</agProdChange>
                        </period>
                        <period year="2060">
                            <agProdChange>-0.00692</agProdChange>
                        </period>
                        <period year="2065">
                            <agProdChange>-0.004998</agProdChange>
                        </period>
                        <period year="2070">
                            <agProdChange>-0.004155</agProdChange>
                        </period>
                        <period year="2075">
                            <agProdChange>-0.01173</agProdChange>
                        </period>
                        <period year="2080">
                            <agProdChange>-0.007103</agProdChange>
                        </period>
                        <period year="2085">
                            <agProdChange>-0.004509</agProdChange>
                        </period>
                        <period year="2090">
                            <agProdChange>-0.008133</agProdChange>
                        </period>
                        <period year="2095">
                            <agProdChange>-0.011722</agProdChange>
                        </period>
                        <period year="2100">
                            <agProdChange>-0.010113</agProdChange>
                        </period>
                    </AgProductionTechnology>
                    <AgProductionTechnology name="Root_Tuber_UsaCstE_RFD_hi">
                        <period year="2015">
                            <agProdChange>-0.003802</agProdChange>
                        </period>
                        <period year="2020">
                            <agProdChange>-0.003119</agProdChange>
                        </period>
                        <period year="2025">
                            <agProdChange>0.003088</agProdChange>
                        </period>
                        <period year="2030">
                            <agProdChange>-0.005687</agProdChange>
                        </period>
                        <period year="2035">
                            <agProdChange>-0.015352</agProdChange>
                        </period>
                        <period year="2040">
                            <agProdChange>-0.003085</agProdChange>
                        </period>
                        <period year="2045">
                            <agProdChange>-0.002716</agProdChange>
                        </period>
                        <period year="2050">
                            <agProdChange>-0.01384</agProdChange>
                        </period>
                        <period year="2055">
                            <agProdChange>-0.019423</agProdChange>
                        </period>
                        <period year="2060">
                            <agProdChange>-0.008582</agProdChange>
                        </period>
                        <period year="2065">
                            <agProdChange>-0.008258</agProdChange>
                        </period>
                        <period year="2070">
                            <agProdChange>-0.007549</agProdChange>
                        </period>
                        <period year="2075">
                            <agProdChange>-0.025067</agProdChange>
                        </period>
                        <period year="2080">
                            <agProdChange>-0.01903</agProdChange>
                        </period>
                        <period year="2085">
                            <agProdChange>-0.003646</agProdChange>
                        </period>
                        <period year="2090">
                            <agProdChange>-0.011867</agProdChange>
                        </period>
                        <period year="2095">
                            <agProdChange>-0.014085</agProdChange>
                        </period>
                        <period year="2100">
                            <agProdChange>-0.005883</agProdChange>
                        </period>
                    </AgProductionTechnology>
                    <AgProductionTechnology name="Root_Tuber_UsaCstE_RFD_lo">
                        <period year="2015">
                            <agProdChange>-0.003802</agProdChange>
                        </period>
                        <period year="2020">
                            <agProdChange>-0.003119</agProdChange>
                        </period>
                        <period year="2025">
                            <agProdChange>0.003088</agProdChange>
                        </period>
                        <period year="2030">
                            <agProdChange>-0.005687</agProdChange>
                        </period>
                        <period year="2035">
                            <agProdChange>-0.015352</agProdChange>
                        </period>
                        <period year="2040">
                            <agProdChange>-0.003085</agProdChange>
                        </period>
                        <period year="2045">
                            <agProdChange>-0.002716</agProdChange>
                        </period>
                        <period year="2050">
                            <agProdChange>-0.01384</agProdChange>
                        </period>
                        <period year="2055">
                            <agProdChange>-0.019423</agProdChange>
                        </period>
                        <period year="2060">
                            <agProdChange>-0.008582</agProdChange>
                        </period>
                        <period year="2065">
                            <agProdChange>-0.008258</agProdChange>
                        </period>
                        <period year="2070">
                            <agProdChange>-0.007549</agProdChange>
                        </period>
                        <period year="2075">
                            <agProdChange>-0.025067</agProdChange>
                        </period>
                        <period year="2080">
                            <agProdChange>-0.01903</agProdChange>
                        </period>
                        <period year="2085">
                            <agProdChange>-0.003646</agProdChange>
                        </period>
                        <period year="2090">
                            <agProdChange>-0.011867</agProdChange>
                        </period>
                        <period year="2095">
                            <agProdChange>-0.014085</agProdChange>
                        </period>
                        <period year="2100">
                            <agProdChange>-0.005883</agProdChange>
                        </period>
                    </AgProductionTechnology>
                </AgSupplySubsector>
            </AgSupplySector>
            <AgSupplySector name="Corn">
                <AgSupplySubsector name="Corn_NelsonR">
                    <AgProductionTechnology name="Corn_NelsonR_IRR_hi">
                        <period year="2015">
                            <agProdChange>0.004244</agProdChange>
                        </period>
                        <period year="2020">
                            <agProdChange>-4.1e-05</agProdChange>
                        </period>
                        <period year="2025">
                            <agProdChange>0.005075</agProdChange>
                        </period>
                        <period year="2030">
                            <agProdChange>0.004613</agProdChange>
                        </period>
                        <period year="2035">
                            <agProdChange>0.003062</agProdChange>
                        </period>
                        <period year="2040">
                            <agProdChange>-0.004543</agProdChange>
                        </period>
                        <period year="2045">
                            <agProdChange>-0.000737</agProdChange>
                        </period>
                        <period year="2050">
                            <agProdChange>-0.006482</agProdChange>
                        </period>
                        <period year="2055">
                            <agProdChange>-0.011672</agProdChange>
                        </period>
                        <period year="2060">
                            <agProdChange>-0.007129</agProdChange>
                        </period>
                        <period year="2065">
                            <agProdChange>-0.016922</agProdChange>
                        </period>
                        <period year="2070">
                            <agProdChange>-5.7e-05</agProdChange>
                        </period>
                        <period year="2075">
                            <agProdChange>-0.002787</agProdChange>
                        </period>
                        <period year="2080">
                            <agProdChange>-0.015851</agProdChange>
                        </period>
                        <period year="2085">
                            <agProdChange>-0.002873</agProdChange>
                        </period>
                        <period year="2090">
                            <agProdChange>0.001539</agProdChange>
                        </period>
                        <period year="2095">
                            <agProdChange>-0.007274</agProdChange>
                        </period>
                        <period year="2100">
                            <agProdChange>0.006219</agProdChange>
                        </period>
                    </AgProductionTechnology>
                    <AgProductionTechnology name="Corn_NelsonR_IRR_lo">
                        <period year="2015">
                            <agProdChange>0.004244</agProdChange>
                        </period>
                        <period year="2020">
                            <agProdChange>-4.1e-05</agProdChange>
                        </period>
                        <period year="2025">
                            <agProdChange>0.005075</agProdChange>
                        </period>
                        <period year="2030">
                            <agProdChange>0.004613</agProdChange>
                        </period>
                        <period year="2035">
                            <agProdChange>0.003062</agProdChange>
                        </period>
                        <period year="2040">
                            <agProdChange>-0.004543</agProdChange>
                        </period>
                        <period year="2045">
                            <agProdChange>-0.000737</agProdChange>
                        </period>
                        <period year="2050">
                            <agProdChange>-0.006482</agProdChange>
                        </period>
                        <period year="2055">
                            <agProdChange>-0.011672</agProdChange>
                        </period>
                        <period year="2060">
                            <agProdChange>-0.007129</agProdChange>
                        </period>
                        <period year="2065">
                            <agProdChange>-0.016922</agProdChange>
                        </period>
                        <period year="2070">
                            <agProdChange>-5.7e-05</agProdChange>
                        </period>
                        <period year="2075">
                            <agProdChange>-0.002787</agProdChange>
                        </period>
                        <period year="2080">
                            <agProdChange>-0.015851</agProdChange>
                        </period>
                        <period year="2085">
                            <agProdChange>-0.002873</agProdChange>
                        </period>
                        <period year="2090">
                            <agProdChange>0.001539</agProdChange>
                        </period>
                        <period year="2095">
                            <agProdChange>-0.007274</agProdChange>
                        </period>
                        <period year="2100">
                            <agProdChange>0.006219</agProdChange>
                        </period>
                    </AgProductionTechnology>
                    <AgProductionTechnology name="Corn_NelsonR_RFD_hi">
                        <period year="2015">
                            <agProdChange>0.010734</agProdChange>
                        </period>
                        <period year="2020">
                            <agProdChange>0.003041</agProdChange>
                        </period>
                        <period year="2025">
                            <agProdChange>0.008083</agProdChange>
                        </period>
                        <period year="2030">
                            <agProdChange>0.008668</agProdChange>
                        </period>
                        <period year="2035">
                            <agProdChange>0.00495</agProdChange>
                        </period>
                        <period year="2040">
                            <agProdChange>-0.010129</agProdChange>
                        </period>
                        <period year="2045">
                            <agProdChange>0.00286</agProdChange>
                        </period>
                        <period year="2050">
                            <agProdChange>-0.017398</agProdChange>
                        </period>
                        <period year="2055">
                            <agProdChange>-0.013821</agProdChange>
                        </period>
                        <period year="2060">
                            <agProdChange>-0.001881</agProdChange>
                        </period>
                        <period year="2065">
                            <agProdChange>-0.015957</agProdChange>
                        </period>
                        <period year="2070">
                            <agProdChange>-0.001562</agProdChange>
                        </period>
                        <period year="2075">
                            <agProdChange>0.014899</agProdChange>
                        </period>
                        <period year="2080">
                            <agProdChange>-0.016528</agProdChange>
                        </period>
                        <period year="2085">
                            <agProdChange>0.005788</agProdChange>
                        </period>
                        <period year="2090">
                            <agProdChange>-0.002162</agProdChange>
                        </period>
                        <period year="2095">
                            <agProdChange>-0.003733</agProdChange>
                        </period>
                        <period year="2100">
                            <agProdChange>0.014426</agProdChange>
                        </period>
                    </AgProductionTechnology>
                    <AgProductionTechnology name="Corn_NelsonR_RFD_lo">
                        <period year="2015">
                            <agProdChange>0.010734</agProdChange>
                        </period>
                        <period year="2020">
                            <agProdChange>0.003041</agProdChange>
                        </period>
                        <period year="2025">
                            <agProdChange>0.008083</agProdChange>
                        </period>
                        <period year="2030">
                            <agProdChange>0.008668</agProdChange>
                        </period>
                        <period year="2035">
                            <agProdChange>0.00495</agProdChange>
                        </period>
                        <period year="2040">
                            <agProdChange>-0.010129</agProdChange>
                        </period>
                        <period year="2045">
                            <agProdChange>0.00286</agProdChange>
                        </period>
                        <period year="2050">
                            <agProdChange>-0.017398</agProdChange>
                        </period>
                        <period year="2055">
                            <agProdChange>-0.013821</agProdChange>
                        </period>
                        <period year="2060">
                            <agProdChange>-0.001881</agProdChange>
                        </period>
                        <period year="2065">
                            <agProdChange>-0.015957</agProdChange>
                        </period>
                        <period year="2070">
                            <agProdChange>-0.001562</agProdChange>
                        </period>
                        <period year="2075">
                            <agProdChange>0.014899</agProdChange>
                        </period>
                        <period year="2080">
                            <agProdChange>-0.016528</agProdChange>
                        </period>
                        <period year="2085">
                            <agProdChange>0.005788</agProdChange>
                        </period>
                        <period year="2090">
                            <agProdChange>-0.002162</agProdChange>
                        </period>
                        <period year="2095">
                            <agProdChange>-0.003733</agProdChange>
                        </period>
                        <period year="2100">
                            <agProdChange>0.014426</agProdChange>
                        </period>
                    </AgProductionTechnology>
                </AgSupplySubsector>
                <AgSupplySubsector name="Corn_FraserR">
                    <AgProductionTechnology name="Corn_FraserR_IRR_hi">
                        <period year="2015">
                            <agProdChange>0.019169</agProdChange>
                        </period>
                        <period year="2020">
                            <agProdChange>0.007304</agProdChange>
                        </period>
                        <period year="2025">
                            <agProdChange>0.004369</agProdChange>
                        </period>
                        <period year="2030">
                            <agProdChange>0.008116</agProdChange>
                        </period>
                        <period year="2035">
                            <agProdChange>0.004285</agProdChange>
                        </period>
                        <period year="2040">
                            <agProdChange>-0.002584</agProdChange>
                        </period>
                        <period year="2045">
                            <agProdChange>-0.000651</agProdChange>
                        </period>
                        <period year="2050">
                            <agProdChange>-0.001853</agProdChange>
                        </period>
                        <period year="2055">
                            <agProdChange>-0.007303</agProdChange>
                        </period>
                        <period year="2060">
                            <agProdChange>-0.008506</agProdChange>
                        </period>
                        <period year="2065">
                            <agProdChange>-0.010381</agProdChange>
                        </period>
                        <period year="2070">
                            <agProdChange>-0.00371</agProdChange>
                        </period>
                        <period year="2075">
                            <agProdChange>-0.009556</agProdChange>
                        </period>
                        <period year="2080">
                            <agProdChange>-0.013252</agProdChange>
                        </period>
                        <period year="2085">
                            <agProdChange>-0.010774</agProdChange>
                        </period>
                        <period year="2090">
                            <agProdChange>-0.003741</agProdChange>
                        </period>
                        <period year="2095">
                            <agProdChange>-0.008945</agProdChange>
                        </period>
                        <period year="2100">
                            <agProdChange>0.00205</agProdChange>
                        </period>
                    </AgProductionTechnology>
                    <AgProductionTechnology name="Corn_FraserR_IRR_lo">
                        <period year="2015">
                            <agProdChange>0.019169</agProdChange>
                        </period>
                        <period year="2020">
                            <agProdChange>0.007304</agProdChange>
                        </period>
                        <period year="2025">
                            <agProdChange>0.004369</agProdChange>
                        </period>
                        <period year="2030">
                            <agProdChange>0.008116</agProdChange>
                        </period>
                        <period year="2035">
                            <agProdChange>0.004285</agProdChange>
                        </period>
                        <period year="2040">
                            <agProdChange>-0.002584</agProdChange>
                        </period>
                        <period year="2045">
                            <agProdChange>-0.000651</agProdChange>
                        </period>
                        <period year="2050">
                            <agProdChange>-0.001853</agProdChange>
                        </period>
                        <period year="2055">
                            <agProdChange>-0.007303</agProdChange>
                        </period>
                        <period year="2060">
                            <agProdChange>-0.008506</agProdChange>
                        </period>
                        <period year="2065">
                            <agProdChange>-0.010381</agProdChange>
                        </period>
                        <period year="2070">
                            <agProdChange>-0.00371</agProdChange>
                        </period>
                        <period year="2075">
                            <agProdChange>-0.009556</agProdChange>
                        </period>
                        <period year="2080">
                            <agProdChange>-0.013252</agProdChange>
                        </period>
                        <period year="2085">
                            <agProdChange>-0.010774</agProdChange>
                        </period>
                        <period year="2090">
                            <agProdChange>-0.003741</agProdChange>
                        </period>
                        <period year="2095">
                            <agProdChange>-0.008945</agProdChange>
                        </period>
                        <period year="2100">
                            <agProdChange>0.00205</agProdChange>
                        </period>
                    </AgProductionTechnology>
                    <AgProductionTechnology name="Corn_FraserR_RFD_hi">
                        <period year="2015">
                            <agProdChange>0.015647</agProdChange>
                        </period>
                        <period year="2020">
                            <agProdChange>0.003462</agProdChange>
                        </period>
                        <period year="2025">
                            <agProdChange>0.000463</agProdChange>
                        </period>
                        <period year="2030">
                            <agProdChange>0.007265</agProdChange>
                        </period>
                        <period year="2035">
                            <agProdChange>0.001668</agProdChange>
                        </period>
                        <period year="2040">
                            <agProdChange>-0.000203</agProdChange>
                        </period>
                        <period year="2045">
                            <agProdChange>-0.005392</agProdChange>
                        </period>
                        <period year="2050">
                            <agProdChange>-0.00977</agProdChange>
                        </period>
                        <period year="2055">
                            <agProdChange>0.000321</agProdChange>
                        </period>
                        <period year="2060">
                            <agProdChange>-0.020318</agProdChange>
                        </period>
                        <period year="2065">
                            <agProdChange>-0.008152</agProdChange>
                        </period>
                        <period year="2070">
                            <agProdChange>-0.005203</agProdChange>
                        </period>
                        <period year="2075">
                            <agProdChange>-0.000483</agProdChange>
                        </period>
                        <period year="2080">
                            <agProdChange>-0.013582</agProdChange>
                        </period>
                        <period year="2085">
                            <agProdChange>-0.004693</agProdChange>
                        </period>
                        <period year="2090">
                            <agProdChange>-0.005845</agProdChange>
                        </period>
                        <period year="2095">
                            <agProdChange>-0.006437</agProdChange>
                        </period>
                        <period year="2100">
                            <agProdChange>0.003873</agProdChange>
                        </period>
                    </AgProductionTechnology>
                    <AgProductionTechnology name="Corn_FraserR_RFD_lo">
                        <period year="2015">
                            <agProdChange>0.015647</agProdChange>
                        </period>
                        <period year="2020">
                            <agProdChange>0.003462</agProdChange>
                        </period>
                        <period year="2025">
                            <agProdChange>0.000463</agProdChange>
                        </period>
                        <period year="2030">
                            <agProdChange>0.007265</agProdChange>
                        </period>
                        <period year="2035">
                            <agProdChange>0.001668</agProdChange>
                        </period>
                        <period year="2040">
                            <agProdChange>-0.000203</agProdChange>
                        </period>
                        <period year="2045">
                            <agProdChange>-0.005392</agProdChange>
                        </period>
                        <period year="2050">
                            <agProdChange>-0.00977</agProdChange>
                        </period>
                        <period year="2055">
                            <agProdChange>0.000321</agProdChange>
                        </period>
                        <period year="2060">
                            <agProdChange>-0.020318</agProdChange>
                        </period>
                        <period year="2065">
                            <agProdChange>-0.008152</agProdChange>
                        </period>
                        <period year="2070">
                            <agProdChange>-0.005203</agProdChange>
                        </period>
                        <period year="2075">
                            <agProdChange>-0.000483</agProdChange>
                        </period>
                        <period year="2080">
                            <agProdChange>-0.013582</agProdChange>
                        </period>
                        <period year="2085">
                            <agProdChange>-0.004693</agProdChange>
                        </period>
                        <period year="2090">
                            <agProdChange>-0.005845</agProdChange>
                        </period>
                        <period year="2095">
                            <agProdChange>-0.006437</agProdChange>
                        </period>
                        <period year="2100">
                            <agProdChange>0.003873</agProdChange>
                        </period>
                    </AgProductionTechnology>
                </AgSupplySubsector>
                <AgSupplySubsector name="Corn_MexCstNW">
                    <AgProductionTechnology name="Corn_MexCstNW_IRR_hi">
                        <period year="2015">
                            <agProdChange>4.6e-05</agProdChange>
                        </period>
                        <period year="2020">
                            <agProdChange>0.000458</agProdChange>
                        </period>
                        <period year="2025">
                            <agProdChange>0.000111</agProdChange>
                        </period>
                        <period year="2030">
                            <agProdChange>-0.001218</agProdChange>
                        </period>
                        <period year="2035">
                            <agProdChange>0.002163</agProdChange>
                        </period>
                        <period year="2040">
                            <agProdChange>-0.000989</agProdChange>
                        </period>
                        <period year="2045">
                            <agProdChange>-0.0017</agProdChange>
                        </period>
                        <period year="2050">
                            <agProdChange>0.001403</agProdChange>
                        </period>
                        <period year="2055">
                            <agProdChange>-0.005342</agProdChange>
                        </period>
                        <period year="2060">
                            <agProdChange>-0.004466</agProdChange>
                        </period>
                        <period year="2065">
                            <agProdChange>-0.018327</agProdChange>
                        </period>
                        <period year="2070">
                            <agProdChange>-0.001666</agProdChange>
                        </period>
                        <period year="2075">
                            <agProdChange>-0.014297</agProdChange>
                        </period>
                        <period year="2080">
                            <agProdChange>-0.012309</agProdChange>
                        </period>
                        <period year="2085">
                            <agProdChange>-0.015241</agProdChange>
                        </period>
                        <period year="2090">
                            <agProdChange>-0.006533</agProdChange>
                        </period>
                        <period year="2095">
                            <agProdChange>-0.002781</agProdChange>
                        </period>
                        <period year="2100">
                            <agProdChange>0.000175</agProdChange>
                        </period>
                    </AgProductionTechnology>
                    <AgProductionTechnology name="Corn_MexCstNW_IRR_lo">
                        <period year="2015">
                            <agProdChange>4.6e-05</agProdChange>
                        </period>
                        <period year="2020">
                            <agProdChange>0.000458</agProdChange>
                        </period>
                        <period year="2025">
                            <agProdChange>0.000111</agProdChange>
                        </period>
                        <period year="2030">
                            <agProdChange>-0.001218</agProdChange>
                        </period>
                        <period year="2035">
                            <agProdChange>0.002163</agProdChange>
                        </period>
                        <period year="2040">
                            <agProdChange>-0.000989</agProdChange>
                        </period>
                        <period year="2045">
                            <agProdChange>-0.0017</agProdChange>
                        </period>
                        <period year="2050">
                            <agProdChange>0.001403</agProdChange>
                        </period>
                        <period year="2055">
                            <agProdChange>-0.005342</agProdChange>
                        </period>
                        <period year="2060">
                            <agProdChange>-0.004466</agProdChange>
                        </period>
                        <period year="2065">
                            <agProdChange>-0.018327</agProdChange>
                        </period>
                        <period year="2070">
                            <agProdChange>-0.001666</agProdChange>
                        </period>
                        <period year="2075">
                            <agProdChange>-0.014297</agProdChange>
                        </period>
                        <period year="2080">
                            <agProdChange>-0.012309</agProdChange>
                        </period>
                        <period year="2085">
                            <agProdChange>-0.015241</agProdChange>
                        </period>
                        <period year="2090">
                            <agProdChange>-0.006533</agProdChange>
                        </period>
                        <period year="2095">
                            <agProdChange>-0.002781</agProdChange>
                        </period>
                        <period year="2100">
                            <agProdChange>0.000175</agProdChange>
                        </period>
                    </AgProductionTechnology>
                    <AgProductionTechnology name="Corn_MexCstNW_RFD_hi">
                        <period year="2015">
                            <agProdChange>-0.003097</agProdChange>
                        </period>
                        <period year="2020">
                            <agProdChange>-0.004581</agProdChange>
                        </period>
                        <period year="2025">
                            <agProdChange>-0.001759</agProdChange>
                        </period>
                        <period year="2030">
                            <agProdChange>-0.003872</agProdChange>
                        </period>
                        <period year="2035">
                            <agProdChange>-0.001214</agProdChange>
                        </period>
                        <period year="2040">
                            <agProdChange>-0.001692</agProdChange>
                        </period>
                        <period year="2045">
                            <agProdChange>-0.001253</agProdChange>
                        </period>
                        <period year="2050">
                            <agProdChange>0.003712</agProdChange>
                        </period>
                        <period year="2055">
                            <agProdChange>-0.002225</agProdChange>
                        </period>
                        <period year="2060">
                            <agProdChange>-0.002545</agProdChange>
                        </period>
                        <period year="2065">
                            <agProdChange>-0.016068</agProdChange>
                        </period>
                        <period year="2070">
                            <agProdChange>0.000462</agProdChange>
                        </period>
                        <period year="2075">
                            <agProdChange>-0.007599</agProdChange>
                        </period>
                        <period year="2080">
                            <agProdChange>-0.009488</agProdChange>
                        </period>
                        <period year="2085">
                            <agProdChange>-0.010603</agProdChange>
                        </period>
                        <period year="2090">
                            <agProdChange>-0.005317</agProdChange>
                        </period>
                        <period year="2095">
                            <agProdChange>-4e-04</agProdChange>
                        </period>
                        <period year="2100">
                            <agProdChange>0.004191</agProdChange>
                        </period>
                    </AgProductionTechnology>
                    <AgProductionTechnology name="Corn_MexCstNW_RFD_lo">
                        <period year="2015">
                            <agProdChange>-0.003097</agProdChange>
                        </period>
                        <period year="2020">
                            <agProdChange>-0.004581</agProdChange>
                        </period>
                        <period year="2025">
                            <agProdChange>-0.001759</agProdChange>
                        </period>
                        <period year="2030">
                            <agProdChange>-0.003872</agProdChange>
                        </period>
                        <period year="2035">
                            <agProdChange>-0.001214</agProdChange>
                        </period>
                        <period year="2040">
                            <agProdChange>-0.001692</agProdChange>
                        </period>
                        <period year="2045">
                            <agProdChange>-0.001253</agProdChange>
                        </period>
                        <period year="2050">
                            <agProdChange>0.003712</agProdChange>
                        </period>
                        <period year="2055">
                            <agProdChange>-0.002225</agProdChange>
                        </period>
                        <period year="2060">
                            <agProdChange>-0.002545</agProdChange>
                        </period>
                        <period year="2065">
                            <agProdChange>-0.016068</agProdChange>
                        </period>
                        <period year="2070">
                            <agProdChange>0.000462</agProdChange>
                        </period>
                        <period year="2075">
                            <agProdChange>-0.007599</agProdChange>
                        </period>
                        <period year="2080">
                            <agProdChange>-0.009488</agProdChange>
                        </period>
                        <period year="2085">
                            <agProdChange>-0.010603</agProdChange>
                        </period>
                        <period year="2090">
                            <agProdChange>-0.005317</agProdChange>
                        </period>
                        <period year="2095">
                            <agProdChange>-4e-04</agProdChange>
                        </period>
                        <period year="2100">
                            <agProdChange>0.004191</agProdChange>
                        </period>
                    </AgProductionTechnology>
                </AgSupplySubsector>
                <AgSupplySubsector name="Corn_Caribbean">
                    <AgProductionTechnology name="Corn_Caribbean_IRR_hi">
                        <period year="2015">
                            <agProdChange>0.000824</agProdChange>
                        </period>
                        <period year="2020">
                            <agProdChange>0.000462</agProdChange>
                        </period>
                        <period year="2025">
                            <agProdChange>0.001018</agProdChange>
                        </period>
                        <period year="2030">
                            <agProdChange>0.001211</agProdChange>
                        </period>
                        <period year="2035">
                            <agProdChange>0.000447</agProdChange>
                        </period>
                        <period year="2040">
                            <agProdChange>0.00158</agProdChange>
                        </period>
                        <period year="2045">
                            <agProdChange>-0.003373</agProdChange>
                        </period>
                        <period year="2050">
                            <agProdChange>-0.002078</agProdChange>
                        </period>
                        <period year="2055">
                            <agProdChange>-0.003155</agProdChange>
                        </period>
                        <period year="2060">
                            <agProdChange>-0.005231</agProdChange>
                        </period>
                        <period year="2065">
                            <agProdChange>-0.007465</agProdChange>
                        </period>
                        <period year="2070">
                            <agProdChange>-0.002502</agProdChange>
                        </period>
                        <period year="2075">
                            <agProdChange>-0.007163</agProdChange>
                        </period>
                        <period year="2080">
                            <agProdChange>-0.005237</agProdChange>
                        </period>
                        <period year="2085">
                            <agProdChange>-0.007592</agProdChange>
                        </period>
                        <period year="2090">
                            <agProdChange>-0.002571</agProdChange>
                        </period>
                        <period year="2095">
                            <agProdChange>-0.002279</agProdChange>
                        </period>
                        <period year="2100">
                            <agProdChange>-0.000216</agProdChange>
                        </period>
                    </AgProductionTechnology>
                    <AgProductionTechnology name="Corn_Caribbean_IRR_lo">
                        <period year="2015">
                            <agProdChange>0.000824</agProdChange>
                        </period>
                        <period year="2020">
                            <agProdChange>0.000462</agProdChange>
                        </period>
                        <period year="2025">
                            <agProdChange>0.001018</agProdChange>
                        </period>
                        <period year="2030">
                            <agProdChange>0.001211</agProdChange>
                        </period>
                        <period year="2035">
                            <agProdChange>0.000447</agProdChange>
                        </period>
                        <period year="2040">
                            <agProdChange>0.00158</agProdChange>
                        </period>
                        <period year="2045">
                            <agProdChange>-0.003373</agProdChange>
                        </period>
                        <period year="2050">
                            <agProdChange>-0.002078</agProdChange>
                        </period>
                        <period year="2055">
                            <agProdChange>-0.003155</agProdChange>
                        </period>
                        <period year="2060">
                            <agProdChange>-0.005231</agProdChange>
                        </period>
                        <period year="2065">
                            <agProdChange>-0.007465</agProdChange>
                        </period>
                        <period year="2070">
                            <agProdChange>-0.002502</agProdChange>
                        </period>
                        <period year="2075">
                            <agProdChange>-0.007163</agProdChange>
                        </period>
                        <period year="2080">
                            <agProdChange>-0.005237</agProdChange>
                        </period>
                        <period year="2085">
                            <agProdChange>-0.007592</agProdChange>
                        </period>
                        <period year="2090">
                            <agProdChange>-0.002571</agProdChange>
                        </period>
                        <period year="2095">
                            <agProdChange>-0.002279</agProdChange>
                        </period>
                        <period year="2100">
                            <agProdChange>-0.000216</agProdChange>
                        </period>
                    </AgProductionTechnology>
                    <AgProductionTechnology name="Corn_Caribbean_RFD_hi">
                        <period year="2015">
                            <agProdChange>-0.001308</agProdChange>
                        </period>
                        <period year="2020">
                            <agProdChange>0.003332</agProdChange>
                        </period>
                        <period year="2025">
                            <agProdChange>0.005562</agProdChange>
                        </period>
                        <period year="2030">
                            <agProdChange>-0.000297</agProdChange>
                        </period>
                        <period year="2035">
                            <agProdChange>0.003664</agProdChange>
                        </period>
                        <period year="2040">
                            <agProdChange>0.003207</agProdChange>
                        </period>
                        <period year="2045">
                            <agProdChange>-0.002069</agProdChange>
                        </period>
                        <period year="2050">
                            <agProdChange>0.006163</agProdChange>
                        </period>
                        <period year="2055">
                            <agProdChange>-0.002152</agProdChange>
                        </period>
                        <period year="2060">
                            <agProdChange>-0.002073</agProdChange>
                        </period>
                        <period year="2065">
                            <agProdChange>-0.00125</agProdChange>
                        </period>
                        <period year="2070">
                            <agProdChange>-0.006407</agProdChange>
                        </period>
                        <period year="2075">
                            <agProdChange>-0.016612</agProdChange>
                        </period>
                        <period year="2080">
                            <agProdChange>-0.000427</agProdChange>
                        </period>
                        <period year="2085">
                            <agProdChange>-0.012524</agProdChange>
                        </period>
                        <period year="2090">
                            <agProdChange>-0.007107</agProdChange>
                        </period>
                        <period year="2095">
                            <agProdChange>-0.012283</agProdChange>
                        </period>
                        <period year="2100">
                            <agProdChange>0.002285</agProdChange>
                        </period>
                    </AgProductionTechnology>
                    <AgProductionTechnology name="Corn_Caribbean_RFD_lo">
                        <period year="2015">
                            <agProdChange>-0.001308</agProdChange>
                        </period>
                        <period year="2020">
                            <agProdChange>0.003332</agProdChange>
                        </period>
                        <period year="2025">
                            <agProdChange>0.005562</agProdChange>
                        </period>
                        <period year="2030">
                            <agProdChange>-0.000297</agProdChange>
                        </period>
                        <period year="2035">
                            <agProdChange>0.003664</agProdChange>
                        </period>
                        <period year="2040">
                            <agProdChange>0.003207</agProdChange>
                        </period>
                        <period year="2045">
                            <agProdChange>-0.002069</agProdChange>
                        </period>
                        <period year="2050">
                            <agProdChange>0.006163</agProdChange>
                        </period>
                        <period year="2055">
                            <agProdChange>-0.002152</agProdChange>
                        </period>
                        <period year="2060">
                            <agProdChange>-0.002073</agProdChange>
                        </period>
                        <period year="2065">
                            <agProdChange>-0.00125</agProdChange>
                        </period>
                        <period year="2070">
                            <agProdChange>-0.006407</agProdChange>
                        </period>
                        <period year="2075">
                            <agProdChange>-0.016612</agProdChange>
                        </period>
                        <period year="2080">
                            <agProdChange>-0.000427</agProdChange>
                        </period>
                        <period year="2085">
                            <agProdChange>-0.012524</agProdChange>
                        </period>
                        <period year="2090">
                            <agProdChange>-0.007107</agProdChange>
                        </period>
                        <period year="2095">
                            <agProdChange>-0.012283</agProdChange>
                        </period>
                        <period year="2100">
                            <agProdChange>0.002285</agProdChange>
                        </period>
                    </AgProductionTechnology>
                </AgSupplySubsector>
                <AgSupplySubsector name="Corn_California">
                    <AgProductionTechnology name="Corn_California_IRR_hi">
                        <period year="2015">
                            <agProdChange>0.006244</agProdChange>
                        </period>
                        <period year="2020">
                            <agProdChange>0.00259</agProdChange>
                        </period>
                        <period year="2025">
                            <agProdChange>0.004709</agProdChange>
                        </period>
                        <period year="2030">
                            <agProdChange>0.001295</agProdChange>
                        </period>
                        <period year="2035">
                            <agProdChange>0.001674</agProdChange>
                        </period>
                        <period year="2040">
                            <agProdChange>-7.9e-05</agProdChange>
                        </period>
                        <period year="2045">
                            <agProdChange>-0.002238</agProdChange>
                        </period>
                        <period year="2050">
                            <agProdChange>-0.003645</agProdChange>
                        </period>
                        <period year="2055">
                            <agProdChange>-0.00407</agProdChange>
                        </period>
                        <period year="2060">
                            <agProdChange>-0.002179</agProdChange>
                        </period>
                        <period year="2065">
                            <agProdChange>-0.004153</agProdChange>
                        </period>
                        <period year="2070">
                            <agProdChange>-0.002412</agProdChange>
                        </period>
                        <period year="2075">
                            <agProdChange>0.000794</agProdChange>
                        </period>
                        <period year="2080">
                            <agProdChange>-0.006383</agProdChange>
                        </period>
                        <period year="2085">
                            <agProdChange>0.000474</agProdChange>
                        </period>
                        <period year="2090">
                            <agProdChange>-0.00234</agProdChange>
                        </period>
                        <period year="2095">
                            <agProdChange>-0.000695</agProdChange>
                        </period>
                        <period year="2100">
                            <agProdChange>-0.001437</agProdChange>
                        </period>
                    </AgProductionTechnology>
                    <AgProductionTechnology name="Corn_California_IRR_lo">
                        <period year="2015">
                            <agProdChange>0.006244</agProdChange>
                        </period>
                        <period year="2020">
                            <agProdChange>0.00259</agProdChange>
                        </period>
                        <period year="2025">
                            <agProdChange>0.004709</agProdChange>
                        </period>
                        <period year="2030">
                            <agProdChange>0.001295</agProdChange>
                        </period>
                        <period year="2035">
                            <agProdChange>0.001674</agProdChange>
                        </period>
                        <period year="2040">
                            <agProdChange>-7.9e-05</agProdChange>
                        </period>
                        <period year="2045">
                            <agProdChange>-0.002238</agProdChange>
                        </period>
                        <period year="2050">
                            <agProdChange>-0.003645</agProdChange>
                        </period>
                        <period year="2055">
                            <agProdChange>-0.00407</agProdChange>
                        </period>
                        <period year="2060">
                            <agProdChange>-0.002179</agProdChange>
                        </period>
                        <period year="2065">
                            <agProdChange>-0.004153</agProdChange>
                        </period>
                        <period year="2070">
                            <agProdChange>-0.002412</agProdChange>
                        </period>
                        <period year="2075">
                            <agProdChange>0.000794</agProdChange>
                        </period>
                        <period year="2080">
                            <agProdChange>-0.006383</agProdChange>
                        </period>
                        <period year="2085">
                            <agProdChange>0.000474</agProdChange>
                        </period>
                        <period year="2090">
                            <agProdChange>-0.00234</agProdChange>
                        </period>
                        <period year="2095">
                            <agProdChange>-0.000695</agProdChange>
                        </period>
                        <period year="2100">
                            <agProdChange>-0.001437</agProdChange>
                        </period>
                    </AgProductionTechnology>
                    <AgProductionTechnology name="Corn_California_RFD_hi">
                        <period year="2015">
                            <agProdChange>0.007918</agProdChange>
                        </period>
                        <period year="2020">
                            <agProdChange>0.009015</agProdChange>
                        </period>
                        <period year="2025">
                            <agProdChange>0.01158</agProdChange>
                        </period>
                        <period year="2030">
                            <agProdChange>0.005939</agProdChange>
                        </period>
                        <period year="2035">
                            <agProdChange>0.013118</agProdChange>
                        </period>
                        <period year="2040">
                            <agProdChange>0.00262</agProdChange>
                        </period>
                        <period year="2045">
                            <agProdChange>0.00993</agProdChange>
                        </period>
                        <period year="2050">
                            <agProdChange>-0.001282</agProdChange>
                        </period>
                        <period year="2055">
                            <agProdChange>-0.00153</agProdChange>
                        </period>
                        <period year="2060">
                            <agProdChange>0.011079</agProdChange>
                        </period>
                        <period year="2065">
                            <agProdChange>0.003969</agProdChange>
                        </period>
                        <period year="2070">
                            <agProdChange>-0.000984</agProdChange>
                        </period>
                        <period year="2075">
                            <agProdChange>0.016889</agProdChange>
                        </period>
                        <period year="2080">
                            <agProdChange>-0.00106</agProdChange>
                        </period>
                        <period year="2085">
                            <agProdChange>0.0018</agProdChange>
                        </period>
                        <period year="2090">
                            <agProdChange>0.0017</agProdChange>
                        </period>
                        <period year="2095">
                            <agProdChange>0.0015</agProdChange>
                        </period>
                        <period year="2100">
                            <agProdChange>0.0013</agProdChange>
                        </period>
                    </AgProductionTechnology>
                    <AgProductionTechnology name="Corn_California_RFD_lo">
                        <period year="2015">
                            <agProdChange>0.007918</agProdChange>
                        </period>
                        <period year="2020">
                            <agProdChange>0.009015</agProdChange>
                        </period>
                        <period year="2025">
                            <agProdChange>0.01158</agProdChange>
                        </period>
                        <period year="2030">
                            <agProdChange>0.005939</agProdChange>
                        </period>
                        <period year="2035">
                            <agProdChange>0.013118</agProdChange>
                        </period>
                        <period year="2040">
                            <agProdChange>0.00262</agProdChange>
                        </period>
                        <period year="2045">
                            <agProdChange>0.00993</agProdChange>
                        </period>
                        <period year="2050">
                            <agProdChange>-0.001282</agProdChange>
                        </period>
                        <period year="2055">
                            <agProdChange>-0.00153</agProdChange>
                        </period>
                        <period year="2060">
                            <agProdChange>0.011079</agProdChange>
                        </period>
                        <period year="2065">
                            <agProdChange>0.003969</agProdChange>
                        </period>
                        <period year="2070">
                            <agProdChange>-0.000984</agProdChange>
                        </period>
                        <period year="2075">
                            <agProdChange>0.016889</agProdChange>
                        </period>
                        <period year="2080">
                            <agProdChange>-0.00106</agProdChange>
                        </period>
                        <period year="2085">
                            <agProdChange>0.0018</agProdChange>
                        </period>
                        <period year="2090">
                            <agProdChange>0.0017</agProdChange>
                        </period>
                        <period year="2095">
                            <agProdChange>0.0015</agProdChange>
                        </period>
                        <period year="2100">
                            <agProdChange>0.0013</agProdChange>
                        </period>
                    </AgProductionTechnology>
                </AgSupplySubsector>
                <AgSupplySubsector name="Corn_MissppRN">
                    <AgProductionTechnology name="Corn_MissppRN_IRR_hi">
                        <period year="2015">
                            <agProdChange>0.001241</agProdChange>
                        </period>
                        <period year="2020">
                            <agProdChange>-0.000105</agProdChange>
                        </period>
                        <period year="2025">
                            <agProdChange>0.000632</agProdChange>
                        </period>
                        <period year="2030">
                            <agProdChange>-0.007503</agProdChange>
                        </period>
                        <period year="2035">
                            <agProdChange>-0.009992</agProdChange>
                        </period>
                        <period year="2040">
                            <agProdChange>-0.007272</agProdChange>
                        </period>
                        <period year="2045">
                            <agProdChange>0.000459</agProdChange>
                        </period>
                        <period year="2050">
                            <agProdChange>-0.01791</agProdChange>
                        </period>
                        <period year="2055">
                            <agProdChange>-0.014582</agProdChange>
                        </period>
                        <period year="2060">
                            <agProdChange>-0.002469</agProdChange>
                        </period>
                        <period year="2065">
                            <agProdChange>-0.011973</agProdChange>
                        </period>
                        <period year="2070">
                            <agProdChange>0.000362</agProdChange>
                        </period>
                        <period year="2075">
                            <agProdChange>-0.006518</agProdChange>
                        </period>
                        <period year="2080">
                            <agProdChange>-0.022612</agProdChange>
                        </period>
                        <period year="2085">
                            <agProdChange>0.000553</agProdChange>
                        </period>
                        <period year="2090">
                            <agProdChange>-0.000548</agProdChange>
                        </period>
                        <period year="2095">
                            <agProdChange>-0.002577</agProdChange>
                        </period>
                        <period year="2100">
                            <agProdChange>0.000776</agProdChange>
                        </period>
                    </AgProductionTechnology>
                    <AgProductionTechnology name="Corn_MissppRN_IRR_lo">
                        <period year="2015">
                            <agProdChange>0.001241</agProdChange>
                        </period>
                        <period year="2020">
                            <agProdChange>-0.000105</agProdChange>
                        </period>
                        <period year="2025">
                            <agProdChange>0.000632</agProdChange>
                        </period>
                        <period year="2030">
                            <agProdChange>-0.007503</agProdChange>
                        </period>
                        <period year="2035">
                            <agProdChange>-0.009992</agProdChange>
                        </period>
                        <period year="2040">
                            <agProdChange>-0.007272</agProdChange>
                        </period>
                        <period year="2045">
                            <agProdChange>0.000459</agProdChange>
                        </period>
                        <period year="2050">
                            <agProdChange>-0.01791</agProdChange>
                        </period>
                        <period year="2055">
                            <agProdChange>-0.014582</agProdChange>
                        </period>
                        <period year="2060">
                            <agProdChange>-0.002469</agProdChange>
                        </period>
                        <period year="2065">
                            <agProdChange>-0.011973</agProdChange>
                        </period>
                        <period year="2070">
                            <agProdChange>0.000362</agProdChange>
                        </period>
                        <period year="2075">
                            <agProdChange>-0.006518</agProdChange>
                        </period>
                        <period year="2080">
                            <agProdChange>-0.022612</agProdChange>
                        </period>
                        <period year="2085">
                            <agProdChange>0.000553</agProdChange>
                        </period>
                        <period year="2090">
                            <agProdChange>-0.000548</agProdChange>
                        </period>
                        <period year="2095">
                            <agProdChange>-0.002577</agProdChange>
                        </period>
                        <period year="2100">
                            <agProdChange>0.000776</agProdChange>
                        </period>
                    </AgProductionTechnology>
                    <AgProductionTechnology name="Corn_MissppRN_RFD_hi">
                        <period year="2015">
                            <agProdChange>0.013561</agProdChange>
                        </period>
                        <period year="2020">
                            <agProdChange>0.00165</agProdChange>
                        </period>
                        <period year="2025">
                            <agProdChange>0.000879</agProdChange>
                        </period>
                        <period year="2030">
                            <agProdChange>-0.008496</agProdChange>
                        </period>
                        <period year="2035">
                            <agProdChange>-0.016051</agProdChange>
                        </period>
                        <period year="2040">
                            <agProdChange>-0.007752</agProdChange>
                        </period>
                        <period year="2045">
                            <agProdChange>0.008184</agProdChange>
                        </period>
                        <period year="2050">
                            <agProdChange>-0.025865</agProdChange>
                        </period>
                        <period year="2055">
                            <agProdChange>-0.014297</agProdChange>
                        </period>
                        <period year="2060">
                            <agProdChange>0.004137</agProdChange>
                        </period>
                        <period year="2065">
                            <agProdChange>-0.008659</agProdChange>
                        </period>
                        <period year="2070">
                            <agProdChange>0.002919</agProdChange>
                        </period>
                        <period year="2075">
                            <agProdChange>0.003425</agProdChange>
                        </period>
                        <period year="2080">
                            <agProdChange>-0.02473</agProdChange>
                        </period>
                        <period year="2085">
                            <agProdChange>0.007963</agProdChange>
                        </period>
                        <period year="2090">
                            <agProdChange>0.003293</agProdChange>
                        </period>
                        <period year="2095">
                            <agProdChange>0.000688</agProdChange>
                        </period>
                        <period year="2100">
                            <agProdChange>0.011434</agProdChange>
                        </period>
                    </AgProductionTechnology>
                    <AgProductionTechnology name="Corn_MissppRN_RFD_lo">
                        <period year="2015">
                            <agProdChange>0.013561</agProdChange>
                        </period>
                        <period year="2020">
                            <agProdChange>0.00165</agProdChange>
                        </period>
                        <period year="2025">
                            <agProdChange>0.000879</agProdChange>
                        </period>
                        <period year="2030">
                            <agProdChange>-0.008496</agProdChange>
                        </period>
                        <period year="2035">
                            <agProdChange>-0.016051</agProdChange>
                        </period>
                        <period year="2040">
                            <agProdChange>-0.007752</agProdChange>
                        </period>
                        <period year="2045">
                            <agProdChange>0.008184</agProdChange>
                        </period>
                        <period year="2050">
                            <agProdChange>-0.025865</agProdChange>
                        </period>
                        <period year="2055">
                            <agProdChange>-0.014297</agProdChange>
                        </period>
                        <period year="2060">
                            <agProdChange>0.004137</agProdChange>
                        </period>
                        <period year="2065">
                            <agProdChange>-0.008659</agProdChange>
                        </period>
                        <period year="2070">
                            <agProdChange>0.002919</agProdChange>
                        </period>
                        <period year="2075">
                            <agProdChange>0.003425</agProdChange>
                        </period>
                        <period year="2080">
                            <agProdChange>-0.02473</agProdChange>
                        </period>
                        <period year="2085">
                            <agProdChange>0.007963</agProdChange>
                        </period>
                        <period year="2090">
                            <agProdChange>0.003293</agProdChange>
                        </period>
                        <period year="2095">
                            <agProdChange>0.000688</agProdChange>
                        </period>
                        <period year="2100">
                            <agProdChange>0.011434</agProdChange>
                        </period>
                    </AgProductionTechnology>
                </AgSupplySubsector>
                <AgSupplySubsector name="Corn_MissppRS">
                    <AgProductionTechnology name="Corn_MissppRS_IRR_hi">
                        <period year="2015">
                            <agProdChange>0.004565</agProdChange>
                        </period>
                        <period year="2020">
                            <agProdChange>-0.002341</agProdChange>
                        </period>
                        <period year="2025">
                            <agProdChange>0.000133</agProdChange>
                        </period>
                        <period year="2030">
                            <agProdChange>-0.017102</agProdChange>
                        </period>
                        <period year="2035">
                            <agProdChange>-0.022372</agProdChange>
                        </period>
                        <period year="2040">
                            <agProdChange>-0.022965</agProdChange>
                        </period>
                        <period year="2045">
                            <agProdChange>-0.016445</agProdChange>
                        </period>
                        <period year="2050">
                            <agProdChange>-0.025563</agProdChange>
                        </period>
                        <period year="2055">
                            <agProdChange>-0.030956</agProdChange>
                        </period>
                        <period year="2060">
                            <agProdChange>-0.003818</agProdChange>
                        </period>
                        <period year="2065">
                            <agProdChange>0.002503</agProdChange>
                        </period>
                        <period year="2070">
                            <agProdChange>-0.001544</agProdChange>
                        </period>
                        <period year="2075">
                            <agProdChange>-0.009901</agProdChange>
                        </period>
                        <period year="2080">
                            <agProdChange>-0.017598</agProdChange>
                        </period>
                        <period year="2085">
                            <agProdChange>-0.003292</agProdChange>
                        </period>
                        <period year="2090">
                            <agProdChange>-0.010581</agProdChange>
                        </period>
                        <period year="2095">
                            <agProdChange>0.002625</agProdChange>
                        </period>
                        <period year="2100">
                            <agProdChange>-0.021691</agProdChange>
                        </period>
                    </AgProductionTechnology>
                    <AgProductionTechnology name="Corn_MissppRS_IRR_lo">
                        <period year="2015">
                            <agProdChange>0.004565</agProdChange>
                        </period>
                        <period year="2020">
                            <agProdChange>-0.002341</agProdChange>
                        </period>
                        <period year="2025">
                            <agProdChange>0.000133</agProdChange>
                        </period>
                        <period year="2030">
                            <agProdChange>-0.017102</agProdChange>
                        </period>
                        <period year="2035">
                            <agProdChange>-0.022372</agProdChange>
                        </period>
                        <period year="2040">
                            <agProdChange>-0.022965</agProdChange>
                        </period>
                        <period year="2045">
                            <agProdChange>-0.016445</agProdChange>
                        </period>
                        <period year="2050">
                            <agProdChange>-0.025563</agProdChange>
                        </period>
                        <period year="2055">
                            <agProdChange>-0.030956</agProdChange>
                        </period>
                        <period year="2060">
                            <agProdChange>-0.003818</agProdChange>
                        </period>
                        <period year="2065">
                            <agProdChange>0.002503</agProdChange>
                        </period>
                        <period year="2070">
                            <agProdChange>-0.001544</agProdChange>
                        </period>
                        <period year="2075">
                            <agProdChange>-0.009901</agProdChange>
                        </period>
                        <period year="2080">
                            <agProdChange>-0.017598</agProdChange>
                        </period>
                        <period year="2085">
                            <agProdChange>-0.003292</agProdChange>
                        </period>
                        <period year="2090">
                            <agProdChange>-0.010581</agProdChange>
                        </period>
                        <period year="2095">
                            <agProdChange>0.002625</agProdChange>
                        </period>
                        <period year="2100">
                            <agProdChange>-0.021691</agProdChange>
                        </period>
                    </AgProductionTechnology>
                    <AgProductionTechnology name="Corn_MissppRS_RFD_hi">
                        <period year="2015">
                            <agProdChange>0.005979</agProdChange>
                        </period>
                        <period year="2020">
                            <agProdChange>-0.005752</agProdChange>
                        </period>
                        <period year="2025">
                            <agProdChange>0.000911</agProdChange>
                        </period>
                        <period year="2030">
                            <agProdChange>-0.022949</agProdChange>
                        </period>
                        <period year="2035">
                            <agProdChange>-0.030871</agProdChange>
                        </period>
                        <period year="2040">
                            <agProdChange>-0.032096</agProdChange>
                        </period>
                        <period year="2045">
                            <agProdChange>-0.012169</agProdChange>
                        </period>
                        <period year="2050">
                            <agProdChange>-0.022372</agProdChange>
                        </period>
                        <period year="2055">
                            <agProdChange>-0.034288</agProdChange>
                        </period>
                        <period year="2060">
                            <agProdChange>-0.001185</agProdChange>
                        </period>
                        <period year="2065">
                            <agProdChange>0.012954</agProdChange>
                        </period>
                        <period year="2070">
                            <agProdChange>-5.1e-05</agProdChange>
                        </period>
                        <period year="2075">
                            <agProdChange>-0.00825</agProdChange>
                        </period>
                        <period year="2080">
                            <agProdChange>-0.01487</agProdChange>
                        </period>
                        <period year="2085">
                            <agProdChange>-0.000123</agProdChange>
                        </period>
                        <period year="2090">
                            <agProdChange>-0.006611</agProdChange>
                        </period>
                        <period year="2095">
                            <agProdChange>0.000405</agProdChange>
                        </period>
                        <period year="2100">
                            <agProdChange>-0.022486</agProdChange>
                        </period>
                    </AgProductionTechnology>
                    <AgProductionTechnology name="Corn_MissppRS_RFD_lo">
                        <period year="2015">
                            <agProdChange>0.005979</agProdChange>
                        </period>
                        <period year="2020">
                            <agProdChange>-0.005752</agProdChange>
                        </period>
                        <period year="2025">
                            <agProdChange>0.000911</agProdChange>
                        </period>
                        <period year="2030">
                            <agProdChange>-0.022949</agProdChange>
                        </period>
                        <period year="2035">
                            <agProdChange>-0.030871</agProdChange>
                        </period>
                        <period year="2040">
                            <agProdChange>-0.032096</agProdChange>
                        </period>
                        <period year="2045">
                            <agProdChange>-0.012169</agProdChange>
                        </period>
                        <period year="2050">
                            <agProdChange>-0.022372</agProdChange>
                        </period>
                        <period year="2055">
                            <agProdChange>-0.034288</agProdChange>
                        </period>
                        <period year="2060">
                            <agProdChange>-0.001185</agProdChange>
                        </period>
                        <period year="2065">
                            <agProdChange>0.012954</agProdChange>
                        </period>
                        <period year="2070">
                            <agProdChange>-5.1e-05</agProdChange>
                        </period>
                        <period year="2075">
                            <agProdChange>-0.00825</agProdChange>
                        </period>
                        <period year="2080">
                            <agProdChange>-0.01487</agProdChange>
                        </period>
                        <period year="2085">
                            <agProdChange>-0.000123</agProdChange>
                        </period>
                        <period year="2090">
                            <agProdChange>-0.006611</agProdChange>
                        </period>
                        <period year="2095">
                            <agProdChange>0.000405</agProdChange>
                        </period>
                        <period year="2100">
                            <agProdChange>-0.022486</agProdChange>
                        </period>
                    </AgProductionTechnology>
                </AgSupplySubsector>
                <AgSupplySubsector name="Corn_UsaColoRN">
                    <AgProductionTechnology name="Corn_UsaColoRN_IRR_hi">
                        <period year="2015">
                            <agProdChange>0.006517</agProdChange>
                        </period>
                        <period year="2020">
                            <agProdChange>-0.001911</agProdChange>
                        </period>
                        <period year="2025">
                            <agProdChange>0.001323</agProdChange>
                        </period>
                        <period year="2030">
                            <agProdChange>-0.002985</agProdChange>
                        </period>
                        <period year="2035">
                            <agProdChange>-0.004875</agProdChange>
                        </period>
                        <period year="2040">
                            <agProdChange>-0.002382</agProdChange>
                        </period>
                        <period year="2045">
                            <agProdChange>-0.002028</agProdChange>
                        </period>
                        <period year="2050">
                            <agProdChange>-0.001441</agProdChange>
                        </period>
                        <period year="2055">
                            <agProdChange>-0.004181</agProdChange>
                        </period>
                        <period year="2060">
                            <agProdChange>0.001177</agProdChange>
                        </period>
                        <period year="2065">
                            <agProdChange>-0.01036</agProdChange>
                        </period>
                        <period year="2070">
                            <agProdChange>-9.8e-05</agProdChange>
                        </period>
                        <period year="2075">
                            <agProdChange>-0.000953</agProdChange>
                        </period>
                        <period year="2080">
                            <agProdChange>-0.009413</agProdChange>
                        </period>
                        <period year="2085">
                            <agProdChange>-0.00515</agProdChange>
                        </period>
                        <period year="2090">
                            <agProdChange>-0.000546</agProdChange>
                        </period>
                        <period year="2095">
                            <agProdChange>-0.002269</agProdChange>
                        </period>
                        <period year="2100">
                            <agProdChange>0.004811</agProdChange>
                        </period>
                    </AgProductionTechnology>
                    <AgProductionTechnology name="Corn_UsaColoRN_IRR_lo">
                        <period year="2015">
                            <agProdChange>0.006517</agProdChange>
                        </period>
                        <period year="2020">
                            <agProdChange>-0.001911</agProdChange>
                        </period>
                        <period year="2025">
                            <agProdChange>0.001323</agProdChange>
                        </period>
                        <period year="2030">
                            <agProdChange>-0.002985</agProdChange>
                        </period>
                        <period year="2035">
                            <agProdChange>-0.004875</agProdChange>
                        </period>
                        <period year="2040">
                            <agProdChange>-0.002382</agProdChange>
                        </period>
                        <period year="2045">
                            <agProdChange>-0.002028</agProdChange>
                        </period>
                        <period year="2050">
                            <agProdChange>-0.001441</agProdChange>
                        </period>
                        <period year="2055">
                            <agProdChange>-0.004181</agProdChange>
                        </period>
                        <period year="2060">
                            <agProdChange>0.001177</agProdChange>
                        </period>
                        <period year="2065">
                            <agProdChange>-0.01036</agProdChange>
                        </period>
                        <period year="2070">
                            <agProdChange>-9.8e-05</agProdChange>
                        </period>
                        <period year="2075">
                            <agProdChange>-0.000953</agProdChange>
                        </period>
                        <period year="2080">
                            <agProdChange>-0.009413</agProdChange>
                        </period>
                        <period year="2085">
                            <agProdChange>-0.00515</agProdChange>
                        </period>
                        <period year="2090">
                            <agProdChange>-0.000546</agProdChange>
                        </period>
                        <period year="2095">
                            <agProdChange>-0.002269</agProdChange>
                        </period>
                        <period year="2100">
                            <agProdChange>0.004811</agProdChange>
                        </period>
                    </AgProductionTechnology>
                    <AgProductionTechnology name="Corn_UsaColoRN_RFD_hi">
                        <period year="2015">
                            <agProdChange>0.015602</agProdChange>
                        </period>
                        <period year="2020">
                            <agProdChange>-0.011316</agProdChange>
                        </period>
                        <period year="2025">
                            <agProdChange>0.004229</agProdChange>
                        </period>
                        <period year="2030">
                            <agProdChange>-0.004541</agProdChange>
                        </period>
                        <period year="2035">
                            <agProdChange>-0.013423</agProdChange>
                        </period>
                        <period year="2040">
                            <agProdChange>-0.008656</agProdChange>
                        </period>
                        <period year="2045">
                            <agProdChange>0.006126</agProdChange>
                        </period>
                        <period year="2050">
                            <agProdChange>0.004487</agProdChange>
                        </period>
                        <period year="2055">
                            <agProdChange>-0.004971</agProdChange>
                        </period>
                        <period year="2060">
                            <agProdChange>0.011213</agProdChange>
                        </period>
                        <period year="2065">
                            <agProdChange>-0.009713</agProdChange>
                        </period>
                        <period year="2070">
                            <agProdChange>0.001115</agProdChange>
                        </period>
                        <period year="2075">
                            <agProdChange>0.008468</agProdChange>
                        </period>
                        <period year="2080">
                            <agProdChange>-0.024885</agProdChange>
                        </period>
                        <period year="2085">
                            <agProdChange>0.000462</agProdChange>
                        </period>
                        <period year="2090">
                            <agProdChange>0.003479</agProdChange>
                        </period>
                        <period year="2095">
                            <agProdChange>-0.009911</agProdChange>
                        </period>
                        <period year="2100">
                            <agProdChange>0.010135</agProdChange>
                        </period>
                    </AgProductionTechnology>
                    <AgProductionTechnology name="Corn_UsaColoRN_RFD_lo">
                        <period year="2015">
                            <agProdChange>0.015602</agProdChange>
                        </period>
                        <period year="2020">
                            <agProdChange>-0.011316</agProdChange>
                        </period>
                        <period year="2025">
                            <agProdChange>0.004229</agProdChange>
                        </period>
                        <period year="2030">
                            <agProdChange>-0.004541</agProdChange>
                        </period>
                        <period year="2035">
                            <agProdChange>-0.013423</agProdChange>
                        </period>
                        <period year="2040">
                            <agProdChange>-0.008656</agProdChange>
                        </period>
                        <period year="2045">
                            <agProdChange>0.006126</agProdChange>
                        </period>
                        <period year="2050">
                            <agProdChange>0.004487</agProdChange>
                        </period>
                        <period year="2055">
                            <agProdChange>-0.004971</agProdChange>
                        </period>
                        <period year="2060">
                            <agProdChange>0.011213</agProdChange>
                        </period>
                        <period year="2065">
                            <agProdChange>-0.009713</agProdChange>
                        </period>
                        <period year="2070">
                            <agProdChange>0.001115</agProdChange>
                        </period>
                        <period year="2075">
                            <agProdChange>0.008468</agProdChange>
                        </period>
                        <period year="2080">
                            <agProdChange>-0.024885</agProdChange>
                        </period>
                        <period year="2085">
                            <agProdChange>0.000462</agProdChange>
                        </period>
                        <period year="2090">
                            <agProdChange>0.003479</agProdChange>
                        </period>
                        <period year="2095">
                            <agProdChange>-0.009911</agProdChange>
                        </period>
                        <period year="2100">
                            <agProdChange>0.010135</agProdChange>
                        </period>
                    </AgProductionTechnology>
                </AgSupplySubsector>
                <AgSupplySubsector name="Corn_UsaColoRS">
                    <AgProductionTechnology name="Corn_UsaColoRS_IRR_hi">
                        <period year="2015">
                            <agProdChange>0.005092</agProdChange>
                        </period>
                        <period year="2020">
                            <agProdChange>-0.003169</agProdChange>
                        </period>
                        <period year="2025">
                            <agProdChange>-0.003331</agProdChange>
                        </period>
                        <period year="2030">
                            <agProdChange>-0.00279</agProdChange>
                        </period>
                        <period year="2035">
                            <agProdChange>0.002924</agProdChange>
                        </period>
                        <period year="2040">
                            <agProdChange>-0.007109</agProdChange>
                        </period>
                        <period year="2045">
                            <agProdChange>-0.007509</agProdChange>
                        </period>
                        <period year="2050">
                            <agProdChange>0.003608</agProdChange>
                        </period>
                        <period year="2055">
                            <agProdChange>-0.001135</agProdChange>
                        </period>
                        <period year="2060">
                            <agProdChange>0.001584</agProdChange>
                        </period>
                        <period year="2065">
                            <agProdChange>-0.016476</agProdChange>
                        </period>
                        <period year="2070">
                            <agProdChange>-0.002052</agProdChange>
                        </period>
                        <period year="2075">
                            <agProdChange>-0.004188</agProdChange>
                        </period>
                        <period year="2080">
                            <agProdChange>-0.014652</agProdChange>
                        </period>
                        <period year="2085">
                            <agProdChange>-0.0108</agProdChange>
                        </period>
                        <period year="2090">
                            <agProdChange>-0.003778</agProdChange>
                        </period>
                        <period year="2095">
                            <agProdChange>-0.006851</agProdChange>
                        </period>
                        <period year="2100">
                            <agProdChange>0.003539</agProdChange>
                        </period>
                    </AgProductionTechnology>
                    <AgProductionTechnology name="Corn_UsaColoRS_IRR_lo">
                        <period year="2015">
                            <agProdChange>0.005092</agProdChange>
                        </period>
                        <period year="2020">
                            <agProdChange>-0.003169</agProdChange>
                        </period>
                        <period year="2025">
                            <agProdChange>-0.003331</agProdChange>
                        </period>
                        <period year="2030">
                            <agProdChange>-0.00279</agProdChange>
                        </period>
                        <period year="2035">
                            <agProdChange>0.002924</agProdChange>
                        </period>
                        <period year="2040">
                            <agProdChange>-0.007109</agProdChange>
                        </period>
                        <period year="2045">
                            <agProdChange>-0.007509</agProdChange>
                        </period>
                        <period year="2050">
                            <agProdChange>0.003608</agProdChange>
                        </period>
                        <period year="2055">
                            <agProdChange>-0.001135</agProdChange>
                        </period>
                        <period year="2060">
                            <agProdChange>0.001584</agProdChange>
                        </period>
                        <period year="2065">
                            <agProdChange>-0.016476</agProdChange>
                        </period>
                        <period year="2070">
                            <agProdChange>-0.002052</agProdChange>
                        </period>
                        <period year="2075">
                            <agProdChange>-0.004188</agProdChange>
                        </period>
                        <period year="2080">
                            <agProdChange>-0.014652</agProdChange>
                        </period>
                        <period year="2085">
                            <agProdChange>-0.0108</agProdChange>
                        </period>
                        <period year="2090">
                            <agProdChange>-0.003778</agProdChange>
                        </period>
                        <period year="2095">
                            <agProdChange>-0.006851</agProdChange>
                        </period>
                        <period year="2100">
                            <agProdChange>0.003539</agProdChange>
                        </period>
                    </AgProductionTechnology>
                    <AgProductionTechnology name="Corn_UsaColoRS_RFD_hi">
                        <period year="2015">
                            <agProdChange>0.02494</agProdChange>
                        </period>
                        <period year="2020">
                            <agProdChange>-0.009581</agProdChange>
                        </period>
                        <period year="2025">
                            <agProdChange>-0.004606</agProdChange>
                        </period>
                        <period year="2030">
                            <agProdChange>-0.001236</agProdChange>
                        </period>
                        <period year="2035">
                            <agProdChange>0.005123</agProdChange>
                        </period>
                        <period year="2040">
                            <agProdChange>-0.01344</agProdChange>
                        </period>
                        <period year="2045">
                            <agProdChange>-0.014601</agProdChange>
                        </period>
                        <period year="2050">
                            <agProdChange>0.017985</agProdChange>
                        </period>
                        <period year="2055">
                            <agProdChange>-0.000901</agProdChange>
                        </period>
                        <period year="2060">
                            <agProdChange>0.011114</agProdChange>
                        </period>
                        <period year="2065">
                            <agProdChange>-0.020725</agProdChange>
                        </period>
                        <period year="2070">
                            <agProdChange>0.000304</agProdChange>
                        </period>
                        <period year="2075">
                            <agProdChange>0.002592</agProdChange>
                        </period>
                        <period year="2080">
                            <agProdChange>-0.018501</agProdChange>
                        </period>
                        <period year="2085">
                            <agProdChange>-0.011053</agProdChange>
                        </period>
                        <period year="2090">
                            <agProdChange>0.001342</agProdChange>
                        </period>
                        <period year="2095">
                            <agProdChange>-0.015766</agProdChange>
                        </period>
                        <period year="2100">
                            <agProdChange>0.02001</agProdChange>
                        </period>
                    </AgProductionTechnology>
                    <AgProductionTechnology name="Corn_UsaColoRS_RFD_lo">
                        <period year="2015">
                            <agProdChange>0.02494</agProdChange>
                        </period>
                        <period year="2020">
                            <agProdChange>-0.009581</agProdChange>
                        </period>
                        <period year="2025">
                            <agProdChange>-0.004606</agProdChange>
                        </period>
                        <period year="2030">
                            <agProdChange>-0.001236</agProdChange>
                        </period>
                        <period year="2035">
                            <agProdChange>0.005123</agProdChange>
                        </period>
                        <period year="2040">
                            <agProdChange>-0.01344</agProdChange>
                        </period>
                        <period year="2045">
                            <agProdChange>-0.014601</agProdChange>
                        </period>
                        <period year="2050">
                            <agProdChange>0.017985</agProdChange>
                        </period>
                        <period year="2055">
                            <agProdChange>-0.000901</agProdChange>
                        </period>
                        <period year="2060">
                            <agProdChange>0.011114</agProdChange>
                        </period>
                        <period year="2065">
                            <agProdChange>-0.020725</agProdChange>
                        </period>
                        <period year="2070">
                            <agProdChange>0.000304</agProdChange>
                        </period>
                        <period year="2075">
                            <agProdChange>0.002592</agProdChange>
                        </period>
                        <period year="2080">
                            <agProdChange>-0.018501</agProdChange>
                        </period>
                        <period year="2085">
                            <agProdChange>-0.011053</agProdChange>
                        </period>
                        <period year="2090">
                            <agProdChange>0.001342</agProdChange>
                        </period>
                        <period year="2095">
                            <agProdChange>-0.015766</agProdChange>
                        </period>
                        <period year="2100">
                            <agProdChange>0.02001</agProdChange>
                        </period>
                    </AgProductionTechnology>
                </AgSupplySubsector>
                <AgSupplySubsector name="Corn_GreatBasin">
                    <AgProductionTechnology name="Corn_GreatBasin_IRR_hi">
                        <period year="2015">
                            <agProdChange>0.008896</agProdChange>
                        </period>
                        <period year="2020">
                            <agProdChange>-0.002079</agProdChange>
                        </period>
                        <period year="2025">
                            <agProdChange>0.00314</agProdChange>
                        </period>
                        <period year="2030">
                            <agProdChange>-0.001402</agProdChange>
                        </period>
                        <period year="2035">
                            <agProdChange>-0.007799</agProdChange>
                        </period>
                        <period year="2040">
                            <agProdChange>-0.002257</agProdChange>
                        </period>
                        <period year="2045">
                            <agProdChange>-8.2e-05</agProdChange>
                        </period>
                        <period year="2050">
                            <agProdChange>-0.00666</agProdChange>
                        </period>
                        <period year="2055">
                            <agProdChange>-0.010597</agProdChange>
                        </period>
                        <period year="2060">
                            <agProdChange>-0.005242</agProdChange>
                        </period>
                        <period year="2065">
                            <agProdChange>-0.009741</agProdChange>
                        </period>
                        <period year="2070">
                            <agProdChange>-0.001794</agProdChange>
                        </period>
                        <period year="2075">
                            <agProdChange>-0.002853</agProdChange>
                        </period>
                        <period year="2080">
                            <agProdChange>-0.012185</agProdChange>
                        </period>
                        <period year="2085">
                            <agProdChange>-0.003482</agProdChange>
                        </period>
                        <period year="2090">
                            <agProdChange>0.001718</agProdChange>
                        </period>
                        <period year="2095">
                            <agProdChange>-0.005672</agProdChange>
                        </period>
                        <period year="2100">
                            <agProdChange>0.00649</agProdChange>
                        </period>
                    </AgProductionTechnology>
                    <AgProductionTechnology name="Corn_GreatBasin_IRR_lo">
                        <period year="2015">
                            <agProdChange>0.008896</agProdChange>
                        </period>
                        <period year="2020">
                            <agProdChange>-0.002079</agProdChange>
                        </period>
                        <period year="2025">
                            <agProdChange>0.00314</agProdChange>
                        </period>
                        <period year="2030">
                            <agProdChange>-0.001402</agProdChange>
                        </period>
                        <period year="2035">
                            <agProdChange>-0.007799</agProdChange>
                        </period>
                        <period year="2040">
                            <agProdChange>-0.002257</agProdChange>
                        </period>
                        <period year="2045">
                            <agProdChange>-8.2e-05</agProdChange>
                        </period>
                        <period year="2050">
                            <agProdChange>-0.00666</agProdChange>
                        </period>
                        <period year="2055">
                            <agProdChange>-0.010597</agProdChange>
                        </period>
                        <period year="2060">
                            <agProdChange>-0.005242</agProdChange>
                        </period>
                        <period year="2065">
                            <agProdChange>-0.009741</agProdChange>
                        </period>
                        <period year="2070">
                            <agProdChange>-0.001794</agProdChange>
                        </period>
                        <period year="2075">
                            <agProdChange>-0.002853</agProdChange>
                        </period>
                        <period year="2080">
                            <agProdChange>-0.012185</agProdChange>
                        </period>
                        <period year="2085">
                            <agProdChange>-0.003482</agProdChange>
                        </period>
                        <period year="2090">
                            <agProdChange>0.001718</agProdChange>
                        </period>
                        <period year="2095">
                            <agProdChange>-0.005672</agProdChange>
                        </period>
                        <period year="2100">
                            <agProdChange>0.00649</agProdChange>
                        </period>
                    </AgProductionTechnology>
                    <AgProductionTechnology name="Corn_GreatBasin_RFD_hi">
                        <period year="2015">
                            <agProdChange>0.015265</agProdChange>
                        </period>
                        <period year="2020">
                            <agProdChange>-0.002364</agProdChange>
                        </period>
                        <period year="2025">
                            <agProdChange>0.008605</agProdChange>
                        </period>
                        <period year="2030">
                            <agProdChange>-0.001996</agProdChange>
                        </period>
                        <period year="2035">
                            <agProdChange>-0.009775</agProdChange>
                        </period>
                        <period year="2040">
                            <agProdChange>-0.001719</agProdChange>
                        </period>
                        <period year="2045">
                            <agProdChange>0.01343</agProdChange>
                        </period>
                        <period year="2050">
                            <agProdChange>0.002938</agProdChange>
                        </period>
                        <period year="2055">
                            <agProdChange>-0.012984</agProdChange>
                        </period>
                        <period year="2060">
                            <agProdChange>0.010141</agProdChange>
                        </period>
                        <period year="2065">
                            <agProdChange>-0.002731</agProdChange>
                        </period>
                        <period year="2070">
                            <agProdChange>0.001377</agProdChange>
                        </period>
                        <period year="2075">
                            <agProdChange>0.006883</agProdChange>
                        </period>
                        <period year="2080">
                            <agProdChange>-0.021267</agProdChange>
                        </period>
                        <period year="2085">
                            <agProdChange>0.006765</agProdChange>
                        </period>
                        <period year="2090">
                            <agProdChange>0.006672</agProdChange>
                        </period>
                        <period year="2095">
                            <agProdChange>-0.008291</agProdChange>
                        </period>
                        <period year="2100">
                            <agProdChange>0.010375</agProdChange>
                        </period>
                    </AgProductionTechnology>
                    <AgProductionTechnology name="Corn_GreatBasin_RFD_lo">
                        <period year="2015">
                            <agProdChange>0.015265</agProdChange>
                        </period>
                        <period year="2020">
                            <agProdChange>-0.002364</agProdChange>
                        </period>
                        <period year="2025">
                            <agProdChange>0.008605</agProdChange>
                        </period>
                        <period year="2030">
                            <agProdChange>-0.001996</agProdChange>
                        </period>
                        <period year="2035">
                            <agProdChange>-0.009775</agProdChange>
                        </period>
                        <period year="2040">
                            <agProdChange>-0.001719</agProdChange>
                        </period>
                        <period year="2045">
                            <agProdChange>0.01343</agProdChange>
                        </period>
                        <period year="2050">
                            <agProdChange>0.002938</agProdChange>
                        </period>
                        <period year="2055">
                            <agProdChange>-0.012984</agProdChange>
                        </period>
                        <period year="2060">
                            <agProdChange>0.010141</agProdChange>
                        </period>
                        <period year="2065">
                            <agProdChange>-0.002731</agProdChange>
                        </period>
                        <period year="2070">
                            <agProdChange>0.001377</agProdChange>
                        </period>
                        <period year="2075">
                            <agProdChange>0.006883</agProdChange>
                        </period>
                        <period year="2080">
                            <agProdChange>-0.021267</agProdChange>
                        </period>
                        <period year="2085">
                            <agProdChange>0.006765</agProdChange>
                        </period>
                        <period year="2090">
                            <agProdChange>0.006672</agProdChange>
                        </period>
                        <period year="2095">
                            <agProdChange>-0.008291</agProdChange>
                        </period>
                        <period year="2100">
                            <agProdChange>0.010375</agProdChange>
                        </period>
                    </AgProductionTechnology>
                </AgSupplySubsector>
                <AgSupplySubsector name="Corn_MissouriR">
                    <AgProductionTechnology name="Corn_MissouriR_IRR_hi">
                        <period year="2015">
                            <agProdChange>0.006691</agProdChange>
                        </period>
                        <period year="2020">
                            <agProdChange>-0.000612</agProdChange>
                        </period>
                        <period year="2025">
                            <agProdChange>0.005483</agProdChange>
                        </period>
                        <period year="2030">
                            <agProdChange>-0.013488</agProdChange>
                        </period>
                        <period year="2035">
                            <agProdChange>-0.016953</agProdChange>
                        </period>
                        <period year="2040">
                            <agProdChange>-0.007183</agProdChange>
                        </period>
                        <period year="2045">
                            <agProdChange>0.009415</agProdChange>
                        </period>
                        <period year="2050">
                            <agProdChange>-0.018625</agProdChange>
                        </period>
                        <period year="2055">
                            <agProdChange>-0.017912</agProdChange>
                        </period>
                        <period year="2060">
                            <agProdChange>0.003357</agProdChange>
                        </period>
                        <period year="2065">
                            <agProdChange>0.009037</agProdChange>
                        </period>
                        <period year="2070">
                            <agProdChange>0.007058</agProdChange>
                        </period>
                        <period year="2075">
                            <agProdChange>0.00572</agProdChange>
                        </period>
                        <period year="2080">
                            <agProdChange>-0.017967</agProdChange>
                        </period>
                        <period year="2085">
                            <agProdChange>0.006343</agProdChange>
                        </period>
                        <period year="2090">
                            <agProdChange>0.004308</agProdChange>
                        </period>
                        <period year="2095">
                            <agProdChange>0.007626</agProdChange>
                        </period>
                        <period year="2100">
                            <agProdChange>-0.008708</agProdChange>
                        </period>
                    </AgProductionTechnology>
                    <AgProductionTechnology name="Corn_MissouriR_IRR_lo">
                        <period year="2015">
                            <agProdChange>0.006691</agProdChange>
                        </period>
                        <period year="2020">
                            <agProdChange>-0.000612</agProdChange>
                        </period>
                        <period year="2025">
                            <agProdChange>0.005483</agProdChange>
                        </period>
                        <period year="2030">
                            <agProdChange>-0.013488</agProdChange>
                        </period>
                        <period year="2035">
                            <agProdChange>-0.016953</agProdChange>
                        </period>
                        <period year="2040">
                            <agProdChange>-0.007183</agProdChange>
                        </period>
                        <period year="2045">
                            <agProdChange>0.009415</agProdChange>
                        </period>
                        <period year="2050">
                            <agProdChange>-0.018625</agProdChange>
                        </period>
                        <period year="2055">
                            <agProdChange>-0.017912</agProdChange>
                        </period>
                        <period year="2060">
                            <agProdChange>0.003357</agProdChange>
                        </period>
                        <period year="2065">
                            <agProdChange>0.009037</agProdChange>
                        </period>
                        <period year="2070">
                            <agProdChange>0.007058</agProdChange>
                        </period>
                        <period year="2075">
                            <agProdChange>0.00572</agProdChange>
                        </period>
                        <period year="2080">
                            <agProdChange>-0.017967</agProdChange>
                        </period>
                        <period year="2085">
                            <agProdChange>0.006343</agProdChange>
                        </period>
                        <period year="2090">
                            <agProdChange>0.004308</agProdChange>
                        </period>
                        <period year="2095">
                            <agProdChange>0.007626</agProdChange>
                        </period>
                        <period year="2100">
                            <agProdChange>-0.008708</agProdChange>
                        </period>
                    </AgProductionTechnology>
                    <AgProductionTechnology name="Corn_MissouriR_RFD_hi">
                        <period year="2015">
                            <agProdChange>0.015721</agProdChange>
                        </period>
                        <period year="2020">
                            <agProdChange>0.000917</agProdChange>
                        </period>
                        <period year="2025">
                            <agProdChange>0.002328</agProdChange>
                        </period>
                        <period year="2030">
                            <agProdChange>-0.007892</agProdChange>
                        </period>
                        <period year="2035">
                            <agProdChange>-0.016672</agProdChange>
                        </period>
                        <period year="2040">
                            <agProdChange>-0.010708</agProdChange>
                        </period>
                        <period year="2045">
                            <agProdChange>0.016422</agProdChange>
                        </period>
                        <period year="2050">
                            <agProdChange>-0.023027</agProdChange>
                        </period>
                        <period year="2055">
                            <agProdChange>-0.010367</agProdChange>
                        </period>
                        <period year="2060">
                            <agProdChange>0.009373</agProdChange>
                        </period>
                        <period year="2065">
                            <agProdChange>0.001887</agProdChange>
                        </period>
                        <period year="2070">
                            <agProdChange>0.006786</agProdChange>
                        </period>
                        <period year="2075">
                            <agProdChange>0.009576</agProdChange>
                        </period>
                        <period year="2080">
                            <agProdChange>-0.02382</agProdChange>
                        </period>
                        <period year="2085">
                            <agProdChange>0.006496</agProdChange>
                        </period>
                        <period year="2090">
                            <agProdChange>0.001026</agProdChange>
                        </period>
                        <period year="2095">
                            <agProdChange>0.006313</agProdChange>
                        </period>
                        <period year="2100">
                            <agProdChange>0.000604</agProdChange>
                        </period>
                    </AgProductionTechnology>
                    <AgProductionTechnology name="Corn_MissouriR_RFD_lo">
                        <period year="2015">
                            <agProdChange>0.015721</agProdChange>
                        </period>
                        <period year="2020">
                            <agProdChange>0.000917</agProdChange>
                        </period>
                        <period year="2025">
                            <agProdChange>0.002328</agProdChange>
                        </period>
                        <period year="2030">
                            <agProdChange>-0.007892</agProdChange>
                        </period>
                        <period year="2035">
                            <agProdChange>-0.016672</agProdChange>
                        </period>
                        <period year="2040">
                            <agProdChange>-0.010708</agProdChange>
                        </period>
                        <period year="2045">
                            <agProdChange>0.016422</agProdChange>
                        </period>
                        <period year="2050">
                            <agProdChange>-0.023027</agProdChange>
                        </period>
                        <period year="2055">
                            <agProdChange>-0.010367</agProdChange>
                        </period>
                        <period year="2060">
                            <agProdChange>0.009373</agProdChange>
                        </period>
                        <period year="2065">
                            <agProdChange>0.001887</agProdChange>
                        </period>
                        <period year="2070">
                            <agProdChange>0.006786</agProdChange>
                        </period>
                        <period year="2075">
                            <agProdChange>0.009576</agProdChange>
                        </period>
                        <period year="2080">
                            <agProdChange>-0.02382</agProdChange>
                        </period>
                        <period year="2085">
                            <agProdChange>0.006496</agProdChange>
                        </period>
                        <period year="2090">
                            <agProdChange>0.001026</agProdChange>
                        </period>
                        <period year="2095">
                            <agProdChange>0.006313</agProdChange>
                        </period>
                        <period year="2100">
                            <agProdChange>0.000604</agProdChange>
                        </period>
                    </AgProductionTechnology>
                </AgSupplySubsector>
                <AgSupplySubsector name="Corn_ArkWhtRedR">
                    <AgProductionTechnology name="Corn_ArkWhtRedR_IRR_hi">
                        <period year="2015">
                            <agProdChange>0.000247</agProdChange>
                        </period>
                        <period year="2020">
                            <agProdChange>0.000517</agProdChange>
                        </period>
                        <period year="2025">
                            <agProdChange>-0.001408</agProdChange>
                        </period>
                        <period year="2030">
                            <agProdChange>-0.023881</agProdChange>
                        </period>
                        <period year="2035">
                            <agProdChange>-0.023419</agProdChange>
                        </period>
                        <period year="2040">
                            <agProdChange>-0.005951</agProdChange>
                        </period>
                        <period year="2045">
                            <agProdChange>-0.002284</agProdChange>
                        </period>
                        <period year="2050">
                            <agProdChange>-0.014714</agProdChange>
                        </period>
                        <period year="2055">
                            <agProdChange>-0.012338</agProdChange>
                        </period>
                        <period year="2060">
                            <agProdChange>0.005859</agProdChange>
                        </period>
                        <period year="2065">
                            <agProdChange>0.023767</agProdChange>
                        </period>
                        <period year="2070">
                            <agProdChange>0.00324</agProdChange>
                        </period>
                        <period year="2075">
                            <agProdChange>0.001843</agProdChange>
                        </period>
                        <period year="2080">
                            <agProdChange>-0.010153</agProdChange>
                        </period>
                        <period year="2085">
                            <agProdChange>0.005933</agProdChange>
                        </period>
                        <period year="2090">
                            <agProdChange>0.006037</agProdChange>
                        </period>
                        <period year="2095">
                            <agProdChange>0.007823</agProdChange>
                        </period>
                        <period year="2100">
                            <agProdChange>-0.028433</agProdChange>
                        </period>
                    </AgProductionTechnology>
                    <AgProductionTechnology name="Corn_ArkWhtRedR_IRR_lo">
                        <period year="2015">
                            <agProdChange>0.000247</agProdChange>
                        </period>
                        <period year="2020">
                            <agProdChange>0.000517</agProdChange>
                        </period>
                        <period year="2025">
                            <agProdChange>-0.001408</agProdChange>
                        </period>
                        <period year="2030">
                            <agProdChange>-0.023881</agProdChange>
                        </period>
                        <period year="2035">
                            <agProdChange>-0.023419</agProdChange>
                        </period>
                        <period year="2040">
                            <agProdChange>-0.005951</agProdChange>
                        </period>
                        <period year="2045">
                            <agProdChange>-0.002284</agProdChange>
                        </period>
                        <period year="2050">
                            <agProdChange>-0.014714</agProdChange>
                        </period>
                        <period year="2055">
                            <agProdChange>-0.012338</agProdChange>
                        </period>
                        <period year="2060">
                            <agProdChange>0.005859</agProdChange>
                        </period>
                        <period year="2065">
                            <agProdChange>0.023767</agProdChange>
                        </period>
                        <period year="2070">
                            <agProdChange>0.00324</agProdChange>
                        </period>
                        <period year="2075">
                            <agProdChange>0.001843</agProdChange>
                        </period>
                        <period year="2080">
                            <agProdChange>-0.010153</agProdChange>
                        </period>
                        <period year="2085">
                            <agProdChange>0.005933</agProdChange>
                        </period>
                        <period year="2090">
                            <agProdChange>0.006037</agProdChange>
                        </period>
                        <period year="2095">
                            <agProdChange>0.007823</agProdChange>
                        </period>
                        <period year="2100">
                            <agProdChange>-0.028433</agProdChange>
                        </period>
                    </AgProductionTechnology>
                    <AgProductionTechnology name="Corn_ArkWhtRedR_RFD_hi">
                        <period year="2015">
                            <agProdChange>0.001222</agProdChange>
                        </period>
                        <period year="2020">
                            <agProdChange>0.001684</agProdChange>
                        </period>
                        <period year="2025">
                            <agProdChange>-0.001751</agProdChange>
                        </period>
                        <period year="2030">
                            <agProdChange>-0.028016</agProdChange>
                        </period>
                        <period year="2035">
                            <agProdChange>-0.030859</agProdChange>
                        </period>
                        <period year="2040">
                            <agProdChange>-0.011767</agProdChange>
                        </period>
                        <period year="2045">
                            <agProdChange>-0.003909</agProdChange>
                        </period>
                        <period year="2050">
                            <agProdChange>-0.017538</agProdChange>
                        </period>
                        <period year="2055">
                            <agProdChange>-0.022232</agProdChange>
                        </period>
                        <period year="2060">
                            <agProdChange>0.005686</agProdChange>
                        </period>
                        <period year="2065">
                            <agProdChange>0.028735</agProdChange>
                        </period>
                        <period year="2070">
                            <agProdChange>0.00188</agProdChange>
                        </period>
                        <period year="2075">
                            <agProdChange>0.005917</agProdChange>
                        </period>
                        <period year="2080">
                            <agProdChange>-0.011147</agProdChange>
                        </period>
                        <period year="2085">
                            <agProdChange>0.007646</agProdChange>
                        </period>
                        <period year="2090">
                            <agProdChange>0.00965</agProdChange>
                        </period>
                        <period year="2095">
                            <agProdChange>0.010649</agProdChange>
                        </period>
                        <period year="2100">
                            <agProdChange>-0.033827</agProdChange>
                        </period>
                    </AgProductionTechnology>
                    <AgProductionTechnology name="Corn_ArkWhtRedR_RFD_lo">
                        <period year="2015">
                            <agProdChange>0.001222</agProdChange>
                        </period>
                        <period year="2020">
                            <agProdChange>0.001684</agProdChange>
                        </period>
                        <period year="2025">
                            <agProdChange>-0.001751</agProdChange>
                        </period>
                        <period year="2030">
                            <agProdChange>-0.028016</agProdChange>
                        </period>
                        <period year="2035">
                            <agProdChange>-0.030859</agProdChange>
                        </period>
                        <period year="2040">
                            <agProdChange>-0.011767</agProdChange>
                        </period>
                        <period year="2045">
                            <agProdChange>-0.003909</agProdChange>
                        </period>
                        <period year="2050">
                            <agProdChange>-0.017538</agProdChange>
                        </period>
                        <period year="2055">
                            <agProdChange>-0.022232</agProdChange>
                        </period>
                        <period year="2060">
                            <agProdChange>0.005686</agProdChange>
                        </period>
                        <period year="2065">
                            <agProdChange>0.028735</agProdChange>
                        </period>
                        <period year="2070">
                            <agProdChange>0.00188</agProdChange>
                        </period>
                        <period year="2075">
                            <agProdChange>0.005917</agProdChange>
                        </period>
                        <period year="2080">
                            <agProdChange>-0.011147</agProdChange>
                        </period>
                        <period year="2085">
                            <agProdChange>0.007646</agProdChange>
                        </period>
                        <period year="2090">
                            <agProdChange>0.00965</agProdChange>
                        </period>
                        <period year="2095">
                            <agProdChange>0.010649</agProdChange>
                        </period>
                        <period year="2100">
                            <agProdChange>-0.033827</agProdChange>
                        </period>
                    </AgProductionTechnology>
                </AgSupplySubsector>
                <AgSupplySubsector name="Corn_TexasCst">
                    <AgProductionTechnology name="Corn_TexasCst_IRR_hi">
                        <period year="2015">
                            <agProdChange>0.00128</agProdChange>
                        </period>
                        <period year="2020">
                            <agProdChange>0.000855</agProdChange>
                        </period>
                        <period year="2025">
                            <agProdChange>-0.000313</agProdChange>
                        </period>
                        <period year="2030">
                            <agProdChange>-0.010819</agProdChange>
                        </period>
                        <period year="2035">
                            <agProdChange>-0.006779</agProdChange>
                        </period>
                        <period year="2040">
                            <agProdChange>-0.006553</agProdChange>
                        </period>
                        <period year="2045">
                            <agProdChange>-0.004221</agProdChange>
                        </period>
                        <period year="2050">
                            <agProdChange>-0.002838</agProdChange>
                        </period>
                        <period year="2055">
                            <agProdChange>-0.004021</agProdChange>
                        </period>
                        <period year="2060">
                            <agProdChange>-0.000146</agProdChange>
                        </period>
                        <period year="2065">
                            <agProdChange>-0.003909</agProdChange>
                        </period>
                        <period year="2070">
                            <agProdChange>-0.000106</agProdChange>
                        </period>
                        <period year="2075">
                            <agProdChange>-0.001982</agProdChange>
                        </period>
                        <period year="2080">
                            <agProdChange>-0.004873</agProdChange>
                        </period>
                        <period year="2085">
                            <agProdChange>-0.009592</agProdChange>
                        </period>
                        <period year="2090">
                            <agProdChange>-0.003637</agProdChange>
                        </period>
                        <period year="2095">
                            <agProdChange>0.00051</agProdChange>
                        </period>
                        <period year="2100">
                            <agProdChange>-0.01388</agProdChange>
                        </period>
                    </AgProductionTechnology>
                    <AgProductionTechnology name="Corn_TexasCst_IRR_lo">
                        <period year="2015">
                            <agProdChange>0.00128</agProdChange>
                        </period>
                        <period year="2020">
                            <agProdChange>0.000855</agProdChange>
                        </period>
                        <period year="2025">
                            <agProdChange>-0.000313</agProdChange>
                        </period>
                        <period year="2030">
                            <agProdChange>-0.010819</agProdChange>
                        </period>
                        <period year="2035">
                            <agProdChange>-0.006779</agProdChange>
                        </period>
                        <period year="2040">
                            <agProdChange>-0.006553</agProdChange>
                        </period>
                        <period year="2045">
                            <agProdChange>-0.004221</agProdChange>
                        </period>
                        <period year="2050">
                            <agProdChange>-0.002838</agProdChange>
                        </period>
                        <period year="2055">
                            <agProdChange>-0.004021</agProdChange>
                        </period>
                        <period year="2060">
                            <agProdChange>-0.000146</agProdChange>
                        </period>
                        <period year="2065">
                            <agProdChange>-0.003909</agProdChange>
                        </period>
                        <period year="2070">
                            <agProdChange>-0.000106</agProdChange>
                        </period>
                        <period year="2075">
                            <agProdChange>-0.001982</agProdChange>
                        </period>
                        <period year="2080">
                            <agProdChange>-0.004873</agProdChange>
                        </period>
                        <period year="2085">
                            <agProdChange>-0.009592</agProdChange>
                        </period>
                        <period year="2090">
                            <agProdChange>-0.003637</agProdChange>
                        </period>
                        <period year="2095">
                            <agProdChange>0.00051</agProdChange>
                        </period>
                        <period year="2100">
                            <agProdChange>-0.01388</agProdChange>
                        </period>
                    </AgProductionTechnology>
                    <AgProductionTechnology name="Corn_TexasCst_RFD_hi">
                        <period year="2015">
                            <agProdChange>0.003687</agProdChange>
                        </period>
                        <period year="2020">
                            <agProdChange>0.004637</agProdChange>
                        </period>
                        <period year="2025">
                            <agProdChange>-0.000182</agProdChange>
                        </period>
                        <period year="2030">
                            <agProdChange>-0.017649</agProdChange>
                        </period>
                        <period year="2035">
                            <agProdChange>-0.011304</agProdChange>
                        </period>
                        <period year="2040">
                            <agProdChange>-0.01176</agProdChange>
                        </period>
                        <period year="2045">
                            <agProdChange>-0.006427</agProdChange>
                        </period>
                        <period year="2050">
                            <agProdChange>-0.006023</agProdChange>
                        </period>
                        <period year="2055">
                            <agProdChange>-0.007506</agProdChange>
                        </period>
                        <period year="2060">
                            <agProdChange>-0.004445</agProdChange>
                        </period>
                        <period year="2065">
                            <agProdChange>-0.003461</agProdChange>
                        </period>
                        <period year="2070">
                            <agProdChange>-0.003435</agProdChange>
                        </period>
                        <period year="2075">
                            <agProdChange>0.003712</agProdChange>
                        </period>
                        <period year="2080">
                            <agProdChange>-0.002125</agProdChange>
                        </period>
                        <period year="2085">
                            <agProdChange>-0.014258</agProdChange>
                        </period>
                        <period year="2090">
                            <agProdChange>-0.005495</agProdChange>
                        </period>
                        <period year="2095">
                            <agProdChange>0.002391</agProdChange>
                        </period>
                        <period year="2100">
                            <agProdChange>-0.032714</agProdChange>
                        </period>
                    </AgProductionTechnology>
                    <AgProductionTechnology name="Corn_TexasCst_RFD_lo">
                        <period year="2015">
                            <agProdChange>0.003687</agProdChange>
                        </period>
                        <period year="2020">
                            <agProdChange>0.004637</agProdChange>
                        </period>
                        <period year="2025">
                            <agProdChange>-0.000182</agProdChange>
                        </period>
                        <period year="2030">
                            <agProdChange>-0.017649</agProdChange>
                        </period>
                        <period year="2035">
                            <agProdChange>-0.011304</agProdChange>
                        </period>
                        <period year="2040">
                            <agProdChange>-0.01176</agProdChange>
                        </period>
                        <period year="2045">
                            <agProdChange>-0.006427</agProdChange>
                        </period>
                        <period year="2050">
                            <agProdChange>-0.006023</agProdChange>
                        </period>
                        <period year="2055">
                            <agProdChange>-0.007506</agProdChange>
                        </period>
                        <period year="2060">
                            <agProdChange>-0.004445</agProdChange>
                        </period>
                        <period year="2065">
                            <agProdChange>-0.003461</agProdChange>
                        </period>
                        <period year="2070">
                            <agProdChange>-0.003435</agProdChange>
                        </period>
                        <period year="2075">
                            <agProdChange>0.003712</agProdChange>
                        </period>
                        <period year="2080">
                            <agProdChange>-0.002125</agProdChange>
                        </period>
                        <period year="2085">
                            <agProdChange>-0.014258</agProdChange>
                        </period>
                        <period year="2090">
                            <agProdChange>-0.005495</agProdChange>
                        </period>
                        <period year="2095">
                            <agProdChange>0.002391</agProdChange>
                        </period>
                        <period year="2100">
                            <agProdChange>-0.032714</agProdChange>
                        </period>
                    </AgProductionTechnology>
                </AgSupplySubsector>
                <AgSupplySubsector name="Corn_UsaCstSE">
                    <AgProductionTechnology name="Corn_UsaCstSE_IRR_hi">
                        <period year="2015">
                            <agProdChange>0.000622</agProdChange>
                        </period>
                        <period year="2020">
                            <agProdChange>0.003786</agProdChange>
                        </period>
                        <period year="2025">
                            <agProdChange>0.004531</agProdChange>
                        </period>
                        <period year="2030">
                            <agProdChange>-0.004739</agProdChange>
                        </period>
                        <period year="2035">
                            <agProdChange>-0.010693</agProdChange>
                        </period>
                        <period year="2040">
                            <agProdChange>-0.011601</agProdChange>
                        </period>
                        <period year="2045">
                            <agProdChange>-0.009229</agProdChange>
                        </period>
                        <period year="2050">
                            <agProdChange>-0.014607</agProdChange>
                        </period>
                        <period year="2055">
                            <agProdChange>-0.021114</agProdChange>
                        </period>
                        <period year="2060">
                            <agProdChange>-0.01137</agProdChange>
                        </period>
                        <period year="2065">
                            <agProdChange>-0.0029</agProdChange>
                        </period>
                        <period year="2070">
                            <agProdChange>-0.005546</agProdChange>
                        </period>
                        <period year="2075">
                            <agProdChange>-0.014645</agProdChange>
                        </period>
                        <period year="2080">
                            <agProdChange>-0.009807</agProdChange>
                        </period>
                        <period year="2085">
                            <agProdChange>-0.004733</agProdChange>
                        </period>
                        <period year="2090">
                            <agProdChange>-0.010151</agProdChange>
                        </period>
                        <period year="2095">
                            <agProdChange>-0.001342</agProdChange>
                        </period>
                        <period year="2100">
                            <agProdChange>-0.009966</agProdChange>
                        </period>
                    </AgProductionTechnology>
                    <AgProductionTechnology name="Corn_UsaCstSE_IRR_lo">
                        <period year="2015">
                            <agProdChange>0.000622</agProdChange>
                        </period>
                        <period year="2020">
                            <agProdChange>0.003786</agProdChange>
                        </period>
                        <period year="2025">
                            <agProdChange>0.004531</agProdChange>
                        </period>
                        <period year="2030">
                            <agProdChange>-0.004739</agProdChange>
                        </period>
                        <period year="2035">
                            <agProdChange>-0.010693</agProdChange>
                        </period>
                        <period year="2040">
                            <agProdChange>-0.011601</agProdChange>
                        </period>
                        <period year="2045">
                            <agProdChange>-0.009229</agProdChange>
                        </period>
                        <period year="2050">
                            <agProdChange>-0.014607</agProdChange>
                        </period>
                        <period year="2055">
                            <agProdChange>-0.021114</agProdChange>
                        </period>
                        <period year="2060">
                            <agProdChange>-0.01137</agProdChange>
                        </period>
                        <period year="2065">
                            <agProdChange>-0.0029</agProdChange>
                        </period>
                        <period year="2070">
                            <agProdChange>-0.005546</agProdChange>
                        </period>
                        <period year="2075">
                            <agProdChange>-0.014645</agProdChange>
                        </period>
                        <period year="2080">
                            <agProdChange>-0.009807</agProdChange>
                        </period>
                        <period year="2085">
                            <agProdChange>-0.004733</agProdChange>
                        </period>
                        <period year="2090">
                            <agProdChange>-0.010151</agProdChange>
                        </period>
                        <period year="2095">
                            <agProdChange>-0.001342</agProdChange>
                        </period>
                        <period year="2100">
                            <agProdChange>-0.009966</agProdChange>
                        </period>
                    </AgProductionTechnology>
                    <AgProductionTechnology name="Corn_UsaCstSE_RFD_hi">
                        <period year="2015">
                            <agProdChange>-0.001731</agProdChange>
                        </period>
                        <period year="2020">
                            <agProdChange>0.008349</agProdChange>
                        </period>
                        <period year="2025">
                            <agProdChange>0.006544</agProdChange>
                        </period>
                        <period year="2030">
                            <agProdChange>-0.004483</agProdChange>
                        </period>
                        <period year="2035">
                            <agProdChange>-0.015009</agProdChange>
                        </period>
                        <period year="2040">
                            <agProdChange>-0.009467</agProdChange>
                        </period>
                        <period year="2045">
                            <agProdChange>-0.002506</agProdChange>
                        </period>
                        <period year="2050">
                            <agProdChange>-0.015214</agProdChange>
                        </period>
                        <period year="2055">
                            <agProdChange>-0.025758</agProdChange>
                        </period>
                        <period year="2060">
                            <agProdChange>-0.009749</agProdChange>
                        </period>
                        <period year="2065">
                            <agProdChange>0.000148</agProdChange>
                        </period>
                        <period year="2070">
                            <agProdChange>-0.002256</agProdChange>
                        </period>
                        <period year="2075">
                            <agProdChange>-0.022708</agProdChange>
                        </period>
                        <period year="2080">
                            <agProdChange>-0.011017</agProdChange>
                        </period>
                        <period year="2085">
                            <agProdChange>-0.004465</agProdChange>
                        </period>
                        <period year="2090">
                            <agProdChange>-0.009735</agProdChange>
                        </period>
                        <period year="2095">
                            <agProdChange>-0.002455</agProdChange>
                        </period>
                        <period year="2100">
                            <agProdChange>-0.010276</agProdChange>
                        </period>
                    </AgProductionTechnology>
                    <AgProductionTechnology name="Corn_UsaCstSE_RFD_lo">
                        <period year="2015">
                            <agProdChange>-0.001731</agProdChange>
                        </period>
                        <period year="2020">
                            <agProdChange>0.008349</agProdChange>
                        </period>
                        <period year="2025">
                            <agProdChange>0.006544</agProdChange>
                        </period>
                        <period year="2030">
                            <agProdChange>-0.004483</agProdChange>
                        </period>
                        <period year="2035">
                            <agProdChange>-0.015009</agProdChange>
                        </period>
                        <period year="2040">
                            <agProdChange>-0.009467</agProdChange>
                        </period>
                        <period year="2045">
                            <agProdChange>-0.002506</agProdChange>
                        </period>
                        <period year="2050">
                            <agProdChange>-0.015214</agProdChange>
                        </period>
                        <period year="2055">
                            <agProdChange>-0.025758</agProdChange>
                        </period>
                        <period year="2060">
                            <agProdChange>-0.009749</agProdChange>
                        </period>
                        <period year="2065">
                            <agProdChange>0.000148</agProdChange>
                        </period>
                        <period year="2070">
                            <agProdChange>-0.002256</agProdChange>
                        </period>
                        <period year="2075">
                            <agProdChange>-0.022708</agProdChange>
                        </period>
                        <period year="2080">
                            <agProdChange>-0.011017</agProdChange>
                        </period>
                        <period year="2085">
                            <agProdChange>-0.004465</agProdChange>
                        </period>
                        <period year="2090">
                            <agProdChange>-0.009735</agProdChange>
                        </period>
                        <period year="2095">
                            <agProdChange>-0.002455</agProdChange>
                        </period>
                        <period year="2100">
                            <agProdChange>-0.010276</agProdChange>
                        </period>
                    </AgProductionTechnology>
                </AgSupplySubsector>
                <AgSupplySubsector name="Corn_GreatLakes">
                    <AgProductionTechnology name="Corn_GreatLakes_IRR_hi">
                        <period year="2015">
                            <agProdChange>0.001187</agProdChange>
                        </period>
                        <period year="2020">
                            <agProdChange>0.001452</agProdChange>
                        </period>
                        <period year="2025">
                            <agProdChange>0.000287</agProdChange>
                        </period>
                        <period year="2030">
                            <agProdChange>-0.005402</agProdChange>
                        </period>
                        <period year="2035">
                            <agProdChange>-0.007729</agProdChange>
                        </period>
                        <period year="2040">
                            <agProdChange>-0.005202</agProdChange>
                        </period>
                        <period year="2045">
                            <agProdChange>-0.00064</agProdChange>
                        </period>
                        <period year="2050">
                            <agProdChange>-0.018314</agProdChange>
                        </period>
                        <period year="2055">
                            <agProdChange>-0.013647</agProdChange>
                        </period>
                        <period year="2060">
                            <agProdChange>-0.004588</agProdChange>
                        </period>
                        <period year="2065">
                            <agProdChange>-0.015653</agProdChange>
                        </period>
                        <period year="2070">
                            <agProdChange>-0.001642</agProdChange>
                        </period>
                        <period year="2075">
                            <agProdChange>-0.010448</agProdChange>
                        </period>
                        <period year="2080">
                            <agProdChange>-0.0213</agProdChange>
                        </period>
                        <period year="2085">
                            <agProdChange>-0.002108</agProdChange>
                        </period>
                        <period year="2090">
                            <agProdChange>-0.000588</agProdChange>
                        </period>
                        <period year="2095">
                            <agProdChange>-0.007314</agProdChange>
                        </period>
                        <period year="2100">
                            <agProdChange>0.001651</agProdChange>
                        </period>
                    </AgProductionTechnology>
                    <AgProductionTechnology name="Corn_GreatLakes_IRR_lo">
                        <period year="2015">
                            <agProdChange>0.001187</agProdChange>
                        </period>
                        <period year="2020">
                            <agProdChange>0.001452</agProdChange>
                        </period>
                        <period year="2025">
                            <agProdChange>0.000287</agProdChange>
                        </period>
                        <period year="2030">
                            <agProdChange>-0.005402</agProdChange>
                        </period>
                        <period year="2035">
                            <agProdChange>-0.007729</agProdChange>
                        </period>
                        <period year="2040">
                            <agProdChange>-0.005202</agProdChange>
                        </period>
                        <period year="2045">
                            <agProdChange>-0.00064</agProdChange>
                        </period>
                        <period year="2050">
                            <agProdChange>-0.018314</agProdChange>
                        </period>
                        <period year="2055">
                            <agProdChange>-0.013647</agProdChange>
                        </period>
                        <period year="2060">
                            <agProdChange>-0.004588</agProdChange>
                        </period>
                        <period year="2065">
                            <agProdChange>-0.015653</agProdChange>
                        </period>
                        <period year="2070">
                            <agProdChange>-0.001642</agProdChange>
                        </period>
                        <period year="2075">
                            <agProdChange>-0.010448</agProdChange>
                        </period>
                        <period year="2080">
                            <agProdChange>-0.0213</agProdChange>
                        </period>
                        <period year="2085">
                            <agProdChange>-0.002108</agProdChange>
                        </period>
                        <period year="2090">
                            <agProdChange>-0.000588</agProdChange>
                        </period>
                        <period year="2095">
                            <agProdChange>-0.007314</agProdChange>
                        </period>
                        <period year="2100">
                            <agProdChange>0.001651</agProdChange>
                        </period>
                    </AgProductionTechnology>
                    <AgProductionTechnology name="Corn_GreatLakes_RFD_hi">
                        <period year="2015">
                            <agProdChange>0.006798</agProdChange>
                        </period>
                        <period year="2020">
                            <agProdChange>0.000875</agProdChange>
                        </period>
                        <period year="2025">
                            <agProdChange>0.003641</agProdChange>
                        </period>
                        <period year="2030">
                            <agProdChange>-0.007173</agProdChange>
                        </period>
                        <period year="2035">
                            <agProdChange>-0.007973</agProdChange>
                        </period>
                        <period year="2040">
                            <agProdChange>-0.003364</agProdChange>
                        </period>
                        <period year="2045">
                            <agProdChange>0.000178</agProdChange>
                        </period>
                        <period year="2050">
                            <agProdChange>-0.022259</agProdChange>
                        </period>
                        <period year="2055">
                            <agProdChange>-0.014298</agProdChange>
                        </period>
                        <period year="2060">
                            <agProdChange>0.001232</agProdChange>
                        </period>
                        <period year="2065">
                            <agProdChange>-0.0137</agProdChange>
                        </period>
                        <period year="2070">
                            <agProdChange>-0.003078</agProdChange>
                        </period>
                        <period year="2075">
                            <agProdChange>-0.008422</agProdChange>
                        </period>
                        <period year="2080">
                            <agProdChange>-0.016784</agProdChange>
                        </period>
                        <period year="2085">
                            <agProdChange>0.002222</agProdChange>
                        </period>
                        <period year="2090">
                            <agProdChange>-0.000303</agProdChange>
                        </period>
                        <period year="2095">
                            <agProdChange>-0.006472</agProdChange>
                        </period>
                        <period year="2100">
                            <agProdChange>0.004498</agProdChange>
                        </period>
                    </AgProductionTechnology>
                    <AgProductionTechnology name="Corn_GreatLakes_RFD_lo">
                        <period year="2015">
                            <agProdChange>0.006798</agProdChange>
                        </period>
                        <period year="2020">
                            <agProdChange>0.000875</agProdChange>
                        </period>
                        <period year="2025">
                            <agProdChange>0.003641</agProdChange>
                        </period>
                        <period year="2030">
                            <agProdChange>-0.007173</agProdChange>
                        </period>
                        <period year="2035">
                            <agProdChange>-0.007973</agProdChange>
                        </period>
                        <period year="2040">
                            <agProdChange>-0.003364</agProdChange>
                        </period>
                        <period year="2045">
                            <agProdChange>0.000178</agProdChange>
                        </period>
                        <period year="2050">
                            <agProdChange>-0.022259</agProdChange>
                        </period>
                        <period year="2055">
                            <agProdChange>-0.014298</agProdChange>
                        </period>
                        <period year="2060">
                            <agProdChange>0.001232</agProdChange>
                        </period>
                        <period year="2065">
                            <agProdChange>-0.0137</agProdChange>
                        </period>
                        <period year="2070">
                            <agProdChange>-0.003078</agProdChange>
                        </period>
                        <period year="2075">
                            <agProdChange>-0.008422</agProdChange>
                        </period>
                        <period year="2080">
                            <agProdChange>-0.016784</agProdChange>
                        </period>
                        <period year="2085">
                            <agProdChange>0.002222</agProdChange>
                        </period>
                        <period year="2090">
                            <agProdChange>-0.000303</agProdChange>
                        </period>
                        <period year="2095">
                            <agProdChange>-0.006472</agProdChange>
                        </period>
                        <period year="2100">
                            <agProdChange>0.004498</agProdChange>
                        </period>
                    </AgProductionTechnology>
                </AgSupplySubsector>
                <AgSupplySubsector name="Corn_OhioR">
                    <AgProductionTechnology name="Corn_OhioR_IRR_hi">
                        <period year="2015">
                            <agProdChange>0.003239</agProdChange>
                        </period>
                        <period year="2020">
                            <agProdChange>-0.002087</agProdChange>
                        </period>
                        <period year="2025">
                            <agProdChange>-0.002546</agProdChange>
                        </period>
                        <period year="2030">
                            <agProdChange>-0.0108</agProdChange>
                        </period>
                        <period year="2035">
                            <agProdChange>-0.0182</agProdChange>
                        </period>
                        <period year="2040">
                            <agProdChange>-0.016632</agProdChange>
                        </period>
                        <period year="2045">
                            <agProdChange>-0.004551</agProdChange>
                        </period>
                        <period year="2050">
                            <agProdChange>-0.023361</agProdChange>
                        </period>
                        <period year="2055">
                            <agProdChange>-0.021081</agProdChange>
                        </period>
[truncated: 46,434,063 more chars]
