# Supplementary material for: The domestic and international implications of future climate for U.S. agriculture in GCAM
Source: PLoS One. 2020 Aug 28;15(8):e0237918. doi: 10.1371/journal.pone.0237918 (PMC7455037; doi:10.1371/journal.pone.0237918)
Supplement: S2 Data — (ZIP) [file pone.0237918.s010.zip › scenariofiles/ag_yield_xml/ag_prodchange_rcp8p5_miroc_lpjml_full.xml]

<?xml version="1.0" encoding="UTF-8"?>
<scenario>
    <world>
        <region name="USA">
            <AgSupplySector name="Root_Tuber">
                <AgSupplySubsector name="Root_Tuber_NelsonR">
                    <AgProductionTechnology name="Root_Tuber_NelsonR_IRR_hi">
                        <period year="2015">
                            <agProdChange>0.003067</agProdChange>
                        </period>
                        <period year="2020">
                            <agProdChange>0.003813</agProdChange>
                        </period>
                        <period year="2025">
                            <agProdChange>0.003219</agProdChange>
                        </period>
                        <period year="2030">
                            <agProdChange>0.004405</agProdChange>
                        </period>
                        <period year="2035">
                            <agProdChange>0.002449</agProdChange>
                        </period>
                        <period year="2040">
                            <agProdChange>0.003215</agProdChange>
                        </period>
                        <period year="2045">
                            <agProdChange>0.00372</agProdChange>
                        </period>
                        <period year="2050">
                            <agProdChange>0.002297</agProdChange>
                        </period>
                        <period year="2055">
                            <agProdChange>0.001238</agProdChange>
                        </period>
                        <period year="2060">
                            <agProdChange>0.00101</agProdChange>
                        </period>
                        <period year="2065">
                            <agProdChange>0.002675</agProdChange>
                        </period>
                        <period year="2070">
                            <agProdChange>0.001304</agProdChange>
                        </period>
                        <period year="2075">
                            <agProdChange>-0.000105</agProdChange>
                        </period>
                        <period year="2080">
                            <agProdChange>0.001095</agProdChange>
                        </period>
                        <period year="2085">
                            <agProdChange>0.000183</agProdChange>
                        </period>
                        <period year="2090">
                            <agProdChange>0.001166</agProdChange>
                        </period>
                        <period year="2095">
                            <agProdChange>0.000664</agProdChange>
                        </period>
                        <period year="2100">
                            <agProdChange>-0.000833</agProdChange>
                        </period>
                    </AgProductionTechnology>
                    <AgProductionTechnology name="Root_Tuber_NelsonR_IRR_lo">
                        <period year="2015">
                            <agProdChange>0.003067</agProdChange>
                        </period>
                        <period year="2020">
                            <agProdChange>0.003813</agProdChange>
                        </period>
                        <period year="2025">
                            <agProdChange>0.003219</agProdChange>
                        </period>
                        <period year="2030">
                            <agProdChange>0.004405</agProdChange>
                        </period>
                        <period year="2035">
                            <agProdChange>0.002449</agProdChange>
                        </period>
                        <period year="2040">
                            <agProdChange>0.003215</agProdChange>
                        </period>
                        <period year="2045">
                            <agProdChange>0.00372</agProdChange>
                        </period>
                        <period year="2050">
                            <agProdChange>0.002297</agProdChange>
                        </period>
                        <period year="2055">
                            <agProdChange>0.001238</agProdChange>
                        </period>
                        <period year="2060">
                            <agProdChange>0.00101</agProdChange>
                        </period>
                        <period year="2065">
                            <agProdChange>0.002675</agProdChange>
                        </period>
                        <period year="2070">
                            <agProdChange>0.001304</agProdChange>
                        </period>
                        <period year="2075">
                            <agProdChange>-0.000105</agProdChange>
                        </period>
                        <period year="2080">
                            <agProdChange>0.001095</agProdChange>
                        </period>
                        <period year="2085">
                            <agProdChange>0.000183</agProdChange>
                        </period>
                        <period year="2090">
                            <agProdChange>0.001166</agProdChange>
                        </period>
                        <period year="2095">
                            <agProdChange>0.000664</agProdChange>
                        </period>
                        <period year="2100">
                            <agProdChange>-0.000833</agProdChange>
                        </period>
                    </AgProductionTechnology>
                    <AgProductionTechnology name="Root_Tuber_NelsonR_RFD_hi">
                        <period year="2015">
                            <agProdChange>0.007302</agProdChange>
                        </period>
                        <period year="2020">
                            <agProdChange>0.008123</agProdChange>
                        </period>
                        <period year="2025">
                            <agProdChange>0.010741</agProdChange>
                        </period>
                        <period year="2030">
                            <agProdChange>0.012691</agProdChange>
                        </period>
                        <period year="2035">
                            <agProdChange>0.002499</agProdChange>
                        </period>
                        <period year="2040">
                            <agProdChange>0.0019</agProdChange>
                        </period>
                        <period year="2045">
                            <agProdChange>0.0019</agProdChange>
                        </period>
                        <period year="2050">
                            <agProdChange>0.0018</agProdChange>
                        </period>
                        <period year="2055">
                            <agProdChange>0.002</agProdChange>
                        </period>
                        <period year="2060">
                            <agProdChange>0.002</agProdChange>
                        </period>
                        <period year="2065">
                            <agProdChange>0.002</agProdChange>
                        </period>
                        <period year="2070">
                            <agProdChange>0.0018</agProdChange>
                        </period>
                        <period year="2075">
                            <agProdChange>0.0017</agProdChange>
                        </period>
                        <period year="2080">
                            <agProdChange>0.0015</agProdChange>
                        </period>
                        <period year="2085">
                            <agProdChange>0.0013</agProdChange>
                        </period>
                        <period year="2090">
                            <agProdChange>0.0012</agProdChange>
                        </period>
                        <period year="2095">
                            <agProdChange>0.001</agProdChange>
                        </period>
                        <period year="2100">
                            <agProdChange>0.001</agProdChange>
                        </period>
                    </AgProductionTechnology>
                    <AgProductionTechnology name="Root_Tuber_NelsonR_RFD_lo">
                        <period year="2015">
                            <agProdChange>0.007302</agProdChange>
                        </period>
                        <period year="2020">
                            <agProdChange>0.008123</agProdChange>
                        </period>
                        <period year="2025">
                            <agProdChange>0.010741</agProdChange>
                        </period>
                        <period year="2030">
                            <agProdChange>0.012691</agProdChange>
                        </period>
                        <period year="2035">
                            <agProdChange>0.002499</agProdChange>
                        </period>
                        <period year="2040">
                            <agProdChange>0.0019</agProdChange>
                        </period>
                        <period year="2045">
                            <agProdChange>0.0019</agProdChange>
                        </period>
                        <period year="2050">
                            <agProdChange>0.0018</agProdChange>
                        </period>
                        <period year="2055">
                            <agProdChange>0.002</agProdChange>
                        </period>
                        <period year="2060">
                            <agProdChange>0.002</agProdChange>
                        </period>
                        <period year="2065">
                            <agProdChange>0.002</agProdChange>
                        </period>
                        <period year="2070">
                            <agProdChange>0.0018</agProdChange>
                        </period>
                        <period year="2075">
                            <agProdChange>0.0017</agProdChange>
                        </period>
                        <period year="2080">
                            <agProdChange>0.0015</agProdChange>
                        </period>
                        <period year="2085">
                            <agProdChange>0.0013</agProdChange>
                        </period>
                        <period year="2090">
                            <agProdChange>0.0012</agProdChange>
                        </period>
                        <period year="2095">
                            <agProdChange>0.001</agProdChange>
                        </period>
                        <period year="2100">
                            <agProdChange>0.001</agProdChange>
                        </period>
                    </AgProductionTechnology>
                </AgSupplySubsector>
                <AgSupplySubsector name="Root_Tuber_FraserR">
                    <AgProductionTechnology name="Root_Tuber_FraserR_IRR_hi">
                        <period year="2015">
                            <agProdChange>0.002137</agProdChange>
                        </period>
                        <period year="2020">
                            <agProdChange>0.00218</agProdChange>
                        </period>
                        <period year="2025">
                            <agProdChange>0.002621</agProdChange>
                        </period>
                        <period year="2030">
                            <agProdChange>0.000304</agProdChange>
                        </period>
                        <period year="2035">
                            <agProdChange>0.003097</agProdChange>
                        </period>
                        <period year="2040">
                            <agProdChange>0.003425</agProdChange>
                        </period>
                        <period year="2045">
                            <agProdChange>0.004147</agProdChange>
                        </period>
                        <period year="2050">
                            <agProdChange>0.003321</agProdChange>
                        </period>
                        <period year="2055">
                            <agProdChange>0.002505</agProdChange>
                        </period>
                        <period year="2060">
                            <agProdChange>0.001198</agProdChange>
                        </period>
                        <period year="2065">
                            <agProdChange>0.001521</agProdChange>
                        </period>
                        <period year="2070">
                            <agProdChange>0.000708</agProdChange>
                        </period>
                        <period year="2075">
                            <agProdChange>0.000712</agProdChange>
                        </period>
                        <period year="2080">
                            <agProdChange>-0.001176</agProdChange>
                        </period>
                        <period year="2085">
                            <agProdChange>-7.8e-05</agProdChange>
                        </period>
                        <period year="2090">
                            <agProdChange>0.000583</agProdChange>
                        </period>
                        <period year="2095">
                            <agProdChange>-0.000589</agProdChange>
                        </period>
                        <period year="2100">
                            <agProdChange>-0.000662</agProdChange>
                        </period>
                    </AgProductionTechnology>
                    <AgProductionTechnology name="Root_Tuber_FraserR_IRR_lo">
                        <period year="2015">
                            <agProdChange>0.002137</agProdChange>
                        </period>
                        <period year="2020">
                            <agProdChange>0.00218</agProdChange>
                        </period>
                        <period year="2025">
                            <agProdChange>0.002621</agProdChange>
                        </period>
                        <period year="2030">
                            <agProdChange>0.000304</agProdChange>
                        </period>
                        <period year="2035">
                            <agProdChange>0.003097</agProdChange>
                        </period>
                        <period year="2040">
                            <agProdChange>0.003425</agProdChange>
                        </period>
                        <period year="2045">
                            <agProdChange>0.004147</agProdChange>
                        </period>
                        <period year="2050">
                            <agProdChange>0.003321</agProdChange>
                        </period>
                        <period year="2055">
                            <agProdChange>0.002505</agProdChange>
                        </period>
                        <period year="2060">
                            <agProdChange>0.001198</agProdChange>
                        </period>
                        <period year="2065">
                            <agProdChange>0.001521</agProdChange>
                        </period>
                        <period year="2070">
                            <agProdChange>0.000708</agProdChange>
                        </period>
                        <period year="2075">
                            <agProdChange>0.000712</agProdChange>
                        </period>
                        <period year="2080">
                            <agProdChange>-0.001176</agProdChange>
                        </period>
                        <period year="2085">
                            <agProdChange>-7.8e-05</agProdChange>
                        </period>
                        <period year="2090">
                            <agProdChange>0.000583</agProdChange>
                        </period>
                        <period year="2095">
                            <agProdChange>-0.000589</agProdChange>
                        </period>
                        <period year="2100">
                            <agProdChange>-0.000662</agProdChange>
                        </period>
                    </AgProductionTechnology>
                    <AgProductionTechnology name="Root_Tuber_FraserR_RFD_hi">
                        <period year="2015">
                            <agProdChange>-0.001385</agProdChange>
                        </period>
                        <period year="2020">
                            <agProdChange>0.00248</agProdChange>
                        </period>
                        <period year="2025">
                            <agProdChange>0.002901</agProdChange>
                        </period>
                        <period year="2030">
                            <agProdChange>0.001954</agProdChange>
                        </period>
                        <period year="2035">
                            <agProdChange>0.000293</agProdChange>
                        </period>
                        <period year="2040">
                            <agProdChange>0.000368</agProdChange>
                        </period>
                        <period year="2045">
                            <agProdChange>0.000503</agProdChange>
                        </period>
                        <period year="2050">
                            <agProdChange>-0.000168</agProdChange>
                        </period>
                        <period year="2055">
                            <agProdChange>-0.0027</agProdChange>
                        </period>
                        <period year="2060">
                            <agProdChange>-0.002025</agProdChange>
                        </period>
                        <period year="2065">
                            <agProdChange>-0.001515</agProdChange>
                        </period>
                        <period year="2070">
                            <agProdChange>-0.0031</agProdChange>
                        </period>
                        <period year="2075">
                            <agProdChange>-0.002177</agProdChange>
                        </period>
                        <period year="2080">
                            <agProdChange>-0.00334</agProdChange>
                        </period>
                        <period year="2085">
                            <agProdChange>-0.002649</agProdChange>
                        </period>
                        <period year="2090">
                            <agProdChange>-0.000852</agProdChange>
                        </period>
                        <period year="2095">
                            <agProdChange>-0.001233</agProdChange>
                        </period>
                        <period year="2100">
                            <agProdChange>-0.001419</agProdChange>
                        </period>
                    </AgProductionTechnology>
                    <AgProductionTechnology name="Root_Tuber_FraserR_RFD_lo">
                        <period year="2015">
                            <agProdChange>-0.001385</agProdChange>
                        </period>
                        <period year="2020">
                            <agProdChange>0.00248</agProdChange>
                        </period>
                        <period year="2025">
                            <agProdChange>0.002901</agProdChange>
                        </period>
                        <period year="2030">
                            <agProdChange>0.001954</agProdChange>
                        </period>
                        <period year="2035">
                            <agProdChange>0.000293</agProdChange>
                        </period>
                        <period year="2040">
                            <agProdChange>0.000368</agProdChange>
                        </period>
                        <period year="2045">
                            <agProdChange>0.000503</agProdChange>
                        </period>
                        <period year="2050">
                            <agProdChange>-0.000168</agProdChange>
                        </period>
                        <period year="2055">
                            <agProdChange>-0.0027</agProdChange>
                        </period>
                        <period year="2060">
                            <agProdChange>-0.002025</agProdChange>
                        </period>
                        <period year="2065">
                            <agProdChange>-0.001515</agProdChange>
                        </period>
                        <period year="2070">
                            <agProdChange>-0.0031</agProdChange>
                        </period>
                        <period year="2075">
                            <agProdChange>-0.002177</agProdChange>
                        </period>
                        <period year="2080">
                            <agProdChange>-0.00334</agProdChange>
                        </period>
                        <period year="2085">
                            <agProdChange>-0.002649</agProdChange>
                        </period>
                        <period year="2090">
                            <agProdChange>-0.000852</agProdChange>
                        </period>
                        <period year="2095">
                            <agProdChange>-0.001233</agProdChange>
                        </period>
                        <period year="2100">
                            <agProdChange>-0.001419</agProdChange>
                        </period>
                    </AgProductionTechnology>
                </AgSupplySubsector>
                <AgSupplySubsector name="Root_Tuber_MexCstNW">
                    <AgProductionTechnology name="Root_Tuber_MexCstNW_IRR_hi">
                        <period year="2015">
                            <agProdChange>0.00034</agProdChange>
                        </period>
                        <period year="2020">
                            <agProdChange>0.002783</agProdChange>
                        </period>
                        <period year="2025">
                            <agProdChange>0.002787</agProdChange>
                        </period>
                        <period year="2030">
                            <agProdChange>0.001714</agProdChange>
                        </period>
                        <period year="2035">
                            <agProdChange>0.001145</agProdChange>
                        </period>
                        <period year="2040">
                            <agProdChange>0.002258</agProdChange>
                        </period>
                        <period year="2045">
                            <agProdChange>0.002606</agProdChange>
                        </period>
                        <period year="2050">
                            <agProdChange>0.00316</agProdChange>
                        </period>
                        <period year="2055">
                            <agProdChange>0.001716</agProdChange>
                        </period>
                        <period year="2060">
                            <agProdChange>0.00203</agProdChange>
                        </period>
                        <period year="2065">
                            <agProdChange>0.002435</agProdChange>
                        </period>
                        <period year="2070">
                            <agProdChange>0.001758</agProdChange>
                        </period>
                        <period year="2075">
                            <agProdChange>0.000968</agProdChange>
                        </period>
                        <period year="2080">
                            <agProdChange>-0.000751</agProdChange>
                        </period>
                        <period year="2085">
                            <agProdChange>0.000277</agProdChange>
                        </period>
                        <period year="2090">
                            <agProdChange>0.000884</agProdChange>
                        </period>
                        <period year="2095">
                            <agProdChange>0.000429</agProdChange>
                        </period>
                        <period year="2100">
                            <agProdChange>-0.000772</agProdChange>
                        </period>
                    </AgProductionTechnology>
                    <AgProductionTechnology name="Root_Tuber_MexCstNW_IRR_lo">
                        <period year="2015">
                            <agProdChange>0.00034</agProdChange>
                        </period>
                        <period year="2020">
                            <agProdChange>0.002783</agProdChange>
                        </period>
                        <period year="2025">
                            <agProdChange>0.002787</agProdChange>
                        </period>
                        <period year="2030">
                            <agProdChange>0.001714</agProdChange>
                        </period>
                        <period year="2035">
                            <agProdChange>0.001145</agProdChange>
                        </period>
                        <period year="2040">
                            <agProdChange>0.002258</agProdChange>
                        </period>
                        <period year="2045">
                            <agProdChange>0.002606</agProdChange>
                        </period>
                        <period year="2050">
                            <agProdChange>0.00316</agProdChange>
                        </period>
                        <period year="2055">
                            <agProdChange>0.001716</agProdChange>
                        </period>
                        <period year="2060">
                            <agProdChange>0.00203</agProdChange>
                        </period>
                        <period year="2065">
                            <agProdChange>0.002435</agProdChange>
                        </period>
                        <period year="2070">
                            <agProdChange>0.001758</agProdChange>
                        </period>
                        <period year="2075">
                            <agProdChange>0.000968</agProdChange>
                        </period>
                        <period year="2080">
                            <agProdChange>-0.000751</agProdChange>
                        </period>
                        <period year="2085">
                            <agProdChange>0.000277</agProdChange>
                        </period>
                        <period year="2090">
                            <agProdChange>0.000884</agProdChange>
                        </period>
                        <period year="2095">
                            <agProdChange>0.000429</agProdChange>
                        </period>
                        <period year="2100">
                            <agProdChange>-0.000772</agProdChange>
                        </period>
                    </AgProductionTechnology>
                    <AgProductionTechnology name="Root_Tuber_MexCstNW_RFD_hi">
                        <period year="2015">
                            <agProdChange>0.001975</agProdChange>
                        </period>
                        <period year="2020">
                            <agProdChange>-0.005525</agProdChange>
                        </period>
                        <period year="2025">
                            <agProdChange>0.00712</agProdChange>
                        </period>
                        <period year="2030">
                            <agProdChange>-0.00395</agProdChange>
                        </period>
                        <period year="2035">
                            <agProdChange>0.000437</agProdChange>
                        </period>
                        <period year="2040">
                            <agProdChange>0.014515</agProdChange>
                        </period>
                        <period year="2045">
                            <agProdChange>0.011697</agProdChange>
                        </period>
                        <period year="2050">
                            <agProdChange>0.015291</agProdChange>
                        </period>
                        <period year="2055">
                            <agProdChange>-0.00788</agProdChange>
                        </period>
                        <period year="2060">
                            <agProdChange>0.002</agProdChange>
                        </period>
                        <period year="2065">
                            <agProdChange>0.002</agProdChange>
                        </period>
                        <period year="2070">
                            <agProdChange>0.0018</agProdChange>
                        </period>
                        <period year="2075">
                            <agProdChange>0.020731</agProdChange>
                        </period>
                        <period year="2080">
                            <agProdChange>-0.005866</agProdChange>
                        </period>
                        <period year="2085">
                            <agProdChange>-0.006415</agProdChange>
                        </period>
                        <period year="2090">
                            <agProdChange>-0.000889</agProdChange>
                        </period>
                        <period year="2095">
                            <agProdChange>0.008463</agProdChange>
                        </period>
                        <period year="2100">
                            <agProdChange>-0.008011</agProdChange>
                        </period>
                    </AgProductionTechnology>
                    <AgProductionTechnology name="Root_Tuber_MexCstNW_RFD_lo">
                        <period year="2015">
                            <agProdChange>0.001975</agProdChange>
                        </period>
                        <period year="2020">
                            <agProdChange>-0.005525</agProdChange>
                        </period>
                        <period year="2025">
                            <agProdChange>0.00712</agProdChange>
                        </period>
                        <period year="2030">
                            <agProdChange>-0.00395</agProdChange>
                        </period>
                        <period year="2035">
                            <agProdChange>0.000437</agProdChange>
                        </period>
                        <period year="2040">
                            <agProdChange>0.014515</agProdChange>
                        </period>
                        <period year="2045">
                            <agProdChange>0.011697</agProdChange>
                        </period>
                        <period year="2050">
                            <agProdChange>0.015291</agProdChange>
                        </period>
                        <period year="2055">
                            <agProdChange>-0.00788</agProdChange>
                        </period>
                        <period year="2060">
                            <agProdChange>0.002</agProdChange>
                        </period>
                        <period year="2065">
                            <agProdChange>0.002</agProdChange>
                        </period>
                        <period year="2070">
                            <agProdChange>0.0018</agProdChange>
                        </period>
                        <period year="2075">
                            <agProdChange>0.020731</agProdChange>
                        </period>
                        <period year="2080">
                            <agProdChange>-0.005866</agProdChange>
                        </period>
                        <period year="2085">
                            <agProdChange>-0.006415</agProdChange>
                        </period>
                        <period year="2090">
                            <agProdChange>-0.000889</agProdChange>
                        </period>
                        <period year="2095">
                            <agProdChange>0.008463</agProdChange>
                        </period>
                        <period year="2100">
                            <agProdChange>-0.008011</agProdChange>
                        </period>
                    </AgProductionTechnology>
                </AgSupplySubsector>
                <AgSupplySubsector name="Root_Tuber_Caribbean">
                    <AgProductionTechnology name="Root_Tuber_Caribbean_IRR_hi">
                        <period year="2015">
                            <agProdChange>0.003652</agProdChange>
                        </period>
                        <period year="2020">
                            <agProdChange>0.001402</agProdChange>
                        </period>
                        <period year="2025">
                            <agProdChange>0.002587</agProdChange>
                        </period>
                        <period year="2030">
                            <agProdChange>0.002685</agProdChange>
                        </period>
                        <period year="2035">
                            <agProdChange>0.002164</agProdChange>
                        </period>
                        <period year="2040">
                            <agProdChange>0.003298</agProdChange>
                        </period>
                        <period year="2045">
                            <agProdChange>0.002815</agProdChange>
                        </period>
                        <period year="2050">
                            <agProdChange>0.003436</agProdChange>
                        </period>
                        <period year="2055">
                            <agProdChange>0.002336</agProdChange>
                        </period>
                        <period year="2060">
                            <agProdChange>0.003067</agProdChange>
                        </period>
                        <period year="2065">
                            <agProdChange>0.0024</agProdChange>
                        </period>
                        <period year="2070">
                            <agProdChange>0.001754</agProdChange>
                        </period>
                        <period year="2075">
                            <agProdChange>0.001712</agProdChange>
                        </period>
                        <period year="2080">
                            <agProdChange>0.000654</agProdChange>
                        </period>
                        <period year="2085">
                            <agProdChange>-0.000569</agProdChange>
                        </period>
                        <period year="2090">
                            <agProdChange>0.001068</agProdChange>
                        </period>
                        <period year="2095">
                            <agProdChange>-0.000221</agProdChange>
                        </period>
                        <period year="2100">
                            <agProdChange>-0.001211</agProdChange>
                        </period>
                    </AgProductionTechnology>
                    <AgProductionTechnology name="Root_Tuber_Caribbean_IRR_lo">
                        <period year="2015">
                            <agProdChange>0.003652</agProdChange>
                        </period>
                        <period year="2020">
                            <agProdChange>0.001402</agProdChange>
                        </period>
                        <period year="2025">
                            <agProdChange>0.002587</agProdChange>
                        </period>
                        <period year="2030">
                            <agProdChange>0.002685</agProdChange>
                        </period>
                        <period year="2035">
                            <agProdChange>0.002164</agProdChange>
                        </period>
                        <period year="2040">
                            <agProdChange>0.003298</agProdChange>
                        </period>
                        <period year="2045">
                            <agProdChange>0.002815</agProdChange>
                        </period>
                        <period year="2050">
                            <agProdChange>0.003436</agProdChange>
                        </period>
                        <period year="2055">
                            <agProdChange>0.002336</agProdChange>
                        </period>
                        <period year="2060">
                            <agProdChange>0.003067</agProdChange>
                        </period>
                        <period year="2065">
                            <agProdChange>0.0024</agProdChange>
                        </period>
                        <period year="2070">
                            <agProdChange>0.001754</agProdChange>
                        </period>
                        <period year="2075">
                            <agProdChange>0.001712</agProdChange>
                        </period>
                        <period year="2080">
                            <agProdChange>0.000654</agProdChange>
                        </period>
                        <period year="2085">
                            <agProdChange>-0.000569</agProdChange>
                        </period>
                        <period year="2090">
                            <agProdChange>0.001068</agProdChange>
                        </period>
                        <period year="2095">
                            <agProdChange>-0.000221</agProdChange>
                        </period>
                        <period year="2100">
                            <agProdChange>-0.001211</agProdChange>
                        </period>
                    </AgProductionTechnology>
                    <AgProductionTechnology name="Root_Tuber_Caribbean_RFD_hi">
                        <period year="2015">
                            <agProdChange>0.001546</agProdChange>
                        </period>
                        <period year="2020">
                            <agProdChange>0.00243</agProdChange>
                        </period>
                        <period year="2025">
                            <agProdChange>0.004072</agProdChange>
                        </period>
                        <period year="2030">
                            <agProdChange>0.002607</agProdChange>
                        </period>
                        <period year="2035">
                            <agProdChange>0.004798</agProdChange>
                        </period>
                        <period year="2040">
                            <agProdChange>0.001753</agProdChange>
                        </period>
                        <period year="2045">
                            <agProdChange>0.002883</agProdChange>
                        </period>
                        <period year="2050">
                            <agProdChange>0.003711</agProdChange>
                        </period>
                        <period year="2055">
                            <agProdChange>0.00202</agProdChange>
                        </period>
                        <period year="2060">
                            <agProdChange>0.002485</agProdChange>
                        </period>
                        <period year="2065">
                            <agProdChange>0.001196</agProdChange>
                        </period>
                        <period year="2070">
                            <agProdChange>0.004225</agProdChange>
                        </period>
                        <period year="2075">
                            <agProdChange>0.00028</agProdChange>
                        </period>
                        <period year="2080">
                            <agProdChange>0.001455</agProdChange>
                        </period>
                        <period year="2085">
                            <agProdChange>-0.000311</agProdChange>
                        </period>
                        <period year="2090">
                            <agProdChange>7.5e-05</agProdChange>
                        </period>
                        <period year="2095">
                            <agProdChange>0.000548</agProdChange>
                        </period>
                        <period year="2100">
                            <agProdChange>-0.001066</agProdChange>
                        </period>
                    </AgProductionTechnology>
                    <AgProductionTechnology name="Root_Tuber_Caribbean_RFD_lo">
                        <period year="2015">
                            <agProdChange>0.001546</agProdChange>
                        </period>
                        <period year="2020">
                            <agProdChange>0.00243</agProdChange>
                        </period>
                        <period year="2025">
                            <agProdChange>0.004072</agProdChange>
                        </period>
                        <period year="2030">
                            <agProdChange>0.002607</agProdChange>
                        </period>
                        <period year="2035">
                            <agProdChange>0.004798</agProdChange>
                        </period>
                        <period year="2040">
                            <agProdChange>0.001753</agProdChange>
                        </period>
                        <period year="2045">
                            <agProdChange>0.002883</agProdChange>
                        </period>
                        <period year="2050">
                            <agProdChange>0.003711</agProdChange>
                        </period>
                        <period year="2055">
                            <agProdChange>0.00202</agProdChange>
                        </period>
                        <period year="2060">
                            <agProdChange>0.002485</agProdChange>
                        </period>
                        <period year="2065">
                            <agProdChange>0.001196</agProdChange>
                        </period>
                        <period year="2070">
                            <agProdChange>0.004225</agProdChange>
                        </period>
                        <period year="2075">
                            <agProdChange>0.00028</agProdChange>
                        </period>
                        <period year="2080">
                            <agProdChange>0.001455</agProdChange>
                        </period>
                        <period year="2085">
                            <agProdChange>-0.000311</agProdChange>
                        </period>
                        <period year="2090">
                            <agProdChange>7.5e-05</agProdChange>
                        </period>
                        <period year="2095">
                            <agProdChange>0.000548</agProdChange>
                        </period>
                        <period year="2100">
                            <agProdChange>-0.001066</agProdChange>
                        </period>
                    </AgProductionTechnology>
                </AgSupplySubsector>
                <AgSupplySubsector name="Root_Tuber_California">
                    <AgProductionTechnology name="Root_Tuber_California_IRR_hi">
                        <period year="2015">
                            <agProdChange>0.000273</agProdChange>
                        </period>
                        <period year="2020">
                            <agProdChange>0.002557</agProdChange>
                        </period>
                        <period year="2025">
                            <agProdChange>0.002602</agProdChange>
                        </period>
                        <period year="2030">
                            <agProdChange>0.002197</agProdChange>
                        </period>
                        <period year="2035">
                            <agProdChange>0.001337</agProdChange>
                        </period>
                        <period year="2040">
                            <agProdChange>0.000634</agProdChange>
                        </period>
                        <period year="2045">
                            <agProdChange>0.00184</agProdChange>
                        </period>
                        <period year="2050">
                            <agProdChange>0.001503</agProdChange>
                        </period>
                        <period year="2055">
                            <agProdChange>0.000313</agProdChange>
                        </period>
                        <period year="2060">
                            <agProdChange>0.001606</agProdChange>
                        </period>
                        <period year="2065">
                            <agProdChange>0.00277</agProdChange>
                        </period>
                        <period year="2070">
                            <agProdChange>0.002198</agProdChange>
                        </period>
                        <period year="2075">
                            <agProdChange>4e-05</agProdChange>
                        </period>
                        <period year="2080">
                            <agProdChange>0.000881</agProdChange>
                        </period>
                        <period year="2085">
                            <agProdChange>-0.000817</agProdChange>
                        </period>
                        <period year="2090">
                            <agProdChange>0.001552</agProdChange>
                        </period>
                        <period year="2095">
                            <agProdChange>-0.000196</agProdChange>
                        </period>
                        <period year="2100">
                            <agProdChange>-0.001513</agProdChange>
                        </period>
                    </AgProductionTechnology>
                    <AgProductionTechnology name="Root_Tuber_California_IRR_lo">
                        <period year="2015">
                            <agProdChange>0.000273</agProdChange>
                        </period>
                        <period year="2020">
                            <agProdChange>0.002557</agProdChange>
                        </period>
                        <period year="2025">
                            <agProdChange>0.002602</agProdChange>
                        </period>
                        <period year="2030">
                            <agProdChange>0.002197</agProdChange>
                        </period>
                        <period year="2035">
                            <agProdChange>0.001337</agProdChange>
                        </period>
                        <period year="2040">
                            <agProdChange>0.000634</agProdChange>
                        </period>
                        <period year="2045">
                            <agProdChange>0.00184</agProdChange>
                        </period>
                        <period year="2050">
                            <agProdChange>0.001503</agProdChange>
                        </period>
                        <period year="2055">
                            <agProdChange>0.000313</agProdChange>
                        </period>
                        <period year="2060">
                            <agProdChange>0.001606</agProdChange>
                        </period>
                        <period year="2065">
                            <agProdChange>0.00277</agProdChange>
                        </period>
                        <period year="2070">
                            <agProdChange>0.002198</agProdChange>
                        </period>
                        <period year="2075">
                            <agProdChange>4e-05</agProdChange>
                        </period>
                        <period year="2080">
                            <agProdChange>0.000881</agProdChange>
                        </period>
                        <period year="2085">
                            <agProdChange>-0.000817</agProdChange>
                        </period>
                        <period year="2090">
                            <agProdChange>0.001552</agProdChange>
                        </period>
                        <period year="2095">
                            <agProdChange>-0.000196</agProdChange>
                        </period>
                        <period year="2100">
                            <agProdChange>-0.001513</agProdChange>
                        </period>
                    </AgProductionTechnology>
                    <AgProductionTechnology name="Root_Tuber_California_RFD_hi">
                        <period year="2015">
                            <agProdChange>0.00246</agProdChange>
                        </period>
                        <period year="2020">
                            <agProdChange>0.003518</agProdChange>
                        </period>
                        <period year="2025">
                            <agProdChange>0.004774</agProdChange>
                        </period>
                        <period year="2030">
                            <agProdChange>0.006724</agProdChange>
                        </period>
                        <period year="2035">
                            <agProdChange>0.002787</agProdChange>
                        </period>
                        <period year="2040">
                            <agProdChange>0.001967</agProdChange>
                        </period>
                        <period year="2045">
                            <agProdChange>0.012344</agProdChange>
                        </period>
                        <period year="2050">
                            <agProdChange>0.00353</agProdChange>
                        </period>
                        <period year="2055">
                            <agProdChange>-0.001519</agProdChange>
                        </period>
                        <period year="2060">
                            <agProdChange>0.012836</agProdChange>
                        </period>
                        <period year="2065">
                            <agProdChange>0.002</agProdChange>
                        </period>
                        <period year="2070">
                            <agProdChange>0.0018</agProdChange>
                        </period>
                        <period year="2075">
                            <agProdChange>0.0017</agProdChange>
                        </period>
                        <period year="2080">
                            <agProdChange>0.0015</agProdChange>
                        </period>
                        <period year="2085">
                            <agProdChange>0.0013</agProdChange>
                        </period>
                        <period year="2090">
                            <agProdChange>0.0012</agProdChange>
                        </period>
                        <period year="2095">
                            <agProdChange>0.001</agProdChange>
                        </period>
                        <period year="2100">
                            <agProdChange>0.001</agProdChange>
                        </period>
                    </AgProductionTechnology>
                    <AgProductionTechnology name="Root_Tuber_California_RFD_lo">
                        <period year="2015">
                            <agProdChange>0.00246</agProdChange>
                        </period>
                        <period year="2020">
                            <agProdChange>0.003518</agProdChange>
                        </period>
                        <period year="2025">
                            <agProdChange>0.004774</agProdChange>
                        </period>
                        <period year="2030">
                            <agProdChange>0.006724</agProdChange>
                        </period>
                        <period year="2035">
                            <agProdChange>0.002787</agProdChange>
                        </period>
                        <period year="2040">
                            <agProdChange>0.001967</agProdChange>
                        </period>
                        <period year="2045">
                            <agProdChange>0.012344</agProdChange>
                        </period>
                        <period year="2050">
                            <agProdChange>0.00353</agProdChange>
                        </period>
                        <period year="2055">
                            <agProdChange>-0.001519</agProdChange>
                        </period>
                        <period year="2060">
                            <agProdChange>0.012836</agProdChange>
                        </period>
                        <period year="2065">
                            <agProdChange>0.002</agProdChange>
                        </period>
                        <period year="2070">
                            <agProdChange>0.0018</agProdChange>
                        </period>
                        <period year="2075">
                            <agProdChange>0.0017</agProdChange>
                        </period>
                        <period year="2080">
                            <agProdChange>0.0015</agProdChange>
                        </period>
                        <period year="2085">
                            <agProdChange>0.0013</agProdChange>
                        </period>
                        <period year="2090">
                            <agProdChange>0.0012</agProdChange>
                        </period>
                        <period year="2095">
                            <agProdChange>0.001</agProdChange>
                        </period>
                        <period year="2100">
                            <agProdChange>0.001</agProdChange>
                        </period>
                    </AgProductionTechnology>
                </AgSupplySubsector>
                <AgSupplySubsector name="Root_Tuber_MissppRN">
                    <AgProductionTechnology name="Root_Tuber_MissppRN_IRR_hi">
                        <period year="2015">
                            <agProdChange>0.000924</agProdChange>
                        </period>
                        <period year="2020">
                            <agProdChange>0.002296</agProdChange>
                        </period>
                        <period year="2025">
                            <agProdChange>0.002685</agProdChange>
                        </period>
                        <period year="2030">
                            <agProdChange>0.001494</agProdChange>
                        </period>
                        <period year="2035">
                            <agProdChange>0.000755</agProdChange>
                        </period>
                        <period year="2040">
                            <agProdChange>0.001829</agProdChange>
                        </period>
                        <period year="2045">
                            <agProdChange>0.001177</agProdChange>
                        </period>
                        <period year="2050">
                            <agProdChange>0.00253</agProdChange>
                        </period>
                        <period year="2055">
                            <agProdChange>0.000395</agProdChange>
                        </period>
                        <period year="2060">
                            <agProdChange>0.001218</agProdChange>
                        </period>
                        <period year="2065">
                            <agProdChange>0.002453</agProdChange>
                        </period>
                        <period year="2070">
                            <agProdChange>0.002258</agProdChange>
                        </period>
                        <period year="2075">
                            <agProdChange>0.00133</agProdChange>
                        </period>
                        <period year="2080">
                            <agProdChange>0.001876</agProdChange>
                        </period>
                        <period year="2085">
                            <agProdChange>0.000542</agProdChange>
                        </period>
                        <period year="2090">
                            <agProdChange>0.00182</agProdChange>
                        </period>
                        <period year="2095">
                            <agProdChange>0.001397</agProdChange>
                        </period>
                        <period year="2100">
                            <agProdChange>-0.001</agProdChange>
                        </period>
                    </AgProductionTechnology>
                    <AgProductionTechnology name="Root_Tuber_MissppRN_IRR_lo">
                        <period year="2015">
                            <agProdChange>0.000924</agProdChange>
                        </period>
                        <period year="2020">
                            <agProdChange>0.002296</agProdChange>
                        </period>
                        <period year="2025">
                            <agProdChange>0.002685</agProdChange>
                        </period>
                        <period year="2030">
                            <agProdChange>0.001494</agProdChange>
                        </period>
                        <period year="2035">
                            <agProdChange>0.000755</agProdChange>
                        </period>
                        <period year="2040">
                            <agProdChange>0.001829</agProdChange>
                        </period>
                        <period year="2045">
                            <agProdChange>0.001177</agProdChange>
                        </period>
                        <period year="2050">
                            <agProdChange>0.00253</agProdChange>
                        </period>
                        <period year="2055">
                            <agProdChange>0.000395</agProdChange>
                        </period>
                        <period year="2060">
                            <agProdChange>0.001218</agProdChange>
                        </period>
                        <period year="2065">
                            <agProdChange>0.002453</agProdChange>
                        </period>
                        <period year="2070">
                            <agProdChange>0.002258</agProdChange>
                        </period>
                        <period year="2075">
                            <agProdChange>0.00133</agProdChange>
                        </period>
                        <period year="2080">
                            <agProdChange>0.001876</agProdChange>
                        </period>
                        <period year="2085">
                            <agProdChange>0.000542</agProdChange>
                        </period>
                        <period year="2090">
                            <agProdChange>0.00182</agProdChange>
                        </period>
                        <period year="2095">
                            <agProdChange>0.001397</agProdChange>
                        </period>
                        <period year="2100">
                            <agProdChange>-0.001</agProdChange>
                        </period>
                    </AgProductionTechnology>
                    <AgProductionTechnology name="Root_Tuber_MissppRN_RFD_hi">
                        <period year="2015">
                            <agProdChange>-0.004185</agProdChange>
                        </period>
                        <period year="2020">
                            <agProdChange>0.004853</agProdChange>
                        </period>
                        <period year="2025">
                            <agProdChange>0.008303</agProdChange>
                        </period>
                        <period year="2030">
                            <agProdChange>0.008275</agProdChange>
                        </period>
                        <period year="2035">
                            <agProdChange>0.003759</agProdChange>
                        </period>
                        <period year="2040">
                            <agProdChange>0.00741</agProdChange>
                        </period>
                        <period year="2045">
                            <agProdChange>0.005801</agProdChange>
                        </period>
                        <period year="2050">
                            <agProdChange>0.010705</agProdChange>
                        </period>
                        <period year="2055">
                            <agProdChange>0.00218</agProdChange>
                        </period>
                        <period year="2060">
                            <agProdChange>0.002471</agProdChange>
                        </period>
                        <period year="2065">
                            <agProdChange>0.002</agProdChange>
                        </period>
                        <period year="2070">
                            <agProdChange>0.0018</agProdChange>
                        </period>
                        <period year="2075">
                            <agProdChange>0.0017</agProdChange>
                        </period>
                        <period year="2080">
                            <agProdChange>0.0015</agProdChange>
                        </period>
                        <period year="2085">
                            <agProdChange>0.0013</agProdChange>
                        </period>
                        <period year="2090">
                            <agProdChange>0.0012</agProdChange>
                        </period>
                        <period year="2095">
                            <agProdChange>0.001</agProdChange>
                        </period>
                        <period year="2100">
                            <agProdChange>0.001</agProdChange>
                        </period>
                    </AgProductionTechnology>
                    <AgProductionTechnology name="Root_Tuber_MissppRN_RFD_lo">
                        <period year="2015">
                            <agProdChange>-0.004185</agProdChange>
                        </period>
                        <period year="2020">
                            <agProdChange>0.004853</agProdChange>
                        </period>
                        <period year="2025">
                            <agProdChange>0.008303</agProdChange>
                        </period>
                        <period year="2030">
                            <agProdChange>0.008275</agProdChange>
                        </period>
                        <period year="2035">
                            <agProdChange>0.003759</agProdChange>
                        </period>
                        <period year="2040">
                            <agProdChange>0.00741</agProdChange>
                        </period>
                        <period year="2045">
                            <agProdChange>0.005801</agProdChange>
                        </period>
                        <period year="2050">
                            <agProdChange>0.010705</agProdChange>
                        </period>
                        <period year="2055">
                            <agProdChange>0.00218</agProdChange>
                        </period>
                        <period year="2060">
                            <agProdChange>0.002471</agProdChange>
                        </period>
                        <period year="2065">
                            <agProdChange>0.002</agProdChange>
                        </period>
                        <period year="2070">
                            <agProdChange>0.0018</agProdChange>
                        </period>
                        <period year="2075">
                            <agProdChange>0.0017</agProdChange>
                        </period>
                        <period year="2080">
                            <agProdChange>0.0015</agProdChange>
                        </period>
                        <period year="2085">
                            <agProdChange>0.0013</agProdChange>
                        </period>
                        <period year="2090">
                            <agProdChange>0.0012</agProdChange>
                        </period>
                        <period year="2095">
                            <agProdChange>0.001</agProdChange>
                        </period>
                        <period year="2100">
                            <agProdChange>0.001</agProdChange>
                        </period>
                    </AgProductionTechnology>
                </AgSupplySubsector>
                <AgSupplySubsector name="Root_Tuber_MissppRS">
                    <AgProductionTechnology name="Root_Tuber_MissppRS_IRR_hi">
                        <period year="2015">
                            <agProdChange>0.002917</agProdChange>
                        </period>
                        <period year="2020">
                            <agProdChange>0.002301</agProdChange>
                        </period>
                        <period year="2025">
                            <agProdChange>0.00274</agProdChange>
                        </period>
                        <period year="2030">
                            <agProdChange>0.003063</agProdChange>
                        </period>
                        <period year="2035">
                            <agProdChange>0.002111</agProdChange>
                        </period>
                        <period year="2040">
                            <agProdChange>0.003077</agProdChange>
                        </period>
                        <period year="2045">
                            <agProdChange>0.003517</agProdChange>
                        </period>
                        <period year="2050">
                            <agProdChange>0.003375</agProdChange>
                        </period>
                        <period year="2055">
                            <agProdChange>0.002845</agProdChange>
                        </period>
                        <period year="2060">
                            <agProdChange>0.003233</agProdChange>
                        </period>
                        <period year="2065">
                            <agProdChange>0.00256</agProdChange>
                        </period>
                        <period year="2070">
                            <agProdChange>0.000796</agProdChange>
                        </period>
                        <period year="2075">
                            <agProdChange>0.002491</agProdChange>
                        </period>
                        <period year="2080">
                            <agProdChange>0.002419</agProdChange>
                        </period>
                        <period year="2085">
                            <agProdChange>0.000352</agProdChange>
                        </period>
                        <period year="2090">
                            <agProdChange>0.001084</agProdChange>
                        </period>
                        <period year="2095">
                            <agProdChange>0.00189</agProdChange>
                        </period>
                        <period year="2100">
                            <agProdChange>0.001532</agProdChange>
                        </period>
                    </AgProductionTechnology>
                    <AgProductionTechnology name="Root_Tuber_MissppRS_IRR_lo">
                        <period year="2015">
                            <agProdChange>0.002917</agProdChange>
                        </period>
                        <period year="2020">
                            <agProdChange>0.002301</agProdChange>
                        </period>
                        <period year="2025">
                            <agProdChange>0.00274</agProdChange>
                        </period>
                        <period year="2030">
                            <agProdChange>0.003063</agProdChange>
                        </period>
                        <period year="2035">
                            <agProdChange>0.002111</agProdChange>
                        </period>
                        <period year="2040">
                            <agProdChange>0.003077</agProdChange>
                        </period>
                        <period year="2045">
                            <agProdChange>0.003517</agProdChange>
                        </period>
                        <period year="2050">
                            <agProdChange>0.003375</agProdChange>
                        </period>
                        <period year="2055">
                            <agProdChange>0.002845</agProdChange>
                        </period>
                        <period year="2060">
                            <agProdChange>0.003233</agProdChange>
                        </period>
                        <period year="2065">
                            <agProdChange>0.00256</agProdChange>
                        </period>
                        <period year="2070">
                            <agProdChange>0.000796</agProdChange>
                        </period>
                        <period year="2075">
                            <agProdChange>0.002491</agProdChange>
                        </period>
                        <period year="2080">
                            <agProdChange>0.002419</agProdChange>
                        </period>
                        <period year="2085">
                            <agProdChange>0.000352</agProdChange>
                        </period>
                        <period year="2090">
                            <agProdChange>0.001084</agProdChange>
                        </period>
                        <period year="2095">
                            <agProdChange>0.00189</agProdChange>
                        </period>
                        <period year="2100">
                            <agProdChange>0.001532</agProdChange>
                        </period>
                    </AgProductionTechnology>
                    <AgProductionTechnology name="Root_Tuber_MissppRS_RFD_hi">
                        <period year="2015">
                            <agProdChange>0.008972</agProdChange>
                        </period>
                        <period year="2020">
                            <agProdChange>0.006003</agProdChange>
                        </period>
                        <period year="2025">
                            <agProdChange>0.006652</agProdChange>
                        </period>
                        <period year="2030">
                            <agProdChange>0.007636</agProdChange>
                        </period>
                        <period year="2035">
                            <agProdChange>0.007378</agProdChange>
                        </period>
                        <period year="2040">
                            <agProdChange>0.004731</agProdChange>
                        </period>
                        <period year="2045">
                            <agProdChange>0.009257</agProdChange>
                        </period>
                        <period year="2050">
                            <agProdChange>0.008159</agProdChange>
                        </period>
                        <period year="2055">
                            <agProdChange>0.005063</agProdChange>
                        </period>
                        <period year="2060">
                            <agProdChange>0.00264</agProdChange>
                        </period>
                        <period year="2065">
                            <agProdChange>0.003534</agProdChange>
                        </period>
                        <period year="2070">
                            <agProdChange>0.004682</agProdChange>
                        </period>
                        <period year="2075">
                            <agProdChange>0.003732</agProdChange>
                        </period>
                        <period year="2080">
                            <agProdChange>0.002342</agProdChange>
                        </period>
                        <period year="2085">
                            <agProdChange>0.0013</agProdChange>
                        </period>
                        <period year="2090">
                            <agProdChange>0.0012</agProdChange>
                        </period>
                        <period year="2095">
                            <agProdChange>0.001</agProdChange>
                        </period>
                        <period year="2100">
                            <agProdChange>0.001</agProdChange>
                        </period>
                    </AgProductionTechnology>
                    <AgProductionTechnology name="Root_Tuber_MissppRS_RFD_lo">
                        <period year="2015">
                            <agProdChange>0.008972</agProdChange>
                        </period>
                        <period year="2020">
                            <agProdChange>0.006003</agProdChange>
                        </period>
                        <period year="2025">
                            <agProdChange>0.006652</agProdChange>
                        </period>
                        <period year="2030">
                            <agProdChange>0.007636</agProdChange>
                        </period>
                        <period year="2035">
                            <agProdChange>0.007378</agProdChange>
                        </period>
                        <period year="2040">
                            <agProdChange>0.004731</agProdChange>
                        </period>
                        <period year="2045">
                            <agProdChange>0.009257</agProdChange>
                        </period>
                        <period year="2050">
                            <agProdChange>0.008159</agProdChange>
                        </period>
                        <period year="2055">
                            <agProdChange>0.005063</agProdChange>
                        </period>
                        <period year="2060">
                            <agProdChange>0.00264</agProdChange>
                        </period>
                        <period year="2065">
                            <agProdChange>0.003534</agProdChange>
                        </period>
                        <period year="2070">
                            <agProdChange>0.004682</agProdChange>
                        </period>
                        <period year="2075">
                            <agProdChange>0.003732</agProdChange>
                        </period>
                        <period year="2080">
                            <agProdChange>0.002342</agProdChange>
                        </period>
                        <period year="2085">
                            <agProdChange>0.0013</agProdChange>
                        </period>
                        <period year="2090">
                            <agProdChange>0.0012</agProdChange>
                        </period>
                        <period year="2095">
                            <agProdChange>0.001</agProdChange>
                        </period>
                        <period year="2100">
                            <agProdChange>0.001</agProdChange>
                        </period>
                    </AgProductionTechnology>
                </AgSupplySubsector>
                <AgSupplySubsector name="Root_Tuber_UsaColoRN">
                    <AgProductionTechnology name="Root_Tuber_UsaColoRN_IRR_hi">
                        <period year="2015">
                            <agProdChange>0.007259</agProdChange>
                        </period>
                        <period year="2020">
                            <agProdChange>0.003426</agProdChange>
                        </period>
                        <period year="2025">
                            <agProdChange>0.003442</agProdChange>
                        </period>
                        <period year="2030">
                            <agProdChange>0.004942</agProdChange>
                        </period>
                        <period year="2035">
                            <agProdChange>0.005111</agProdChange>
                        </period>
                        <period year="2040">
                            <agProdChange>0.004206</agProdChange>
                        </period>
                        <period year="2045">
                            <agProdChange>0.004642</agProdChange>
                        </period>
                        <period year="2050">
                            <agProdChange>0.003341</agProdChange>
                        </period>
                        <period year="2055">
                            <agProdChange>-0.000175</agProdChange>
                        </period>
                        <period year="2060">
                            <agProdChange>0.002</agProdChange>
                        </period>
                        <period year="2065">
                            <agProdChange>0.002</agProdChange>
                        </period>
                        <period year="2070">
                            <agProdChange>0.0018</agProdChange>
                        </period>
                        <period year="2075">
                            <agProdChange>0.0017</agProdChange>
                        </period>
                        <period year="2080">
                            <agProdChange>0.0015</agProdChange>
                        </period>
                        <period year="2085">
                            <agProdChange>0.005732</agProdChange>
                        </period>
                        <period year="2090">
                            <agProdChange>-0.000182</agProdChange>
                        </period>
                        <period year="2095">
                            <agProdChange>0.000226</agProdChange>
                        </period>
                        <period year="2100">
                            <agProdChange>-0.00126</agProdChange>
                        </period>
                    </AgProductionTechnology>
                    <AgProductionTechnology name="Root_Tuber_UsaColoRN_IRR_lo">
                        <period year="2015">
                            <agProdChange>0.007259</agProdChange>
                        </period>
                        <period year="2020">
                            <agProdChange>0.003426</agProdChange>
                        </period>
                        <period year="2025">
                            <agProdChange>0.003442</agProdChange>
                        </period>
                        <period year="2030">
                            <agProdChange>0.004942</agProdChange>
                        </period>
                        <period year="2035">
                            <agProdChange>0.005111</agProdChange>
                        </period>
                        <period year="2040">
                            <agProdChange>0.004206</agProdChange>
                        </period>
                        <period year="2045">
                            <agProdChange>0.004642</agProdChange>
                        </period>
                        <period year="2050">
                            <agProdChange>0.003341</agProdChange>
                        </period>
                        <period year="2055">
                            <agProdChange>-0.000175</agProdChange>
                        </period>
                        <period year="2060">
                            <agProdChange>0.002</agProdChange>
                        </period>
                        <period year="2065">
                            <agProdChange>0.002</agProdChange>
                        </period>
                        <period year="2070">
                            <agProdChange>0.0018</agProdChange>
                        </period>
                        <period year="2075">
                            <agProdChange>0.0017</agProdChange>
                        </period>
                        <period year="2080">
                            <agProdChange>0.0015</agProdChange>
                        </period>
                        <period year="2085">
                            <agProdChange>0.005732</agProdChange>
                        </period>
                        <period year="2090">
                            <agProdChange>-0.000182</agProdChange>
                        </period>
                        <period year="2095">
                            <agProdChange>0.000226</agProdChange>
                        </period>
                        <period year="2100">
                            <agProdChange>-0.00126</agProdChange>
                        </period>
                    </AgProductionTechnology>
                    <AgProductionTechnology name="Root_Tuber_UsaColoRN_RFD_hi">
                        <period year="2015">
                            <agProdChange>0.022411</agProdChange>
                        </period>
                        <period year="2020">
                            <agProdChange>0.012304</agProdChange>
                        </period>
                        <period year="2025">
                            <agProdChange>0.004939</agProdChange>
                        </period>
                        <period year="2030">
                            <agProdChange>0.0018</agProdChange>
                        </period>
                        <period year="2035">
                            <agProdChange>0.0019</agProdChange>
                        </period>
                        <period year="2040">
                            <agProdChange>0.0019</agProdChange>
                        </period>
                        <period year="2045">
                            <agProdChange>0.0019</agProdChange>
                        </period>
                        <period year="2050">
                            <agProdChange>0.0018</agProdChange>
                        </period>
                        <period year="2055">
                            <agProdChange>0.002</agProdChange>
                        </period>
                        <period year="2060">
                            <agProdChange>0.002</agProdChange>
                        </period>
                        <period year="2065">
                            <agProdChange>0.002</agProdChange>
                        </period>
                        <period year="2070">
                            <agProdChange>0.0018</agProdChange>
                        </period>
                        <period year="2075">
                            <agProdChange>0.0017</agProdChange>
                        </period>
                        <period year="2080">
                            <agProdChange>0.0015</agProdChange>
                        </period>
                        <period year="2085">
                            <agProdChange>0.0013</agProdChange>
                        </period>
                        <period year="2090">
                            <agProdChange>0.0012</agProdChange>
                        </period>
                        <period year="2095">
                            <agProdChange>0.001</agProdChange>
                        </period>
                        <period year="2100">
                            <agProdChange>0.001</agProdChange>
                        </period>
                    </AgProductionTechnology>
                    <AgProductionTechnology name="Root_Tuber_UsaColoRN_RFD_lo">
                        <period year="2015">
                            <agProdChange>0.022411</agProdChange>
                        </period>
                        <period year="2020">
                            <agProdChange>0.012304</agProdChange>
                        </period>
                        <period year="2025">
                            <agProdChange>0.004939</agProdChange>
                        </period>
                        <period year="2030">
                            <agProdChange>0.0018</agProdChange>
                        </period>
                        <period year="2035">
                            <agProdChange>0.0019</agProdChange>
                        </period>
                        <period year="2040">
                            <agProdChange>0.0019</agProdChange>
                        </period>
                        <period year="2045">
                            <agProdChange>0.0019</agProdChange>
                        </period>
                        <period year="2050">
                            <agProdChange>0.0018</agProdChange>
                        </period>
                        <period year="2055">
                            <agProdChange>0.002</agProdChange>
                        </period>
                        <period year="2060">
                            <agProdChange>0.002</agProdChange>
                        </period>
                        <period year="2065">
                            <agProdChange>0.002</agProdChange>
                        </period>
                        <period year="2070">
                            <agProdChange>0.0018</agProdChange>
                        </period>
                        <period year="2075">
                            <agProdChange>0.0017</agProdChange>
                        </period>
                        <period year="2080">
                            <agProdChange>0.0015</agProdChange>
                        </period>
                        <period year="2085">
                            <agProdChange>0.0013</agProdChange>
                        </period>
                        <period year="2090">
                            <agProdChange>0.0012</agProdChange>
                        </period>
                        <period year="2095">
                            <agProdChange>0.001</agProdChange>
                        </period>
                        <period year="2100">
                            <agProdChange>0.001</agProdChange>
                        </period>
                    </AgProductionTechnology>
                </AgSupplySubsector>
                <AgSupplySubsector name="Root_Tuber_UsaColoRS">
                    <AgProductionTechnology name="Root_Tuber_UsaColoRS_IRR_hi">
                        <period year="2015">
                            <agProdChange>0.000963</agProdChange>
                        </period>
                        <period year="2020">
                            <agProdChange>0.001865</agProdChange>
                        </period>
                        <period year="2025">
                            <agProdChange>0.001813</agProdChange>
                        </period>
                        <period year="2030">
                            <agProdChange>8.9e-05</agProdChange>
                        </period>
                        <period year="2035">
                            <agProdChange>0.000158</agProdChange>
                        </period>
                        <period year="2040">
                            <agProdChange>0.00155</agProdChange>
                        </period>
                        <period year="2045">
                            <agProdChange>0.002043</agProdChange>
                        </period>
                        <period year="2050">
                            <agProdChange>0.00115</agProdChange>
                        </period>
                        <period year="2055">
                            <agProdChange>0.001026</agProdChange>
                        </period>
                        <period year="2060">
                            <agProdChange>0.001731</agProdChange>
                        </period>
                        <period year="2065">
                            <agProdChange>0.002406</agProdChange>
                        </period>
                        <period year="2070">
                            <agProdChange>-0.000478</agProdChange>
                        </period>
                        <period year="2075">
                            <agProdChange>-0.000319</agProdChange>
                        </period>
                        <period year="2080">
                            <agProdChange>-0.001256</agProdChange>
                        </period>
                        <period year="2085">
                            <agProdChange>-0.001241</agProdChange>
                        </period>
                        <period year="2090">
                            <agProdChange>0.000945</agProdChange>
                        </period>
                        <period year="2095">
                            <agProdChange>-0.002347</agProdChange>
                        </period>
                        <period year="2100">
                            <agProdChange>-0.000799</agProdChange>
                        </period>
                    </AgProductionTechnology>
                    <AgProductionTechnology name="Root_Tuber_UsaColoRS_IRR_lo">
                        <period year="2015">
                            <agProdChange>0.000963</agProdChange>
                        </period>
                        <period year="2020">
                            <agProdChange>0.001865</agProdChange>
                        </period>
                        <period year="2025">
                            <agProdChange>0.001813</agProdChange>
                        </period>
                        <period year="2030">
                            <agProdChange>8.9e-05</agProdChange>
                        </period>
                        <period year="2035">
                            <agProdChange>0.000158</agProdChange>
                        </period>
                        <period year="2040">
                            <agProdChange>0.00155</agProdChange>
                        </period>
                        <period year="2045">
                            <agProdChange>0.002043</agProdChange>
                        </period>
                        <period year="2050">
                            <agProdChange>0.00115</agProdChange>
                        </period>
                        <period year="2055">
                            <agProdChange>0.001026</agProdChange>
                        </period>
                        <period year="2060">
                            <agProdChange>0.001731</agProdChange>
                        </period>
                        <period year="2065">
                            <agProdChange>0.002406</agProdChange>
                        </period>
                        <period year="2070">
                            <agProdChange>-0.000478</agProdChange>
                        </period>
                        <period year="2075">
                            <agProdChange>-0.000319</agProdChange>
                        </period>
                        <period year="2080">
                            <agProdChange>-0.001256</agProdChange>
                        </period>
                        <period year="2085">
                            <agProdChange>-0.001241</agProdChange>
                        </period>
                        <period year="2090">
                            <agProdChange>0.000945</agProdChange>
                        </period>
                        <period year="2095">
                            <agProdChange>-0.002347</agProdChange>
                        </period>
                        <period year="2100">
                            <agProdChange>-0.000799</agProdChange>
                        </period>
                    </AgProductionTechnology>
                    <AgProductionTechnology name="Root_Tuber_UsaColoRS_RFD_hi">
                        <period year="2015">
                            <agProdChange>-0.017907</agProdChange>
                        </period>
                        <period year="2020">
                            <agProdChange>0.0019</agProdChange>
                        </period>
                        <period year="2025">
                            <agProdChange>0.0019</agProdChange>
                        </period>
                        <period year="2030">
                            <agProdChange>0.0018</agProdChange>
                        </period>
                        <period year="2035">
                            <agProdChange>0.0019</agProdChange>
                        </period>
                        <period year="2040">
                            <agProdChange>0.0019</agProdChange>
                        </period>
                        <period year="2045">
                            <agProdChange>0.0019</agProdChange>
                        </period>
                        <period year="2050">
                            <agProdChange>0.0018</agProdChange>
                        </period>
                        <period year="2055">
                            <agProdChange>0.002</agProdChange>
                        </period>
                        <period year="2060">
                            <agProdChange>0.002</agProdChange>
                        </period>
                        <period year="2065">
                            <agProdChange>0.002</agProdChange>
                        </period>
                        <period year="2070">
                            <agProdChange>0.0018</agProdChange>
                        </period>
                        <period year="2075">
                            <agProdChange>0.0017</agProdChange>
                        </period>
                        <period year="2080">
                            <agProdChange>0.0015</agProdChange>
                        </period>
                        <period year="2085">
                            <agProdChange>0.0013</agProdChange>
                        </period>
                        <period year="2090">
                            <agProdChange>0.0012</agProdChange>
                        </period>
                        <period year="2095">
                            <agProdChange>0.001</agProdChange>
                        </period>
                        <period year="2100">
                            <agProdChange>0.001</agProdChange>
                        </period>
                    </AgProductionTechnology>
                    <AgProductionTechnology name="Root_Tuber_UsaColoRS_RFD_lo">
                        <period year="2015">
                            <agProdChange>-0.017907</agProdChange>
                        </period>
                        <period year="2020">
                            <agProdChange>0.0019</agProdChange>
                        </period>
                        <period year="2025">
                            <agProdChange>0.0019</agProdChange>
                        </period>
                        <period year="2030">
                            <agProdChange>0.0018</agProdChange>
                        </period>
                        <period year="2035">
                            <agProdChange>0.0019</agProdChange>
                        </period>
                        <period year="2040">
                            <agProdChange>0.0019</agProdChange>
                        </period>
                        <period year="2045">
                            <agProdChange>0.0019</agProdChange>
                        </period>
                        <period year="2050">
                            <agProdChange>0.0018</agProdChange>
                        </period>
                        <period year="2055">
                            <agProdChange>0.002</agProdChange>
                        </period>
                        <period year="2060">
                            <agProdChange>0.002</agProdChange>
                        </period>
                        <period year="2065">
                            <agProdChange>0.002</agProdChange>
                        </period>
                        <period year="2070">
                            <agProdChange>0.0018</agProdChange>
                        </period>
                        <period year="2075">
                            <agProdChange>0.0017</agProdChange>
                        </period>
                        <period year="2080">
                            <agProdChange>0.0015</agProdChange>
                        </period>
                        <period year="2085">
                            <agProdChange>0.0013</agProdChange>
                        </period>
                        <period year="2090">
                            <agProdChange>0.0012</agProdChange>
                        </period>
                        <period year="2095">
                            <agProdChange>0.001</agProdChange>
                        </period>
                        <period year="2100">
                            <agProdChange>0.001</agProdChange>
                        </period>
                    </AgProductionTechnology>
                </AgSupplySubsector>
                <AgSupplySubsector name="Root_Tuber_GreatBasin">
                    <AgProductionTechnology name="Root_Tuber_GreatBasin_IRR_hi">
                        <period year="2015">
                            <agProdChange>-0.001857</agProdChange>
                        </period>
                        <period year="2020">
                            <agProdChange>0.000704</agProdChange>
                        </period>
                        <period year="2025">
                            <agProdChange>0.00218</agProdChange>
                        </period>
                        <period year="2030">
                            <agProdChange>-0.000585</agProdChange>
                        </period>
                        <period year="2035">
                            <agProdChange>-0.001536</agProdChange>
                        </period>
                        <period year="2040">
                            <agProdChange>0.000414</agProdChange>
                        </period>
                        <period year="2045">
                            <agProdChange>0.001327</agProdChange>
                        </period>
                        <period year="2050">
                            <agProdChange>0.00042</agProdChange>
                        </period>
                        <period year="2055">
                            <agProdChange>-0.001237</agProdChange>
                        </period>
                        <period year="2060">
                            <agProdChange>0.000908</agProdChange>
                        </period>
                        <period year="2065">
                            <agProdChange>0.000861</agProdChange>
                        </period>
                        <period year="2070">
                            <agProdChange>-0.001229</agProdChange>
                        </period>
                        <period year="2075">
                            <agProdChange>0.000433</agProdChange>
                        </period>
                        <period year="2080">
                            <agProdChange>-0.000626</agProdChange>
                        </period>
                        <period year="2085">
                            <agProdChange>0.000701</agProdChange>
                        </period>
                        <period year="2090">
                            <agProdChange>0.00165</agProdChange>
                        </period>
                        <period year="2095">
                            <agProdChange>0.000177</agProdChange>
                        </period>
                        <period year="2100">
                            <agProdChange>0.00101</agProdChange>
                        </period>
                    </AgProductionTechnology>
                    <AgProductionTechnology name="Root_Tuber_GreatBasin_IRR_lo">
                        <period year="2015">
                            <agProdChange>-0.001857</agProdChange>
                        </period>
                        <period year="2020">
                            <agProdChange>0.000704</agProdChange>
                        </period>
                        <period year="2025">
                            <agProdChange>0.00218</agProdChange>
                        </period>
                        <period year="2030">
                            <agProdChange>-0.000585</agProdChange>
                        </period>
                        <period year="2035">
                            <agProdChange>-0.001536</agProdChange>
                        </period>
                        <period year="2040">
                            <agProdChange>0.000414</agProdChange>
                        </period>
                        <period year="2045">
                            <agProdChange>0.001327</agProdChange>
                        </period>
                        <period year="2050">
                            <agProdChange>0.00042</agProdChange>
                        </period>
                        <period year="2055">
                            <agProdChange>-0.001237</agProdChange>
                        </period>
                        <period year="2060">
                            <agProdChange>0.000908</agProdChange>
                        </period>
                        <period year="2065">
                            <agProdChange>0.000861</agProdChange>
                        </period>
                        <period year="2070">
                            <agProdChange>-0.001229</agProdChange>
                        </period>
                        <period year="2075">
                            <agProdChange>0.000433</agProdChange>
                        </period>
                        <period year="2080">
                            <agProdChange>-0.000626</agProdChange>
                        </period>
                        <period year="2085">
                            <agProdChange>0.000701</agProdChange>
                        </period>
                        <period year="2090">
                            <agProdChange>0.00165</agProdChange>
                        </period>
                        <period year="2095">
                            <agProdChange>0.000177</agProdChange>
                        </period>
                        <period year="2100">
                            <agProdChange>0.00101</agProdChange>
                        </period>
                    </AgProductionTechnology>
                    <AgProductionTechnology name="Root_Tuber_GreatBasin_RFD_hi">
                        <period year="2015">
                            <agProdChange>0.012763</agProdChange>
                        </period>
                        <period year="2020">
                            <agProdChange>0.004667</agProdChange>
                        </period>
                        <period year="2025">
                            <agProdChange>0.00316</agProdChange>
                        </period>
                        <period year="2030">
                            <agProdChange>0.008461</agProdChange>
                        </period>
                        <period year="2035">
                            <agProdChange>0.006799</agProdChange>
                        </period>
                        <period year="2040">
                            <agProdChange>0.005311</agProdChange>
                        </period>
                        <period year="2045">
                            <agProdChange>0.00017</agProdChange>
                        </period>
                        <period year="2050">
                            <agProdChange>0.001655</agProdChange>
                        </period>
                        <period year="2055">
                            <agProdChange>0.000685</agProdChange>
                        </period>
                        <period year="2060">
                            <agProdChange>-0.001275</agProdChange>
                        </period>
                        <period year="2065">
                            <agProdChange>-0.000355</agProdChange>
                        </period>
                        <period year="2070">
                            <agProdChange>-0.001374</agProdChange>
                        </period>
                        <period year="2075">
                            <agProdChange>-0.002871</agProdChange>
                        </period>
                        <period year="2080">
                            <agProdChange>-0.00064</agProdChange>
                        </period>
                        <period year="2085">
                            <agProdChange>-0.004166</agProdChange>
                        </period>
                        <period year="2090">
                            <agProdChange>0.002458</agProdChange>
                        </period>
                        <period year="2095">
                            <agProdChange>-0.002862</agProdChange>
                        </period>
                        <period year="2100">
                            <agProdChange>-0.001874</agProdChange>
                        </period>
                    </AgProductionTechnology>
                    <AgProductionTechnology name="Root_Tuber_GreatBasin_RFD_lo">
                        <period year="2015">
                            <agProdChange>0.012763</agProdChange>
                        </period>
                        <period year="2020">
                            <agProdChange>0.004667</agProdChange>
                        </period>
                        <period year="2025">
                            <agProdChange>0.00316</agProdChange>
                        </period>
                        <period year="2030">
                            <agProdChange>0.008461</agProdChange>
                        </period>
                        <period year="2035">
                            <agProdChange>0.006799</agProdChange>
                        </period>
                        <period year="2040">
                            <agProdChange>0.005311</agProdChange>
                        </period>
                        <period year="2045">
                            <agProdChange>0.00017</agProdChange>
                        </period>
                        <period year="2050">
                            <agProdChange>0.001655</agProdChange>
                        </period>
                        <period year="2055">
                            <agProdChange>0.000685</agProdChange>
                        </period>
                        <period year="2060">
                            <agProdChange>-0.001275</agProdChange>
                        </period>
                        <period year="2065">
                            <agProdChange>-0.000355</agProdChange>
                        </period>
                        <period year="2070">
                            <agProdChange>-0.001374</agProdChange>
                        </period>
                        <period year="2075">
                            <agProdChange>-0.002871</agProdChange>
                        </period>
                        <period year="2080">
                            <agProdChange>-0.00064</agProdChange>
                        </period>
                        <period year="2085">
                            <agProdChange>-0.004166</agProdChange>
                        </period>
                        <period year="2090">
                            <agProdChange>0.002458</agProdChange>
                        </period>
                        <period year="2095">
                            <agProdChange>-0.002862</agProdChange>
                        </period>
                        <period year="2100">
                            <agProdChange>-0.001874</agProdChange>
                        </period>
                    </AgProductionTechnology>
                </AgSupplySubsector>
                <AgSupplySubsector name="Root_Tuber_MissouriR">
                    <AgProductionTechnology name="Root_Tuber_MissouriR_IRR_hi">
                        <period year="2015">
                            <agProdChange>0.001266</agProdChange>
                        </period>
                        <period year="2020">
                            <agProdChange>0.002515</agProdChange>
                        </period>
                        <period year="2025">
                            <agProdChange>0.003528</agProdChange>
                        </period>
                        <period year="2030">
                            <agProdChange>0.003665</agProdChange>
                        </period>
                        <period year="2035">
                            <agProdChange>0.001484</agProdChange>
                        </period>
                        <period year="2040">
                            <agProdChange>0.003272</agProdChange>
                        </period>
                        <period year="2045">
                            <agProdChange>0.001263</agProdChange>
                        </period>
                        <period year="2050">
                            <agProdChange>0.002953</agProdChange>
                        </period>
                        <period year="2055">
                            <agProdChange>0.000683</agProdChange>
                        </period>
                        <period year="2060">
                            <agProdChange>0.000319</agProdChange>
                        </period>
                        <period year="2065">
                            <agProdChange>0.002306</agProdChange>
                        </period>
                        <period year="2070">
                            <agProdChange>0.001825</agProdChange>
                        </period>
                        <period year="2075">
                            <agProdChange>0.000192</agProdChange>
                        </period>
                        <period year="2080">
                            <agProdChange>0.000462</agProdChange>
                        </period>
                        <period year="2085">
                            <agProdChange>6.2e-05</agProdChange>
                        </period>
                        <period year="2090">
                            <agProdChange>0.001454</agProdChange>
                        </period>
                        <period year="2095">
                            <agProdChange>0.00079</agProdChange>
                        </period>
                        <period year="2100">
                            <agProdChange>-0.001825</agProdChange>
                        </period>
                    </AgProductionTechnology>
                    <AgProductionTechnology name="Root_Tuber_MissouriR_IRR_lo">
                        <period year="2015">
                            <agProdChange>0.001266</agProdChange>
                        </period>
                        <period year="2020">
                            <agProdChange>0.002515</agProdChange>
                        </period>
                        <period year="2025">
                            <agProdChange>0.003528</agProdChange>
                        </period>
                        <period year="2030">
                            <agProdChange>0.003665</agProdChange>
                        </period>
                        <period year="2035">
                            <agProdChange>0.001484</agProdChange>
                        </period>
                        <period year="2040">
                            <agProdChange>0.003272</agProdChange>
                        </period>
                        <period year="2045">
                            <agProdChange>0.001263</agProdChange>
                        </period>
                        <period year="2050">
                            <agProdChange>0.002953</agProdChange>
                        </period>
                        <period year="2055">
                            <agProdChange>0.000683</agProdChange>
                        </period>
                        <period year="2060">
                            <agProdChange>0.000319</agProdChange>
                        </period>
                        <period year="2065">
                            <agProdChange>0.002306</agProdChange>
                        </period>
                        <period year="2070">
                            <agProdChange>0.001825</agProdChange>
                        </period>
                        <period year="2075">
                            <agProdChange>0.000192</agProdChange>
                        </period>
                        <period year="2080">
                            <agProdChange>0.000462</agProdChange>
                        </period>
                        <period year="2085">
                            <agProdChange>6.2e-05</agProdChange>
                        </period>
                        <period year="2090">
                            <agProdChange>0.001454</agProdChange>
                        </period>
                        <period year="2095">
                            <agProdChange>0.00079</agProdChange>
                        </period>
                        <period year="2100">
                            <agProdChange>-0.001825</agProdChange>
                        </period>
                    </AgProductionTechnology>
                    <AgProductionTechnology name="Root_Tuber_MissouriR_RFD_hi">
                        <period year="2015">
                            <agProdChange>0.005032</agProdChange>
                        </period>
                        <period year="2020">
                            <agProdChange>0.009679</agProdChange>
                        </period>
                        <period year="2025">
                            <agProdChange>0.009168</agProdChange>
                        </period>
                        <period year="2030">
                            <agProdChange>0.009915</agProdChange>
                        </period>
                        <period year="2035">
                            <agProdChange>0.004444</agProdChange>
                        </period>
                        <period year="2040">
                            <agProdChange>0.0019</agProdChange>
                        </period>
                        <period year="2045">
                            <agProdChange>0.0019</agProdChange>
                        </period>
                        <period year="2050">
                            <agProdChange>0.0019</agProdChange>
                        </period>
                        <period year="2055">
                            <agProdChange>0.002</agProdChange>
                        </period>
                        <period year="2060">
                            <agProdChange>0.002</agProdChange>
                        </period>
                        <period year="2065">
                            <agProdChange>0.002</agProdChange>
                        </period>
                        <period year="2070">
                            <agProdChange>0.0018</agProdChange>
                        </period>
                        <period year="2075">
                            <agProdChange>0.0017</agProdChange>
                        </period>
                        <period year="2080">
                            <agProdChange>0.0015</agProdChange>
                        </period>
                        <period year="2085">
                            <agProdChange>0.0013</agProdChange>
                        </period>
                        <period year="2090">
                            <agProdChange>0.0012</agProdChange>
                        </period>
                        <period year="2095">
                            <agProdChange>0.001</agProdChange>
                        </period>
                        <period year="2100">
                            <agProdChange>0.001</agProdChange>
                        </period>
                    </AgProductionTechnology>
                    <AgProductionTechnology name="Root_Tuber_MissouriR_RFD_lo">
                        <period year="2015">
                            <agProdChange>0.005032</agProdChange>
                        </period>
                        <period year="2020">
                            <agProdChange>0.009679</agProdChange>
                        </period>
                        <period year="2025">
                            <agProdChange>0.009168</agProdChange>
                        </period>
                        <period year="2030">
                            <agProdChange>0.009915</agProdChange>
                        </period>
                        <period year="2035">
                            <agProdChange>0.004444</agProdChange>
                        </period>
                        <period year="2040">
                            <agProdChange>0.0019</agProdChange>
                        </period>
                        <period year="2045">
                            <agProdChange>0.0019</agProdChange>
                        </period>
                        <period year="2050">
                            <agProdChange>0.0019</agProdChange>
                        </period>
                        <period year="2055">
                            <agProdChange>0.002</agProdChange>
                        </period>
                        <period year="2060">
                            <agProdChange>0.002</agProdChange>
                        </period>
                        <period year="2065">
                            <agProdChange>0.002</agProdChange>
                        </period>
                        <period year="2070">
                            <agProdChange>0.0018</agProdChange>
                        </period>
                        <period year="2075">
                            <agProdChange>0.0017</agProdChange>
                        </period>
                        <period year="2080">
                            <agProdChange>0.0015</agProdChange>
                        </period>
                        <period year="2085">
                            <agProdChange>0.0013</agProdChange>
                        </period>
                        <period year="2090">
                            <agProdChange>0.0012</agProdChange>
                        </period>
                        <period year="2095">
                            <agProdChange>0.001</agProdChange>
                        </period>
                        <period year="2100">
                            <agProdChange>0.001</agProdChange>
                        </period>
                    </AgProductionTechnology>
                </AgSupplySubsector>
                <AgSupplySubsector name="Root_Tuber_ArkWhtRedR">
                    <AgProductionTechnology name="Root_Tuber_ArkWhtRedR_IRR_hi">
                        <period year="2015">
                            <agProdChange>0.000671</agProdChange>
                        </period>
                        <period year="2020">
                            <agProdChange>0.001918</agProdChange>
                        </period>
                        <period year="2025">
                            <agProdChange>0.002045</agProdChange>
                        </period>
                        <period year="2030">
                            <agProdChange>0.001877</agProdChange>
                        </period>
                        <period year="2035">
                            <agProdChange>0.000145</agProdChange>
                        </period>
                        <period year="2040">
                            <agProdChange>0.001992</agProdChange>
                        </period>
                        <period year="2045">
                            <agProdChange>0.001036</agProdChange>
                        </period>
                        <period year="2050">
                            <agProdChange>0.001688</agProdChange>
                        </period>
                        <period year="2055">
                            <agProdChange>0.000923</agProdChange>
                        </period>
                        <period year="2060">
                            <agProdChange>0.000441</agProdChange>
                        </period>
                        <period year="2065">
                            <agProdChange>0.00094</agProdChange>
                        </period>
                        <period year="2070">
                            <agProdChange>-0.000116</agProdChange>
                        </period>
                        <period year="2075">
                            <agProdChange>-0.000537</agProdChange>
                        </period>
                        <period year="2080">
                            <agProdChange>-0.001028</agProdChange>
                        </period>
                        <period year="2085">
                            <agProdChange>-0.001903</agProdChange>
                        </period>
                        <period year="2090">
                            <agProdChange>-9.9e-05</agProdChange>
                        </period>
                        <period year="2095">
                            <agProdChange>0.000189</agProdChange>
                        </period>
                        <period year="2100">
                            <agProdChange>-0.001519</agProdChange>
                        </period>
                    </AgProductionTechnology>
                    <AgProductionTechnology name="Root_Tuber_ArkWhtRedR_IRR_lo">
                        <period year="2015">
                            <agProdChange>0.000671</agProdChange>
                        </period>
                        <period year="2020">
                            <agProdChange>0.001918</agProdChange>
                        </period>
                        <period year="2025">
                            <agProdChange>0.002045</agProdChange>
                        </period>
                        <period year="2030">
                            <agProdChange>0.001877</agProdChange>
                        </period>
                        <period year="2035">
                            <agProdChange>0.000145</agProdChange>
                        </period>
                        <period year="2040">
                            <agProdChange>0.001992</agProdChange>
                        </period>
                        <period year="2045">
                            <agProdChange>0.001036</agProdChange>
                        </period>
                        <period year="2050">
                            <agProdChange>0.001688</agProdChange>
                        </period>
                        <period year="2055">
                            <agProdChange>0.000923</agProdChange>
                        </period>
                        <period year="2060">
                            <agProdChange>0.000441</agProdChange>
                        </period>
                        <period year="2065">
                            <agProdChange>0.00094</agProdChange>
                        </period>
                        <period year="2070">
                            <agProdChange>-0.000116</agProdChange>
                        </period>
                        <period year="2075">
                            <agProdChange>-0.000537</agProdChange>
                        </period>
                        <period year="2080">
                            <agProdChange>-0.001028</agProdChange>
                        </period>
                        <period year="2085">
                            <agProdChange>-0.001903</agProdChange>
                        </period>
                        <period year="2090">
                            <agProdChange>-9.9e-05</agProdChange>
                        </period>
                        <period year="2095">
                            <agProdChange>0.000189</agProdChange>
                        </period>
                        <period year="2100">
                            <agProdChange>-0.001519</agProdChange>
                        </period>
                    </AgProductionTechnology>
                    <AgProductionTechnology name="Root_Tuber_ArkWhtRedR_RFD_hi">
                        <period year="2015">
                            <agProdChange>0.007978</agProdChange>
                        </period>
                        <period year="2020">
                            <agProdChange>0.007094</agProdChange>
                        </period>
                        <period year="2025">
                            <agProdChange>0.004574</agProdChange>
                        </period>
                        <period year="2030">
                            <agProdChange>0.007013</agProdChange>
                        </period>
                        <period year="2035">
                            <agProdChange>-0.001235</agProdChange>
                        </period>
                        <period year="2040">
                            <agProdChange>0.004942</agProdChange>
                        </period>
                        <period year="2045">
                            <agProdChange>0.001666</agProdChange>
                        </period>
                        <period year="2050">
                            <agProdChange>0.004118</agProdChange>
                        </period>
                        <period year="2055">
                            <agProdChange>0.000911</agProdChange>
                        </period>
                        <period year="2060">
                            <agProdChange>0.000859</agProdChange>
                        </period>
                        <period year="2065">
                            <agProdChange>0.003324</agProdChange>
                        </period>
                        <period year="2070">
                            <agProdChange>0.003464</agProdChange>
                        </period>
                        <period year="2075">
                            <agProdChange>-0.001484</agProdChange>
                        </period>
                        <period year="2080">
                            <agProdChange>-0.001715</agProdChange>
                        </period>
                        <period year="2085">
                            <agProdChange>-0.002529</agProdChange>
                        </period>
                        <period year="2090">
                            <agProdChange>0.000394</agProdChange>
                        </period>
                        <period year="2095">
                            <agProdChange>0.002918</agProdChange>
                        </period>
                        <period year="2100">
                            <agProdChange>-0.004412</agProdChange>
                        </period>
                    </AgProductionTechnology>
                    <AgProductionTechnology name="Root_Tuber_ArkWhtRedR_RFD_lo">
                        <period year="2015">
                            <agProdChange>0.007978</agProdChange>
                        </period>
                        <period year="2020">
                            <agProdChange>0.007094</agProdChange>
                        </period>
                        <period year="2025">
                            <agProdChange>0.004574</agProdChange>
                        </period>
                        <period year="2030">
                            <agProdChange>0.007013</agProdChange>
                        </period>
                        <period year="2035">
                            <agProdChange>-0.001235</agProdChange>
                        </period>
                        <period year="2040">
                            <agProdChange>0.004942</agProdChange>
                        </period>
                        <period year="2045">
                            <agProdChange>0.001666</agProdChange>
                        </period>
                        <period year="2050">
                            <agProdChange>0.004118</agProdChange>
                        </period>
                        <period year="2055">
                            <agProdChange>0.000911</agProdChange>
                        </period>
                        <period year="2060">
                            <agProdChange>0.000859</agProdChange>
                        </period>
                        <period year="2065">
                            <agProdChange>0.003324</agProdChange>
                        </period>
                        <period year="2070">
                            <agProdChange>0.003464</agProdChange>
                        </period>
                        <period year="2075">
                            <agProdChange>-0.001484</agProdChange>
                        </period>
                        <period year="2080">
                            <agProdChange>-0.001715</agProdChange>
                        </period>
                        <period year="2085">
                            <agProdChange>-0.002529</agProdChange>
                        </period>
                        <period year="2090">
                            <agProdChange>0.000394</agProdChange>
                        </period>
                        <period year="2095">
                            <agProdChange>0.002918</agProdChange>
                        </period>
                        <period year="2100">
                            <agProdChange>-0.004412</agProdChange>
                        </period>
                    </AgProductionTechnology>
                </AgSupplySubsector>
                <AgSupplySubsector name="Root_Tuber_TexasCst">
                    <AgProductionTechnology name="Root_Tuber_TexasCst_IRR_hi">
                        <period year="2015">
                            <agProdChange>0.001773</agProdChange>
                        </period>
                        <period year="2020">
                            <agProdChange>0.00082</agProdChange>
                        </period>
                        <period year="2025">
                            <agProdChange>0.001095</agProdChange>
                        </period>
                        <period year="2030">
                            <agProdChange>0.00223</agProdChange>
                        </period>
                        <period year="2035">
                            <agProdChange>0.000233</agProdChange>
                        </period>
                        <period year="2040">
                            <agProdChange>0.002084</agProdChange>
                        </period>
                        <period year="2045">
                            <agProdChange>0.001498</agProdChange>
                        </period>
                        <period year="2050">
                            <agProdChange>0.002511</agProdChange>
                        </period>
                        <period year="2055">
                            <agProdChange>0.002596</agProdChange>
                        </period>
                        <period year="2060">
                            <agProdChange>0.000626</agProdChange>
                        </period>
                        <period year="2065">
                            <agProdChange>0.001143</agProdChange>
                        </period>
                        <period year="2070">
                            <agProdChange>-0.000283</agProdChange>
                        </period>
                        <period year="2075">
                            <agProdChange>0.001127</agProdChange>
                        </period>
                        <period year="2080">
                            <agProdChange>-0.000256</agProdChange>
                        </period>
                        <period year="2085">
                            <agProdChange>-0.000921</agProdChange>
                        </period>
                        <period year="2090">
                            <agProdChange>-0.00016</agProdChange>
                        </period>
                        <period year="2095">
                            <agProdChange>0.001104</agProdChange>
                        </period>
                        <period year="2100">
                            <agProdChange>0.001129</agProdChange>
                        </period>
                    </AgProductionTechnology>
                    <AgProductionTechnology name="Root_Tuber_TexasCst_IRR_lo">
                        <period year="2015">
                            <agProdChange>0.001773</agProdChange>
                        </period>
                        <period year="2020">
                            <agProdChange>0.00082</agProdChange>
                        </period>
                        <period year="2025">
                            <agProdChange>0.001095</agProdChange>
                        </period>
                        <period year="2030">
                            <agProdChange>0.00223</agProdChange>
                        </period>
                        <period year="2035">
                            <agProdChange>0.000233</agProdChange>
                        </period>
                        <period year="2040">
                            <agProdChange>0.002084</agProdChange>
                        </period>
                        <period year="2045">
                            <agProdChange>0.001498</agProdChange>
                        </period>
                        <period year="2050">
                            <agProdChange>0.002511</agProdChange>
                        </period>
                        <period year="2055">
                            <agProdChange>0.002596</agProdChange>
                        </period>
                        <period year="2060">
                            <agProdChange>0.000626</agProdChange>
                        </period>
                        <period year="2065">
                            <agProdChange>0.001143</agProdChange>
                        </period>
                        <period year="2070">
                            <agProdChange>-0.000283</agProdChange>
                        </period>
                        <period year="2075">
                            <agProdChange>0.001127</agProdChange>
                        </period>
                        <period year="2080">
                            <agProdChange>-0.000256</agProdChange>
                        </period>
                        <period year="2085">
                            <agProdChange>-0.000921</agProdChange>
                        </period>
                        <period year="2090">
                            <agProdChange>-0.00016</agProdChange>
                        </period>
                        <period year="2095">
                            <agProdChange>0.001104</agProdChange>
                        </period>
                        <period year="2100">
                            <agProdChange>0.001129</agProdChange>
                        </period>
                    </AgProductionTechnology>
                    <AgProductionTechnology name="Root_Tuber_TexasCst_RFD_hi">
                        <period year="2015">
                            <agProdChange>0.013623</agProdChange>
                        </period>
                        <period year="2020">
                            <agProdChange>0.005032</agProdChange>
                        </period>
                        <period year="2025">
                            <agProdChange>0.001734</agProdChange>
                        </period>
                        <period year="2030">
                            <agProdChange>0.011936</agProdChange>
                        </period>
                        <period year="2035">
                            <agProdChange>-0.004217</agProdChange>
                        </period>
                        <period year="2040">
                            <agProdChange>0.00819</agProdChange>
                        </period>
                        <period year="2045">
                            <agProdChange>0.002745</agProdChange>
                        </period>
                        <period year="2050">
                            <agProdChange>0.006696</agProdChange>
                        </period>
                        <period year="2055">
                            <agProdChange>0.007664</agProdChange>
                        </period>
                        <period year="2060">
                            <agProdChange>-3.3e-05</agProdChange>
                        </period>
                        <period year="2065">
                            <agProdChange>0.005344</agProdChange>
                        </period>
                        <period year="2070">
                            <agProdChange>0.001292</agProdChange>
                        </period>
                        <period year="2075">
                            <agProdChange>0.003166</agProdChange>
                        </period>
                        <period year="2080">
                            <agProdChange>0.002698</agProdChange>
                        </period>
                        <period year="2085">
                            <agProdChange>-0.001513</agProdChange>
                        </period>
                        <period year="2090">
                            <agProdChange>0.004264</agProdChange>
                        </period>
                        <period year="2095">
                            <agProdChange>0.001</agProdChange>
                        </period>
                        <period year="2100">
                            <agProdChange>0.001</agProdChange>
                        </period>
                    </AgProductionTechnology>
                    <AgProductionTechnology name="Root_Tuber_TexasCst_RFD_lo">
                        <period year="2015">
                            <agProdChange>0.013623</agProdChange>
                        </period>
                        <period year="2020">
                            <agProdChange>0.005032</agProdChange>
                        </period>
                        <period year="2025">
                            <agProdChange>0.001734</agProdChange>
                        </period>
                        <period year="2030">
                            <agProdChange>0.011936</agProdChange>
                        </period>
                        <period year="2035">
                            <agProdChange>-0.004217</agProdChange>
                        </period>
                        <period year="2040">
                            <agProdChange>0.00819</agProdChange>
                        </period>
                        <period year="2045">
                            <agProdChange>0.002745</agProdChange>
                        </period>
                        <period year="2050">
                            <agProdChange>0.006696</agProdChange>
                        </period>
                        <period year="2055">
                            <agProdChange>0.007664</agProdChange>
                        </period>
                        <period year="2060">
                            <agProdChange>-3.3e-05</agProdChange>
                        </period>
                        <period year="2065">
                            <agProdChange>0.005344</agProdChange>
                        </period>
                        <period year="2070">
                            <agProdChange>0.001292</agProdChange>
                        </period>
                        <period year="2075">
                            <agProdChange>0.003166</agProdChange>
                        </period>
                        <period year="2080">
                            <agProdChange>0.002698</agProdChange>
                        </period>
                        <period year="2085">
                            <agProdChange>-0.001513</agProdChange>
                        </period>
                        <period year="2090">
                            <agProdChange>0.004264</agProdChange>
                        </period>
                        <period year="2095">
                            <agProdChange>0.001</agProdChange>
                        </period>
                        <period year="2100">
                            <agProdChange>0.001</agProdChange>
                        </period>
                    </AgProductionTechnology>
                </AgSupplySubsector>
                <AgSupplySubsector name="Root_Tuber_UsaCstSE">
                    <AgProductionTechnology name="Root_Tuber_UsaCstSE_IRR_hi">
                        <period year="2015">
                            <agProdChange>0.003403</agProdChange>
                        </period>
                        <period year="2020">
                            <agProdChange>0.002971</agProdChange>
                        </period>
                        <period year="2025">
                            <agProdChange>0.003202</agProdChange>
                        </period>
                        <period year="2030">
                            <agProdChange>0.002643</agProdChange>
                        </period>
                        <period year="2035">
                            <agProdChange>0.005239</agProdChange>
                        </period>
                        <period year="2040">
                            <agProdChange>0.003019</agProdChange>
                        </period>
                        <period year="2045">
                            <agProdChange>0.003793</agProdChange>
                        </period>
                        <period year="2050">
                            <agProdChange>0.004038</agProdChange>
                        </period>
                        <period year="2055">
                            <agProdChange>0.003354</agProdChange>
                        </period>
                        <period year="2060">
                            <agProdChange>0.004259</agProdChange>
                        </period>
                        <period year="2065">
                            <agProdChange>0.002831</agProdChange>
                        </period>
                        <period year="2070">
                            <agProdChange>0.003583</agProdChange>
                        </period>
                        <period year="2075">
                            <agProdChange>0.003921</agProdChange>
                        </period>
                        <period year="2080">
                            <agProdChange>0.0015</agProdChange>
                        </period>
                        <period year="2085">
                            <agProdChange>0.0013</agProdChange>
                        </period>
                        <period year="2090">
                            <agProdChange>0.0012</agProdChange>
                        </period>
                        <period year="2095">
                            <agProdChange>0.001</agProdChange>
                        </period>
                        <period year="2100">
                            <agProdChange>0.001</agProdChange>
                        </period>
                    </AgProductionTechnology>
                    <AgProductionTechnology name="Root_Tuber_UsaCstSE_IRR_lo">
                        <period year="2015">
                            <agProdChange>0.003403</agProdChange>
                        </period>
                        <period year="2020">
                            <agProdChange>0.002971</agProdChange>
                        </period>
                        <period year="2025">
                            <agProdChange>0.003202</agProdChange>
                        </period>
                        <period year="2030">
                            <agProdChange>0.002643</agProdChange>
                        </period>
                        <period year="2035">
                            <agProdChange>0.005239</agProdChange>
                        </period>
                        <period year="2040">
                            <agProdChange>0.003019</agProdChange>
                        </period>
                        <period year="2045">
                            <agProdChange>0.003793</agProdChange>
                        </period>
                        <period year="2050">
                            <agProdChange>0.004038</agProdChange>
                        </period>
                        <period year="2055">
                            <agProdChange>0.003354</agProdChange>
                        </period>
                        <period year="2060">
                            <agProdChange>0.004259</agProdChange>
                        </period>
                        <period year="2065">
                            <agProdChange>0.002831</agProdChange>
                        </period>
                        <period year="2070">
                            <agProdChange>0.003583</agProdChange>
                        </period>
                        <period year="2075">
                            <agProdChange>0.003921</agProdChange>
                        </period>
                        <period year="2080">
                            <agProdChange>0.0015</agProdChange>
                        </period>
                        <period year="2085">
                            <agProdChange>0.0013</agProdChange>
                        </period>
                        <period year="2090">
                            <agProdChange>0.0012</agProdChange>
                        </period>
                        <period year="2095">
                            <agProdChange>0.001</agProdChange>
                        </period>
                        <period year="2100">
                            <agProdChange>0.001</agProdChange>
                        </period>
                    </AgProductionTechnology>
                    <AgProductionTechnology name="Root_Tuber_UsaCstSE_RFD_hi">
                        <period year="2015">
                            <agProdChange>0.010271</agProdChange>
                        </period>
                        <period year="2020">
                            <agProdChange>0.005878</agProdChange>
                        </period>
                        <period year="2025">
                            <agProdChange>0.004782</agProdChange>
                        </period>
                        <period year="2030">
                            <agProdChange>0.004845</agProdChange>
                        </period>
                        <period year="2035">
                            <agProdChange>0.007646</agProdChange>
                        </period>
                        <period year="2040">
                            <agProdChange>0.002848</agProdChange>
                        </period>
                        <period year="2045">
                            <agProdChange>0.008253</agProdChange>
                        </period>
                        <period year="2050">
                            <agProdChange>0.005041</agProdChange>
                        </period>
                        <period year="2055">
                            <agProdChange>0.005385</agProdChange>
                        </period>
                        <period year="2060">
                            <agProdChange>0.005685</agProdChange>
                        </period>
                        <period year="2065">
                            <agProdChange>0.002989</agProdChange>
                        </period>
                        <period year="2070">
                            <agProdChange>0.005787</agProdChange>
                        </period>
                        <period year="2075">
                            <agProdChange>0.002155</agProdChange>
                        </period>
                        <period year="2080">
                            <agProdChange>0.0015</agProdChange>
                        </period>
                        <period year="2085">
                            <agProdChange>0.00114</agProdChange>
                        </period>
                        <period year="2090">
                            <agProdChange>0.00136</agProdChange>
                        </period>
                        <period year="2095">
                            <agProdChange>0.001</agProdChange>
                        </period>
                        <period year="2100">
                            <agProdChange>0.001</agProdChange>
                        </period>
                    </AgProductionTechnology>
                    <AgProductionTechnology name="Root_Tuber_UsaCstSE_RFD_lo">
                        <period year="2015">
                            <agProdChange>0.010271</agProdChange>
                        </period>
                        <period year="2020">
                            <agProdChange>0.005878</agProdChange>
                        </period>
                        <period year="2025">
                            <agProdChange>0.004782</agProdChange>
                        </period>
                        <period year="2030">
                            <agProdChange>0.004845</agProdChange>
                        </period>
                        <period year="2035">
                            <agProdChange>0.007646</agProdChange>
                        </period>
                        <period year="2040">
                            <agProdChange>0.002848</agProdChange>
                        </period>
                        <period year="2045">
                            <agProdChange>0.008253</agProdChange>
                        </period>
                        <period year="2050">
                            <agProdChange>0.005041</agProdChange>
                        </period>
                        <period year="2055">
                            <agProdChange>0.005385</agProdChange>
                        </period>
                        <period year="2060">
                            <agProdChange>0.005685</agProdChange>
                        </period>
                        <period year="2065">
                            <agProdChange>0.002989</agProdChange>
                        </period>
                        <period year="2070">
                            <agProdChange>0.005787</agProdChange>
                        </period>
                        <period year="2075">
                            <agProdChange>0.002155</agProdChange>
                        </period>
                        <period year="2080">
                            <agProdChange>0.0015</agProdChange>
                        </period>
                        <period year="2085">
                            <agProdChange>0.00114</agProdChange>
                        </period>
                        <period year="2090">
                            <agProdChange>0.00136</agProdChange>
                        </period>
                        <period year="2095">
                            <agProdChange>0.001</agProdChange>
                        </period>
                        <period year="2100">
                            <agProdChange>0.001</agProdChange>
                        </period>
                    </AgProductionTechnology>
                </AgSupplySubsector>
                <AgSupplySubsector name="Root_Tuber_GreatLakes">
                    <AgProductionTechnology name="Root_Tuber_GreatLakes_IRR_hi">
                        <period year="2015">
                            <agProdChange>0.000904</agProdChange>
                        </period>
                        <period year="2020">
                            <agProdChange>0.002433</agProdChange>
                        </period>
                        <period year="2025">
                            <agProdChange>0.002863</agProdChange>
                        </period>
                        <period year="2030">
                            <agProdChange>0.001031</agProdChange>
                        </period>
                        <period year="2035">
                            <agProdChange>0.000966</agProdChange>
                        </period>
                        <period year="2040">
                            <agProdChange>0.001681</agProdChange>
                        </period>
                        <period year="2045">
                            <agProdChange>0.002392</agProdChange>
                        </period>
                        <period year="2050">
                            <agProdChange>0.002001</agProdChange>
                        </period>
                        <period year="2055">
                            <agProdChange>0.001395</agProdChange>
                        </period>
                        <period year="2060">
                            <agProdChange>0.000551</agProdChange>
                        </period>
                        <period year="2065">
                            <agProdChange>0.002439</agProdChange>
                        </period>
                        <period year="2070">
                            <agProdChange>0.001854</agProdChange>
                        </period>
                        <period year="2075">
                            <agProdChange>0.000841</agProdChange>
                        </period>
                        <period year="2080">
                            <agProdChange>0.000316</agProdChange>
                        </period>
                        <period year="2085">
                            <agProdChange>-0.000758</agProdChange>
                        </period>
                        <period year="2090">
                            <agProdChange>0.001783</agProdChange>
                        </period>
                        <period year="2095">
                            <agProdChange>0.000328</agProdChange>
                        </period>
                        <period year="2100">
                            <agProdChange>-0.001814</agProdChange>
                        </period>
                    </AgProductionTechnology>
                    <AgProductionTechnology name="Root_Tuber_GreatLakes_IRR_lo">
                        <period year="2015">
                            <agProdChange>0.000904</agProdChange>
                        </period>
                        <period year="2020">
                            <agProdChange>0.002433</agProdChange>
                        </period>
                        <period year="2025">
                            <agProdChange>0.002863</agProdChange>
                        </period>
                        <period year="2030">
                            <agProdChange>0.001031</agProdChange>
                        </period>
                        <period year="2035">
                            <agProdChange>0.000966</agProdChange>
                        </period>
                        <period year="2040">
                            <agProdChange>0.001681</agProdChange>
                        </period>
                        <period year="2045">
                            <agProdChange>0.002392</agProdChange>
                        </period>
                        <period year="2050">
                            <agProdChange>0.002001</agProdChange>
                        </period>
                        <period year="2055">
                            <agProdChange>0.001395</agProdChange>
                        </period>
                        <period year="2060">
                            <agProdChange>0.000551</agProdChange>
                        </period>
                        <period year="2065">
                            <agProdChange>0.002439</agProdChange>
                        </period>
                        <period year="2070">
                            <agProdChange>0.001854</agProdChange>
                        </period>
                        <period year="2075">
                            <agProdChange>0.000841</agProdChange>
                        </period>
                        <period year="2080">
                            <agProdChange>0.000316</agProdChange>
                        </period>
                        <period year="2085">
                            <agProdChange>-0.000758</agProdChange>
                        </period>
                        <period year="2090">
                            <agProdChange>0.001783</agProdChange>
                        </period>
                        <period year="2095">
                            <agProdChange>0.000328</agProdChange>
                        </period>
                        <period year="2100">
                            <agProdChange>-0.001814</agProdChange>
                        </period>
                    </AgProductionTechnology>
                    <AgProductionTechnology name="Root_Tuber_GreatLakes_RFD_hi">
                        <period year="2015">
                            <agProdChange>-0.00237</agProdChange>
                        </period>
                        <period year="2020">
                            <agProdChange>0.001906</agProdChange>
                        </period>
                        <period year="2025">
                            <agProdChange>0.004128</agProdChange>
                        </period>
                        <period year="2030">
                            <agProdChange>0.002966</agProdChange>
                        </period>
                        <period year="2035">
                            <agProdChange>0.002702</agProdChange>
                        </period>
                        <period year="2040">
                            <agProdChange>0.003405</agProdChange>
                        </period>
                        <period year="2045">
                            <agProdChange>0.003645</agProdChange>
                        </period>
                        <period year="2050">
                            <agProdChange>0.007054</agProdChange>
                        </period>
                        <period year="2055">
                            <agProdChange>0.003066</agProdChange>
                        </period>
                        <period year="2060">
                            <agProdChange>-0.000889</agProdChange>
                        </period>
                        <period year="2065">
                            <agProdChange>0.003974</agProdChange>
                        </period>
                        <period year="2070">
                            <agProdChange>0.004612</agProdChange>
                        </period>
                        <period year="2075">
                            <agProdChange>0.000949</agProdChange>
                        </period>
                        <period year="2080">
                            <agProdChange>0.001803</agProdChange>
                        </period>
                        <period year="2085">
                            <agProdChange>-0.000384</agProdChange>
                        </period>
                        <period year="2090">
                            <agProdChange>0.004882</agProdChange>
                        </period>
                        <period year="2095">
                            <agProdChange>0.000868</agProdChange>
                        </period>
                        <period year="2100">
                            <agProdChange>-0.003374</agProdChange>
                        </period>
                    </AgProductionTechnology>
                    <AgProductionTechnology name="Root_Tuber_GreatLakes_RFD_lo">
                        <period year="2015">
                            <agProdChange>-0.00237</agProdChange>
                        </period>
                        <period year="2020">
                            <agProdChange>0.001906</agProdChange>
                        </period>
                        <period year="2025">
                            <agProdChange>0.004128</agProdChange>
                        </period>
                        <period year="2030">
                            <agProdChange>0.002966</agProdChange>
                        </period>
                        <period year="2035">
                            <agProdChange>0.002702</agProdChange>
                        </period>
                        <period year="2040">
                            <agProdChange>0.003405</agProdChange>
                        </period>
                        <period year="2045">
                            <agProdChange>0.003645</agProdChange>
                        </period>
                        <period year="2050">
                            <agProdChange>0.007054</agProdChange>
                        </period>
                        <period year="2055">
                            <agProdChange>0.003066</agProdChange>
                        </period>
                        <period year="2060">
                            <agProdChange>-0.000889</agProdChange>
                        </period>
                        <period year="2065">
                            <agProdChange>0.003974</agProdChange>
                        </period>
                        <period year="2070">
                            <agProdChange>0.004612</agProdChange>
                        </period>
                        <period year="2075">
                            <agProdChange>0.000949</agProdChange>
                        </period>
                        <period year="2080">
                            <agProdChange>0.001803</agProdChange>
                        </period>
                        <period year="2085">
                            <agProdChange>-0.000384</agProdChange>
                        </period>
                        <period year="2090">
                            <agProdChange>0.004882</agProdChange>
                        </period>
                        <period year="2095">
                            <agProdChange>0.000868</agProdChange>
                        </period>
                        <period year="2100">
                            <agProdChange>-0.003374</agProdChange>
                        </period>
                    </AgProductionTechnology>
                </AgSupplySubsector>
                <AgSupplySubsector name="Root_Tuber_OhioR">
                    <AgProductionTechnology name="Root_Tuber_OhioR_IRR_hi">
                        <period year="2015">
                            <agProdChange>0.001631</agProdChange>
                        </period>
                        <period year="2020">
                            <agProdChange>0.001606</agProdChange>
                        </period>
                        <period year="2025">
                            <agProdChange>0.002673</agProdChange>
                        </period>
                        <period year="2030">
                            <agProdChange>0.001285</agProdChange>
                        </period>
                        <period year="2035">
                            <agProdChange>0.00093</agProdChange>
                        </period>
                        <period year="2040">
                            <agProdChange>0.001788</agProdChange>
                        </period>
                        <period year="2045">
                            <agProdChange>0.002306</agProdChange>
                        </period>
                        <period year="2050">
                            <agProdChange>0.002505</agProdChange>
                        </period>
                        <period year="2055">
                            <agProdChange>0.001505</agProdChange>
                        </period>
                        <period year="2060">
                            <agProdChange>0.000116</agProdChange>
                        </period>
                        <period year="2065">
                            <agProdChange>0.002301</agProdChange>
                        </period>
                        <period year="2070">
                            <agProdChange>0.000585</agProdChange>
                        </period>
                        <period year="2075">
                            <agProdChange>-0.000372</agProdChange>
                        </period>
                        <period year="2080">
                            <agProdChange>-0.000867</agProdChange>
                        </period>
                        <period year="2085">
                            <agProdChange>-0.001233</agProdChange>
                        </period>
                        <period year="2090">
                            <agProdChange>0.000297</agProdChange>
                        </period>
                        <period year="2095">
                            <agProdChange>0.000347</agProdChange>
                        </period>
                        <period year="2100">
                            <agProdChange>-0.001104</agProdChange>
                        </period>
                    </AgProductionTechnology>
                    <AgProductionTechnology name="Root_Tuber_OhioR_IRR_lo">
                        <period year="2015">
                            <agProdChange>0.001631</agProdChange>
                        </period>
                        <period year="2020">
                            <agProdChange>0.001606</agProdChange>
                        </period>
                        <period year="2025">
                            <agProdChange>0.002673</agProdChange>
                        </period>
                        <period year="2030">
                            <agProdChange>0.001285</agProdChange>
                        </period>
                        <period year="2035">
                            <agProdChange>0.00093</agProdChange>
                        </period>
                        <period year="2040">
                            <agProdChange>0.001788</agProdChange>
                        </period>
                        <period year="2045">
                            <agProdChange>0.002306</agProdChange>
                        </period>
                        <period year="2050">
                            <agProdChange>0.002505</agProdChange>
                        </period>
                        <period year="2055">
                            <agProdChange>0.001505</agProdChange>
                        </period>
                        <period year="2060">
                            <agProdChange>0.000116</agProdChange>
                        </period>
                        <period year="2065">
                            <agProdChange>0.002301</agProdChange>
                        </period>
                        <period year="2070">
                            <agProdChange>0.000585</agProdChange>
                        </period>
                        <period year="2075">
                            <agProdChange>-0.000372</agProdChange>
                        </period>
                        <period year="2080">
                            <agProdChange>-0.000867</agProdChange>
                        </period>
                        <period year="2085">
                            <agProdChange>-0.001233</agProdChange>
                        </period>
                        <period year="2090">
                            <agProdChange>0.000297</agProdChange>
                        </period>
                        <period year="2095">
                            <agProdChange>0.000347</agProdChange>
                        </period>
                        <period year="2100">
                            <agProdChange>-0.001104</agProdChange>
                        </period>
                    </AgProductionTechnology>
                    <AgProductionTechnology name="Root_Tuber_OhioR_RFD_hi">
                        <period year="2015">
                            <agProdChange>-0.00043</agProdChange>
                        </period>
                        <period year="2020">
                            <agProdChange>0.00371</agProdChange>
                        </period>
                        <period year="2025">
                            <agProdChange>0.005224</agProdChange>
                        </period>
                        <period year="2030">
                            <agProdChange>0.005325</agProdChange>
                        </period>
                        <period year="2035">
                            <agProdChange>0.005056</agProdChange>
                        </period>
                        <period year="2040">
                            <agProdChange>0.004659</agProdChange>
                        </period>
                        <period year="2045">
                            <agProdChange>0.004688</agProdChange>
                        </period>
                        <period year="2050">
                            <agProdChange>0.007112</agProdChange>
                        </period>
                        <period year="2055">
                            <agProdChange>0.003594</agProdChange>
                        </period>
                        <period year="2060">
                            <agProdChange>0.000133</agProdChange>
                        </period>
                        <period year="2065">
                            <agProdChange>0.005262</agProdChange>
                        </period>
                        <period year="2070">
                            <agProdChange>0.003868</agProdChange>
                        </period>
                        <period year="2075">
                            <agProdChange>0.002961</agProdChange>
                        </period>
                        <period year="2080">
                            <agProdChange>0.003772</agProdChange>
                        </period>
                        <period year="2085">
                            <agProdChange>0.000903</agProdChange>
                        </period>
                        <period year="2090">
                            <agProdChange>0.003998</agProdChange>
                        </period>
                        <period year="2095">
                            <agProdChange>0.003067</agProdChange>
                        </period>
                        <period year="2100">
                            <agProdChange>-0.000849</agProdChange>
                        </period>
                    </AgProductionTechnology>
                    <AgProductionTechnology name="Root_Tuber_OhioR_RFD_lo">
                        <period year="2015">
                            <agProdChange>-0.00043</agProdChange>
                        </period>
                        <period year="2020">
                            <agProdChange>0.00371</agProdChange>
                        </period>
                        <period year="2025">
                            <agProdChange>0.005224</agProdChange>
                        </period>
                        <period year="2030">
                            <agProdChange>0.005325</agProdChange>
                        </period>
                        <period year="2035">
                            <agProdChange>0.005056</agProdChange>
                        </period>
                        <period year="2040">
                            <agProdChange>0.004659</agProdChange>
                        </period>
                        <period year="2045">
                            <agProdChange>0.004688</agProdChange>
                        </period>
                        <period year="2050">
                            <agProdChange>0.007112</agProdChange>
                        </period>
                        <period year="2055">
                            <agProdChange>0.003594</agProdChange>
                        </period>
                        <period year="2060">
                            <agProdChange>0.000133</agProdChange>
                        </period>
                        <period year="2065">
                            <agProdChange>0.005262</agProdChange>
                        </period>
                        <period year="2070">
                            <agProdChange>0.003868</agProdChange>
                        </period>
                        <period year="2075">
                            <agProdChange>0.002961</agProdChange>
                        </period>
                        <period year="2080">
                            <agProdChange>0.003772</agProdChange>
                        </period>
                        <period year="2085">
                            <agProdChange>0.000903</agProdChange>
                        </period>
                        <period year="2090">
                            <agProdChange>0.003998</agProdChange>
                        </period>
                        <period year="2095">
                            <agProdChange>0.003067</agProdChange>
                        </period>
                        <period year="2100">
                            <agProdChange>-0.000849</agProdChange>
                        </period>
                    </AgProductionTechnology>
                </AgSupplySubsector>
                <AgSupplySubsector name="Root_Tuber_UsaPacNW">
                    <AgProductionTechnology name="Root_Tuber_UsaPacNW_IRR_hi">
                        <period year="2015">
                            <agProdChange>-0.003716</agProdChange>
                        </period>
                        <period year="2020">
                            <agProdChange>0.000596</agProdChange>
                        </period>
                        <period year="2025">
                            <agProdChange>0.001523</agProdChange>
                        </period>
                        <period year="2030">
                            <agProdChange>-0.000641</agProdChange>
                        </period>
                        <period year="2035">
                            <agProdChange>-0.002796</agProdChange>
                        </period>
                        <period year="2040">
                            <agProdChange>-0.001724</agProdChange>
                        </period>
                        <period year="2045">
                            <agProdChange>0.000309</agProdChange>
                        </period>
                        <period year="2050">
                            <agProdChange>-0.000752</agProdChange>
                        </period>
                        <period year="2055">
                            <agProdChange>-0.002904</agProdChange>
                        </period>
                        <period year="2060">
                            <agProdChange>-0.001734</agProdChange>
                        </period>
                        <period year="2065">
                            <agProdChange>-0.00032</agProdChange>
                        </period>
                        <period year="2070">
                            <agProdChange>-0.001977</agProdChange>
                        </period>
                        <period year="2075">
                            <agProdChange>-0.002217</agProdChange>
                        </period>
                        <period year="2080">
                            <agProdChange>-0.002552</agProdChange>
                        </period>
                        <period year="2085">
                            <agProdChange>-0.001413</agProdChange>
                        </period>
                        <period year="2090">
                            <agProdChange>0.000506</agProdChange>
                        </period>
                        <period year="2095">
                            <agProdChange>-0.000946</agProdChange>
                        </period>
                        <period year="2100">
                            <agProdChange>-0.001312</agProdChange>
                        </period>
                    </AgProductionTechnology>
                    <AgProductionTechnology name="Root_Tuber_UsaPacNW_IRR_lo">
                        <period year="2015">
                            <agProdChange>-0.003716</agProdChange>
                        </period>
                        <period year="2020">
                            <agProdChange>0.000596</agProdChange>
                        </period>
                        <period year="2025">
                            <agProdChange>0.001523</agProdChange>
                        </period>
                        <period year="2030">
                            <agProdChange>-0.000641</agProdChange>
                        </period>
                        <period year="2035">
                            <agProdChange>-0.002796</agProdChange>
                        </period>
                        <period year="2040">
                            <agProdChange>-0.001724</agProdChange>
                        </period>
                        <period year="2045">
                            <agProdChange>0.000309</agProdChange>
                        </period>
                        <period year="2050">
                            <agProdChange>-0.000752</agProdChange>
                        </period>
                        <period year="2055">
                            <agProdChange>-0.002904</agProdChange>
                        </period>
                        <period year="2060">
                            <agProdChange>-0.001734</agProdChange>
                        </period>
                        <period year="2065">
                            <agProdChange>-0.00032</agProdChange>
                        </period>
                        <period year="2070">
                            <agProdChange>-0.001977</agProdChange>
                        </period>
                        <period year="2075">
                            <agProdChange>-0.002217</agProdChange>
                        </period>
                        <period year="2080">
                            <agProdChange>-0.002552</agProdChange>
                        </period>
                        <period year="2085">
                            <agProdChange>-0.001413</agProdChange>
                        </period>
                        <period year="2090">
                            <agProdChange>0.000506</agProdChange>
                        </period>
                        <period year="2095">
                            <agProdChange>-0.000946</agProdChange>
                        </period>
                        <period year="2100">
                            <agProdChange>-0.001312</agProdChange>
                        </period>
                    </AgProductionTechnology>
                    <AgProductionTechnology name="Root_Tuber_UsaPacNW_RFD_hi">
                        <period year="2015">
                            <agProdChange>-0.002179</agProdChange>
                        </period>
                        <period year="2020">
                            <agProdChange>0.001439</agProdChange>
                        </period>
                        <period year="2025">
                            <agProdChange>0.002185</agProdChange>
                        </period>
                        <period year="2030">
                            <agProdChange>-3.8e-05</agProdChange>
                        </period>
                        <period year="2035">
                            <agProdChange>0.001047</agProdChange>
                        </period>
                        <period year="2040">
                            <agProdChange>-0.002011</agProdChange>
                        </period>
                        <period year="2045">
                            <agProdChange>-0.001331</agProdChange>
                        </period>
                        <period year="2050">
                            <agProdChange>-0.000961</agProdChange>
                        </period>
                        <period year="2055">
                            <agProdChange>-0.006621</agProdChange>
                        </period>
                        <period year="2060">
                            <agProdChange>-0.005711</agProdChange>
                        </period>
                        <period year="2065">
                            <agProdChange>-0.003326</agProdChange>
                        </period>
                        <period year="2070">
                            <agProdChange>-0.003832</agProdChange>
                        </period>
                        <period year="2075">
                            <agProdChange>-0.005988</agProdChange>
                        </period>
                        <period year="2080">
                            <agProdChange>-0.006341</agProdChange>
                        </period>
                        <period year="2085">
                            <agProdChange>-0.003262</agProdChange>
                        </period>
                        <period year="2090">
                            <agProdChange>0.002145</agProdChange>
                        </period>
                        <period year="2095">
                            <agProdChange>-0.002642</agProdChange>
                        </period>
                        <period year="2100">
                            <agProdChange>-0.005357</agProdChange>
                        </period>
                    </AgProductionTechnology>
                    <AgProductionTechnology name="Root_Tuber_UsaPacNW_RFD_lo">
                        <period year="2015">
                            <agProdChange>-0.002179</agProdChange>
                        </period>
                        <period year="2020">
                            <agProdChange>0.001439</agProdChange>
                        </period>
                        <period year="2025">
                            <agProdChange>0.002185</agProdChange>
                        </period>
                        <period year="2030">
                            <agProdChange>-3.8e-05</agProdChange>
                        </period>
                        <period year="2035">
                            <agProdChange>0.001047</agProdChange>
                        </period>
                        <period year="2040">
                            <agProdChange>-0.002011</agProdChange>
                        </period>
                        <period year="2045">
                            <agProdChange>-0.001331</agProdChange>
                        </period>
                        <period year="2050">
                            <agProdChange>-0.000961</agProdChange>
                        </period>
                        <period year="2055">
                            <agProdChange>-0.006621</agProdChange>
                        </period>
                        <period year="2060">
                            <agProdChange>-0.005711</agProdChange>
                        </period>
                        <period year="2065">
                            <agProdChange>-0.003326</agProdChange>
                        </period>
                        <period year="2070">
                            <agProdChange>-0.003832</agProdChange>
                        </period>
                        <period year="2075">
                            <agProdChange>-0.005988</agProdChange>
                        </period>
                        <period year="2080">
                            <agProdChange>-0.006341</agProdChange>
                        </period>
                        <period year="2085">
                            <agProdChange>-0.003262</agProdChange>
                        </period>
                        <period year="2090">
                            <agProdChange>0.002145</agProdChange>
                        </period>
                        <period year="2095">
                            <agProdChange>-0.002642</agProdChange>
                        </period>
                        <period year="2100">
                            <agProdChange>-0.005357</agProdChange>
                        </period>
                    </AgProductionTechnology>
                </AgSupplySubsector>
                <AgSupplySubsector name="Root_Tuber_TennR">
                    <AgProductionTechnology name="Root_Tuber_TennR_IRR_hi">
                        <period year="2015">
                            <agProdChange>0.002245</agProdChange>
                        </period>
                        <period year="2020">
                            <agProdChange>0.002609</agProdChange>
                        </period>
                        <period year="2025">
                            <agProdChange>0.003914</agProdChange>
                        </period>
                        <period year="2030">
                            <agProdChange>0.003019</agProdChange>
                        </period>
                        <period year="2035">
                            <agProdChange>0.002959</agProdChange>
                        </period>
                        <period year="2040">
                            <agProdChange>0.004369</agProdChange>
                        </period>
                        <period year="2045">
                            <agProdChange>0.00369</agProdChange>
                        </period>
                        <period year="2050">
                            <agProdChange>0.002644</agProdChange>
                        </period>
                        <period year="2055">
                            <agProdChange>0.002494</agProdChange>
                        </period>
                        <period year="2060">
                            <agProdChange>0.0022</agProdChange>
                        </period>
                        <period year="2065">
                            <agProdChange>0.002596</agProdChange>
                        </period>
                        <period year="2070">
                            <agProdChange>-0.000327</agProdChange>
                        </period>
                        <period year="2075">
                            <agProdChange>0.001168</agProdChange>
                        </period>
                        <period year="2080">
                            <agProdChange>0.001706</agProdChange>
                        </period>
                        <period year="2085">
                            <agProdChange>0.000554</agProdChange>
                        </period>
                        <period year="2090">
                            <agProdChange>-0.000357</agProdChange>
                        </period>
                        <period year="2095">
                            <agProdChange>0.001068</agProdChange>
                        </period>
                        <period year="2100">
                            <agProdChange>0.002118</agProdChange>
                        </period>
                    </AgProductionTechnology>
                    <AgProductionTechnology name="Root_Tuber_TennR_IRR_lo">
                        <period year="2015">
                            <agProdChange>0.002245</agProdChange>
                        </period>
                        <period year="2020">
                            <agProdChange>0.002609</agProdChange>
                        </period>
                        <period year="2025">
                            <agProdChange>0.003914</agProdChange>
                        </period>
                        <period year="2030">
                            <agProdChange>0.003019</agProdChange>
                        </period>
                        <period year="2035">
                            <agProdChange>0.002959</agProdChange>
                        </period>
                        <period year="2040">
                            <agProdChange>0.004369</agProdChange>
                        </period>
                        <period year="2045">
                            <agProdChange>0.00369</agProdChange>
                        </period>
                        <period year="2050">
                            <agProdChange>0.002644</agProdChange>
                        </period>
                        <period year="2055">
                            <agProdChange>0.002494</agProdChange>
                        </period>
                        <period year="2060">
                            <agProdChange>0.0022</agProdChange>
                        </period>
                        <period year="2065">
                            <agProdChange>0.002596</agProdChange>
                        </period>
                        <period year="2070">
                            <agProdChange>-0.000327</agProdChange>
                        </period>
                        <period year="2075">
                            <agProdChange>0.001168</agProdChange>
                        </period>
                        <period year="2080">
                            <agProdChange>0.001706</agProdChange>
                        </period>
                        <period year="2085">
                            <agProdChange>0.000554</agProdChange>
                        </period>
                        <period year="2090">
                            <agProdChange>-0.000357</agProdChange>
                        </period>
                        <period year="2095">
                            <agProdChange>0.001068</agProdChange>
                        </period>
                        <period year="2100">
                            <agProdChange>0.002118</agProdChange>
                        </period>
                    </AgProductionTechnology>
                    <AgProductionTechnology name="Root_Tuber_TennR_RFD_hi">
                        <period year="2015">
                            <agProdChange>0.004829</agProdChange>
                        </period>
                        <period year="2020">
                            <agProdChange>0.005501</agProdChange>
                        </period>
                        <period year="2025">
                            <agProdChange>0.005143</agProdChange>
                        </period>
                        <period year="2030">
                            <agProdChange>0.006563</agProdChange>
                        </period>
                        <period year="2035">
                            <agProdChange>0.00605</agProdChange>
                        </period>
                        <period year="2040">
                            <agProdChange>0.003596</agProdChange>
                        </period>
                        <period year="2045">
                            <agProdChange>0.006331</agProdChange>
                        </period>
                        <period year="2050">
                            <agProdChange>0.005381</agProdChange>
                        </period>
                        <period year="2055">
                            <agProdChange>0.004068</agProdChange>
                        </period>
                        <period year="2060">
                            <agProdChange>0.002522</agProdChange>
                        </period>
                        <period year="2065">
                            <agProdChange>0.002613</agProdChange>
                        </period>
                        <period year="2070">
                            <agProdChange>0.003449</agProdChange>
                        </period>
                        <period year="2075">
                            <agProdChange>0.003563</agProdChange>
                        </period>
                        <period year="2080">
                            <agProdChange>0.003671</agProdChange>
                        </period>
                        <period year="2085">
                            <agProdChange>-2.2e-05</agProdChange>
                        </period>
                        <period year="2090">
                            <agProdChange>0.001209</agProdChange>
                        </period>
                        <period year="2095">
                            <agProdChange>0.00449</agProdChange>
                        </period>
                        <period year="2100">
                            <agProdChange>0.000515</agProdChange>
                        </period>
                    </AgProductionTechnology>
                    <AgProductionTechnology name="Root_Tuber_TennR_RFD_lo">
                        <period year="2015">
                            <agProdChange>0.004829</agProdChange>
                        </period>
                        <period year="2020">
                            <agProdChange>0.005501</agProdChange>
                        </period>
                        <period year="2025">
                            <agProdChange>0.005143</agProdChange>
                        </period>
                        <period year="2030">
                            <agProdChange>0.006563</agProdChange>
                        </period>
                        <period year="2035">
                            <agProdChange>0.00605</agProdChange>
                        </period>
                        <period year="2040">
                            <agProdChange>0.003596</agProdChange>
                        </period>
                        <period year="2045">
                            <agProdChange>0.006331</agProdChange>
                        </period>
                        <period year="2050">
                            <agProdChange>0.005381</agProdChange>
                        </period>
                        <period year="2055">
                            <agProdChange>0.004068</agProdChange>
                        </period>
                        <period year="2060">
                            <agProdChange>0.002522</agProdChange>
                        </period>
                        <period year="2065">
                            <agProdChange>0.002613</agProdChange>
                        </period>
                        <period year="2070">
                            <agProdChange>0.003449</agProdChange>
                        </period>
                        <period year="2075">
                            <agProdChange>0.003563</agProdChange>
                        </period>
                        <period year="2080">
                            <agProdChange>0.003671</agProdChange>
                        </period>
                        <period year="2085">
                            <agProdChange>-2.2e-05</agProdChange>
                        </period>
                        <period year="2090">
                            <agProdChange>0.001209</agProdChange>
                        </period>
                        <period year="2095">
                            <agProdChange>0.00449</agProdChange>
                        </period>
                        <period year="2100">
                            <agProdChange>0.000515</agProdChange>
                        </period>
                    </AgProductionTechnology>
                </AgSupplySubsector>
                <AgSupplySubsector name="Root_Tuber_RioGrande">
                    <AgProductionTechnology name="Root_Tuber_RioGrande_IRR_hi">
                        <period year="2015">
                            <agProdChange>0.002486</agProdChange>
                        </period>
                        <period year="2020">
                            <agProdChange>0.001971</agProdChange>
                        </period>
                        <period year="2025">
                            <agProdChange>0.002343</agProdChange>
                        </period>
                        <period year="2030">
                            <agProdChange>0.002774</agProdChange>
                        </period>
                        <period year="2035">
                            <agProdChange>0.001926</agProdChange>
                        </period>
                        <period year="2040">
                            <agProdChange>0.002418</agProdChange>
                        </period>
                        <period year="2045">
                            <agProdChange>0.003168</agProdChange>
                        </period>
                        <period year="2050">
                            <agProdChange>0.003093</agProdChange>
                        </period>
                        <period year="2055">
                            <agProdChange>0.003123</agProdChange>
                        </period>
                        <period year="2060">
                            <agProdChange>0.002289</agProdChange>
                        </period>
                        <period year="2065">
                            <agProdChange>0.002763</agProdChange>
                        </period>
                        <period year="2070">
                            <agProdChange>0.002097</agProdChange>
                        </period>
                        <period year="2075">
                            <agProdChange>0.001038</agProdChange>
                        </period>
                        <period year="2080">
                            <agProdChange>0.000616</agProdChange>
                        </period>
                        <period year="2085">
                            <agProdChange>-0.000277</agProdChange>
                        </period>
                        <period year="2090">
                            <agProdChange>0.000427</agProdChange>
                        </period>
                        <period year="2095">
                            <agProdChange>0.000119</agProdChange>
                        </period>
                        <period year="2100">
                            <agProdChange>0.000695</agProdChange>
                        </period>
                    </AgProductionTechnology>
                    <AgProductionTechnology name="Root_Tuber_RioGrande_IRR_lo">
                        <period year="2015">
                            <agProdChange>0.002486</agProdChange>
                        </period>
                        <period year="2020">
                            <agProdChange>0.001971</agProdChange>
                        </period>
                        <period year="2025">
                            <agProdChange>0.002343</agProdChange>
                        </period>
                        <period year="2030">
                            <agProdChange>0.002774</agProdChange>
                        </period>
                        <period year="2035">
                            <agProdChange>0.001926</agProdChange>
                        </period>
                        <period year="2040">
                            <agProdChange>0.002418</agProdChange>
                        </period>
                        <period year="2045">
                            <agProdChange>0.003168</agProdChange>
                        </period>
                        <period year="2050">
                            <agProdChange>0.003093</agProdChange>
                        </period>
                        <period year="2055">
                            <agProdChange>0.003123</agProdChange>
                        </period>
                        <period year="2060">
                            <agProdChange>0.002289</agProdChange>
                        </period>
                        <period year="2065">
                            <agProdChange>0.002763</agProdChange>
                        </period>
                        <period year="2070">
                            <agProdChange>0.002097</agProdChange>
                        </period>
                        <period year="2075">
                            <agProdChange>0.001038</agProdChange>
                        </period>
                        <period year="2080">
                            <agProdChange>0.000616</agProdChange>
                        </period>
                        <period year="2085">
                            <agProdChange>-0.000277</agProdChange>
                        </period>
                        <period year="2090">
                            <agProdChange>0.000427</agProdChange>
                        </period>
                        <period year="2095">
                            <agProdChange>0.000119</agProdChange>
                        </period>
                        <period year="2100">
                            <agProdChange>0.000695</agProdChange>
                        </period>
                    </AgProductionTechnology>
                    <AgProductionTechnology name="Root_Tuber_RioGrande_RFD_hi">
                        <period year="2015">
                            <agProdChange>0.010296</agProdChange>
                        </period>
                        <period year="2020">
                            <agProdChange>-0.004826</agProdChange>
                        </period>
                        <period year="2025">
                            <agProdChange>0.001693</agProdChange>
                        </period>
                        <period year="2030">
                            <agProdChange>0.004118</agProdChange>
                        </period>
                        <period year="2035">
                            <agProdChange>0.001035</agProdChange>
                        </period>
                        <period year="2040">
                            <agProdChange>0.004634</agProdChange>
                        </period>
                        <period year="2045">
                            <agProdChange>0.007267</agProdChange>
                        </period>
                        <period year="2050">
                            <agProdChange>0.015867</agProdChange>
                        </period>
                        <period year="2055">
                            <agProdChange>0.002</agProdChange>
                        </period>
                        <period year="2060">
                            <agProdChange>0.002</agProdChange>
                        </period>
                        <period year="2065">
                            <agProdChange>0.002</agProdChange>
                        </period>
                        <period year="2070">
                            <agProdChange>0.0018</agProdChange>
                        </period>
                        <period year="2075">
                            <agProdChange>0.0017</agProdChange>
                        </period>
                        <period year="2080">
                            <agProdChange>0.0015</agProdChange>
                        </period>
                        <period year="2085">
                            <agProdChange>0.0013</agProdChange>
                        </period>
                        <period year="2090">
                            <agProdChange>0.0012</agProdChange>
                        </period>
                        <period year="2095">
                            <agProdChange>0.001</agProdChange>
                        </period>
                        <period year="2100">
                            <agProdChange>0.001</agProdChange>
                        </period>
                    </AgProductionTechnology>
                    <AgProductionTechnology name="Root_Tuber_RioGrande_RFD_lo">
                        <period year="2015">
                            <agProdChange>0.010296</agProdChange>
                        </period>
                        <period year="2020">
                            <agProdChange>-0.004826</agProdChange>
                        </period>
                        <period year="2025">
                            <agProdChange>0.001693</agProdChange>
                        </period>
                        <period year="2030">
                            <agProdChange>0.004118</agProdChange>
                        </period>
                        <period year="2035">
                            <agProdChange>0.001035</agProdChange>
                        </period>
                        <period year="2040">
                            <agProdChange>0.004634</agProdChange>
                        </period>
                        <period year="2045">
                            <agProdChange>0.007267</agProdChange>
                        </period>
                        <period year="2050">
                            <agProdChange>0.015867</agProdChange>
                        </period>
                        <period year="2055">
                            <agProdChange>0.002</agProdChange>
                        </period>
                        <period year="2060">
                            <agProdChange>0.002</agProdChange>
                        </period>
                        <period year="2065">
                            <agProdChange>0.002</agProdChange>
                        </period>
                        <period year="2070">
                            <agProdChange>0.0018</agProdChange>
                        </period>
                        <period year="2075">
                            <agProdChange>0.0017</agProdChange>
                        </period>
                        <period year="2080">
                            <agProdChange>0.0015</agProdChange>
                        </period>
                        <period year="2085">
                            <agProdChange>0.0013</agProdChange>
                        </period>
                        <period year="2090">
                            <agProdChange>0.0012</agProdChange>
                        </period>
                        <period year="2095">
                            <agProdChange>0.001</agProdChange>
                        </period>
                        <period year="2100">
                            <agProdChange>0.001</agProdChange>
                        </period>
                    </AgProductionTechnology>
                </AgSupplySubsector>
                <AgSupplySubsector name="Root_Tuber_UsaCstNE">
                    <AgProductionTechnology name="Root_Tuber_UsaCstNE_IRR_hi">
                        <period year="2015">
                            <agProdChange>0.00377</agProdChange>
                        </period>
                        <period year="2020">
                            <agProdChange>0.002922</agProdChange>
                        </period>
                        <period year="2025">
                            <agProdChange>0.00385</agProdChange>
                        </period>
                        <period year="2030">
                            <agProdChange>0.003391</agProdChange>
                        </period>
                        <period year="2035">
                            <agProdChange>0.003889</agProdChange>
                        </period>
                        <period year="2040">
                            <agProdChange>0.004341</agProdChange>
                        </period>
                        <period year="2045">
                            <agProdChange>0.001811</agProdChange>
                        </period>
                        <period year="2050">
                            <agProdChange>0.003018</agProdChange>
                        </period>
                        <period year="2055">
                            <agProdChange>0.000446</agProdChange>
                        </period>
                        <period year="2060">
                            <agProdChange>-0.000113</agProdChange>
                        </period>
                        <period year="2065">
                            <agProdChange>0.001177</agProdChange>
                        </period>
                        <period year="2070">
                            <agProdChange>0.000303</agProdChange>
                        </period>
                        <period year="2075">
                            <agProdChange>0.000487</agProdChange>
                        </period>
                        <period year="2080">
                            <agProdChange>-0.000603</agProdChange>
                        </period>
                        <period year="2085">
                            <agProdChange>0.00023</agProdChange>
                        </period>
                        <period year="2090">
                            <agProdChange>0.000802</agProdChange>
                        </period>
                        <period year="2095">
                            <agProdChange>0.00066</agProdChange>
                        </period>
                        <period year="2100">
                            <agProdChange>-0.000122</agProdChange>
                        </period>
                    </AgProductionTechnology>
                    <AgProductionTechnology name="Root_Tuber_UsaCstNE_IRR_lo">
                        <period year="2015">
                            <agProdChange>0.00377</agProdChange>
                        </period>
                        <period year="2020">
                            <agProdChange>0.002922</agProdChange>
                        </period>
                        <period year="2025">
                            <agProdChange>0.00385</agProdChange>
                        </period>
                        <period year="2030">
                            <agProdChange>0.003391</agProdChange>
                        </period>
                        <period year="2035">
                            <agProdChange>0.003889</agProdChange>
                        </period>
                        <period year="2040">
                            <agProdChange>0.004341</agProdChange>
                        </period>
                        <period year="2045">
                            <agProdChange>0.001811</agProdChange>
                        </period>
                        <period year="2050">
                            <agProdChange>0.003018</agProdChange>
                        </period>
                        <period year="2055">
                            <agProdChange>0.000446</agProdChange>
                        </period>
                        <period year="2060">
                            <agProdChange>-0.000113</agProdChange>
                        </period>
                        <period year="2065">
                            <agProdChange>0.001177</agProdChange>
                        </period>
                        <period year="2070">
                            <agProdChange>0.000303</agProdChange>
                        </period>
                        <period year="2075">
                            <agProdChange>0.000487</agProdChange>
                        </period>
                        <period year="2080">
                            <agProdChange>-0.000603</agProdChange>
                        </period>
                        <period year="2085">
                            <agProdChange>0.00023</agProdChange>
                        </period>
                        <period year="2090">
                            <agProdChange>0.000802</agProdChange>
                        </period>
                        <period year="2095">
                            <agProdChange>0.00066</agProdChange>
                        </period>
                        <period year="2100">
                            <agProdChange>-0.000122</agProdChange>
                        </period>
                    </AgProductionTechnology>
                    <AgProductionTechnology name="Root_Tuber_UsaCstNE_RFD_hi">
                        <period year="2015">
                            <agProdChange>0.006368</agProdChange>
                        </period>
                        <period year="2020">
                            <agProdChange>0.003357</agProdChange>
                        </period>
                        <period year="2025">
                            <agProdChange>0.002846</agProdChange>
                        </period>
                        <period year="2030">
                            <agProdChange>0.003187</agProdChange>
                        </period>
                        <period year="2035">
                            <agProdChange>0.004824</agProdChange>
                        </period>
                        <period year="2040">
                            <agProdChange>0.005029</agProdChange>
                        </period>
                        <period year="2045">
                            <agProdChange>0.002018</agProdChange>
                        </period>
                        <period year="2050">
                            <agProdChange>0.004155</agProdChange>
                        </period>
                        <period year="2055">
                            <agProdChange>0.001991</agProdChange>
                        </period>
                        <period year="2060">
                            <agProdChange>0.001123</agProdChange>
                        </period>
                        <period year="2065">
                            <agProdChange>0.003093</agProdChange>
                        </period>
                        <period year="2070">
                            <agProdChange>0.000303</agProdChange>
                        </period>
                        <period year="2075">
                            <agProdChange>0.000809</agProdChange>
                        </period>
                        <period year="2080">
                            <agProdChange>-0.001237</agProdChange>
                        </period>
                        <period year="2085">
                            <agProdChange>0.000871</agProdChange>
                        </period>
                        <period year="2090">
                            <agProdChange>0.000605</agProdChange>
                        </period>
                        <period year="2095">
                            <agProdChange>0.00089</agProdChange>
                        </period>
                        <period year="2100">
                            <agProdChange>-0.000159</agProdChange>
                        </period>
                    </AgProductionTechnology>
                    <AgProductionTechnology name="Root_Tuber_UsaCstNE_RFD_lo">
                        <period year="2015">
                            <agProdChange>0.006368</agProdChange>
                        </period>
                        <period year="2020">
                            <agProdChange>0.003357</agProdChange>
                        </period>
                        <period year="2025">
                            <agProdChange>0.002846</agProdChange>
                        </period>
                        <period year="2030">
                            <agProdChange>0.003187</agProdChange>
                        </period>
                        <period year="2035">
                            <agProdChange>0.004824</agProdChange>
                        </period>
                        <period year="2040">
                            <agProdChange>0.005029</agProdChange>
                        </period>
                        <period year="2045">
                            <agProdChange>0.002018</agProdChange>
                        </period>
                        <period year="2050">
                            <agProdChange>0.004155</agProdChange>
                        </period>
                        <period year="2055">
                            <agProdChange>0.001991</agProdChange>
                        </period>
                        <period year="2060">
                            <agProdChange>0.001123</agProdChange>
                        </period>
                        <period year="2065">
                            <agProdChange>0.003093</agProdChange>
                        </period>
                        <period year="2070">
                            <agProdChange>0.000303</agProdChange>
                        </period>
                        <period year="2075">
                            <agProdChange>0.000809</agProdChange>
                        </period>
                        <period year="2080">
                            <agProdChange>-0.001237</agProdChange>
                        </period>
                        <period year="2085">
                            <agProdChange>0.000871</agProdChange>
                        </period>
                        <period year="2090">
                            <agProdChange>0.000605</agProdChange>
                        </period>
                        <period year="2095">
                            <agProdChange>0.00089</agProdChange>
                        </period>
                        <period year="2100">
                            <agProdChange>-0.000159</agProdChange>
                        </period>
                    </AgProductionTechnology>
                </AgSupplySubsector>
                <AgSupplySubsector name="Root_Tuber_UsaCstE">
                    <AgProductionTechnology name="Root_Tuber_UsaCstE_IRR_hi">
                        <period year="2015">
                            <agProdChange>0.003247</agProdChange>
                        </period>
                        <period year="2020">
                            <agProdChange>0.003008</agProdChange>
                        </period>
                        <period year="2025">
                            <agProdChange>0.002584</agProdChange>
                        </period>
                        <period year="2030">
                            <agProdChange>0.001907</agProdChange>
                        </period>
                        <period year="2035">
                            <agProdChange>0.003168</agProdChange>
                        </period>
                        <period year="2040">
                            <agProdChange>0.003079</agProdChange>
                        </period>
                        <period year="2045">
                            <agProdChange>0.002968</agProdChange>
                        </period>
                        <period year="2050">
                            <agProdChange>0.004371</agProdChange>
                        </period>
                        <period year="2055">
                            <agProdChange>0.002965</agProdChange>
                        </period>
                        <period year="2060">
                            <agProdChange>0.002972</agProdChange>
                        </period>
                        <period year="2065">
                            <agProdChange>0.00366</agProdChange>
                        </period>
                        <period year="2070">
                            <agProdChange>0.001959</agProdChange>
                        </period>
                        <period year="2075">
                            <agProdChange>0.002562</agProdChange>
                        </period>
                        <period year="2080">
                            <agProdChange>0.001098</agProdChange>
                        </period>
                        <period year="2085">
                            <agProdChange>0.001498</agProdChange>
                        </period>
                        <period year="2090">
                            <agProdChange>0.001411</agProdChange>
                        </period>
                        <period year="2095">
                            <agProdChange>0.001662</agProdChange>
                        </period>
                        <period year="2100">
                            <agProdChange>0.001315</agProdChange>
                        </period>
                    </AgProductionTechnology>
                    <AgProductionTechnology name="Root_Tuber_UsaCstE_IRR_lo">
                        <period year="2015">
                            <agProdChange>0.003247</agProdChange>
                        </period>
                        <period year="2020">
                            <agProdChange>0.003008</agProdChange>
                        </period>
                        <period year="2025">
                            <agProdChange>0.002584</agProdChange>
                        </period>
                        <period year="2030">
                            <agProdChange>0.001907</agProdChange>
                        </period>
                        <period year="2035">
                            <agProdChange>0.003168</agProdChange>
                        </period>
                        <period year="2040">
                            <agProdChange>0.003079</agProdChange>
                        </period>
                        <period year="2045">
                            <agProdChange>0.002968</agProdChange>
                        </period>
                        <period year="2050">
                            <agProdChange>0.004371</agProdChange>
                        </period>
                        <period year="2055">
                            <agProdChange>0.002965</agProdChange>
                        </period>
                        <period year="2060">
                            <agProdChange>0.002972</agProdChange>
                        </period>
                        <period year="2065">
                            <agProdChange>0.00366</agProdChange>
                        </period>
                        <period year="2070">
                            <agProdChange>0.001959</agProdChange>
                        </period>
                        <period year="2075">
                            <agProdChange>0.002562</agProdChange>
                        </period>
                        <period year="2080">
                            <agProdChange>0.001098</agProdChange>
                        </period>
                        <period year="2085">
                            <agProdChange>0.001498</agProdChange>
                        </period>
                        <period year="2090">
                            <agProdChange>0.001411</agProdChange>
                        </period>
                        <period year="2095">
                            <agProdChange>0.001662</agProdChange>
                        </period>
                        <period year="2100">
                            <agProdChange>0.001315</agProdChange>
                        </period>
                    </AgProductionTechnology>
                    <AgProductionTechnology name="Root_Tuber_UsaCstE_RFD_hi">
                        <period year="2015">
                            <agProdChange>0.004462</agProdChange>
                        </period>
                        <period year="2020">
                            <agProdChange>0.004117</agProdChange>
                        </period>
                        <period year="2025">
                            <agProdChange>0.004135</agProdChange>
                        </period>
                        <period year="2030">
                            <agProdChange>-2e-04</agProdChange>
                        </period>
                        <period year="2035">
                            <agProdChange>0.004424</agProdChange>
                        </period>
                        <period year="2040">
                            <agProdChange>0.005494</agProdChange>
                        </period>
                        <period year="2045">
                            <agProdChange>0.00724</agProdChange>
                        </period>
                        <period year="2050">
                            <agProdChange>0.004099</agProdChange>
                        </period>
                        <period year="2055">
                            <agProdChange>0.004801</agProdChange>
                        </period>
                        <period year="2060">
                            <agProdChange>0.00475</agProdChange>
                        </period>
                        <period year="2065">
                            <agProdChange>0.006129</agProdChange>
                        </period>
                        <period year="2070">
                            <agProdChange>0.004256</agProdChange>
                        </period>
                        <period year="2075">
                            <agProdChange>0.001999</agProdChange>
                        </period>
                        <period year="2080">
                            <agProdChange>0.001618</agProdChange>
                        </period>
                        <period year="2085">
                            <agProdChange>0.002246</agProdChange>
                        </period>
                        <period year="2090">
                            <agProdChange>0.003253</agProdChange>
                        </period>
                        <period year="2095">
                            <agProdChange>0.001659</agProdChange>
                        </period>
                        <period year="2100">
                            <agProdChange>-0.000575</agProdChange>
                        </period>
                    </AgProductionTechnology>
                    <AgProductionTechnology name="Root_Tuber_UsaCstE_RFD_lo">
                        <period year="2015">
                            <agProdChange>0.004462</agProdChange>
                        </period>
                        <period year="2020">
                            <agProdChange>0.004117</agProdChange>
                        </period>
                        <period year="2025">
                            <agProdChange>0.004135</agProdChange>
                        </period>
                        <period year="2030">
                            <agProdChange>-2e-04</agProdChange>
                        </period>
                        <period year="2035">
                            <agProdChange>0.004424</agProdChange>
                        </period>
                        <period year="2040">
                            <agProdChange>0.005494</agProdChange>
                        </period>
                        <period year="2045">
                            <agProdChange>0.00724</agProdChange>
                        </period>
                        <period year="2050">
                            <agProdChange>0.004099</agProdChange>
                        </period>
                        <period year="2055">
                            <agProdChange>0.004801</agProdChange>
                        </period>
                        <period year="2060">
                            <agProdChange>0.00475</agProdChange>
                        </period>
                        <period year="2065">
                            <agProdChange>0.006129</agProdChange>
                        </period>
                        <period year="2070">
                            <agProdChange>0.004256</agProdChange>
                        </period>
                        <period year="2075">
                            <agProdChange>0.001999</agProdChange>
                        </period>
                        <period year="2080">
                            <agProdChange>0.001618</agProdChange>
                        </period>
                        <period year="2085">
                            <agProdChange>0.002246</agProdChange>
                        </period>
                        <period year="2090">
                            <agProdChange>0.003253</agProdChange>
                        </period>
                        <period year="2095">
                            <agProdChange>0.001659</agProdChange>
                        </period>
                        <period year="2100">
                            <agProdChange>-0.000575</agProdChange>
                        </period>
                    </AgProductionTechnology>
                </AgSupplySubsector>
            </AgSupplySector>
            <AgSupplySector name="Corn">
                <AgSupplySubsector name="Corn_NelsonR">
                    <AgProductionTechnology name="Corn_NelsonR_IRR_hi">
                        <period year="2015">
                            <agProdChange>0.003992</agProdChange>
                        </period>
                        <period year="2020">
                            <agProdChange>0.003334</agProdChange>
                        </period>
                        <period year="2025">
                            <agProdChange>0.003373</agProdChange>
                        </period>
                        <period year="2030">
                            <agProdChange>0.001492</agProdChange>
                        </period>
                        <period year="2035">
                            <agProdChange>0.002338</agProdChange>
                        </period>
                        <period year="2040">
                            <agProdChange>-0.000819</agProdChange>
                        </period>
                        <period year="2045">
                            <agProdChange>0.000412</agProdChange>
                        </period>
                        <period year="2050">
                            <agProdChange>-0.000411</agProdChange>
                        </period>
                        <period year="2055">
                            <agProdChange>-0.00159</agProdChange>
                        </period>
                        <period year="2060">
                            <agProdChange>-0.002255</agProdChange>
                        </period>
                        <period year="2065">
                            <agProdChange>-0.000276</agProdChange>
                        </period>
                        <period year="2070">
                            <agProdChange>-0.000947</agProdChange>
                        </period>
                        <period year="2075">
                            <agProdChange>-0.002662</agProdChange>
                        </period>
                        <period year="2080">
                            <agProdChange>-0.001201</agProdChange>
                        </period>
                        <period year="2085">
                            <agProdChange>-0.001826</agProdChange>
                        </period>
                        <period year="2090">
                            <agProdChange>-1.2e-05</agProdChange>
                        </period>
                        <period year="2095">
                            <agProdChange>-0.001058</agProdChange>
                        </period>
                        <period year="2100">
                            <agProdChange>-0.001885</agProdChange>
                        </period>
                    </AgProductionTechnology>
                    <AgProductionTechnology name="Corn_NelsonR_IRR_lo">
                        <period year="2015">
                            <agProdChange>0.003992</agProdChange>
                        </period>
                        <period year="2020">
                            <agProdChange>0.003334</agProdChange>
                        </period>
                        <period year="2025">
                            <agProdChange>0.003373</agProdChange>
                        </period>
                        <period year="2030">
                            <agProdChange>0.001492</agProdChange>
                        </period>
                        <period year="2035">
                            <agProdChange>0.002338</agProdChange>
                        </period>
                        <period year="2040">
                            <agProdChange>-0.000819</agProdChange>
                        </period>
                        <period year="2045">
                            <agProdChange>0.000412</agProdChange>
                        </period>
                        <period year="2050">
                            <agProdChange>-0.000411</agProdChange>
                        </period>
                        <period year="2055">
                            <agProdChange>-0.00159</agProdChange>
                        </period>
                        <period year="2060">
                            <agProdChange>-0.002255</agProdChange>
                        </period>
                        <period year="2065">
                            <agProdChange>-0.000276</agProdChange>
                        </period>
                        <period year="2070">
                            <agProdChange>-0.000947</agProdChange>
                        </period>
                        <period year="2075">
                            <agProdChange>-0.002662</agProdChange>
                        </period>
                        <period year="2080">
                            <agProdChange>-0.001201</agProdChange>
                        </period>
                        <period year="2085">
                            <agProdChange>-0.001826</agProdChange>
                        </period>
                        <period year="2090">
                            <agProdChange>-1.2e-05</agProdChange>
                        </period>
                        <period year="2095">
                            <agProdChange>-0.001058</agProdChange>
                        </period>
                        <period year="2100">
                            <agProdChange>-0.001885</agProdChange>
                        </period>
                    </AgProductionTechnology>
                    <AgProductionTechnology name="Corn_NelsonR_RFD_hi">
                        <period year="2015">
                            <agProdChange>-0.003851</agProdChange>
                        </period>
                        <period year="2020">
                            <agProdChange>0.009936</agProdChange>
                        </period>
                        <period year="2025">
                            <agProdChange>0.01456</agProdChange>
                        </period>
                        <period year="2030">
                            <agProdChange>0.020726</agProdChange>
                        </period>
                        <period year="2035">
                            <agProdChange>0.000707</agProdChange>
                        </period>
                        <period year="2040">
                            <agProdChange>0.011918</agProdChange>
                        </period>
                        <period year="2045">
                            <agProdChange>0.001253</agProdChange>
                        </period>
                        <period year="2050">
                            <agProdChange>0.00992</agProdChange>
                        </period>
                        <period year="2055">
                            <agProdChange>0.002593</agProdChange>
                        </period>
                        <period year="2060">
                            <agProdChange>0.00533</agProdChange>
                        </period>
                        <period year="2065">
                            <agProdChange>0.019181</agProdChange>
                        </period>
                        <period year="2070">
                            <agProdChange>0.013336</agProdChange>
                        </period>
                        <period year="2075">
                            <agProdChange>0.004844</agProdChange>
                        </period>
                        <period year="2080">
                            <agProdChange>0.002</agProdChange>
                        </period>
                        <period year="2085">
                            <agProdChange>0.0018</agProdChange>
                        </period>
                        <period year="2090">
                            <agProdChange>0.0017</agProdChange>
                        </period>
                        <period year="2095">
                            <agProdChange>0.0015</agProdChange>
                        </period>
                        <period year="2100">
                            <agProdChange>0.0013</agProdChange>
                        </period>
                    </AgProductionTechnology>
                    <AgProductionTechnology name="Corn_NelsonR_RFD_lo">
                        <period year="2015">
                            <agProdChange>-0.003851</agProdChange>
                        </period>
                        <period year="2020">
                            <agProdChange>0.009936</agProdChange>
                        </period>
                        <period year="2025">
                            <agProdChange>0.01456</agProdChange>
                        </period>
                        <period year="2030">
                            <agProdChange>0.020726</agProdChange>
                        </period>
                        <period year="2035">
                            <agProdChange>0.000707</agProdChange>
                        </period>
                        <period year="2040">
                            <agProdChange>0.011918</agProdChange>
                        </period>
                        <period year="2045">
                            <agProdChange>0.001253</agProdChange>
                        </period>
                        <period year="2050">
                            <agProdChange>0.00992</agProdChange>
                        </period>
                        <period year="2055">
                            <agProdChange>0.002593</agProdChange>
                        </period>
                        <period year="2060">
                            <agProdChange>0.00533</agProdChange>
                        </period>
                        <period year="2065">
                            <agProdChange>0.019181</agProdChange>
                        </period>
                        <period year="2070">
                            <agProdChange>0.013336</agProdChange>
                        </period>
                        <period year="2075">
                            <agProdChange>0.004844</agProdChange>
                        </period>
                        <period year="2080">
                            <agProdChange>0.002</agProdChange>
                        </period>
                        <period year="2085">
                            <agProdChange>0.0018</agProdChange>
                        </period>
                        <period year="2090">
                            <agProdChange>0.0017</agProdChange>
                        </period>
                        <period year="2095">
                            <agProdChange>0.0015</agProdChange>
                        </period>
                        <period year="2100">
                            <agProdChange>0.0013</agProdChange>
                        </period>
                    </AgProductionTechnology>
                </AgSupplySubsector>
                <AgSupplySubsector name="Corn_FraserR">
                    <AgProductionTechnology name="Corn_FraserR_IRR_hi">
                        <period year="2015">
                            <agProdChange>0.019867</agProdChange>
                        </period>
                        <period year="2020">
                            <agProdChange>0.001423</agProdChange>
                        </period>
                        <period year="2025">
                            <agProdChange>0.011173</agProdChange>
                        </period>
                        <period year="2030">
                            <agProdChange>0.00956</agProdChange>
                        </period>
                        <period year="2035">
                            <agProdChange>0.0031</agProdChange>
                        </period>
                        <period year="2040">
                            <agProdChange>0.0031</agProdChange>
                        </period>
                        <period year="2045">
                            <agProdChange>0.003</agProdChange>
                        </period>
                        <period year="2050">
                            <agProdChange>0.003</agProdChange>
                        </period>
                        <period year="2055">
                            <agProdChange>0.0025</agProdChange>
                        </period>
                        <period year="2060">
                            <agProdChange>0.0025</agProdChange>
                        </period>
                        <period year="2065">
                            <agProdChange>0.0025</agProdChange>
                        </period>
                        <period year="2070">
                            <agProdChange>0.0023</agProdChange>
                        </period>
                        <period year="2075">
                            <agProdChange>0.0022</agProdChange>
                        </period>
                        <period year="2080">
                            <agProdChange>0.002</agProdChange>
                        </period>
                        <period year="2085">
                            <agProdChange>0.0018</agProdChange>
                        </period>
                        <period year="2090">
                            <agProdChange>0.0017</agProdChange>
                        </period>
                        <period year="2095">
                            <agProdChange>0.0015</agProdChange>
                        </period>
                        <period year="2100">
                            <agProdChange>0.0013</agProdChange>
                        </period>
                    </AgProductionTechnology>
                    <AgProductionTechnology name="Corn_FraserR_IRR_lo">
                        <period year="2015">
                            <agProdChange>0.019867</agProdChange>
                        </period>
                        <period year="2020">
                            <agProdChange>0.001423</agProdChange>
                        </period>
                        <period year="2025">
                            <agProdChange>0.011173</agProdChange>
                        </period>
                        <period year="2030">
                            <agProdChange>0.00956</agProdChange>
                        </period>
                        <period year="2035">
                            <agProdChange>0.0031</agProdChange>
                        </period>
                        <period year="2040">
                            <agProdChange>0.0031</agProdChange>
                        </period>
                        <period year="2045">
                            <agProdChange>0.003</agProdChange>
                        </period>
                        <period year="2050">
                            <agProdChange>0.003</agProdChange>
                        </period>
                        <period year="2055">
                            <agProdChange>0.0025</agProdChange>
                        </period>
                        <period year="2060">
                            <agProdChange>0.0025</agProdChange>
                        </period>
                        <period year="2065">
                            <agProdChange>0.0025</agProdChange>
                        </period>
                        <period year="2070">
                            <agProdChange>0.0023</agProdChange>
                        </period>
                        <period year="2075">
                            <agProdChange>0.0022</agProdChange>
                        </period>
                        <period year="2080">
                            <agProdChange>0.002</agProdChange>
                        </period>
                        <period year="2085">
                            <agProdChange>0.0018</agProdChange>
                        </period>
                        <period year="2090">
                            <agProdChange>0.0017</agProdChange>
                        </period>
                        <period year="2095">
                            <agProdChange>0.0015</agProdChange>
                        </period>
                        <period year="2100">
                            <agProdChange>0.0013</agProdChange>
                        </period>
                    </AgProductionTechnology>
                    <AgProductionTechnology name="Corn_FraserR_RFD_hi">
                        <period year="2015">
                            <agProdChange>0.017128</agProdChange>
                        </period>
                        <period year="2020">
                            <agProdChange>0.003799</agProdChange>
                        </period>
                        <period year="2025">
                            <agProdChange>0.017424</agProdChange>
                        </period>
                        <period year="2030">
                            <agProdChange>0.020246</agProdChange>
                        </period>
                        <period year="2035">
                            <agProdChange>0.005391</agProdChange>
                        </period>
                        <period year="2040">
                            <agProdChange>-0.001503</agProdChange>
                        </period>
                        <period year="2045">
                            <agProdChange>0.002479</agProdChange>
                        </period>
                        <period year="2050">
                            <agProdChange>0.002878</agProdChange>
                        </period>
                        <period year="2055">
                            <agProdChange>-0.002937</agProdChange>
                        </period>
                        <period year="2060">
                            <agProdChange>-0.001607</agProdChange>
                        </period>
                        <period year="2065">
                            <agProdChange>0.00753</agProdChange>
                        </period>
                        <period year="2070">
                            <agProdChange>0.008431</agProdChange>
                        </period>
                        <period year="2075">
                            <agProdChange>-0.005174</agProdChange>
                        </period>
                        <period year="2080">
                            <agProdChange>0.006449</agProdChange>
                        </period>
                        <period year="2085">
                            <agProdChange>-0.007073</agProdChange>
                        </period>
                        <period year="2090">
                            <agProdChange>8.5e-05</agProdChange>
                        </period>
                        <period year="2095">
                            <agProdChange>-0.00137</agProdChange>
                        </period>
                        <period year="2100">
                            <agProdChange>-0.014865</agProdChange>
                        </period>
                    </AgProductionTechnology>
                    <AgProductionTechnology name="Corn_FraserR_RFD_lo">
                        <period year="2015">
                            <agProdChange>0.017128</agProdChange>
                        </period>
                        <period year="2020">
                            <agProdChange>0.003799</agProdChange>
                        </period>
                        <period year="2025">
                            <agProdChange>0.017424</agProdChange>
                        </period>
                        <period year="2030">
                            <agProdChange>0.020246</agProdChange>
                        </period>
                        <period year="2035">
                            <agProdChange>0.005391</agProdChange>
                        </period>
                        <period year="2040">
                            <agProdChange>-0.001503</agProdChange>
                        </period>
                        <period year="2045">
                            <agProdChange>0.002479</agProdChange>
                        </period>
                        <period year="2050">
                            <agProdChange>0.002878</agProdChange>
                        </period>
                        <period year="2055">
                            <agProdChange>-0.002937</agProdChange>
                        </period>
                        <period year="2060">
                            <agProdChange>-0.001607</agProdChange>
                        </period>
                        <period year="2065">
                            <agProdChange>0.00753</agProdChange>
                        </period>
                        <period year="2070">
                            <agProdChange>0.008431</agProdChange>
                        </period>
                        <period year="2075">
                            <agProdChange>-0.005174</agProdChange>
                        </period>
                        <period year="2080">
                            <agProdChange>0.006449</agProdChange>
                        </period>
                        <period year="2085">
                            <agProdChange>-0.007073</agProdChange>
                        </period>
                        <period year="2090">
                            <agProdChange>8.5e-05</agProdChange>
                        </period>
                        <period year="2095">
                            <agProdChange>-0.00137</agProdChange>
                        </period>
                        <period year="2100">
                            <agProdChange>-0.014865</agProdChange>
                        </period>
                    </AgProductionTechnology>
                </AgSupplySubsector>
                <AgSupplySubsector name="Corn_MexCstNW">
                    <AgProductionTechnology name="Corn_MexCstNW_IRR_hi">
                        <period year="2015">
                            <agProdChange>0.004044</agProdChange>
                        </period>
                        <period year="2020">
                            <agProdChange>0.003049</agProdChange>
                        </period>
                        <period year="2025">
                            <agProdChange>0.003715</agProdChange>
                        </period>
                        <period year="2030">
                            <agProdChange>0.002794</agProdChange>
                        </period>
                        <period year="2035">
                            <agProdChange>0.001165</agProdChange>
                        </period>
                        <period year="2040">
                            <agProdChange>0.001663</agProdChange>
                        </period>
                        <period year="2045">
                            <agProdChange>0.001401</agProdChange>
                        </period>
                        <period year="2050">
                            <agProdChange>0.002695</agProdChange>
                        </period>
                        <period year="2055">
                            <agProdChange>0.001169</agProdChange>
                        </period>
                        <period year="2060">
                            <agProdChange>0.000457</agProdChange>
                        </period>
                        <period year="2065">
                            <agProdChange>0.000838</agProdChange>
                        </period>
                        <period year="2070">
                            <agProdChange>0.000406</agProdChange>
                        </period>
                        <period year="2075">
                            <agProdChange>-0.000798</agProdChange>
                        </period>
                        <period year="2080">
                            <agProdChange>-0.001709</agProdChange>
                        </period>
                        <period year="2085">
                            <agProdChange>-0.00192</agProdChange>
                        </period>
                        <period year="2090">
                            <agProdChange>0.000291</agProdChange>
                        </period>
                        <period year="2095">
                            <agProdChange>-0.00051</agProdChange>
                        </period>
                        <period year="2100">
                            <agProdChange>-0.000546</agProdChange>
                        </period>
                    </AgProductionTechnology>
                    <AgProductionTechnology name="Corn_MexCstNW_IRR_lo">
                        <period year="2015">
                            <agProdChange>0.004044</agProdChange>
                        </period>
                        <period year="2020">
                            <agProdChange>0.003049</agProdChange>
                        </period>
                        <period year="2025">
                            <agProdChange>0.003715</agProdChange>
                        </period>
                        <period year="2030">
                            <agProdChange>0.002794</agProdChange>
                        </period>
                        <period year="2035">
                            <agProdChange>0.001165</agProdChange>
                        </period>
                        <period year="2040">
                            <agProdChange>0.001663</agProdChange>
                        </period>
                        <period year="2045">
                            <agProdChange>0.001401</agProdChange>
                        </period>
                        <period year="2050">
                            <agProdChange>0.002695</agProdChange>
                        </period>
                        <period year="2055">
                            <agProdChange>0.001169</agProdChange>
                        </period>
                        <period year="2060">
                            <agProdChange>0.000457</agProdChange>
                        </period>
                        <period year="2065">
                            <agProdChange>0.000838</agProdChange>
                        </period>
                        <period year="2070">
                            <agProdChange>0.000406</agProdChange>
                        </period>
                        <period year="2075">
                            <agProdChange>-0.000798</agProdChange>
                        </period>
                        <period year="2080">
                            <agProdChange>-0.001709</agProdChange>
                        </period>
                        <period year="2085">
                            <agProdChange>-0.00192</agProdChange>
                        </period>
                        <period year="2090">
                            <agProdChange>0.000291</agProdChange>
                        </period>
                        <period year="2095">
                            <agProdChange>-0.00051</agProdChange>
                        </period>
                        <period year="2100">
                            <agProdChange>-0.000546</agProdChange>
                        </period>
                    </AgProductionTechnology>
                    <AgProductionTechnology name="Corn_MexCstNW_RFD_hi">
                        <period year="2015">
                            <agProdChange>0.010269</agProdChange>
                        </period>
                        <period year="2020">
                            <agProdChange>0.001206</agProdChange>
                        </period>
                        <period year="2025">
                            <agProdChange>0.004637</agProdChange>
                        </period>
                        <period year="2030">
                            <agProdChange>0.003923</agProdChange>
                        </period>
                        <period year="2035">
                            <agProdChange>0.003911</agProdChange>
                        </period>
                        <period year="2040">
                            <agProdChange>0.005382</agProdChange>
                        </period>
                        <period year="2045">
                            <agProdChange>0.005705</agProdChange>
                        </period>
                        <period year="2050">
                            <agProdChange>0.005481</agProdChange>
                        </period>
                        <period year="2055">
                            <agProdChange>0.006193</agProdChange>
                        </period>
                        <period year="2060">
                            <agProdChange>0.001015</agProdChange>
                        </period>
                        <period year="2065">
                            <agProdChange>-0.00125</agProdChange>
                        </period>
                        <period year="2070">
                            <agProdChange>-0.00514</agProdChange>
                        </period>
                        <period year="2075">
                            <agProdChange>-0.003197</agProdChange>
                        </period>
                        <period year="2080">
                            <agProdChange>-0.00908</agProdChange>
                        </period>
                        <period year="2085">
                            <agProdChange>-0.009463</agProdChange>
                        </period>
                        <period year="2090">
                            <agProdChange>-0.005129</agProdChange>
                        </period>
                        <period year="2095">
                            <agProdChange>0.002357</agProdChange>
                        </period>
                        <period year="2100">
                            <agProdChange>-0.001361</agProdChange>
                        </period>
                    </AgProductionTechnology>
                    <AgProductionTechnology name="Corn_MexCstNW_RFD_lo">
                        <period year="2015">
                            <agProdChange>0.010269</agProdChange>
                        </period>
                        <period year="2020">
                            <agProdChange>0.001206</agProdChange>
                        </period>
                        <period year="2025">
                            <agProdChange>0.004637</agProdChange>
                        </period>
                        <period year="2030">
                            <agProdChange>0.003923</agProdChange>
                        </period>
                        <period year="2035">
                            <agProdChange>0.003911</agProdChange>
                        </period>
                        <period year="2040">
                            <agProdChange>0.005382</agProdChange>
                        </period>
                        <period year="2045">
                            <agProdChange>0.005705</agProdChange>
                        </period>
                        <period year="2050">
                            <agProdChange>0.005481</agProdChange>
                        </period>
                        <period year="2055">
                            <agProdChange>0.006193</agProdChange>
                        </period>
                        <period year="2060">
                            <agProdChange>0.001015</agProdChange>
                        </period>
                        <period year="2065">
                            <agProdChange>-0.00125</agProdChange>
                        </period>
                        <period year="2070">
                            <agProdChange>-0.00514</agProdChange>
                        </period>
                        <period year="2075">
                            <agProdChange>-0.003197</agProdChange>
                        </period>
                        <period year="2080">
                            <agProdChange>-0.00908</agProdChange>
                        </period>
                        <period year="2085">
                            <agProdChange>-0.009463</agProdChange>
                        </period>
                        <period year="2090">
                            <agProdChange>-0.005129</agProdChange>
                        </period>
                        <period year="2095">
                            <agProdChange>0.002357</agProdChange>
                        </period>
                        <period year="2100">
                            <agProdChange>-0.001361</agProdChange>
                        </period>
                    </AgProductionTechnology>
                </AgSupplySubsector>
                <AgSupplySubsector name="Corn_Caribbean">
                    <AgProductionTechnology name="Corn_Caribbean_IRR_hi">
                        <period year="2015">
                            <agProdChange>-0.000785</agProdChange>
                        </period>
                        <period year="2020">
                            <agProdChange>0.001189</agProdChange>
                        </period>
                        <period year="2025">
                            <agProdChange>0.002153</agProdChange>
                        </period>
                        <period year="2030">
                            <agProdChange>0.001132</agProdChange>
                        </period>
                        <period year="2035">
                            <agProdChange>0.000258</agProdChange>
                        </period>
                        <period year="2040">
                            <agProdChange>-0.000176</agProdChange>
                        </period>
                        <period year="2045">
                            <agProdChange>0.00084</agProdChange>
                        </period>
                        <period year="2050">
                            <agProdChange>0.001016</agProdChange>
                        </period>
                        <period year="2055">
                            <agProdChange>-0.000315</agProdChange>
                        </period>
                        <period year="2060">
                            <agProdChange>-0.001202</agProdChange>
                        </period>
                        <period year="2065">
                            <agProdChange>0.000186</agProdChange>
                        </period>
                        <period year="2070">
                            <agProdChange>-0.000787</agProdChange>
                        </period>
                        <period year="2075">
                            <agProdChange>-0.001004</agProdChange>
                        </period>
                        <period year="2080">
                            <agProdChange>-0.002403</agProdChange>
                        </period>
                        <period year="2085">
                            <agProdChange>-0.001365</agProdChange>
                        </period>
                        <period year="2090">
                            <agProdChange>0.000634</agProdChange>
                        </period>
                        <period year="2095">
                            <agProdChange>-0.000929</agProdChange>
                        </period>
                        <period year="2100">
                            <agProdChange>-0.000752</agProdChange>
                        </period>
                    </AgProductionTechnology>
                    <AgProductionTechnology name="Corn_Caribbean_IRR_lo">
                        <period year="2015">
                            <agProdChange>-0.000785</agProdChange>
                        </period>
                        <period year="2020">
                            <agProdChange>0.001189</agProdChange>
                        </period>
                        <period year="2025">
                            <agProdChange>0.002153</agProdChange>
                        </period>
                        <period year="2030">
                            <agProdChange>0.001132</agProdChange>
                        </period>
                        <period year="2035">
                            <agProdChange>0.000258</agProdChange>
                        </period>
                        <period year="2040">
                            <agProdChange>-0.000176</agProdChange>
                        </period>
                        <period year="2045">
                            <agProdChange>0.00084</agProdChange>
                        </period>
                        <period year="2050">
                            <agProdChange>0.001016</agProdChange>
                        </period>
                        <period year="2055">
                            <agProdChange>-0.000315</agProdChange>
                        </period>
                        <period year="2060">
                            <agProdChange>-0.001202</agProdChange>
                        </period>
                        <period year="2065">
                            <agProdChange>0.000186</agProdChange>
                        </period>
                        <period year="2070">
                            <agProdChange>-0.000787</agProdChange>
                        </period>
                        <period year="2075">
                            <agProdChange>-0.001004</agProdChange>
                        </period>
                        <period year="2080">
                            <agProdChange>-0.002403</agProdChange>
                        </period>
                        <period year="2085">
                            <agProdChange>-0.001365</agProdChange>
                        </period>
                        <period year="2090">
                            <agProdChange>0.000634</agProdChange>
                        </period>
                        <period year="2095">
                            <agProdChange>-0.000929</agProdChange>
                        </period>
                        <period year="2100">
                            <agProdChange>-0.000752</agProdChange>
                        </period>
                    </AgProductionTechnology>
                    <AgProductionTechnology name="Corn_Caribbean_RFD_hi">
                        <period year="2015">
                            <agProdChange>0.002406</agProdChange>
                        </period>
                        <period year="2020">
                            <agProdChange>0.000365</agProdChange>
                        </period>
                        <period year="2025">
                            <agProdChange>0.001884</agProdChange>
                        </period>
                        <period year="2030">
                            <agProdChange>0.000433</agProdChange>
                        </period>
                        <period year="2035">
                            <agProdChange>3.6e-05</agProdChange>
                        </period>
                        <period year="2040">
                            <agProdChange>-0.00027</agProdChange>
                        </period>
                        <period year="2045">
                            <agProdChange>-0.001809</agProdChange>
                        </period>
                        <period year="2050">
                            <agProdChange>-0.000741</agProdChange>
                        </period>
                        <period year="2055">
                            <agProdChange>-0.000226</agProdChange>
                        </period>
                        <period year="2060">
                            <agProdChange>0.000268</agProdChange>
                        </period>
                        <period year="2065">
                            <agProdChange>-0.000949</agProdChange>
                        </period>
                        <period year="2070">
                            <agProdChange>-0.001996</agProdChange>
                        </period>
                        <period year="2075">
                            <agProdChange>-0.001652</agProdChange>
                        </period>
                        <period year="2080">
                            <agProdChange>-0.000995</agProdChange>
                        </period>
                        <period year="2085">
                            <agProdChange>-0.001894</agProdChange>
                        </period>
                        <period year="2090">
                            <agProdChange>4.1e-05</agProdChange>
                        </period>
                        <period year="2095">
                            <agProdChange>-0.001227</agProdChange>
                        </period>
                        <period year="2100">
                            <agProdChange>-0.000736</agProdChange>
                        </period>
                    </AgProductionTechnology>
                    <AgProductionTechnology name="Corn_Caribbean_RFD_lo">
                        <period year="2015">
                            <agProdChange>0.002406</agProdChange>
                        </period>
                        <period year="2020">
                            <agProdChange>0.000365</agProdChange>
                        </period>
                        <period year="2025">
                            <agProdChange>0.001884</agProdChange>
                        </period>
                        <period year="2030">
                            <agProdChange>0.000433</agProdChange>
                        </period>
                        <period year="2035">
                            <agProdChange>3.6e-05</agProdChange>
                        </period>
                        <period year="2040">
                            <agProdChange>-0.00027</agProdChange>
                        </period>
                        <period year="2045">
                            <agProdChange>-0.001809</agProdChange>
                        </period>
                        <period year="2050">
                            <agProdChange>-0.000741</agProdChange>
                        </period>
                        <period year="2055">
                            <agProdChange>-0.000226</agProdChange>
                        </period>
                        <period year="2060">
                            <agProdChange>0.000268</agProdChange>
                        </period>
                        <period year="2065">
                            <agProdChange>-0.000949</agProdChange>
                        </period>
                        <period year="2070">
                            <agProdChange>-0.001996</agProdChange>
                        </period>
                        <period year="2075">
                            <agProdChange>-0.001652</agProdChange>
                        </period>
                        <period year="2080">
                            <agProdChange>-0.000995</agProdChange>
                        </period>
                        <period year="2085">
                            <agProdChange>-0.001894</agProdChange>
                        </period>
                        <period year="2090">
                            <agProdChange>4.1e-05</agProdChange>
                        </period>
                        <period year="2095">
                            <agProdChange>-0.001227</agProdChange>
                        </period>
                        <period year="2100">
                            <agProdChange>-0.000736</agProdChange>
                        </period>
                    </AgProductionTechnology>
                </AgSupplySubsector>
                <AgSupplySubsector name="Corn_California">
                    <AgProductionTechnology name="Corn_California_IRR_hi">
                        <period year="2015">
                            <agProdChange>0.001544</agProdChange>
                        </period>
                        <period year="2020">
                            <agProdChange>0.003989</agProdChange>
                        </period>
                        <period year="2025">
                            <agProdChange>0.003298</agProdChange>
                        </period>
                        <period year="2030">
                            <agProdChange>0.003607</agProdChange>
                        </period>
                        <period year="2035">
                            <agProdChange>0.00112</agProdChange>
                        </period>
                        <period year="2040">
                            <agProdChange>-0.001121</agProdChange>
                        </period>
                        <period year="2045">
                            <agProdChange>0.001542</agProdChange>
                        </period>
                        <period year="2050">
                            <agProdChange>4.3e-05</agProdChange>
                        </period>
                        <period year="2055">
                            <agProdChange>-2.9e-05</agProdChange>
                        </period>
                        <period year="2060">
                            <agProdChange>-0.000217</agProdChange>
                        </period>
                        <period year="2065">
                            <agProdChange>0.000594</agProdChange>
                        </period>
                        <period year="2070">
                            <agProdChange>0.003186</agProdChange>
                        </period>
                        <period year="2075">
                            <agProdChange>-0.002673</agProdChange>
                        </period>
                        <period year="2080">
                            <agProdChange>0.000494</agProdChange>
                        </period>
                        <period year="2085">
                            <agProdChange>-0.002347</agProdChange>
                        </period>
                        <period year="2090">
                            <agProdChange>0.000587</agProdChange>
                        </period>
                        <period year="2095">
                            <agProdChange>0.001117</agProdChange>
                        </period>
                        <period year="2100">
                            <agProdChange>-0.003117</agProdChange>
                        </period>
                    </AgProductionTechnology>
                    <AgProductionTechnology name="Corn_California_IRR_lo">
                        <period year="2015">
                            <agProdChange>0.001544</agProdChange>
                        </period>
                        <period year="2020">
                            <agProdChange>0.003989</agProdChange>
                        </period>
                        <period year="2025">
                            <agProdChange>0.003298</agProdChange>
                        </period>
                        <period year="2030">
                            <agProdChange>0.003607</agProdChange>
                        </period>
                        <period year="2035">
                            <agProdChange>0.00112</agProdChange>
                        </period>
                        <period year="2040">
                            <agProdChange>-0.001121</agProdChange>
                        </period>
                        <period year="2045">
                            <agProdChange>0.001542</agProdChange>
                        </period>
                        <period year="2050">
                            <agProdChange>4.3e-05</agProdChange>
                        </period>
                        <period year="2055">
                            <agProdChange>-2.9e-05</agProdChange>
                        </period>
                        <period year="2060">
                            <agProdChange>-0.000217</agProdChange>
                        </period>
                        <period year="2065">
                            <agProdChange>0.000594</agProdChange>
                        </period>
                        <period year="2070">
                            <agProdChange>0.003186</agProdChange>
                        </period>
                        <period year="2075">
                            <agProdChange>-0.002673</agProdChange>
                        </period>
                        <period year="2080">
                            <agProdChange>0.000494</agProdChange>
                        </period>
                        <period year="2085">
                            <agProdChange>-0.002347</agProdChange>
                        </period>
                        <period year="2090">
                            <agProdChange>0.000587</agProdChange>
                        </period>
                        <period year="2095">
                            <agProdChange>0.001117</agProdChange>
                        </period>
                        <period year="2100">
                            <agProdChange>-0.003117</agProdChange>
                        </period>
                    </AgProductionTechnology>
                    <AgProductionTechnology name="Corn_California_RFD_hi">
                        <period year="2015">
                            <agProdChange>0.005252</agProdChange>
                        </period>
                        <period year="2020">
                            <agProdChange>0.008401</agProdChange>
                        </period>
                        <period year="2025">
                            <agProdChange>0.00404</agProdChange>
                        </period>
                        <period year="2030">
                            <agProdChange>0.013179</agProdChange>
                        </period>
                        <period year="2035">
                            <agProdChange>0.000455</agProdChange>
                        </period>
                        <period year="2040">
                            <agProdChange>-0.000463</agProdChange>
                        </period>
                        <period year="2045">
                            <agProdChange>0.012092</agProdChange>
                        </period>
                        <period year="2050">
                            <agProdChange>0.012185</agProdChange>
                        </period>
                        <period year="2055">
                            <agProdChange>0.003125</agProdChange>
                        </period>
                        <period year="2060">
                            <agProdChange>0.013726</agProdChange>
                        </period>
                        <period year="2065">
                            <agProdChange>0.022718</agProdChange>
                        </period>
                        <period year="2070">
                            <agProdChange>0.011314</agProdChange>
                        </period>
                        <period year="2075">
                            <agProdChange>0.0022</agProdChange>
                        </period>
                        <period year="2080">
                            <agProdChange>0.002</agProdChange>
                        </period>
                        <period year="2085">
                            <agProdChange>0.0018</agProdChange>
                        </period>
                        <period year="2090">
                            <agProdChange>0.0017</agProdChange>
                        </period>
                        <period year="2095">
                            <agProdChange>0.0015</agProdChange>
                        </period>
                        <period year="2100">
                            <agProdChange>0.0013</agProdChange>
                        </period>
                    </AgProductionTechnology>
                    <AgProductionTechnology name="Corn_California_RFD_lo">
                        <period year="2015">
                            <agProdChange>0.005252</agProdChange>
                        </period>
                        <period year="2020">
                            <agProdChange>0.008401</agProdChange>
                        </period>
                        <period year="2025">
                            <agProdChange>0.00404</agProdChange>
                        </period>
                        <period year="2030">
                            <agProdChange>0.013179</agProdChange>
                        </period>
                        <period year="2035">
                            <agProdChange>0.000455</agProdChange>
                        </period>
                        <period year="2040">
                            <agProdChange>-0.000463</agProdChange>
                        </period>
                        <period year="2045">
                            <agProdChange>0.012092</agProdChange>
                        </period>
                        <period year="2050">
                            <agProdChange>0.012185</agProdChange>
                        </period>
                        <period year="2055">
                            <agProdChange>0.003125</agProdChange>
                        </period>
                        <period year="2060">
                            <agProdChange>0.013726</agProdChange>
                        </period>
                        <period year="2065">
                            <agProdChange>0.022718</agProdChange>
                        </period>
                        <period year="2070">
                            <agProdChange>0.011314</agProdChange>
                        </period>
                        <period year="2075">
                            <agProdChange>0.0022</agProdChange>
                        </period>
                        <period year="2080">
                            <agProdChange>0.002</agProdChange>
                        </period>
                        <period year="2085">
                            <agProdChange>0.0018</agProdChange>
                        </period>
                        <period year="2090">
                            <agProdChange>0.0017</agProdChange>
                        </period>
                        <period year="2095">
                            <agProdChange>0.0015</agProdChange>
                        </period>
                        <period year="2100">
                            <agProdChange>0.0013</agProdChange>
                        </period>
                    </AgProductionTechnology>
                </AgSupplySubsector>
                <AgSupplySubsector name="Corn_MissppRN">
                    <AgProductionTechnology name="Corn_MissppRN_IRR_hi">
                        <period year="2015">
                            <agProdChange>0.001041</agProdChange>
                        </period>
                        <period year="2020">
                            <agProdChange>0.002887</agProdChange>
                        </period>
                        <period year="2025">
                            <agProdChange>0.003354</agProdChange>
                        </period>
                        <period year="2030">
                            <agProdChange>0.000984</agProdChange>
                        </period>
                        <period year="2035">
                            <agProdChange>-0.000657</agProdChange>
                        </period>
                        <period year="2040">
                            <agProdChange>-0.000116</agProdChange>
                        </period>
                        <period year="2045">
                            <agProdChange>-0.000559</agProdChange>
                        </period>
                        <period year="2050">
                            <agProdChange>0.000203</agProdChange>
                        </period>
                        <period year="2055">
                            <agProdChange>-0.002109</agProdChange>
                        </period>
                        <period year="2060">
                            <agProdChange>-0.001945</agProdChange>
                        </period>
                        <period year="2065">
                            <agProdChange>-0.000816</agProdChange>
                        </period>
                        <period year="2070">
                            <agProdChange>-0.000921</agProdChange>
                        </period>
                        <period year="2075">
                            <agProdChange>-0.001619</agProdChange>
                        </period>
                        <period year="2080">
                            <agProdChange>-0.001203</agProdChange>
                        </period>
                        <period year="2085">
                            <agProdChange>-0.00242</agProdChange>
                        </period>
                        <period year="2090">
                            <agProdChange>0.000855</agProdChange>
                        </period>
                        <period year="2095">
                            <agProdChange>-0.000151</agProdChange>
                        </period>
                        <period year="2100">
                            <agProdChange>-0.002244</agProdChange>
                        </period>
                    </AgProductionTechnology>
                    <AgProductionTechnology name="Corn_MissppRN_IRR_lo">
                        <period year="2015">
                            <agProdChange>0.001041</agProdChange>
                        </period>
                        <period year="2020">
                            <agProdChange>0.002887</agProdChange>
                        </period>
                        <period year="2025">
                            <agProdChange>0.003354</agProdChange>
                        </period>
                        <period year="2030">
                            <agProdChange>0.000984</agProdChange>
                        </period>
                        <period year="2035">
                            <agProdChange>-0.000657</agProdChange>
                        </period>
                        <period year="2040">
                            <agProdChange>-0.000116</agProdChange>
                        </period>
                        <period year="2045">
                            <agProdChange>-0.000559</agProdChange>
                        </period>
                        <period year="2050">
                            <agProdChange>0.000203</agProdChange>
                        </period>
                        <period year="2055">
                            <agProdChange>-0.002109</agProdChange>
                        </period>
                        <period year="2060">
                            <agProdChange>-0.001945</agProdChange>
                        </period>
                        <period year="2065">
                            <agProdChange>-0.000816</agProdChange>
                        </period>
                        <period year="2070">
                            <agProdChange>-0.000921</agProdChange>
                        </period>
                        <period year="2075">
                            <agProdChange>-0.001619</agProdChange>
                        </period>
                        <period year="2080">
                            <agProdChange>-0.001203</agProdChange>
                        </period>
                        <period year="2085">
                            <agProdChange>-0.00242</agProdChange>
                        </period>
                        <period year="2090">
                            <agProdChange>0.000855</agProdChange>
                        </period>
                        <period year="2095">
                            <agProdChange>-0.000151</agProdChange>
                        </period>
                        <period year="2100">
                            <agProdChange>-0.002244</agProdChange>
                        </period>
                    </AgProductionTechnology>
                    <AgProductionTechnology name="Corn_MissppRN_RFD_hi">
                        <period year="2015">
                            <agProdChange>-0.003337</agProdChange>
                        </period>
                        <period year="2020">
                            <agProdChange>0.007973</agProdChange>
                        </period>
                        <period year="2025">
                            <agProdChange>0.011927</agProdChange>
                        </period>
                        <period year="2030">
                            <agProdChange>0.011236</agProdChange>
                        </period>
                        <period year="2035">
                            <agProdChange>0.00208</agProdChange>
                        </period>
                        <period year="2040">
                            <agProdChange>0.006624</agProdChange>
                        </period>
                        <period year="2045">
                            <agProdChange>0.006437</agProdChange>
                        </period>
                        <period year="2050">
                            <agProdChange>0.010865</agProdChange>
                        </period>
                        <period year="2055">
                            <agProdChange>-0.000934</agProdChange>
                        </period>
                        <period year="2060">
                            <agProdChange>-0.001401</agProdChange>
                        </period>
                        <period year="2065">
                            <agProdChange>0.006005</agProdChange>
                        </period>
                        <period year="2070">
                            <agProdChange>0.003685</agProdChange>
                        </period>
                        <period year="2075">
                            <agProdChange>-0.000192</agProdChange>
                        </period>
                        <period year="2080">
                            <agProdChange>0.001747</agProdChange>
                        </period>
                        <period year="2085">
                            <agProdChange>0.000813</agProdChange>
                        </period>
                        <period year="2090">
                            <agProdChange>0.003069</agProdChange>
                        </period>
                        <period year="2095">
                            <agProdChange>0.000146</agProdChange>
                        </period>
                        <period year="2100">
                            <agProdChange>-0.002149</agProdChange>
                        </period>
                    </AgProductionTechnology>
                    <AgProductionTechnology name="Corn_MissppRN_RFD_lo">
                        <period year="2015">
                            <agProdChange>-0.003337</agProdChange>
                        </period>
                        <period year="2020">
                            <agProdChange>0.007973</agProdChange>
                        </period>
                        <period year="2025">
                            <agProdChange>0.011927</agProdChange>
                        </period>
                        <period year="2030">
                            <agProdChange>0.011236</agProdChange>
                        </period>
                        <period year="2035">
                            <agProdChange>0.00208</agProdChange>
                        </period>
                        <period year="2040">
                            <agProdChange>0.006624</agProdChange>
                        </period>
                        <period year="2045">
                            <agProdChange>0.006437</agProdChange>
                        </period>
                        <period year="2050">
                            <agProdChange>0.010865</agProdChange>
                        </period>
                        <period year="2055">
                            <agProdChange>-0.000934</agProdChange>
                        </period>
                        <period year="2060">
                            <agProdChange>-0.001401</agProdChange>
                        </period>
                        <period year="2065">
                            <agProdChange>0.006005</agProdChange>
                        </period>
                        <period year="2070">
                            <agProdChange>0.003685</agProdChange>
                        </period>
                        <period year="2075">
                            <agProdChange>-0.000192</agProdChange>
                        </period>
                        <period year="2080">
                            <agProdChange>0.001747</agProdChange>
                        </period>
                        <period year="2085">
                            <agProdChange>0.000813</agProdChange>
                        </period>
                        <period year="2090">
                            <agProdChange>0.003069</agProdChange>
                        </period>
                        <period year="2095">
                            <agProdChange>0.000146</agProdChange>
                        </period>
                        <period year="2100">
                            <agProdChange>-0.002149</agProdChange>
                        </period>
                    </AgProductionTechnology>
                </AgSupplySubsector>
                <AgSupplySubsector name="Corn_MissppRS">
                    <AgProductionTechnology name="Corn_MissppRS_IRR_hi">
                        <period year="2015">
                            <agProdChange>0.002612</agProdChange>
                        </period>
                        <period year="2020">
                            <agProdChange>0.002389</agProdChange>
                        </period>
                        <period year="2025">
                            <agProdChange>0.002406</agProdChange>
                        </period>
                        <period year="2030">
                            <agProdChange>0.001839</agProdChange>
                        </period>
                        <period year="2035">
                            <agProdChange>-0.000682</agProdChange>
                        </period>
                        <period year="2040">
                            <agProdChange>-0.000389</agProdChange>
                        </period>
                        <period year="2045">
                            <agProdChange>-0.000983</agProdChange>
                        </period>
                        <period year="2050">
                            <agProdChange>0.000849</agProdChange>
                        </period>
                        <period year="2055">
                            <agProdChange>-0.001027</agProdChange>
                        </period>
                        <period year="2060">
                            <agProdChange>-0.001717</agProdChange>
                        </period>
                        <period year="2065">
                            <agProdChange>-0.002738</agProdChange>
                        </period>
                        <period year="2070">
                            <agProdChange>-0.003332</agProdChange>
                        </period>
                        <period year="2075">
                            <agProdChange>-9.9e-05</agProdChange>
                        </period>
                        <period year="2080">
                            <agProdChange>-2.3e-05</agProdChange>
                        </period>
                        <period year="2085">
                            <agProdChange>-0.001923</agProdChange>
                        </period>
                        <period year="2090">
                            <agProdChange>0.000203</agProdChange>
                        </period>
                        <period year="2095">
                            <agProdChange>0.0039</agProdChange>
                        </period>
                        <period year="2100">
                            <agProdChange>0.001066</agProdChange>
                        </period>
                    </AgProductionTechnology>
                    <AgProductionTechnology name="Corn_MissppRS_IRR_lo">
                        <period year="2015">
                            <agProdChange>0.002612</agProdChange>
                        </period>
                        <period year="2020">
                            <agProdChange>0.002389</agProdChange>
                        </period>
                        <period year="2025">
                            <agProdChange>0.002406</agProdChange>
                        </period>
                        <period year="2030">
                            <agProdChange>0.001839</agProdChange>
                        </period>
                        <period year="2035">
                            <agProdChange>-0.000682</agProdChange>
                        </period>
                        <period year="2040">
                            <agProdChange>-0.000389</agProdChange>
                        </period>
                        <period year="2045">
                            <agProdChange>-0.000983</agProdChange>
                        </period>
                        <period year="2050">
                            <agProdChange>0.000849</agProdChange>
                        </period>
                        <period year="2055">
                            <agProdChange>-0.001027</agProdChange>
                        </period>
                        <period year="2060">
                            <agProdChange>-0.001717</agProdChange>
                        </period>
                        <period year="2065">
                            <agProdChange>-0.002738</agProdChange>
                        </period>
                        <period year="2070">
                            <agProdChange>-0.003332</agProdChange>
                        </period>
                        <period year="2075">
                            <agProdChange>-9.9e-05</agProdChange>
                        </period>
                        <period year="2080">
                            <agProdChange>-2.3e-05</agProdChange>
                        </period>
                        <period year="2085">
                            <agProdChange>-0.001923</agProdChange>
                        </period>
                        <period year="2090">
                            <agProdChange>0.000203</agProdChange>
                        </period>
                        <period year="2095">
                            <agProdChange>0.0039</agProdChange>
                        </period>
                        <period year="2100">
                            <agProdChange>0.001066</agProdChange>
                        </period>
                    </AgProductionTechnology>
                    <AgProductionTechnology name="Corn_MissppRS_RFD_hi">
                        <period year="2015">
                            <agProdChange>0.010215</agProdChange>
                        </period>
                        <period year="2020">
                            <agProdChange>0.010511</agProdChange>
                        </period>
                        <period year="2025">
                            <agProdChange>0.006471</agProdChange>
                        </period>
                        <period year="2030">
                            <agProdChange>0.005914</agProdChange>
                        </period>
                        <period year="2035">
                            <agProdChange>0.006273</agProdChange>
                        </period>
                        <period year="2040">
                            <agProdChange>-0.001251</agProdChange>
                        </period>
                        <period year="2045">
                            <agProdChange>0.004326</agProdChange>
                        </period>
                        <period year="2050">
                            <agProdChange>0.002432</agProdChange>
                        </period>
                        <period year="2055">
                            <agProdChange>0.000218</agProdChange>
                        </period>
                        <period year="2060">
                            <agProdChange>-0.003894</agProdChange>
                        </period>
                        <period year="2065">
                            <agProdChange>0.00494</agProdChange>
                        </period>
                        <period year="2070">
                            <agProdChange>0.002859</agProdChange>
                        </period>
                        <period year="2075">
                            <agProdChange>0.006298</agProdChange>
                        </period>
                        <period year="2080">
                            <agProdChange>0.007723</agProdChange>
                        </period>
                        <period year="2085">
                            <agProdChange>0.00237</agProdChange>
                        </period>
                        <period year="2090">
                            <agProdChange>0.004235</agProdChange>
                        </period>
                        <period year="2095">
                            <agProdChange>0.009484</agProdChange>
                        </period>
                        <period year="2100">
                            <agProdChange>-0.000581</agProdChange>
                        </period>
                    </AgProductionTechnology>
                    <AgProductionTechnology name="Corn_MissppRS_RFD_lo">
                        <period year="2015">
                            <agProdChange>0.010215</agProdChange>
                        </period>
                        <period year="2020">
                            <agProdChange>0.010511</agProdChange>
                        </period>
                        <period year="2025">
                            <agProdChange>0.006471</agProdChange>
                        </period>
                        <period year="2030">
                            <agProdChange>0.005914</agProdChange>
                        </period>
                        <period year="2035">
                            <agProdChange>0.006273</agProdChange>
                        </period>
                        <period year="2040">
                            <agProdChange>-0.001251</agProdChange>
                        </period>
                        <period year="2045">
                            <agProdChange>0.004326</agProdChange>
                        </period>
                        <period year="2050">
                            <agProdChange>0.002432</agProdChange>
                        </period>
                        <period year="2055">
                            <agProdChange>0.000218</agProdChange>
                        </period>
                        <period year="2060">
                            <agProdChange>-0.003894</agProdChange>
                        </period>
                        <period year="2065">
                            <agProdChange>0.00494</agProdChange>
                        </period>
                        <period year="2070">
                            <agProdChange>0.002859</agProdChange>
                        </period>
                        <period year="2075">
                            <agProdChange>0.006298</agProdChange>
                        </period>
                        <period year="2080">
                            <agProdChange>0.007723</agProdChange>
                        </period>
                        <period year="2085">
                            <agProdChange>0.00237</agProdChange>
                        </period>
                        <period year="2090">
                            <agProdChange>0.004235</agProdChange>
                        </period>
                        <period year="2095">
                            <agProdChange>0.009484</agProdChange>
                        </period>
                        <period year="2100">
                            <agProdChange>-0.000581</agProdChange>
                        </period>
                    </AgProductionTechnology>
                </AgSupplySubsector>
                <AgSupplySubsector name="Corn_UsaColoRN">
                    <AgProductionTechnology name="Corn_UsaColoRN_IRR_hi">
                        <period year="2015">
                            <agProdChange>0.00433</agProdChange>
                        </period>
                        <period year="2020">
                            <agProdChange>0.003845</agProdChange>
                        </period>
                        <period year="2025">
                            <agProdChange>0.003275</agProdChange>
                        </period>
                        <period year="2030">
                            <agProdChange>0.004056</agProdChange>
                        </period>
                        <period year="2035">
                            <agProdChange>0.001662</agProdChange>
                        </period>
                        <period year="2040">
                            <agProdChange>0.002129</agProdChange>
                        </period>
                        <period year="2045">
                            <agProdChange>0.001231</agProdChange>
                        </period>
                        <period year="2050">
                            <agProdChange>0.001982</agProdChange>
                        </period>
                        <period year="2055">
                            <agProdChange>0.001563</agProdChange>
                        </period>
                        <period year="2060">
                            <agProdChange>0.001287</agProdChange>
                        </period>
                        <period year="2065">
                            <agProdChange>0.001331</agProdChange>
                        </period>
                        <period year="2070">
                            <agProdChange>0.000609</agProdChange>
                        </period>
                        <period year="2075">
                            <agProdChange>-0.000509</agProdChange>
                        </period>
                        <period year="2080">
                            <agProdChange>-0.001912</agProdChange>
                        </period>
                        <period year="2085">
                            <agProdChange>-0.001852</agProdChange>
                        </period>
                        <period year="2090">
                            <agProdChange>-0.001057</agProdChange>
                        </period>
                        <period year="2095">
                            <agProdChange>-0.000254</agProdChange>
                        </period>
                        <period year="2100">
                            <agProdChange>-0.002678</agProdChange>
                        </period>
                    </AgProductionTechnology>
                    <AgProductionTechnology name="Corn_UsaColoRN_IRR_lo">
                        <period year="2015">
                            <agProdChange>0.00433</agProdChange>
                        </period>
                        <period year="2020">
                            <agProdChange>0.003845</agProdChange>
                        </period>
                        <period year="2025">
                            <agProdChange>0.003275</agProdChange>
                        </period>
                        <period year="2030">
                            <agProdChange>0.004056</agProdChange>
                        </period>
                        <period year="2035">
                            <agProdChange>0.001662</agProdChange>
                        </period>
                        <period year="2040">
                            <agProdChange>0.002129</agProdChange>
                        </period>
                        <period year="2045">
                            <agProdChange>0.001231</agProdChange>
                        </period>
                        <period year="2050">
                            <agProdChange>0.001982</agProdChange>
                        </period>
                        <period year="2055">
                            <agProdChange>0.001563</agProdChange>
                        </period>
                        <period year="2060">
                            <agProdChange>0.001287</agProdChange>
                        </period>
                        <period year="2065">
                            <agProdChange>0.001331</agProdChange>
                        </period>
                        <period year="2070">
                            <agProdChange>0.000609</agProdChange>
                        </period>
                        <period year="2075">
                            <agProdChange>-0.000509</agProdChange>
                        </period>
                        <period year="2080">
                            <agProdChange>-0.001912</agProdChange>
                        </period>
                        <period year="2085">
                            <agProdChange>-0.001852</agProdChange>
                        </period>
                        <period year="2090">
                            <agProdChange>-0.001057</agProdChange>
                        </period>
                        <period year="2095">
                            <agProdChange>-0.000254</agProdChange>
                        </period>
                        <period year="2100">
                            <agProdChange>-0.002678</agProdChange>
                        </period>
                    </AgProductionTechnology>
                    <AgProductionTechnology name="Corn_UsaColoRN_RFD_hi">
                        <period year="2015">
                            <agProdChange>0.028439</agProdChange>
                        </period>
                        <period year="2020">
                            <agProdChange>0.008736</agProdChange>
                        </period>
                        <period year="2025">
                            <agProdChange>0.017204</agProdChange>
                        </period>
                        <period year="2030">
                            <agProdChange>0.009191</agProdChange>
                        </period>
                        <period year="2035">
                            <agProdChange>0.017994</agProdChange>
                        </period>
                        <period year="2040">
                            <agProdChange>0.004</agProdChange>
                        </period>
                        <period year="2045">
                            <agProdChange>0.0039</agProdChange>
                        </period>
                        <period year="2050">
                            <agProdChange>0.0038</agProdChange>
                        </period>
                        <period year="2055">
                            <agProdChange>0.0025</agProdChange>
                        </period>
                        <period year="2060">
                            <agProdChange>0.0025</agProdChange>
                        </period>
                        <period year="2065">
                            <agProdChange>0.0025</agProdChange>
                        </period>
                        <period year="2070">
                            <agProdChange>0.0023</agProdChange>
                        </period>
                        <period year="2075">
                            <agProdChange>0.0022</agProdChange>
                        </period>
                        <period year="2080">
                            <agProdChange>0.002</agProdChange>
                        </period>
                        <period year="2085">
                            <agProdChange>0.0018</agProdChange>
                        </period>
                        <period year="2090">
                            <agProdChange>0.0017</agProdChange>
                        </period>
                        <period year="2095">
                            <agProdChange>0.0015</agProdChange>
                        </period>
                        <period year="2100">
                            <agProdChange>0.0013</agProdChange>
                        </period>
                    </AgProductionTechnology>
                    <AgProductionTechnology name="Corn_UsaColoRN_RFD_lo">
                        <period year="2015">
                            <agProdChange>0.028439</agProdChange>
                        </period>
                        <period year="2020">
                            <agProdChange>0.008736</agProdChange>
                        </period>
                        <period year="2025">
                            <agProdChange>0.017204</agProdChange>
                        </period>
                        <period year="2030">
                            <agProdChange>0.009191</agProdChange>
                        </period>
                        <period year="2035">
                            <agProdChange>0.017994</agProdChange>
                        </period>
                        <period year="2040">
                            <agProdChange>0.004</agProdChange>
                        </period>
                        <period year="2045">
                            <agProdChange>0.0039</agProdChange>
                        </period>
                        <period year="2050">
                            <agProdChange>0.0038</agProdChange>
                        </period>
                        <period year="2055">
                            <agProdChange>0.0025</agProdChange>
                        </period>
                        <period year="2060">
                            <agProdChange>0.0025</agProdChange>
                        </period>
                        <period year="2065">
                            <agProdChange>0.0025</agProdChange>
                        </period>
                        <period year="2070">
                            <agProdChange>0.0023</agProdChange>
                        </period>
                        <period year="2075">
                            <agProdChange>0.0022</agProdChange>
                        </period>
                        <period year="2080">
                            <agProdChange>0.002</agProdChange>
                        </period>
                        <period year="2085">
                            <agProdChange>0.0018</agProdChange>
                        </period>
                        <period year="2090">
                            <agProdChange>0.0017</agProdChange>
                        </period>
                        <period year="2095">
                            <agProdChange>0.0015</agProdChange>
                        </period>
                        <period year="2100">
                            <agProdChange>0.0013</agProdChange>
                        </period>
                    </AgProductionTechnology>
                </AgSupplySubsector>
                <AgSupplySubsector name="Corn_UsaColoRS">
                    <AgProductionTechnology name="Corn_UsaColoRS_IRR_hi">
                        <period year="2015">
                            <agProdChange>0.006248</agProdChange>
                        </period>
                        <period year="2020">
                            <agProdChange>0.004301</agProdChange>
                        </period>
                        <period year="2025">
                            <agProdChange>0.005368</agProdChange>
                        </period>
                        <period year="2030">
                            <agProdChange>0.006892</agProdChange>
                        </period>
                        <period year="2035">
                            <agProdChange>0.005379</agProdChange>
                        </period>
                        <period year="2040">
                            <agProdChange>0.00228</agProdChange>
                        </period>
                        <period year="2045">
                            <agProdChange>0.001743</agProdChange>
                        </period>
                        <period year="2050">
                            <agProdChange>0.002415</agProdChange>
                        </period>
                        <period year="2055">
                            <agProdChange>0.002297</agProdChange>
                        </period>
                        <period year="2060">
                            <agProdChange>0.001733</agProdChange>
                        </period>
                        <period year="2065">
                            <agProdChange>0.000269</agProdChange>
                        </period>
                        <period year="2070">
                            <agProdChange>0.003131</agProdChange>
                        </period>
                        <period year="2075">
                            <agProdChange>-0.000176</agProdChange>
                        </period>
                        <period year="2080">
                            <agProdChange>0.00141</agProdChange>
                        </period>
                        <period year="2085">
                            <agProdChange>-0.000837</agProdChange>
                        </period>
                        <period year="2090">
                            <agProdChange>-0.000307</agProdChange>
                        </period>
                        <period year="2095">
                            <agProdChange>0.001374</agProdChange>
                        </period>
                        <period year="2100">
                            <agProdChange>-0.001912</agProdChange>
                        </period>
                    </AgProductionTechnology>
                    <AgProductionTechnology name="Corn_UsaColoRS_IRR_lo">
                        <period year="2015">
                            <agProdChange>0.006248</agProdChange>
                        </period>
                        <period year="2020">
                            <agProdChange>0.004301</agProdChange>
                        </period>
                        <period year="2025">
                            <agProdChange>0.005368</agProdChange>
                        </period>
                        <period year="2030">
                            <agProdChange>0.006892</agProdChange>
                        </period>
                        <period year="2035">
                            <agProdChange>0.005379</agProdChange>
                        </period>
                        <period year="2040">
                            <agProdChange>0.00228</agProdChange>
                        </period>
                        <period year="2045">
                            <agProdChange>0.001743</agProdChange>
                        </period>
                        <period year="2050">
                            <agProdChange>0.002415</agProdChange>
                        </period>
                        <period year="2055">
                            <agProdChange>0.002297</agProdChange>
                        </period>
                        <period year="2060">
                            <agProdChange>0.001733</agProdChange>
                        </period>
                        <period year="2065">
                            <agProdChange>0.000269</agProdChange>
                        </period>
                        <period year="2070">
                            <agProdChange>0.003131</agProdChange>
                        </period>
                        <period year="2075">
                            <agProdChange>-0.000176</agProdChange>
                        </period>
                        <period year="2080">
                            <agProdChange>0.00141</agProdChange>
                        </period>
                        <period year="2085">
                            <agProdChange>-0.000837</agProdChange>
                        </period>
                        <period year="2090">
                            <agProdChange>-0.000307</agProdChange>
                        </period>
                        <period year="2095">
                            <agProdChange>0.001374</agProdChange>
                        </period>
                        <period year="2100">
                            <agProdChange>-0.001912</agProdChange>
                        </period>
                    </AgProductionTechnology>
                    <AgProductionTechnology name="Corn_UsaColoRS_RFD_hi">
                        <period year="2015">
                            <agProdChange>0.017446</agProdChange>
                        </period>
                        <period year="2020">
                            <agProdChange>-0.00303</agProdChange>
                        </period>
                        <period year="2025">
                            <agProdChange>0.001167</agProdChange>
                        </period>
                        <period year="2030">
                            <agProdChange>-0.002968</agProdChange>
                        </period>
                        <period year="2035">
                            <agProdChange>-0.008195</agProdChange>
                        </period>
                        <period year="2040">
                            <agProdChange>0.000674</agProdChange>
                        </period>
                        <period year="2045">
                            <agProdChange>-0.009805</agProdChange>
                        </period>
                        <period year="2050">
                            <agProdChange>-0.004311</agProdChange>
                        </period>
                        <period year="2055">
                            <agProdChange>0.021764</agProdChange>
                        </period>
                        <period year="2060">
                            <agProdChange>0.001771</agProdChange>
                        </period>
                        <period year="2065">
                            <agProdChange>-0.000762</agProdChange>
                        </period>
                        <period year="2070">
                            <agProdChange>0.00505</agProdChange>
                        </period>
                        <period year="2075">
                            <agProdChange>0.021213</agProdChange>
                        </period>
                        <period year="2080">
                            <agProdChange>-0.002125</agProdChange>
                        </period>
                        <period year="2085">
                            <agProdChange>-0.020606</agProdChange>
                        </period>
                        <period year="2090">
                            <agProdChange>-0.001091</agProdChange>
                        </period>
                        <period year="2095">
                            <agProdChange>0.006289</agProdChange>
                        </period>
                        <period year="2100">
                            <agProdChange>-0.001387</agProdChange>
                        </period>
                    </AgProductionTechnology>
                    <AgProductionTechnology name="Corn_UsaColoRS_RFD_lo">
                        <period year="2015">
                            <agProdChange>0.017446</agProdChange>
                        </period>
                        <period year="2020">
                            <agProdChange>-0.00303</agProdChange>
                        </period>
                        <period year="2025">
                            <agProdChange>0.001167</agProdChange>
                        </period>
                        <period year="2030">
                            <agProdChange>-0.002968</agProdChange>
                        </period>
                        <period year="2035">
                            <agProdChange>-0.008195</agProdChange>
                        </period>
                        <period year="2040">
                            <agProdChange>0.000674</agProdChange>
                        </period>
                        <period year="2045">
                            <agProdChange>-0.009805</agProdChange>
                        </period>
                        <period year="2050">
                            <agProdChange>-0.004311</agProdChange>
                        </period>
                        <period year="2055">
                            <agProdChange>0.021764</agProdChange>
                        </period>
                        <period year="2060">
                            <agProdChange>0.001771</agProdChange>
                        </period>
                        <period year="2065">
                            <agProdChange>-0.000762</agProdChange>
                        </period>
                        <period year="2070">
                            <agProdChange>0.00505</agProdChange>
                        </period>
                        <period year="2075">
                            <agProdChange>0.021213</agProdChange>
                        </period>
                        <period year="2080">
                            <agProdChange>-0.002125</agProdChange>
                        </period>
                        <period year="2085">
                            <agProdChange>-0.020606</agProdChange>
                        </period>
                        <period year="2090">
                            <agProdChange>-0.001091</agProdChange>
                        </period>
                        <period year="2095">
                            <agProdChange>0.006289</agProdChange>
                        </period>
                        <period year="2100">
                            <agProdChange>-0.001387</agProdChange>
                        </period>
                    </AgProductionTechnology>
                </AgSupplySubsector>
                <AgSupplySubsector name="Corn_GreatBasin">
                    <AgProductionTechnology name="Corn_GreatBasin_IRR_hi">
                        <period year="2015">
                            <agProdChange>0.006818</agProdChange>
                        </period>
                        <period year="2020">
                            <agProdChange>0.007128</agProdChange>
                        </period>
                        <period year="2025">
                            <agProdChange>0.005153</agProdChange>
                        </period>
                        <period year="2030">
                            <agProdChange>0.006184</agProdChange>
                        </period>
                        <period year="2035">
                            <agProdChange>0.005711</agProdChange>
                        </period>
                        <period year="2040">
                            <agProdChange>0.003633</agProdChange>
                        </period>
                        <period year="2045">
                            <agProdChange>0.005227</agProdChange>
                        </period>
                        <period year="2050">
                            <agProdChange>0.002776</agProdChange>
                        </period>
                        <period year="2055">
                            <agProdChange>0.003992</agProdChange>
                        </period>
                        <period year="2060">
                            <agProdChange>0.001366</agProdChange>
                        </period>
                        <period year="2065">
                            <agProdChange>0.001735</agProdChange>
                        </period>
                        <period year="2070">
                            <agProdChange>0.000383</agProdChange>
                        </period>
                        <period year="2075">
                            <agProdChange>-0.001641</agProdChange>
                        </period>
                        <period year="2080">
                            <agProdChange>-0.002121</agProdChange>
                        </period>
                        <period year="2085">
                            <agProdChange>-0.005335</agProdChange>
                        </period>
                        <period year="2090">
                            <agProdChange>-0.000725</agProdChange>
                        </period>
                        <period year="2095">
                            <agProdChange>-0.001534</agProdChange>
                        </period>
                        <period year="2100">
                            <agProdChange>-0.003047</agProdChange>
                        </period>
                    </AgProductionTechnology>
                    <AgProductionTechnology name="Corn_GreatBasin_IRR_lo">
                        <period year="2015">
                            <agProdChange>0.006818</agProdChange>
                        </period>
                        <period year="2020">
                            <agProdChange>0.007128</agProdChange>
                        </period>
                        <period year="2025">
                            <agProdChange>0.005153</agProdChange>
                        </period>
                        <period year="2030">
                            <agProdChange>0.006184</agProdChange>
                        </period>
                        <period year="2035">
                            <agProdChange>0.005711</agProdChange>
                        </period>
                        <period year="2040">
                            <agProdChange>0.003633</agProdChange>
                        </period>
                        <period year="2045">
                            <agProdChange>0.005227</agProdChange>
                        </period>
                        <period year="2050">
                            <agProdChange>0.002776</agProdChange>
                        </period>
                        <period year="2055">
                            <agProdChange>0.003992</agProdChange>
                        </period>
                        <period year="2060">
                            <agProdChange>0.001366</agProdChange>
                        </period>
                        <period year="2065">
                            <agProdChange>0.001735</agProdChange>
                        </period>
                        <period year="2070">
                            <agProdChange>0.000383</agProdChange>
                        </period>
                        <period year="2075">
                            <agProdChange>-0.001641</agProdChange>
                        </period>
                        <period year="2080">
                            <agProdChange>-0.002121</agProdChange>
                        </period>
                        <period year="2085">
                            <agProdChange>-0.005335</agProdChange>
                        </period>
                        <period year="2090">
                            <agProdChange>-0.000725</agProdChange>
                        </period>
                        <period year="2095">
                            <agProdChange>-0.001534</agProdChange>
                        </period>
                        <period year="2100">
                            <agProdChange>-0.003047</agProdChange>
                        </period>
                    </AgProductionTechnology>
                    <AgProductionTechnology name="Corn_GreatBasin_RFD_hi">
                        <period year="2015">
                            <agProdChange>0.052547</agProdChange>
                        </period>
                        <period year="2020">
                            <agProdChange>-0.00134</agProdChange>
                        </period>
                        <period year="2025">
                            <agProdChange>-0.004579</agProdChange>
                        </period>
                        <period year="2030">
                            <agProdChange>0.008473</agProdChange>
                        </period>
                        <period year="2035">
                            <agProdChange>0.013481</agProdChange>
                        </period>
                        <period year="2040">
                            <agProdChange>0.013072</agProdChange>
                        </period>
                        <period year="2045">
                            <agProdChange>-0.012561</agProdChange>
                        </period>
                        <period year="2050">
                            <agProdChange>0.007402</agProdChange>
                        </period>
                        <period year="2055">
                            <agProdChange>0.017916</agProdChange>
                        </period>
                        <period year="2060">
                            <agProdChange>0.006641</agProdChange>
                        </period>
                        <period year="2065">
                            <agProdChange>0.006266</agProdChange>
                        </period>
                        <period year="2070">
                            <agProdChange>0.0023</agProdChange>
                        </period>
                        <period year="2075">
                            <agProdChange>0.0022</agProdChange>
                        </period>
                        <period year="2080">
                            <agProdChange>0.002</agProdChange>
                        </period>
                        <period year="2085">
                            <agProdChange>0.0018</agProdChange>
                        </period>
                        <period year="2090">
                            <agProdChange>0.0017</agProdChange>
                        </period>
                        <period year="2095">
                            <agProdChange>0.0015</agProdChange>
                        </period>
                        <period year="2100">
                            <agProdChange>0.0013</agProdChange>
                        </period>
                    </AgProductionTechnology>
                    <AgProductionTechnology name="Corn_GreatBasin_RFD_lo">
                        <period year="2015">
                            <agProdChange>0.052547</agProdChange>
                        </period>
                        <period year="2020">
                            <agProdChange>-0.00134</agProdChange>
                        </period>
                        <period year="2025">
                            <agProdChange>-0.004579</agProdChange>
                        </period>
                        <period year="2030">
                            <agProdChange>0.008473</agProdChange>
                        </period>
                        <period year="2035">
                            <agProdChange>0.013481</agProdChange>
                        </period>
                        <period year="2040">
                            <agProdChange>0.013072</agProdChange>
                        </period>
                        <period year="2045">
                            <agProdChange>-0.012561</agProdChange>
                        </period>
                        <period year="2050">
                            <agProdChange>0.007402</agProdChange>
                        </period>
                        <period year="2055">
                            <agProdChange>0.017916</agProdChange>
                        </period>
                        <period year="2060">
                            <agProdChange>0.006641</agProdChange>
                        </period>
                        <period year="2065">
                            <agProdChange>0.006266</agProdChange>
                        </period>
                        <period year="2070">
                            <agProdChange>0.0023</agProdChange>
                        </period>
                        <period year="2075">
                            <agProdChange>0.0022</agProdChange>
                        </period>
                        <period year="2080">
                            <agProdChange>0.002</agProdChange>
                        </period>
                        <period year="2085">
                            <agProdChange>0.0018</agProdChange>
                        </period>
                        <period year="2090">
                            <agProdChange>0.0017</agProdChange>
                        </period>
                        <period year="2095">
                            <agProdChange>0.0015</agProdChange>
                        </period>
                        <period year="2100">
                            <agProdChange>0.0013</agProdChange>
                        </period>
                    </AgProductionTechnology>
                </AgSupplySubsector>
                <AgSupplySubsector name="Corn_MissouriR">
                    <AgProductionTechnology name="Corn_MissouriR_IRR_hi">
                        <period year="2015">
                            <agProdChange>0.000676</agProdChange>
                        </period>
                        <period year="2020">
                            <agProdChange>0.003073</agProdChange>
                        </period>
                        <period year="2025">
                            <agProdChange>0.003629</agProdChange>
                        </period>
                        <period year="2030">
                            <agProdChange>0.002768</agProdChange>
                        </period>
                        <period year="2035">
                            <agProdChange>-0.000528</agProdChange>
                        </period>
                        <period year="2040">
                            <agProdChange>0.001074</agProdChange>
                        </period>
                        <period year="2045">
                            <agProdChange>-0.000887</agProdChange>
                        </period>
                        <period year="2050">
                            <agProdChange>0.000727</agProdChange>
                        </period>
                        <period year="2055">
                            <agProdChange>-0.00164</agProdChange>
                        </period>
                        <period year="2060">
                            <agProdChange>-0.002159</agProdChange>
                        </period>
                        <period year="2065">
                            <agProdChange>-0.000519</agProdChange>
                        </period>
                        <period year="2070">
                            <agProdChange>-0.001038</agProdChange>
                        </period>
                        <period year="2075">
                            <agProdChange>-0.002108</agProdChange>
                        </period>
                        <period year="2080">
                            <agProdChange>-0.002051</agProdChange>
                        </period>
                        <period year="2085">
                            <agProdChange>-0.002861</agProdChange>
                        </period>
                        <period year="2090">
                            <agProdChange>0.000376</agProdChange>
                        </period>
                        <period year="2095">
                            <agProdChange>-5e-04</agProdChange>
                        </period>
                        <period year="2100">
                            <agProdChange>-0.003123</agProdChange>
                        </period>
                    </AgProductionTechnology>
                    <AgProductionTechnology name="Corn_MissouriR_IRR_lo">
                        <period year="2015">
                            <agProdChange>0.000676</agProdChange>
                        </period>
                        <period year="2020">
                            <agProdChange>0.003073</agProdChange>
                        </period>
                        <period year="2025">
                            <agProdChange>0.003629</agProdChange>
                        </period>
                        <period year="2030">
                            <agProdChange>0.002768</agProdChange>
                        </period>
                        <period year="2035">
                            <agProdChange>-0.000528</agProdChange>
                        </period>
                        <period year="2040">
                            <agProdChange>0.001074</agProdChange>
                        </period>
                        <period year="2045">
                            <agProdChange>-0.000887</agProdChange>
                        </period>
                        <period year="2050">
                            <agProdChange>0.000727</agProdChange>
                        </period>
                        <period year="2055">
                            <agProdChange>-0.00164</agProdChange>
                        </period>
                        <period year="2060">
                            <agProdChange>-0.002159</agProdChange>
                        </period>
                        <period year="2065">
                            <agProdChange>-0.000519</agProdChange>
                        </period>
                        <period year="2070">
                            <agProdChange>-0.001038</agProdChange>
                        </period>
                        <period year="2075">
                            <agProdChange>-0.002108</agProdChange>
                        </period>
                        <period year="2080">
                            <agProdChange>-0.002051</agProdChange>
                        </period>
                        <period year="2085">
                            <agProdChange>-0.002861</agProdChange>
                        </period>
                        <period year="2090">
                            <agProdChange>0.000376</agProdChange>
                        </period>
                        <period year="2095">
                            <agProdChange>-5e-04</agProdChange>
                        </period>
                        <period year="2100">
                            <agProdChange>-0.003123</agProdChange>
                        </period>
                    </AgProductionTechnology>
                    <AgProductionTechnology name="Corn_MissouriR_RFD_hi">
                        <period year="2015">
                            <agProdChange>0.00128</agProdChange>
                        </period>
                        <period year="2020">
                            <agProdChange>0.013023</agProdChange>
                        </period>
                        <period year="2025">
                            <agProdChange>0.015381</agProdChange>
                        </period>
                        <period year="2030">
                            <agProdChange>0.011802</agProdChange>
                        </period>
                        <period year="2035">
                            <agProdChange>0.0039</agProdChange>
                        </period>
                        <period year="2040">
                            <agProdChange>0.014353</agProdChange>
                        </period>
                        <period year="2045">
                            <agProdChange>0.005433</agProdChange>
                        </period>
                        <period year="2050">
                            <agProdChange>0.011058</agProdChange>
                        </period>
                        <period year="2055">
                            <agProdChange>-0.003121</agProdChange>
                        </period>
                        <period year="2060">
                            <agProdChange>0.004416</agProdChange>
                        </period>
                        <period year="2065">
                            <agProdChange>0.010745</agProdChange>
                        </period>
                        <period year="2070">
                            <agProdChange>0.006993</agProdChange>
                        </period>
                        <period year="2075">
                            <agProdChange>0.00254</agProdChange>
                        </period>
                        <period year="2080">
                            <agProdChange>0.006624</agProdChange>
                        </period>
                        <period year="2085">
                            <agProdChange>0.002696</agProdChange>
                        </period>
                        <period year="2090">
                            <agProdChange>0.002859</agProdChange>
                        </period>
                        <period year="2095">
                            <agProdChange>0.000523</agProdChange>
                        </period>
                        <period year="2100">
                            <agProdChange>-0.002327</agProdChange>
                        </period>
                    </AgProductionTechnology>
                    <AgProductionTechnology name="Corn_MissouriR_RFD_lo">
                        <period year="2015">
                            <agProdChange>0.00128</agProdChange>
                        </period>
                        <period year="2020">
                            <agProdChange>0.013023</agProdChange>
                        </period>
                        <period year="2025">
                            <agProdChange>0.015381</agProdChange>
                        </period>
                        <period year="2030">
                            <agProdChange>0.011802</agProdChange>
                        </period>
                        <period year="2035">
                            <agProdChange>0.0039</agProdChange>
                        </period>
                        <period year="2040">
                            <agProdChange>0.014353</agProdChange>
                        </period>
                        <period year="2045">
                            <agProdChange>0.005433</agProdChange>
                        </period>
                        <period year="2050">
                            <agProdChange>0.011058</agProdChange>
                        </period>
                        <period year="2055">
                            <agProdChange>-0.003121</agProdChange>
                        </period>
                        <period year="2060">
                            <agProdChange>0.004416</agProdChange>
                        </period>
                        <period year="2065">
                            <agProdChange>0.010745</agProdChange>
                        </period>
                        <period year="2070">
                            <agProdChange>0.006993</agProdChange>
                        </period>
                        <period year="2075">
                            <agProdChange>0.00254</agProdChange>
                        </period>
                        <period year="2080">
                            <agProdChange>0.006624</agProdChange>
                        </period>
                        <period year="2085">
                            <agProdChange>0.002696</agProdChange>
                        </period>
                        <period year="2090">
                            <agProdChange>0.002859</agProdChange>
                        </period>
                        <period year="2095">
                            <agProdChange>0.000523</agProdChange>
                        </period>
                        <period year="2100">
                            <agProdChange>-0.002327</agProdChange>
                        </period>
                    </AgProductionTechnology>
                </AgSupplySubsector>
                <AgSupplySubsector name="Corn_ArkWhtRedR">
                    <AgProductionTechnology name="Corn_ArkWhtRedR_IRR_hi">
                        <period year="2015">
                            <agProdChange>0.00087</agProdChange>
                        </period>
                        <period year="2020">
                            <agProdChange>0.003276</agProdChange>
                        </period>
                        <period year="2025">
                            <agProdChange>0.002718</agProdChange>
                        </period>
                        <period year="2030">
                            <agProdChange>0.002518</agProdChange>
                        </period>
                        <period year="2035">
                            <agProdChange>-0.000273</agProdChange>
                        </period>
                        <period year="2040">
                            <agProdChange>0.000458</agProdChange>
                        </period>
                        <period year="2045">
                            <agProdChange>-0.001383</agProdChange>
                        </period>
                        <period year="2050">
                            <agProdChange>0.000668</agProdChange>
                        </period>
                        <period year="2055">
                            <agProdChange>-0.000809</agProdChange>
                        </period>
                        <period year="2060">
                            <agProdChange>-0.002371</agProdChange>
                        </period>
                        <period year="2065">
                            <agProdChange>-0.002145</agProdChange>
                        </period>
                        <period year="2070">
                            <agProdChange>-0.001857</agProdChange>
                        </period>
                        <period year="2075">
                            <agProdChange>-0.001794</agProdChange>
                        </period>
                        <period year="2080">
                            <agProdChange>-0.003154</agProdChange>
                        </period>
                        <period year="2085">
                            <agProdChange>-0.003918</agProdChange>
                        </period>
                        <period year="2090">
                            <agProdChange>-0.000331</agProdChange>
                        </period>
                        <period year="2095">
                            <agProdChange>-9.5e-05</agProdChange>
                        </period>
                        <period year="2100">
                            <agProdChange>-0.001927</agProdChange>
                        </period>
                    </AgProductionTechnology>
                    <AgProductionTechnology name="Corn_ArkWhtRedR_IRR_lo">
                        <period year="2015">
                            <agProdChange>0.00087</agProdChange>
                        </period>
                        <period year="2020">
                            <agProdChange>0.003276</agProdChange>
                        </period>
                        <period year="2025">
                            <agProdChange>0.002718</agProdChange>
                        </period>
                        <period year="2030">
                            <agProdChange>0.002518</agProdChange>
                        </period>
                        <period year="2035">
                            <agProdChange>-0.000273</agProdChange>
                        </period>
                        <period year="2040">
                            <agProdChange>0.000458</agProdChange>
                        </period>
                        <period year="2045">
                            <agProdChange>-0.001383</agProdChange>
                        </period>
                        <period year="2050">
                            <agProdChange>0.000668</agProdChange>
                        </period>
                        <period year="2055">
                            <agProdChange>-0.000809</agProdChange>
                        </period>
                        <period year="2060">
                            <agProdChange>-0.002371</agProdChange>
                        </period>
                        <period year="2065">
                            <agProdChange>-0.002145</agProdChange>
                        </period>
                        <period year="2070">
                            <agProdChange>-0.001857</agProdChange>
                        </period>
                        <period year="2075">
                            <agProdChange>-0.001794</agProdChange>
                        </period>
                        <period year="2080">
                            <agProdChange>-0.003154</agProdChange>
                        </period>
                        <period year="2085">
                            <agProdChange>-0.003918</agProdChange>
                        </period>
                        <period year="2090">
                            <agProdChange>-0.000331</agProdChange>
                        </period>
                        <period year="2095">
                            <agProdChange>-9.5e-05</agProdChange>
                        </period>
                        <period year="2100">
                            <agProdChange>-0.001927</agProdChange>
                        </period>
                    </AgProductionTechnology>
                    <AgProductionTechnology name="Corn_ArkWhtRedR_RFD_hi">
                        <period year="2015">
                            <agProdChange>0.006916</agProdChange>
                        </period>
                        <period year="2020">
                            <agProdChange>0.014549</agProdChange>
                        </period>
                        <period year="2025">
                            <agProdChange>0.007606</agProdChange>
                        </period>
                        <period year="2030">
                            <agProdChange>0.007908</agProdChange>
                        </period>
                        <period year="2035">
                            <agProdChange>0.003575</agProdChange>
                        </period>
                        <period year="2040">
                            <agProdChange>0.010125</agProdChange>
                        </period>
                        <period year="2045">
                            <agProdChange>0.004334</agProdChange>
                        </period>
                        <period year="2050">
                            <agProdChange>0.007865</agProdChange>
                        </period>
                        <period year="2055">
                            <agProdChange>0.000537</agProdChange>
                        </period>
                        <period year="2060">
                            <agProdChange>0.006179</agProdChange>
                        </period>
                        <period year="2065">
                            <agProdChange>0.00463</agProdChange>
                        </period>
                        <period year="2070">
                            <agProdChange>0.00053</agProdChange>
                        </period>
                        <period year="2075">
                            <agProdChange>0.00703</agProdChange>
                        </period>
                        <period year="2080">
                            <agProdChange>0.005065</agProdChange>
                        </period>
                        <period year="2085">
                            <agProdChange>0.006623</agProdChange>
                        </period>
                        <period year="2090">
                            <agProdChange>-0.003328</agProdChange>
                        </period>
                        <period year="2095">
                            <agProdChange>0.007785</agProdChange>
                        </period>
                        <period year="2100">
                            <agProdChange>0.00743</agProdChange>
                        </period>
                    </AgProductionTechnology>
                    <AgProductionTechnology name="Corn_ArkWhtRedR_RFD_lo">
                        <period year="2015">
                            <agProdChange>0.006916</agProdChange>
                        </period>
                        <period year="2020">
                            <agProdChange>0.014549</agProdChange>
                        </period>
                        <period year="2025">
                            <agProdChange>0.007606</agProdChange>
                        </period>
                        <period year="2030">
                            <agProdChange>0.007908</agProdChange>
                        </period>
                        <period year="2035">
                            <agProdChange>0.003575</agProdChange>
                        </period>
                        <period year="2040">
                            <agProdChange>0.010125</agProdChange>
                        </period>
                        <period year="2045">
                            <agProdChange>0.004334</agProdChange>
                        </period>
                        <period year="2050">
                            <agProdChange>0.007865</agProdChange>
                        </period>
                        <period year="2055">
                            <agProdChange>0.000537</agProdChange>
                        </period>
                        <period year="2060">
                            <agProdChange>0.006179</agProdChange>
                        </period>
                        <period year="2065">
                            <agProdChange>0.00463</agProdChange>
                        </period>
                        <period year="2070">
                            <agProdChange>0.00053</agProdChange>
                        </period>
                        <period year="2075">
                            <agProdChange>0.00703</agProdChange>
                        </period>
                        <period year="2080">
                            <agProdChange>0.005065</agProdChange>
                        </period>
                        <period year="2085">
                            <agProdChange>0.006623</agProdChange>
                        </period>
                        <period year="2090">
                            <agProdChange>-0.003328</agProdChange>
                        </period>
                        <period year="2095">
                            <agProdChange>0.007785</agProdChange>
                        </period>
                        <period year="2100">
                            <agProdChange>0.00743</agProdChange>
                        </period>
                    </AgProductionTechnology>
                </AgSupplySubsector>
                <AgSupplySubsector name="Corn_TexasCst">
                    <AgProductionTechnology name="Corn_TexasCst_IRR_hi">
                        <period year="2015">
                            <agProdChange>0.002291</agProdChange>
                        </period>
                        <period year="2020">
                            <agProdChange>0.002289</agProdChange>
                        </period>
                        <period year="2025">
                            <agProdChange>0.001701</agProdChange>
                        </period>
                        <period year="2030">
                            <agProdChange>0.002056</agProdChange>
                        </period>
                        <period year="2035">
                            <agProdChange>-0.00069</agProdChange>
                        </period>
                        <period year="2040">
                            <agProdChange>-0.000268</agProdChange>
                        </period>
                        <period year="2045">
                            <agProdChange>-0.001222</agProdChange>
                        </period>
                        <period year="2050">
                            <agProdChange>0.00021</agProdChange>
                        </period>
                        <period year="2055">
                            <agProdChange>-0.000227</agProdChange>
                        </period>
                        <period year="2060">
                            <agProdChange>-0.002056</agProdChange>
                        </period>
                        <period year="2065">
                            <agProdChange>-0.002616</agProdChange>
                        </period>
                        <period year="2070">
                            <agProdChange>-0.00293</agProdChange>
                        </period>
                        <period year="2075">
                            <agProdChange>-0.001225</agProdChange>
                        </period>
                        <period year="2080">
                            <agProdChange>-0.002596</agProdChange>
                        </period>
                        <period year="2085">
                            <agProdChange>-0.003563</agProdChange>
                        </period>
                        <period year="2090">
                            <agProdChange>-0.00134</agProdChange>
                        </period>
                        <period year="2095">
                            <agProdChange>0.001254</agProdChange>
                        </period>
                        <period year="2100">
                            <agProdChange>0.000444</agProdChange>
                        </period>
                    </AgProductionTechnology>
                    <AgProductionTechnology name="Corn_TexasCst_IRR_lo">
                        <period year="2015">
                            <agProdChange>0.002291</agProdChange>
                        </period>
                        <period year="2020">
                            <agProdChange>0.002289</agProdChange>
                        </period>
                        <period year="2025">
                            <agProdChange>0.001701</agProdChange>
                        </period>
                        <period year="2030">
                            <agProdChange>0.002056</agProdChange>
                        </period>
                        <period year="2035">
                            <agProdChange>-0.00069</agProdChange>
                        </period>
                        <period year="2040">
                            <agProdChange>-0.000268</agProdChange>
                        </period>
                        <period year="2045">
                            <agProdChange>-0.001222</agProdChange>
                        </period>
                        <period year="2050">
                            <agProdChange>0.00021</agProdChange>
                        </period>
                        <period year="2055">
                            <agProdChange>-0.000227</agProdChange>
                        </period>
                        <period year="2060">
                            <agProdChange>-0.002056</agProdChange>
                        </period>
                        <period year="2065">
                            <agProdChange>-0.002616</agProdChange>
                        </period>
                        <period year="2070">
                            <agProdChange>-0.00293</agProdChange>
                        </period>
                        <period year="2075">
                            <agProdChange>-0.001225</agProdChange>
                        </period>
                        <period year="2080">
                            <agProdChange>-0.002596</agProdChange>
                        </period>
                        <period year="2085">
                            <agProdChange>-0.003563</agProdChange>
                        </period>
                        <period year="2090">
                            <agProdChange>-0.00134</agProdChange>
                        </period>
                        <period year="2095">
                            <agProdChange>0.001254</agProdChange>
                        </period>
                        <period year="2100">
                            <agProdChange>0.000444</agProdChange>
                        </period>
                    </AgProductionTechnology>
                    <AgProductionTechnology name="Corn_TexasCst_RFD_hi">
                        <period year="2015">
                            <agProdChange>0.019535</agProdChange>
                        </period>
                        <period year="2020">
                            <agProdChange>0.004504</agProdChange>
                        </period>
                        <period year="2025">
                            <agProdChange>0.000836</agProdChange>
                        </period>
                        <period year="2030">
                            <agProdChange>0.00907</agProdChange>
                        </period>
                        <period year="2035">
                            <agProdChange>0.004847</agProdChange>
                        </period>
                        <period year="2040">
                            <agProdChange>0.001702</agProdChange>
                        </period>
                        <period year="2045">
                            <agProdChange>0.001023</agProdChange>
                        </period>
                        <period year="2050">
                            <agProdChange>0.006706</agProdChange>
                        </period>
                        <period year="2055">
                            <agProdChange>0.011669</agProdChange>
                        </period>
                        <period year="2060">
                            <agProdChange>-0.00613</agProdChange>
                        </period>
                        <period year="2065">
                            <agProdChange>0.002131</agProdChange>
                        </period>
                        <period year="2070">
                            <agProdChange>-0.00376</agProdChange>
                        </period>
                        <period year="2075">
                            <agProdChange>0.006174</agProdChange>
                        </period>
                        <period year="2080">
                            <agProdChange>-0.007719</agProdChange>
                        </period>
                        <period year="2085">
                            <agProdChange>-0.001674</agProdChange>
                        </period>
                        <period year="2090">
                            <agProdChange>-0.00217</agProdChange>
                        </period>
                        <period year="2095">
                            <agProdChange>0.01351</agProdChange>
                        </period>
                        <period year="2100">
                            <agProdChange>-0.000548</agProdChange>
                        </period>
                    </AgProductionTechnology>
                    <AgProductionTechnology name="Corn_TexasCst_RFD_lo">
                        <period year="2015">
                            <agProdChange>0.019535</agProdChange>
                        </period>
                        <period year="2020">
                            <agProdChange>0.004504</agProdChange>
                        </period>
                        <period year="2025">
                            <agProdChange>0.000836</agProdChange>
                        </period>
                        <period year="2030">
                            <agProdChange>0.00907</agProdChange>
                        </period>
                        <period year="2035">
                            <agProdChange>0.004847</agProdChange>
                        </period>
                        <period year="2040">
                            <agProdChange>0.001702</agProdChange>
                        </period>
                        <period year="2045">
                            <agProdChange>0.001023</agProdChange>
                        </period>
                        <period year="2050">
                            <agProdChange>0.006706</agProdChange>
                        </period>
                        <period year="2055">
                            <agProdChange>0.011669</agProdChange>
                        </period>
                        <period year="2060">
                            <agProdChange>-0.00613</agProdChange>
                        </period>
                        <period year="2065">
                            <agProdChange>0.002131</agProdChange>
                        </period>
                        <period year="2070">
                            <agProdChange>-0.00376</agProdChange>
                        </period>
                        <period year="2075">
                            <agProdChange>0.006174</agProdChange>
                        </period>
                        <period year="2080">
                            <agProdChange>-0.007719</agProdChange>
                        </period>
                        <period year="2085">
                            <agProdChange>-0.001674</agProdChange>
                        </period>
                        <period year="2090">
                            <agProdChange>-0.00217</agProdChange>
                        </period>
                        <period year="2095">
                            <agProdChange>0.01351</agProdChange>
                        </period>
                        <period year="2100">
                            <agProdChange>-0.000548</agProdChange>
                        </period>
                    </AgProductionTechnology>
                </AgSupplySubsector>
                <AgSupplySubsector name="Corn_UsaCstSE">
                    <AgProductionTechnology name="Corn_UsaCstSE_IRR_hi">
                        <period year="2015">
                            <agProdChange>0.002566</agProdChange>
                        </period>
                        <period year="2020">
                            <agProdChange>0.003603</agProdChange>
                        </period>
                        <period year="2025">
                            <agProdChange>0.003536</agProdChange>
                        </period>
                        <period year="2030">
                            <agProdChange>0.001901</agProdChange>
                        </period>
                        <period year="2035">
                            <agProdChange>0.002797</agProdChange>
                        </period>
                        <period year="2040">
                            <agProdChange>0.000817</agProdChange>
                        </period>
                        <period year="2045">
                            <agProdChange>0.000958</agProdChange>
                        </period>
                        <period year="2050">
                            <agProdChange>0.001333</agProdChange>
                        </period>
                        <period year="2055">
                            <agProdChange>-0.000141</agProdChange>
                        </period>
                        <period year="2060">
                            <agProdChange>0.000801</agProdChange>
                        </period>
                        <period year="2065">
                            <agProdChange>-0.000921</agProdChange>
                        </period>
                        <period year="2070">
                            <agProdChange>-2e-05</agProdChange>
                        </period>
                        <period year="2075">
                            <agProdChange>0.000979</agProdChange>
                        </period>
                        <period year="2080">
                            <agProdChange>0.001228</agProdChange>
                        </period>
                        <period year="2085">
                            <agProdChange>-0.000808</agProdChange>
                        </period>
                        <period year="2090">
                            <agProdChange>0.000664</agProdChange>
                        </period>
                        <period year="2095">
                            <agProdChange>0.001786</agProdChange>
                        </period>
                        <period year="2100">
                            <agProdChange>0.000631</agProdChange>
                        </period>
                    </AgProductionTechnology>
                    <AgProductionTechnology name="Corn_UsaCstSE_IRR_lo">
                        <period year="2015">
                            <agProdChange>0.002566</agProdChange>
                        </period>
                        <period year="2020">
                            <agProdChange>0.003603</agProdChange>
                        </period>
                        <period year="2025">
                            <agProdChange>0.003536</agProdChange>
                        </period>
                        <period year="2030">
                            <agProdChange>0.001901</agProdChange>
                        </period>
                        <period year="2035">
                            <agProdChange>0.002797</agProdChange>
                        </period>
                        <period year="2040">
                            <agProdChange>0.000817</agProdChange>
                        </period>
                        <period year="2045">
                            <agProdChange>0.000958</agProdChange>
                        </period>
                        <period year="2050">
                            <agProdChange>0.001333</agProdChange>
                        </period>
                        <period year="2055">
                            <agProdChange>-0.000141</agProdChange>
                        </period>
                        <period year="2060">
                            <agProdChange>0.000801</agProdChange>
                        </period>
                        <period year="2065">
                            <agProdChange>-0.000921</agProdChange>
                        </period>
                        <period year="2070">
                            <agProdChange>-2e-05</agProdChange>
                        </period>
                        <period year="2075">
                            <agProdChange>0.000979</agProdChange>
                        </period>
                        <period year="2080">
                            <agProdChange>0.001228</agProdChange>
                        </period>
                        <period year="2085">
                            <agProdChange>-0.000808</agProdChange>
                        </period>
                        <period year="2090">
                            <agProdChange>0.000664</agProdChange>
                        </period>
                        <period year="2095">
                            <agProdChange>0.001786</agProdChange>
                        </period>
                        <period year="2100">
                            <agProdChange>0.000631</agProdChange>
                        </period>
                    </AgProductionTechnology>
                    <AgProductionTechnology name="Corn_UsaCstSE_RFD_hi">
                        <period year="2015">
                            <agProdChange>0.009186</agProdChange>
                        </period>
                        <period year="2020">
                            <agProdChange>0.008439</agProdChange>
                        </period>
                        <period year="2025">
                            <agProdChange>0.004401</agProdChange>
                        </period>
                        <period year="2030">
                            <agProdChange>-0.001252</agProdChange>
                        </period>
                        <period year="2035">
                            <agProdChange>0.007696</agProdChange>
                        </period>
                        <period year="2040">
                            <agProdChange>-0.003752</agProdChange>
                        </period>
                        <period year="2045">
                            <agProdChange>0.006316</agProdChange>
                        </period>
                        <period year="2050">
                            <agProdChange>-0.000321</agProdChange>
                        </period>
                        <period year="2055">
                            <agProdChange>0.004952</agProdChange>
                        </period>
                        <period year="2060">
                            <agProdChange>0.00598</agProdChange>
                        </period>
                        <period year="2065">
                            <agProdChange>-0.001132</agProdChange>
                        </period>
                        <period year="2070">
                            <agProdChange>0.006397</agProdChange>
                        </period>
                        <period year="2075">
                            <agProdChange>0.002447</agProdChange>
                        </period>
                        <period year="2080">
                            <agProdChange>0.00171</agProdChange>
                        </period>
                        <period year="2085">
                            <agProdChange>-0.003546</agProdChange>
                        </period>
                        <period year="2090">
                            <agProdChange>0.003542</agProdChange>
                        </period>
                        <period year="2095">
                            <agProdChange>0.003996</agProdChange>
                        </period>
                        <period year="2100">
                            <agProdChange>-0.002238</agProdChange>
                        </period>
                    </AgProductionTechnology>
                    <AgProductionTechnology name="Corn_UsaCstSE_RFD_lo">
                        <period year="2015">
                            <agProdChange>0.009186</agProdChange>
                        </period>
                        <period year="2020">
                            <agProdChange>0.008439</agProdChange>
                        </period>
                        <period year="2025">
                            <agProdChange>0.004401</agProdChange>
                        </period>
                        <period year="2030">
                            <agProdChange>-0.001252</agProdChange>
                        </period>
                        <period year="2035">
                            <agProdChange>0.007696</agProdChange>
                        </period>
                        <period year="2040">
                            <agProdChange>-0.003752</agProdChange>
                        </period>
                        <period year="2045">
                            <agProdChange>0.006316</agProdChange>
                        </period>
                        <period year="2050">
                            <agProdChange>-0.000321</agProdChange>
                        </period>
                        <period year="2055">
                            <agProdChange>0.004952</agProdChange>
                        </period>
                        <period year="2060">
                            <agProdChange>0.00598</agProdChange>
                        </period>
                        <period year="2065">
                            <agProdChange>-0.001132</agProdChange>
                        </period>
                        <period year="2070">
                            <agProdChange>0.006397</agProdChange>
                        </period>
                        <period year="2075">
                            <agProdChange>0.002447</agProdChange>
                        </period>
                        <period year="2080">
                            <agProdChange>0.00171</agProdChange>
                        </period>
                        <period year="2085">
                            <agProdChange>-0.003546</agProdChange>
                        </period>
                        <period year="2090">
                            <agProdChange>0.003542</agProdChange>
                        </period>
                        <period year="2095">
                            <agProdChange>0.003996</agProdChange>
                        </period>
                        <period year="2100">
                            <agProdChange>-0.002238</agProdChange>
                        </period>
                    </AgProductionTechnology>
                </AgSupplySubsector>
                <AgSupplySubsector name="Corn_GreatLakes">
                    <AgProductionTechnology name="Corn_GreatLakes_IRR_hi">
                        <period year="2015">
                            <agProdChange>0.001861</agProdChange>
                        </period>
                        <period year="2020">
                            <agProdChange>0.003695</agProdChange>
                        </period>
                        <period year="2025">
                            <agProdChange>0.003545</agProdChange>
                        </period>
                        <period year="2030">
                            <agProdChange>0.001066</agProdChange>
                        </period>
                        <period year="2035">
                            <agProdChange>0.000131</agProdChange>
                        </period>
                        <period year="2040">
                            <agProdChange>0.000419</agProdChange>
                        </period>
                        <period year="2045">
                            <agProdChange>0.000742</agProdChange>
                        </period>
                        <period year="2050">
                            <agProdChange>0.000168</agProdChange>
                        </period>
                        <period year="2055">
                            <agProdChange>-0.000526</agProdChange>
                        </period>
                        <period year="2060">
                            <agProdChange>-0.000613</agProdChange>
                        </period>
                        <period year="2065">
                            <agProdChange>0.000405</agProdChange>
                        </period>
                        <period year="2070">
                            <agProdChange>0.00028</agProdChange>
                        </period>
                        <period year="2075">
                            <agProdChange>-0.000439</agProdChange>
                        </period>
                        <period year="2080">
                            <agProdChange>-0.000525</agProdChange>
                        </period>
                        <period year="2085">
                            <agProdChange>-0.002027</agProdChange>
                        </period>
                        <period year="2090">
                            <agProdChange>0.001315</agProdChange>
                        </period>
                        <period year="2095">
                            <agProdChange>3.8e-05</agProdChange>
                        </period>
                        <period year="2100">
                            <agProdChange>-0.002034</agProdChange>
                        </period>
                    </AgProductionTechnology>
                    <AgProductionTechnology name="Corn_GreatLakes_IRR_lo">
                        <period year="2015">
                            <agProdChange>0.001861</agProdChange>
                        </period>
                        <period year="2020">
                            <agProdChange>0.003695</agProdChange>
                        </period>
                        <period year="2025">
                            <agProdChange>0.003545</agProdChange>
                        </period>
                        <period year="2030">
                            <agProdChange>0.001066</agProdChange>
                        </period>
                        <period year="2035">
                            <agProdChange>0.000131</agProdChange>
                        </period>
                        <period year="2040">
                            <agProdChange>0.000419</agProdChange>
                        </period>
                        <period year="2045">
                            <agProdChange>0.000742</agProdChange>
                        </period>
                        <period year="2050">
                            <agProdChange>0.000168</agProdChange>
                        </period>
                        <period year="2055">
                            <agProdChange>-0.000526</agProdChange>
                        </period>
                        <period year="2060">
                            <agProdChange>-0.000613</agProdChange>
                        </period>
                        <period year="2065">
                            <agProdChange>0.000405</agProdChange>
                        </period>
                        <period year="2070">
                            <agProdChange>0.00028</agProdChange>
                        </period>
                        <period year="2075">
                            <agProdChange>-0.000439</agProdChange>
                        </period>
                        <period year="2080">
                            <agProdChange>-0.000525</agProdChange>
                        </period>
                        <period year="2085">
                            <agProdChange>-0.002027</agProdChange>
                        </period>
                        <period year="2090">
                            <agProdChange>0.001315</agProdChange>
                        </period>
                        <period year="2095">
                            <agProdChange>3.8e-05</agProdChange>
                        </period>
                        <period year="2100">
                            <agProdChange>-0.002034</agProdChange>
                        </period>
                    </AgProductionTechnology>
                    <AgProductionTechnology name="Corn_GreatLakes_RFD_hi">
                        <period year="2015">
                            <agProdChange>0.000481</agProdChange>
                        </period>
                        <period year="2020">
                            <agProdChange>0.005205</agProdChange>
                        </period>
                        <period year="2025">
                            <agProdChange>0.0074</agProdChange>
                        </period>
                        <period year="2030">
                            <agProdChange>0.005534</agProdChange>
                        </period>
                        <period year="2035">
                            <agProdChange>0.003176</agProdChange>
                        </period>
                        <period year="2040">
                            <agProdChange>0.003386</agProdChange>
                        </period>
                        <period year="2045">
                            <agProdChange>0.003773</agProdChange>
                        </period>
                        <period year="2050">
                            <agProdChange>0.007804</agProdChange>
                        </period>
                        <period year="2055">
                            <agProdChange>0.001627</agProdChange>
                        </period>
                        <period year="2060">
                            <agProdChange>-0.002741</agProdChange>
                        </period>
                        <period year="2065">
                            <agProdChange>0.002723</agProdChange>
                        </period>
                        <period year="2070">
                            <agProdChange>0.002849</agProdChange>
                        </period>
                        <period year="2075">
                            <agProdChange>-0.00071</agProdChange>
                        </period>
                        <period year="2080">
                            <agProdChange>0.000379</agProdChange>
                        </period>
                        <period year="2085">
                            <agProdChange>-0.000869</agProdChange>
                        </period>
                        <period year="2090">
                            <agProdChange>0.005277</agProdChange>
                        </period>
                        <period year="2095">
                            <agProdChange>0.000138</agProdChange>
                        </period>
                        <period year="2100">
                            <agProdChange>-0.003771</agProdChange>
                        </period>
                    </AgProductionTechnology>
                    <AgProductionTechnology name="Corn_GreatLakes_RFD_lo">
                        <period year="2015">
                            <agProdChange>0.000481</agProdChange>
                        </period>
                        <period year="2020">
                            <agProdChange>0.005205</agProdChange>
                        </period>
                        <period year="2025">
                            <agProdChange>0.0074</agProdChange>
                        </period>
                        <period year="2030">
                            <agProdChange>0.005534</agProdChange>
                        </period>
                        <period year="2035">
                            <agProdChange>0.003176</agProdChange>
                        </period>
                        <period year="2040">
                            <agProdChange>0.003386</agProdChange>
                        </period>
                        <period year="2045">
                            <agProdChange>0.003773</agProdChange>
                        </period>
                        <period year="2050">
                            <agProdChange>0.007804</agProdChange>
                        </period>
                        <period year="2055">
                            <agProdChange>0.001627</agProdChange>
                        </period>
                        <period year="2060">
                            <agProdChange>-0.002741</agProdChange>
                        </period>
                        <period year="2065">
                            <agProdChange>0.002723</agProdChange>
                        </period>
                        <period year="2070">
                            <agProdChange>0.002849</agProdChange>
                        </period>
                        <period year="2075">
                            <agProdChange>-0.00071</agProdChange>
                        </period>
                        <period year="2080">
                            <agProdChange>0.000379</agProdChange>
                        </period>
                        <period year="2085">
                            <agProdChange>-0.000869</agProdChange>
                        </period>
                        <period year="2090">
                            <agProdChange>0.005277</agProdChange>
                        </period>
                        <period year="2095">
                            <agProdChange>0.000138</agProdChange>
                        </period>
                        <period year="2100">
                            <agProdChange>-0.003771</agProdChange>
                        </period>
                    </AgProductionTechnology>
                </AgSupplySubsector>
                <AgSupplySubsector name="Corn_OhioR">
                    <AgProductionTechnology name="Corn_OhioR_IRR_hi">
                        <period year="2015">
                            <agProdChange>0.001576</agProdChange>
                        </period>
                        <period year="2020">
                            <agProdChange>0.003909</agProdChange>
                        </period>
                        <period year="2025">
                            <agProdChange>0.003165</agProdChange>
                        </period>
                        <period year="2030">
                            <agProdChange>0.001388</agProdChange>
                        </period>
                        <period year="2035">
                            <agProdChange>7.5e-05</agProdChange>
                        </period>
                        <period year="2040">
                            <agProdChange>-8e-05</agProdChange>
                        </period>
                        <period year="2045">
                            <agProdChange>0.000285</agProdChange>
                        </period>
                        <period year="2050">
                            <agProdChange>0.000208</agProdChange>
                        </period>
                        <period year="2055">
                            <agProdChange>-0.000858</agProdChange>
                        </period>
                        <period year="2060">
                            <agProdChange>-0.001866</agProdChange>
                        </period>
                        <period year="2065">
                            <agProdChange>-0.00077</agProdChange>
                        </period>
                        <period year="2070">
                            <agProdChange>-0.001351</agProdChange>
                        </period>
                        <period year="2075">
                            <agProdChange>-0.000852</agProdChange>
                        </period>
                        <period year="2080">
                            <agProdChange>-0.001559</agProdChange>
                        </period>
                        <period year="2085">
                            <agProdChange>-0.002575</agProdChange>
                        </period>
                        <period year="2090">
                            <agProdChange>0.000925</agProdChange>
                        </period>
                        <period year="2095">
                            <agProdChange>0.000431</agProdChange>
                        </period>
                        <period year="2100">
                            <agProdChange>-0.000567</agProdChange>
                        </period>
                    </AgProductionTechnology>
                    <AgProductionTechnology name="Corn_OhioR_IRR_lo">
                        <period year="2015">
                            <agProdChange>0.001576</agProdChange>
                        </period>
                        <period year="2020">
                            <agProdChange>0.003909</agProdChange>
[truncated: 46,341,644 more chars]
