# Supplementary material for: The domestic and international implications of future climate for U.S. agriculture in GCAM
Source: PLoS One. 2020 Aug 28;15(8):e0237918. doi: 10.1371/journal.pone.0237918 (PMC7455037; doi:10.1371/journal.pone.0237918)
Supplement: S2 Data — (ZIP) [file pone.0237918.s010.zip › scenariofiles/ag_yield_xml/ag_prodchange_rcp8p5_miroc_epic_full.xml]

<?xml version="1.0" encoding="UTF-8"?>
<scenario>
    <world>
        <region name="USA">
            <AgSupplySector name="Root_Tuber">
                <AgSupplySubsector name="Root_Tuber_NelsonR">
                    <AgProductionTechnology name="Root_Tuber_NelsonR_IRR_hi">
                        <period year="2015">
                            <agProdChange>0.002458</agProdChange>
                        </period>
                        <period year="2020">
                            <agProdChange>0.005178</agProdChange>
                        </period>
                        <period year="2025">
                            <agProdChange>0.00208</agProdChange>
                        </period>
                        <period year="2030">
                            <agProdChange>0.004904</agProdChange>
                        </period>
                        <period year="2035">
                            <agProdChange>-0.001517</agProdChange>
                        </period>
                        <period year="2040">
                            <agProdChange>-0.001835</agProdChange>
                        </period>
                        <period year="2045">
                            <agProdChange>-0.001528</agProdChange>
                        </period>
                        <period year="2050">
                            <agProdChange>-0.006281</agProdChange>
                        </period>
                        <period year="2055">
                            <agProdChange>-0.005544</agProdChange>
                        </period>
                        <period year="2060">
                            <agProdChange>-0.006178</agProdChange>
                        </period>
                        <period year="2065">
                            <agProdChange>0.000267</agProdChange>
                        </period>
                        <period year="2070">
                            <agProdChange>-0.000957</agProdChange>
                        </period>
                        <period year="2075">
                            <agProdChange>-0.007338</agProdChange>
                        </period>
                        <period year="2080">
                            <agProdChange>-0.006386</agProdChange>
                        </period>
                        <period year="2085">
                            <agProdChange>-0.011649</agProdChange>
                        </period>
                        <period year="2090">
                            <agProdChange>-0.003607</agProdChange>
                        </period>
                        <period year="2095">
                            <agProdChange>-0.005507</agProdChange>
                        </period>
                        <period year="2100">
                            <agProdChange>-0.009541</agProdChange>
                        </period>
                    </AgProductionTechnology>
                    <AgProductionTechnology name="Root_Tuber_NelsonR_IRR_lo">
                        <period year="2015">
                            <agProdChange>0.002458</agProdChange>
                        </period>
                        <period year="2020">
                            <agProdChange>0.005178</agProdChange>
                        </period>
                        <period year="2025">
                            <agProdChange>0.00208</agProdChange>
                        </period>
                        <period year="2030">
                            <agProdChange>0.004904</agProdChange>
                        </period>
                        <period year="2035">
                            <agProdChange>-0.001517</agProdChange>
                        </period>
                        <period year="2040">
                            <agProdChange>-0.001835</agProdChange>
                        </period>
                        <period year="2045">
                            <agProdChange>-0.001528</agProdChange>
                        </period>
                        <period year="2050">
                            <agProdChange>-0.006281</agProdChange>
                        </period>
                        <period year="2055">
                            <agProdChange>-0.005544</agProdChange>
                        </period>
                        <period year="2060">
                            <agProdChange>-0.006178</agProdChange>
                        </period>
                        <period year="2065">
                            <agProdChange>0.000267</agProdChange>
                        </period>
                        <period year="2070">
                            <agProdChange>-0.000957</agProdChange>
                        </period>
                        <period year="2075">
                            <agProdChange>-0.007338</agProdChange>
                        </period>
                        <period year="2080">
                            <agProdChange>-0.006386</agProdChange>
                        </period>
                        <period year="2085">
                            <agProdChange>-0.011649</agProdChange>
                        </period>
                        <period year="2090">
                            <agProdChange>-0.003607</agProdChange>
                        </period>
                        <period year="2095">
                            <agProdChange>-0.005507</agProdChange>
                        </period>
                        <period year="2100">
                            <agProdChange>-0.009541</agProdChange>
                        </period>
                    </AgProductionTechnology>
                    <AgProductionTechnology name="Root_Tuber_NelsonR_RFD_hi">
                        <period year="2015">
                            <agProdChange>-0.001886</agProdChange>
                        </period>
                        <period year="2020">
                            <agProdChange>0.005719</agProdChange>
                        </period>
                        <period year="2025">
                            <agProdChange>0.007436</agProdChange>
                        </period>
                        <period year="2030">
                            <agProdChange>0.009413</agProdChange>
                        </period>
                        <period year="2035">
                            <agProdChange>-0.007233</agProdChange>
                        </period>
                        <period year="2040">
                            <agProdChange>-0.001831</agProdChange>
                        </period>
                        <period year="2045">
                            <agProdChange>0.002123</agProdChange>
                        </period>
                        <period year="2050">
                            <agProdChange>-0.005906</agProdChange>
                        </period>
                        <period year="2055">
                            <agProdChange>-0.008992</agProdChange>
                        </period>
                        <period year="2060">
                            <agProdChange>-0.011255</agProdChange>
                        </period>
                        <period year="2065">
                            <agProdChange>0.003629</agProdChange>
                        </period>
                        <period year="2070">
                            <agProdChange>0.001645</agProdChange>
                        </period>
                        <period year="2075">
                            <agProdChange>-0.004186</agProdChange>
                        </period>
                        <period year="2080">
                            <agProdChange>-0.000558</agProdChange>
                        </period>
                        <period year="2085">
                            <agProdChange>-0.00809</agProdChange>
                        </period>
                        <period year="2090">
                            <agProdChange>0.000754</agProdChange>
                        </period>
                        <period year="2095">
                            <agProdChange>0.000885</agProdChange>
                        </period>
                        <period year="2100">
                            <agProdChange>-0.008518</agProdChange>
                        </period>
                    </AgProductionTechnology>
                    <AgProductionTechnology name="Root_Tuber_NelsonR_RFD_lo">
                        <period year="2015">
                            <agProdChange>-0.001886</agProdChange>
                        </period>
                        <period year="2020">
                            <agProdChange>0.005719</agProdChange>
                        </period>
                        <period year="2025">
                            <agProdChange>0.007436</agProdChange>
                        </period>
                        <period year="2030">
                            <agProdChange>0.009413</agProdChange>
                        </period>
                        <period year="2035">
                            <agProdChange>-0.007233</agProdChange>
                        </period>
                        <period year="2040">
                            <agProdChange>-0.001831</agProdChange>
                        </period>
                        <period year="2045">
                            <agProdChange>0.002123</agProdChange>
                        </period>
                        <period year="2050">
                            <agProdChange>-0.005906</agProdChange>
                        </period>
                        <period year="2055">
                            <agProdChange>-0.008992</agProdChange>
                        </period>
                        <period year="2060">
                            <agProdChange>-0.011255</agProdChange>
                        </period>
                        <period year="2065">
                            <agProdChange>0.003629</agProdChange>
                        </period>
                        <period year="2070">
                            <agProdChange>0.001645</agProdChange>
                        </period>
                        <period year="2075">
                            <agProdChange>-0.004186</agProdChange>
                        </period>
                        <period year="2080">
                            <agProdChange>-0.000558</agProdChange>
                        </period>
                        <period year="2085">
                            <agProdChange>-0.00809</agProdChange>
                        </period>
                        <period year="2090">
                            <agProdChange>0.000754</agProdChange>
                        </period>
                        <period year="2095">
                            <agProdChange>0.000885</agProdChange>
                        </period>
                        <period year="2100">
                            <agProdChange>-0.008518</agProdChange>
                        </period>
                    </AgProductionTechnology>
                </AgSupplySubsector>
                <AgSupplySubsector name="Root_Tuber_FraserR">
                    <AgProductionTechnology name="Root_Tuber_FraserR_IRR_hi">
                        <period year="2015">
                            <agProdChange>0.00201</agProdChange>
                        </period>
                        <period year="2020">
                            <agProdChange>0.003646</agProdChange>
                        </period>
                        <period year="2025">
                            <agProdChange>0.004818</agProdChange>
                        </period>
                        <period year="2030">
                            <agProdChange>0.003321</agProdChange>
                        </period>
                        <period year="2035">
                            <agProdChange>0.002894</agProdChange>
                        </period>
                        <period year="2040">
                            <agProdChange>0.002169</agProdChange>
                        </period>
                        <period year="2045">
                            <agProdChange>0.003235</agProdChange>
                        </period>
                        <period year="2050">
                            <agProdChange>0.001663</agProdChange>
                        </period>
                        <period year="2055">
                            <agProdChange>-0.000234</agProdChange>
                        </period>
                        <period year="2060">
                            <agProdChange>0.000373</agProdChange>
                        </period>
                        <period year="2065">
                            <agProdChange>0.002827</agProdChange>
                        </period>
                        <period year="2070">
                            <agProdChange>-0.000365</agProdChange>
                        </period>
                        <period year="2075">
                            <agProdChange>-0.002545</agProdChange>
                        </period>
                        <period year="2080">
                            <agProdChange>-0.004614</agProdChange>
                        </period>
                        <period year="2085">
                            <agProdChange>-0.00951</agProdChange>
                        </period>
                        <period year="2090">
                            <agProdChange>-0.003338</agProdChange>
                        </period>
                        <period year="2095">
                            <agProdChange>-0.004482</agProdChange>
                        </period>
                        <period year="2100">
                            <agProdChange>-0.009687</agProdChange>
                        </period>
                    </AgProductionTechnology>
                    <AgProductionTechnology name="Root_Tuber_FraserR_IRR_lo">
                        <period year="2015">
                            <agProdChange>0.00201</agProdChange>
                        </period>
                        <period year="2020">
                            <agProdChange>0.003646</agProdChange>
                        </period>
                        <period year="2025">
                            <agProdChange>0.004818</agProdChange>
                        </period>
                        <period year="2030">
                            <agProdChange>0.003321</agProdChange>
                        </period>
                        <period year="2035">
                            <agProdChange>0.002894</agProdChange>
                        </period>
                        <period year="2040">
                            <agProdChange>0.002169</agProdChange>
                        </period>
                        <period year="2045">
                            <agProdChange>0.003235</agProdChange>
                        </period>
                        <period year="2050">
                            <agProdChange>0.001663</agProdChange>
                        </period>
                        <period year="2055">
                            <agProdChange>-0.000234</agProdChange>
                        </period>
                        <period year="2060">
                            <agProdChange>0.000373</agProdChange>
                        </period>
                        <period year="2065">
                            <agProdChange>0.002827</agProdChange>
                        </period>
                        <period year="2070">
                            <agProdChange>-0.000365</agProdChange>
                        </period>
                        <period year="2075">
                            <agProdChange>-0.002545</agProdChange>
                        </period>
                        <period year="2080">
                            <agProdChange>-0.004614</agProdChange>
                        </period>
                        <period year="2085">
                            <agProdChange>-0.00951</agProdChange>
                        </period>
                        <period year="2090">
                            <agProdChange>-0.003338</agProdChange>
                        </period>
                        <period year="2095">
                            <agProdChange>-0.004482</agProdChange>
                        </period>
                        <period year="2100">
                            <agProdChange>-0.009687</agProdChange>
                        </period>
                    </AgProductionTechnology>
                    <AgProductionTechnology name="Root_Tuber_FraserR_RFD_hi">
                        <period year="2015">
                            <agProdChange>0.005973</agProdChange>
                        </period>
                        <period year="2020">
                            <agProdChange>0.00767</agProdChange>
                        </period>
                        <period year="2025">
                            <agProdChange>0.006931</agProdChange>
                        </period>
                        <period year="2030">
                            <agProdChange>0.006534</agProdChange>
                        </period>
                        <period year="2035">
                            <agProdChange>0.007085</agProdChange>
                        </period>
                        <period year="2040">
                            <agProdChange>0.003365</agProdChange>
                        </period>
                        <period year="2045">
                            <agProdChange>0.004831</agProdChange>
                        </period>
                        <period year="2050">
                            <agProdChange>0.000564</agProdChange>
                        </period>
                        <period year="2055">
                            <agProdChange>-0.000915</agProdChange>
                        </period>
                        <period year="2060">
                            <agProdChange>0.000416</agProdChange>
                        </period>
                        <period year="2065">
                            <agProdChange>0.00526</agProdChange>
                        </period>
                        <period year="2070">
                            <agProdChange>0.000594</agProdChange>
                        </period>
                        <period year="2075">
                            <agProdChange>-0.001821</agProdChange>
                        </period>
                        <period year="2080">
                            <agProdChange>-0.001873</agProdChange>
                        </period>
                        <period year="2085">
                            <agProdChange>-0.00781</agProdChange>
                        </period>
                        <period year="2090">
                            <agProdChange>-0.002083</agProdChange>
                        </period>
                        <period year="2095">
                            <agProdChange>-0.002203</agProdChange>
                        </period>
                        <period year="2100">
                            <agProdChange>-0.010696</agProdChange>
                        </period>
                    </AgProductionTechnology>
                    <AgProductionTechnology name="Root_Tuber_FraserR_RFD_lo">
                        <period year="2015">
                            <agProdChange>0.005973</agProdChange>
                        </period>
                        <period year="2020">
                            <agProdChange>0.00767</agProdChange>
                        </period>
                        <period year="2025">
                            <agProdChange>0.006931</agProdChange>
                        </period>
                        <period year="2030">
                            <agProdChange>0.006534</agProdChange>
                        </period>
                        <period year="2035">
                            <agProdChange>0.007085</agProdChange>
                        </period>
                        <period year="2040">
                            <agProdChange>0.003365</agProdChange>
                        </period>
                        <period year="2045">
                            <agProdChange>0.004831</agProdChange>
                        </period>
                        <period year="2050">
                            <agProdChange>0.000564</agProdChange>
                        </period>
                        <period year="2055">
                            <agProdChange>-0.000915</agProdChange>
                        </period>
                        <period year="2060">
                            <agProdChange>0.000416</agProdChange>
                        </period>
                        <period year="2065">
                            <agProdChange>0.00526</agProdChange>
                        </period>
                        <period year="2070">
                            <agProdChange>0.000594</agProdChange>
                        </period>
                        <period year="2075">
                            <agProdChange>-0.001821</agProdChange>
                        </period>
                        <period year="2080">
                            <agProdChange>-0.001873</agProdChange>
                        </period>
                        <period year="2085">
                            <agProdChange>-0.00781</agProdChange>
                        </period>
                        <period year="2090">
                            <agProdChange>-0.002083</agProdChange>
                        </period>
                        <period year="2095">
                            <agProdChange>-0.002203</agProdChange>
                        </period>
                        <period year="2100">
                            <agProdChange>-0.010696</agProdChange>
                        </period>
                    </AgProductionTechnology>
                </AgSupplySubsector>
                <AgSupplySubsector name="Root_Tuber_MexCstNW">
                    <AgProductionTechnology name="Root_Tuber_MexCstNW_IRR_hi">
                        <period year="2015">
                            <agProdChange>-0.003274</agProdChange>
                        </period>
                        <period year="2020">
                            <agProdChange>-0.001429</agProdChange>
                        </period>
                        <period year="2025">
                            <agProdChange>0.000892</agProdChange>
                        </period>
                        <period year="2030">
                            <agProdChange>-0.001943</agProdChange>
                        </period>
                        <period year="2035">
                            <agProdChange>-0.003605</agProdChange>
                        </period>
                        <period year="2040">
                            <agProdChange>0.002159</agProdChange>
                        </period>
                        <period year="2045">
                            <agProdChange>0.001796</agProdChange>
                        </period>
                        <period year="2050">
                            <agProdChange>0.002362</agProdChange>
                        </period>
                        <period year="2055">
                            <agProdChange>0.000584</agProdChange>
                        </period>
                        <period year="2060">
                            <agProdChange>-0.000342</agProdChange>
                        </period>
                        <period year="2065">
                            <agProdChange>0.00178</agProdChange>
                        </period>
                        <period year="2070">
                            <agProdChange>0.000199</agProdChange>
                        </period>
                        <period year="2075">
                            <agProdChange>-0.005248</agProdChange>
                        </period>
                        <period year="2080">
                            <agProdChange>-0.006976</agProdChange>
                        </period>
                        <period year="2085">
                            <agProdChange>-0.003623</agProdChange>
                        </period>
                        <period year="2090">
                            <agProdChange>-0.002207</agProdChange>
                        </period>
                        <period year="2095">
                            <agProdChange>-0.002905</agProdChange>
                        </period>
                        <period year="2100">
                            <agProdChange>-0.005481</agProdChange>
                        </period>
                    </AgProductionTechnology>
                    <AgProductionTechnology name="Root_Tuber_MexCstNW_IRR_lo">
                        <period year="2015">
                            <agProdChange>-0.003274</agProdChange>
                        </period>
                        <period year="2020">
                            <agProdChange>-0.001429</agProdChange>
                        </period>
                        <period year="2025">
                            <agProdChange>0.000892</agProdChange>
                        </period>
                        <period year="2030">
                            <agProdChange>-0.001943</agProdChange>
                        </period>
                        <period year="2035">
                            <agProdChange>-0.003605</agProdChange>
                        </period>
                        <period year="2040">
                            <agProdChange>0.002159</agProdChange>
                        </period>
                        <period year="2045">
                            <agProdChange>0.001796</agProdChange>
                        </period>
                        <period year="2050">
                            <agProdChange>0.002362</agProdChange>
                        </period>
                        <period year="2055">
                            <agProdChange>0.000584</agProdChange>
                        </period>
                        <period year="2060">
                            <agProdChange>-0.000342</agProdChange>
                        </period>
                        <period year="2065">
                            <agProdChange>0.00178</agProdChange>
                        </period>
                        <period year="2070">
                            <agProdChange>0.000199</agProdChange>
                        </period>
                        <period year="2075">
                            <agProdChange>-0.005248</agProdChange>
                        </period>
                        <period year="2080">
                            <agProdChange>-0.006976</agProdChange>
                        </period>
                        <period year="2085">
                            <agProdChange>-0.003623</agProdChange>
                        </period>
                        <period year="2090">
                            <agProdChange>-0.002207</agProdChange>
                        </period>
                        <period year="2095">
                            <agProdChange>-0.002905</agProdChange>
                        </period>
                        <period year="2100">
                            <agProdChange>-0.005481</agProdChange>
                        </period>
                    </AgProductionTechnology>
                    <AgProductionTechnology name="Root_Tuber_MexCstNW_RFD_hi">
                        <period year="2015">
                            <agProdChange>-0.005393</agProdChange>
                        </period>
                        <period year="2020">
                            <agProdChange>-0.005138</agProdChange>
                        </period>
                        <period year="2025">
                            <agProdChange>-0.001372</agProdChange>
                        </period>
                        <period year="2030">
                            <agProdChange>-0.016068</agProdChange>
                        </period>
                        <period year="2035">
                            <agProdChange>-0.010865</agProdChange>
                        </period>
                        <period year="2040">
                            <agProdChange>0.005875</agProdChange>
                        </period>
                        <period year="2045">
                            <agProdChange>0.002556</agProdChange>
                        </period>
                        <period year="2050">
                            <agProdChange>0.006468</agProdChange>
                        </period>
                        <period year="2055">
                            <agProdChange>0.001474</agProdChange>
                        </period>
                        <period year="2060">
                            <agProdChange>-0.002694</agProdChange>
                        </period>
                        <period year="2065">
                            <agProdChange>-0.003142</agProdChange>
                        </period>
                        <period year="2070">
                            <agProdChange>-0.001091</agProdChange>
                        </period>
                        <period year="2075">
                            <agProdChange>-0.013742</agProdChange>
                        </period>
                        <period year="2080">
                            <agProdChange>-0.021839</agProdChange>
                        </period>
                        <period year="2085">
                            <agProdChange>-0.018205</agProdChange>
                        </period>
                        <period year="2090">
                            <agProdChange>-0.01214</agProdChange>
                        </period>
                        <period year="2095">
                            <agProdChange>-0.001486</agProdChange>
                        </period>
                        <period year="2100">
                            <agProdChange>-0.009747</agProdChange>
                        </period>
                    </AgProductionTechnology>
                    <AgProductionTechnology name="Root_Tuber_MexCstNW_RFD_lo">
                        <period year="2015">
                            <agProdChange>-0.005393</agProdChange>
                        </period>
                        <period year="2020">
                            <agProdChange>-0.005138</agProdChange>
                        </period>
                        <period year="2025">
                            <agProdChange>-0.001372</agProdChange>
                        </period>
                        <period year="2030">
                            <agProdChange>-0.016068</agProdChange>
                        </period>
                        <period year="2035">
                            <agProdChange>-0.010865</agProdChange>
                        </period>
                        <period year="2040">
                            <agProdChange>0.005875</agProdChange>
                        </period>
                        <period year="2045">
                            <agProdChange>0.002556</agProdChange>
                        </period>
                        <period year="2050">
                            <agProdChange>0.006468</agProdChange>
                        </period>
                        <period year="2055">
                            <agProdChange>0.001474</agProdChange>
                        </period>
                        <period year="2060">
                            <agProdChange>-0.002694</agProdChange>
                        </period>
                        <period year="2065">
                            <agProdChange>-0.003142</agProdChange>
                        </period>
                        <period year="2070">
                            <agProdChange>-0.001091</agProdChange>
                        </period>
                        <period year="2075">
                            <agProdChange>-0.013742</agProdChange>
                        </period>
                        <period year="2080">
                            <agProdChange>-0.021839</agProdChange>
                        </period>
                        <period year="2085">
                            <agProdChange>-0.018205</agProdChange>
                        </period>
                        <period year="2090">
                            <agProdChange>-0.01214</agProdChange>
                        </period>
                        <period year="2095">
                            <agProdChange>-0.001486</agProdChange>
                        </period>
                        <period year="2100">
                            <agProdChange>-0.009747</agProdChange>
                        </period>
                    </AgProductionTechnology>
                </AgSupplySubsector>
                <AgSupplySubsector name="Root_Tuber_Caribbean">
                    <AgProductionTechnology name="Root_Tuber_Caribbean_IRR_hi">
                        <period year="2015">
                            <agProdChange>0.002566</agProdChange>
                        </period>
                        <period year="2020">
                            <agProdChange>0.002346</agProdChange>
                        </period>
                        <period year="2025">
                            <agProdChange>0.002302</agProdChange>
                        </period>
                        <period year="2030">
                            <agProdChange>0.003543</agProdChange>
                        </period>
                        <period year="2035">
                            <agProdChange>0.002658</agProdChange>
                        </period>
                        <period year="2040">
                            <agProdChange>0.002713</agProdChange>
                        </period>
                        <period year="2045">
                            <agProdChange>0.002809</agProdChange>
                        </period>
                        <period year="2050">
                            <agProdChange>0.002062</agProdChange>
                        </period>
                        <period year="2055">
                            <agProdChange>0.002045</agProdChange>
                        </period>
                        <period year="2060">
                            <agProdChange>0.001858</agProdChange>
                        </period>
                        <period year="2065">
                            <agProdChange>0.001976</agProdChange>
                        </period>
                        <period year="2070">
                            <agProdChange>0.001146</agProdChange>
                        </period>
                        <period year="2075">
                            <agProdChange>0.000555</agProdChange>
                        </period>
                        <period year="2080">
                            <agProdChange>0.000373</agProdChange>
                        </period>
                        <period year="2085">
                            <agProdChange>-2e-04</agProdChange>
                        </period>
                        <period year="2090">
                            <agProdChange>0.000572</agProdChange>
                        </period>
                        <period year="2095">
                            <agProdChange>0.000193</agProdChange>
                        </period>
                        <period year="2100">
                            <agProdChange>-0.000619</agProdChange>
                        </period>
                    </AgProductionTechnology>
                    <AgProductionTechnology name="Root_Tuber_Caribbean_IRR_lo">
                        <period year="2015">
                            <agProdChange>0.002566</agProdChange>
                        </period>
                        <period year="2020">
                            <agProdChange>0.002346</agProdChange>
                        </period>
                        <period year="2025">
                            <agProdChange>0.002302</agProdChange>
                        </period>
                        <period year="2030">
                            <agProdChange>0.003543</agProdChange>
                        </period>
                        <period year="2035">
                            <agProdChange>0.002658</agProdChange>
                        </period>
                        <period year="2040">
                            <agProdChange>0.002713</agProdChange>
                        </period>
                        <period year="2045">
                            <agProdChange>0.002809</agProdChange>
                        </period>
                        <period year="2050">
                            <agProdChange>0.002062</agProdChange>
                        </period>
                        <period year="2055">
                            <agProdChange>0.002045</agProdChange>
                        </period>
                        <period year="2060">
                            <agProdChange>0.001858</agProdChange>
                        </period>
                        <period year="2065">
                            <agProdChange>0.001976</agProdChange>
                        </period>
                        <period year="2070">
                            <agProdChange>0.001146</agProdChange>
                        </period>
                        <period year="2075">
                            <agProdChange>0.000555</agProdChange>
                        </period>
                        <period year="2080">
                            <agProdChange>0.000373</agProdChange>
                        </period>
                        <period year="2085">
                            <agProdChange>-2e-04</agProdChange>
                        </period>
                        <period year="2090">
                            <agProdChange>0.000572</agProdChange>
                        </period>
                        <period year="2095">
                            <agProdChange>0.000193</agProdChange>
                        </period>
                        <period year="2100">
                            <agProdChange>-0.000619</agProdChange>
                        </period>
                    </AgProductionTechnology>
                    <AgProductionTechnology name="Root_Tuber_Caribbean_RFD_hi">
                        <period year="2015">
                            <agProdChange>0.001984</agProdChange>
                        </period>
                        <period year="2020">
                            <agProdChange>0.003176</agProdChange>
                        </period>
                        <period year="2025">
                            <agProdChange>0.002845</agProdChange>
                        </period>
                        <period year="2030">
                            <agProdChange>0.002677</agProdChange>
                        </period>
                        <period year="2035">
                            <agProdChange>0.003144</agProdChange>
                        </period>
                        <period year="2040">
                            <agProdChange>0.002811</agProdChange>
                        </period>
                        <period year="2045">
                            <agProdChange>0.002273</agProdChange>
                        </period>
                        <period year="2050">
                            <agProdChange>0.002189</agProdChange>
                        </period>
                        <period year="2055">
                            <agProdChange>0.00044</agProdChange>
                        </period>
                        <period year="2060">
                            <agProdChange>0.000302</agProdChange>
                        </period>
                        <period year="2065">
                            <agProdChange>0.001157</agProdChange>
                        </period>
                        <period year="2070">
                            <agProdChange>7e-04</agProdChange>
                        </period>
                        <period year="2075">
                            <agProdChange>0.000117</agProdChange>
                        </period>
                        <period year="2080">
                            <agProdChange>4.7e-05</agProdChange>
                        </period>
                        <period year="2085">
                            <agProdChange>-0.002039</agProdChange>
                        </period>
                        <period year="2090">
                            <agProdChange>-1.7e-05</agProdChange>
                        </period>
                        <period year="2095">
                            <agProdChange>0.000804</agProdChange>
                        </period>
                        <period year="2100">
                            <agProdChange>-0.001269</agProdChange>
                        </period>
                    </AgProductionTechnology>
                    <AgProductionTechnology name="Root_Tuber_Caribbean_RFD_lo">
                        <period year="2015">
                            <agProdChange>0.001984</agProdChange>
                        </period>
                        <period year="2020">
                            <agProdChange>0.003176</agProdChange>
                        </period>
                        <period year="2025">
                            <agProdChange>0.002845</agProdChange>
                        </period>
                        <period year="2030">
                            <agProdChange>0.002677</agProdChange>
                        </period>
                        <period year="2035">
                            <agProdChange>0.003144</agProdChange>
                        </period>
                        <period year="2040">
                            <agProdChange>0.002811</agProdChange>
                        </period>
                        <period year="2045">
                            <agProdChange>0.002273</agProdChange>
                        </period>
                        <period year="2050">
                            <agProdChange>0.002189</agProdChange>
                        </period>
                        <period year="2055">
                            <agProdChange>0.00044</agProdChange>
                        </period>
                        <period year="2060">
                            <agProdChange>0.000302</agProdChange>
                        </period>
                        <period year="2065">
                            <agProdChange>0.001157</agProdChange>
                        </period>
                        <period year="2070">
                            <agProdChange>7e-04</agProdChange>
                        </period>
                        <period year="2075">
                            <agProdChange>0.000117</agProdChange>
                        </period>
                        <period year="2080">
                            <agProdChange>4.7e-05</agProdChange>
                        </period>
                        <period year="2085">
                            <agProdChange>-0.002039</agProdChange>
                        </period>
                        <period year="2090">
                            <agProdChange>-1.7e-05</agProdChange>
                        </period>
                        <period year="2095">
                            <agProdChange>0.000804</agProdChange>
                        </period>
                        <period year="2100">
                            <agProdChange>-0.001269</agProdChange>
                        </period>
                    </AgProductionTechnology>
                </AgSupplySubsector>
                <AgSupplySubsector name="Root_Tuber_California">
                    <AgProductionTechnology name="Root_Tuber_California_IRR_hi">
                        <period year="2015">
                            <agProdChange>-0.007194</agProdChange>
                        </period>
                        <period year="2020">
                            <agProdChange>-0.000177</agProdChange>
                        </period>
                        <period year="2025">
                            <agProdChange>-0.000217</agProdChange>
                        </period>
                        <period year="2030">
                            <agProdChange>-0.001154</agProdChange>
                        </period>
                        <period year="2035">
                            <agProdChange>-0.005869</agProdChange>
                        </period>
                        <period year="2040">
                            <agProdChange>-0.011986</agProdChange>
                        </period>
                        <period year="2045">
                            <agProdChange>-0.004183</agProdChange>
                        </period>
                        <period year="2050">
                            <agProdChange>-0.008972</agProdChange>
                        </period>
                        <period year="2055">
                            <agProdChange>-0.012032</agProdChange>
                        </period>
                        <period year="2060">
                            <agProdChange>-0.012298</agProdChange>
                        </period>
                        <period year="2065">
                            <agProdChange>-0.007799</agProdChange>
                        </period>
                        <period year="2070">
                            <agProdChange>-0.00336</agProdChange>
                        </period>
                        <period year="2075">
                            <agProdChange>-0.012282</agProdChange>
                        </period>
                        <period year="2080">
                            <agProdChange>-0.015857</agProdChange>
                        </period>
                        <period year="2085">
                            <agProdChange>-0.018579</agProdChange>
                        </period>
                        <period year="2090">
                            <agProdChange>-0.00569</agProdChange>
                        </period>
                        <period year="2095">
                            <agProdChange>-0.009821</agProdChange>
                        </period>
                        <period year="2100">
                            <agProdChange>-0.017419</agProdChange>
                        </period>
                    </AgProductionTechnology>
                    <AgProductionTechnology name="Root_Tuber_California_IRR_lo">
                        <period year="2015">
                            <agProdChange>-0.007194</agProdChange>
                        </period>
                        <period year="2020">
                            <agProdChange>-0.000177</agProdChange>
                        </period>
                        <period year="2025">
                            <agProdChange>-0.000217</agProdChange>
                        </period>
                        <period year="2030">
                            <agProdChange>-0.001154</agProdChange>
                        </period>
                        <period year="2035">
                            <agProdChange>-0.005869</agProdChange>
                        </period>
                        <period year="2040">
                            <agProdChange>-0.011986</agProdChange>
                        </period>
                        <period year="2045">
                            <agProdChange>-0.004183</agProdChange>
                        </period>
                        <period year="2050">
                            <agProdChange>-0.008972</agProdChange>
                        </period>
                        <period year="2055">
                            <agProdChange>-0.012032</agProdChange>
                        </period>
                        <period year="2060">
                            <agProdChange>-0.012298</agProdChange>
                        </period>
                        <period year="2065">
                            <agProdChange>-0.007799</agProdChange>
                        </period>
                        <period year="2070">
                            <agProdChange>-0.00336</agProdChange>
                        </period>
                        <period year="2075">
                            <agProdChange>-0.012282</agProdChange>
                        </period>
                        <period year="2080">
                            <agProdChange>-0.015857</agProdChange>
                        </period>
                        <period year="2085">
                            <agProdChange>-0.018579</agProdChange>
                        </period>
                        <period year="2090">
                            <agProdChange>-0.00569</agProdChange>
                        </period>
                        <period year="2095">
                            <agProdChange>-0.009821</agProdChange>
                        </period>
                        <period year="2100">
                            <agProdChange>-0.017419</agProdChange>
                        </period>
                    </AgProductionTechnology>
                    <AgProductionTechnology name="Root_Tuber_California_RFD_hi">
                        <period year="2015">
                            <agProdChange>-0.013439</agProdChange>
                        </period>
                        <period year="2020">
                            <agProdChange>0.004466</agProdChange>
                        </period>
                        <period year="2025">
                            <agProdChange>-0.000246</agProdChange>
                        </period>
                        <period year="2030">
                            <agProdChange>0.000806</agProdChange>
                        </period>
                        <period year="2035">
                            <agProdChange>-0.003792</agProdChange>
                        </period>
                        <period year="2040">
                            <agProdChange>-0.008925</agProdChange>
                        </period>
                        <period year="2045">
                            <agProdChange>0.013884</agProdChange>
                        </period>
                        <period year="2050">
                            <agProdChange>-0.002563</agProdChange>
                        </period>
                        <period year="2055">
                            <agProdChange>0.000318</agProdChange>
                        </period>
                        <period year="2060">
                            <agProdChange>-0.002811</agProdChange>
                        </period>
                        <period year="2065">
                            <agProdChange>-0.004547</agProdChange>
                        </period>
                        <period year="2070">
                            <agProdChange>-0.003015</agProdChange>
                        </period>
                        <period year="2075">
                            <agProdChange>-0.00544</agProdChange>
                        </period>
                        <period year="2080">
                            <agProdChange>-0.006811</agProdChange>
                        </period>
                        <period year="2085">
                            <agProdChange>-0.007956</agProdChange>
                        </period>
                        <period year="2090">
                            <agProdChange>-0.008619</agProdChange>
                        </period>
                        <period year="2095">
                            <agProdChange>-0.006762</agProdChange>
                        </period>
                        <period year="2100">
                            <agProdChange>-0.006925</agProdChange>
                        </period>
                    </AgProductionTechnology>
                    <AgProductionTechnology name="Root_Tuber_California_RFD_lo">
                        <period year="2015">
                            <agProdChange>-0.013439</agProdChange>
                        </period>
                        <period year="2020">
                            <agProdChange>0.004466</agProdChange>
                        </period>
                        <period year="2025">
                            <agProdChange>-0.000246</agProdChange>
                        </period>
                        <period year="2030">
                            <agProdChange>0.000806</agProdChange>
                        </period>
                        <period year="2035">
                            <agProdChange>-0.003792</agProdChange>
                        </period>
                        <period year="2040">
                            <agProdChange>-0.008925</agProdChange>
                        </period>
                        <period year="2045">
                            <agProdChange>0.013884</agProdChange>
                        </period>
                        <period year="2050">
                            <agProdChange>-0.002563</agProdChange>
                        </period>
                        <period year="2055">
                            <agProdChange>0.000318</agProdChange>
                        </period>
                        <period year="2060">
                            <agProdChange>-0.002811</agProdChange>
                        </period>
                        <period year="2065">
                            <agProdChange>-0.004547</agProdChange>
                        </period>
                        <period year="2070">
                            <agProdChange>-0.003015</agProdChange>
                        </period>
                        <period year="2075">
                            <agProdChange>-0.00544</agProdChange>
                        </period>
                        <period year="2080">
                            <agProdChange>-0.006811</agProdChange>
                        </period>
                        <period year="2085">
                            <agProdChange>-0.007956</agProdChange>
                        </period>
                        <period year="2090">
                            <agProdChange>-0.008619</agProdChange>
                        </period>
                        <period year="2095">
                            <agProdChange>-0.006762</agProdChange>
                        </period>
                        <period year="2100">
                            <agProdChange>-0.006925</agProdChange>
                        </period>
                    </AgProductionTechnology>
                </AgSupplySubsector>
                <AgSupplySubsector name="Root_Tuber_MissppRN">
                    <AgProductionTechnology name="Root_Tuber_MissppRN_IRR_hi">
                        <period year="2015">
                            <agProdChange>-0.015288</agProdChange>
                        </period>
                        <period year="2020">
                            <agProdChange>-0.004871</agProdChange>
                        </period>
                        <period year="2025">
                            <agProdChange>0.001071</agProdChange>
                        </period>
                        <period year="2030">
                            <agProdChange>-0.002363</agProdChange>
                        </period>
                        <period year="2035">
                            <agProdChange>-0.0098</agProdChange>
                        </period>
                        <period year="2040">
                            <agProdChange>-0.003881</agProdChange>
                        </period>
                        <period year="2045">
                            <agProdChange>0.000421</agProdChange>
                        </period>
                        <period year="2050">
                            <agProdChange>-0.000847</agProdChange>
                        </period>
                        <period year="2055">
                            <agProdChange>-0.008634</agProdChange>
                        </period>
                        <period year="2060">
                            <agProdChange>-0.00874</agProdChange>
                        </period>
                        <period year="2065">
                            <agProdChange>-0.007664</agProdChange>
                        </period>
                        <period year="2070">
                            <agProdChange>-3.6e-05</agProdChange>
                        </period>
                        <period year="2075">
                            <agProdChange>-0.008715</agProdChange>
                        </period>
                        <period year="2080">
                            <agProdChange>-0.003127</agProdChange>
                        </period>
                        <period year="2085">
                            <agProdChange>-0.007011</agProdChange>
                        </period>
                        <period year="2090">
                            <agProdChange>-0.000727</agProdChange>
                        </period>
                        <period year="2095">
                            <agProdChange>-0.00345</agProdChange>
                        </period>
                        <period year="2100">
                            <agProdChange>-0.006216</agProdChange>
                        </period>
                    </AgProductionTechnology>
                    <AgProductionTechnology name="Root_Tuber_MissppRN_IRR_lo">
                        <period year="2015">
                            <agProdChange>-0.015288</agProdChange>
                        </period>
                        <period year="2020">
                            <agProdChange>-0.004871</agProdChange>
                        </period>
                        <period year="2025">
                            <agProdChange>0.001071</agProdChange>
                        </period>
                        <period year="2030">
                            <agProdChange>-0.002363</agProdChange>
                        </period>
                        <period year="2035">
                            <agProdChange>-0.0098</agProdChange>
                        </period>
                        <period year="2040">
                            <agProdChange>-0.003881</agProdChange>
                        </period>
                        <period year="2045">
                            <agProdChange>0.000421</agProdChange>
                        </period>
                        <period year="2050">
                            <agProdChange>-0.000847</agProdChange>
                        </period>
                        <period year="2055">
                            <agProdChange>-0.008634</agProdChange>
                        </period>
                        <period year="2060">
                            <agProdChange>-0.00874</agProdChange>
                        </period>
                        <period year="2065">
                            <agProdChange>-0.007664</agProdChange>
                        </period>
                        <period year="2070">
                            <agProdChange>-3.6e-05</agProdChange>
                        </period>
                        <period year="2075">
                            <agProdChange>-0.008715</agProdChange>
                        </period>
                        <period year="2080">
                            <agProdChange>-0.003127</agProdChange>
                        </period>
                        <period year="2085">
                            <agProdChange>-0.007011</agProdChange>
                        </period>
                        <period year="2090">
                            <agProdChange>-0.000727</agProdChange>
                        </period>
                        <period year="2095">
                            <agProdChange>-0.00345</agProdChange>
                        </period>
                        <period year="2100">
                            <agProdChange>-0.006216</agProdChange>
                        </period>
                    </AgProductionTechnology>
                    <AgProductionTechnology name="Root_Tuber_MissppRN_RFD_hi">
                        <period year="2015">
                            <agProdChange>-0.015595</agProdChange>
                        </period>
                        <period year="2020">
                            <agProdChange>0.001385</agProdChange>
                        </period>
                        <period year="2025">
                            <agProdChange>-0.003396</agProdChange>
                        </period>
                        <period year="2030">
                            <agProdChange>0.000182</agProdChange>
                        </period>
                        <period year="2035">
                            <agProdChange>-0.012459</agProdChange>
                        </period>
                        <period year="2040">
                            <agProdChange>-0.005351</agProdChange>
                        </period>
                        <period year="2045">
                            <agProdChange>-0.000639</agProdChange>
                        </period>
                        <period year="2050">
                            <agProdChange>-0.004817</agProdChange>
                        </period>
                        <period year="2055">
                            <agProdChange>-0.008248</agProdChange>
                        </period>
                        <period year="2060">
                            <agProdChange>-0.008226</agProdChange>
                        </period>
                        <period year="2065">
                            <agProdChange>-0.001552</agProdChange>
                        </period>
                        <period year="2070">
                            <agProdChange>0.003238</agProdChange>
                        </period>
                        <period year="2075">
                            <agProdChange>-0.012928</agProdChange>
                        </period>
                        <period year="2080">
                            <agProdChange>0.001539</agProdChange>
                        </period>
                        <period year="2085">
                            <agProdChange>-0.004193</agProdChange>
                        </period>
                        <period year="2090">
                            <agProdChange>0.003486</agProdChange>
                        </period>
                        <period year="2095">
                            <agProdChange>-0.004262</agProdChange>
                        </period>
                        <period year="2100">
                            <agProdChange>-0.009738</agProdChange>
                        </period>
                    </AgProductionTechnology>
                    <AgProductionTechnology name="Root_Tuber_MissppRN_RFD_lo">
                        <period year="2015">
                            <agProdChange>-0.015595</agProdChange>
                        </period>
                        <period year="2020">
                            <agProdChange>0.001385</agProdChange>
                        </period>
                        <period year="2025">
                            <agProdChange>-0.003396</agProdChange>
                        </period>
                        <period year="2030">
                            <agProdChange>0.000182</agProdChange>
                        </period>
                        <period year="2035">
                            <agProdChange>-0.012459</agProdChange>
                        </period>
                        <period year="2040">
                            <agProdChange>-0.005351</agProdChange>
                        </period>
                        <period year="2045">
                            <agProdChange>-0.000639</agProdChange>
                        </period>
                        <period year="2050">
                            <agProdChange>-0.004817</agProdChange>
                        </period>
                        <period year="2055">
                            <agProdChange>-0.008248</agProdChange>
                        </period>
                        <period year="2060">
                            <agProdChange>-0.008226</agProdChange>
                        </period>
                        <period year="2065">
                            <agProdChange>-0.001552</agProdChange>
                        </period>
                        <period year="2070">
                            <agProdChange>0.003238</agProdChange>
                        </period>
                        <period year="2075">
                            <agProdChange>-0.012928</agProdChange>
                        </period>
                        <period year="2080">
                            <agProdChange>0.001539</agProdChange>
                        </period>
                        <period year="2085">
                            <agProdChange>-0.004193</agProdChange>
                        </period>
                        <period year="2090">
                            <agProdChange>0.003486</agProdChange>
                        </period>
                        <period year="2095">
                            <agProdChange>-0.004262</agProdChange>
                        </period>
                        <period year="2100">
                            <agProdChange>-0.009738</agProdChange>
                        </period>
                    </AgProductionTechnology>
                </AgSupplySubsector>
                <AgSupplySubsector name="Root_Tuber_MissppRS">
                    <AgProductionTechnology name="Root_Tuber_MissppRS_IRR_hi">
                        <period year="2015">
                            <agProdChange>-0.01499</agProdChange>
                        </period>
                        <period year="2020">
                            <agProdChange>-0.002834</agProdChange>
                        </period>
                        <period year="2025">
                            <agProdChange>-0.003966</agProdChange>
                        </period>
                        <period year="2030">
                            <agProdChange>-0.011974</agProdChange>
                        </period>
                        <period year="2035">
                            <agProdChange>-0.008583</agProdChange>
                        </period>
                        <period year="2040">
                            <agProdChange>-0.019334</agProdChange>
                        </period>
                        <period year="2045">
                            <agProdChange>-0.01288</agProdChange>
                        </period>
                        <period year="2050">
                            <agProdChange>-0.013587</agProdChange>
                        </period>
                        <period year="2055">
                            <agProdChange>-0.017708</agProdChange>
                        </period>
                        <period year="2060">
                            <agProdChange>-0.01331</agProdChange>
                        </period>
                        <period year="2065">
                            <agProdChange>-0.017258</agProdChange>
                        </period>
                        <period year="2070">
                            <agProdChange>-0.001062</agProdChange>
                        </period>
                        <period year="2075">
                            <agProdChange>-0.021132</agProdChange>
                        </period>
                        <period year="2080">
                            <agProdChange>-0.009199</agProdChange>
                        </period>
                        <period year="2085">
                            <agProdChange>-0.001074</agProdChange>
                        </period>
                        <period year="2090">
                            <agProdChange>-0.002922</agProdChange>
                        </period>
                        <period year="2095">
                            <agProdChange>-0.005776</agProdChange>
                        </period>
                        <period year="2100">
                            <agProdChange>-0.005517</agProdChange>
                        </period>
                    </AgProductionTechnology>
                    <AgProductionTechnology name="Root_Tuber_MissppRS_IRR_lo">
                        <period year="2015">
                            <agProdChange>-0.01499</agProdChange>
                        </period>
                        <period year="2020">
                            <agProdChange>-0.002834</agProdChange>
                        </period>
                        <period year="2025">
                            <agProdChange>-0.003966</agProdChange>
                        </period>
                        <period year="2030">
                            <agProdChange>-0.011974</agProdChange>
                        </period>
                        <period year="2035">
                            <agProdChange>-0.008583</agProdChange>
                        </period>
                        <period year="2040">
                            <agProdChange>-0.019334</agProdChange>
                        </period>
                        <period year="2045">
                            <agProdChange>-0.01288</agProdChange>
                        </period>
                        <period year="2050">
                            <agProdChange>-0.013587</agProdChange>
                        </period>
                        <period year="2055">
                            <agProdChange>-0.017708</agProdChange>
                        </period>
                        <period year="2060">
                            <agProdChange>-0.01331</agProdChange>
                        </period>
                        <period year="2065">
                            <agProdChange>-0.017258</agProdChange>
                        </period>
                        <period year="2070">
                            <agProdChange>-0.001062</agProdChange>
                        </period>
                        <period year="2075">
                            <agProdChange>-0.021132</agProdChange>
                        </period>
                        <period year="2080">
                            <agProdChange>-0.009199</agProdChange>
                        </period>
                        <period year="2085">
                            <agProdChange>-0.001074</agProdChange>
                        </period>
                        <period year="2090">
                            <agProdChange>-0.002922</agProdChange>
                        </period>
                        <period year="2095">
                            <agProdChange>-0.005776</agProdChange>
                        </period>
                        <period year="2100">
                            <agProdChange>-0.005517</agProdChange>
                        </period>
                    </AgProductionTechnology>
                    <AgProductionTechnology name="Root_Tuber_MissppRS_RFD_hi">
                        <period year="2015">
                            <agProdChange>-0.020778</agProdChange>
                        </period>
                        <period year="2020">
                            <agProdChange>-0.000414</agProdChange>
                        </period>
                        <period year="2025">
                            <agProdChange>-0.001747</agProdChange>
                        </period>
                        <period year="2030">
                            <agProdChange>-0.018109</agProdChange>
                        </period>
                        <period year="2035">
                            <agProdChange>-0.003337</agProdChange>
                        </period>
                        <period year="2040">
                            <agProdChange>-0.03036</agProdChange>
                        </period>
                        <period year="2045">
                            <agProdChange>-0.012159</agProdChange>
                        </period>
                        <period year="2050">
                            <agProdChange>-0.014245</agProdChange>
                        </period>
                        <period year="2055">
                            <agProdChange>-0.022108</agProdChange>
                        </period>
                        <period year="2060">
                            <agProdChange>-0.001636</agProdChange>
                        </period>
                        <period year="2065">
                            <agProdChange>-0.011855</agProdChange>
                        </period>
                        <period year="2070">
                            <agProdChange>0.005901</agProdChange>
                        </period>
                        <period year="2075">
                            <agProdChange>-0.018216</agProdChange>
                        </period>
                        <period year="2080">
                            <agProdChange>0.00335</agProdChange>
                        </period>
                        <period year="2085">
                            <agProdChange>0.009241</agProdChange>
                        </period>
                        <period year="2090">
                            <agProdChange>0.002074</agProdChange>
                        </period>
                        <period year="2095">
                            <agProdChange>-0.011917</agProdChange>
                        </period>
                        <period year="2100">
                            <agProdChange>-0.007169</agProdChange>
                        </period>
                    </AgProductionTechnology>
                    <AgProductionTechnology name="Root_Tuber_MissppRS_RFD_lo">
                        <period year="2015">
                            <agProdChange>-0.020778</agProdChange>
                        </period>
                        <period year="2020">
                            <agProdChange>-0.000414</agProdChange>
                        </period>
                        <period year="2025">
                            <agProdChange>-0.001747</agProdChange>
                        </period>
                        <period year="2030">
                            <agProdChange>-0.018109</agProdChange>
                        </period>
                        <period year="2035">
                            <agProdChange>-0.003337</agProdChange>
                        </period>
                        <period year="2040">
                            <agProdChange>-0.03036</agProdChange>
                        </period>
                        <period year="2045">
                            <agProdChange>-0.012159</agProdChange>
                        </period>
                        <period year="2050">
                            <agProdChange>-0.014245</agProdChange>
                        </period>
                        <period year="2055">
                            <agProdChange>-0.022108</agProdChange>
                        </period>
                        <period year="2060">
                            <agProdChange>-0.001636</agProdChange>
                        </period>
                        <period year="2065">
                            <agProdChange>-0.011855</agProdChange>
                        </period>
                        <period year="2070">
                            <agProdChange>0.005901</agProdChange>
                        </period>
                        <period year="2075">
                            <agProdChange>-0.018216</agProdChange>
                        </period>
                        <period year="2080">
                            <agProdChange>0.00335</agProdChange>
                        </period>
                        <period year="2085">
                            <agProdChange>0.009241</agProdChange>
                        </period>
                        <period year="2090">
                            <agProdChange>0.002074</agProdChange>
                        </period>
                        <period year="2095">
                            <agProdChange>-0.011917</agProdChange>
                        </period>
                        <period year="2100">
                            <agProdChange>-0.007169</agProdChange>
                        </period>
                    </AgProductionTechnology>
                </AgSupplySubsector>
                <AgSupplySubsector name="Root_Tuber_UsaColoRN">
                    <AgProductionTechnology name="Root_Tuber_UsaColoRN_IRR_hi">
                        <period year="2015">
                            <agProdChange>0.007629</agProdChange>
                        </period>
                        <period year="2020">
                            <agProdChange>0.002651</agProdChange>
                        </period>
                        <period year="2025">
                            <agProdChange>0.000771</agProdChange>
                        </period>
                        <period year="2030">
                            <agProdChange>0.003501</agProdChange>
                        </period>
                        <period year="2035">
                            <agProdChange>5.9e-05</agProdChange>
                        </period>
                        <period year="2040">
                            <agProdChange>0.000838</agProdChange>
                        </period>
                        <period year="2045">
                            <agProdChange>-0.001012</agProdChange>
                        </period>
                        <period year="2050">
                            <agProdChange>0.000223</agProdChange>
                        </period>
                        <period year="2055">
                            <agProdChange>0.000522</agProdChange>
                        </period>
                        <period year="2060">
                            <agProdChange>-0.003261</agProdChange>
                        </period>
                        <period year="2065">
                            <agProdChange>-0.000369</agProdChange>
                        </period>
                        <period year="2070">
                            <agProdChange>-0.000148</agProdChange>
                        </period>
                        <period year="2075">
                            <agProdChange>-0.001055</agProdChange>
                        </period>
                        <period year="2080">
                            <agProdChange>-0.006373</agProdChange>
                        </period>
                        <period year="2085">
                            <agProdChange>-0.005104</agProdChange>
                        </period>
                        <period year="2090">
                            <agProdChange>-0.002605</agProdChange>
                        </period>
                        <period year="2095">
                            <agProdChange>-0.001877</agProdChange>
                        </period>
                        <period year="2100">
                            <agProdChange>-0.001721</agProdChange>
                        </period>
                    </AgProductionTechnology>
                    <AgProductionTechnology name="Root_Tuber_UsaColoRN_IRR_lo">
                        <period year="2015">
                            <agProdChange>0.007629</agProdChange>
                        </period>
                        <period year="2020">
                            <agProdChange>0.002651</agProdChange>
                        </period>
                        <period year="2025">
                            <agProdChange>0.000771</agProdChange>
                        </period>
                        <period year="2030">
                            <agProdChange>0.003501</agProdChange>
                        </period>
                        <period year="2035">
                            <agProdChange>5.9e-05</agProdChange>
                        </period>
                        <period year="2040">
                            <agProdChange>0.000838</agProdChange>
                        </period>
                        <period year="2045">
                            <agProdChange>-0.001012</agProdChange>
                        </period>
                        <period year="2050">
                            <agProdChange>0.000223</agProdChange>
                        </period>
                        <period year="2055">
                            <agProdChange>0.000522</agProdChange>
                        </period>
                        <period year="2060">
                            <agProdChange>-0.003261</agProdChange>
                        </period>
                        <period year="2065">
                            <agProdChange>-0.000369</agProdChange>
                        </period>
                        <period year="2070">
                            <agProdChange>-0.000148</agProdChange>
                        </period>
                        <period year="2075">
                            <agProdChange>-0.001055</agProdChange>
                        </period>
                        <period year="2080">
                            <agProdChange>-0.006373</agProdChange>
                        </period>
                        <period year="2085">
                            <agProdChange>-0.005104</agProdChange>
                        </period>
                        <period year="2090">
                            <agProdChange>-0.002605</agProdChange>
                        </period>
                        <period year="2095">
                            <agProdChange>-0.001877</agProdChange>
                        </period>
                        <period year="2100">
                            <agProdChange>-0.001721</agProdChange>
                        </period>
                    </AgProductionTechnology>
                    <AgProductionTechnology name="Root_Tuber_UsaColoRN_RFD_hi">
                        <period year="2015">
                            <agProdChange>0.003033</agProdChange>
                        </period>
                        <period year="2020">
                            <agProdChange>0.000144</agProdChange>
                        </period>
                        <period year="2025">
                            <agProdChange>0.000712</agProdChange>
                        </period>
                        <period year="2030">
                            <agProdChange>0.000622</agProdChange>
                        </period>
                        <period year="2035">
                            <agProdChange>-0.009921</agProdChange>
                        </period>
                        <period year="2040">
                            <agProdChange>7.9e-05</agProdChange>
                        </period>
                        <period year="2045">
                            <agProdChange>-0.005258</agProdChange>
                        </period>
                        <period year="2050">
                            <agProdChange>-0.000886</agProdChange>
                        </period>
                        <period year="2055">
                            <agProdChange>-0.000507</agProdChange>
                        </period>
                        <period year="2060">
                            <agProdChange>-0.005198</agProdChange>
                        </period>
                        <period year="2065">
                            <agProdChange>-0.004182</agProdChange>
                        </period>
                        <period year="2070">
                            <agProdChange>-0.002415</agProdChange>
                        </period>
                        <period year="2075">
                            <agProdChange>0.006392</agProdChange>
                        </period>
                        <period year="2080">
                            <agProdChange>-0.00696</agProdChange>
                        </period>
                        <period year="2085">
                            <agProdChange>0.001759</agProdChange>
                        </period>
                        <period year="2090">
                            <agProdChange>-0.001252</agProdChange>
                        </period>
                        <period year="2095">
                            <agProdChange>0.002608</agProdChange>
                        </period>
                        <period year="2100">
                            <agProdChange>0.004666</agProdChange>
                        </period>
                    </AgProductionTechnology>
                    <AgProductionTechnology name="Root_Tuber_UsaColoRN_RFD_lo">
                        <period year="2015">
                            <agProdChange>0.003033</agProdChange>
                        </period>
                        <period year="2020">
                            <agProdChange>0.000144</agProdChange>
                        </period>
                        <period year="2025">
                            <agProdChange>0.000712</agProdChange>
                        </period>
                        <period year="2030">
                            <agProdChange>0.000622</agProdChange>
                        </period>
                        <period year="2035">
                            <agProdChange>-0.009921</agProdChange>
                        </period>
                        <period year="2040">
                            <agProdChange>7.9e-05</agProdChange>
                        </period>
                        <period year="2045">
                            <agProdChange>-0.005258</agProdChange>
                        </period>
                        <period year="2050">
                            <agProdChange>-0.000886</agProdChange>
                        </period>
                        <period year="2055">
                            <agProdChange>-0.000507</agProdChange>
                        </period>
                        <period year="2060">
                            <agProdChange>-0.005198</agProdChange>
                        </period>
                        <period year="2065">
                            <agProdChange>-0.004182</agProdChange>
                        </period>
                        <period year="2070">
                            <agProdChange>-0.002415</agProdChange>
                        </period>
                        <period year="2075">
                            <agProdChange>0.006392</agProdChange>
                        </period>
                        <period year="2080">
                            <agProdChange>-0.00696</agProdChange>
                        </period>
                        <period year="2085">
                            <agProdChange>0.001759</agProdChange>
                        </period>
                        <period year="2090">
                            <agProdChange>-0.001252</agProdChange>
                        </period>
                        <period year="2095">
                            <agProdChange>0.002608</agProdChange>
                        </period>
                        <period year="2100">
                            <agProdChange>0.004666</agProdChange>
                        </period>
                    </AgProductionTechnology>
                </AgSupplySubsector>
                <AgSupplySubsector name="Root_Tuber_UsaColoRS">
                    <AgProductionTechnology name="Root_Tuber_UsaColoRS_IRR_hi">
                        <period year="2015">
                            <agProdChange>-0.000928</agProdChange>
                        </period>
                        <period year="2020">
                            <agProdChange>-0.003938</agProdChange>
                        </period>
                        <period year="2025">
                            <agProdChange>0.001161</agProdChange>
                        </period>
                        <period year="2030">
                            <agProdChange>-0.003851</agProdChange>
                        </period>
                        <period year="2035">
                            <agProdChange>-0.003181</agProdChange>
                        </period>
                        <period year="2040">
                            <agProdChange>-0.002585</agProdChange>
                        </period>
                        <period year="2045">
                            <agProdChange>-0.00541</agProdChange>
                        </period>
                        <period year="2050">
                            <agProdChange>-0.001245</agProdChange>
                        </period>
                        <period year="2055">
                            <agProdChange>-0.006626</agProdChange>
                        </period>
                        <period year="2060">
                            <agProdChange>-0.011312</agProdChange>
                        </period>
                        <period year="2065">
                            <agProdChange>-0.010371</agProdChange>
                        </period>
                        <period year="2070">
                            <agProdChange>-0.00376</agProdChange>
                        </period>
                        <period year="2075">
                            <agProdChange>-0.009709</agProdChange>
                        </period>
                        <period year="2080">
                            <agProdChange>-0.014625</agProdChange>
                        </period>
                        <period year="2085">
                            <agProdChange>-0.018638</agProdChange>
                        </period>
                        <period year="2090">
                            <agProdChange>-0.005634</agProdChange>
                        </period>
                        <period year="2095">
                            <agProdChange>-0.005723</agProdChange>
                        </period>
                        <period year="2100">
                            <agProdChange>-0.010326</agProdChange>
                        </period>
                    </AgProductionTechnology>
                    <AgProductionTechnology name="Root_Tuber_UsaColoRS_IRR_lo">
                        <period year="2015">
                            <agProdChange>-0.000928</agProdChange>
                        </period>
                        <period year="2020">
                            <agProdChange>-0.003938</agProdChange>
                        </period>
                        <period year="2025">
                            <agProdChange>0.001161</agProdChange>
                        </period>
                        <period year="2030">
                            <agProdChange>-0.003851</agProdChange>
                        </period>
                        <period year="2035">
                            <agProdChange>-0.003181</agProdChange>
                        </period>
                        <period year="2040">
                            <agProdChange>-0.002585</agProdChange>
                        </period>
                        <period year="2045">
                            <agProdChange>-0.00541</agProdChange>
                        </period>
                        <period year="2050">
                            <agProdChange>-0.001245</agProdChange>
                        </period>
                        <period year="2055">
                            <agProdChange>-0.006626</agProdChange>
                        </period>
                        <period year="2060">
                            <agProdChange>-0.011312</agProdChange>
                        </period>
                        <period year="2065">
                            <agProdChange>-0.010371</agProdChange>
                        </period>
                        <period year="2070">
                            <agProdChange>-0.00376</agProdChange>
                        </period>
                        <period year="2075">
                            <agProdChange>-0.009709</agProdChange>
                        </period>
                        <period year="2080">
                            <agProdChange>-0.014625</agProdChange>
                        </period>
                        <period year="2085">
                            <agProdChange>-0.018638</agProdChange>
                        </period>
                        <period year="2090">
                            <agProdChange>-0.005634</agProdChange>
                        </period>
                        <period year="2095">
                            <agProdChange>-0.005723</agProdChange>
                        </period>
                        <period year="2100">
                            <agProdChange>-0.010326</agProdChange>
                        </period>
                    </AgProductionTechnology>
                    <AgProductionTechnology name="Root_Tuber_UsaColoRS_RFD_hi">
                        <period year="2015">
                            <agProdChange>0.000373</agProdChange>
                        </period>
                        <period year="2020">
                            <agProdChange>-0.017481</agProdChange>
                        </period>
                        <period year="2025">
                            <agProdChange>-0.000117</agProdChange>
                        </period>
                        <period year="2030">
                            <agProdChange>-0.023682</agProdChange>
                        </period>
                        <period year="2035">
                            <agProdChange>-0.012894</agProdChange>
                        </period>
                        <period year="2040">
                            <agProdChange>0.002545</agProdChange>
                        </period>
                        <period year="2045">
                            <agProdChange>-0.006818</agProdChange>
                        </period>
                        <period year="2050">
                            <agProdChange>0.008323</agProdChange>
                        </period>
                        <period year="2055">
                            <agProdChange>-0.006376</agProdChange>
                        </period>
                        <period year="2060">
                            <agProdChange>-0.020491</agProdChange>
                        </period>
                        <period year="2065">
                            <agProdChange>-0.023655</agProdChange>
                        </period>
                        <period year="2070">
                            <agProdChange>-0.005307</agProdChange>
                        </period>
                        <period year="2075">
                            <agProdChange>-0.007733</agProdChange>
                        </period>
                        <period year="2080">
                            <agProdChange>-0.037561</agProdChange>
                        </period>
                        <period year="2085">
                            <agProdChange>-0.056189</agProdChange>
                        </period>
                        <period year="2090">
                            <agProdChange>-0.016182</agProdChange>
                        </period>
                        <period year="2095">
                            <agProdChange>-0.001724</agProdChange>
                        </period>
                        <period year="2100">
                            <agProdChange>-0.024096</agProdChange>
                        </period>
                    </AgProductionTechnology>
                    <AgProductionTechnology name="Root_Tuber_UsaColoRS_RFD_lo">
                        <period year="2015">
                            <agProdChange>0.000373</agProdChange>
                        </period>
                        <period year="2020">
                            <agProdChange>-0.017481</agProdChange>
                        </period>
                        <period year="2025">
                            <agProdChange>-0.000117</agProdChange>
                        </period>
                        <period year="2030">
                            <agProdChange>-0.023682</agProdChange>
                        </period>
                        <period year="2035">
                            <agProdChange>-0.012894</agProdChange>
                        </period>
                        <period year="2040">
                            <agProdChange>0.002545</agProdChange>
                        </period>
                        <period year="2045">
                            <agProdChange>-0.006818</agProdChange>
                        </period>
                        <period year="2050">
                            <agProdChange>0.008323</agProdChange>
                        </period>
                        <period year="2055">
                            <agProdChange>-0.006376</agProdChange>
                        </period>
                        <period year="2060">
                            <agProdChange>-0.020491</agProdChange>
                        </period>
                        <period year="2065">
                            <agProdChange>-0.023655</agProdChange>
                        </period>
                        <period year="2070">
                            <agProdChange>-0.005307</agProdChange>
                        </period>
                        <period year="2075">
                            <agProdChange>-0.007733</agProdChange>
                        </period>
                        <period year="2080">
                            <agProdChange>-0.037561</agProdChange>
                        </period>
                        <period year="2085">
                            <agProdChange>-0.056189</agProdChange>
                        </period>
                        <period year="2090">
                            <agProdChange>-0.016182</agProdChange>
                        </period>
                        <period year="2095">
                            <agProdChange>-0.001724</agProdChange>
                        </period>
                        <period year="2100">
                            <agProdChange>-0.024096</agProdChange>
                        </period>
                    </AgProductionTechnology>
                </AgSupplySubsector>
                <AgSupplySubsector name="Root_Tuber_GreatBasin">
                    <AgProductionTechnology name="Root_Tuber_GreatBasin_IRR_hi">
                        <period year="2015">
                            <agProdChange>-0.00127</agProdChange>
                        </period>
                        <period year="2020">
                            <agProdChange>0.001305</agProdChange>
                        </period>
                        <period year="2025">
                            <agProdChange>-0.002484</agProdChange>
                        </period>
                        <period year="2030">
                            <agProdChange>0.002344</agProdChange>
                        </period>
                        <period year="2035">
                            <agProdChange>-0.007159</agProdChange>
                        </period>
                        <period year="2040">
                            <agProdChange>-0.008006</agProdChange>
                        </period>
                        <period year="2045">
                            <agProdChange>-0.012052</agProdChange>
                        </period>
                        <period year="2050">
                            <agProdChange>-0.012977</agProdChange>
                        </period>
                        <period year="2055">
                            <agProdChange>-0.012409</agProdChange>
                        </period>
                        <period year="2060">
                            <agProdChange>-0.019644</agProdChange>
                        </period>
                        <period year="2065">
                            <agProdChange>-0.008831</agProdChange>
                        </period>
                        <period year="2070">
                            <agProdChange>-0.006919</agProdChange>
                        </period>
                        <period year="2075">
                            <agProdChange>-0.016378</agProdChange>
                        </period>
                        <period year="2080">
                            <agProdChange>-0.015377</agProdChange>
                        </period>
                        <period year="2085">
                            <agProdChange>-0.02806</agProdChange>
                        </period>
                        <period year="2090">
                            <agProdChange>-0.009479</agProdChange>
                        </period>
                        <period year="2095">
                            <agProdChange>-0.014383</agProdChange>
                        </period>
                        <period year="2100">
                            <agProdChange>-0.022397</agProdChange>
                        </period>
                    </AgProductionTechnology>
                    <AgProductionTechnology name="Root_Tuber_GreatBasin_IRR_lo">
                        <period year="2015">
                            <agProdChange>-0.00127</agProdChange>
                        </period>
                        <period year="2020">
                            <agProdChange>0.001305</agProdChange>
                        </period>
                        <period year="2025">
                            <agProdChange>-0.002484</agProdChange>
                        </period>
                        <period year="2030">
                            <agProdChange>0.002344</agProdChange>
                        </period>
                        <period year="2035">
                            <agProdChange>-0.007159</agProdChange>
                        </period>
                        <period year="2040">
                            <agProdChange>-0.008006</agProdChange>
                        </period>
                        <period year="2045">
                            <agProdChange>-0.012052</agProdChange>
                        </period>
                        <period year="2050">
                            <agProdChange>-0.012977</agProdChange>
                        </period>
                        <period year="2055">
                            <agProdChange>-0.012409</agProdChange>
                        </period>
                        <period year="2060">
                            <agProdChange>-0.019644</agProdChange>
                        </period>
                        <period year="2065">
                            <agProdChange>-0.008831</agProdChange>
                        </period>
                        <period year="2070">
                            <agProdChange>-0.006919</agProdChange>
                        </period>
                        <period year="2075">
                            <agProdChange>-0.016378</agProdChange>
                        </period>
                        <period year="2080">
                            <agProdChange>-0.015377</agProdChange>
                        </period>
                        <period year="2085">
                            <agProdChange>-0.02806</agProdChange>
                        </period>
                        <period year="2090">
                            <agProdChange>-0.009479</agProdChange>
                        </period>
                        <period year="2095">
                            <agProdChange>-0.014383</agProdChange>
                        </period>
                        <period year="2100">
                            <agProdChange>-0.022397</agProdChange>
                        </period>
                    </AgProductionTechnology>
                    <AgProductionTechnology name="Root_Tuber_GreatBasin_RFD_hi">
                        <period year="2015">
                            <agProdChange>0.00351</agProdChange>
                        </period>
                        <period year="2020">
                            <agProdChange>-0.003595</agProdChange>
                        </period>
                        <period year="2025">
                            <agProdChange>-0.005653</agProdChange>
                        </period>
                        <period year="2030">
                            <agProdChange>0.004955</agProdChange>
                        </period>
                        <period year="2035">
                            <agProdChange>-0.011076</agProdChange>
                        </period>
                        <period year="2040">
                            <agProdChange>-0.002958</agProdChange>
                        </period>
                        <period year="2045">
                            <agProdChange>-0.011493</agProdChange>
                        </period>
                        <period year="2050">
                            <agProdChange>-0.007236</agProdChange>
                        </period>
                        <period year="2055">
                            <agProdChange>-0.004134</agProdChange>
                        </period>
                        <period year="2060">
                            <agProdChange>-0.011411</agProdChange>
                        </period>
                        <period year="2065">
                            <agProdChange>-0.004255</agProdChange>
                        </period>
                        <period year="2070">
                            <agProdChange>-0.001222</agProdChange>
                        </period>
                        <period year="2075">
                            <agProdChange>-0.003271</agProdChange>
                        </period>
                        <period year="2080">
                            <agProdChange>-0.007074</agProdChange>
                        </period>
                        <period year="2085">
                            <agProdChange>-0.014307</agProdChange>
                        </period>
                        <period year="2090">
                            <agProdChange>-0.002035</agProdChange>
                        </period>
                        <period year="2095">
                            <agProdChange>-0.008579</agProdChange>
                        </period>
                        <period year="2100">
                            <agProdChange>-0.013359</agProdChange>
                        </period>
                    </AgProductionTechnology>
                    <AgProductionTechnology name="Root_Tuber_GreatBasin_RFD_lo">
                        <period year="2015">
                            <agProdChange>0.00351</agProdChange>
                        </period>
                        <period year="2020">
                            <agProdChange>-0.003595</agProdChange>
                        </period>
                        <period year="2025">
                            <agProdChange>-0.005653</agProdChange>
                        </period>
                        <period year="2030">
                            <agProdChange>0.004955</agProdChange>
                        </period>
                        <period year="2035">
                            <agProdChange>-0.011076</agProdChange>
                        </period>
                        <period year="2040">
                            <agProdChange>-0.002958</agProdChange>
                        </period>
                        <period year="2045">
                            <agProdChange>-0.011493</agProdChange>
                        </period>
                        <period year="2050">
                            <agProdChange>-0.007236</agProdChange>
                        </period>
                        <period year="2055">
                            <agProdChange>-0.004134</agProdChange>
                        </period>
                        <period year="2060">
                            <agProdChange>-0.011411</agProdChange>
                        </period>
                        <period year="2065">
                            <agProdChange>-0.004255</agProdChange>
                        </period>
                        <period year="2070">
                            <agProdChange>-0.001222</agProdChange>
                        </period>
                        <period year="2075">
                            <agProdChange>-0.003271</agProdChange>
                        </period>
                        <period year="2080">
                            <agProdChange>-0.007074</agProdChange>
                        </period>
                        <period year="2085">
                            <agProdChange>-0.014307</agProdChange>
                        </period>
                        <period year="2090">
                            <agProdChange>-0.002035</agProdChange>
                        </period>
                        <period year="2095">
                            <agProdChange>-0.008579</agProdChange>
                        </period>
                        <period year="2100">
                            <agProdChange>-0.013359</agProdChange>
                        </period>
                    </AgProductionTechnology>
                </AgSupplySubsector>
                <AgSupplySubsector name="Root_Tuber_MissouriR">
                    <AgProductionTechnology name="Root_Tuber_MissouriR_IRR_hi">
                        <period year="2015">
                            <agProdChange>0.000342</agProdChange>
                        </period>
                        <period year="2020">
                            <agProdChange>-0.000144</agProdChange>
                        </period>
                        <period year="2025">
                            <agProdChange>0.00017</agProdChange>
                        </period>
                        <period year="2030">
                            <agProdChange>0.002085</agProdChange>
                        </period>
                        <period year="2035">
                            <agProdChange>-0.007964</agProdChange>
                        </period>
                        <period year="2040">
                            <agProdChange>-0.002316</agProdChange>
                        </period>
                        <period year="2045">
                            <agProdChange>-0.006959</agProdChange>
                        </period>
                        <period year="2050">
                            <agProdChange>-0.004648</agProdChange>
                        </period>
                        <period year="2055">
                            <agProdChange>-0.009717</agProdChange>
                        </period>
                        <period year="2060">
                            <agProdChange>-0.011001</agProdChange>
                        </period>
                        <period year="2065">
                            <agProdChange>-0.004057</agProdChange>
                        </period>
                        <period year="2070">
                            <agProdChange>-0.000273</agProdChange>
                        </period>
                        <period year="2075">
                            <agProdChange>-0.013121</agProdChange>
                        </period>
                        <period year="2080">
                            <agProdChange>-0.006225</agProdChange>
                        </period>
                        <period year="2085">
                            <agProdChange>-0.013248</agProdChange>
                        </period>
                        <period year="2090">
                            <agProdChange>-0.003338</agProdChange>
                        </period>
                        <period year="2095">
                            <agProdChange>-0.006438</agProdChange>
                        </period>
                        <period year="2100">
                            <agProdChange>-0.01112</agProdChange>
                        </period>
                    </AgProductionTechnology>
                    <AgProductionTechnology name="Root_Tuber_MissouriR_IRR_lo">
                        <period year="2015">
                            <agProdChange>0.000342</agProdChange>
                        </period>
                        <period year="2020">
                            <agProdChange>-0.000144</agProdChange>
                        </period>
                        <period year="2025">
                            <agProdChange>0.00017</agProdChange>
                        </period>
                        <period year="2030">
                            <agProdChange>0.002085</agProdChange>
                        </period>
                        <period year="2035">
                            <agProdChange>-0.007964</agProdChange>
                        </period>
                        <period year="2040">
                            <agProdChange>-0.002316</agProdChange>
                        </period>
                        <period year="2045">
                            <agProdChange>-0.006959</agProdChange>
                        </period>
                        <period year="2050">
                            <agProdChange>-0.004648</agProdChange>
                        </period>
                        <period year="2055">
                            <agProdChange>-0.009717</agProdChange>
                        </period>
                        <period year="2060">
                            <agProdChange>-0.011001</agProdChange>
                        </period>
                        <period year="2065">
                            <agProdChange>-0.004057</agProdChange>
                        </period>
                        <period year="2070">
                            <agProdChange>-0.000273</agProdChange>
                        </period>
                        <period year="2075">
                            <agProdChange>-0.013121</agProdChange>
                        </period>
                        <period year="2080">
                            <agProdChange>-0.006225</agProdChange>
                        </period>
                        <period year="2085">
                            <agProdChange>-0.013248</agProdChange>
                        </period>
                        <period year="2090">
                            <agProdChange>-0.003338</agProdChange>
                        </period>
                        <period year="2095">
                            <agProdChange>-0.006438</agProdChange>
                        </period>
                        <period year="2100">
                            <agProdChange>-0.01112</agProdChange>
                        </period>
                    </AgProductionTechnology>
                    <AgProductionTechnology name="Root_Tuber_MissouriR_RFD_hi">
                        <period year="2015">
                            <agProdChange>-0.006369</agProdChange>
                        </period>
                        <period year="2020">
                            <agProdChange>0.004785</agProdChange>
                        </period>
                        <period year="2025">
                            <agProdChange>0.002359</agProdChange>
                        </period>
                        <period year="2030">
                            <agProdChange>0.006301</agProdChange>
                        </period>
                        <period year="2035">
                            <agProdChange>-0.010974</agProdChange>
                        </period>
                        <period year="2040">
                            <agProdChange>-0.003052</agProdChange>
                        </period>
                        <period year="2045">
                            <agProdChange>-0.007211</agProdChange>
                        </period>
                        <period year="2050">
                            <agProdChange>-0.009007</agProdChange>
                        </period>
                        <period year="2055">
                            <agProdChange>-0.015383</agProdChange>
                        </period>
                        <period year="2060">
                            <agProdChange>-0.011985</agProdChange>
                        </period>
                        <period year="2065">
                            <agProdChange>0.000376</agProdChange>
                        </period>
                        <period year="2070">
                            <agProdChange>0.002818</agProdChange>
                        </period>
                        <period year="2075">
                            <agProdChange>-0.014788</agProdChange>
                        </period>
                        <period year="2080">
                            <agProdChange>0.000725</agProdChange>
                        </period>
                        <period year="2085">
                            <agProdChange>-0.010491</agProdChange>
                        </period>
                        <period year="2090">
                            <agProdChange>0.002165</agProdChange>
                        </period>
                        <period year="2095">
                            <agProdChange>-0.005234</agProdChange>
                        </period>
                        <period year="2100">
                            <agProdChange>-0.016448</agProdChange>
                        </period>
                    </AgProductionTechnology>
                    <AgProductionTechnology name="Root_Tuber_MissouriR_RFD_lo">
                        <period year="2015">
                            <agProdChange>-0.006369</agProdChange>
                        </period>
                        <period year="2020">
                            <agProdChange>0.004785</agProdChange>
                        </period>
                        <period year="2025">
                            <agProdChange>0.002359</agProdChange>
                        </period>
                        <period year="2030">
                            <agProdChange>0.006301</agProdChange>
                        </period>
                        <period year="2035">
                            <agProdChange>-0.010974</agProdChange>
                        </period>
                        <period year="2040">
                            <agProdChange>-0.003052</agProdChange>
                        </period>
                        <period year="2045">
                            <agProdChange>-0.007211</agProdChange>
                        </period>
                        <period year="2050">
                            <agProdChange>-0.009007</agProdChange>
                        </period>
                        <period year="2055">
                            <agProdChange>-0.015383</agProdChange>
                        </period>
                        <period year="2060">
                            <agProdChange>-0.011985</agProdChange>
                        </period>
                        <period year="2065">
                            <agProdChange>0.000376</agProdChange>
                        </period>
                        <period year="2070">
                            <agProdChange>0.002818</agProdChange>
                        </period>
                        <period year="2075">
                            <agProdChange>-0.014788</agProdChange>
                        </period>
                        <period year="2080">
                            <agProdChange>0.000725</agProdChange>
                        </period>
                        <period year="2085">
                            <agProdChange>-0.010491</agProdChange>
                        </period>
                        <period year="2090">
                            <agProdChange>0.002165</agProdChange>
                        </period>
                        <period year="2095">
                            <agProdChange>-0.005234</agProdChange>
                        </period>
                        <period year="2100">
                            <agProdChange>-0.016448</agProdChange>
                        </period>
                    </AgProductionTechnology>
                </AgSupplySubsector>
                <AgSupplySubsector name="Root_Tuber_ArkWhtRedR">
                    <AgProductionTechnology name="Root_Tuber_ArkWhtRedR_IRR_hi">
                        <period year="2015">
                            <agProdChange>-0.01521</agProdChange>
                        </period>
                        <period year="2020">
                            <agProdChange>-0.005751</agProdChange>
                        </period>
                        <period year="2025">
                            <agProdChange>-0.006993</agProdChange>
                        </period>
                        <period year="2030">
                            <agProdChange>-0.012571</agProdChange>
                        </period>
                        <period year="2035">
                            <agProdChange>-0.018081</agProdChange>
                        </period>
                        <period year="2040">
                            <agProdChange>-0.014101</agProdChange>
                        </period>
                        <period year="2045">
                            <agProdChange>-0.017387</agProdChange>
                        </period>
                        <period year="2050">
                            <agProdChange>-0.012269</agProdChange>
                        </period>
                        <period year="2055">
                            <agProdChange>-0.019788</agProdChange>
                        </period>
                        <period year="2060">
                            <agProdChange>-0.024423</agProdChange>
                        </period>
                        <period year="2065">
                            <agProdChange>-0.018272</agProdChange>
                        </period>
                        <period year="2070">
                            <agProdChange>-0.002367</agProdChange>
                        </period>
                        <period year="2075">
                            <agProdChange>-0.029068</agProdChange>
                        </period>
                        <period year="2080">
                            <agProdChange>-0.015939</agProdChange>
                        </period>
                        <period year="2085">
                            <agProdChange>-0.013282</agProdChange>
                        </period>
                        <period year="2090">
                            <agProdChange>-0.010676</agProdChange>
                        </period>
                        <period year="2095">
                            <agProdChange>-0.003784</agProdChange>
                        </period>
                        <period year="2100">
                            <agProdChange>-0.008036</agProdChange>
                        </period>
                    </AgProductionTechnology>
                    <AgProductionTechnology name="Root_Tuber_ArkWhtRedR_IRR_lo">
                        <period year="2015">
                            <agProdChange>-0.01521</agProdChange>
                        </period>
                        <period year="2020">
                            <agProdChange>-0.005751</agProdChange>
                        </period>
                        <period year="2025">
                            <agProdChange>-0.006993</agProdChange>
                        </period>
                        <period year="2030">
                            <agProdChange>-0.012571</agProdChange>
                        </period>
                        <period year="2035">
                            <agProdChange>-0.018081</agProdChange>
                        </period>
                        <period year="2040">
                            <agProdChange>-0.014101</agProdChange>
                        </period>
                        <period year="2045">
                            <agProdChange>-0.017387</agProdChange>
                        </period>
                        <period year="2050">
                            <agProdChange>-0.012269</agProdChange>
                        </period>
                        <period year="2055">
                            <agProdChange>-0.019788</agProdChange>
                        </period>
                        <period year="2060">
                            <agProdChange>-0.024423</agProdChange>
                        </period>
                        <period year="2065">
                            <agProdChange>-0.018272</agProdChange>
                        </period>
                        <period year="2070">
                            <agProdChange>-0.002367</agProdChange>
                        </period>
                        <period year="2075">
                            <agProdChange>-0.029068</agProdChange>
                        </period>
                        <period year="2080">
                            <agProdChange>-0.015939</agProdChange>
                        </period>
                        <period year="2085">
                            <agProdChange>-0.013282</agProdChange>
                        </period>
                        <period year="2090">
                            <agProdChange>-0.010676</agProdChange>
                        </period>
                        <period year="2095">
                            <agProdChange>-0.003784</agProdChange>
                        </period>
                        <period year="2100">
                            <agProdChange>-0.008036</agProdChange>
                        </period>
                    </AgProductionTechnology>
                    <AgProductionTechnology name="Root_Tuber_ArkWhtRedR_RFD_hi">
                        <period year="2015">
                            <agProdChange>-0.024204</agProdChange>
                        </period>
                        <period year="2020">
                            <agProdChange>-0.005421</agProdChange>
                        </period>
                        <period year="2025">
                            <agProdChange>-0.009318</agProdChange>
                        </period>
                        <period year="2030">
                            <agProdChange>-0.015019</agProdChange>
                        </period>
                        <period year="2035">
                            <agProdChange>-0.021801</agProdChange>
                        </period>
                        <period year="2040">
                            <agProdChange>-0.017746</agProdChange>
                        </period>
                        <period year="2045">
                            <agProdChange>-0.025149</agProdChange>
                        </period>
                        <period year="2050">
                            <agProdChange>-0.012476</agProdChange>
                        </period>
                        <period year="2055">
                            <agProdChange>-0.031343</agProdChange>
                        </period>
                        <period year="2060">
                            <agProdChange>-0.03492</agProdChange>
                        </period>
                        <period year="2065">
                            <agProdChange>-0.018711</agProdChange>
                        </period>
                        <period year="2070">
                            <agProdChange>-0.003034</agProdChange>
                        </period>
                        <period year="2075">
                            <agProdChange>-0.041655</agProdChange>
                        </period>
                        <period year="2080">
                            <agProdChange>-0.014683</agProdChange>
                        </period>
                        <period year="2085">
                            <agProdChange>-0.006276</agProdChange>
                        </period>
                        <period year="2090">
                            <agProdChange>-0.014326</agProdChange>
                        </period>
                        <period year="2095">
                            <agProdChange>-0.008743</agProdChange>
                        </period>
                        <period year="2100">
                            <agProdChange>-0.009875</agProdChange>
                        </period>
                    </AgProductionTechnology>
                    <AgProductionTechnology name="Root_Tuber_ArkWhtRedR_RFD_lo">
                        <period year="2015">
                            <agProdChange>-0.024204</agProdChange>
                        </period>
                        <period year="2020">
                            <agProdChange>-0.005421</agProdChange>
                        </period>
                        <period year="2025">
                            <agProdChange>-0.009318</agProdChange>
                        </period>
                        <period year="2030">
                            <agProdChange>-0.015019</agProdChange>
                        </period>
                        <period year="2035">
                            <agProdChange>-0.021801</agProdChange>
                        </period>
                        <period year="2040">
                            <agProdChange>-0.017746</agProdChange>
                        </period>
                        <period year="2045">
                            <agProdChange>-0.025149</agProdChange>
                        </period>
                        <period year="2050">
                            <agProdChange>-0.012476</agProdChange>
                        </period>
                        <period year="2055">
                            <agProdChange>-0.031343</agProdChange>
                        </period>
                        <period year="2060">
                            <agProdChange>-0.03492</agProdChange>
                        </period>
                        <period year="2065">
                            <agProdChange>-0.018711</agProdChange>
                        </period>
                        <period year="2070">
                            <agProdChange>-0.003034</agProdChange>
                        </period>
                        <period year="2075">
                            <agProdChange>-0.041655</agProdChange>
                        </period>
                        <period year="2080">
                            <agProdChange>-0.014683</agProdChange>
                        </period>
                        <period year="2085">
                            <agProdChange>-0.006276</agProdChange>
                        </period>
                        <period year="2090">
                            <agProdChange>-0.014326</agProdChange>
                        </period>
                        <period year="2095">
                            <agProdChange>-0.008743</agProdChange>
                        </period>
                        <period year="2100">
                            <agProdChange>-0.009875</agProdChange>
                        </period>
                    </AgProductionTechnology>
                </AgSupplySubsector>
                <AgSupplySubsector name="Root_Tuber_TexasCst">
                    <AgProductionTechnology name="Root_Tuber_TexasCst_IRR_hi">
                        <period year="2015">
                            <agProdChange>-0.002897</agProdChange>
                        </period>
                        <period year="2020">
                            <agProdChange>-0.007917</agProdChange>
                        </period>
                        <period year="2025">
                            <agProdChange>-0.00853</agProdChange>
                        </period>
                        <period year="2030">
                            <agProdChange>-0.01382</agProdChange>
                        </period>
                        <period year="2035">
                            <agProdChange>-0.011977</agProdChange>
                        </period>
                        <period year="2040">
                            <agProdChange>-0.013665</agProdChange>
                        </period>
                        <period year="2045">
                            <agProdChange>-0.013213</agProdChange>
                        </period>
                        <period year="2050">
                            <agProdChange>-0.010729</agProdChange>
                        </period>
                        <period year="2055">
                            <agProdChange>-0.011475</agProdChange>
                        </period>
                        <period year="2060">
                            <agProdChange>-0.021266</agProdChange>
                        </period>
                        <period year="2065">
                            <agProdChange>-0.019501</agProdChange>
                        </period>
                        <period year="2070">
                            <agProdChange>-0.001045</agProdChange>
                        </period>
                        <period year="2075">
                            <agProdChange>-0.028807</agProdChange>
                        </period>
                        <period year="2080">
                            <agProdChange>-0.019204</agProdChange>
                        </period>
                        <period year="2085">
                            <agProdChange>-0.022414</agProdChange>
                        </period>
                        <period year="2090">
                            <agProdChange>-0.012372</agProdChange>
                        </period>
                        <period year="2095">
                            <agProdChange>-0.002549</agProdChange>
                        </period>
                        <period year="2100">
                            <agProdChange>-0.004569</agProdChange>
                        </period>
                    </AgProductionTechnology>
                    <AgProductionTechnology name="Root_Tuber_TexasCst_IRR_lo">
                        <period year="2015">
                            <agProdChange>-0.002897</agProdChange>
                        </period>
                        <period year="2020">
                            <agProdChange>-0.007917</agProdChange>
                        </period>
                        <period year="2025">
                            <agProdChange>-0.00853</agProdChange>
                        </period>
                        <period year="2030">
                            <agProdChange>-0.01382</agProdChange>
                        </period>
                        <period year="2035">
                            <agProdChange>-0.011977</agProdChange>
                        </period>
                        <period year="2040">
                            <agProdChange>-0.013665</agProdChange>
                        </period>
                        <period year="2045">
                            <agProdChange>-0.013213</agProdChange>
                        </period>
                        <period year="2050">
                            <agProdChange>-0.010729</agProdChange>
                        </period>
                        <period year="2055">
                            <agProdChange>-0.011475</agProdChange>
                        </period>
                        <period year="2060">
                            <agProdChange>-0.021266</agProdChange>
                        </period>
                        <period year="2065">
                            <agProdChange>-0.019501</agProdChange>
                        </period>
                        <period year="2070">
                            <agProdChange>-0.001045</agProdChange>
                        </period>
                        <period year="2075">
                            <agProdChange>-0.028807</agProdChange>
                        </period>
                        <period year="2080">
                            <agProdChange>-0.019204</agProdChange>
                        </period>
                        <period year="2085">
                            <agProdChange>-0.022414</agProdChange>
                        </period>
                        <period year="2090">
                            <agProdChange>-0.012372</agProdChange>
                        </period>
                        <period year="2095">
                            <agProdChange>-0.002549</agProdChange>
                        </period>
                        <period year="2100">
                            <agProdChange>-0.004569</agProdChange>
                        </period>
                    </AgProductionTechnology>
                    <AgProductionTechnology name="Root_Tuber_TexasCst_RFD_hi">
                        <period year="2015">
                            <agProdChange>-0.001134</agProdChange>
                        </period>
                        <period year="2020">
                            <agProdChange>-0.017745</agProdChange>
                        </period>
                        <period year="2025">
                            <agProdChange>-0.014729</agProdChange>
                        </period>
                        <period year="2030">
                            <agProdChange>-0.02665</agProdChange>
                        </period>
                        <period year="2035">
                            <agProdChange>-0.020085</agProdChange>
                        </period>
                        <period year="2040">
                            <agProdChange>-0.022366</agProdChange>
                        </period>
                        <period year="2045">
                            <agProdChange>-0.022658</agProdChange>
                        </period>
                        <period year="2050">
                            <agProdChange>-0.007163</agProdChange>
                        </period>
                        <period year="2055">
                            <agProdChange>-0.012872</agProdChange>
                        </period>
                        <period year="2060">
                            <agProdChange>-0.023023</agProdChange>
                        </period>
                        <period year="2065">
                            <agProdChange>-0.017109</agProdChange>
                        </period>
                        <period year="2070">
                            <agProdChange>0.005499</agProdChange>
                        </period>
                        <period year="2075">
                            <agProdChange>-0.039976</agProdChange>
                        </period>
                        <period year="2080">
                            <agProdChange>-0.008926</agProdChange>
                        </period>
                        <period year="2085">
                            <agProdChange>-0.018263</agProdChange>
                        </period>
                        <period year="2090">
                            <agProdChange>-0.005297</agProdChange>
                        </period>
                        <period year="2095">
                            <agProdChange>-0.007599</agProdChange>
                        </period>
                        <period year="2100">
                            <agProdChange>-0.002509</agProdChange>
                        </period>
                    </AgProductionTechnology>
                    <AgProductionTechnology name="Root_Tuber_TexasCst_RFD_lo">
                        <period year="2015">
                            <agProdChange>-0.001134</agProdChange>
                        </period>
                        <period year="2020">
                            <agProdChange>-0.017745</agProdChange>
                        </period>
                        <period year="2025">
                            <agProdChange>-0.014729</agProdChange>
                        </period>
                        <period year="2030">
                            <agProdChange>-0.02665</agProdChange>
                        </period>
                        <period year="2035">
                            <agProdChange>-0.020085</agProdChange>
                        </period>
                        <period year="2040">
                            <agProdChange>-0.022366</agProdChange>
                        </period>
                        <period year="2045">
                            <agProdChange>-0.022658</agProdChange>
                        </period>
                        <period year="2050">
                            <agProdChange>-0.007163</agProdChange>
                        </period>
                        <period year="2055">
                            <agProdChange>-0.012872</agProdChange>
                        </period>
                        <period year="2060">
                            <agProdChange>-0.023023</agProdChange>
                        </period>
                        <period year="2065">
                            <agProdChange>-0.017109</agProdChange>
                        </period>
                        <period year="2070">
                            <agProdChange>0.005499</agProdChange>
                        </period>
                        <period year="2075">
                            <agProdChange>-0.039976</agProdChange>
                        </period>
                        <period year="2080">
                            <agProdChange>-0.008926</agProdChange>
                        </period>
                        <period year="2085">
                            <agProdChange>-0.018263</agProdChange>
                        </period>
                        <period year="2090">
                            <agProdChange>-0.005297</agProdChange>
                        </period>
                        <period year="2095">
                            <agProdChange>-0.007599</agProdChange>
                        </period>
                        <period year="2100">
                            <agProdChange>-0.002509</agProdChange>
                        </period>
                    </AgProductionTechnology>
                </AgSupplySubsector>
                <AgSupplySubsector name="Root_Tuber_UsaCstSE">
                    <AgProductionTechnology name="Root_Tuber_UsaCstSE_IRR_hi">
                        <period year="2015">
                            <agProdChange>-0.006299</agProdChange>
                        </period>
                        <period year="2020">
                            <agProdChange>-0.00198</agProdChange>
                        </period>
                        <period year="2025">
                            <agProdChange>-0.00317</agProdChange>
                        </period>
                        <period year="2030">
                            <agProdChange>-0.010922</agProdChange>
                        </period>
                        <period year="2035">
                            <agProdChange>-0.007839</agProdChange>
                        </period>
                        <period year="2040">
                            <agProdChange>-0.016425</agProdChange>
                        </period>
                        <period year="2045">
                            <agProdChange>-0.013211</agProdChange>
                        </period>
                        <period year="2050">
                            <agProdChange>-0.016028</agProdChange>
                        </period>
                        <period year="2055">
                            <agProdChange>-0.014819</agProdChange>
                        </period>
                        <period year="2060">
                            <agProdChange>-0.014564</agProdChange>
                        </period>
                        <period year="2065">
                            <agProdChange>-0.020724</agProdChange>
                        </period>
                        <period year="2070">
                            <agProdChange>-0.006606</agProdChange>
                        </period>
                        <period year="2075">
                            <agProdChange>-0.022626</agProdChange>
                        </period>
                        <period year="2080">
                            <agProdChange>-0.026659</agProdChange>
                        </period>
                        <period year="2085">
                            <agProdChange>-0.029529</agProdChange>
                        </period>
                        <period year="2090">
                            <agProdChange>-0.020734</agProdChange>
                        </period>
                        <period year="2095">
                            <agProdChange>-0.019778</agProdChange>
                        </period>
                        <period year="2100">
                            <agProdChange>-0.018747</agProdChange>
                        </period>
                    </AgProductionTechnology>
                    <AgProductionTechnology name="Root_Tuber_UsaCstSE_IRR_lo">
                        <period year="2015">
                            <agProdChange>-0.006299</agProdChange>
                        </period>
                        <period year="2020">
                            <agProdChange>-0.00198</agProdChange>
                        </period>
                        <period year="2025">
                            <agProdChange>-0.00317</agProdChange>
                        </period>
                        <period year="2030">
                            <agProdChange>-0.010922</agProdChange>
                        </period>
                        <period year="2035">
                            <agProdChange>-0.007839</agProdChange>
                        </period>
                        <period year="2040">
                            <agProdChange>-0.016425</agProdChange>
                        </period>
                        <period year="2045">
                            <agProdChange>-0.013211</agProdChange>
                        </period>
                        <period year="2050">
                            <agProdChange>-0.016028</agProdChange>
                        </period>
                        <period year="2055">
                            <agProdChange>-0.014819</agProdChange>
                        </period>
                        <period year="2060">
                            <agProdChange>-0.014564</agProdChange>
                        </period>
                        <period year="2065">
                            <agProdChange>-0.020724</agProdChange>
                        </period>
                        <period year="2070">
                            <agProdChange>-0.006606</agProdChange>
                        </period>
                        <period year="2075">
                            <agProdChange>-0.022626</agProdChange>
                        </period>
                        <period year="2080">
                            <agProdChange>-0.026659</agProdChange>
                        </period>
                        <period year="2085">
                            <agProdChange>-0.029529</agProdChange>
                        </period>
                        <period year="2090">
                            <agProdChange>-0.020734</agProdChange>
                        </period>
                        <period year="2095">
                            <agProdChange>-0.019778</agProdChange>
                        </period>
                        <period year="2100">
                            <agProdChange>-0.018747</agProdChange>
                        </period>
                    </AgProductionTechnology>
                    <AgProductionTechnology name="Root_Tuber_UsaCstSE_RFD_hi">
                        <period year="2015">
                            <agProdChange>-0.016574</agProdChange>
                        </period>
                        <period year="2020">
                            <agProdChange>-0.00393</agProdChange>
                        </period>
                        <period year="2025">
                            <agProdChange>-0.001427</agProdChange>
                        </period>
                        <period year="2030">
                            <agProdChange>-0.015308</agProdChange>
                        </period>
                        <period year="2035">
                            <agProdChange>-0.004624</agProdChange>
                        </period>
                        <period year="2040">
                            <agProdChange>-0.01774</agProdChange>
                        </period>
                        <period year="2045">
                            <agProdChange>-0.008477</agProdChange>
                        </period>
                        <period year="2050">
                            <agProdChange>-0.009173</agProdChange>
                        </period>
                        <period year="2055">
                            <agProdChange>-0.010724</agProdChange>
                        </period>
                        <period year="2060">
                            <agProdChange>-0.010125</agProdChange>
                        </period>
                        <period year="2065">
                            <agProdChange>-0.01653</agProdChange>
                        </period>
                        <period year="2070">
                            <agProdChange>-0.00036</agProdChange>
                        </period>
                        <period year="2075">
                            <agProdChange>-0.014179</agProdChange>
                        </period>
                        <period year="2080">
                            <agProdChange>-0.016902</agProdChange>
                        </period>
                        <period year="2085">
                            <agProdChange>-0.016199</agProdChange>
                        </period>
                        <period year="2090">
                            <agProdChange>-0.009532</agProdChange>
                        </period>
                        <period year="2095">
                            <agProdChange>-0.010964</agProdChange>
                        </period>
                        <period year="2100">
                            <agProdChange>-0.0137</agProdChange>
                        </period>
                    </AgProductionTechnology>
                    <AgProductionTechnology name="Root_Tuber_UsaCstSE_RFD_lo">
                        <period year="2015">
                            <agProdChange>-0.016574</agProdChange>
                        </period>
                        <period year="2020">
                            <agProdChange>-0.00393</agProdChange>
                        </period>
                        <period year="2025">
                            <agProdChange>-0.001427</agProdChange>
                        </period>
                        <period year="2030">
                            <agProdChange>-0.015308</agProdChange>
                        </period>
                        <period year="2035">
                            <agProdChange>-0.004624</agProdChange>
                        </period>
                        <period year="2040">
                            <agProdChange>-0.01774</agProdChange>
                        </period>
                        <period year="2045">
                            <agProdChange>-0.008477</agProdChange>
                        </period>
                        <period year="2050">
                            <agProdChange>-0.009173</agProdChange>
                        </period>
                        <period year="2055">
                            <agProdChange>-0.010724</agProdChange>
                        </period>
                        <period year="2060">
                            <agProdChange>-0.010125</agProdChange>
                        </period>
                        <period year="2065">
                            <agProdChange>-0.01653</agProdChange>
                        </period>
                        <period year="2070">
                            <agProdChange>-0.00036</agProdChange>
                        </period>
                        <period year="2075">
                            <agProdChange>-0.014179</agProdChange>
                        </period>
                        <period year="2080">
                            <agProdChange>-0.016902</agProdChange>
                        </period>
                        <period year="2085">
                            <agProdChange>-0.016199</agProdChange>
                        </period>
                        <period year="2090">
                            <agProdChange>-0.009532</agProdChange>
                        </period>
                        <period year="2095">
                            <agProdChange>-0.010964</agProdChange>
                        </period>
                        <period year="2100">
                            <agProdChange>-0.0137</agProdChange>
                        </period>
                    </AgProductionTechnology>
                </AgSupplySubsector>
                <AgSupplySubsector name="Root_Tuber_GreatLakes">
                    <AgProductionTechnology name="Root_Tuber_GreatLakes_IRR_hi">
                        <period year="2015">
                            <agProdChange>-0.017692</agProdChange>
                        </period>
                        <period year="2020">
                            <agProdChange>-0.002928</agProdChange>
                        </period>
                        <period year="2025">
                            <agProdChange>0.006808</agProdChange>
                        </period>
                        <period year="2030">
                            <agProdChange>-0.000987</agProdChange>
                        </period>
                        <period year="2035">
                            <agProdChange>-0.004508</agProdChange>
                        </period>
                        <period year="2040">
                            <agProdChange>0.001451</agProdChange>
                        </period>
                        <period year="2045">
                            <agProdChange>0.000786</agProdChange>
                        </period>
                        <period year="2050">
                            <agProdChange>0.000195</agProdChange>
                        </period>
                        <period year="2055">
                            <agProdChange>-0.004249</agProdChange>
                        </period>
                        <period year="2060">
                            <agProdChange>-0.004248</agProdChange>
                        </period>
                        <period year="2065">
                            <agProdChange>-0.002468</agProdChange>
                        </period>
                        <period year="2070">
                            <agProdChange>0.001964</agProdChange>
                        </period>
                        <period year="2075">
                            <agProdChange>-4.5e-05</agProdChange>
                        </period>
                        <period year="2080">
                            <agProdChange>0.000248</agProdChange>
                        </period>
                        <period year="2085">
                            <agProdChange>-0.001649</agProdChange>
                        </period>
                        <period year="2090">
                            <agProdChange>-0.001585</agProdChange>
                        </period>
                        <period year="2095">
                            <agProdChange>-0.004084</agProdChange>
                        </period>
                        <period year="2100">
                            <agProdChange>-0.008874</agProdChange>
                        </period>
                    </AgProductionTechnology>
                    <AgProductionTechnology name="Root_Tuber_GreatLakes_IRR_lo">
                        <period year="2015">
                            <agProdChange>-0.017692</agProdChange>
                        </period>
                        <period year="2020">
                            <agProdChange>-0.002928</agProdChange>
                        </period>
                        <period year="2025">
                            <agProdChange>0.006808</agProdChange>
                        </period>
                        <period year="2030">
                            <agProdChange>-0.000987</agProdChange>
                        </period>
                        <period year="2035">
                            <agProdChange>-0.004508</agProdChange>
                        </period>
                        <period year="2040">
                            <agProdChange>0.001451</agProdChange>
                        </period>
                        <period year="2045">
                            <agProdChange>0.000786</agProdChange>
                        </period>
                        <period year="2050">
                            <agProdChange>0.000195</agProdChange>
                        </period>
                        <period year="2055">
                            <agProdChange>-0.004249</agProdChange>
                        </period>
                        <period year="2060">
                            <agProdChange>-0.004248</agProdChange>
                        </period>
                        <period year="2065">
                            <agProdChange>-0.002468</agProdChange>
                        </period>
                        <period year="2070">
                            <agProdChange>0.001964</agProdChange>
                        </period>
                        <period year="2075">
                            <agProdChange>-4.5e-05</agProdChange>
                        </period>
                        <period year="2080">
                            <agProdChange>0.000248</agProdChange>
                        </period>
                        <period year="2085">
                            <agProdChange>-0.001649</agProdChange>
                        </period>
                        <period year="2090">
                            <agProdChange>-0.001585</agProdChange>
                        </period>
                        <period year="2095">
                            <agProdChange>-0.004084</agProdChange>
                        </period>
                        <period year="2100">
                            <agProdChange>-0.008874</agProdChange>
                        </period>
                    </AgProductionTechnology>
                    <AgProductionTechnology name="Root_Tuber_GreatLakes_RFD_hi">
                        <period year="2015">
                            <agProdChange>-0.010139</agProdChange>
                        </period>
                        <period year="2020">
                            <agProdChange>-0.001645</agProdChange>
                        </period>
                        <period year="2025">
                            <agProdChange>0.005049</agProdChange>
                        </period>
                        <period year="2030">
                            <agProdChange>0.001583</agProdChange>
                        </period>
                        <period year="2035">
                            <agProdChange>-0.002434</agProdChange>
                        </period>
                        <period year="2040">
                            <agProdChange>-0.001394</agProdChange>
                        </period>
                        <period year="2045">
                            <agProdChange>0.001868</agProdChange>
                        </period>
                        <period year="2050">
                            <agProdChange>0.001527</agProdChange>
                        </period>
                        <period year="2055">
                            <agProdChange>0.000773</agProdChange>
                        </period>
                        <period year="2060">
                            <agProdChange>-0.001396</agProdChange>
                        </period>
                        <period year="2065">
                            <agProdChange>8.3e-05</agProdChange>
                        </period>
                        <period year="2070">
                            <agProdChange>0.002103</agProdChange>
                        </period>
                        <period year="2075">
                            <agProdChange>-0.002329</agProdChange>
                        </period>
                        <period year="2080">
                            <agProdChange>0.000591</agProdChange>
                        </period>
                        <period year="2085">
                            <agProdChange>-0.000261</agProdChange>
                        </period>
                        <period year="2090">
                            <agProdChange>-0.003133</agProdChange>
                        </period>
                        <period year="2095">
                            <agProdChange>-0.00486</agProdChange>
                        </period>
                        <period year="2100">
                            <agProdChange>-0.004261</agProdChange>
                        </period>
                    </AgProductionTechnology>
                    <AgProductionTechnology name="Root_Tuber_GreatLakes_RFD_lo">
                        <period year="2015">
                            <agProdChange>-0.010139</agProdChange>
                        </period>
                        <period year="2020">
                            <agProdChange>-0.001645</agProdChange>
                        </period>
                        <period year="2025">
                            <agProdChange>0.005049</agProdChange>
                        </period>
                        <period year="2030">
                            <agProdChange>0.001583</agProdChange>
                        </period>
                        <period year="2035">
                            <agProdChange>-0.002434</agProdChange>
                        </period>
                        <period year="2040">
                            <agProdChange>-0.001394</agProdChange>
                        </period>
                        <period year="2045">
                            <agProdChange>0.001868</agProdChange>
                        </period>
                        <period year="2050">
                            <agProdChange>0.001527</agProdChange>
                        </period>
                        <period year="2055">
                            <agProdChange>0.000773</agProdChange>
                        </period>
                        <period year="2060">
                            <agProdChange>-0.001396</agProdChange>
                        </period>
                        <period year="2065">
                            <agProdChange>8.3e-05</agProdChange>
                        </period>
                        <period year="2070">
                            <agProdChange>0.002103</agProdChange>
                        </period>
                        <period year="2075">
                            <agProdChange>-0.002329</agProdChange>
                        </period>
                        <period year="2080">
                            <agProdChange>0.000591</agProdChange>
                        </period>
                        <period year="2085">
                            <agProdChange>-0.000261</agProdChange>
                        </period>
                        <period year="2090">
                            <agProdChange>-0.003133</agProdChange>
                        </period>
                        <period year="2095">
                            <agProdChange>-0.00486</agProdChange>
                        </period>
                        <period year="2100">
                            <agProdChange>-0.004261</agProdChange>
                        </period>
                    </AgProductionTechnology>
                </AgSupplySubsector>
                <AgSupplySubsector name="Root_Tuber_OhioR">
                    <AgProductionTechnology name="Root_Tuber_OhioR_IRR_hi">
                        <period year="2015">
                            <agProdChange>-0.019939</agProdChange>
                        </period>
                        <period year="2020">
                            <agProdChange>-0.006143</agProdChange>
                        </period>
                        <period year="2025">
                            <agProdChange>0.000565</agProdChange>
                        </period>
                        <period year="2030">
                            <agProdChange>-0.007031</agProdChange>
                        </period>
                        <period year="2035">
                            <agProdChange>-0.010585</agProdChange>
                        </period>
                        <period year="2040">
                            <agProdChange>-0.007084</agProdChange>
                        </period>
                        <period year="2045">
                            <agProdChange>-0.000972</agProdChange>
                        </period>
                        <period year="2050">
                            <agProdChange>-0.003175</agProdChange>
                        </period>
                        <period year="2055">
                            <agProdChange>-0.012468</agProdChange>
                        </period>
                        <period year="2060">
                            <agProdChange>-0.012726</agProdChange>
                        </period>
                        <period year="2065">
                            <agProdChange>-0.016825</agProdChange>
                        </period>
                        <period year="2070">
                            <agProdChange>-0.001542</agProdChange>
                        </period>
                        <period year="2075">
                            <agProdChange>-0.015068</agProdChange>
                        </period>
                        <period year="2080">
                            <agProdChange>-0.012977</agProdChange>
                        </period>
                        <period year="2085">
                            <agProdChange>-0.008322</agProdChange>
                        </period>
                        <period year="2090">
                            <agProdChange>-0.003665</agProdChange>
                        </period>
                        <period year="2095">
                            <agProdChange>-0.007412</agProdChange>
                        </period>
                        <period year="2100">
                            <agProdChange>-0.00695</agProdChange>
                        </period>
                    </AgProductionTechnology>
                    <AgProductionTechnology name="Root_Tuber_OhioR_IRR_lo">
                        <period year="2015">
                            <agProdChange>-0.019939</agProdChange>
                        </period>
                        <period year="2020">
                            <agProdChange>-0.006143</agProdChange>
                        </period>
                        <period year="2025">
                            <agProdChange>0.000565</agProdChange>
                        </period>
                        <period year="2030">
                            <agProdChange>-0.007031</agProdChange>
                        </period>
                        <period year="2035">
                            <agProdChange>-0.010585</agProdChange>
                        </period>
                        <period year="2040">
                            <agProdChange>-0.007084</agProdChange>
                        </period>
                        <period year="2045">
                            <agProdChange>-0.000972</agProdChange>
                        </period>
                        <period year="2050">
                            <agProdChange>-0.003175</agProdChange>
                        </period>
                        <period year="2055">
                            <agProdChange>-0.012468</agProdChange>
                        </period>
                        <period year="2060">
                            <agProdChange>-0.012726</agProdChange>
                        </period>
                        <period year="2065">
                            <agProdChange>-0.016825</agProdChange>
                        </period>
                        <period year="2070">
                            <agProdChange>-0.001542</agProdChange>
                        </period>
                        <period year="2075">
                            <agProdChange>-0.015068</agProdChange>
                        </period>
                        <period year="2080">
                            <agProdChange>-0.012977</agProdChange>
                        </period>
                        <period year="2085">
                            <agProdChange>-0.008322</agProdChange>
                        </period>
                        <period year="2090">
                            <agProdChange>-0.003665</agProdChange>
                        </period>
                        <period year="2095">
                            <agProdChange>-0.007412</agProdChange>
                        </period>
                        <period year="2100">
                            <agProdChange>-0.00695</agProdChange>
                        </period>
                    </AgProductionTechnology>
                    <AgProductionTechnology name="Root_Tuber_OhioR_RFD_hi">
                        <period year="2015">
                            <agProdChange>-0.023749</agProdChange>
                        </period>
                        <period year="2020">
                            <agProdChange>-0.002552</agProdChange>
                        </period>
                        <period year="2025">
                            <agProdChange>-0.002264</agProdChange>
                        </period>
                        <period year="2030">
                            <agProdChange>-0.005696</agProdChange>
                        </period>
                        <period year="2035">
                            <agProdChange>-0.007488</agProdChange>
                        </period>
                        <period year="2040">
                            <agProdChange>-0.008312</agProdChange>
                        </period>
                        <period year="2045">
                            <agProdChange>0.00066</agProdChange>
                        </period>
                        <period year="2050">
                            <agProdChange>-0.002768</agProdChange>
                        </period>
                        <period year="2055">
                            <agProdChange>-0.003001</agProdChange>
                        </period>
                        <period year="2060">
                            <agProdChange>-0.003965</agProdChange>
                        </period>
                        <period year="2065">
                            <agProdChange>-0.009712</agProdChange>
                        </period>
                        <period year="2070">
                            <agProdChange>0.0049</agProdChange>
                        </period>
                        <period year="2075">
                            <agProdChange>-0.011187</agProdChange>
                        </period>
                        <period year="2080">
                            <agProdChange>-0.001813</agProdChange>
                        </period>
                        <period year="2085">
                            <agProdChange>0.000472</agProdChange>
                        </period>
                        <period year="2090">
                            <agProdChange>0.000251</agProdChange>
                        </period>
                        <period year="2095">
                            <agProdChange>-0.008042</agProdChange>
                        </period>
                        <period year="2100">
                            <agProdChange>-0.003485</agProdChange>
                        </period>
                    </AgProductionTechnology>
                    <AgProductionTechnology name="Root_Tuber_OhioR_RFD_lo">
                        <period year="2015">
                            <agProdChange>-0.023749</agProdChange>
                        </period>
                        <period year="2020">
                            <agProdChange>-0.002552</agProdChange>
                        </period>
                        <period year="2025">
                            <agProdChange>-0.002264</agProdChange>
                        </period>
                        <period year="2030">
                            <agProdChange>-0.005696</agProdChange>
                        </period>
                        <period year="2035">
                            <agProdChange>-0.007488</agProdChange>
                        </period>
                        <period year="2040">
                            <agProdChange>-0.008312</agProdChange>
                        </period>
                        <period year="2045">
                            <agProdChange>0.00066</agProdChange>
                        </period>
                        <period year="2050">
                            <agProdChange>-0.002768</agProdChange>
                        </period>
                        <period year="2055">
                            <agProdChange>-0.003001</agProdChange>
                        </period>
                        <period year="2060">
                            <agProdChange>-0.003965</agProdChange>
                        </period>
                        <period year="2065">
                            <agProdChange>-0.009712</agProdChange>
                        </period>
                        <period year="2070">
                            <agProdChange>0.0049</agProdChange>
                        </period>
                        <period year="2075">
                            <agProdChange>-0.011187</agProdChange>
                        </period>
                        <period year="2080">
                            <agProdChange>-0.001813</agProdChange>
                        </period>
                        <period year="2085">
                            <agProdChange>0.000472</agProdChange>
                        </period>
                        <period year="2090">
                            <agProdChange>0.000251</agProdChange>
                        </period>
                        <period year="2095">
                            <agProdChange>-0.008042</agProdChange>
                        </period>
                        <period year="2100">
                            <agProdChange>-0.003485</agProdChange>
                        </period>
                    </AgProductionTechnology>
                </AgSupplySubsector>
                <AgSupplySubsector name="Root_Tuber_UsaPacNW">
                    <AgProductionTechnology name="Root_Tuber_UsaPacNW_IRR_hi">
                        <period year="2015">
                            <agProdChange>-0.002909</agProdChange>
                        </period>
                        <period year="2020">
                            <agProdChange>0.000966</agProdChange>
                        </period>
                        <period year="2025">
                            <agProdChange>-0.000356</agProdChange>
                        </period>
                        <period year="2030">
                            <agProdChange>0.001784</agProdChange>
                        </period>
                        <period year="2035">
                            <agProdChange>-0.007542</agProdChange>
                        </period>
                        <period year="2040">
                            <agProdChange>-0.009365</agProdChange>
                        </period>
                        <period year="2045">
                            <agProdChange>-0.010363</agProdChange>
                        </period>
                        <period year="2050">
                            <agProdChange>-0.011291</agProdChange>
                        </period>
                        <period year="2055">
                            <agProdChange>-0.012704</agProdChange>
                        </period>
                        <period year="2060">
                            <agProdChange>-0.018133</agProdChange>
                        </period>
                        <period year="2065">
                            <agProdChange>-0.006922</agProdChange>
                        </period>
                        <period year="2070">
                            <agProdChange>-0.004981</agProdChange>
                        </period>
                        <period year="2075">
                            <agProdChange>-0.015058</agProdChange>
                        </period>
                        <period year="2080">
                            <agProdChange>-0.012405</agProdChange>
                        </period>
                        <period year="2085">
                            <agProdChange>-0.028494</agProdChange>
                        </period>
                        <period year="2090">
                            <agProdChange>-0.010767</agProdChange>
                        </period>
                        <period year="2095">
                            <agProdChange>-0.012549</agProdChange>
                        </period>
                        <period year="2100">
                            <agProdChange>-0.022274</agProdChange>
                        </period>
                    </AgProductionTechnology>
                    <AgProductionTechnology name="Root_Tuber_UsaPacNW_IRR_lo">
                        <period year="2015">
                            <agProdChange>-0.002909</agProdChange>
                        </period>
                        <period year="2020">
                            <agProdChange>0.000966</agProdChange>
                        </period>
                        <period year="2025">
                            <agProdChange>-0.000356</agProdChange>
                        </period>
                        <period year="2030">
                            <agProdChange>0.001784</agProdChange>
                        </period>
                        <period year="2035">
                            <agProdChange>-0.007542</agProdChange>
                        </period>
                        <period year="2040">
                            <agProdChange>-0.009365</agProdChange>
                        </period>
                        <period year="2045">
                            <agProdChange>-0.010363</agProdChange>
                        </period>
                        <period year="2050">
                            <agProdChange>-0.011291</agProdChange>
                        </period>
                        <period year="2055">
                            <agProdChange>-0.012704</agProdChange>
                        </period>
                        <period year="2060">
                            <agProdChange>-0.018133</agProdChange>
                        </period>
                        <period year="2065">
                            <agProdChange>-0.006922</agProdChange>
                        </period>
                        <period year="2070">
                            <agProdChange>-0.004981</agProdChange>
                        </period>
                        <period year="2075">
                            <agProdChange>-0.015058</agProdChange>
                        </period>
                        <period year="2080">
                            <agProdChange>-0.012405</agProdChange>
                        </period>
                        <period year="2085">
                            <agProdChange>-0.028494</agProdChange>
                        </period>
                        <period year="2090">
                            <agProdChange>-0.010767</agProdChange>
                        </period>
                        <period year="2095">
                            <agProdChange>-0.012549</agProdChange>
                        </period>
                        <period year="2100">
                            <agProdChange>-0.022274</agProdChange>
                        </period>
                    </AgProductionTechnology>
                    <AgProductionTechnology name="Root_Tuber_UsaPacNW_RFD_hi">
                        <period year="2015">
                            <agProdChange>0.000709</agProdChange>
                        </period>
                        <period year="2020">
                            <agProdChange>0.000881</agProdChange>
                        </period>
                        <period year="2025">
                            <agProdChange>0.000264</agProdChange>
                        </period>
                        <period year="2030">
                            <agProdChange>0.011699</agProdChange>
                        </period>
                        <period year="2035">
                            <agProdChange>-0.003005</agProdChange>
                        </period>
                        <period year="2040">
                            <agProdChange>-0.000703</agProdChange>
                        </period>
                        <period year="2045">
                            <agProdChange>0.000527</agProdChange>
                        </period>
                        <period year="2050">
                            <agProdChange>-0.005202</agProdChange>
                        </period>
                        <period year="2055">
                            <agProdChange>-0.001951</agProdChange>
                        </period>
                        <period year="2060">
                            <agProdChange>-0.010286</agProdChange>
                        </period>
                        <period year="2065">
                            <agProdChange>0.001361</agProdChange>
                        </period>
                        <period year="2070">
                            <agProdChange>0.001449</agProdChange>
                        </period>
                        <period year="2075">
                            <agProdChange>-0.006984</agProdChange>
                        </period>
                        <period year="2080">
                            <agProdChange>0.000718</agProdChange>
                        </period>
                        <period year="2085">
                            <agProdChange>-0.013555</agProdChange>
                        </period>
                        <period year="2090">
                            <agProdChange>-0.001438</agProdChange>
                        </period>
                        <period year="2095">
                            <agProdChange>-0.000312</agProdChange>
                        </period>
                        <period year="2100">
                            <agProdChange>-0.01802</agProdChange>
                        </period>
                    </AgProductionTechnology>
                    <AgProductionTechnology name="Root_Tuber_UsaPacNW_RFD_lo">
                        <period year="2015">
                            <agProdChange>0.000709</agProdChange>
                        </period>
                        <period year="2020">
                            <agProdChange>0.000881</agProdChange>
                        </period>
                        <period year="2025">
                            <agProdChange>0.000264</agProdChange>
                        </period>
                        <period year="2030">
                            <agProdChange>0.011699</agProdChange>
                        </period>
                        <period year="2035">
                            <agProdChange>-0.003005</agProdChange>
                        </period>
                        <period year="2040">
                            <agProdChange>-0.000703</agProdChange>
                        </period>
                        <period year="2045">
                            <agProdChange>0.000527</agProdChange>
                        </period>
                        <period year="2050">
                            <agProdChange>-0.005202</agProdChange>
                        </period>
                        <period year="2055">
                            <agProdChange>-0.001951</agProdChange>
                        </period>
                        <period year="2060">
                            <agProdChange>-0.010286</agProdChange>
                        </period>
                        <period year="2065">
                            <agProdChange>0.001361</agProdChange>
                        </period>
                        <period year="2070">
                            <agProdChange>0.001449</agProdChange>
                        </period>
                        <period year="2075">
                            <agProdChange>-0.006984</agProdChange>
                        </period>
                        <period year="2080">
                            <agProdChange>0.000718</agProdChange>
                        </period>
                        <period year="2085">
                            <agProdChange>-0.013555</agProdChange>
                        </period>
                        <period year="2090">
                            <agProdChange>-0.001438</agProdChange>
                        </period>
                        <period year="2095">
                            <agProdChange>-0.000312</agProdChange>
                        </period>
                        <period year="2100">
                            <agProdChange>-0.01802</agProdChange>
                        </period>
                    </AgProductionTechnology>
                </AgSupplySubsector>
                <AgSupplySubsector name="Root_Tuber_TennR">
                    <AgProductionTechnology name="Root_Tuber_TennR_IRR_hi">
                        <period year="2015">
                            <agProdChange>-0.007324</agProdChange>
                        </period>
                        <period year="2020">
                            <agProdChange>-0.001931</agProdChange>
                        </period>
                        <period year="2025">
                            <agProdChange>-0.001904</agProdChange>
                        </period>
                        <period year="2030">
                            <agProdChange>-0.00585</agProdChange>
                        </period>
                        <period year="2035">
                            <agProdChange>-0.005971</agProdChange>
                        </period>
                        <period year="2040">
                            <agProdChange>-0.007845</agProdChange>
                        </period>
                        <period year="2045">
                            <agProdChange>-0.0093</agProdChange>
                        </period>
                        <period year="2050">
                            <agProdChange>-0.009108</agProdChange>
                        </period>
                        <period year="2055">
                            <agProdChange>-0.009747</agProdChange>
                        </period>
                        <period year="2060">
                            <agProdChange>-0.014535</agProdChange>
                        </period>
                        <period year="2065">
                            <agProdChange>-0.021347</agProdChange>
                        </period>
                        <period year="2070">
                            <agProdChange>-0.004605</agProdChange>
                        </period>
                        <period year="2075">
                            <agProdChange>-0.018359</agProdChange>
                        </period>
                        <period year="2080">
                            <agProdChange>-0.014538</agProdChange>
                        </period>
                        <period year="2085">
                            <agProdChange>-0.016059</agProdChange>
                        </period>
                        <period year="2090">
                            <agProdChange>-0.011427</agProdChange>
                        </period>
                        <period year="2095">
                            <agProdChange>-0.007482</agProdChange>
                        </period>
                        <period year="2100">
                            <agProdChange>-0.002942</agProdChange>
                        </period>
                    </AgProductionTechnology>
                    <AgProductionTechnology name="Root_Tuber_TennR_IRR_lo">
                        <period year="2015">
                            <agProdChange>-0.007324</agProdChange>
                        </period>
                        <period year="2020">
                            <agProdChange>-0.001931</agProdChange>
                        </period>
                        <period year="2025">
                            <agProdChange>-0.001904</agProdChange>
                        </period>
                        <period year="2030">
                            <agProdChange>-0.00585</agProdChange>
                        </period>
                        <period year="2035">
                            <agProdChange>-0.005971</agProdChange>
                        </period>
                        <period year="2040">
                            <agProdChange>-0.007845</agProdChange>
                        </period>
                        <period year="2045">
                            <agProdChange>-0.0093</agProdChange>
                        </period>
                        <period year="2050">
                            <agProdChange>-0.009108</agProdChange>
                        </period>
                        <period year="2055">
                            <agProdChange>-0.009747</agProdChange>
                        </period>
                        <period year="2060">
                            <agProdChange>-0.014535</agProdChange>
                        </period>
                        <period year="2065">
                            <agProdChange>-0.021347</agProdChange>
                        </period>
                        <period year="2070">
                            <agProdChange>-0.004605</agProdChange>
                        </period>
                        <period year="2075">
                            <agProdChange>-0.018359</agProdChange>
                        </period>
                        <period year="2080">
                            <agProdChange>-0.014538</agProdChange>
                        </period>
                        <period year="2085">
                            <agProdChange>-0.016059</agProdChange>
                        </period>
                        <period year="2090">
                            <agProdChange>-0.011427</agProdChange>
                        </period>
                        <period year="2095">
                            <agProdChange>-0.007482</agProdChange>
                        </period>
                        <period year="2100">
                            <agProdChange>-0.002942</agProdChange>
                        </period>
                    </AgProductionTechnology>
                    <AgProductionTechnology name="Root_Tuber_TennR_RFD_hi">
                        <period year="2015">
                            <agProdChange>-0.023305</agProdChange>
                        </period>
                        <period year="2020">
                            <agProdChange>-0.001811</agProdChange>
                        </period>
                        <period year="2025">
                            <agProdChange>-0.001753</agProdChange>
                        </period>
                        <period year="2030">
                            <agProdChange>-0.013309</agProdChange>
                        </period>
                        <period year="2035">
                            <agProdChange>-0.001388</agProdChange>
                        </period>
                        <period year="2040">
                            <agProdChange>-0.01505</agProdChange>
                        </period>
                        <period year="2045">
                            <agProdChange>-0.004908</agProdChange>
                        </period>
                        <period year="2050">
                            <agProdChange>-0.006015</agProdChange>
                        </period>
                        <period year="2055">
                            <agProdChange>-0.004805</agProdChange>
                        </period>
                        <period year="2060">
                            <agProdChange>-0.004541</agProdChange>
                        </period>
                        <period year="2065">
                            <agProdChange>-0.014708</agProdChange>
                        </period>
                        <period year="2070">
                            <agProdChange>0.003732</agProdChange>
                        </period>
                        <period year="2075">
                            <agProdChange>-0.018537</agProdChange>
                        </period>
                        <period year="2080">
                            <agProdChange>-0.001512</agProdChange>
                        </period>
                        <period year="2085">
                            <agProdChange>-0.003968</agProdChange>
                        </period>
                        <period year="2090">
                            <agProdChange>-0.004632</agProdChange>
                        </period>
                        <period year="2095">
                            <agProdChange>-0.007872</agProdChange>
                        </period>
                        <period year="2100">
                            <agProdChange>-0.002153</agProdChange>
                        </period>
                    </AgProductionTechnology>
                    <AgProductionTechnology name="Root_Tuber_TennR_RFD_lo">
                        <period year="2015">
                            <agProdChange>-0.023305</agProdChange>
                        </period>
                        <period year="2020">
                            <agProdChange>-0.001811</agProdChange>
                        </period>
                        <period year="2025">
                            <agProdChange>-0.001753</agProdChange>
                        </period>
                        <period year="2030">
                            <agProdChange>-0.013309</agProdChange>
                        </period>
                        <period year="2035">
                            <agProdChange>-0.001388</agProdChange>
                        </period>
                        <period year="2040">
                            <agProdChange>-0.01505</agProdChange>
                        </period>
                        <period year="2045">
                            <agProdChange>-0.004908</agProdChange>
                        </period>
                        <period year="2050">
                            <agProdChange>-0.006015</agProdChange>
                        </period>
                        <period year="2055">
                            <agProdChange>-0.004805</agProdChange>
                        </period>
                        <period year="2060">
                            <agProdChange>-0.004541</agProdChange>
                        </period>
                        <period year="2065">
                            <agProdChange>-0.014708</agProdChange>
                        </period>
                        <period year="2070">
                            <agProdChange>0.003732</agProdChange>
                        </period>
                        <period year="2075">
                            <agProdChange>-0.018537</agProdChange>
                        </period>
                        <period year="2080">
                            <agProdChange>-0.001512</agProdChange>
                        </period>
                        <period year="2085">
                            <agProdChange>-0.003968</agProdChange>
                        </period>
                        <period year="2090">
                            <agProdChange>-0.004632</agProdChange>
                        </period>
                        <period year="2095">
                            <agProdChange>-0.007872</agProdChange>
                        </period>
                        <period year="2100">
                            <agProdChange>-0.002153</agProdChange>
                        </period>
                    </AgProductionTechnology>
                </AgSupplySubsector>
                <AgSupplySubsector name="Root_Tuber_RioGrande">
                    <AgProductionTechnology name="Root_Tuber_RioGrande_IRR_hi">
                        <period year="2015">
                            <agProdChange>0.003043</agProdChange>
                        </period>
                        <period year="2020">
                            <agProdChange>-0.004824</agProdChange>
                        </period>
                        <period year="2025">
                            <agProdChange>-0.001821</agProdChange>
                        </period>
                        <period year="2030">
                            <agProdChange>-0.004196</agProdChange>
                        </period>
                        <period year="2035">
                            <agProdChange>-0.004278</agProdChange>
                        </period>
                        <period year="2040">
                            <agProdChange>-0.004655</agProdChange>
                        </period>
                        <period year="2045">
                            <agProdChange>-0.00477</agProdChange>
                        </period>
                        <period year="2050">
                            <agProdChange>-0.001869</agProdChange>
                        </period>
                        <period year="2055">
                            <agProdChange>-0.005005</agProdChange>
                        </period>
                        <period year="2060">
                            <agProdChange>-0.009185</agProdChange>
                        </period>
                        <period year="2065">
                            <agProdChange>-0.009596</agProdChange>
                        </period>
                        <period year="2070">
                            <agProdChange>-0.001152</agProdChange>
                        </period>
                        <period year="2075">
                            <agProdChange>-0.009559</agProdChange>
                        </period>
                        <period year="2080">
                            <agProdChange>-0.011347</agProdChange>
                        </period>
                        <period year="2085">
                            <agProdChange>-0.013301</agProdChange>
                        </period>
                        <period year="2090">
                            <agProdChange>-0.006293</agProdChange>
                        </period>
                        <period year="2095">
                            <agProdChange>-0.002221</agProdChange>
                        </period>
                        <period year="2100">
                            <agProdChange>-0.005328</agProdChange>
                        </period>
                    </AgProductionTechnology>
                    <AgProductionTechnology name="Root_Tuber_RioGrande_IRR_lo">
                        <period year="2015">
                            <agProdChange>0.003043</agProdChange>
                        </period>
                        <period year="2020">
                            <agProdChange>-0.004824</agProdChange>
                        </period>
                        <period year="2025">
                            <agProdChange>-0.001821</agProdChange>
                        </period>
                        <period year="2030">
                            <agProdChange>-0.004196</agProdChange>
                        </period>
                        <period year="2035">
                            <agProdChange>-0.004278</agProdChange>
                        </period>
                        <period year="2040">
                            <agProdChange>-0.004655</agProdChange>
                        </period>
                        <period year="2045">
                            <agProdChange>-0.00477</agProdChange>
                        </period>
                        <period year="2050">
                            <agProdChange>-0.001869</agProdChange>
                        </period>
                        <period year="2055">
                            <agProdChange>-0.005005</agProdChange>
                        </period>
                        <period year="2060">
                            <agProdChange>-0.009185</agProdChange>
                        </period>
                        <period year="2065">
                            <agProdChange>-0.009596</agProdChange>
                        </period>
                        <period year="2070">
                            <agProdChange>-0.001152</agProdChange>
                        </period>
                        <period year="2075">
                            <agProdChange>-0.009559</agProdChange>
                        </period>
                        <period year="2080">
                            <agProdChange>-0.011347</agProdChange>
                        </period>
                        <period year="2085">
                            <agProdChange>-0.013301</agProdChange>
                        </period>
                        <period year="2090">
                            <agProdChange>-0.006293</agProdChange>
                        </period>
                        <period year="2095">
                            <agProdChange>-0.002221</agProdChange>
                        </period>
                        <period year="2100">
                            <agProdChange>-0.005328</agProdChange>
                        </period>
                    </AgProductionTechnology>
                    <AgProductionTechnology name="Root_Tuber_RioGrande_RFD_hi">
                        <period year="2015">
                            <agProdChange>0.006325</agProdChange>
                        </period>
                        <period year="2020">
                            <agProdChange>-0.012718</agProdChange>
                        </period>
                        <period year="2025">
                            <agProdChange>-0.003161</agProdChange>
                        </period>
                        <period year="2030">
                            <agProdChange>-0.015909</agProdChange>
                        </period>
                        <period year="2035">
                            <agProdChange>-0.007872</agProdChange>
                        </period>
                        <period year="2040">
                            <agProdChange>6.7e-05</agProdChange>
                        </period>
                        <period year="2045">
                            <agProdChange>-0.00468</agProdChange>
                        </period>
                        <period year="2050">
                            <agProdChange>0.005097</agProdChange>
                        </period>
                        <period year="2055">
                            <agProdChange>-0.002354</agProdChange>
                        </period>
                        <period year="2060">
                            <agProdChange>-0.005951</agProdChange>
                        </period>
                        <period year="2065">
                            <agProdChange>-0.012792</agProdChange>
                        </period>
                        <period year="2070">
                            <agProdChange>0.001098</agProdChange>
                        </period>
                        <period year="2075">
                            <agProdChange>-0.007081</agProdChange>
                        </period>
                        <period year="2080">
                            <agProdChange>-0.012412</agProdChange>
                        </period>
                        <period year="2085">
                            <agProdChange>-0.013812</agProdChange>
                        </period>
                        <period year="2090">
                            <agProdChange>-0.002018</agProdChange>
                        </period>
                        <period year="2095">
                            <agProdChange>0.004732</agProdChange>
                        </period>
                        <period year="2100">
                            <agProdChange>0.007257</agProdChange>
                        </period>
                    </AgProductionTechnology>
                    <AgProductionTechnology name="Root_Tuber_RioGrande_RFD_lo">
                        <period year="2015">
                            <agProdChange>0.006325</agProdChange>
                        </period>
                        <period year="2020">
                            <agProdChange>-0.012718</agProdChange>
                        </period>
                        <period year="2025">
                            <agProdChange>-0.003161</agProdChange>
                        </period>
                        <period year="2030">
                            <agProdChange>-0.015909</agProdChange>
                        </period>
                        <period year="2035">
                            <agProdChange>-0.007872</agProdChange>
                        </period>
                        <period year="2040">
                            <agProdChange>6.7e-05</agProdChange>
                        </period>
                        <period year="2045">
                            <agProdChange>-0.00468</agProdChange>
                        </period>
                        <period year="2050">
                            <agProdChange>0.005097</agProdChange>
                        </period>
                        <period year="2055">
                            <agProdChange>-0.002354</agProdChange>
                        </period>
                        <period year="2060">
                            <agProdChange>-0.005951</agProdChange>
                        </period>
                        <period year="2065">
                            <agProdChange>-0.012792</agProdChange>
                        </period>
                        <period year="2070">
                            <agProdChange>0.001098</agProdChange>
                        </period>
                        <period year="2075">
                            <agProdChange>-0.007081</agProdChange>
                        </period>
                        <period year="2080">
                            <agProdChange>-0.012412</agProdChange>
                        </period>
                        <period year="2085">
                            <agProdChange>-0.013812</agProdChange>
                        </period>
                        <period year="2090">
                            <agProdChange>-0.002018</agProdChange>
                        </period>
                        <period year="2095">
                            <agProdChange>0.004732</agProdChange>
                        </period>
                        <period year="2100">
                            <agProdChange>0.007257</agProdChange>
                        </period>
                    </AgProductionTechnology>
                </AgSupplySubsector>
                <AgSupplySubsector name="Root_Tuber_UsaCstNE">
                    <AgProductionTechnology name="Root_Tuber_UsaCstNE_IRR_hi">
                        <period year="2015">
                            <agProdChange>0.005989</agProdChange>
                        </period>
                        <period year="2020">
                            <agProdChange>0.00361</agProdChange>
                        </period>
                        <period year="2025">
                            <agProdChange>0.003977</agProdChange>
                        </period>
                        <period year="2030">
                            <agProdChange>0.002167</agProdChange>
                        </period>
                        <period year="2035">
                            <agProdChange>0.006035</agProdChange>
                        </period>
                        <period year="2040">
                            <agProdChange>0.006094</agProdChange>
                        </period>
                        <period year="2045">
                            <agProdChange>0.003219</agProdChange>
                        </period>
                        <period year="2050">
                            <agProdChange>0.004681</agProdChange>
                        </period>
                        <period year="2055">
                            <agProdChange>0.000752</agProdChange>
                        </period>
                        <period year="2060">
                            <agProdChange>0.004299</agProdChange>
                        </period>
                        <period year="2065">
                            <agProdChange>0.004255</agProdChange>
                        </period>
                        <period year="2070">
                            <agProdChange>0.002658</agProdChange>
                        </period>
                        <period year="2075">
                            <agProdChange>0.003073</agProdChange>
                        </period>
                        <period year="2080">
                            <agProdChange>0.003865</agProdChange>
                        </period>
                        <period year="2085">
                            <agProdChange>0.005484</agProdChange>
                        </period>
                        <period year="2090">
                            <agProdChange>0.003049</agProdChange>
                        </period>
                        <period year="2095">
                            <agProdChange>0.003371</agProdChange>
                        </period>
                        <period year="2100">
                            <agProdChange>0.001999</agProdChange>
                        </period>
                    </AgProductionTechnology>
                    <AgProductionTechnology name="Root_Tuber_UsaCstNE_IRR_lo">
                        <period year="2015">
                            <agProdChange>0.005989</agProdChange>
                        </period>
                        <period year="2020">
                            <agProdChange>0.00361</agProdChange>
                        </period>
                        <period year="2025">
                            <agProdChange>0.003977</agProdChange>
                        </period>
                        <period year="2030">
                            <agProdChange>0.002167</agProdChange>
                        </period>
                        <period year="2035">
                            <agProdChange>0.006035</agProdChange>
                        </period>
                        <period year="2040">
                            <agProdChange>0.006094</agProdChange>
                        </period>
                        <period year="2045">
                            <agProdChange>0.003219</agProdChange>
                        </period>
                        <period year="2050">
                            <agProdChange>0.004681</agProdChange>
                        </period>
                        <period year="2055">
                            <agProdChange>0.000752</agProdChange>
                        </period>
                        <period year="2060">
                            <agProdChange>0.004299</agProdChange>
                        </period>
                        <period year="2065">
                            <agProdChange>0.004255</agProdChange>
                        </period>
                        <period year="2070">
                            <agProdChange>0.002658</agProdChange>
                        </period>
                        <period year="2075">
                            <agProdChange>0.003073</agProdChange>
                        </period>
                        <period year="2080">
                            <agProdChange>0.003865</agProdChange>
                        </period>
                        <period year="2085">
                            <agProdChange>0.005484</agProdChange>
                        </period>
                        <period year="2090">
                            <agProdChange>0.003049</agProdChange>
                        </period>
                        <period year="2095">
                            <agProdChange>0.003371</agProdChange>
                        </period>
                        <period year="2100">
                            <agProdChange>0.001999</agProdChange>
                        </period>
                    </AgProductionTechnology>
                    <AgProductionTechnology name="Root_Tuber_UsaCstNE_RFD_hi">
                        <period year="2015">
                            <agProdChange>0.0019</agProdChange>
                        </period>
                        <period year="2020">
                            <agProdChange>0.0019</agProdChange>
                        </period>
                        <period year="2025">
                            <agProdChange>0.0019</agProdChange>
                        </period>
                        <period year="2030">
                            <agProdChange>0.0018</agProdChange>
                        </period>
                        <period year="2035">
                            <agProdChange>0.0019</agProdChange>
                        </period>
                        <period year="2040">
                            <agProdChange>0.0019</agProdChange>
                        </period>
                        <period year="2045">
                            <agProdChange>0.0019</agProdChange>
                        </period>
                        <period year="2050">
                            <agProdChange>0.0018</agProdChange>
                        </period>
                        <period year="2055">
                            <agProdChange>0.002</agProdChange>
                        </period>
                        <period year="2060">
                            <agProdChange>0.002</agProdChange>
                        </period>
                        <period year="2065">
                            <agProdChange>0.002</agProdChange>
                        </period>
                        <period year="2070">
                            <agProdChange>0.0018</agProdChange>
                        </period>
                        <period year="2075">
                            <agProdChange>0.0017</agProdChange>
                        </period>
                        <period year="2080">
                            <agProdChange>0.0015</agProdChange>
                        </period>
                        <period year="2085">
                            <agProdChange>0.0013</agProdChange>
                        </period>
                        <period year="2090">
                            <agProdChange>0.0012</agProdChange>
                        </period>
                        <period year="2095">
                            <agProdChange>0.001</agProdChange>
                        </period>
                        <period year="2100">
                            <agProdChange>0.001</agProdChange>
                        </period>
                    </AgProductionTechnology>
                    <AgProductionTechnology name="Root_Tuber_UsaCstNE_RFD_lo">
                        <period year="2015">
                            <agProdChange>0.0019</agProdChange>
                        </period>
                        <period year="2020">
                            <agProdChange>0.0019</agProdChange>
                        </period>
                        <period year="2025">
                            <agProdChange>0.0019</agProdChange>
                        </period>
                        <period year="2030">
                            <agProdChange>0.0018</agProdChange>
                        </period>
                        <period year="2035">
                            <agProdChange>0.0019</agProdChange>
                        </period>
                        <period year="2040">
                            <agProdChange>0.0019</agProdChange>
                        </period>
                        <period year="2045">
                            <agProdChange>0.0019</agProdChange>
                        </period>
                        <period year="2050">
                            <agProdChange>0.0018</agProdChange>
                        </period>
                        <period year="2055">
                            <agProdChange>0.002</agProdChange>
                        </period>
                        <period year="2060">
                            <agProdChange>0.002</agProdChange>
                        </period>
                        <period year="2065">
                            <agProdChange>0.002</agProdChange>
                        </period>
                        <period year="2070">
                            <agProdChange>0.0018</agProdChange>
                        </period>
                        <period year="2075">
                            <agProdChange>0.0017</agProdChange>
                        </period>
                        <period year="2080">
                            <agProdChange>0.0015</agProdChange>
                        </period>
                        <period year="2085">
                            <agProdChange>0.0013</agProdChange>
                        </period>
                        <period year="2090">
                            <agProdChange>0.0012</agProdChange>
                        </period>
                        <period year="2095">
                            <agProdChange>0.001</agProdChange>
                        </period>
                        <period year="2100">
                            <agProdChange>0.001</agProdChange>
                        </period>
                    </AgProductionTechnology>
                </AgSupplySubsector>
                <AgSupplySubsector name="Root_Tuber_UsaCstE">
                    <AgProductionTechnology name="Root_Tuber_UsaCstE_IRR_hi">
                        <period year="2015">
                            <agProdChange>-0.020485</agProdChange>
                        </period>
                        <period year="2020">
                            <agProdChange>-0.005694</agProdChange>
                        </period>
                        <period year="2025">
                            <agProdChange>0.008247</agProdChange>
                        </period>
                        <period year="2030">
                            <agProdChange>-0.005801</agProdChange>
                        </period>
                        <period year="2035">
                            <agProdChange>-0.005838</agProdChange>
                        </period>
                        <period year="2040">
                            <agProdChange>-0.002971</agProdChange>
                        </period>
                        <period year="2045">
                            <agProdChange>-0.001331</agProdChange>
                        </period>
                        <period year="2050">
                            <agProdChange>-0.002314</agProdChange>
                        </period>
                        <period year="2055">
                            <agProdChange>-0.007618</agProdChange>
                        </period>
                        <period year="2060">
                            <agProdChange>-0.005995</agProdChange>
                        </period>
                        <period year="2065">
                            <agProdChange>-0.006672</agProdChange>
                        </period>
                        <period year="2070">
                            <agProdChange>0.00194</agProdChange>
                        </period>
                        <period year="2075">
                            <agProdChange>-0.000746</agProdChange>
                        </period>
                        <period year="2080">
                            <agProdChange>-0.002357</agProdChange>
                        </period>
                        <period year="2085">
                            <agProdChange>-0.005408</agProdChange>
                        </period>
                        <period year="2090">
                            <agProdChange>-0.005217</agProdChange>
                        </period>
                        <period year="2095">
                            <agProdChange>-0.006849</agProdChange>
                        </period>
                        <period year="2100">
                            <agProdChange>-0.013834</agProdChange>
                        </period>
                    </AgProductionTechnology>
                    <AgProductionTechnology name="Root_Tuber_UsaCstE_IRR_lo">
                        <period year="2015">
                            <agProdChange>-0.020485</agProdChange>
                        </period>
                        <period year="2020">
                            <agProdChange>-0.005694</agProdChange>
                        </period>
                        <period year="2025">
                            <agProdChange>0.008247</agProdChange>
                        </period>
                        <period year="2030">
                            <agProdChange>-0.005801</agProdChange>
                        </period>
                        <period year="2035">
                            <agProdChange>-0.005838</agProdChange>
                        </period>
                        <period year="2040">
                            <agProdChange>-0.002971</agProdChange>
                        </period>
                        <period year="2045">
                            <agProdChange>-0.001331</agProdChange>
                        </period>
                        <period year="2050">
                            <agProdChange>-0.002314</agProdChange>
                        </period>
                        <period year="2055">
                            <agProdChange>-0.007618</agProdChange>
                        </period>
                        <period year="2060">
                            <agProdChange>-0.005995</agProdChange>
                        </period>
                        <period year="2065">
                            <agProdChange>-0.006672</agProdChange>
                        </period>
                        <period year="2070">
                            <agProdChange>0.00194</agProdChange>
                        </period>
                        <period year="2075">
                            <agProdChange>-0.000746</agProdChange>
                        </period>
                        <period year="2080">
                            <agProdChange>-0.002357</agProdChange>
                        </period>
                        <period year="2085">
                            <agProdChange>-0.005408</agProdChange>
                        </period>
                        <period year="2090">
                            <agProdChange>-0.005217</agProdChange>
                        </period>
                        <period year="2095">
                            <agProdChange>-0.006849</agProdChange>
                        </period>
                        <period year="2100">
                            <agProdChange>-0.013834</agProdChange>
                        </period>
                    </AgProductionTechnology>
                    <AgProductionTechnology name="Root_Tuber_UsaCstE_RFD_hi">
                        <period year="2015">
                            <agProdChange>-0.018573</agProdChange>
                        </period>
                        <period year="2020">
                            <agProdChange>-0.005224</agProdChange>
                        </period>
                        <period year="2025">
                            <agProdChange>0.004525</agProdChange>
                        </period>
                        <period year="2030">
                            <agProdChange>-0.012349</agProdChange>
                        </period>
                        <period year="2035">
                            <agProdChange>-0.006886</agProdChange>
                        </period>
                        <period year="2040">
                            <agProdChange>-0.006585</agProdChange>
                        </period>
                        <period year="2045">
                            <agProdChange>0.000224</agProdChange>
                        </period>
                        <period year="2050">
                            <agProdChange>-0.002688</agProdChange>
                        </period>
                        <period year="2055">
                            <agProdChange>-0.009529</agProdChange>
                        </period>
                        <period year="2060">
                            <agProdChange>-0.00281</agProdChange>
                        </period>
                        <period year="2065">
                            <agProdChange>-0.008916</agProdChange>
                        </period>
                        <period year="2070">
                            <agProdChange>0.004901</agProdChange>
                        </period>
                        <period year="2075">
                            <agProdChange>-0.007414</agProdChange>
                        </period>
                        <period year="2080">
                            <agProdChange>-0.0105</agProdChange>
                        </period>
                        <period year="2085">
                            <agProdChange>-0.003786</agProdChange>
                        </period>
                        <period year="2090">
                            <agProdChange>-0.001165</agProdChange>
                        </period>
                        <period year="2095">
                            <agProdChange>-0.005176</agProdChange>
                        </period>
                        <period year="2100">
                            <agProdChange>-0.010229</agProdChange>
                        </period>
                    </AgProductionTechnology>
                    <AgProductionTechnology name="Root_Tuber_UsaCstE_RFD_lo">
                        <period year="2015">
                            <agProdChange>-0.018573</agProdChange>
                        </period>
                        <period year="2020">
                            <agProdChange>-0.005224</agProdChange>
                        </period>
                        <period year="2025">
                            <agProdChange>0.004525</agProdChange>
                        </period>
                        <period year="2030">
                            <agProdChange>-0.012349</agProdChange>
                        </period>
                        <period year="2035">
                            <agProdChange>-0.006886</agProdChange>
                        </period>
                        <period year="2040">
                            <agProdChange>-0.006585</agProdChange>
                        </period>
                        <period year="2045">
                            <agProdChange>0.000224</agProdChange>
                        </period>
                        <period year="2050">
                            <agProdChange>-0.002688</agProdChange>
                        </period>
                        <period year="2055">
                            <agProdChange>-0.009529</agProdChange>
                        </period>
                        <period year="2060">
                            <agProdChange>-0.00281</agProdChange>
                        </period>
                        <period year="2065">
                            <agProdChange>-0.008916</agProdChange>
                        </period>
                        <period year="2070">
                            <agProdChange>0.004901</agProdChange>
                        </period>
                        <period year="2075">
                            <agProdChange>-0.007414</agProdChange>
                        </period>
                        <period year="2080">
                            <agProdChange>-0.0105</agProdChange>
                        </period>
                        <period year="2085">
                            <agProdChange>-0.003786</agProdChange>
                        </period>
                        <period year="2090">
                            <agProdChange>-0.001165</agProdChange>
                        </period>
                        <period year="2095">
                            <agProdChange>-0.005176</agProdChange>
                        </period>
                        <period year="2100">
                            <agProdChange>-0.010229</agProdChange>
                        </period>
                    </AgProductionTechnology>
                </AgSupplySubsector>
            </AgSupplySector>
            <AgSupplySector name="Corn">
                <AgSupplySubsector name="Corn_NelsonR">
                    <AgProductionTechnology name="Corn_NelsonR_IRR_hi">
                        <period year="2015">
                            <agProdChange>0.01101</agProdChange>
                        </period>
                        <period year="2020">
                            <agProdChange>0.004803</agProdChange>
                        </period>
                        <period year="2025">
                            <agProdChange>0.004906</agProdChange>
                        </period>
                        <period year="2030">
                            <agProdChange>0.007845</agProdChange>
                        </period>
                        <period year="2035">
                            <agProdChange>-0.000318</agProdChange>
                        </period>
                        <period year="2040">
                            <agProdChange>-0.001124</agProdChange>
                        </period>
                        <period year="2045">
                            <agProdChange>-0.001933</agProdChange>
                        </period>
                        <period year="2050">
                            <agProdChange>-0.004899</agProdChange>
                        </period>
                        <period year="2055">
                            <agProdChange>-0.008026</agProdChange>
                        </period>
                        <period year="2060">
                            <agProdChange>-0.007223</agProdChange>
                        </period>
                        <period year="2065">
                            <agProdChange>-0.003673</agProdChange>
                        </period>
                        <period year="2070">
                            <agProdChange>-0.000901</agProdChange>
                        </period>
                        <period year="2075">
                            <agProdChange>-0.008402</agProdChange>
                        </period>
                        <period year="2080">
                            <agProdChange>-0.004143</agProdChange>
                        </period>
                        <period year="2085">
                            <agProdChange>-0.008116</agProdChange>
                        </period>
                        <period year="2090">
                            <agProdChange>-0.000483</agProdChange>
                        </period>
                        <period year="2095">
                            <agProdChange>-0.005455</agProdChange>
                        </period>
                        <period year="2100">
                            <agProdChange>-0.004413</agProdChange>
                        </period>
                    </AgProductionTechnology>
                    <AgProductionTechnology name="Corn_NelsonR_IRR_lo">
                        <period year="2015">
                            <agProdChange>0.01101</agProdChange>
                        </period>
                        <period year="2020">
                            <agProdChange>0.004803</agProdChange>
                        </period>
                        <period year="2025">
                            <agProdChange>0.004906</agProdChange>
                        </period>
                        <period year="2030">
                            <agProdChange>0.007845</agProdChange>
                        </period>
                        <period year="2035">
                            <agProdChange>-0.000318</agProdChange>
                        </period>
                        <period year="2040">
                            <agProdChange>-0.001124</agProdChange>
                        </period>
                        <period year="2045">
                            <agProdChange>-0.001933</agProdChange>
                        </period>
                        <period year="2050">
                            <agProdChange>-0.004899</agProdChange>
                        </period>
                        <period year="2055">
                            <agProdChange>-0.008026</agProdChange>
                        </period>
                        <period year="2060">
                            <agProdChange>-0.007223</agProdChange>
                        </period>
                        <period year="2065">
                            <agProdChange>-0.003673</agProdChange>
                        </period>
                        <period year="2070">
                            <agProdChange>-0.000901</agProdChange>
                        </period>
                        <period year="2075">
                            <agProdChange>-0.008402</agProdChange>
                        </period>
                        <period year="2080">
                            <agProdChange>-0.004143</agProdChange>
                        </period>
                        <period year="2085">
                            <agProdChange>-0.008116</agProdChange>
                        </period>
                        <period year="2090">
                            <agProdChange>-0.000483</agProdChange>
                        </period>
                        <period year="2095">
                            <agProdChange>-0.005455</agProdChange>
                        </period>
                        <period year="2100">
                            <agProdChange>-0.004413</agProdChange>
                        </period>
                    </AgProductionTechnology>
                    <AgProductionTechnology name="Corn_NelsonR_RFD_hi">
                        <period year="2015">
                            <agProdChange>0.000562</agProdChange>
                        </period>
                        <period year="2020">
                            <agProdChange>0.009676</agProdChange>
                        </period>
                        <period year="2025">
                            <agProdChange>0.007561</agProdChange>
                        </period>
                        <period year="2030">
                            <agProdChange>0.018382</agProdChange>
                        </period>
                        <period year="2035">
                            <agProdChange>-0.002827</agProdChange>
                        </period>
                        <period year="2040">
                            <agProdChange>-0.00017</agProdChange>
                        </period>
                        <period year="2045">
                            <agProdChange>-0.001072</agProdChange>
                        </period>
                        <period year="2050">
                            <agProdChange>-0.004695</agProdChange>
                        </period>
                        <period year="2055">
                            <agProdChange>-0.008851</agProdChange>
                        </period>
                        <period year="2060">
                            <agProdChange>-0.009882</agProdChange>
                        </period>
                        <period year="2065">
                            <agProdChange>-0.003428</agProdChange>
                        </period>
                        <period year="2070">
                            <agProdChange>0.001922</agProdChange>
                        </period>
                        <period year="2075">
                            <agProdChange>-0.006409</agProdChange>
                        </period>
                        <period year="2080">
                            <agProdChange>0.007286</agProdChange>
                        </period>
                        <period year="2085">
                            <agProdChange>-0.005585</agProdChange>
                        </period>
                        <period year="2090">
                            <agProdChange>0.004435</agProdChange>
                        </period>
                        <period year="2095">
                            <agProdChange>0.000949</agProdChange>
                        </period>
                        <period year="2100">
                            <agProdChange>-0.005932</agProdChange>
                        </period>
                    </AgProductionTechnology>
                    <AgProductionTechnology name="Corn_NelsonR_RFD_lo">
                        <period year="2015">
                            <agProdChange>0.000562</agProdChange>
                        </period>
                        <period year="2020">
                            <agProdChange>0.009676</agProdChange>
                        </period>
                        <period year="2025">
                            <agProdChange>0.007561</agProdChange>
                        </period>
                        <period year="2030">
                            <agProdChange>0.018382</agProdChange>
                        </period>
                        <period year="2035">
                            <agProdChange>-0.002827</agProdChange>
                        </period>
                        <period year="2040">
                            <agProdChange>-0.00017</agProdChange>
                        </period>
                        <period year="2045">
                            <agProdChange>-0.001072</agProdChange>
                        </period>
                        <period year="2050">
                            <agProdChange>-0.004695</agProdChange>
                        </period>
                        <period year="2055">
                            <agProdChange>-0.008851</agProdChange>
                        </period>
                        <period year="2060">
                            <agProdChange>-0.009882</agProdChange>
                        </period>
                        <period year="2065">
                            <agProdChange>-0.003428</agProdChange>
                        </period>
                        <period year="2070">
                            <agProdChange>0.001922</agProdChange>
                        </period>
                        <period year="2075">
                            <agProdChange>-0.006409</agProdChange>
                        </period>
                        <period year="2080">
                            <agProdChange>0.007286</agProdChange>
                        </period>
                        <period year="2085">
                            <agProdChange>-0.005585</agProdChange>
                        </period>
                        <period year="2090">
                            <agProdChange>0.004435</agProdChange>
                        </period>
                        <period year="2095">
                            <agProdChange>0.000949</agProdChange>
                        </period>
                        <period year="2100">
                            <agProdChange>-0.005932</agProdChange>
                        </period>
                    </AgProductionTechnology>
                </AgSupplySubsector>
                <AgSupplySubsector name="Corn_FraserR">
                    <AgProductionTechnology name="Corn_FraserR_IRR_hi">
                        <period year="2015">
                            <agProdChange>0.019121</agProdChange>
                        </period>
                        <period year="2020">
                            <agProdChange>0.006212</agProdChange>
                        </period>
                        <period year="2025">
                            <agProdChange>0.008295</agProdChange>
                        </period>
                        <period year="2030">
                            <agProdChange>0.008458</agProdChange>
                        </period>
                        <period year="2035">
                            <agProdChange>0.0031</agProdChange>
                        </period>
                        <period year="2040">
                            <agProdChange>0.0031</agProdChange>
                        </period>
                        <period year="2045">
                            <agProdChange>0.003</agProdChange>
                        </period>
                        <period year="2050">
                            <agProdChange>0.003</agProdChange>
                        </period>
                        <period year="2055">
                            <agProdChange>0.0025</agProdChange>
                        </period>
                        <period year="2060">
                            <agProdChange>0.0025</agProdChange>
                        </period>
                        <period year="2065">
                            <agProdChange>0.0025</agProdChange>
                        </period>
                        <period year="2070">
                            <agProdChange>0.0023</agProdChange>
                        </period>
                        <period year="2075">
                            <agProdChange>0.0022</agProdChange>
                        </period>
                        <period year="2080">
                            <agProdChange>0.002</agProdChange>
                        </period>
                        <period year="2085">
                            <agProdChange>0.0018</agProdChange>
                        </period>
                        <period year="2090">
                            <agProdChange>0.0017</agProdChange>
                        </period>
                        <period year="2095">
                            <agProdChange>0.0015</agProdChange>
                        </period>
                        <period year="2100">
                            <agProdChange>0.0013</agProdChange>
                        </period>
                    </AgProductionTechnology>
                    <AgProductionTechnology name="Corn_FraserR_IRR_lo">
                        <period year="2015">
                            <agProdChange>0.019121</agProdChange>
                        </period>
                        <period year="2020">
                            <agProdChange>0.006212</agProdChange>
                        </period>
                        <period year="2025">
                            <agProdChange>0.008295</agProdChange>
                        </period>
                        <period year="2030">
                            <agProdChange>0.008458</agProdChange>
                        </period>
                        <period year="2035">
                            <agProdChange>0.0031</agProdChange>
                        </period>
                        <period year="2040">
                            <agProdChange>0.0031</agProdChange>
                        </period>
                        <period year="2045">
                            <agProdChange>0.003</agProdChange>
                        </period>
                        <period year="2050">
                            <agProdChange>0.003</agProdChange>
                        </period>
                        <period year="2055">
                            <agProdChange>0.0025</agProdChange>
                        </period>
                        <period year="2060">
                            <agProdChange>0.0025</agProdChange>
                        </period>
                        <period year="2065">
                            <agProdChange>0.0025</agProdChange>
                        </period>
                        <period year="2070">
                            <agProdChange>0.0023</agProdChange>
                        </period>
                        <period year="2075">
                            <agProdChange>0.0022</agProdChange>
                        </period>
                        <period year="2080">
                            <agProdChange>0.002</agProdChange>
                        </period>
                        <period year="2085">
                            <agProdChange>0.0018</agProdChange>
                        </period>
                        <period year="2090">
                            <agProdChange>0.0017</agProdChange>
                        </period>
                        <period year="2095">
                            <agProdChange>0.0015</agProdChange>
                        </period>
                        <period year="2100">
                            <agProdChange>0.0013</agProdChange>
                        </period>
                    </AgProductionTechnology>
                    <AgProductionTechnology name="Corn_FraserR_RFD_hi">
                        <period year="2015">
                            <agProdChange>0.017378</agProdChange>
                        </period>
                        <period year="2020">
                            <agProdChange>0.008904</agProdChange>
                        </period>
                        <period year="2025">
                            <agProdChange>0.010276</agProdChange>
                        </period>
                        <period year="2030">
                            <agProdChange>0.011315</agProdChange>
                        </period>
                        <period year="2035">
                            <agProdChange>0.006626</agProdChange>
                        </period>
                        <period year="2040">
                            <agProdChange>0.005616</agProdChange>
                        </period>
                        <period year="2045">
                            <agProdChange>0.004068</agProdChange>
                        </period>
                        <period year="2050">
                            <agProdChange>0.001084</agProdChange>
                        </period>
                        <period year="2055">
                            <agProdChange>0.001072</agProdChange>
                        </period>
                        <period year="2060">
                            <agProdChange>-0.000119</agProdChange>
                        </period>
                        <period year="2065">
                            <agProdChange>0.005773</agProdChange>
                        </period>
                        <period year="2070">
                            <agProdChange>0.000246</agProdChange>
                        </period>
                        <period year="2075">
                            <agProdChange>-0.002997</agProdChange>
                        </period>
                        <period year="2080">
                            <agProdChange>-0.00237</agProdChange>
                        </period>
                        <period year="2085">
                            <agProdChange>-0.004148</agProdChange>
                        </period>
                        <period year="2090">
                            <agProdChange>-0.001727</agProdChange>
                        </period>
                        <period year="2095">
                            <agProdChange>-0.003823</agProdChange>
                        </period>
                        <period year="2100">
                            <agProdChange>-0.008181</agProdChange>
                        </period>
                    </AgProductionTechnology>
                    <AgProductionTechnology name="Corn_FraserR_RFD_lo">
                        <period year="2015">
                            <agProdChange>0.017378</agProdChange>
                        </period>
                        <period year="2020">
                            <agProdChange>0.008904</agProdChange>
                        </period>
                        <period year="2025">
                            <agProdChange>0.010276</agProdChange>
                        </period>
                        <period year="2030">
                            <agProdChange>0.011315</agProdChange>
                        </period>
                        <period year="2035">
                            <agProdChange>0.006626</agProdChange>
                        </period>
                        <period year="2040">
                            <agProdChange>0.005616</agProdChange>
                        </period>
                        <period year="2045">
                            <agProdChange>0.004068</agProdChange>
                        </period>
                        <period year="2050">
                            <agProdChange>0.001084</agProdChange>
                        </period>
                        <period year="2055">
                            <agProdChange>0.001072</agProdChange>
                        </period>
                        <period year="2060">
                            <agProdChange>-0.000119</agProdChange>
                        </period>
                        <period year="2065">
                            <agProdChange>0.005773</agProdChange>
                        </period>
                        <period year="2070">
                            <agProdChange>0.000246</agProdChange>
                        </period>
                        <period year="2075">
                            <agProdChange>-0.002997</agProdChange>
                        </period>
                        <period year="2080">
                            <agProdChange>-0.00237</agProdChange>
                        </period>
                        <period year="2085">
                            <agProdChange>-0.004148</agProdChange>
                        </period>
                        <period year="2090">
                            <agProdChange>-0.001727</agProdChange>
                        </period>
                        <period year="2095">
                            <agProdChange>-0.003823</agProdChange>
                        </period>
                        <period year="2100">
                            <agProdChange>-0.008181</agProdChange>
                        </period>
                    </AgProductionTechnology>
                </AgSupplySubsector>
                <AgSupplySubsector name="Corn_MexCstNW">
                    <AgProductionTechnology name="Corn_MexCstNW_IRR_hi">
                        <period year="2015">
                            <agProdChange>-0.001151</agProdChange>
                        </period>
                        <period year="2020">
                            <agProdChange>-0.003529</agProdChange>
                        </period>
                        <period year="2025">
                            <agProdChange>0.003648</agProdChange>
                        </period>
                        <period year="2030">
                            <agProdChange>-0.005303</agProdChange>
                        </period>
                        <period year="2035">
                            <agProdChange>-0.003973</agProdChange>
                        </period>
                        <period year="2040">
                            <agProdChange>0.004038</agProdChange>
                        </period>
                        <period year="2045">
                            <agProdChange>0.002142</agProdChange>
                        </period>
                        <period year="2050">
                            <agProdChange>0.005722</agProdChange>
                        </period>
                        <period year="2055">
                            <agProdChange>-0.002926</agProdChange>
                        </period>
                        <period year="2060">
                            <agProdChange>-0.00674</agProdChange>
                        </period>
                        <period year="2065">
                            <agProdChange>-0.004289</agProdChange>
                        </period>
                        <period year="2070">
                            <agProdChange>-2.8e-05</agProdChange>
                        </period>
                        <period year="2075">
                            <agProdChange>-0.012177</agProdChange>
                        </period>
                        <period year="2080">
                            <agProdChange>-0.017196</agProdChange>
                        </period>
                        <period year="2085">
                            <agProdChange>-0.014967</agProdChange>
                        </period>
                        <period year="2090">
                            <agProdChange>-0.004713</agProdChange>
                        </period>
                        <period year="2095">
                            <agProdChange>-0.002076</agProdChange>
                        </period>
                        <period year="2100">
                            <agProdChange>-0.00932</agProdChange>
                        </period>
                    </AgProductionTechnology>
                    <AgProductionTechnology name="Corn_MexCstNW_IRR_lo">
                        <period year="2015">
                            <agProdChange>-0.001151</agProdChange>
                        </period>
                        <period year="2020">
                            <agProdChange>-0.003529</agProdChange>
                        </period>
                        <period year="2025">
                            <agProdChange>0.003648</agProdChange>
                        </period>
                        <period year="2030">
                            <agProdChange>-0.005303</agProdChange>
                        </period>
                        <period year="2035">
                            <agProdChange>-0.003973</agProdChange>
                        </period>
                        <period year="2040">
                            <agProdChange>0.004038</agProdChange>
                        </period>
                        <period year="2045">
                            <agProdChange>0.002142</agProdChange>
                        </period>
                        <period year="2050">
                            <agProdChange>0.005722</agProdChange>
                        </period>
                        <period year="2055">
                            <agProdChange>-0.002926</agProdChange>
                        </period>
                        <period year="2060">
                            <agProdChange>-0.00674</agProdChange>
                        </period>
                        <period year="2065">
                            <agProdChange>-0.004289</agProdChange>
                        </period>
                        <period year="2070">
                            <agProdChange>-2.8e-05</agProdChange>
                        </period>
                        <period year="2075">
                            <agProdChange>-0.012177</agProdChange>
                        </period>
                        <period year="2080">
                            <agProdChange>-0.017196</agProdChange>
                        </period>
                        <period year="2085">
                            <agProdChange>-0.014967</agProdChange>
                        </period>
                        <period year="2090">
                            <agProdChange>-0.004713</agProdChange>
                        </period>
                        <period year="2095">
                            <agProdChange>-0.002076</agProdChange>
                        </period>
                        <period year="2100">
                            <agProdChange>-0.00932</agProdChange>
                        </period>
                    </AgProductionTechnology>
                    <AgProductionTechnology name="Corn_MexCstNW_RFD_hi">
                        <period year="2015">
                            <agProdChange>-0.001022</agProdChange>
                        </period>
                        <period year="2020">
                            <agProdChange>-0.006654</agProdChange>
                        </period>
                        <period year="2025">
                            <agProdChange>0.002571</agProdChange>
                        </period>
                        <period year="2030">
                            <agProdChange>-0.010354</agProdChange>
                        </period>
                        <period year="2035">
                            <agProdChange>-0.002285</agProdChange>
                        </period>
                        <period year="2040">
                            <agProdChange>0.007853</agProdChange>
                        </period>
                        <period year="2045">
                            <agProdChange>0.005107</agProdChange>
                        </period>
                        <period year="2050">
                            <agProdChange>0.010076</agProdChange>
                        </period>
                        <period year="2055">
                            <agProdChange>0.000855</agProdChange>
                        </period>
                        <period year="2060">
                            <agProdChange>-0.005177</agProdChange>
                        </period>
                        <period year="2065">
                            <agProdChange>-0.005388</agProdChange>
                        </period>
                        <period year="2070">
                            <agProdChange>0.000308</agProdChange>
                        </period>
                        <period year="2075">
                            <agProdChange>-0.008259</agProdChange>
                        </period>
                        <period year="2080">
                            <agProdChange>-0.018974</agProdChange>
                        </period>
                        <period year="2085">
                            <agProdChange>-0.022981</agProdChange>
                        </period>
                        <period year="2090">
                            <agProdChange>-0.007666</agProdChange>
                        </period>
                        <period year="2095">
                            <agProdChange>-0.000217</agProdChange>
                        </period>
                        <period year="2100">
                            <agProdChange>-0.004571</agProdChange>
                        </period>
                    </AgProductionTechnology>
                    <AgProductionTechnology name="Corn_MexCstNW_RFD_lo">
                        <period year="2015">
                            <agProdChange>-0.001022</agProdChange>
                        </period>
                        <period year="2020">
                            <agProdChange>-0.006654</agProdChange>
                        </period>
                        <period year="2025">
                            <agProdChange>0.002571</agProdChange>
                        </period>
                        <period year="2030">
                            <agProdChange>-0.010354</agProdChange>
                        </period>
                        <period year="2035">
                            <agProdChange>-0.002285</agProdChange>
                        </period>
                        <period year="2040">
                            <agProdChange>0.007853</agProdChange>
                        </period>
                        <period year="2045">
                            <agProdChange>0.005107</agProdChange>
                        </period>
                        <period year="2050">
                            <agProdChange>0.010076</agProdChange>
                        </period>
                        <period year="2055">
                            <agProdChange>0.000855</agProdChange>
                        </period>
                        <period year="2060">
                            <agProdChange>-0.005177</agProdChange>
                        </period>
                        <period year="2065">
                            <agProdChange>-0.005388</agProdChange>
                        </period>
                        <period year="2070">
                            <agProdChange>0.000308</agProdChange>
                        </period>
                        <period year="2075">
                            <agProdChange>-0.008259</agProdChange>
                        </period>
                        <period year="2080">
                            <agProdChange>-0.018974</agProdChange>
                        </period>
                        <period year="2085">
                            <agProdChange>-0.022981</agProdChange>
                        </period>
                        <period year="2090">
                            <agProdChange>-0.007666</agProdChange>
                        </period>
                        <period year="2095">
                            <agProdChange>-0.000217</agProdChange>
                        </period>
                        <period year="2100">
                            <agProdChange>-0.004571</agProdChange>
                        </period>
                    </AgProductionTechnology>
                </AgSupplySubsector>
                <AgSupplySubsector name="Corn_Caribbean">
                    <AgProductionTechnology name="Corn_Caribbean_IRR_hi">
                        <period year="2015">
                            <agProdChange>0.000338</agProdChange>
                        </period>
                        <period year="2020">
                            <agProdChange>0.001039</agProdChange>
                        </period>
                        <period year="2025">
                            <agProdChange>0.000211</agProdChange>
                        </period>
                        <period year="2030">
                            <agProdChange>0.000961</agProdChange>
                        </period>
                        <period year="2035">
                            <agProdChange>0.000298</agProdChange>
                        </period>
                        <period year="2040">
                            <agProdChange>-2e-06</agProdChange>
                        </period>
                        <period year="2045">
                            <agProdChange>-0.000446</agProdChange>
                        </period>
                        <period year="2050">
                            <agProdChange>0.000199</agProdChange>
                        </period>
                        <period year="2055">
                            <agProdChange>-0.00055</agProdChange>
                        </period>
                        <period year="2060">
                            <agProdChange>-0.002978</agProdChange>
                        </period>
                        <period year="2065">
                            <agProdChange>-0.00383</agProdChange>
                        </period>
                        <period year="2070">
                            <agProdChange>-0.000499</agProdChange>
                        </period>
                        <period year="2075">
                            <agProdChange>-0.004448</agProdChange>
                        </period>
                        <period year="2080">
                            <agProdChange>-0.004242</agProdChange>
                        </period>
                        <period year="2085">
                            <agProdChange>-0.007323</agProdChange>
                        </period>
                        <period year="2090">
                            <agProdChange>-0.003003</agProdChange>
                        </period>
                        <period year="2095">
                            <agProdChange>-0.000789</agProdChange>
                        </period>
                        <period year="2100">
                            <agProdChange>-0.00233</agProdChange>
                        </period>
                    </AgProductionTechnology>
                    <AgProductionTechnology name="Corn_Caribbean_IRR_lo">
                        <period year="2015">
                            <agProdChange>0.000338</agProdChange>
                        </period>
                        <period year="2020">
                            <agProdChange>0.001039</agProdChange>
                        </period>
                        <period year="2025">
                            <agProdChange>0.000211</agProdChange>
                        </period>
                        <period year="2030">
                            <agProdChange>0.000961</agProdChange>
                        </period>
                        <period year="2035">
                            <agProdChange>0.000298</agProdChange>
                        </period>
                        <period year="2040">
                            <agProdChange>-2e-06</agProdChange>
                        </period>
                        <period year="2045">
                            <agProdChange>-0.000446</agProdChange>
                        </period>
                        <period year="2050">
                            <agProdChange>0.000199</agProdChange>
                        </period>
                        <period year="2055">
                            <agProdChange>-0.00055</agProdChange>
                        </period>
                        <period year="2060">
                            <agProdChange>-0.002978</agProdChange>
                        </period>
                        <period year="2065">
                            <agProdChange>-0.00383</agProdChange>
                        </period>
                        <period year="2070">
                            <agProdChange>-0.000499</agProdChange>
                        </period>
                        <period year="2075">
                            <agProdChange>-0.004448</agProdChange>
                        </period>
                        <period year="2080">
                            <agProdChange>-0.004242</agProdChange>
                        </period>
                        <period year="2085">
                            <agProdChange>-0.007323</agProdChange>
                        </period>
                        <period year="2090">
                            <agProdChange>-0.003003</agProdChange>
                        </period>
                        <period year="2095">
                            <agProdChange>-0.000789</agProdChange>
                        </period>
                        <period year="2100">
                            <agProdChange>-0.00233</agProdChange>
                        </period>
                    </AgProductionTechnology>
                    <AgProductionTechnology name="Corn_Caribbean_RFD_hi">
                        <period year="2015">
                            <agProdChange>-0.003383</agProdChange>
                        </period>
                        <period year="2020">
                            <agProdChange>0.00219</agProdChange>
                        </period>
                        <period year="2025">
                            <agProdChange>0.003363</agProdChange>
                        </period>
                        <period year="2030">
                            <agProdChange>0.003262</agProdChange>
                        </period>
                        <period year="2035">
                            <agProdChange>0.002039</agProdChange>
                        </period>
                        <period year="2040">
                            <agProdChange>0.00331</agProdChange>
                        </period>
                        <period year="2045">
                            <agProdChange>0.003146</agProdChange>
                        </period>
                        <period year="2050">
                            <agProdChange>0.001633</agProdChange>
                        </period>
                        <period year="2055">
                            <agProdChange>0.000253</agProdChange>
                        </period>
                        <period year="2060">
                            <agProdChange>-0.000981</agProdChange>
                        </period>
                        <period year="2065">
                            <agProdChange>0.001309</agProdChange>
                        </period>
                        <period year="2070">
                            <agProdChange>0.001988</agProdChange>
                        </period>
                        <period year="2075">
                            <agProdChange>-0.000417</agProdChange>
                        </period>
                        <period year="2080">
                            <agProdChange>-0.001153</agProdChange>
                        </period>
                        <period year="2085">
                            <agProdChange>-0.000831</agProdChange>
                        </period>
                        <period year="2090">
                            <agProdChange>-0.000117</agProdChange>
                        </period>
                        <period year="2095">
                            <agProdChange>0.002154</agProdChange>
                        </period>
                        <period year="2100">
                            <agProdChange>-0.002222</agProdChange>
                        </period>
                    </AgProductionTechnology>
                    <AgProductionTechnology name="Corn_Caribbean_RFD_lo">
                        <period year="2015">
                            <agProdChange>-0.003383</agProdChange>
                        </period>
                        <period year="2020">
                            <agProdChange>0.00219</agProdChange>
                        </period>
                        <period year="2025">
                            <agProdChange>0.003363</agProdChange>
                        </period>
                        <period year="2030">
                            <agProdChange>0.003262</agProdChange>
                        </period>
                        <period year="2035">
                            <agProdChange>0.002039</agProdChange>
                        </period>
                        <period year="2040">
                            <agProdChange>0.00331</agProdChange>
                        </period>
                        <period year="2045">
                            <agProdChange>0.003146</agProdChange>
                        </period>
                        <period year="2050">
                            <agProdChange>0.001633</agProdChange>
                        </period>
                        <period year="2055">
                            <agProdChange>0.000253</agProdChange>
                        </period>
                        <period year="2060">
                            <agProdChange>-0.000981</agProdChange>
                        </period>
                        <period year="2065">
                            <agProdChange>0.001309</agProdChange>
                        </period>
                        <period year="2070">
                            <agProdChange>0.001988</agProdChange>
                        </period>
                        <period year="2075">
                            <agProdChange>-0.000417</agProdChange>
                        </period>
                        <period year="2080">
                            <agProdChange>-0.001153</agProdChange>
                        </period>
                        <period year="2085">
                            <agProdChange>-0.000831</agProdChange>
                        </period>
                        <period year="2090">
                            <agProdChange>-0.000117</agProdChange>
                        </period>
                        <period year="2095">
                            <agProdChange>0.002154</agProdChange>
                        </period>
                        <period year="2100">
                            <agProdChange>-0.002222</agProdChange>
                        </period>
                    </AgProductionTechnology>
                </AgSupplySubsector>
                <AgSupplySubsector name="Corn_California">
                    <AgProductionTechnology name="Corn_California_IRR_hi">
                        <period year="2015">
                            <agProdChange>-0.001618</agProdChange>
                        </period>
                        <period year="2020">
                            <agProdChange>0.002467</agProdChange>
                        </period>
                        <period year="2025">
                            <agProdChange>0.00277</agProdChange>
                        </period>
                        <period year="2030">
                            <agProdChange>0.001385</agProdChange>
                        </period>
                        <period year="2035">
                            <agProdChange>-0.002521</agProdChange>
                        </period>
                        <period year="2040">
                            <agProdChange>-0.006155</agProdChange>
                        </period>
                        <period year="2045">
                            <agProdChange>0.000621</agProdChange>
                        </period>
                        <period year="2050">
                            <agProdChange>-0.004139</agProdChange>
                        </period>
                        <period year="2055">
                            <agProdChange>-0.007198</agProdChange>
                        </period>
                        <period year="2060">
                            <agProdChange>-0.005806</agProdChange>
                        </period>
                        <period year="2065">
                            <agProdChange>-0.002107</agProdChange>
                        </period>
                        <period year="2070">
                            <agProdChange>-0.00063</agProdChange>
                        </period>
                        <period year="2075">
                            <agProdChange>-0.008392</agProdChange>
                        </period>
                        <period year="2080">
                            <agProdChange>-0.011868</agProdChange>
                        </period>
                        <period year="2085">
                            <agProdChange>-0.013432</agProdChange>
                        </period>
                        <period year="2090">
                            <agProdChange>-0.002731</agProdChange>
                        </period>
                        <period year="2095">
                            <agProdChange>-0.0081</agProdChange>
                        </period>
                        <period year="2100">
                            <agProdChange>-0.016571</agProdChange>
                        </period>
                    </AgProductionTechnology>
                    <AgProductionTechnology name="Corn_California_IRR_lo">
                        <period year="2015">
                            <agProdChange>-0.001618</agProdChange>
                        </period>
                        <period year="2020">
                            <agProdChange>0.002467</agProdChange>
                        </period>
                        <period year="2025">
                            <agProdChange>0.00277</agProdChange>
                        </period>
                        <period year="2030">
                            <agProdChange>0.001385</agProdChange>
                        </period>
                        <period year="2035">
                            <agProdChange>-0.002521</agProdChange>
                        </period>
                        <period year="2040">
                            <agProdChange>-0.006155</agProdChange>
                        </period>
                        <period year="2045">
                            <agProdChange>0.000621</agProdChange>
                        </period>
                        <period year="2050">
                            <agProdChange>-0.004139</agProdChange>
                        </period>
                        <period year="2055">
                            <agProdChange>-0.007198</agProdChange>
                        </period>
                        <period year="2060">
                            <agProdChange>-0.005806</agProdChange>
                        </period>
                        <period year="2065">
                            <agProdChange>-0.002107</agProdChange>
                        </period>
                        <period year="2070">
                            <agProdChange>-0.00063</agProdChange>
                        </period>
                        <period year="2075">
                            <agProdChange>-0.008392</agProdChange>
                        </period>
                        <period year="2080">
                            <agProdChange>-0.011868</agProdChange>
                        </period>
                        <period year="2085">
                            <agProdChange>-0.013432</agProdChange>
                        </period>
                        <period year="2090">
                            <agProdChange>-0.002731</agProdChange>
                        </period>
                        <period year="2095">
                            <agProdChange>-0.0081</agProdChange>
                        </period>
                        <period year="2100">
                            <agProdChange>-0.016571</agProdChange>
                        </period>
                    </AgProductionTechnology>
                    <AgProductionTechnology name="Corn_California_RFD_hi">
                        <period year="2015">
                            <agProdChange>-0.013381</agProdChange>
                        </period>
                        <period year="2020">
                            <agProdChange>0.008637</agProdChange>
                        </period>
                        <period year="2025">
                            <agProdChange>0.003099</agProdChange>
                        </period>
                        <period year="2030">
                            <agProdChange>0.006073</agProdChange>
                        </period>
                        <period year="2035">
                            <agProdChange>0.002793</agProdChange>
                        </period>
                        <period year="2040">
                            <agProdChange>-0.004096</agProdChange>
                        </period>
                        <period year="2045">
                            <agProdChange>0.01618</agProdChange>
                        </period>
                        <period year="2050">
                            <agProdChange>0.001874</agProdChange>
                        </period>
                        <period year="2055">
                            <agProdChange>0.004338</agProdChange>
                        </period>
                        <period year="2060">
                            <agProdChange>0.000409</agProdChange>
                        </period>
                        <period year="2065">
                            <agProdChange>-0.002069</agProdChange>
                        </period>
                        <period year="2070">
                            <agProdChange>-0.000431</agProdChange>
                        </period>
                        <period year="2075">
                            <agProdChange>-0.000908</agProdChange>
                        </period>
                        <period year="2080">
                            <agProdChange>-0.004102</agProdChange>
                        </period>
                        <period year="2085">
                            <agProdChange>-0.000426</agProdChange>
                        </period>
                        <period year="2090">
                            <agProdChange>-0.00155</agProdChange>
                        </period>
                        <period year="2095">
                            <agProdChange>-0.003137</agProdChange>
                        </period>
                        <period year="2100">
                            <agProdChange>-0.005101</agProdChange>
                        </period>
                    </AgProductionTechnology>
                    <AgProductionTechnology name="Corn_California_RFD_lo">
                        <period year="2015">
                            <agProdChange>-0.013381</agProdChange>
                        </period>
                        <period year="2020">
                            <agProdChange>0.008637</agProdChange>
                        </period>
                        <period year="2025">
                            <agProdChange>0.003099</agProdChange>
                        </period>
                        <period year="2030">
                            <agProdChange>0.006073</agProdChange>
                        </period>
                        <period year="2035">
                            <agProdChange>0.002793</agProdChange>
                        </period>
                        <period year="2040">
                            <agProdChange>-0.004096</agProdChange>
                        </period>
                        <period year="2045">
                            <agProdChange>0.01618</agProdChange>
                        </period>
                        <period year="2050">
                            <agProdChange>0.001874</agProdChange>
                        </period>
                        <period year="2055">
                            <agProdChange>0.004338</agProdChange>
                        </period>
                        <period year="2060">
                            <agProdChange>0.000409</agProdChange>
                        </period>
                        <period year="2065">
                            <agProdChange>-0.002069</agProdChange>
                        </period>
                        <period year="2070">
                            <agProdChange>-0.000431</agProdChange>
                        </period>
                        <period year="2075">
                            <agProdChange>-0.000908</agProdChange>
                        </period>
                        <period year="2080">
                            <agProdChange>-0.004102</agProdChange>
                        </period>
                        <period year="2085">
                            <agProdChange>-0.000426</agProdChange>
                        </period>
                        <period year="2090">
                            <agProdChange>-0.00155</agProdChange>
                        </period>
                        <period year="2095">
                            <agProdChange>-0.003137</agProdChange>
                        </period>
                        <period year="2100">
                            <agProdChange>-0.005101</agProdChange>
                        </period>
                    </AgProductionTechnology>
                </AgSupplySubsector>
                <AgSupplySubsector name="Corn_MissppRN">
                    <AgProductionTechnology name="Corn_MissppRN_IRR_hi">
                        <period year="2015">
                            <agProdChange>-0.001562</agProdChange>
                        </period>
                        <period year="2020">
                            <agProdChange>0.003058</agProdChange>
                        </period>
                        <period year="2025">
                            <agProdChange>5.4e-05</agProdChange>
                        </period>
                        <period year="2030">
                            <agProdChange>-0.001637</agProdChange>
                        </period>
                        <period year="2035">
                            <agProdChange>-0.006817</agProdChange>
                        </period>
                        <period year="2040">
                            <agProdChange>-0.006509</agProdChange>
                        </period>
                        <period year="2045">
                            <agProdChange>-0.003616</agProdChange>
                        </period>
                        <period year="2050">
                            <agProdChange>-0.006639</agProdChange>
                        </period>
                        <period year="2055">
                            <agProdChange>-0.009731</agProdChange>
                        </period>
                        <period year="2060">
                            <agProdChange>-0.011006</agProdChange>
                        </period>
                        <period year="2065">
                            <agProdChange>-0.009636</agProdChange>
                        </period>
                        <period year="2070">
                            <agProdChange>0.000606</agProdChange>
                        </period>
                        <period year="2075">
                            <agProdChange>-0.013356</agProdChange>
                        </period>
                        <period year="2080">
                            <agProdChange>-0.008989</agProdChange>
                        </period>
                        <period year="2085">
                            <agProdChange>-0.012086</agProdChange>
                        </period>
                        <period year="2090">
                            <agProdChange>-0.003096</agProdChange>
                        </period>
                        <period year="2095">
                            <agProdChange>-0.003762</agProdChange>
                        </period>
                        <period year="2100">
                            <agProdChange>-0.008522</agProdChange>
                        </period>
                    </AgProductionTechnology>
                    <AgProductionTechnology name="Corn_MissppRN_IRR_lo">
                        <period year="2015">
                            <agProdChange>-0.001562</agProdChange>
                        </period>
                        <period year="2020">
                            <agProdChange>0.003058</agProdChange>
                        </period>
                        <period year="2025">
                            <agProdChange>5.4e-05</agProdChange>
                        </period>
                        <period year="2030">
                            <agProdChange>-0.001637</agProdChange>
                        </period>
                        <period year="2035">
                            <agProdChange>-0.006817</agProdChange>
                        </period>
                        <period year="2040">
                            <agProdChange>-0.006509</agProdChange>
                        </period>
                        <period year="2045">
                            <agProdChange>-0.003616</agProdChange>
                        </period>
                        <period year="2050">
                            <agProdChange>-0.006639</agProdChange>
                        </period>
                        <period year="2055">
                            <agProdChange>-0.009731</agProdChange>
                        </period>
                        <period year="2060">
                            <agProdChange>-0.011006</agProdChange>
                        </period>
                        <period year="2065">
                            <agProdChange>-0.009636</agProdChange>
                        </period>
                        <period year="2070">
                            <agProdChange>0.000606</agProdChange>
                        </period>
                        <period year="2075">
                            <agProdChange>-0.013356</agProdChange>
                        </period>
                        <period year="2080">
                            <agProdChange>-0.008989</agProdChange>
                        </period>
                        <period year="2085">
                            <agProdChange>-0.012086</agProdChange>
                        </period>
                        <period year="2090">
                            <agProdChange>-0.003096</agProdChange>
                        </period>
                        <period year="2095">
                            <agProdChange>-0.003762</agProdChange>
                        </period>
                        <period year="2100">
                            <agProdChange>-0.008522</agProdChange>
                        </period>
                    </AgProductionTechnology>
                    <AgProductionTechnology name="Corn_MissppRN_RFD_hi">
                        <period year="2015">
                            <agProdChange>-0.008254</agProdChange>
                        </period>
                        <period year="2020">
                            <agProdChange>0.008199</agProdChange>
                        </period>
                        <period year="2025">
                            <agProdChange>-0.001243</agProdChange>
                        </period>
                        <period year="2030">
                            <agProdChange>0.000909</agProdChange>
                        </period>
                        <period year="2035">
                            <agProdChange>-0.009456</agProdChange>
                        </period>
                        <period year="2040">
                            <agProdChange>-0.007703</agProdChange>
                        </period>
                        <period year="2045">
                            <agProdChange>-0.001071</agProdChange>
                        </period>
                        <period year="2050">
                            <agProdChange>-0.009075</agProdChange>
                        </period>
                        <period year="2055">
                            <agProdChange>-0.008077</agProdChange>
                        </period>
                        <period year="2060">
                            <agProdChange>-0.01158</agProdChange>
                        </period>
                        <period year="2065">
                            <agProdChange>-0.006835</agProdChange>
                        </period>
                        <period year="2070">
                            <agProdChange>0.005721</agProdChange>
                        </period>
                        <period year="2075">
                            <agProdChange>-0.017645</agProdChange>
                        </period>
                        <period year="2080">
                            <agProdChange>-0.002731</agProdChange>
                        </period>
                        <period year="2085">
                            <agProdChange>-0.006795</agProdChange>
                        </period>
                        <period year="2090">
                            <agProdChange>4.2e-05</agProdChange>
                        </period>
                        <period year="2095">
                            <agProdChange>-0.003689</agProdChange>
                        </period>
                        <period year="2100">
                            <agProdChange>-0.01292</agProdChange>
                        </period>
                    </AgProductionTechnology>
                    <AgProductionTechnology name="Corn_MissppRN_RFD_lo">
                        <period year="2015">
                            <agProdChange>-0.008254</agProdChange>
                        </period>
                        <period year="2020">
                            <agProdChange>0.008199</agProdChange>
                        </period>
                        <period year="2025">
                            <agProdChange>-0.001243</agProdChange>
                        </period>
                        <period year="2030">
                            <agProdChange>0.000909</agProdChange>
                        </period>
                        <period year="2035">
                            <agProdChange>-0.009456</agProdChange>
                        </period>
                        <period year="2040">
                            <agProdChange>-0.007703</agProdChange>
                        </period>
                        <period year="2045">
                            <agProdChange>-0.001071</agProdChange>
                        </period>
                        <period year="2050">
                            <agProdChange>-0.009075</agProdChange>
                        </period>
                        <period year="2055">
                            <agProdChange>-0.008077</agProdChange>
                        </period>
                        <period year="2060">
                            <agProdChange>-0.01158</agProdChange>
                        </period>
                        <period year="2065">
                            <agProdChange>-0.006835</agProdChange>
                        </period>
                        <period year="2070">
                            <agProdChange>0.005721</agProdChange>
                        </period>
                        <period year="2075">
                            <agProdChange>-0.017645</agProdChange>
                        </period>
                        <period year="2080">
                            <agProdChange>-0.002731</agProdChange>
                        </period>
                        <period year="2085">
                            <agProdChange>-0.006795</agProdChange>
                        </period>
                        <period year="2090">
                            <agProdChange>4.2e-05</agProdChange>
                        </period>
                        <period year="2095">
                            <agProdChange>-0.003689</agProdChange>
                        </period>
                        <period year="2100">
                            <agProdChange>-0.01292</agProdChange>
                        </period>
                    </AgProductionTechnology>
                </AgSupplySubsector>
                <AgSupplySubsector name="Corn_MissppRS">
                    <AgProductionTechnology name="Corn_MissppRS_IRR_hi">
                        <period year="2015">
                            <agProdChange>-0.006788</agProdChange>
                        </period>
                        <period year="2020">
                            <agProdChange>0.00168</agProdChange>
                        </period>
                        <period year="2025">
                            <agProdChange>-0.001712</agProdChange>
                        </period>
                        <period year="2030">
                            <agProdChange>-0.009589</agProdChange>
                        </period>
                        <period year="2035">
                            <agProdChange>-0.007653</agProdChange>
                        </period>
                        <period year="2040">
                            <agProdChange>-0.016905</agProdChange>
                        </period>
                        <period year="2045">
                            <agProdChange>-0.014467</agProdChange>
                        </period>
                        <period year="2050">
                            <agProdChange>-0.016775</agProdChange>
                        </period>
                        <period year="2055">
                            <agProdChange>-0.017486</agProdChange>
                        </period>
                        <period year="2060">
                            <agProdChange>-0.014795</agProdChange>
                        </period>
                        <period year="2065">
                            <agProdChange>-0.015703</agProdChange>
                        </period>
                        <period year="2070">
                            <agProdChange>-0.002381</agProdChange>
                        </period>
                        <period year="2075">
                            <agProdChange>-0.020215</agProdChange>
                        </period>
                        <period year="2080">
                            <agProdChange>-0.009003</agProdChange>
                        </period>
                        <period year="2085">
                            <agProdChange>-0.005029</agProdChange>
                        </period>
                        <period year="2090">
                            <agProdChange>-0.002817</agProdChange>
                        </period>
                        <period year="2095">
                            <agProdChange>-0.002323</agProdChange>
                        </period>
                        <period year="2100">
                            <agProdChange>-0.007883</agProdChange>
                        </period>
                    </AgProductionTechnology>
                    <AgProductionTechnology name="Corn_MissppRS_IRR_lo">
                        <period year="2015">
                            <agProdChange>-0.006788</agProdChange>
                        </period>
                        <period year="2020">
                            <agProdChange>0.00168</agProdChange>
                        </period>
                        <period year="2025">
                            <agProdChange>-0.001712</agProdChange>
                        </period>
                        <period year="2030">
                            <agProdChange>-0.009589</agProdChange>
                        </period>
                        <period year="2035">
                            <agProdChange>-0.007653</agProdChange>
                        </period>
                        <period year="2040">
                            <agProdChange>-0.016905</agProdChange>
                        </period>
                        <period year="2045">
                            <agProdChange>-0.014467</agProdChange>
                        </period>
                        <period year="2050">
                            <agProdChange>-0.016775</agProdChange>
                        </period>
                        <period year="2055">
                            <agProdChange>-0.017486</agProdChange>
                        </period>
                        <period year="2060">
                            <agProdChange>-0.014795</agProdChange>
                        </period>
                        <period year="2065">
                            <agProdChange>-0.015703</agProdChange>
                        </period>
                        <period year="2070">
                            <agProdChange>-0.002381</agProdChange>
                        </period>
                        <period year="2075">
                            <agProdChange>-0.020215</agProdChange>
                        </period>
                        <period year="2080">
                            <agProdChange>-0.009003</agProdChange>
                        </period>
                        <period year="2085">
                            <agProdChange>-0.005029</agProdChange>
                        </period>
                        <period year="2090">
                            <agProdChange>-0.002817</agProdChange>
                        </period>
                        <period year="2095">
                            <agProdChange>-0.002323</agProdChange>
                        </period>
                        <period year="2100">
                            <agProdChange>-0.007883</agProdChange>
                        </period>
                    </AgProductionTechnology>
                    <AgProductionTechnology name="Corn_MissppRS_RFD_hi">
                        <period year="2015">
                            <agProdChange>-0.011983</agProdChange>
                        </period>
                        <period year="2020">
                            <agProdChange>0.003854</agProdChange>
                        </period>
                        <period year="2025">
                            <agProdChange>0.001191</agProdChange>
                        </period>
                        <period year="2030">
                            <agProdChange>-0.014251</agProdChange>
                        </period>
                        <period year="2035">
                            <agProdChange>-0.006013</agProdChange>
                        </period>
                        <period year="2040">
                            <agProdChange>-0.027624</agProdChange>
                        </period>
                        <period year="2045">
                            <agProdChange>-0.015184</agProdChange>
                        </period>
                        <period year="2050">
                            <agProdChange>-0.020553</agProdChange>
                        </period>
                        <period year="2055">
                            <agProdChange>-0.022282</agProdChange>
                        </period>
                        <period year="2060">
                            <agProdChange>-0.007018</agProdChange>
                        </period>
                        <period year="2065">
                            <agProdChange>-0.01096</agProdChange>
                        </period>
                        <period year="2070">
                            <agProdChange>0.006033</agProdChange>
                        </period>
                        <period year="2075">
                            <agProdChange>-0.017853</agProdChange>
                        </period>
                        <period year="2080">
                            <agProdChange>0.001738</agProdChange>
                        </period>
                        <period year="2085">
                            <agProdChange>0.007391</agProdChange>
                        </period>
                        <period year="2090">
                            <agProdChange>0.001722</agProdChange>
                        </period>
                        <period year="2095">
                            <agProdChange>-0.006585</agProdChange>
                        </period>
                        <period year="2100">
                            <agProdChange>-0.009742</agProdChange>
                        </period>
                    </AgProductionTechnology>
                    <AgProductionTechnology name="Corn_MissppRS_RFD_lo">
                        <period year="2015">
                            <agProdChange>-0.011983</agProdChange>
                        </period>
                        <period year="2020">
                            <agProdChange>0.003854</agProdChange>
                        </period>
                        <period year="2025">
                            <agProdChange>0.001191</agProdChange>
                        </period>
                        <period year="2030">
                            <agProdChange>-0.014251</agProdChange>
                        </period>
                        <period year="2035">
                            <agProdChange>-0.006013</agProdChange>
                        </period>
                        <period year="2040">
                            <agProdChange>-0.027624</agProdChange>
                        </period>
                        <period year="2045">
                            <agProdChange>-0.015184</agProdChange>
                        </period>
                        <period year="2050">
                            <agProdChange>-0.020553</agProdChange>
                        </period>
                        <period year="2055">
                            <agProdChange>-0.022282</agProdChange>
                        </period>
                        <period year="2060">
                            <agProdChange>-0.007018</agProdChange>
                        </period>
                        <period year="2065">
                            <agProdChange>-0.01096</agProdChange>
                        </period>
                        <period year="2070">
                            <agProdChange>0.006033</agProdChange>
                        </period>
                        <period year="2075">
                            <agProdChange>-0.017853</agProdChange>
                        </period>
                        <period year="2080">
                            <agProdChange>0.001738</agProdChange>
                        </period>
                        <period year="2085">
                            <agProdChange>0.007391</agProdChange>
                        </period>
                        <period year="2090">
                            <agProdChange>0.001722</agProdChange>
                        </period>
                        <period year="2095">
                            <agProdChange>-0.006585</agProdChange>
                        </period>
                        <period year="2100">
                            <agProdChange>-0.009742</agProdChange>
                        </period>
                    </AgProductionTechnology>
                </AgSupplySubsector>
                <AgSupplySubsector name="Corn_UsaColoRN">
                    <AgProductionTechnology name="Corn_UsaColoRN_IRR_hi">
                        <period year="2015">
                            <agProdChange>0.012167</agProdChange>
                        </period>
                        <period year="2020">
                            <agProdChange>0.002894</agProdChange>
                        </period>
                        <period year="2025">
                            <agProdChange>0.001978</agProdChange>
                        </period>
                        <period year="2030">
                            <agProdChange>0.002203</agProdChange>
                        </period>
                        <period year="2035">
                            <agProdChange>0.001163</agProdChange>
                        </period>
                        <period year="2040">
                            <agProdChange>-0.002652</agProdChange>
                        </period>
                        <period year="2045">
                            <agProdChange>-0.00662</agProdChange>
                        </period>
                        <period year="2050">
                            <agProdChange>-0.003485</agProdChange>
                        </period>
                        <period year="2055">
                            <agProdChange>-0.006563</agProdChange>
                        </period>
                        <period year="2060">
                            <agProdChange>-0.012609</agProdChange>
                        </period>
                        <period year="2065">
                            <agProdChange>-0.010209</agProdChange>
                        </period>
                        <period year="2070">
                            <agProdChange>-0.00316</agProdChange>
                        </period>
                        <period year="2075">
                            <agProdChange>-0.008423</agProdChange>
                        </period>
                        <period year="2080">
                            <agProdChange>-0.016035</agProdChange>
                        </period>
                        <period year="2085">
                            <agProdChange>-0.016092</agProdChange>
                        </period>
                        <period year="2090">
                            <agProdChange>-0.006417</agProdChange>
                        </period>
                        <period year="2095">
                            <agProdChange>-0.001544</agProdChange>
                        </period>
                        <period year="2100">
                            <agProdChange>-0.00708</agProdChange>
                        </period>
                    </AgProductionTechnology>
                    <AgProductionTechnology name="Corn_UsaColoRN_IRR_lo">
                        <period year="2015">
                            <agProdChange>0.012167</agProdChange>
                        </period>
                        <period year="2020">
                            <agProdChange>0.002894</agProdChange>
                        </period>
                        <period year="2025">
                            <agProdChange>0.001978</agProdChange>
                        </period>
                        <period year="2030">
                            <agProdChange>0.002203</agProdChange>
                        </period>
                        <period year="2035">
                            <agProdChange>0.001163</agProdChange>
                        </period>
                        <period year="2040">
                            <agProdChange>-0.002652</agProdChange>
                        </period>
                        <period year="2045">
                            <agProdChange>-0.00662</agProdChange>
                        </period>
                        <period year="2050">
                            <agProdChange>-0.003485</agProdChange>
                        </period>
                        <period year="2055">
                            <agProdChange>-0.006563</agProdChange>
                        </period>
                        <period year="2060">
                            <agProdChange>-0.012609</agProdChange>
                        </period>
                        <period year="2065">
                            <agProdChange>-0.010209</agProdChange>
                        </period>
                        <period year="2070">
                            <agProdChange>-0.00316</agProdChange>
                        </period>
                        <period year="2075">
                            <agProdChange>-0.008423</agProdChange>
                        </period>
                        <period year="2080">
                            <agProdChange>-0.016035</agProdChange>
                        </period>
                        <period year="2085">
                            <agProdChange>-0.016092</agProdChange>
                        </period>
                        <period year="2090">
                            <agProdChange>-0.006417</agProdChange>
                        </period>
                        <period year="2095">
                            <agProdChange>-0.001544</agProdChange>
                        </period>
                        <period year="2100">
                            <agProdChange>-0.00708</agProdChange>
                        </period>
                    </AgProductionTechnology>
                    <AgProductionTechnology name="Corn_UsaColoRN_RFD_hi">
                        <period year="2015">
                            <agProdChange>0.013812</agProdChange>
                        </period>
                        <period year="2020">
                            <agProdChange>0.002059</agProdChange>
                        </period>
                        <period year="2025">
                            <agProdChange>0.003541</agProdChange>
                        </period>
                        <period year="2030">
                            <agProdChange>-0.002273</agProdChange>
                        </period>
                        <period year="2035">
                            <agProdChange>-0.009182</agProdChange>
                        </period>
                        <period year="2040">
                            <agProdChange>-0.004199</agProdChange>
                        </period>
                        <period year="2045">
                            <agProdChange>-0.009021</agProdChange>
                        </period>
                        <period year="2050">
                            <agProdChange>0.001136</agProdChange>
                        </period>
                        <period year="2055">
                            <agProdChange>-0.006899</agProdChange>
                        </period>
                        <period year="2060">
                            <agProdChange>-0.011327</agProdChange>
                        </period>
                        <period year="2065">
                            <agProdChange>-0.006341</agProdChange>
                        </period>
                        <period year="2070">
                            <agProdChange>-0.00174</agProdChange>
                        </period>
                        <period year="2075">
                            <agProdChange>0.003426</agProdChange>
                        </period>
                        <period year="2080">
                            <agProdChange>-0.006555</agProdChange>
                        </period>
                        <period year="2085">
                            <agProdChange>-0.003186</agProdChange>
                        </period>
                        <period year="2090">
                            <agProdChange>0.000264</agProdChange>
                        </period>
                        <period year="2095">
                            <agProdChange>0.005754</agProdChange>
                        </period>
                        <period year="2100">
                            <agProdChange>0.005253</agProdChange>
                        </period>
                    </AgProductionTechnology>
                    <AgProductionTechnology name="Corn_UsaColoRN_RFD_lo">
                        <period year="2015">
                            <agProdChange>0.013812</agProdChange>
                        </period>
                        <period year="2020">
                            <agProdChange>0.002059</agProdChange>
                        </period>
                        <period year="2025">
                            <agProdChange>0.003541</agProdChange>
                        </period>
                        <period year="2030">
                            <agProdChange>-0.002273</agProdChange>
                        </period>
                        <period year="2035">
                            <agProdChange>-0.009182</agProdChange>
                        </period>
                        <period year="2040">
                            <agProdChange>-0.004199</agProdChange>
                        </period>
                        <period year="2045">
                            <agProdChange>-0.009021</agProdChange>
                        </period>
                        <period year="2050">
                            <agProdChange>0.001136</agProdChange>
                        </period>
                        <period year="2055">
                            <agProdChange>-0.006899</agProdChange>
                        </period>
                        <period year="2060">
                            <agProdChange>-0.011327</agProdChange>
                        </period>
                        <period year="2065">
                            <agProdChange>-0.006341</agProdChange>
                        </period>
                        <period year="2070">
                            <agProdChange>-0.00174</agProdChange>
                        </period>
                        <period year="2075">
                            <agProdChange>0.003426</agProdChange>
                        </period>
                        <period year="2080">
                            <agProdChange>-0.006555</agProdChange>
                        </period>
                        <period year="2085">
                            <agProdChange>-0.003186</agProdChange>
                        </period>
                        <period year="2090">
                            <agProdChange>0.000264</agProdChange>
                        </period>
                        <period year="2095">
                            <agProdChange>0.005754</agProdChange>
                        </period>
                        <period year="2100">
                            <agProdChange>0.005253</agProdChange>
                        </period>
                    </AgProductionTechnology>
                </AgSupplySubsector>
                <AgSupplySubsector name="Corn_UsaColoRS">
                    <AgProductionTechnology name="Corn_UsaColoRS_IRR_hi">
                        <period year="2015">
                            <agProdChange>0.004529</agProdChange>
                        </period>
                        <period year="2020">
                            <agProdChange>-0.005034</agProdChange>
                        </period>
                        <period year="2025">
                            <agProdChange>0.003856</agProdChange>
                        </period>
                        <period year="2030">
                            <agProdChange>-0.000603</agProdChange>
                        </period>
                        <period year="2035">
                            <agProdChange>0.003824</agProdChange>
                        </period>
                        <period year="2040">
                            <agProdChange>0.000128</agProdChange>
                        </period>
                        <period year="2045">
                            <agProdChange>-0.003016</agProdChange>
                        </period>
                        <period year="2050">
                            <agProdChange>0.006027</agProdChange>
                        </period>
                        <period year="2055">
                            <agProdChange>-0.004117</agProdChange>
                        </period>
                        <period year="2060">
                            <agProdChange>-0.013349</agProdChange>
                        </period>
                        <period year="2065">
                            <agProdChange>-0.013355</agProdChange>
                        </period>
                        <period year="2070">
                            <agProdChange>-0.002093</agProdChange>
                        </period>
                        <period year="2075">
                            <agProdChange>-0.008406</agProdChange>
                        </period>
                        <period year="2080">
                            <agProdChange>-0.022027</agProdChange>
                        </period>
                        <period year="2085">
                            <agProdChange>-0.029378</agProdChange>
                        </period>
                        <period year="2090">
                            <agProdChange>-0.005809</agProdChange>
                        </period>
                        <period year="2095">
                            <agProdChange>-0.003673</agProdChange>
                        </period>
                        <period year="2100">
                            <agProdChange>-0.02387</agProdChange>
                        </period>
                    </AgProductionTechnology>
                    <AgProductionTechnology name="Corn_UsaColoRS_IRR_lo">
                        <period year="2015">
                            <agProdChange>0.004529</agProdChange>
                        </period>
                        <period year="2020">
                            <agProdChange>-0.005034</agProdChange>
                        </period>
                        <period year="2025">
                            <agProdChange>0.003856</agProdChange>
                        </period>
                        <period year="2030">
                            <agProdChange>-0.000603</agProdChange>
                        </period>
                        <period year="2035">
                            <agProdChange>0.003824</agProdChange>
                        </period>
                        <period year="2040">
                            <agProdChange>0.000128</agProdChange>
                        </period>
                        <period year="2045">
                            <agProdChange>-0.003016</agProdChange>
                        </period>
                        <period year="2050">
                            <agProdChange>0.006027</agProdChange>
                        </period>
                        <period year="2055">
                            <agProdChange>-0.004117</agProdChange>
                        </period>
                        <period year="2060">
                            <agProdChange>-0.013349</agProdChange>
                        </period>
                        <period year="2065">
                            <agProdChange>-0.013355</agProdChange>
                        </period>
                        <period year="2070">
                            <agProdChange>-0.002093</agProdChange>
                        </period>
                        <period year="2075">
                            <agProdChange>-0.008406</agProdChange>
                        </period>
                        <period year="2080">
                            <agProdChange>-0.022027</agProdChange>
                        </period>
                        <period year="2085">
                            <agProdChange>-0.029378</agProdChange>
                        </period>
                        <period year="2090">
                            <agProdChange>-0.005809</agProdChange>
                        </period>
                        <period year="2095">
                            <agProdChange>-0.003673</agProdChange>
                        </period>
                        <period year="2100">
                            <agProdChange>-0.02387</agProdChange>
                        </period>
                    </AgProductionTechnology>
                    <AgProductionTechnology name="Corn_UsaColoRS_RFD_hi">
                        <period year="2015">
                            <agProdChange>0.007377</agProdChange>
                        </period>
                        <period year="2020">
                            <agProdChange>-0.010426</agProdChange>
                        </period>
                        <period year="2025">
                            <agProdChange>0.009192</agProdChange>
                        </period>
                        <period year="2030">
                            <agProdChange>-0.010278</agProdChange>
                        </period>
                        <period year="2035">
                            <agProdChange>0.00629</agProdChange>
                        </period>
                        <period year="2040">
                            <agProdChange>0.010869</agProdChange>
                        </period>
                        <period year="2045">
                            <agProdChange>0.003811</agProdChange>
                        </period>
                        <period year="2050">
                            <agProdChange>0.015862</agProdChange>
                        </period>
                        <period year="2055">
                            <agProdChange>0.000659</agProdChange>
                        </period>
                        <period year="2060">
                            <agProdChange>-0.008554</agProdChange>
                        </period>
                        <period year="2065">
                            <agProdChange>-0.010897</agProdChange>
                        </period>
                        <period year="2070">
                            <agProdChange>-0.002531</agProdChange>
                        </period>
                        <period year="2075">
                            <agProdChange>0.006305</agProdChange>
                        </period>
                        <period year="2080">
                            <agProdChange>-0.024747</agProdChange>
                        </period>
                        <period year="2085">
                            <agProdChange>-0.037637</agProdChange>
                        </period>
                        <period year="2090">
                            <agProdChange>-0.003757</agProdChange>
                        </period>
                        <period year="2095">
                            <agProdChange>0.000809</agProdChange>
                        </period>
                        <period year="2100">
                            <agProdChange>-0.018316</agProdChange>
                        </period>
                    </AgProductionTechnology>
                    <AgProductionTechnology name="Corn_UsaColoRS_RFD_lo">
                        <period year="2015">
                            <agProdChange>0.007377</agProdChange>
                        </period>
                        <period year="2020">
                            <agProdChange>-0.010426</agProdChange>
                        </period>
                        <period year="2025">
                            <agProdChange>0.009192</agProdChange>
                        </period>
                        <period year="2030">
                            <agProdChange>-0.010278</agProdChange>
                        </period>
                        <period year="2035">
                            <agProdChange>0.00629</agProdChange>
                        </period>
                        <period year="2040">
                            <agProdChange>0.010869</agProdChange>
                        </period>
                        <period year="2045">
                            <agProdChange>0.003811</agProdChange>
                        </period>
                        <period year="2050">
                            <agProdChange>0.015862</agProdChange>
                        </period>
                        <period year="2055">
                            <agProdChange>0.000659</agProdChange>
                        </period>
                        <period year="2060">
                            <agProdChange>-0.008554</agProdChange>
                        </period>
                        <period year="2065">
                            <agProdChange>-0.010897</agProdChange>
                        </period>
                        <period year="2070">
                            <agProdChange>-0.002531</agProdChange>
                        </period>
                        <period year="2075">
                            <agProdChange>0.006305</agProdChange>
                        </period>
                        <period year="2080">
                            <agProdChange>-0.024747</agProdChange>
                        </period>
                        <period year="2085">
                            <agProdChange>-0.037637</agProdChange>
                        </period>
                        <period year="2090">
                            <agProdChange>-0.003757</agProdChange>
                        </period>
                        <period year="2095">
                            <agProdChange>0.000809</agProdChange>
                        </period>
                        <period year="2100">
                            <agProdChange>-0.018316</agProdChange>
                        </period>
                    </AgProductionTechnology>
                </AgSupplySubsector>
                <AgSupplySubsector name="Corn_GreatBasin">
                    <AgProductionTechnology name="Corn_GreatBasin_IRR_hi">
                        <period year="2015">
                            <agProdChange>0.008635</agProdChange>
                        </period>
                        <period year="2020">
                            <agProdChange>0.003882</agProdChange>
                        </period>
                        <period year="2025">
                            <agProdChange>0.00104</agProdChange>
                        </period>
                        <period year="2030">
                            <agProdChange>0.003293</agProdChange>
                        </period>
                        <period year="2035">
                            <agProdChange>-0.00079</agProdChange>
                        </period>
                        <period year="2040">
                            <agProdChange>-0.00319</agProdChange>
                        </period>
                        <period year="2045">
                            <agProdChange>-0.007299</agProdChange>
                        </period>
                        <period year="2050">
                            <agProdChange>-0.00558</agProdChange>
                        </period>
                        <period year="2055">
                            <agProdChange>-0.006633</agProdChange>
                        </period>
                        <period year="2060">
                            <agProdChange>-0.010221</agProdChange>
                        </period>
                        <period year="2065">
                            <agProdChange>-0.006669</agProdChange>
                        </period>
                        <period year="2070">
                            <agProdChange>-0.003648</agProdChange>
                        </period>
                        <period year="2075">
                            <agProdChange>-0.008061</agProdChange>
                        </period>
                        <period year="2080">
                            <agProdChange>-0.011002</agProdChange>
                        </period>
                        <period year="2085">
                            <agProdChange>-0.016186</agProdChange>
                        </period>
                        <period year="2090">
                            <agProdChange>-0.004475</agProdChange>
                        </period>
                        <period year="2095">
                            <agProdChange>-0.009144</agProdChange>
                        </period>
                        <period year="2100">
                            <agProdChange>-0.009605</agProdChange>
                        </period>
                    </AgProductionTechnology>
                    <AgProductionTechnology name="Corn_GreatBasin_IRR_lo">
                        <period year="2015">
                            <agProdChange>0.008635</agProdChange>
                        </period>
                        <period year="2020">
                            <agProdChange>0.003882</agProdChange>
                        </period>
                        <period year="2025">
                            <agProdChange>0.00104</agProdChange>
                        </period>
                        <period year="2030">
                            <agProdChange>0.003293</agProdChange>
                        </period>
                        <period year="2035">
                            <agProdChange>-0.00079</agProdChange>
                        </period>
                        <period year="2040">
                            <agProdChange>-0.00319</agProdChange>
                        </period>
                        <period year="2045">
                            <agProdChange>-0.007299</agProdChange>
                        </period>
                        <period year="2050">
                            <agProdChange>-0.00558</agProdChange>
                        </period>
                        <period year="2055">
                            <agProdChange>-0.006633</agProdChange>
                        </period>
                        <period year="2060">
                            <agProdChange>-0.010221</agProdChange>
                        </period>
                        <period year="2065">
                            <agProdChange>-0.006669</agProdChange>
                        </period>
                        <period year="2070">
                            <agProdChange>-0.003648</agProdChange>
                        </period>
                        <period year="2075">
                            <agProdChange>-0.008061</agProdChange>
                        </period>
                        <period year="2080">
                            <agProdChange>-0.011002</agProdChange>
                        </period>
                        <period year="2085">
                            <agProdChange>-0.016186</agProdChange>
                        </period>
                        <period year="2090">
                            <agProdChange>-0.004475</agProdChange>
                        </period>
                        <period year="2095">
                            <agProdChange>-0.009144</agProdChange>
                        </period>
                        <period year="2100">
                            <agProdChange>-0.009605</agProdChange>
                        </period>
                    </AgProductionTechnology>
                    <AgProductionTechnology name="Corn_GreatBasin_RFD_hi">
                        <period year="2015">
                            <agProdChange>0.017382</agProdChange>
                        </period>
                        <period year="2020">
                            <agProdChange>-0.001898</agProdChange>
                        </period>
                        <period year="2025">
                            <agProdChange>-0.000344</agProdChange>
                        </period>
                        <period year="2030">
                            <agProdChange>0.002456</agProdChange>
                        </period>
                        <period year="2035">
                            <agProdChange>-0.002915</agProdChange>
                        </period>
                        <period year="2040">
                            <agProdChange>-0.00084</agProdChange>
                        </period>
                        <period year="2045">
                            <agProdChange>-0.007916</agProdChange>
                        </period>
                        <period year="2050">
                            <agProdChange>0.001394</agProdChange>
                        </period>
                        <period year="2055">
                            <agProdChange>0.00104</agProdChange>
                        </period>
                        <period year="2060">
                            <agProdChange>-0.002387</agProdChange>
                        </period>
                        <period year="2065">
                            <agProdChange>-0.002674</agProdChange>
                        </period>
                        <period year="2070">
                            <agProdChange>-0.000529</agProdChange>
                        </period>
                        <period year="2075">
                            <agProdChange>0.00192</agProdChange>
                        </period>
                        <period year="2080">
                            <agProdChange>-0.000915</agProdChange>
                        </period>
                        <period year="2085">
                            <agProdChange>-0.008625</agProdChange>
                        </period>
                        <period year="2090">
                            <agProdChange>-0.000205</agProdChange>
                        </period>
                        <period year="2095">
                            <agProdChange>-0.004102</agProdChange>
                        </period>
                        <period year="2100">
                            <agProdChange>-0.004063</agProdChange>
                        </period>
                    </AgProductionTechnology>
                    <AgProductionTechnology name="Corn_GreatBasin_RFD_lo">
                        <period year="2015">
                            <agProdChange>0.017382</agProdChange>
                        </period>
                        <period year="2020">
                            <agProdChange>-0.001898</agProdChange>
                        </period>
                        <period year="2025">
                            <agProdChange>-0.000344</agProdChange>
                        </period>
                        <period year="2030">
                            <agProdChange>0.002456</agProdChange>
                        </period>
                        <period year="2035">
                            <agProdChange>-0.002915</agProdChange>
                        </period>
                        <period year="2040">
                            <agProdChange>-0.00084</agProdChange>
                        </period>
                        <period year="2045">
                            <agProdChange>-0.007916</agProdChange>
                        </period>
                        <period year="2050">
                            <agProdChange>0.001394</agProdChange>
                        </period>
                        <period year="2055">
                            <agProdChange>0.00104</agProdChange>
                        </period>
                        <period year="2060">
                            <agProdChange>-0.002387</agProdChange>
                        </period>
                        <period year="2065">
                            <agProdChange>-0.002674</agProdChange>
                        </period>
                        <period year="2070">
                            <agProdChange>-0.000529</agProdChange>
                        </period>
                        <period year="2075">
                            <agProdChange>0.00192</agProdChange>
                        </period>
                        <period year="2080">
                            <agProdChange>-0.000915</agProdChange>
                        </period>
                        <period year="2085">
                            <agProdChange>-0.008625</agProdChange>
                        </period>
                        <period year="2090">
                            <agProdChange>-0.000205</agProdChange>
                        </period>
                        <period year="2095">
                            <agProdChange>-0.004102</agProdChange>
                        </period>
                        <period year="2100">
                            <agProdChange>-0.004063</agProdChange>
                        </period>
                    </AgProductionTechnology>
                </AgSupplySubsector>
                <AgSupplySubsector name="Corn_MissouriR">
                    <AgProductionTechnology name="Corn_MissouriR_IRR_hi">
                        <period year="2015">
                            <agProdChange>0.005308</agProdChange>
                        </period>
                        <period year="2020">
                            <agProdChange>0.005107</agProdChange>
                        </period>
                        <period year="2025">
                            <agProdChange>0.002371</agProdChange>
                        </period>
                        <period year="2030">
                            <agProdChange>0.003384</agProdChange>
                        </period>
                        <period year="2035">
                            <agProdChange>-0.006267</agProdChange>
                        </period>
                        <period year="2040">
                            <agProdChange>-0.003681</agProdChange>
                        </period>
                        <period year="2045">
                            <agProdChange>-0.007582</agProdChange>
                        </period>
                        <period year="2050">
                            <agProdChange>-0.008981</agProdChange>
                        </period>
                        <period year="2055">
                            <agProdChange>-0.01331</agProdChange>
                        </period>
                        <period year="2060">
                            <agProdChange>-0.014059</agProdChange>
                        </period>
                        <period year="2065">
                            <agProdChange>-0.006614</agProdChange>
                        </period>
                        <period year="2070">
                            <agProdChange>-0.000384</agProdChange>
                        </period>
                        <period year="2075">
                            <agProdChange>-0.016833</agProdChange>
                        </period>
                        <period year="2080">
                            <agProdChange>-0.008679</agProdChange>
                        </period>
                        <period year="2085">
                            <agProdChange>-0.013947</agProdChange>
                        </period>
                        <period year="2090">
                            <agProdChange>-0.004228</agProdChange>
                        </period>
                        <period year="2095">
                            <agProdChange>-0.00824</agProdChange>
                        </period>
                        <period year="2100">
                            <agProdChange>-0.014258</agProdChange>
                        </period>
                    </AgProductionTechnology>
                    <AgProductionTechnology name="Corn_MissouriR_IRR_lo">
                        <period year="2015">
                            <agProdChange>0.005308</agProdChange>
                        </period>
                        <period year="2020">
                            <agProdChange>0.005107</agProdChange>
                        </period>
                        <period year="2025">
                            <agProdChange>0.002371</agProdChange>
                        </period>
                        <period year="2030">
                            <agProdChange>0.003384</agProdChange>
                        </period>
                        <period year="2035">
                            <agProdChange>-0.006267</agProdChange>
                        </period>
                        <period year="2040">
                            <agProdChange>-0.003681</agProdChange>
                        </period>
                        <period year="2045">
                            <agProdChange>-0.007582</agProdChange>
                        </period>
                        <period year="2050">
                            <agProdChange>-0.008981</agProdChange>
                        </period>
                        <period year="2055">
                            <agProdChange>-0.01331</agProdChange>
                        </period>
                        <period year="2060">
                            <agProdChange>-0.014059</agProdChange>
                        </period>
                        <period year="2065">
                            <agProdChange>-0.006614</agProdChange>
                        </period>
                        <period year="2070">
                            <agProdChange>-0.000384</agProdChange>
                        </period>
                        <period year="2075">
                            <agProdChange>-0.016833</agProdChange>
                        </period>
                        <period year="2080">
                            <agProdChange>-0.008679</agProdChange>
                        </period>
                        <period year="2085">
                            <agProdChange>-0.013947</agProdChange>
                        </period>
                        <period year="2090">
                            <agProdChange>-0.004228</agProdChange>
                        </period>
                        <period year="2095">
                            <agProdChange>-0.00824</agProdChange>
                        </period>
                        <period year="2100">
                            <agProdChange>-0.014258</agProdChange>
                        </period>
                    </AgProductionTechnology>
                    <AgProductionTechnology name="Corn_MissouriR_RFD_hi">
                        <period year="2015">
                            <agProdChange>-0.007166</agProdChange>
                        </period>
                        <period year="2020">
                            <agProdChange>0.010998</agProdChange>
                        </period>
                        <period year="2025">
                            <agProdChange>0.002308</agProdChange>
                        </period>
                        <period year="2030">
                            <agProdChange>0.005372</agProdChange>
                        </period>
                        <period year="2035">
                            <agProdChange>-0.010276</agProdChange>
                        </period>
                        <period year="2040">
                            <agProdChange>-0.003265</agProdChange>
                        </period>
                        <period year="2045">
                            <agProdChange>-0.003523</agProdChange>
                        </period>
                        <period year="2050">
                            <agProdChange>-0.011663</agProdChange>
                        </period>
                        <period year="2055">
                            <agProdChange>-0.013112</agProdChange>
                        </period>
                        <period year="2060">
                            <agProdChange>-0.010158</agProdChange>
                        </period>
                        <period year="2065">
                            <agProdChange>-0.001396</agProdChange>
                        </period>
                        <period year="2070">
                            <agProdChange>0.004744</agProdChange>
                        </period>
                        <period year="2075">
                            <agProdChange>-0.020095</agProdChange>
                        </period>
                        <period year="2080">
                            <agProdChange>0.000198</agProdChange>
                        </period>
                        <period year="2085">
                            <agProdChange>-0.008674</agProdChange>
                        </period>
                        <period year="2090">
                            <agProdChange>0.001564</agProdChange>
                        </period>
                        <period year="2095">
                            <agProdChange>-0.005068</agProdChange>
                        </period>
                        <period year="2100">
                            <agProdChange>-0.018678</agProdChange>
                        </period>
                    </AgProductionTechnology>
                    <AgProductionTechnology name="Corn_MissouriR_RFD_lo">
                        <period year="2015">
                            <agProdChange>-0.007166</agProdChange>
                        </period>
                        <period year="2020">
                            <agProdChange>0.010998</agProdChange>
                        </period>
                        <period year="2025">
                            <agProdChange>0.002308</agProdChange>
                        </period>
                        <period year="2030">
                            <agProdChange>0.005372</agProdChange>
                        </period>
                        <period year="2035">
                            <agProdChange>-0.010276</agProdChange>
                        </period>
                        <period year="2040">
                            <agProdChange>-0.003265</agProdChange>
                        </period>
                        <period year="2045">
                            <agProdChange>-0.003523</agProdChange>
                        </period>
                        <period year="2050">
                            <agProdChange>-0.011663</agProdChange>
                        </period>
                        <period year="2055">
                            <agProdChange>-0.013112</agProdChange>
                        </period>
                        <period year="2060">
                            <agProdChange>-0.010158</agProdChange>
                        </period>
                        <period year="2065">
                            <agProdChange>-0.001396</agProdChange>
                        </period>
                        <period year="2070">
                            <agProdChange>0.004744</agProdChange>
                        </period>
                        <period year="2075">
                            <agProdChange>-0.020095</agProdChange>
                        </period>
                        <period year="2080">
                            <agProdChange>0.000198</agProdChange>
                        </period>
                        <period year="2085">
                            <agProdChange>-0.008674</agProdChange>
                        </period>
                        <period year="2090">
                            <agProdChange>0.001564</agProdChange>
                        </period>
                        <period year="2095">
                            <agProdChange>-0.005068</agProdChange>
                        </period>
                        <period year="2100">
                            <agProdChange>-0.018678</agProdChange>
                        </period>
                    </AgProductionTechnology>
                </AgSupplySubsector>
                <AgSupplySubsector name="Corn_ArkWhtRedR">
                    <AgProductionTechnology name="Corn_ArkWhtRedR_IRR_hi">
                        <period year="2015">
                            <agProdChange>-0.002414</agProdChange>
                        </period>
                        <period year="2020">
                            <agProdChange>0.003463</agProdChange>
                        </period>
                        <period year="2025">
                            <agProdChange>-0.000785</agProdChange>
                        </period>
                        <period year="2030">
                            <agProdChange>-0.003392</agProdChange>
                        </period>
                        <period year="2035">
                            <agProdChange>-0.007905</agProdChange>
                        </period>
                        <period year="2040">
                            <agProdChange>-0.008422</agProdChange>
                        </period>
                        <period year="2045">
                            <agProdChange>-0.006912</agProdChange>
                        </period>
                        <period year="2050">
                            <agProdChange>-0.008442</agProdChange>
                        </period>
                        <period year="2055">
                            <agProdChange>-0.010118</agProdChange>
                        </period>
                        <period year="2060">
                            <agProdChange>-0.014971</agProdChange>
                        </period>
                        <period year="2065">
                            <agProdChange>-0.007445</agProdChange>
                        </period>
                        <period year="2070">
                            <agProdChange>0.003499</agProdChange>
                        </period>
                        <period year="2075">
                            <agProdChange>-0.016014</agProdChange>
                        </period>
                        <period year="2080">
                            <agProdChange>-0.012695</agProdChange>
                        </period>
                        <period year="2085">
                            <agProdChange>-0.015808</agProdChange>
                        </period>
                        <period year="2090">
                            <agProdChange>-0.007584</agProdChange>
                        </period>
                        <period year="2095">
                            <agProdChange>-0.000255</agProdChange>
                        </period>
                        <period year="2100">
                            <agProdChange>-0.014073</agProdChange>
                        </period>
                    </AgProductionTechnology>
                    <AgProductionTechnology name="Corn_ArkWhtRedR_IRR_lo">
                        <period year="2015">
                            <agProdChange>-0.002414</agProdChange>
                        </period>
                        <period year="2020">
                            <agProdChange>0.003463</agProdChange>
                        </period>
                        <period year="2025">
                            <agProdChange>-0.000785</agProdChange>
                        </period>
                        <period year="2030">
                            <agProdChange>-0.003392</agProdChange>
                        </period>
                        <period year="2035">
                            <agProdChange>-0.007905</agProdChange>
                        </period>
                        <period year="2040">
                            <agProdChange>-0.008422</agProdChange>
                        </period>
                        <period year="2045">
                            <agProdChange>-0.006912</agProdChange>
                        </period>
                        <period year="2050">
                            <agProdChange>-0.008442</agProdChange>
                        </period>
                        <period year="2055">
                            <agProdChange>-0.010118</agProdChange>
                        </period>
                        <period year="2060">
                            <agProdChange>-0.014971</agProdChange>
                        </period>
                        <period year="2065">
                            <agProdChange>-0.007445</agProdChange>
                        </period>
                        <period year="2070">
                            <agProdChange>0.003499</agProdChange>
                        </period>
                        <period year="2075">
                            <agProdChange>-0.016014</agProdChange>
                        </period>
                        <period year="2080">
                            <agProdChange>-0.012695</agProdChange>
                        </period>
                        <period year="2085">
                            <agProdChange>-0.015808</agProdChange>
                        </period>
                        <period year="2090">
                            <agProdChange>-0.007584</agProdChange>
                        </period>
                        <period year="2095">
                            <agProdChange>-0.000255</agProdChange>
                        </period>
                        <period year="2100">
                            <agProdChange>-0.014073</agProdChange>
                        </period>
                    </AgProductionTechnology>
                    <AgProductionTechnology name="Corn_ArkWhtRedR_RFD_hi">
                        <period year="2015">
                            <agProdChange>-0.007502</agProdChange>
                        </period>
                        <period year="2020">
                            <agProdChange>0.008158</agProdChange>
                        </period>
                        <period year="2025">
                            <agProdChange>0.000463</agProdChange>
                        </period>
                        <period year="2030">
                            <agProdChange>-0.00787</agProdChange>
                        </period>
                        <period year="2035">
                            <agProdChange>-0.012515</agProdChange>
                        </period>
                        <period year="2040">
                            <agProdChange>-0.012417</agProdChange>
                        </period>
                        <period year="2045">
                            <agProdChange>-0.009619</agProdChange>
                        </period>
                        <period year="2050">
                            <agProdChange>-0.015951</agProdChange>
                        </period>
                        <period year="2055">
                            <agProdChange>-0.013725</agProdChange>
                        </period>
                        <period year="2060">
                            <agProdChange>-0.013588</agProdChange>
                        </period>
                        <period year="2065">
                            <agProdChange>-0.00108</agProdChange>
                        </period>
                        <period year="2070">
                            <agProdChange>0.011393</agProdChange>
                        </period>
                        <period year="2075">
                            <agProdChange>-0.016982</agProdChange>
                        </period>
                        <period year="2080">
                            <agProdChange>-0.005137</agProdChange>
                        </period>
                        <period year="2085">
                            <agProdChange>0.000808</agProdChange>
                        </period>
                        <period year="2090">
                            <agProdChange>-0.002813</agProdChange>
                        </period>
                        <period year="2095">
                            <agProdChange>0.001182</agProdChange>
                        </period>
                        <period year="2100">
                            <agProdChange>-0.01823</agProdChange>
                        </period>
                    </AgProductionTechnology>
                    <AgProductionTechnology name="Corn_ArkWhtRedR_RFD_lo">
                        <period year="2015">
                            <agProdChange>-0.007502</agProdChange>
                        </period>
                        <period year="2020">
                            <agProdChange>0.008158</agProdChange>
                        </period>
                        <period year="2025">
                            <agProdChange>0.000463</agProdChange>
                        </period>
                        <period year="2030">
                            <agProdChange>-0.00787</agProdChange>
                        </period>
                        <period year="2035">
                            <agProdChange>-0.012515</agProdChange>
                        </period>
                        <period year="2040">
                            <agProdChange>-0.012417</agProdChange>
                        </period>
                        <period year="2045">
                            <agProdChange>-0.009619</agProdChange>
                        </period>
                        <period year="2050">
                            <agProdChange>-0.015951</agProdChange>
                        </period>
                        <period year="2055">
                            <agProdChange>-0.013725</agProdChange>
                        </period>
                        <period year="2060">
                            <agProdChange>-0.013588</agProdChange>
                        </period>
                        <period year="2065">
                            <agProdChange>-0.00108</agProdChange>
                        </period>
                        <period year="2070">
                            <agProdChange>0.011393</agProdChange>
                        </period>
                        <period year="2075">
                            <agProdChange>-0.016982</agProdChange>
                        </period>
                        <period year="2080">
                            <agProdChange>-0.005137</agProdChange>
                        </period>
                        <period year="2085">
                            <agProdChange>0.000808</agProdChange>
                        </period>
                        <period year="2090">
                            <agProdChange>-0.002813</agProdChange>
                        </period>
                        <period year="2095">
                            <agProdChange>0.001182</agProdChange>
                        </period>
                        <period year="2100">
                            <agProdChange>-0.01823</agProdChange>
                        </period>
                    </AgProductionTechnology>
                </AgSupplySubsector>
                <AgSupplySubsector name="Corn_TexasCst">
                    <AgProductionTechnology name="Corn_TexasCst_IRR_hi">
                        <period year="2015">
                            <agProdChange>0.005458</agProdChange>
                        </period>
                        <period year="2020">
                            <agProdChange>-0.002906</agProdChange>
                        </period>
                        <period year="2025">
                            <agProdChange>-0.001126</agProdChange>
                        </period>
                        <period year="2030">
                            <agProdChange>-0.006729</agProdChange>
                        </period>
                        <period year="2035">
                            <agProdChange>-0.005296</agProdChange>
                        </period>
                        <period year="2040">
                            <agProdChange>-0.010723</agProdChange>
                        </period>
                        <period year="2045">
                            <agProdChange>-0.006878</agProdChange>
                        </period>
                        <period year="2050">
                            <agProdChange>-0.00214</agProdChange>
                        </period>
                        <period year="2055">
                            <agProdChange>-0.007282</agProdChange>
                        </period>
                        <period year="2060">
                            <agProdChange>-0.009978</agProdChange>
                        </period>
                        <period year="2065">
                            <agProdChange>-0.010537</agProdChange>
                        </period>
                        <period year="2070">
                            <agProdChange>0.003977</agProdChange>
                        </period>
                        <period year="2075">
                            <agProdChange>-0.01377</agProdChange>
                        </period>
                        <period year="2080">
                            <agProdChange>-0.009089</agProdChange>
                        </period>
                        <period year="2085">
                            <agProdChange>-0.014256</agProdChange>
                        </period>
                        <period year="2090">
                            <agProdChange>-0.00536</agProdChange>
                        </period>
                        <period year="2095">
                            <agProdChange>0.000302</agProdChange>
                        </period>
                        <period year="2100">
                            <agProdChange>-0.006596</agProdChange>
                        </period>
                    </AgProductionTechnology>
                    <AgProductionTechnology name="Corn_TexasCst_IRR_lo">
                        <period year="2015">
                            <agProdChange>0.005458</agProdChange>
                        </period>
                        <period year="2020">
                            <agProdChange>-0.002906</agProdChange>
                        </period>
                        <period year="2025">
                            <agProdChange>-0.001126</agProdChange>
                        </period>
                        <period year="2030">
                            <agProdChange>-0.006729</agProdChange>
                        </period>
                        <period year="2035">
                            <agProdChange>-0.005296</agProdChange>
                        </period>
                        <period year="2040">
                            <agProdChange>-0.010723</agProdChange>
                        </period>
                        <period year="2045">
                            <agProdChange>-0.006878</agProdChange>
                        </period>
                        <period year="2050">
                            <agProdChange>-0.00214</agProdChange>
                        </period>
                        <period year="2055">
                            <agProdChange>-0.007282</agProdChange>
                        </period>
                        <period year="2060">
                            <agProdChange>-0.009978</agProdChange>
                        </period>
                        <period year="2065">
                            <agProdChange>-0.010537</agProdChange>
                        </period>
                        <period year="2070">
                            <agProdChange>0.003977</agProdChange>
                        </period>
                        <period year="2075">
                            <agProdChange>-0.01377</agProdChange>
                        </period>
                        <period year="2080">
                            <agProdChange>-0.009089</agProdChange>
                        </period>
                        <period year="2085">
                            <agProdChange>-0.014256</agProdChange>
                        </period>
                        <period year="2090">
                            <agProdChange>-0.00536</agProdChange>
                        </period>
                        <period year="2095">
                            <agProdChange>0.000302</agProdChange>
                        </period>
                        <period year="2100">
                            <agProdChange>-0.006596</agProdChange>
                        </period>
                    </AgProductionTechnology>
                    <AgProductionTechnology name="Corn_TexasCst_RFD_hi">
                        <period year="2015">
                            <agProdChange>0.011099</agProdChange>
                        </period>
                        <period year="2020">
                            <agProdChange>-0.00686</agProdChange>
                        </period>
                        <period year="2025">
                            <agProdChange>0.00159</agProdChange>
                        </period>
                        <period year="2030">
                            <agProdChange>-0.014664</agProdChange>
                        </period>
                        <period year="2035">
                            <agProdChange>-0.014255</agProdChange>
                        </period>
                        <period year="2040">
                            <agProdChange>-0.025185</agProdChange>
                        </period>
                        <period year="2045">
                            <agProdChange>-0.012618</agProdChange>
                        </period>
                        <period year="2050">
                            <agProdChange>-0.001939</agProdChange>
                        </period>
                        <period year="2055">
                            <agProdChange>-0.018458</agProdChange>
                        </period>
                        <period year="2060">
                            <agProdChange>-0.003414</agProdChange>
                        </period>
                        <period year="2065">
                            <agProdChange>-0.00953</agProdChange>
                        </period>
                        <period year="2070">
                            <agProdChange>0.01048</agProdChange>
                        </period>
                        <period year="2075">
                            <agProdChange>-0.013335</agProdChange>
                        </period>
                        <period year="2080">
                            <agProdChange>-0.006541</agProdChange>
                        </period>
                        <period year="2085">
                            <agProdChange>-0.018143</agProdChange>
                        </period>
                        <period year="2090">
                            <agProdChange>-0.000787</agProdChange>
                        </period>
                        <period year="2095">
                            <agProdChange>-0.008747</agProdChange>
                        </period>
                        <period year="2100">
                            <agProdChange>-0.014452</agProdChange>
                        </period>
                    </AgProductionTechnology>
                    <AgProductionTechnology name="Corn_TexasCst_RFD_lo">
                        <period year="2015">
                            <agProdChange>0.011099</agProdChange>
                        </period>
                        <period year="2020">
                            <agProdChange>-0.00686</agProdChange>
                        </period>
                        <period year="2025">
                            <agProdChange>0.00159</agProdChange>
                        </period>
                        <period year="2030">
                            <agProdChange>-0.014664</agProdChange>
                        </period>
                        <period year="2035">
                            <agProdChange>-0.014255</agProdChange>
                        </period>
                        <period year="2040">
                            <agProdChange>-0.025185</agProdChange>
                        </period>
                        <period year="2045">
                            <agProdChange>-0.012618</agProdChange>
                        </period>
                        <period year="2050">
                            <agProdChange>-0.001939</agProdChange>
                        </period>
                        <period year="2055">
                            <agProdChange>-0.018458</agProdChange>
                        </period>
                        <period year="2060">
                            <agProdChange>-0.003414</agProdChange>
                        </period>
                        <period year="2065">
                            <agProdChange>-0.00953</agProdChange>
                        </period>
                        <period year="2070">
                            <agProdChange>0.01048</agProdChange>
                        </period>
                        <period year="2075">
                            <agProdChange>-0.013335</agProdChange>
                        </period>
                        <period year="2080">
                            <agProdChange>-0.006541</agProdChange>
                        </period>
                        <period year="2085">
                            <agProdChange>-0.018143</agProdChange>
                        </period>
                        <period year="2090">
                            <agProdChange>-0.000787</agProdChange>
                        </period>
                        <period year="2095">
                            <agProdChange>-0.008747</agProdChange>
                        </period>
                        <period year="2100">
                            <agProdChange>-0.014452</agProdChange>
                        </period>
                    </AgProductionTechnology>
                </AgSupplySubsector>
                <AgSupplySubsector name="Corn_UsaCstSE">
                    <AgProductionTechnology name="Corn_UsaCstSE_IRR_hi">
                        <period year="2015">
                            <agProdChange>0.001487</agProdChange>
                        </period>
                        <period year="2020">
                            <agProdChange>0.003635</agProdChange>
                        </period>
                        <period year="2025">
                            <agProdChange>0.000987</agProdChange>
                        </period>
                        <period year="2030">
                            <agProdChange>-0.003405</agProdChange>
                        </period>
                        <period year="2035">
                            <agProdChange>-0.001702</agProdChange>
                        </period>
                        <period year="2040">
                            <agProdChange>-0.007663</agProdChange>
                        </period>
                        <period year="2045">
                            <agProdChange>-0.005855</agProdChange>
                        </period>
                        <period year="2050">
                            <agProdChange>-0.008304</agProdChange>
                        </period>
                        <period year="2055">
                            <agProdChange>-0.00577</agProdChange>
                        </period>
                        <period year="2060">
                            <agProdChange>-0.007085</agProdChange>
                        </period>
                        <period year="2065">
                            <agProdChange>-0.012572</agProdChange>
                        </period>
                        <period year="2070">
                            <agProdChange>-0.003306</agProdChange>
                        </period>
                        <period year="2075">
                            <agProdChange>-0.014781</agProdChange>
                        </period>
                        <period year="2080">
                            <agProdChange>-0.015951</agProdChange>
                        </period>
                        <period year="2085">
                            <agProdChange>-0.020722</agProdChange>
                        </period>
                        <period year="2090">
                            <agProdChange>-0.01254</agProdChange>
                        </period>
                        <period year="2095">
                            <agProdChange>-0.010498</agProdChange>
                        </period>
                        <period year="2100">
                            <agProdChange>-0.013977</agProdChange>
                        </period>
                    </AgProductionTechnology>
                    <AgProductionTechnology name="Corn_UsaCstSE_IRR_lo">
                        <period year="2015">
                            <agProdChange>0.001487</agProdChange>
                        </period>
                        <period year="2020">
                            <agProdChange>0.003635</agProdChange>
                        </period>
                        <period year="2025">
                            <agProdChange>0.000987</agProdChange>
                        </period>
                        <period year="2030">
                            <agProdChange>-0.003405</agProdChange>
                        </period>
                        <period year="2035">
                            <agProdChange>-0.001702</agProdChange>
                        </period>
                        <period year="2040">
                            <agProdChange>-0.007663</agProdChange>
                        </period>
                        <period year="2045">
                            <agProdChange>-0.005855</agProdChange>
                        </period>
                        <period year="2050">
                            <agProdChange>-0.008304</agProdChange>
                        </period>
                        <period year="2055">
                            <agProdChange>-0.00577</agProdChange>
                        </period>
                        <period year="2060">
                            <agProdChange>-0.007085</agProdChange>
                        </period>
                        <period year="2065">
                            <agProdChange>-0.012572</agProdChange>
                        </period>
                        <period year="2070">
                            <agProdChange>-0.003306</agProdChange>
                        </period>
                        <period year="2075">
                            <agProdChange>-0.014781</agProdChange>
                        </period>
                        <period year="2080">
                            <agProdChange>-0.015951</agProdChange>
                        </period>
                        <period year="2085">
                            <agProdChange>-0.020722</agProdChange>
                        </period>
                        <period year="2090">
                            <agProdChange>-0.01254</agProdChange>
                        </period>
                        <period year="2095">
                            <agProdChange>-0.010498</agProdChange>
                        </period>
                        <period year="2100">
                            <agProdChange>-0.013977</agProdChange>
                        </period>
                    </AgProductionTechnology>
                    <AgProductionTechnology name="Corn_UsaCstSE_RFD_hi">
                        <period year="2015">
                            <agProdChange>-0.002377</agProdChange>
                        </period>
                        <period year="2020">
                            <agProdChange>0.004577</agProdChange>
                        </period>
                        <period year="2025">
                            <agProdChange>0.002567</agProdChange>
                        </period>
                        <period year="2030">
                            <agProdChange>-0.005542</agProdChange>
                        </period>
                        <period year="2035">
                            <agProdChange>-0.000593</agProdChange>
                        </period>
                        <period year="2040">
                            <agProdChange>-0.009503</agProdChange>
                        </period>
                        <period year="2045">
                            <agProdChange>-0.005583</agProdChange>
                        </period>
                        <period year="2050">
                            <agProdChange>-0.006699</agProdChange>
                        </period>
                        <period year="2055">
                            <agProdChange>-0.004625</agProdChange>
                        </period>
                        <period year="2060">
                            <agProdChange>-0.006055</agProdChange>
                        </period>
                        <period year="2065">
                            <agProdChange>-0.009686</agProdChange>
                        </period>
                        <period year="2070">
                            <agProdChange>0.001135</agProdChange>
                        </period>
                        <period year="2075">
                            <agProdChange>-0.010069</agProdChange>
                        </period>
                        <period year="2080">
                            <agProdChange>-0.01113</agProdChange>
                        </period>
                        <period year="2085">
                            <agProdChange>-0.013892</agProdChange>
                        </period>
                        <period year="2090">
                            <agProdChange>-0.005883</agProdChange>
                        </period>
                        <period year="2095">
                            <agProdChange>-0.004888</agProdChange>
                        </period>
                        <period year="2100">
                            <agProdChange>-0.014015</agProdChange>
                        </period>
                    </AgProductionTechnology>
                    <AgProductionTechnology name="Corn_UsaCstSE_RFD_lo">
                        <period year="2015">
                            <agProdChange>-0.002377</agProdChange>
                        </period>
                        <period year="2020">
                            <agProdChange>0.004577</agProdChange>
                        </period>
                        <period year="2025">
                            <agProdChange>0.002567</agProdChange>
                        </period>
                        <period year="2030">
                            <agProdChange>-0.005542</agProdChange>
                        </period>
                        <period year="2035">
                            <agProdChange>-0.000593</agProdChange>
                        </period>
                        <period year="2040">
                            <agProdChange>-0.009503</agProdChange>
                        </period>
                        <period year="2045">
                            <agProdChange>-0.005583</agProdChange>
                        </period>
                        <period year="2050">
                            <agProdChange>-0.006699</agProdChange>
                        </period>
                        <period year="2055">
                            <agProdChange>-0.004625</agProdChange>
                        </period>
                        <period year="2060">
                            <agProdChange>-0.006055</agProdChange>
                        </period>
                        <period year="2065">
                            <agProdChange>-0.009686</agProdChange>
                        </period>
                        <period year="2070">
                            <agProdChange>0.001135</agProdChange>
                        </period>
                        <period year="2075">
                            <agProdChange>-0.010069</agProdChange>
                        </period>
                        <period year="2080">
                            <agProdChange>-0.01113</agProdChange>
                        </period>
                        <period year="2085">
                            <agProdChange>-0.013892</agProdChange>
                        </period>
                        <period year="2090">
                            <agProdChange>-0.005883</agProdChange>
                        </period>
                        <period year="2095">
                            <agProdChange>-0.004888</agProdChange>
                        </period>
                        <period year="2100">
                            <agProdChange>-0.014015</agProdChange>
                        </period>
                    </AgProductionTechnology>
                </AgSupplySubsector>
                <AgSupplySubsector name="Corn_GreatLakes">
                    <AgProductionTechnology name="Corn_GreatLakes_IRR_hi">
                        <period year="2015">
                            <agProdChange>0.002403</agProdChange>
                        </period>
                        <period year="2020">
                            <agProdChange>0.003929</agProdChange>
                        </period>
                        <period year="2025">
                            <agProdChange>0.002427</agProdChange>
                        </period>
                        <period year="2030">
                            <agProdChange>0.001114</agProdChange>
                        </period>
                        <period year="2035">
                            <agProdChange>-0.001796</agProdChange>
                        </period>
                        <period year="2040">
                            <agProdChange>-0.00172</agProdChange>
                        </period>
                        <period year="2045">
                            <agProdChange>0.000498</agProdChange>
                        </period>
                        <period year="2050">
                            <agProdChange>-0.002128</agProdChange>
                        </period>
                        <period year="2055">
                            <agProdChange>-0.004431</agProdChange>
                        </period>
                        <period year="2060">
                            <agProdChange>-0.005046</agProdChange>
                        </period>
                        <period year="2065">
                            <agProdChange>-0.003901</agProdChange>
                        </period>
                        <period year="2070">
                            <agProdChange>0.000824</agProdChange>
                        </period>
                        <period year="2075">
                            <agProdChange>-0.008093</agProdChange>
                        </period>
                        <period year="2080">
                            <agProdChange>-0.00784</agProdChange>
                        </period>
                        <period year="2085">
                            <agProdChange>-0.007835</agProdChange>
                        </period>
                        <period year="2090">
                            <agProdChange>-0.001557</agProdChange>
                        </period>
                        <period year="2095">
                            <agProdChange>-0.003362</agProdChange>
                        </period>
                        <period year="2100">
                            <agProdChange>-0.006926</agProdChange>
                        </period>
                    </AgProductionTechnology>
                    <AgProductionTechnology name="Corn_GreatLakes_IRR_lo">
                        <period year="2015">
                            <agProdChange>0.002403</agProdChange>
                        </period>
                        <period year="2020">
                            <agProdChange>0.003929</agProdChange>
                        </period>
                        <period year="2025">
                            <agProdChange>0.002427</agProdChange>
                        </period>
                        <period year="2030">
                            <agProdChange>0.001114</agProdChange>
                        </period>
                        <period year="2035">
                            <agProdChange>-0.001796</agProdChange>
                        </period>
                        <period year="2040">
                            <agProdChange>-0.00172</agProdChange>
                        </period>
                        <period year="2045">
                            <agProdChange>0.000498</agProdChange>
                        </period>
                        <period year="2050">
                            <agProdChange>-0.002128</agProdChange>
                        </period>
                        <period year="2055">
                            <agProdChange>-0.004431</agProdChange>
                        </period>
                        <period year="2060">
                            <agProdChange>-0.005046</agProdChange>
                        </period>
                        <period year="2065">
                            <agProdChange>-0.003901</agProdChange>
                        </period>
                        <period year="2070">
                            <agProdChange>0.000824</agProdChange>
                        </period>
                        <period year="2075">
                            <agProdChange>-0.008093</agProdChange>
                        </period>
                        <period year="2080">
                            <agProdChange>-0.00784</agProdChange>
                        </period>
                        <period year="2085">
                            <agProdChange>-0.007835</agProdChange>
                        </period>
                        <period year="2090">
                            <agProdChange>-0.001557</agProdChange>
                        </period>
                        <period year="2095">
                            <agProdChange>-0.003362</agProdChange>
                        </period>
                        <period year="2100">
                            <agProdChange>-0.006926</agProdChange>
                        </period>
                    </AgProductionTechnology>
                    <AgProductionTechnology name="Corn_GreatLakes_RFD_hi">
                        <period year="2015">
                            <agProdChange>0.003862</agProdChange>
                        </period>
                        <period year="2020">
                            <agProdChange>0.008056</agProdChange>
                        </period>
                        <period year="2025">
                            <agProdChange>0.004012</agProdChange>
                        </period>
                        <period year="2030">
                            <agProdChange>0.004629</agProdChange>
                        </period>
                        <period year="2035">
                            <agProdChange>0.002564</agProdChange>
                        </period>
                        <period year="2040">
                            <agProdChange>-0.002016</agProdChange>
                        </period>
                        <period year="2045">
                            <agProdChange>0.001391</agProdChange>
                        </period>
                        <period year="2050">
                            <agProdChange>-0.001367</agProdChange>
                        </period>
                        <period year="2055">
                            <agProdChange>-0.001476</agProdChange>
                        </period>
                        <period year="2060">
                            <agProdChange>-0.003364</agProdChange>
                        </period>
                        <period year="2065">
                            <agProdChange>-0.00455</agProdChange>
                        </period>
                        <period year="2070">
                            <agProdChange>0.001962</agProdChange>
                        </period>
                        <period year="2075">
                            <agProdChange>-0.008097</agProdChange>
                        </period>
                        <period year="2080">
                            <agProdChange>-0.002589</agProdChange>
                        </period>
                        <period year="2085">
                            <agProdChange>-0.002272</agProdChange>
                        </period>
                        <period year="2090">
                            <agProdChange>-0.000765</agProdChange>
                        </period>
                        <period year="2095">
                            <agProdChange>-0.00369</agProdChange>
                        </period>
                        <period year="2100">
                            <agProdChange>-0.004289</agProdChange>
                        </period>
                    </AgProductionTechnology>
                    <AgProductionTechnology name="Corn_GreatLakes_RFD_lo">
                        <period year="2015">
                            <agProdChange>0.003862</agProdChange>
                        </period>
                        <period year="2020">
                            <agProdChange>0.008056</agProdChange>
                        </period>
                        <period year="2025">
                            <agProdChange>0.004012</agProdChange>
                        </period>
                        <period year="2030">
                            <agProdChange>0.004629</agProdChange>
                        </period>
                        <period year="2035">
                            <agProdChange>0.002564</agProdChange>
                        </period>
                        <period year="2040">
                            <agProdChange>-0.002016</agProdChange>
                        </period>
                        <period year="2045">
                            <agProdChange>0.001391</agProdChange>
                        </period>
                        <period year="2050">
                            <agProdChange>-0.001367</agProdChange>
                        </period>
                        <period year="2055">
                            <agProdChange>-0.001476</agProdChange>
                        </period>
                        <period year="2060">
                            <agProdChange>-0.003364</agProdChange>
                        </period>
                        <period year="2065">
                            <agProdChange>-0.00455</agProdChange>
                        </period>
                        <period year="2070">
                            <agProdChange>0.001962</agProdChange>
                        </period>
                        <period year="2075">
                            <agProdChange>-0.008097</agProdChange>
                        </period>
                        <period year="2080">
                            <agProdChange>-0.002589</agProdChange>
                        </period>
                        <period year="2085">
                            <agProdChange>-0.002272</agProdChange>
                        </period>
                        <period year="2090">
                            <agProdChange>-0.000765</agProdChange>
                        </period>
                        <period year="2095">
                            <agProdChange>-0.00369</agProdChange>
                        </period>
                        <period year="2100">
                            <agProdChange>-0.004289</agProdChange>
                        </period>
                    </AgProductionTechnology>
                </AgSupplySubsector>
                <AgSupplySubsector name="Corn_OhioR">
                    <AgProductionTechnology name="Corn_OhioR_IRR_hi">
                        <period year="2015">
                            <agProdChange>-0.002959</agProdChange>
                        </period>
                        <period year="2020">
                            <agProdChange>0.003395</agProdChange>
                        </period>
                        <period year="2025">
                            <agProdChange>-7.5e-05</agProdChange>
                        </period>
                        <period year="2030">
                            <agProdChange>-0.002762</agProdChange>
                        </period>
                        <period year="2035">
                            <agProdChange>-0.00435</agProdChange>
                        </period>
                        <period year="2040">
                            <agProdChange>-0.006698</agProdChange>
                        </period>
                        <period year="2045">
                            <agProdChange>-0.002869</agProdChange>
                        </period>
                        <period year="2050">
                            <agProdChange>-0.005786</agProdChange>
                        </period>
[truncated: 46,440,385 more chars]
