# Supplementary material for: The domestic and international implications of future climate for U.S. agriculture in GCAM
Source: PLoS One. 2020 Aug 28;15(8):e0237918. doi: 10.1371/journal.pone.0237918 (PMC7455037; doi:10.1371/journal.pone.0237918)
Supplement: S2 Data — (ZIP) [file pone.0237918.s010.zip › scenariofiles/config-reference.xml]

<?xml version="1.0" encoding="UTF-8"?>
<Configuration>
	<Files>
		<Value name="xmlInputFileName">../input/gcamdata/xml/modeltime.xml</Value>
		<Value name="BatchFileName">batchyield.xml</Value>
		<Value name="policy-target-file">../input/policy/forcing_target_4p5.xml</Value>
		<Value name="GHGInputFileName">../input/magicc/inputs/input_gases.emk</Value>
		<Value write-output="1" append-scenario-name="0" name="xmldb-location">../output/database_basexdb</Value>
		<Value write-output="1" append-scenario-name="0" name="restart">./restart/restart</Value>
		<Value write-output="1" append-scenario-name="1" name="xmlDebugFileName">debug.xml</Value>
		<Value write-output="1" append-scenario-name="0" name="climatFileName">gas.emk</Value>
		<Value write-output="1" append-scenario-name="1" name="costCurvesOutputFileName">cost_curves.xml</Value>
		<Value write-output="1" append-scenario-name="0" name="batchCSVOutputFile">batch-csv-out.csv</Value>
		<Value write-output="0" append-scenario-name="0" name="supplyDemandOutputFileName">SDCurves.csv</Value>
		<Value write-output="0" append-scenario-name="0" name="flow-graph">gcam-flow-graph.dot</Value>
		<Value write-output="0" append-scenario-name="0" name="dependencyGraphName">DependencyGraph.dot</Value>
		<Value write-output="0" append-scenario-name="0" name="landAllocatorGraphName">LandAllocatorGraph.dot</Value>
	</Files>
	<ScenarioComponents>
        <Value name = "climate">../input/gcamdata/xml/hector.xml</Value>
		<Value name = "interest_rate">../input/gcamdata/xml/interest_rate.xml</Value>
		<Value name = "socioeconomics">../input/gcamdata/xml/socioeconomics_gSSP2.xml</Value>
       
		<Value name = "resources">../input/gcamdata/xml/resources.xml</Value>
		<Value name = "energy_supply">../input/gcamdata/xml/en_supply.xml</Value>
		<Value name = "energy_transformation">../input/gcamdata/xml/en_transformation.xml</Value>
		<!--Value name = "electricity">../input/gcamdata/xml/electricity.xml</Value-->
		<Value name = "elec_water_base">../input/gcamdata/xml/electricity_water.xml</Value>
		<Value name = "heat">../input/gcamdata/xml/heat.xml</Value>
		<Value name = "hydrogen">../input/gcamdata/xml/hydrogen.xml</Value>
		<Value name = "energy_distribution">../input/gcamdata/xml/en_distribution.xml</Value>
		<Value name = "industry">../input/gcamdata/xml/industry.xml</Value>
		<Value name = "industry_income_elas">../input/gcamdata/xml/industry_incelas_gssp2.xml</Value>
		<Value name = "cement">../input/gcamdata/xml/cement.xml</Value>
		<Value name = "cement_income_elas">../input/gcamdata/xml/cement_incelas_gssp2.xml</Value>
		<Value name = "fertilizer_energy">../input/gcamdata/xml/en_Fert.xml</Value>
		<Value name = "hddcdd">../input/gcamdata/xml/HDDCDD_constdd_no_GCM.xml</Value>
		<Value name = "building">../input/gcamdata/xml/building_det.xml</Value>
		<Value name = "transportation">../input/gcamdata/xml/transportation_UCD_CORE.xml</Value>
		<Value name = "carbon_content">../input/gcamdata/xml/Ccoef.xml</Value>
		<Value name = "carbon_storage">../input/gcamdata/xml/Cstorage.xml</Value>


		<Value name = "ag_base">../input/gcamdata/xml/ag_For_Past_bio_base_IRR_MGMT.xml</Value>
		<Value name = "ag_cost">../input/gcamdata/xml/ag_cost_IRR_MGMT.xml</Value>
		<Value name = "ag_prodchange">../input/gcamdata/xml/ag_prodchange_ref_IRR_MGMT.xml</Value>
		<Value name = "residue_bio">../input/gcamdata/xml/resbio_input_IRR_MGMT.xml</Value>
		<Value name = "animal">../input/gcamdata/xml/an_input.xml</Value>
		<Value name = "fertilizer">../input/gcamdata/xml/ag_Fert_IRR_MGMT.xml</Value>
		<Value name = "land1">../input/gcamdata/xml/land_input_1.xml</Value>
		<Value name = "land2">../input/gcamdata/xml/land_input_2.xml</Value>
		<Value name = "land3">../input/gcamdata/xml/land_input_3_IRR.xml</Value>
		<Value name = "land4">../input/gcamdata/xml/land_input_4_IRR_MGMT.xml</Value>
		<Value name = "land5">../input/gcamdata/xml/land_input_5_IRR_MGMT.xml</Value>
		<Value name = "protected_land2">../input/gcamdata/xml/protected_land_input_2.xml</Value>
		<Value name = "protected_land3">../input/gcamdata/xml/protected_land_input_3.xml</Value>
		<Value name = "demand">../input/gcamdata/xml/demand_input.xml</Value>
		<Value name = "bio_trade">../input/gcamdata/xml/bio_trade.xml</Value>
		<Value name = "ag_trade">../input/gcamdata/xml/ag_trade.xml</Value>

		<Value name = "ind_urb_proc">../input/gcamdata/xml/ind_urb_processing_sectors.xml</Value>
		<Value name = "nonco2_energy">../input/gcamdata/xml/all_energy_emissions.xml</Value>
		<Value name = "nonco2_fgas">../input/gcamdata/xml/all_fgas_emissions.xml</Value>
		<Value name = "nonco2_unmgd">../input/gcamdata/xml/all_unmgd_emissions.xml</Value>
		<Value name = "nonco2_aglu">../input/gcamdata/xml/all_aglu_emissions_IRR_MGMT.xml</Value>
		<Value name = "nonco2_aglu_prot">../input/gcamdata/xml/all_protected_unmgd_emissions.xml</Value>
		
		<Value name = "unlim_supply_water">../input/gcamdata/xml/unlimited_water_supply.xml</Value>
		<!--Value name = "water_supply">../input/gcamdata/xml/water_supply_uncalibrated.xml</Value-->
		<!--Value name = "water_supply">../input/gcamdata/xml/water_supply_constrained.xml</Value-->
		<Value name = "water_mapping">../input/gcamdata/xml/water_mapping.xml</Value>
		<Value name = "ag_water">../input/gcamdata/xml/ag_water_input_IRR_MGMT.xml</Value>
		<Value name = "elec_water_coef">../input/gcamdata/xml/electricity_water_coefs.xml</Value>
		<Value name = "nonco2_elec_water">../input/gcamdata/xml/water_elec_emissions.xml</Value>
		<Value name = "ind_water">../input/gcamdata/xml/water_demand_industry.xml</Value>
		<Value name = "an_water">../input/gcamdata/xml/water_demand_livestock.xml</Value>
		<Value name = "municipal_water">../input/gcamdata/xml/water_demand_municipal.xml</Value>
		<Value name = "primary_ene_water">../input/gcamdata/xml/water_demand_primary.xml</Value>

		<Value name = "bio_feedstock_limit">../input/gcamdata/xml/liquids_limits.xml</Value>
		<Value name = "bio_elec_w_feed_limit">../input/gcamdata/xml/water_elec_liquids_limits.xml</Value>
		<Value name = "bio_neg_emiss_budget">../input/gcamdata/xml/negative_emissions_budget_gSSP2.xml</Value>
		<Value name = "solver">../input/solution/cal_broyden_config.xml</Value>

	</ScenarioComponents>
	<Strings>
		<Value name="scenarioName">AgPaperACS</Value>
		<Value name="debug-region">USA</Value>
		<Value name="MAGICC-input-dir">../input/magicc/inputs</Value>
		<Value name="MAGICC-output-dir">../output</Value>
	</Strings>
	<Bools>
		<Value name="CalibrationActive">1</Value>
		<Value name="BatchMode">1</Value>
		<Value name="find-path">0</Value>
		<Value name="createCostCurve">0</Value>
		<Value name="debugChecking">0</Value>
		<Value name="simulActive">1</Value>
		<Value name="PrintValuesOnGraphs">1</Value>
		<Value name="ShowNullPaths">0</Value>
		<Value name="PrintPrices">1</Value>
	</Bools>
	<Ints>
		<Value name="numMarketsToFindSD">10</Value>
		<Value name="numPointsForSD">21</Value>
		<Value name="numPointsForCO2CostCurve">5</Value>
		<Value name="carbon-output-start-year">1705</Value>
		<Value name="climateOutputInterval">5</Value>
		<Value name="parallel-grain-size">50</Value>
		<Value name="stop-period">-1</Value>
		<Value name="restart-period">-1</Value>
	</Ints>
	<Doubles>
	</Doubles>
</Configuration>
