# Supplementary material for: The domestic and international implications of future climate for U.S. agriculture in GCAM
Source: PLoS One. 2020 Aug 28;15(8):e0237918. doi: 10.1371/journal.pone.0237918 (PMC7455037; doi:10.1371/journal.pone.0237918)
Supplement: S2 Data — (ZIP) [file pone.0237918.s010.zip › scenariofiles/water_constraint_xml/L201.GrdRenewRsrcMax_wfdei_hadgem2-es_8p5.xml]

<?xml version="1.0" encoding="UTF-8"?>
<scenario>
    <world>
        <region name="Africa_Eastern">
            <renewresource name="Africa-Red Sea-Gulf of Aden Coast_water withdrawals">
                <sub-renewable-resource name="runoff">
                    <maxSubResource fillout="1" year="1975">35.37027123</maxSubResource>
                    <maxSubResource fillout="1" year="1990">35.37027123</maxSubResource>
                    <maxSubResource fillout="1" year="2005">35.37027123</maxSubResource>
                    <maxSubResource fillout="1" year="2010">35.37027123</maxSubResource>
                    <maxSubResource fillout="1" year="2015">41.36529947</maxSubResource>
                    <maxSubResource fillout="1" year="2020">42.84094586</maxSubResource>
                    <maxSubResource fillout="1" year="2025">44.35586158</maxSubResource>
                    <maxSubResource fillout="1" year="2030">46.01468438</maxSubResource>
                    <maxSubResource fillout="1" year="2035">47.9603087</maxSubResource>
                    <maxSubResource fillout="1" year="2040">49.81121834</maxSubResource>
                    <maxSubResource fillout="1" year="2045">51.80799493</maxSubResource>
                    <maxSubResource fillout="1" year="2050">54.55314083</maxSubResource>
                    <maxSubResource fillout="1" year="2055">58.86766812</maxSubResource>
                    <maxSubResource fillout="1" year="2060">64.41022076</maxSubResource>
                    <maxSubResource fillout="1" year="2065">69.23170264</maxSubResource>
                    <maxSubResource fillout="1" year="2070">72.01826792</maxSubResource>
                    <maxSubResource fillout="1" year="2075">74.26814996</maxSubResource>
                    <maxSubResource fillout="1" year="2080">75.98486321</maxSubResource>
                    <maxSubResource fillout="1" year="2085">76.93435518</maxSubResource>
                    <maxSubResource fillout="1" year="2090">77.0930571</maxSubResource>
                    <maxSubResource fillout="1" year="2095">76.5569346</maxSubResource>
                    <maxSubResource fillout="1" year="2100">75.6872177</maxSubResource>
                </sub-renewable-resource>
            </renewresource>
            <renewresource name="Madasgacar_water withdrawals">
                <sub-renewable-resource name="runoff">
                    <maxSubResource fillout="1" year="1975">466.9618476</maxSubResource>
                    <maxSubResource fillout="1" year="1990">466.9618476</maxSubResource>
                    <maxSubResource fillout="1" year="2005">466.9618476</maxSubResource>
                    <maxSubResource fillout="1" year="2010">466.9618476</maxSubResource>
                    <maxSubResource fillout="1" year="2015">469.4143921</maxSubResource>
                    <maxSubResource fillout="1" year="2020">467.4912856</maxSubResource>
                    <maxSubResource fillout="1" year="2025">463.9726353</maxSubResource>
                    <maxSubResource fillout="1" year="2030">459.6730095</maxSubResource>
                    <maxSubResource fillout="1" year="2035">455.4086631</maxSubResource>
                    <maxSubResource fillout="1" year="2040">449.168695</maxSubResource>
                    <maxSubResource fillout="1" year="2045">441.758547</maxSubResource>
                    <maxSubResource fillout="1" year="2050">435.778798</maxSubResource>
                    <maxSubResource fillout="1" year="2055">432.9150441</maxSubResource>
                    <maxSubResource fillout="1" year="2060">431.6855918</maxSubResource>
                    <maxSubResource fillout="1" year="2065">430.5958976</maxSubResource>
                    <maxSubResource fillout="1" year="2070">428.6701181</maxSubResource>
                    <maxSubResource fillout="1" year="2075">426.9801501</maxSubResource>
                    <maxSubResource fillout="1" year="2080">425.4823035</maxSubResource>
                    <maxSubResource fillout="1" year="2085">423.9587141</maxSubResource>
                    <maxSubResource fillout="1" year="2090">422.3781142</maxSubResource>
                    <maxSubResource fillout="1" year="2095">420.8344064</maxSubResource>
                    <maxSubResource fillout="1" year="2100">419.6868024</maxSubResource>
                </sub-renewable-resource>
            </renewresource>
            <renewresource name="Nile_water withdrawals">
                <sub-renewable-resource name="runoff">
                    <maxSubResource fillout="1" year="1975">198.9237224</maxSubResource>
                    <maxSubResource fillout="1" year="1990">198.9237224</maxSubResource>
                    <maxSubResource fillout="1" year="2005">198.9237224</maxSubResource>
                    <maxSubResource fillout="1" year="2010">198.9237224</maxSubResource>
                    <maxSubResource fillout="1" year="2015">221.0477292</maxSubResource>
                    <maxSubResource fillout="1" year="2020">219.2722133</maxSubResource>
                    <maxSubResource fillout="1" year="2025">212.3768573</maxSubResource>
                    <maxSubResource fillout="1" year="2030">203.9016357</maxSubResource>
                    <maxSubResource fillout="1" year="2035">198.1294579</maxSubResource>
                    <maxSubResource fillout="1" year="2040">192.0510294</maxSubResource>
                    <maxSubResource fillout="1" year="2045">185.4605321</maxSubResource>
                    <maxSubResource fillout="1" year="2050">181.4874942</maxSubResource>
                    <maxSubResource fillout="1" year="2055">182.0643373</maxSubResource>
                    <maxSubResource fillout="1" year="2060">185.2053843</maxSubResource>
                    <maxSubResource fillout="1" year="2065">189.0976926</maxSubResource>
                    <maxSubResource fillout="1" year="2070">192.6176563</maxSubResource>
                    <maxSubResource fillout="1" year="2075">197.2430677</maxSubResource>
                    <maxSubResource fillout="1" year="2080">202.8319895</maxSubResource>
                    <maxSubResource fillout="1" year="2085">209.0126792</maxSubResource>
                    <maxSubResource fillout="1" year="2090">215.7601399</maxSubResource>
                    <maxSubResource fillout="1" year="2095">223.2261564</maxSubResource>
                    <maxSubResource fillout="1" year="2100">229.8077709</maxSubResource>
                </sub-renewable-resource>
            </renewresource>
            <renewresource name="Rift Valley_water withdrawals">
                <sub-renewable-resource name="runoff">
                    <maxSubResource fillout="1" year="1975">116.0891792</maxSubResource>
                    <maxSubResource fillout="1" year="1990">116.0891792</maxSubResource>
                    <maxSubResource fillout="1" year="2005">116.0891792</maxSubResource>
                    <maxSubResource fillout="1" year="2010">116.0891792</maxSubResource>
                    <maxSubResource fillout="1" year="2015">130.7528259</maxSubResource>
                    <maxSubResource fillout="1" year="2020">129.548526</maxSubResource>
                    <maxSubResource fillout="1" year="2025">125.0610112</maxSubResource>
                    <maxSubResource fillout="1" year="2030">119.7683761</maxSubResource>
                    <maxSubResource fillout="1" year="2035">116.8276376</maxSubResource>
                    <maxSubResource fillout="1" year="2040">114.6142472</maxSubResource>
                    <maxSubResource fillout="1" year="2045">112.6662085</maxSubResource>
                    <maxSubResource fillout="1" year="2050">112.5123911</maxSubResource>
                    <maxSubResource fillout="1" year="2055">115.204603</maxSubResource>
                    <maxSubResource fillout="1" year="2060">119.705962</maxSubResource>
                    <maxSubResource fillout="1" year="2065">124.605768</maxSubResource>
                    <maxSubResource fillout="1" year="2070">129.0025638</maxSubResource>
                    <maxSubResource fillout="1" year="2075">134.0531334</maxSubResource>
                    <maxSubResource fillout="1" year="2080">139.7329903</maxSubResource>
                    <maxSubResource fillout="1" year="2085">145.8410396</maxSubResource>
                    <maxSubResource fillout="1" year="2090">152.3776145</maxSubResource>
                    <maxSubResource fillout="1" year="2095">159.4169784</maxSubResource>
                    <maxSubResource fillout="1" year="2100">165.451013</maxSubResource>
                </sub-renewable-resource>
            </renewresource>
            <renewresource name="Shebelli-Juba_water withdrawals">
                <sub-renewable-resource name="runoff">
                    <maxSubResource fillout="1" year="1975">110.7892363</maxSubResource>
                    <maxSubResource fillout="1" year="1990">110.7892363</maxSubResource>
                    <maxSubResource fillout="1" year="2005">110.7892363</maxSubResource>
                    <maxSubResource fillout="1" year="2010">110.7892363</maxSubResource>
                    <maxSubResource fillout="1" year="2015">129.6301199</maxSubResource>
                    <maxSubResource fillout="1" year="2020">131.2323162</maxSubResource>
                    <maxSubResource fillout="1" year="2025">131.3134736</maxSubResource>
                    <maxSubResource fillout="1" year="2030">131.2344712</maxSubResource>
                    <maxSubResource fillout="1" year="2035">132.8614229</maxSubResource>
                    <maxSubResource fillout="1" year="2040">134.7368782</maxSubResource>
                    <maxSubResource fillout="1" year="2045">137.1324306</maxSubResource>
                    <maxSubResource fillout="1" year="2050">141.9708314</maxSubResource>
                    <maxSubResource fillout="1" year="2055">151.1515364</maxSubResource>
                    <maxSubResource fillout="1" year="2060">163.4625492</maxSubResource>
                    <maxSubResource fillout="1" year="2065">175.1471611</maxSubResource>
                    <maxSubResource fillout="1" year="2070">183.6724194</maxSubResource>
                    <maxSubResource fillout="1" year="2075">191.873666</maxSubResource>
                    <maxSubResource fillout="1" year="2080">199.8187515</maxSubResource>
                    <maxSubResource fillout="1" year="2085">207.130448</maxSubResource>
                    <maxSubResource fillout="1" year="2090">213.8076206</maxSubResource>
                    <maxSubResource fillout="1" year="2095">220.00059</maxSubResource>
                    <maxSubResource fillout="1" year="2100">224.6913695</maxSubResource>
                </sub-renewable-resource>
            </renewresource>
        </region>
        <region name="Africa_Northern">
            <renewresource name="Africa-North Interior_water withdrawals">
                <sub-renewable-resource name="runoff">
                    <maxSubResource fillout="1" year="1975">37.46573692</maxSubResource>
                    <maxSubResource fillout="1" year="1990">37.46573692</maxSubResource>
                    <maxSubResource fillout="1" year="2005">37.46573692</maxSubResource>
                    <maxSubResource fillout="1" year="2010">37.46573692</maxSubResource>
                    <maxSubResource fillout="1" year="2015">36.12051681</maxSubResource>
                    <maxSubResource fillout="1" year="2020">35.86152022</maxSubResource>
                    <maxSubResource fillout="1" year="2025">35.63891463</maxSubResource>
                    <maxSubResource fillout="1" year="2030">35.34119379</maxSubResource>
                    <maxSubResource fillout="1" year="2035">34.76543824</maxSubResource>
                    <maxSubResource fillout="1" year="2040">33.24549972</maxSubResource>
                    <maxSubResource fillout="1" year="2045">31.32846562</maxSubResource>
                    <maxSubResource fillout="1" year="2050">30.07378859</maxSubResource>
                    <maxSubResource fillout="1" year="2055">30.11330342</maxSubResource>
                    <maxSubResource fillout="1" year="2060">30.81945735</maxSubResource>
                    <maxSubResource fillout="1" year="2065">31.74409426</maxSubResource>
                    <maxSubResource fillout="1" year="2070">32.58928113</maxSubResource>
                    <maxSubResource fillout="1" year="2075">33.6434953</maxSubResource>
                    <maxSubResource fillout="1" year="2080">34.92539797</maxSubResource>
                    <maxSubResource fillout="1" year="2085">36.40463614</maxSubResource>
                    <maxSubResource fillout="1" year="2090">38.06320835</maxSubResource>
                    <maxSubResource fillout="1" year="2095">39.91561929</maxSubResource>
                    <maxSubResource fillout="1" year="2100">41.54943171</maxSubResource>
                </sub-renewable-resource>
            </renewresource>
            <renewresource name="Africa-North West Coast_water withdrawals">
                <sub-renewable-resource name="runoff">
                    <maxSubResource fillout="1" year="1975">38.79703032</maxSubResource>
                    <maxSubResource fillout="1" year="1990">38.79703032</maxSubResource>
                    <maxSubResource fillout="1" year="2005">38.79703032</maxSubResource>
                    <maxSubResource fillout="1" year="2010">38.79703032</maxSubResource>
                    <maxSubResource fillout="1" year="2015">38.30391564</maxSubResource>
                    <maxSubResource fillout="1" year="2020">38.48919121</maxSubResource>
                    <maxSubResource fillout="1" year="2025">38.93026779</maxSubResource>
                    <maxSubResource fillout="1" year="2030">39.40676291</maxSubResource>
                    <maxSubResource fillout="1" year="2035">39.62305338</maxSubResource>
                    <maxSubResource fillout="1" year="2040">39.62511134</maxSubResource>
                    <maxSubResource fillout="1" year="2045">39.52893699</maxSubResource>
                    <maxSubResource fillout="1" year="2050">39.35274047</maxSubResource>
                    <maxSubResource fillout="1" year="2055">39.05060136</maxSubResource>
                    <maxSubResource fillout="1" year="2060">38.60848465</maxSubResource>
                    <maxSubResource fillout="1" year="2065">38.22458752</maxSubResource>
                    <maxSubResource fillout="1" year="2070">38.02923064</maxSubResource>
                    <maxSubResource fillout="1" year="2075">37.85764144</maxSubResource>
                    <maxSubResource fillout="1" year="2080">37.72652647</maxSubResource>
                    <maxSubResource fillout="1" year="2085">37.67814306</maxSubResource>
                    <maxSubResource fillout="1" year="2090">37.71256218</maxSubResource>
                    <maxSubResource fillout="1" year="2095">37.81184586</maxSubResource>
                    <maxSubResource fillout="1" year="2100">37.92759927</maxSubResource>
                </sub-renewable-resource>
            </renewresource>
            <renewresource name="Mediterranean South Coast_water withdrawals">
                <sub-renewable-resource name="runoff">
                    <maxSubResource fillout="1" year="1975">48.19783435</maxSubResource>
                    <maxSubResource fillout="1" year="1990">48.19783435</maxSubResource>
                    <maxSubResource fillout="1" year="2005">48.19783435</maxSubResource>
                    <maxSubResource fillout="1" year="2010">48.19783435</maxSubResource>
                    <maxSubResource fillout="1" year="2015">49.85475128</maxSubResource>
                    <maxSubResource fillout="1" year="2020">50.35150317</maxSubResource>
                    <maxSubResource fillout="1" year="2025">50.97729079</maxSubResource>
                    <maxSubResource fillout="1" year="2030">51.61762487</maxSubResource>
                    <maxSubResource fillout="1" year="2035">52.08813073</maxSubResource>
                    <maxSubResource fillout="1" year="2040">52.41056885</maxSubResource>
                    <maxSubResource fillout="1" year="2045">52.61399693</maxSubResource>
                    <maxSubResource fillout="1" year="2050">52.65831266</maxSubResource>
                    <maxSubResource fillout="1" year="2055">52.51391112</maxSubResource>
                    <maxSubResource fillout="1" year="2060">52.23345472</maxSubResource>
                    <maxSubResource fillout="1" year="2065">51.90831156</maxSubResource>
                    <maxSubResource fillout="1" year="2070">51.60002954</maxSubResource>
                    <maxSubResource fillout="1" year="2075">51.23599992</maxSubResource>
                    <maxSubResource fillout="1" year="2080">50.80163108</maxSubResource>
                    <maxSubResource fillout="1" year="2085">50.29398609</maxSubResource>
                    <maxSubResource fillout="1" year="2090">49.71850102</maxSubResource>
                    <maxSubResource fillout="1" year="2095">49.07730764</maxSubResource>
                    <maxSubResource fillout="1" year="2100">48.51736851</maxSubResource>
                </sub-renewable-resource>
            </renewresource>
            <renewresource name="Sinai Peninsula_water withdrawals">
                <sub-renewable-resource name="runoff">
                    <maxSubResource fillout="1" year="1975">0.162830913</maxSubResource>
                    <maxSubResource fillout="1" year="1990">0.162830913</maxSubResource>
                    <maxSubResource fillout="1" year="2005">0.162830913</maxSubResource>
                    <maxSubResource fillout="1" year="2010">0.162830913</maxSubResource>
                    <maxSubResource fillout="1" year="2015">0.183099956</maxSubResource>
                    <maxSubResource fillout="1" year="2020">0.181120318</maxSubResource>
                    <maxSubResource fillout="1" year="2025">0.175864998</maxSubResource>
                    <maxSubResource fillout="1" year="2030">0.168334163</maxSubResource>
                    <maxSubResource fillout="1" year="2035">0.159340895</maxSubResource>
                    <maxSubResource fillout="1" year="2040">0.145377888</maxSubResource>
                    <maxSubResource fillout="1" year="2045">0.128862231</maxSubResource>
                    <maxSubResource fillout="1" year="2050">0.115424712</maxSubResource>
                    <maxSubResource fillout="1" year="2055">0.10763945</maxSubResource>
                    <maxSubResource fillout="1" year="2060">0.101618886</maxSubResource>
                    <maxSubResource fillout="1" year="2065">0.096890673</maxSubResource>
                    <maxSubResource fillout="1" year="2070">0.093225649</maxSubResource>
                    <maxSubResource fillout="1" year="2075">0.090900786</maxSubResource>
                    <maxSubResource fillout="1" year="2080">0.090138843</maxSubResource>
                    <maxSubResource fillout="1" year="2085">0.091107226</maxSubResource>
                    <maxSubResource fillout="1" year="2090">0.093665718</maxSubResource>
                    <maxSubResource fillout="1" year="2095">0.097733405</maxSubResource>
                    <maxSubResource fillout="1" year="2100">0.102053488</maxSubResource>
                </sub-renewable-resource>
            </renewresource>
        </region>
        <region name="Africa_Southern">
            <renewresource name="Africa-East Central Coast_water withdrawals">
                <sub-renewable-resource name="runoff">
                    <maxSubResource fillout="1" year="1975">231.7500882</maxSubResource>
                    <maxSubResource fillout="1" year="1990">231.7500882</maxSubResource>
                    <maxSubResource fillout="1" year="2005">231.7500882</maxSubResource>
                    <maxSubResource fillout="1" year="2010">231.7500882</maxSubResource>
                    <maxSubResource fillout="1" year="2015">230.1392814</maxSubResource>
                    <maxSubResource fillout="1" year="2020">229.1627737</maxSubResource>
                    <maxSubResource fillout="1" year="2025">227.5998089</maxSubResource>
                    <maxSubResource fillout="1" year="2030">225.8765107</maxSubResource>
                    <maxSubResource fillout="1" year="2035">224.5320474</maxSubResource>
                    <maxSubResource fillout="1" year="2040">223.0590941</maxSubResource>
                    <maxSubResource fillout="1" year="2045">221.5732338</maxSubResource>
                    <maxSubResource fillout="1" year="2050">220.7327333</maxSubResource>
                    <maxSubResource fillout="1" year="2055">221.2689616</maxSubResource>
                    <maxSubResource fillout="1" year="2060">222.7458884</maxSubResource>
                    <maxSubResource fillout="1" year="2065">223.5360358</maxSubResource>
                    <maxSubResource fillout="1" year="2070">222.5554373</maxSubResource>
                    <maxSubResource fillout="1" year="2075">221.1004842</maxSubResource>
                    <maxSubResource fillout="1" year="2080">219.2054309</maxSubResource>
                    <maxSubResource fillout="1" year="2085">216.6985965</maxSubResource>
                    <maxSubResource fillout="1" year="2090">213.5313359</maxSubResource>
                    <maxSubResource fillout="1" year="2095">209.7673618</maxSubResource>
                    <maxSubResource fillout="1" year="2100">206.3712013</maxSubResource>
                </sub-renewable-resource>
            </renewresource>
            <renewresource name="Africa-Indian Ocean Coast_water withdrawals">
                <sub-renewable-resource name="runoff">
                    <maxSubResource fillout="1" year="1975">34.66061806</maxSubResource>
                    <maxSubResource fillout="1" year="1990">34.66061806</maxSubResource>
                    <maxSubResource fillout="1" year="2005">34.66061806</maxSubResource>
                    <maxSubResource fillout="1" year="2010">34.66061806</maxSubResource>
                    <maxSubResource fillout="1" year="2015">33.58589303</maxSubResource>
                    <maxSubResource fillout="1" year="2020">34.18287142</maxSubResource>
                    <maxSubResource fillout="1" year="2025">35.57281086</maxSubResource>
                    <maxSubResource fillout="1" year="2030">37.12291514</maxSubResource>
                    <maxSubResource fillout="1" year="2035">37.97623087</maxSubResource>
                    <maxSubResource fillout="1" year="2040">38.28840817</maxSubResource>
                    <maxSubResource fillout="1" year="2045">38.31440473</maxSubResource>
                    <maxSubResource fillout="1" year="2050">37.98786357</maxSubResource>
                    <maxSubResource fillout="1" year="2055">37.07449041</maxSubResource>
                    <maxSubResource fillout="1" year="2060">35.60897536</maxSubResource>
                    <maxSubResource fillout="1" year="2065">34.33749304</maxSubResource>
                    <maxSubResource fillout="1" year="2070">33.76148625</maxSubResource>
                    <maxSubResource fillout="1" year="2075">33.3028927</maxSubResource>
                    <maxSubResource fillout="1" year="2080">32.99600829</maxSubResource>
                    <maxSubResource fillout="1" year="2085">32.96724557</maxSubResource>
                    <maxSubResource fillout="1" year="2090">33.22535157</maxSubResource>
                    <maxSubResource fillout="1" year="2095">33.715705</maxSubResource>
                    <maxSubResource fillout="1" year="2100">34.2417033</maxSubResource>
                </sub-renewable-resource>
            </renewresource>
            <renewresource name="Africa-South Interior_water withdrawals">
                <sub-renewable-resource name="runoff">
                    <maxSubResource fillout="1" year="1975">28.98717972</maxSubResource>
                    <maxSubResource fillout="1" year="1990">28.98717972</maxSubResource>
                    <maxSubResource fillout="1" year="2005">28.98717972</maxSubResource>
                    <maxSubResource fillout="1" year="2010">28.98717972</maxSubResource>
                    <maxSubResource fillout="1" year="2015">31.61972741</maxSubResource>
                    <maxSubResource fillout="1" year="2020">32.3869089</maxSubResource>
                    <maxSubResource fillout="1" year="2025">33.35233353</maxSubResource>
                    <maxSubResource fillout="1" year="2030">34.35070973</maxSubResource>
                    <maxSubResource fillout="1" year="2035">35.13788721</maxSubResource>
                    <maxSubResource fillout="1" year="2040">35.82254673</maxSubResource>
                    <maxSubResource fillout="1" year="2045">36.42638504</maxSubResource>
                    <maxSubResource fillout="1" year="2050">36.82384498</maxSubResource>
                    <maxSubResource fillout="1" year="2055">36.88706275</maxSubResource>
                    <maxSubResource fillout="1" year="2060">36.70086891</maxSubResource>
                    <maxSubResource fillout="1" year="2065">36.53532322</maxSubResource>
                    <maxSubResource fillout="1" year="2070">36.57054523</maxSubResource>
                    <maxSubResource fillout="1" year="2075">36.59537013</maxSubResource>
                    <maxSubResource fillout="1" year="2080">36.60702234</maxSubResource>
                    <maxSubResource fillout="1" year="2085">36.63661063</maxSubResource>
                    <maxSubResource fillout="1" year="2090">36.69294558</maxSubResource>
                    <maxSubResource fillout="1" year="2095">36.76346534</maxSubResource>
                    <maxSubResource fillout="1" year="2100">36.82120614</maxSubResource>
                </sub-renewable-resource>
            </renewresource>
            <renewresource name="Angola-Coast_water withdrawals">
                <sub-renewable-resource name="runoff">
                    <maxSubResource fillout="1" year="1975">88.51129053</maxSubResource>
                    <maxSubResource fillout="1" year="1990">88.51129053</maxSubResource>
                    <maxSubResource fillout="1" year="2005">88.51129053</maxSubResource>
                    <maxSubResource fillout="1" year="2010">88.51129053</maxSubResource>
                    <maxSubResource fillout="1" year="2015">97.75689995</maxSubResource>
                    <maxSubResource fillout="1" year="2020">98.37862459</maxSubResource>
                    <maxSubResource fillout="1" year="2025">97.87058735</maxSubResource>
                    <maxSubResource fillout="1" year="2030">96.98530415</maxSubResource>
                    <maxSubResource fillout="1" year="2035">96.56177542</maxSubResource>
                    <maxSubResource fillout="1" year="2040">96.03820508</maxSubResource>
                    <maxSubResource fillout="1" year="2045">95.30183144</maxSubResource>
                    <maxSubResource fillout="1" year="2050">94.85461578</maxSubResource>
                    <maxSubResource fillout="1" year="2055">94.95253164</maxSubResource>
                    <maxSubResource fillout="1" year="2060">95.28020275</maxSubResource>
                    <maxSubResource fillout="1" year="2065">95.75399171</maxSubResource>
                    <maxSubResource fillout="1" year="2070">96.3449939</maxSubResource>
                    <maxSubResource fillout="1" year="2075">97.15635307</maxSubResource>
                    <maxSubResource fillout="1" year="2080">98.12991013</maxSubResource>
                    <maxSubResource fillout="1" year="2085">99.19258346</maxSubResource>
                    <maxSubResource fillout="1" year="2090">100.341742</maxSubResource>
                    <maxSubResource fillout="1" year="2095">101.6077307</maxSubResource>
                    <maxSubResource fillout="1" year="2100">102.7225547</maxSubResource>
                </sub-renewable-resource>
            </renewresource>
            <renewresource name="Namibia-Coast_water withdrawals">
                <sub-renewable-resource name="runoff">
                    <maxSubResource fillout="1" year="1975">9.440342775</maxSubResource>
                    <maxSubResource fillout="1" year="1990">9.440342775</maxSubResource>
                    <maxSubResource fillout="1" year="2005">9.440342775</maxSubResource>
                    <maxSubResource fillout="1" year="2010">9.440342775</maxSubResource>
                    <maxSubResource fillout="1" year="2015">8.122404073</maxSubResource>
                    <maxSubResource fillout="1" year="2020">8.279845993</maxSubResource>
                    <maxSubResource fillout="1" year="2025">8.853043689</maxSubResource>
                    <maxSubResource fillout="1" year="2030">9.53096092</maxSubResource>
                    <maxSubResource fillout="1" year="2035">9.933265632</maxSubResource>
                    <maxSubResource fillout="1" year="2040">10.3549227</maxSubResource>
                    <maxSubResource fillout="1" year="2045">10.78967985</maxSubResource>
                    <maxSubResource fillout="1" year="2050">10.91033786</maxSubResource>
                    <maxSubResource fillout="1" year="2055">10.46948318</maxSubResource>
                    <maxSubResource fillout="1" year="2060">9.667785082</maxSubResource>
                    <maxSubResource fillout="1" year="2065">8.851342991</maxSubResource>
                    <maxSubResource fillout="1" year="2070">8.244407927</maxSubResource>
                    <maxSubResource fillout="1" year="2075">7.572726899</maxSubResource>
                    <maxSubResource fillout="1" year="2080">6.851981062</maxSubResource>
                    <maxSubResource fillout="1" year="2085">6.141541381</maxSubResource>
                    <maxSubResource fillout="1" year="2090">5.450555279</maxSubResource>
                    <maxSubResource fillout="1" year="2095">4.754168245</maxSubResource>
                    <maxSubResource fillout="1" year="2100">4.177052411</maxSubResource>
                </sub-renewable-resource>
            </renewresource>
            <renewresource name="Zambezi_water withdrawals">
                <sub-renewable-resource name="runoff">
                    <maxSubResource fillout="1" year="1975">118.0038237</maxSubResource>
                    <maxSubResource fillout="1" year="1990">118.0038237</maxSubResource>
                    <maxSubResource fillout="1" year="2005">118.0038237</maxSubResource>
                    <maxSubResource fillout="1" year="2010">118.0038237</maxSubResource>
                    <maxSubResource fillout="1" year="2015">119.753327</maxSubResource>
                    <maxSubResource fillout="1" year="2020">121.533861</maxSubResource>
                    <maxSubResource fillout="1" year="2025">124.689938</maxSubResource>
                    <maxSubResource fillout="1" year="2030">128.0855084</maxSubResource>
                    <maxSubResource fillout="1" year="2035">130.1808649</maxSubResource>
                    <maxSubResource fillout="1" year="2040">131.4559516</maxSubResource>
                    <maxSubResource fillout="1" year="2045">132.2819949</maxSubResource>
                    <maxSubResource fillout="1" year="2050">132.3002979</maxSubResource>
                    <maxSubResource fillout="1" year="2055">131.0044342</maxSubResource>
                    <maxSubResource fillout="1" year="2060">128.6007</maxSubResource>
                    <maxSubResource fillout="1" year="2065">126.3209581</maxSubResource>
                    <maxSubResource fillout="1" year="2070">124.9840493</maxSubResource>
                    <maxSubResource fillout="1" year="2075">123.6265194</maxSubResource>
                    <maxSubResource fillout="1" year="2080">122.3149368</maxSubResource>
                    <maxSubResource fillout="1" year="2085">121.2694876</maxSubResource>
                    <maxSubResource fillout="1" year="2090">120.5097789</maxSubResource>
                    <maxSubResource fillout="1" year="2095">119.940199</maxSubResource>
                    <maxSubResource fillout="1" year="2100">119.5618269</maxSubResource>
                </sub-renewable-resource>
            </renewresource>
        </region>
        <region name="Africa_Western">
            <renewresource name="Africa-West Coast_water withdrawals">
                <sub-renewable-resource name="runoff">
                    <maxSubResource fillout="1" year="1975">626.0736844</maxSubResource>
                    <maxSubResource fillout="1" year="1990">626.0736844</maxSubResource>
                    <maxSubResource fillout="1" year="2005">626.0736844</maxSubResource>
                    <maxSubResource fillout="1" year="2010">626.0736844</maxSubResource>
                    <maxSubResource fillout="1" year="2015">607.4943897</maxSubResource>
                    <maxSubResource fillout="1" year="2020">608.8767777</maxSubResource>
                    <maxSubResource fillout="1" year="2025">613.4814217</maxSubResource>
                    <maxSubResource fillout="1" year="2030">619.3815905</maxSubResource>
                    <maxSubResource fillout="1" year="2035">624.445927</maxSubResource>
                    <maxSubResource fillout="1" year="2040">634.3401346</maxSubResource>
                    <maxSubResource fillout="1" year="2045">646.5673547</maxSubResource>
                    <maxSubResource fillout="1" year="2050">653.5651318</maxSubResource>
                    <maxSubResource fillout="1" year="2055">652.1294108</maxSubResource>
                    <maxSubResource fillout="1" year="2060">646.7492895</maxSubResource>
                    <maxSubResource fillout="1" year="2065">635.7679299</maxSubResource>
                    <maxSubResource fillout="1" year="2070">618.0128837</maxSubResource>
                    <maxSubResource fillout="1" year="2075">595.2242548</maxSubResource>
                    <maxSubResource fillout="1" year="2080">567.3716371</maxSubResource>
                    <maxSubResource fillout="1" year="2085">534.1540897</maxSubResource>
                    <maxSubResource fillout="1" year="2090">495.4658622</maxSubResource>
                    <maxSubResource fillout="1" year="2095">451.4151786</maxSubResource>
                    <maxSubResource fillout="1" year="2100">412.3933238</maxSubResource>
                </sub-renewable-resource>
            </renewresource>
            <renewresource name="Congo_water withdrawals">
                <sub-renewable-resource name="runoff">
                    <maxSubResource fillout="1" year="1975">1121.345801</maxSubResource>
                    <maxSubResource fillout="1" year="1990">1121.345801</maxSubResource>
                    <maxSubResource fillout="1" year="2005">1121.345801</maxSubResource>
                    <maxSubResource fillout="1" year="2010">1121.345801</maxSubResource>
                    <maxSubResource fillout="1" year="2015">1197.967618</maxSubResource>
                    <maxSubResource fillout="1" year="2020">1197.291957</maxSubResource>
                    <maxSubResource fillout="1" year="2025">1183.967497</maxSubResource>
                    <maxSubResource fillout="1" year="2030">1165.103034</maxSubResource>
                    <maxSubResource fillout="1" year="2035">1148.266306</maxSubResource>
                    <maxSubResource fillout="1" year="2040">1124.34399</maxSubResource>
                    <maxSubResource fillout="1" year="2045">1095.376183</maxSubResource>
                    <maxSubResource fillout="1" year="2050">1072.40874</maxSubResource>
                    <maxSubResource fillout="1" year="2055">1061.196825</maxSubResource>
                    <maxSubResource fillout="1" year="2060">1054.647821</maxSubResource>
                    <maxSubResource fillout="1" year="2065">1050.18387</maxSubResource>
                    <maxSubResource fillout="1" year="2070">1046.389727</maxSubResource>
                    <maxSubResource fillout="1" year="2075">1045.414386</maxSubResource>
                    <maxSubResource fillout="1" year="2080">1046.924123</maxSubResource>
                    <maxSubResource fillout="1" year="2085">1050.241699</maxSubResource>
                    <maxSubResource fillout="1" year="2090">1055.19597</maxSubResource>
                    <maxSubResource fillout="1" year="2095">1062.065938</maxSubResource>
                    <maxSubResource fillout="1" year="2100">1069.134904</maxSubResource>
                </sub-renewable-resource>
            </renewresource>
            <renewresource name="Gulf of Guinea_water withdrawals">
                <sub-renewable-resource name="runoff">
                    <maxSubResource fillout="1" year="1975">929.4686679</maxSubResource>
                    <maxSubResource fillout="1" year="1990">929.4686679</maxSubResource>
                    <maxSubResource fillout="1" year="2005">929.4686679</maxSubResource>
                    <maxSubResource fillout="1" year="2010">929.4686679</maxSubResource>
                    <maxSubResource fillout="1" year="2015">962.5579274</maxSubResource>
                    <maxSubResource fillout="1" year="2020">965.1120749</maxSubResource>
                    <maxSubResource fillout="1" year="2025">963.5036082</maxSubResource>
                    <maxSubResource fillout="1" year="2030">960.2611295</maxSubResource>
                    <maxSubResource fillout="1" year="2035">957.9366324</maxSubResource>
                    <maxSubResource fillout="1" year="2040">953.1319382</maxSubResource>
                    <maxSubResource fillout="1" year="2045">946.4904407</maxSubResource>
                    <maxSubResource fillout="1" year="2050">941.8862311</maxSubResource>
                    <maxSubResource fillout="1" year="2055">941.568374</maxSubResource>
                    <maxSubResource fillout="1" year="2060">943.2428423</maxSubResource>
                    <maxSubResource fillout="1" year="2065">945.501193</maxSubResource>
                    <maxSubResource fillout="1" year="2070">947.514269</maxSubResource>
                    <maxSubResource fillout="1" year="2075">950.4295823</maxSubResource>
                    <maxSubResource fillout="1" year="2080">954.0052578</maxSubResource>
                    <maxSubResource fillout="1" year="2085">957.8156115</maxSubResource>
                    <maxSubResource fillout="1" year="2090">961.8028745</maxSubResource>
                    <maxSubResource fillout="1" year="2095">966.1485592</maxSubResource>
                    <maxSubResource fillout="1" year="2100">969.999761</maxSubResource>
                </sub-renewable-resource>
            </renewresource>
            <renewresource name="Lake Chad_water withdrawals">
                <sub-renewable-resource name="runoff">
                    <maxSubResource fillout="1" year="1975">105.607192</maxSubResource>
                    <maxSubResource fillout="1" year="1990">105.607192</maxSubResource>
                    <maxSubResource fillout="1" year="2005">105.607192</maxSubResource>
                    <maxSubResource fillout="1" year="2010">105.607192</maxSubResource>
                    <maxSubResource fillout="1" year="2015">129.2320039</maxSubResource>
                    <maxSubResource fillout="1" year="2020">133.0354182</maxSubResource>
                    <maxSubResource fillout="1" year="2025">135.6316798</maxSubResource>
                    <maxSubResource fillout="1" year="2030">137.6768688</maxSubResource>
                    <maxSubResource fillout="1" year="2035">139.6308879</maxSubResource>
                    <maxSubResource fillout="1" year="2040">139.7657677</maxSubResource>
                    <maxSubResource fillout="1" year="2045">138.9072121</maxSubResource>
                    <maxSubResource fillout="1" year="2050">139.378758</maxSubResource>
                    <maxSubResource fillout="1" year="2055">142.9171664</maxSubResource>
                    <maxSubResource fillout="1" year="2060">148.1972868</maxSubResource>
                    <maxSubResource fillout="1" year="2065">153.0204169</maxSubResource>
                    <maxSubResource fillout="1" year="2070">155.9478826</maxSubResource>
                    <maxSubResource fillout="1" year="2075">158.6473972</maxSubResource>
                    <maxSubResource fillout="1" year="2080">161.0006785</maxSubResource>
                    <maxSubResource fillout="1" year="2085">162.6208579</maxSubResource>
                    <maxSubResource fillout="1" year="2090">163.459747</maxSubResource>
                    <maxSubResource fillout="1" year="2095">163.6858034</maxSubResource>
                    <maxSubResource fillout="1" year="2100">163.5332474</maxSubResource>
                </sub-renewable-resource>
            </renewresource>
            <renewresource name="Niger_water withdrawals">
                <sub-renewable-resource name="runoff">
                    <maxSubResource fillout="1" year="1975">325.5984042</maxSubResource>
                    <maxSubResource fillout="1" year="1990">325.5984042</maxSubResource>
                    <maxSubResource fillout="1" year="2005">325.5984042</maxSubResource>
                    <maxSubResource fillout="1" year="2010">325.5984042</maxSubResource>
                    <maxSubResource fillout="1" year="2015">358.5233597</maxSubResource>
                    <maxSubResource fillout="1" year="2020">364.3176043</maxSubResource>
                    <maxSubResource fillout="1" year="2025">369.3193593</maxSubResource>
                    <maxSubResource fillout="1" year="2030">373.5045301</maxSubResource>
                    <maxSubResource fillout="1" year="2035">376.2250984</maxSubResource>
                    <maxSubResource fillout="1" year="2040">375.9948388</maxSubResource>
                    <maxSubResource fillout="1" year="2045">373.9585822</maxSubResource>
                    <maxSubResource fillout="1" year="2050">372.3147625</maxSubResource>
                    <maxSubResource fillout="1" year="2055">372.3330685</maxSubResource>
                    <maxSubResource fillout="1" year="2060">372.678971</maxSubResource>
                    <maxSubResource fillout="1" year="2065">372.5175924</maxSubResource>
                    <maxSubResource fillout="1" year="2070">371.3363556</maxSubResource>
                    <maxSubResource fillout="1" year="2075">369.7767478</maxSubResource>
                    <maxSubResource fillout="1" year="2080">367.7838103</maxSubResource>
                    <maxSubResource fillout="1" year="2085">365.1970619</maxSubResource>
                    <maxSubResource fillout="1" year="2090">361.9659248</maxSubResource>
                    <maxSubResource fillout="1" year="2095">358.1576781</maxSubResource>
                    <maxSubResource fillout="1" year="2100">354.744382</maxSubResource>
                </sub-renewable-resource>
            </renewresource>
            <renewresource name="Senegal_water withdrawals">
                <sub-renewable-resource name="runoff">
                    <maxSubResource fillout="1" year="1975">43.15919687</maxSubResource>
                    <maxSubResource fillout="1" year="1990">43.15919687</maxSubResource>
                    <maxSubResource fillout="1" year="2005">43.15919687</maxSubResource>
                    <maxSubResource fillout="1" year="2010">43.15919687</maxSubResource>
                    <maxSubResource fillout="1" year="2015">38.9693395</maxSubResource>
                    <maxSubResource fillout="1" year="2020">39.00927101</maxSubResource>
                    <maxSubResource fillout="1" year="2025">39.90009255</maxSubResource>
                    <maxSubResource fillout="1" year="2030">40.84471368</maxSubResource>
                    <maxSubResource fillout="1" year="2035">40.77835671</maxSubResource>
                    <maxSubResource fillout="1" year="2040">40.06910421</maxSubResource>
                    <maxSubResource fillout="1" year="2045">39.03440403</maxSubResource>
                    <maxSubResource fillout="1" year="2050">37.48154459</maxSubResource>
                    <maxSubResource fillout="1" year="2055">35.17338693</maxSubResource>
                    <maxSubResource fillout="1" year="2060">32.19646811</maxSubResource>
                    <maxSubResource fillout="1" year="2065">29.03753609</maxSubResource>
                    <maxSubResource fillout="1" year="2070">26.01221274</maxSubResource>
                    <maxSubResource fillout="1" year="2075">22.72590343</maxSubResource>
                    <maxSubResource fillout="1" year="2080">19.2399282</maxSubResource>
                    <maxSubResource fillout="1" year="2085">15.67544347</maxSubResource>
                    <maxSubResource fillout="1" year="2090">12.01662692</maxSubResource>
                    <maxSubResource fillout="1" year="2095">8.210984001</maxSubResource>
                    <maxSubResource fillout="1" year="2100">5.033380676</maxSubResource>
                </sub-renewable-resource>
            </renewresource>
            <renewresource name="Volta_water withdrawals">
                <sub-renewable-resource name="runoff">
                    <maxSubResource fillout="1" year="1975">29.01354545</maxSubResource>
                    <maxSubResource fillout="1" year="1990">29.01354545</maxSubResource>
                    <maxSubResource fillout="1" year="2005">29.01354545</maxSubResource>
                    <maxSubResource fillout="1" year="2010">29.01354545</maxSubResource>
                    <maxSubResource fillout="1" year="2015">28.85549895</maxSubResource>
                    <maxSubResource fillout="1" year="2020">28.65213554</maxSubResource>
                    <maxSubResource fillout="1" year="2025">28.34720046</maxSubResource>
                    <maxSubResource fillout="1" year="2030">27.95184409</maxSubResource>
                    <maxSubResource fillout="1" year="2035">27.4619021</maxSubResource>
                    <maxSubResource fillout="1" year="2040">26.96772022</maxSubResource>
                    <maxSubResource fillout="1" year="2045">26.41992889</maxSubResource>
                    <maxSubResource fillout="1" year="2050">25.69592075</maxSubResource>
                    <maxSubResource fillout="1" year="2055">24.71753963</maxSubResource>
                    <maxSubResource fillout="1" year="2060">23.54407111</maxSubResource>
                    <maxSubResource fillout="1" year="2065">22.22163211</maxSubResource>
                    <maxSubResource fillout="1" year="2070">20.78215998</maxSubResource>
                    <maxSubResource fillout="1" year="2075">19.20238833</maxSubResource>
                    <maxSubResource fillout="1" year="2080">17.48409687</maxSubResource>
                    <maxSubResource fillout="1" year="2085">15.63248783</maxSubResource>
                    <maxSubResource fillout="1" year="2090">13.6411579</maxSubResource>
                    <maxSubResource fillout="1" year="2095">11.50717016</maxSubResource>
                    <maxSubResource fillout="1" year="2100">9.696701832</maxSubResource>
                </sub-renewable-resource>
            </renewresource>
        </region>
        <region name="Argentina">
            <renewresource name="Central Patagonia Highlands_water withdrawals">
                <sub-renewable-resource name="runoff">
                    <maxSubResource fillout="1" year="1975">12.2853875</maxSubResource>
                    <maxSubResource fillout="1" year="1990">12.2853875</maxSubResource>
                    <maxSubResource fillout="1" year="2005">12.2853875</maxSubResource>
                    <maxSubResource fillout="1" year="2010">12.2853875</maxSubResource>
                    <maxSubResource fillout="1" year="2015">14.80236949</maxSubResource>
                    <maxSubResource fillout="1" year="2020">15.12549592</maxSubResource>
                    <maxSubResource fillout="1" year="2025">15.37111597</maxSubResource>
                    <maxSubResource fillout="1" year="2030">15.51097165</maxSubResource>
                    <maxSubResource fillout="1" year="2035">15.45509768</maxSubResource>
                    <maxSubResource fillout="1" year="2040">14.92562325</maxSubResource>
                    <maxSubResource fillout="1" year="2045">14.15929005</maxSubResource>
                    <maxSubResource fillout="1" year="2050">13.60720043</maxSubResource>
                    <maxSubResource fillout="1" year="2055">13.48972189</maxSubResource>
                    <maxSubResource fillout="1" year="2060">13.51976806</maxSubResource>
                    <maxSubResource fillout="1" year="2065">13.6515216</maxSubResource>
                    <maxSubResource fillout="1" year="2070">13.85915334</maxSubResource>
                    <maxSubResource fillout="1" year="2075">14.16204184</maxSubResource>
                    <maxSubResource fillout="1" year="2080">14.57010144</maxSubResource>
                    <maxSubResource fillout="1" year="2085">15.08933015</maxSubResource>
                    <maxSubResource fillout="1" year="2090">15.71409397</maxSubResource>
                    <maxSubResource fillout="1" year="2095">16.4420194</maxSubResource>
                    <maxSubResource fillout="1" year="2100">17.09842934</maxSubResource>
                </sub-renewable-resource>
            </renewresource>
            <renewresource name="Mar Chiquita_water withdrawals">
                <sub-renewable-resource name="runoff">
                    <maxSubResource fillout="1" year="1975">19.12480699</maxSubResource>
                    <maxSubResource fillout="1" year="1990">19.12480699</maxSubResource>
                    <maxSubResource fillout="1" year="2005">19.12480699</maxSubResource>
                    <maxSubResource fillout="1" year="2010">19.12480699</maxSubResource>
                    <maxSubResource fillout="1" year="2015">20.78492544</maxSubResource>
                    <maxSubResource fillout="1" year="2020">21.20950277</maxSubResource>
                    <maxSubResource fillout="1" year="2025">21.7249398</maxSubResource>
                    <maxSubResource fillout="1" year="2030">22.24303341</maxSubResource>
                    <maxSubResource fillout="1" year="2035">22.6277483</maxSubResource>
                    <maxSubResource fillout="1" year="2040">22.80834638</maxSubResource>
                    <maxSubResource fillout="1" year="2045">22.90449743</maxSubResource>
                    <maxSubResource fillout="1" year="2050">23.06856557</maxSubResource>
                    <maxSubResource fillout="1" year="2055">23.37395345</maxSubResource>
                    <maxSubResource fillout="1" year="2060">23.72247541</maxSubResource>
                    <maxSubResource fillout="1" year="2065">24.10025105</maxSubResource>
                    <maxSubResource fillout="1" year="2070">24.49806957</maxSubResource>
                    <maxSubResource fillout="1" year="2075">24.91756109</maxSubResource>
                    <maxSubResource fillout="1" year="2080">25.36799252</maxSubResource>
                    <maxSubResource fillout="1" year="2085">25.85799092</maxSubResource>
                    <maxSubResource fillout="1" year="2090">26.38569513</maxSubResource>
                    <maxSubResource fillout="1" year="2095">26.94743937</maxSubResource>
                    <maxSubResource fillout="1" year="2100">27.41959812</maxSubResource>
                </sub-renewable-resource>
            </renewresource>
            <renewresource name="Negro_water withdrawals">
                <sub-renewable-resource name="runoff">
                    <maxSubResource fillout="1" year="1975">46.5386916</maxSubResource>
                    <maxSubResource fillout="1" year="1990">46.5386916</maxSubResource>
                    <maxSubResource fillout="1" year="2005">46.5386916</maxSubResource>
                    <maxSubResource fillout="1" year="2010">46.5386916</maxSubResource>
                    <maxSubResource fillout="1" year="2015">46.40489444</maxSubResource>
                    <maxSubResource fillout="1" year="2020">45.92598077</maxSubResource>
                    <maxSubResource fillout="1" year="2025">45.32901982</maxSubResource>
                    <maxSubResource fillout="1" year="2030">44.53839883</maxSubResource>
                    <maxSubResource fillout="1" year="2035">43.40996079</maxSubResource>
                    <maxSubResource fillout="1" year="2040">41.6281739</maxSubResource>
                    <maxSubResource fillout="1" year="2045">39.50039971</maxSubResource>
                    <maxSubResource fillout="1" year="2050">37.57407707</maxSubResource>
                    <maxSubResource fillout="1" year="2055">36.08986414</maxSubResource>
                    <maxSubResource fillout="1" year="2060">34.68851559</maxSubResource>
                    <maxSubResource fillout="1" year="2065">33.39436547</maxSubResource>
                    <maxSubResource fillout="1" year="2070">32.22687784</maxSubResource>
                    <maxSubResource fillout="1" year="2075">31.14141172</maxSubResource>
                    <maxSubResource fillout="1" year="2080">30.16931132</maxSubResource>
                    <maxSubResource fillout="1" year="2085">29.34759415</maxSubResource>
                    <maxSubResource fillout="1" year="2090">28.6672464</maxSubResource>
                    <maxSubResource fillout="1" year="2095">28.11200815</maxSubResource>
                    <maxSubResource fillout="1" year="2100">27.75019656</maxSubResource>
                </sub-renewable-resource>
            </renewresource>
            <renewresource name="North Argentina-South Atlantic Coast_water withdrawals">
                <sub-renewable-resource name="runoff">
                    <maxSubResource fillout="1" year="1975">49.73064233</maxSubResource>
                    <maxSubResource fillout="1" year="1990">49.73064233</maxSubResource>
                    <maxSubResource fillout="1" year="2005">49.73064233</maxSubResource>
                    <maxSubResource fillout="1" year="2010">49.73064233</maxSubResource>
                    <maxSubResource fillout="1" year="2015">55.51304008</maxSubResource>
                    <maxSubResource fillout="1" year="2020">56.55826981</maxSubResource>
                    <maxSubResource fillout="1" year="2025">57.6489249</maxSubResource>
                    <maxSubResource fillout="1" year="2030">58.56808046</maxSubResource>
                    <maxSubResource fillout="1" year="2035">58.89997823</maxSubResource>
                    <maxSubResource fillout="1" year="2040">58.12131501</maxSubResource>
                    <maxSubResource fillout="1" year="2045">56.77683567</maxSubResource>
                    <maxSubResource fillout="1" year="2050">55.7585141</maxSubResource>
                    <maxSubResource fillout="1" year="2055">55.56484689</maxSubResource>
                    <maxSubResource fillout="1" year="2060">55.64086806</maxSubResource>
                    <maxSubResource fillout="1" year="2065">55.68514993</maxSubResource>
                    <maxSubResource fillout="1" year="2070">55.50656751</maxSubResource>
                    <maxSubResource fillout="1" year="2075">55.3167946</maxSubResource>
                    <maxSubResource fillout="1" year="2080">55.12763739</maxSubResource>
                    <maxSubResource fillout="1" year="2085">54.91570192</maxSubResource>
                    <maxSubResource fillout="1" year="2090">54.66445701</maxSubResource>
                    <maxSubResource fillout="1" year="2095">54.38384137</maxSubResource>
                    <maxSubResource fillout="1" year="2100">54.14725617</maxSubResource>
                </sub-renewable-resource>
            </renewresource>
            <renewresource name="Pampas Region_water withdrawals">
                <sub-renewable-resource name="runoff">
                    <maxSubResource fillout="1" year="1975">29.81804317</maxSubResource>
                    <maxSubResource fillout="1" year="1990">29.81804317</maxSubResource>
                    <maxSubResource fillout="1" year="2005">29.81804317</maxSubResource>
                    <maxSubResource fillout="1" year="2010">29.81804317</maxSubResource>
                    <maxSubResource fillout="1" year="2015">34.66741245</maxSubResource>
                    <maxSubResource fillout="1" year="2020">35.75130829</maxSubResource>
                    <maxSubResource fillout="1" year="2025">37.06511011</maxSubResource>
                    <maxSubResource fillout="1" year="2030">38.27810024</maxSubResource>
                    <maxSubResource fillout="1" year="2035">38.85974597</maxSubResource>
                    <maxSubResource fillout="1" year="2040">38.45588023</maxSubResource>
                    <maxSubResource fillout="1" year="2045">37.57940546</maxSubResource>
                    <maxSubResource fillout="1" year="2050">36.93393961</maxSubResource>
                    <maxSubResource fillout="1" year="2055">36.87146012</maxSubResource>
                    <maxSubResource fillout="1" year="2060">36.93727887</maxSubResource>
                    <maxSubResource fillout="1" year="2065">37.01644264</maxSubResource>
                    <maxSubResource fillout="1" year="2070">37.03882419</maxSubResource>
                    <maxSubResource fillout="1" year="2075">37.07219593</maxSubResource>
                    <maxSubResource fillout="1" year="2080">37.14524623</maxSubResource>
                    <maxSubResource fillout="1" year="2085">37.27450105</maxSubResource>
                    <maxSubResource fillout="1" year="2090">37.44646076</maxSubResource>
                    <maxSubResource fillout="1" year="2095">37.65349903</maxSubResource>
                    <maxSubResource fillout="1" year="2100">37.84255873</maxSubResource>
                </sub-renewable-resource>
            </renewresource>
            <renewresource name="Salinas Grandes_water withdrawals">
                <sub-renewable-resource name="runoff">
                    <maxSubResource fillout="1" year="1975">16.4315845</maxSubResource>
                    <maxSubResource fillout="1" year="1990">16.4315845</maxSubResource>
                    <maxSubResource fillout="1" year="2005">16.4315845</maxSubResource>
                    <maxSubResource fillout="1" year="2010">16.4315845</maxSubResource>
                    <maxSubResource fillout="1" year="2015">18.36795619</maxSubResource>
                    <maxSubResource fillout="1" year="2020">18.77893916</maxSubResource>
                    <maxSubResource fillout="1" year="2025">19.22010893</maxSubResource>
                    <maxSubResource fillout="1" year="2030">19.64437496</maxSubResource>
                    <maxSubResource fillout="1" year="2035">19.96918793</maxSubResource>
                    <maxSubResource fillout="1" year="2040">20.13331961</maxSubResource>
                    <maxSubResource fillout="1" year="2045">20.22750112</maxSubResource>
                    <maxSubResource fillout="1" year="2050">20.37920312</maxSubResource>
                    <maxSubResource fillout="1" year="2055">20.6587269</maxSubResource>
                    <maxSubResource fillout="1" year="2060">20.98208209</maxSubResource>
                    <maxSubResource fillout="1" year="2065">21.30108187</maxSubResource>
                    <maxSubResource fillout="1" year="2070">21.58403179</maxSubResource>
                    <maxSubResource fillout="1" year="2075">21.86270569</maxSubResource>
                    <maxSubResource fillout="1" year="2080">22.14248957</maxSubResource>
                    <maxSubResource fillout="1" year="2085">22.42344102</maxSubResource>
                    <maxSubResource fillout="1" year="2090">22.7032073</maxSubResource>
                    <maxSubResource fillout="1" year="2095">22.98173276</maxSubResource>
                    <maxSubResource fillout="1" year="2100">23.20409245</maxSubResource>
                </sub-renewable-resource>
            </renewresource>
            <renewresource name="South America-Colorado_water withdrawals">
                <sub-renewable-resource name="runoff">
                    <maxSubResource fillout="1" year="1975">40.29123646</maxSubResource>
                    <maxSubResource fillout="1" year="1990">40.29123646</maxSubResource>
                    <maxSubResource fillout="1" year="2005">40.29123646</maxSubResource>
                    <maxSubResource fillout="1" year="2010">40.29123646</maxSubResource>
                    <maxSubResource fillout="1" year="2015">45.58931321</maxSubResource>
                    <maxSubResource fillout="1" year="2020">46.37008366</maxSubResource>
                    <maxSubResource fillout="1" year="2025">47.17219662</maxSubResource>
                    <maxSubResource fillout="1" year="2030">47.74540814</maxSubResource>
                    <maxSubResource fillout="1" year="2035">47.64527417</maxSubResource>
                    <maxSubResource fillout="1" year="2040">46.44225831</maxSubResource>
                    <maxSubResource fillout="1" year="2045">44.66543294</maxSubResource>
                    <maxSubResource fillout="1" year="2050">43.11698841</maxSubResource>
                    <maxSubResource fillout="1" year="2055">42.14073803</maxSubResource>
                    <maxSubResource fillout="1" year="2060">41.21246892</maxSubResource>
                    <maxSubResource fillout="1" year="2065">40.40486983</maxSubResource>
                    <maxSubResource fillout="1" year="2070">39.77252865</maxSubResource>
                    <maxSubResource fillout="1" year="2075">39.22267692</maxSubResource>
                    <maxSubResource fillout="1" year="2080">38.79551204</maxSubResource>
                    <maxSubResource fillout="1" year="2085">38.54396717</maxSubResource>
                    <maxSubResource fillout="1" year="2090">38.45618932</maxSubResource>
                    <maxSubResource fillout="1" year="2095">38.50926846</maxSubResource>
                    <maxSubResource fillout="1" year="2100">38.64219822</maxSubResource>
                </sub-renewable-resource>
            </renewresource>
            <renewresource name="South Argentina-South Atlantic Coast_water withdrawals">
                <sub-renewable-resource name="runoff">
                    <maxSubResource fillout="1" year="1975">90.13291331</maxSubResource>
                    <maxSubResource fillout="1" year="1990">90.13291331</maxSubResource>
                    <maxSubResource fillout="1" year="2005">90.13291331</maxSubResource>
                    <maxSubResource fillout="1" year="2010">90.13291331</maxSubResource>
                    <maxSubResource fillout="1" year="2015">97.90265</maxSubResource>
                    <maxSubResource fillout="1" year="2020">99.74397454</maxSubResource>
                    <maxSubResource fillout="1" year="2025">101.7228409</maxSubResource>
                    <maxSubResource fillout="1" year="2030">103.727787</maxSubResource>
                    <maxSubResource fillout="1" year="2035">105.5276887</maxSubResource>
                    <maxSubResource fillout="1" year="2040">106.8626314</maxSubResource>
                    <maxSubResource fillout="1" year="2045">107.9896304</maxSubResource>
                    <maxSubResource fillout="1" year="2050">109.3257149</maxSubResource>
                    <maxSubResource fillout="1" year="2055">111.1934148</maxSubResource>
                    <maxSubResource fillout="1" year="2060">113.3613192</maxSubResource>
                    <maxSubResource fillout="1" year="2065">115.4062705</maxSubResource>
                    <maxSubResource fillout="1" year="2070">117.0495138</maxSubResource>
                    <maxSubResource fillout="1" year="2075">118.6108249</maxSubResource>
                    <maxSubResource fillout="1" year="2080">120.0741152</maxSubResource>
                    <maxSubResource fillout="1" year="2085">121.3725334</maxSubResource>
                    <maxSubResource fillout="1" year="2090">122.5029063</maxSubResource>
                    <maxSubResource fillout="1" year="2095">123.4941287</maxSubResource>
                    <maxSubResource fillout="1" year="2100">124.2043519</maxSubResource>
                </sub-renewable-resource>
            </renewresource>
        </region>
        <region name="Australia_NZ">
            <renewresource name="Australia-East Coast_water withdrawals">
                <sub-renewable-resource name="runoff">
                    <maxSubResource fillout="1" year="1975">163.3230686</maxSubResource>
                    <maxSubResource fillout="1" year="1990">163.3230686</maxSubResource>
                    <maxSubResource fillout="1" year="2005">163.3230686</maxSubResource>
                    <maxSubResource fillout="1" year="2010">163.3230686</maxSubResource>
                    <maxSubResource fillout="1" year="2015">148.8706129</maxSubResource>
                    <maxSubResource fillout="1" year="2020">144.2607284</maxSubResource>
                    <maxSubResource fillout="1" year="2025">137.8139329</maxSubResource>
                    <maxSubResource fillout="1" year="2030">131.2586311</maxSubResource>
                    <maxSubResource fillout="1" year="2035">127.1349226</maxSubResource>
                    <maxSubResource fillout="1" year="2040">125.9902424</maxSubResource>
                    <maxSubResource fillout="1" year="2045">126.32971</maxSubResource>
                    <maxSubResource fillout="1" year="2050">126.7546169</maxSubResource>
                    <maxSubResource fillout="1" year="2055">126.9964959</maxSubResource>
                    <maxSubResource fillout="1" year="2060">127.8945517</maxSubResource>
                    <maxSubResource fillout="1" year="2065">127.9492569</maxSubResource>
                    <maxSubResource fillout="1" year="2070">126.1596818</maxSubResource>
                    <maxSubResource fillout="1" year="2075">123.8233523</maxSubResource>
                    <maxSubResource fillout="1" year="2080">120.8176366</maxSubResource>
                    <maxSubResource fillout="1" year="2085">116.8167603</maxSubResource>
                    <maxSubResource fillout="1" year="2090">111.7936673</maxSubResource>
                    <maxSubResource fillout="1" year="2095">105.8859187</maxSubResource>
                    <maxSubResource fillout="1" year="2100">100.6074987</maxSubResource>
                </sub-renewable-resource>
            </renewresource>
            <renewresource name="Australia-Interior_water withdrawals">
                <sub-renewable-resource name="runoff">
                    <maxSubResource fillout="1" year="1975">85.45821265</maxSubResource>
                    <maxSubResource fillout="1" year="1990">85.45821265</maxSubResource>
                    <maxSubResource fillout="1" year="2005">85.45821265</maxSubResource>
                    <maxSubResource fillout="1" year="2010">85.45821265</maxSubResource>
                    <maxSubResource fillout="1" year="2015">80.69139363</maxSubResource>
                    <maxSubResource fillout="1" year="2020">80.37166776</maxSubResource>
                    <maxSubResource fillout="1" year="2025">80.47205745</maxSubResource>
                    <maxSubResource fillout="1" year="2030">80.84831953</maxSubResource>
                    <maxSubResource fillout="1" year="2035">81.4178194</maxSubResource>
                    <maxSubResource fillout="1" year="2040">82.59339669</maxSubResource>
                    <maxSubResource fillout="1" year="2045">84.20875192</maxSubResource>
                    <maxSubResource fillout="1" year="2050">85.75814112</maxSubResource>
                    <maxSubResource fillout="1" year="2055">87.29623631</maxSubResource>
                    <maxSubResource fillout="1" year="2060">89.14759559</maxSubResource>
                    <maxSubResource fillout="1" year="2065">90.24263888</maxSubResource>
                    <maxSubResource fillout="1" year="2070">89.84227912</maxSubResource>
                    <maxSubResource fillout="1" year="2075">88.78089416</maxSubResource>
                    <maxSubResource fillout="1" year="2080">87.08086993</maxSubResource>
                    <maxSubResource fillout="1" year="2085">84.63139368</maxSubResource>
                    <maxSubResource fillout="1" year="2090">81.41113862</maxSubResource>
                    <maxSubResource fillout="1" year="2095">77.46438249</maxSubResource>
                    <maxSubResource fillout="1" year="2100">73.81317461</maxSubResource>
                </sub-renewable-resource>
            </renewresource>
            <renewresource name="Australia-North Coast_water withdrawals">
                <sub-renewable-resource name="runoff">
                    <maxSubResource fillout="1" year="1975">223.1163611</maxSubResource>
                    <maxSubResource fillout="1" year="1990">223.1163611</maxSubResource>
                    <maxSubResource fillout="1" year="2005">223.1163611</maxSubResource>
                    <maxSubResource fillout="1" year="2010">223.1163611</maxSubResource>
                    <maxSubResource fillout="1" year="2015">216.5922656</maxSubResource>
                    <maxSubResource fillout="1" year="2020">216.4491627</maxSubResource>
                    <maxSubResource fillout="1" year="2025">216.8145253</maxSubResource>
                    <maxSubResource fillout="1" year="2030">217.8342726</maxSubResource>
                    <maxSubResource fillout="1" year="2035">219.912096</maxSubResource>
                    <maxSubResource fillout="1" year="2040">224.3697394</maxSubResource>
                    <maxSubResource fillout="1" year="2045">230.0915883</maxSubResource>
                    <maxSubResource fillout="1" year="2050">234.9370436</maxSubResource>
                    <maxSubResource fillout="1" year="2055">238.3961528</maxSubResource>
                    <maxSubResource fillout="1" year="2060">241.8567539</maxSubResource>
                    <maxSubResource fillout="1" year="2065">243.5841009</maxSubResource>
                    <maxSubResource fillout="1" year="2070">242.3889125</maxSubResource>
                    <maxSubResource fillout="1" year="2075">239.7402452</maxSubResource>
                    <maxSubResource fillout="1" year="2080">235.5745053</maxSubResource>
                    <maxSubResource fillout="1" year="2085">229.599235</maxSubResource>
                    <maxSubResource fillout="1" year="2090">221.7999537</maxSubResource>
                    <maxSubResource fillout="1" year="2095">212.2952456</maxSubResource>
                    <maxSubResource fillout="1" year="2100">203.5338219</maxSubResource>
                </sub-renewable-resource>
            </renewresource>
            <renewresource name="Australia-South Coast_water withdrawals">
                <sub-renewable-resource name="runoff">
                    <maxSubResource fillout="1" year="1975">16.66034265</maxSubResource>
                    <maxSubResource fillout="1" year="1990">16.66034265</maxSubResource>
                    <maxSubResource fillout="1" year="2005">16.66034265</maxSubResource>
                    <maxSubResource fillout="1" year="2010">16.66034265</maxSubResource>
                    <maxSubResource fillout="1" year="2015">16.62054932</maxSubResource>
                    <maxSubResource fillout="1" year="2020">16.61197817</maxSubResource>
                    <maxSubResource fillout="1" year="2025">16.63533378</maxSubResource>
                    <maxSubResource fillout="1" year="2030">16.66647497</maxSubResource>
                    <maxSubResource fillout="1" year="2035">16.67552476</maxSubResource>
                    <maxSubResource fillout="1" year="2040">16.68248393</maxSubResource>
                    <maxSubResource fillout="1" year="2045">16.68375308</maxSubResource>
                    <maxSubResource fillout="1" year="2050">16.651635</maxSubResource>
                    <maxSubResource fillout="1" year="2055">16.563516</maxSubResource>
                    <maxSubResource fillout="1" year="2060">16.43913932</maxSubResource>
                    <maxSubResource fillout="1" year="2065">16.31910573</maxSubResource>
                    <maxSubResource fillout="1" year="2070">16.22914509</maxSubResource>
                    <maxSubResource fillout="1" year="2075">16.13461078</maxSubResource>
                    <maxSubResource fillout="1" year="2080">16.03836254</maxSubResource>
                    <maxSubResource fillout="1" year="2085">15.94886295</maxSubResource>
                    <maxSubResource fillout="1" year="2090">15.86871629</maxSubResource>
                    <maxSubResource fillout="1" year="2095">15.79431773</maxSubResource>
                    <maxSubResource fillout="1" year="2100">15.73633094</maxSubResource>
                </sub-renewable-resource>
            </renewresource>
            <renewresource name="Australia-West Coast_water withdrawals">
                <sub-renewable-resource name="runoff">
                    <maxSubResource fillout="1" year="1975">45.19560744</maxSubResource>
                    <maxSubResource fillout="1" year="1990">45.19560744</maxSubResource>
                    <maxSubResource fillout="1" year="2005">45.19560744</maxSubResource>
                    <maxSubResource fillout="1" year="2010">45.19560744</maxSubResource>
                    <maxSubResource fillout="1" year="2015">37.18935953</maxSubResource>
                    <maxSubResource fillout="1" year="2020">35.88457522</maxSubResource>
                    <maxSubResource fillout="1" year="2025">34.84655224</maxSubResource>
                    <maxSubResource fillout="1" year="2030">33.99210694</maxSubResource>
                    <maxSubResource fillout="1" year="2035">33.32659798</maxSubResource>
                    <maxSubResource fillout="1" year="2040">33.33039641</maxSubResource>
                    <maxSubResource fillout="1" year="2045">33.68518425</maxSubResource>
                    <maxSubResource fillout="1" year="2050">33.67654171</maxSubResource>
                    <maxSubResource fillout="1" year="2055">32.92387648</maxSubResource>
                    <maxSubResource fillout="1" year="2060">31.87154139</maxSubResource>
                    <maxSubResource fillout="1" year="2065">30.69101487</maxSubResource>
                    <maxSubResource fillout="1" year="2070">29.48612028</maxSubResource>
                    <maxSubResource fillout="1" year="2075">28.14117013</maxSubResource>
                    <maxSubResource fillout="1" year="2080">26.66173767</maxSubResource>
                    <maxSubResource fillout="1" year="2085">25.07264814</maxSubResource>
                    <maxSubResource fillout="1" year="2090">23.38128707</maxSubResource>
                    <maxSubResource fillout="1" year="2095">21.57650679</maxSubResource>
                    <maxSubResource fillout="1" year="2100">20.04297578</maxSubResource>
                </sub-renewable-resource>
            </renewresource>
            <renewresource name="Murray-Darling_water withdrawals">
                <sub-renewable-resource name="runoff">
                    <maxSubResource fillout="1" year="1975">36.42273711</maxSubResource>
                    <maxSubResource fillout="1" year="1990">36.42273711</maxSubResource>
                    <maxSubResource fillout="1" year="2005">36.42273711</maxSubResource>
                    <maxSubResource fillout="1" year="2010">36.42273711</maxSubResource>
                    <maxSubResource fillout="1" year="2015">32.52572474</maxSubResource>
                    <maxSubResource fillout="1" year="2020">31.45901304</maxSubResource>
                    <maxSubResource fillout="1" year="2025">30.08006549</maxSubResource>
                    <maxSubResource fillout="1" year="2030">28.70455683</maxSubResource>
                    <maxSubResource fillout="1" year="2035">27.82075562</maxSubResource>
                    <maxSubResource fillout="1" year="2040">27.68900004</maxSubResource>
                    <maxSubResource fillout="1" year="2045">27.91672759</maxSubResource>
                    <maxSubResource fillout="1" year="2050">28.00066118</maxSubResource>
                    <maxSubResource fillout="1" year="2055">27.75057682</maxSubResource>
                    <maxSubResource fillout="1" year="2060">27.47458175</maxSubResource>
                    <maxSubResource fillout="1" year="2065">26.99379355</maxSubResource>
                    <maxSubResource fillout="1" year="2070">26.18740667</maxSubResource>
                    <maxSubResource fillout="1" year="2075">25.22834311</maxSubResource>
                    <maxSubResource fillout="1" year="2080">24.0873374</maxSubResource>
                    <maxSubResource fillout="1" year="2085">22.70861349</maxSubResource>
                    <maxSubResource fillout="1" year="2090">21.09083491</maxSubResource>
                    <maxSubResource fillout="1" year="2095">19.25775119</maxSubResource>
                    <maxSubResource fillout="1" year="2100">17.65026618</maxSubResource>
                </sub-renewable-resource>
            </renewresource>
            <renewresource name="New Zealand_water withdrawals">
                <sub-renewable-resource name="runoff">
                    <maxSubResource fillout="1" year="1975">249.7459593</maxSubResource>
                    <maxSubResource fillout="1" year="1990">249.7459593</maxSubResource>
                    <maxSubResource fillout="1" year="2005">249.7459593</maxSubResource>
                    <maxSubResource fillout="1" year="2010">249.7459593</maxSubResource>
                    <maxSubResource fillout="1" year="2015">261.3505366</maxSubResource>
                    <maxSubResource fillout="1" year="2020">262.7434128</maxSubResource>
                    <maxSubResource fillout="1" year="2025">263.4641908</maxSubResource>
                    <maxSubResource fillout="1" year="2030">264.0035988</maxSubResource>
                    <maxSubResource fillout="1" year="2035">264.9700331</maxSubResource>
                    <maxSubResource fillout="1" year="2040">266.20294</maxSubResource>
                    <maxSubResource fillout="1" year="2045">267.5828759</maxSubResource>
                    <maxSubResource fillout="1" year="2050">269.2682219</maxSubResource>
                    <maxSubResource fillout="1" year="2055">271.5891632</maxSubResource>
                    <maxSubResource fillout="1" year="2060">274.4100353</maxSubResource>
                    <maxSubResource fillout="1" year="2065">276.7072357</maxSubResource>
                    <maxSubResource fillout="1" year="2070">277.8060455</maxSubResource>
                    <maxSubResource fillout="1" year="2075">278.5418463</maxSubResource>
                    <maxSubResource fillout="1" year="2080">278.8714743</maxSubResource>
                    <maxSubResource fillout="1" year="2085">278.6218783</maxSubResource>
                    <maxSubResource fillout="1" year="2090">277.7884444</maxSubResource>
                    <maxSubResource fillout="1" year="2095">276.4443332</maxSubResource>
                    <maxSubResource fillout="1" year="2100">275.0444805</maxSubResource>
                </sub-renewable-resource>
            </renewresource>
            <renewresource name="Tasmania_water withdrawals">
                <sub-renewable-resource name="runoff">
                    <maxSubResource fillout="1" year="1975">41.55798887</maxSubResource>
                    <maxSubResource fillout="1" year="1990">41.55798887</maxSubResource>
                    <maxSubResource fillout="1" year="2005">41.55798887</maxSubResource>
                    <maxSubResource fillout="1" year="2010">41.55798887</maxSubResource>
                    <maxSubResource fillout="1" year="2015">41.12196966</maxSubResource>
                    <maxSubResource fillout="1" year="2020">41.02178044</maxSubResource>
                    <maxSubResource fillout="1" year="2025">41.02466</maxSubResource>
                    <maxSubResource fillout="1" year="2030">41.03993873</maxSubResource>
                    <maxSubResource fillout="1" year="2035">40.95860536</maxSubResource>
                    <maxSubResource fillout="1" year="2040">40.81849003</maxSubResource>
                    <maxSubResource fillout="1" year="2045">40.65296972</maxSubResource>
                    <maxSubResource fillout="1" year="2050">40.44335329</maxSubResource>
                    <maxSubResource fillout="1" year="2055">40.20553416</maxSubResource>
                    <maxSubResource fillout="1" year="2060">39.9607345</maxSubResource>
                    <maxSubResource fillout="1" year="2065">39.63463235</maxSubResource>
                    <maxSubResource fillout="1" year="2070">39.17258243</maxSubResource>
                    <maxSubResource fillout="1" year="2075">38.62011252</maxSubResource>
                    <maxSubResource fillout="1" year="2080">37.98100612</maxSubResource>
                    <maxSubResource fillout="1" year="2085">37.25168286</maxSubResource>
                    <maxSubResource fillout="1" year="2090">36.43507122</maxSubResource>
                    <maxSubResource fillout="1" year="2095">35.53338186</maxSubResource>
                    <maxSubResource fillout="1" year="2100">34.75160771</maxSubResource>
                </sub-renewable-resource>
            </renewresource>
        </region>
        <region name="Brazil">
            <renewresource name="Amazon_water withdrawals">
                <sub-renewable-resource name="runoff">
                    <maxSubResource fillout="1" year="1975">5607.787885</maxSubResource>
                    <maxSubResource fillout="1" year="1990">5607.787885</maxSubResource>
                    <maxSubResource fillout="1" year="2005">5607.787885</maxSubResource>
                    <maxSubResource fillout="1" year="2010">5607.787885</maxSubResource>
                    <maxSubResource fillout="1" year="2015">5472.49657</maxSubResource>
                    <maxSubResource fillout="1" year="2020">5454.804156</maxSubResource>
                    <maxSubResource fillout="1" year="2025">5454.938568</maxSubResource>
                    <maxSubResource fillout="1" year="2030">5456.631667</maxSubResource>
                    <maxSubResource fillout="1" year="2035">5439.869987</maxSubResource>
                    <maxSubResource fillout="1" year="2040">5423.518201</maxSubResource>
                    <maxSubResource fillout="1" year="2045">5403.922233</maxSubResource>
                    <maxSubResource fillout="1" year="2050">5357.447631</maxSubResource>
                    <maxSubResource fillout="1" year="2055">5266.780307</maxSubResource>
                    <maxSubResource fillout="1" year="2060">5147.18237</maxSubResource>
                    <maxSubResource fillout="1" year="2065">5022.985499</maxSubResource>
                    <maxSubResource fillout="1" year="2070">4910.078244</maxSubResource>
                    <maxSubResource fillout="1" year="2075">4789.384947</maxSubResource>
                    <maxSubResource fillout="1" year="2080">4661.065731</maxSubResource>
                    <maxSubResource fillout="1" year="2085">4528.320659</maxSubResource>
                    <maxSubResource fillout="1" year="2090">4391.847682</maxSubResource>
                    <maxSubResource fillout="1" year="2095">4250.359546</maxSubResource>
                    <maxSubResource fillout="1" year="2100">4132.689452</maxSubResource>
                </sub-renewable-resource>
            </renewresource>
            <renewresource name="East Brazil-South Atlantic Coast_water withdrawals">
                <sub-renewable-resource name="runoff">
                    <maxSubResource fillout="1" year="1975">81.10957495</maxSubResource>
                    <maxSubResource fillout="1" year="1990">81.10957495</maxSubResource>
                    <maxSubResource fillout="1" year="2005">81.10957495</maxSubResource>
                    <maxSubResource fillout="1" year="2010">81.10957495</maxSubResource>
                    <maxSubResource fillout="1" year="2015">83.91852634</maxSubResource>
                    <maxSubResource fillout="1" year="2020">83.32802731</maxSubResource>
                    <maxSubResource fillout="1" year="2025">81.57496519</maxSubResource>
                    <maxSubResource fillout="1" year="2030">79.51227042</maxSubResource>
                    <maxSubResource fillout="1" year="2035">78.12722108</maxSubResource>
                    <maxSubResource fillout="1" year="2040">76.58103778</maxSubResource>
                    <maxSubResource fillout="1" year="2045">74.69450665</maxSubResource>
                    <maxSubResource fillout="1" year="2050">73.11130016</maxSubResource>
                    <maxSubResource fillout="1" year="2055">72.05920151</maxSubResource>
                    <maxSubResource fillout="1" year="2060">71.22519031</maxSubResource>
                    <maxSubResource fillout="1" year="2065">71.04497952</maxSubResource>
                    <maxSubResource fillout="1" year="2070">71.84702</maxSubResource>
                    <maxSubResource fillout="1" year="2075">73.33436285</maxSubResource>
                    <maxSubResource fillout="1" year="2080">75.41919213</maxSubResource>
                    <maxSubResource fillout="1" year="2085">78.06447248</maxSubResource>
                    <maxSubResource fillout="1" year="2090">81.29416464</maxSubResource>
                    <maxSubResource fillout="1" year="2095">85.12276645</maxSubResource>
                    <maxSubResource fillout="1" year="2100">88.62018459</maxSubResource>
                </sub-renewable-resource>
            </renewresource>
            <renewresource name="La Plata_water withdrawals">
                <sub-renewable-resource name="runoff">
                    <maxSubResource fillout="1" year="1975">844.7619056</maxSubResource>
                    <maxSubResource fillout="1" year="1990">844.7619056</maxSubResource>
                    <maxSubResource fillout="1" year="2005">844.7619056</maxSubResource>
                    <maxSubResource fillout="1" year="2010">844.7619056</maxSubResource>
                    <maxSubResource fillout="1" year="2015">891.7211828</maxSubResource>
                    <maxSubResource fillout="1" year="2020">902.7733091</maxSubResource>
                    <maxSubResource fillout="1" year="2025">914.5635127</maxSubResource>
                    <maxSubResource fillout="1" year="2030">926.4110152</maxSubResource>
                    <maxSubResource fillout="1" year="2035">936.9722658</maxSubResource>
                    <maxSubResource fillout="1" year="2040">945.2562907</maxSubResource>
                    <maxSubResource fillout="1" year="2045">952.6429182</maxSubResource>
                    <maxSubResource fillout="1" year="2050">961.0782764</maxSubResource>
                    <maxSubResource fillout="1" year="2055">971.7444463</maxSubResource>
                    <maxSubResource fillout="1" year="2060">983.3072961</maxSubResource>
                    <maxSubResource fillout="1" year="2065">994.5299219</maxSubResource>
                    <maxSubResource fillout="1" year="2070">1004.625539</maxSubResource>
                    <maxSubResource fillout="1" year="2075">1014.594907</maxSubResource>
                    <maxSubResource fillout="1" year="2080">1024.488832</maxSubResource>
                    <maxSubResource fillout="1" year="2085">1034.199658</maxSubResource>
                    <maxSubResource fillout="1" year="2090">1043.672619</maxSubResource>
                    <maxSubResource fillout="1" year="2095">1052.944831</maxSubResource>
                    <maxSubResource fillout="1" year="2100">1060.248695</maxSubResource>
                </sub-renewable-resource>
            </renewresource>
            <renewresource name="North Brazil-South Atlantic Coast_water withdrawals">
                <sub-renewable-resource name="runoff">
                    <maxSubResource fillout="1" year="1975">151.9838196</maxSubResource>
                    <maxSubResource fillout="1" year="1990">151.9838196</maxSubResource>
                    <maxSubResource fillout="1" year="2005">151.9838196</maxSubResource>
                    <maxSubResource fillout="1" year="2010">151.9838196</maxSubResource>
                    <maxSubResource fillout="1" year="2015">159.0821608</maxSubResource>
                    <maxSubResource fillout="1" year="2020">159.8894171</maxSubResource>
                    <maxSubResource fillout="1" year="2025">160.5851696</maxSubResource>
                    <maxSubResource fillout="1" year="2030">160.63819</maxSubResource>
                    <maxSubResource fillout="1" year="2035">159.0309418</maxSubResource>
                    <maxSubResource fillout="1" year="2040">154.741868</maxSubResource>
                    <maxSubResource fillout="1" year="2045">148.8095302</maxSubResource>
                    <maxSubResource fillout="1" year="2050">142.8719075</maxSubResource>
                    <maxSubResource fillout="1" year="2055">137.4021102</maxSubResource>
                    <maxSubResource fillout="1" year="2060">131.4046303</maxSubResource>
                    <maxSubResource fillout="1" year="2065">126.0198181</maxSubResource>
                    <maxSubResource fillout="1" year="2070">122.0435884</maxSubResource>
                    <maxSubResource fillout="1" year="2075">118.5418092</maxSubResource>
                    <maxSubResource fillout="1" year="2080">115.5349502</maxSubResource>
                    <maxSubResource fillout="1" year="2085">113.1885129</maxSubResource>
                    <maxSubResource fillout="1" year="2090">111.4958077</maxSubResource>
                    <maxSubResource fillout="1" year="2095">110.3874696</maxSubResource>
                    <maxSubResource fillout="1" year="2100">109.8829993</maxSubResource>
                </sub-renewable-resource>
            </renewresource>
            <renewresource name="Orinoco_water withdrawals">
                <sub-renewable-resource name="runoff">
                    <maxSubResource fillout="1" year="1975">1240.024774</maxSubResource>
                    <maxSubResource fillout="1" year="1990">1240.024774</maxSubResource>
                    <maxSubResource fillout="1" year="2005">1240.024774</maxSubResource>
                    <maxSubResource fillout="1" year="2010">1240.024774</maxSubResource>
                    <maxSubResource fillout="1" year="2015">1262.769227</maxSubResource>
                    <maxSubResource fillout="1" year="2020">1263.016452</maxSubResource>
                    <maxSubResource fillout="1" year="2025">1264.597562</maxSubResource>
                    <maxSubResource fillout="1" year="2030">1263.657043</maxSubResource>
                    <maxSubResource fillout="1" year="2035">1254.552604</maxSubResource>
                    <maxSubResource fillout="1" year="2040">1242.242674</maxSubResource>
                    <maxSubResource fillout="1" year="2045">1226.121715</maxSubResource>
                    <maxSubResource fillout="1" year="2050">1200.30347</maxSubResource>
                    <maxSubResource fillout="1" year="2055">1161.109828</maxSubResource>
                    <maxSubResource fillout="1" year="2060">1112.072163</maxSubResource>
                    <maxSubResource fillout="1" year="2065">1056.388377</maxSubResource>
                    <maxSubResource fillout="1" year="2070">996.1660362</maxSubResource>
                    <maxSubResource fillout="1" year="2075">929.17286</maxSubResource>
                    <maxSubResource fillout="1" year="2080">855.363536</maxSubResource>
                    <maxSubResource fillout="1" year="2085">775.0541355</maxSubResource>
                    <maxSubResource fillout="1" year="2090">688.2933386</maxSubResource>
                    <maxSubResource fillout="1" year="2095">594.9463404</maxSubResource>
                    <maxSubResource fillout="1" year="2100">515.4389241</maxSubResource>
                </sub-renewable-resource>
            </renewresource>
            <renewresource name="Parnaiba_water withdrawals">
                <sub-renewable-resource name="runoff">
                    <maxSubResource fillout="1" year="1975">84.36736804</maxSubResource>
                    <maxSubResource fillout="1" year="1990">84.36736804</maxSubResource>
                    <maxSubResource fillout="1" year="2005">84.36736804</maxSubResource>
                    <maxSubResource fillout="1" year="2010">84.36736804</maxSubResource>
                    <maxSubResource fillout="1" year="2015">85.37232806</maxSubResource>
                    <maxSubResource fillout="1" year="2020">84.58610434</maxSubResource>
                    <maxSubResource fillout="1" year="2025">82.78230754</maxSubResource>
                    <maxSubResource fillout="1" year="2030">80.65264461</maxSubResource>
                    <maxSubResource fillout="1" year="2035">78.98534653</maxSubResource>
                    <maxSubResource fillout="1" year="2040">77.10669449</maxSubResource>
                    <maxSubResource fillout="1" year="2045">74.90846691</maxSubResource>
                    <maxSubResource fillout="1" year="2050">72.95211883</maxSubResource>
                    <maxSubResource fillout="1" year="2055">71.47645776</maxSubResource>
                    <maxSubResource fillout="1" year="2060">70.1840979</maxSubResource>
                    <maxSubResource fillout="1" year="2065">69.26060449</maxSubResource>
                    <maxSubResource fillout="1" year="2070">68.8630324</maxSubResource>
                    <maxSubResource fillout="1" year="2075">68.89074762</maxSubResource>
                    <maxSubResource fillout="1" year="2080">69.26718725</maxSubResource>
                    <maxSubResource fillout="1" year="2085">69.93344819</maxSubResource>
                    <maxSubResource fillout="1" year="2090">70.89237584</maxSubResource>
                    <maxSubResource fillout="1" year="2095">72.16847075</maxSubResource>
                    <maxSubResource fillout="1" year="2100">73.43118564</maxSubResource>
                </sub-renewable-resource>
            </renewresource>
            <renewresource name="Sao Francisco_water withdrawals">
                <sub-renewable-resource name="runoff">
                    <maxSubResource fillout="1" year="1975">119.6421145</maxSubResource>
                    <maxSubResource fillout="1" year="1990">119.6421145</maxSubResource>
                    <maxSubResource fillout="1" year="2005">119.6421145</maxSubResource>
                    <maxSubResource fillout="1" year="2010">119.6421145</maxSubResource>
                    <maxSubResource fillout="1" year="2015">129.0161086</maxSubResource>
                    <maxSubResource fillout="1" year="2020">130.5856261</maxSubResource>
                    <maxSubResource fillout="1" year="2025">131.6368552</maxSubResource>
                    <maxSubResource fillout="1" year="2030">132.556402</maxSubResource>
                    <maxSubResource fillout="1" year="2035">133.7438671</maxSubResource>
                    <maxSubResource fillout="1" year="2040">134.8903226</maxSubResource>
                    <maxSubResource fillout="1" year="2045">135.940466</maxSubResource>
                    <maxSubResource fillout="1" year="2050">137.1576178</maxSubResource>
                    <maxSubResource fillout="1" year="2055">138.6175848</maxSubResource>
                    <maxSubResource fillout="1" year="2060">140.1514431</maxSubResource>
                    <maxSubResource fillout="1" year="2065">141.9270998</maxSubResource>
                    <maxSubResource fillout="1" year="2070">144.0784304</maxSubResource>
                    <maxSubResource fillout="1" year="2075">146.5099062</maxSubResource>
                    <maxSubResource fillout="1" year="2080">149.1778969</maxSubResource>
                    <maxSubResource fillout="1" year="2085">152.0556993</maxSubResource>
                    <maxSubResource fillout="1" year="2090">155.1484321</maxSubResource>
                    <maxSubResource fillout="1" year="2095">158.4671216</maxSubResource>
                    <maxSubResource fillout="1" year="2100">161.2900422</maxSubResource>
                </sub-renewable-resource>
            </renewresource>
            <renewresource name="Tocantins_water withdrawals">
                <sub-renewable-resource name="runoff">
                    <maxSubResource fillout="1" year="1975">409.9288152</maxSubResource>
                    <maxSubResource fillout="1" year="1990">409.9288152</maxSubResource>
                    <maxSubResource fillout="1" year="2005">409.9288152</maxSubResource>
                    <maxSubResource fillout="1" year="2010">409.9288152</maxSubResource>
                    <maxSubResource fillout="1" year="2015">405.9019445</maxSubResource>
                    <maxSubResource fillout="1" year="2020">402.1631686</maxSubResource>
                    <maxSubResource fillout="1" year="2025">396.7341905</maxSubResource>
                    <maxSubResource fillout="1" year="2030">390.151273</maxSubResource>
                    <maxSubResource fillout="1" year="2035">382.8558434</maxSubResource>
                    <maxSubResource fillout="1" year="2040">374.2491498</maxSubResource>
                    <maxSubResource fillout="1" year="2045">364.2367863</maxSubResource>
                    <maxSubResource fillout="1" year="2050">353.2304308</maxSubResource>
                    <maxSubResource fillout="1" year="2055">340.8348763</maxSubResource>
                    <maxSubResource fillout="1" year="2060">326.7951334</maxSubResource>
                    <maxSubResource fillout="1" year="2065">313.3074174</maxSubResource>
                    <maxSubResource fillout="1" year="2070">301.8998491</maxSubResource>
                    <maxSubResource fillout="1" year="2075">290.9471278</maxSubResource>
                    <maxSubResource fillout="1" year="2080">280.3765857</maxSubResource>
                    <maxSubResource fillout="1" year="2085">270.3762447</maxSubResource>
                    <maxSubResource fillout="1" year="2090">260.969296</maxSubResource>
                    <maxSubResource fillout="1" year="2095">252.0751676</maxSubResource>
                    <maxSubResource fillout="1" year="2100">245.277751</maxSubResource>
                </sub-renewable-resource>
            </renewresource>
            <renewresource name="Uruguay-Brazil-South Atlantic Coast_water withdrawals">
                <sub-renewable-resource name="runoff">
                    <maxSubResource fillout="1" year="1975">324.0860789</maxSubResource>
                    <maxSubResource fillout="1" year="1990">324.0860789</maxSubResource>
                    <maxSubResource fillout="1" year="2005">324.0860789</maxSubResource>
                    <maxSubResource fillout="1" year="2010">324.0860789</maxSubResource>
                    <maxSubResource fillout="1" year="2015">352.0536665</maxSubResource>
                    <maxSubResource fillout="1" year="2020">357.5310592</maxSubResource>
                    <maxSubResource fillout="1" year="2025">362.226764</maxSubResource>
                    <maxSubResource fillout="1" year="2030">366.7255127</maxSubResource>
                    <maxSubResource fillout="1" year="2035">371.483597</maxSubResource>
                    <maxSubResource fillout="1" year="2040">375.4877721</maxSubResource>
                    <maxSubResource fillout="1" year="2045">379.0982312</maxSubResource>
                    <maxSubResource fillout="1" year="2050">383.5820033</maxSubResource>
                    <maxSubResource fillout="1" year="2055">389.6726425</maxSubResource>
                    <maxSubResource fillout="1" year="2060">396.5705969</maxSubResource>
                    <maxSubResource fillout="1" year="2065">403.7320594</maxSubResource>
                    <maxSubResource fillout="1" year="2070">410.8361866</maxSubResource>
                    <maxSubResource fillout="1" year="2075">418.3492369</maxSubResource>
                    <maxSubResource fillout="1" year="2080">426.2035197</maxSubResource>
                    <maxSubResource fillout="1" year="2085">434.2591229</maxSubResource>
                    <maxSubResource fillout="1" year="2090">442.5022119</maxSubResource>
                    <maxSubResource fillout="1" year="2095">450.9902981</maxSubResource>
                    <maxSubResource fillout="1" year="2100">457.9927687</maxSubResource>
                </sub-renewable-resource>
            </renewresource>
        </region>
        <region name="Canada">
            <renewresource name="Atlantic Ocean Seaboard_water withdrawals">
                <sub-renewable-resource name="runoff">
                    <maxSubResource fillout="1" year="1975">487.0900954</maxSubResource>
                    <maxSubResource fillout="1" year="1990">487.0900954</maxSubResource>
                    <maxSubResource fillout="1" year="2005">487.0900954</maxSubResource>
                    <maxSubResource fillout="1" year="2010">487.0900954</maxSubResource>
                    <maxSubResource fillout="1" year="2015">498.7268196</maxSubResource>
                    <maxSubResource fillout="1" year="2020">502.2049314</maxSubResource>
                    <maxSubResource fillout="1" year="2025">506.2061064</maxSubResource>
                    <maxSubResource fillout="1" year="2030">510.4929687</maxSubResource>
                    <maxSubResource fillout="1" year="2035">514.7002912</maxSubResource>
                    <maxSubResource fillout="1" year="2040">519.1503318</maxSubResource>
                    <maxSubResource fillout="1" year="2045">523.7731463</maxSubResource>
                    <maxSubResource fillout="1" year="2050">528.1472175</maxSubResource>
                    <maxSubResource fillout="1" year="2055">532.1240997</maxSubResource>
                    <maxSubResource fillout="1" year="2060">535.9795029</maxSubResource>
                    <maxSubResource fillout="1" year="2065">539.5555034</maxSubResource>
                    <maxSubResource fillout="1" year="2070">542.7444436</maxSubResource>
                    <maxSubResource fillout="1" year="2075">545.6977718</maxSubResource>
                    <maxSubResource fillout="1" year="2080">548.3962885</maxSubResource>
                    <maxSubResource fillout="1" year="2085">550.7985149</maxSubResource>
                    <maxSubResource fillout="1" year="2090">552.9102428</maxSubResource>
                    <maxSubResource fillout="1" year="2095">554.7475695</maxSubResource>
                    <maxSubResource fillout="1" year="2100">556.0276877</maxSubResource>
                </sub-renewable-resource>
            </renewresource>
            <renewresource name="Churchill_water withdrawals">
                <sub-renewable-resource name="runoff">
                    <maxSubResource fillout="1" year="1975">69.21977597</maxSubResource>
                    <maxSubResource fillout="1" year="1990">69.21977597</maxSubResource>
                    <maxSubResource fillout="1" year="2005">69.21977597</maxSubResource>
                    <maxSubResource fillout="1" year="2010">69.21977597</maxSubResource>
                    <maxSubResource fillout="1" year="2015">72.20432053</maxSubResource>
                    <maxSubResource fillout="1" year="2020">73.45994725</maxSubResource>
                    <maxSubResource fillout="1" year="2025">75.12324333</maxSubResource>
                    <maxSubResource fillout="1" year="2030">76.9598582</maxSubResource>
                    <maxSubResource fillout="1" year="2035">78.6807623</maxSubResource>
                    <maxSubResource fillout="1" year="2040">80.74280929</maxSubResource>
                    <maxSubResource fillout="1" year="2045">82.98974042</maxSubResource>
                    <maxSubResource fillout="1" year="2050">84.82940282</maxSubResource>
                    <maxSubResource fillout="1" year="2055">85.973233</maxSubResource>
                    <maxSubResource fillout="1" year="2060">86.79006992</maxSubResource>
                    <maxSubResource fillout="1" year="2065">87.32267302</maxSubResource>
                    <maxSubResource fillout="1" year="2070">87.59164401</maxSubResource>
                    <maxSubResource fillout="1" year="2075">87.58100185</maxSubResource>
                    <maxSubResource fillout="1" year="2080">87.28389097</maxSubResource>
                    <maxSubResource fillout="1" year="2085">86.69694523</maxSubResource>
                    <maxSubResource fillout="1" year="2090">85.82702366</maxSubResource>
                    <maxSubResource fillout="1" year="2095">84.67542346</maxSubResource>
                    <maxSubResource fillout="1" year="2100">83.55068275</maxSubResource>
                </sub-renewable-resource>
            </renewresource>
            <renewresource name="Fraser_water withdrawals">
                <sub-renewable-resource name="runoff">
                    <maxSubResource fillout="1" year="1975">83.11104821</maxSubResource>
                    <maxSubResource fillout="1" year="1990">83.11104821</maxSubResource>
                    <maxSubResource fillout="1" year="2005">83.11104821</maxSubResource>
                    <maxSubResource fillout="1" year="2010">83.11104821</maxSubResource>
                    <maxSubResource fillout="1" year="2015">83.57334695</maxSubResource>
                    <maxSubResource fillout="1" year="2020">83.14856781</maxSubResource>
                    <maxSubResource fillout="1" year="2025">82.36028466</maxSubResource>
                    <maxSubResource fillout="1" year="2030">81.42808133</maxSubResource>
                    <maxSubResource fillout="1" year="2035">80.63436066</maxSubResource>
                    <maxSubResource fillout="1" year="2040">79.918128</maxSubResource>
                    <maxSubResource fillout="1" year="2045">79.19975979</maxSubResource>
                    <maxSubResource fillout="1" year="2050">78.5129662</maxSubResource>
                    <maxSubResource fillout="1" year="2055">77.92711098</maxSubResource>
                    <maxSubResource fillout="1" year="2060">77.41214841</maxSubResource>
                    <maxSubResource fillout="1" year="2065">76.75146846</maxSubResource>
                    <maxSubResource fillout="1" year="2070">75.80474522</maxSubResource>
                    <maxSubResource fillout="1" year="2075">74.75484243</maxSubResource>
                    <maxSubResource fillout="1" year="2080">73.584901</maxSubResource>
                    <maxSubResource fillout="1" year="2085">72.24939053</maxSubResource>
                    <maxSubResource fillout="1" year="2090">70.74384948</maxSubResource>
                    <maxSubResource fillout="1" year="2095">69.08755819</maxSubResource>
                    <maxSubResource fillout="1" year="2100">67.66600624</maxSubResource>
                </sub-renewable-resource>
            </renewresource>
            <renewresource name="Great Lakes_water withdrawals">
                <sub-renewable-resource name="runoff">
                    <maxSubResource fillout="1" year="1975">319.1342069</maxSubResource>
                    <maxSubResource fillout="1" year="1990">319.1342069</maxSubResource>
                    <maxSubResource fillout="1" year="2005">319.1342069</maxSubResource>
                    <maxSubResource fillout="1" year="2010">319.1342069</maxSubResource>
                    <maxSubResource fillout="1" year="2015">347.9899899</maxSubResource>
                    <maxSubResource fillout="1" year="2020">355.4172255</maxSubResource>
                    <maxSubResource fillout="1" year="2025">363.9946375</maxSubResource>
                    <maxSubResource fillout="1" year="2030">372.6442993</maxSubResource>
                    <maxSubResource fillout="1" year="2035">379.6174915</maxSubResource>
                    <maxSubResource fillout="1" year="2040">384.6133891</maxSubResource>
                    <maxSubResource fillout="1" year="2045">388.6209872</maxSubResource>
                    <maxSubResource fillout="1" year="2050">392.5030415</maxSubResource>
                    <maxSubResource fillout="1" year="2055">396.5937772</maxSubResource>
                    <maxSubResource fillout="1" year="2060">400.3558172</maxSubResource>
                    <maxSubResource fillout="1" year="2065">404.0485655</maxSubResource>
                    <maxSubResource fillout="1" year="2070">407.8604611</maxSubResource>
                    <maxSubResource fillout="1" year="2075">411.5696955</maxSubResource>
                    <maxSubResource fillout="1" year="2080">415.1954094</maxSubResource>
                    <maxSubResource fillout="1" year="2085">418.7914725</maxSubResource>
                    <maxSubResource fillout="1" year="2090">422.3565774</maxSubResource>
                    <maxSubResource fillout="1" year="2095">425.8674074</maxSubResource>
                    <maxSubResource fillout="1" year="2100">428.6236938</maxSubResource>
                </sub-renewable-resource>
            </renewresource>
            <renewresource name="Hudson Bay Coast_water withdrawals">
                <sub-renewable-resource name="runoff">
                    <maxSubResource fillout="1" year="1975">646.8713148</maxSubResource>
                    <maxSubResource fillout="1" year="1990">646.8713148</maxSubResource>
                    <maxSubResource fillout="1" year="2005">646.8713148</maxSubResource>
                    <maxSubResource fillout="1" year="2010">646.8713148</maxSubResource>
                    <maxSubResource fillout="1" year="2015">649.1554373</maxSubResource>
                    <maxSubResource fillout="1" year="2020">655.9246519</maxSubResource>
                    <maxSubResource fillout="1" year="2025">668.1141216</maxSubResource>
                    <maxSubResource fillout="1" year="2030">682.362771</maxSubResource>
                    <maxSubResource fillout="1" year="2035">694.6638493</maxSubResource>
                    <maxSubResource fillout="1" year="2040">709.2977315</maxSubResource>
                    <maxSubResource fillout="1" year="2045">725.244074</maxSubResource>
                    <maxSubResource fillout="1" year="2050">737.0782381</maxSubResource>
                    <maxSubResource fillout="1" year="2055">741.3745479</maxSubResource>
                    <maxSubResource fillout="1" year="2060">741.5730402</maxSubResource>
                    <maxSubResource fillout="1" year="2065">741.0966102</maxSubResource>
                    <maxSubResource fillout="1" year="2070">742.1286104</maxSubResource>
                    <maxSubResource fillout="1" year="2075">742.0076477</maxSubResource>
                    <maxSubResource fillout="1" year="2080">740.8428417</maxSubResource>
                    <maxSubResource fillout="1" year="2085">739.1761903</maxSubResource>
                    <maxSubResource fillout="1" year="2090">737.1738586</maxSubResource>
                    <maxSubResource fillout="1" year="2095">734.6075458</maxSubResource>
                    <maxSubResource fillout="1" year="2100">731.9836329</maxSubResource>
                </sub-renewable-resource>
            </renewresource>
            <renewresource name="Mackenzie_water withdrawals">
                <sub-renewable-resource name="runoff">
                    <maxSubResource fillout="1" year="1975">383.1471292</maxSubResource>
                    <maxSubResource fillout="1" year="1990">383.1471292</maxSubResource>
                    <maxSubResource fillout="1" year="2005">383.1471292</maxSubResource>
                    <maxSubResource fillout="1" year="2010">383.1471292</maxSubResource>
                    <maxSubResource fillout="1" year="2015">426.2316605</maxSubResource>
                    <maxSubResource fillout="1" year="2020">437.8299368</maxSubResource>
                    <maxSubResource fillout="1" year="2025">451.1921164</maxSubResource>
                    <maxSubResource fillout="1" year="2030">464.9143852</maxSubResource>
                    <maxSubResource fillout="1" year="2035">476.7076104</maxSubResource>
                    <maxSubResource fillout="1" year="2040">486.2567826</maxSubResource>
                    <maxSubResource fillout="1" year="2045">494.7600671</maxSubResource>
                    <maxSubResource fillout="1" year="2050">503.1722645</maxSubResource>
                    <maxSubResource fillout="1" year="2055">511.9616558</maxSubResource>
                    <maxSubResource fillout="1" year="2060">520.5712801</maxSubResource>
                    <maxSubResource fillout="1" year="2065">528.9904837</maxSubResource>
                    <maxSubResource fillout="1" year="2070">537.2304113</maxSubResource>
                    <maxSubResource fillout="1" year="2075">545.2855135</maxSubResource>
                    <maxSubResource fillout="1" year="2080">553.1467062</maxSubResource>
                    <maxSubResource fillout="1" year="2085">560.8062609</maxSubResource>
                    <maxSubResource fillout="1" year="2090">568.2672901</maxSubResource>
                    <maxSubResource fillout="1" year="2095">575.5328321</maxSubResource>
                    <maxSubResource fillout="1" year="2100">581.2055961</maxSubResource>
                </sub-renewable-resource>
            </renewresource>
            <renewresource name="Northwest Territories_water withdrawals">
                <sub-renewable-resource name="runoff">
                    <maxSubResource fillout="1" year="1975">623.7458687</maxSubResource>
                    <maxSubResource fillout="1" year="1990">623.7458687</maxSubResource>
                    <maxSubResource fillout="1" year="2005">623.7458687</maxSubResource>
                    <maxSubResource fillout="1" year="2010">623.7458687</maxSubResource>
                    <maxSubResource fillout="1" year="2015">702.7455666</maxSubResource>
                    <maxSubResource fillout="1" year="2020">725.5701139</maxSubResource>
                    <maxSubResource fillout="1" year="2025">752.0512263</maxSubResource>
                    <maxSubResource fillout="1" year="2030">779.629571</maxSubResource>
                    <maxSubResource fillout="1" year="2035">804.1611672</maxSubResource>
                    <maxSubResource fillout="1" year="2040">824.4422435</maxSubResource>
                    <maxSubResource fillout="1" year="2045">843.1662954</maxSubResource>
                    <maxSubResource fillout="1" year="2050">863.1414702</maxSubResource>
                    <maxSubResource fillout="1" year="2055">885.7053781</maxSubResource>
                    <maxSubResource fillout="1" year="2060">909.1398842</maxSubResource>
                    <maxSubResource fillout="1" year="2065">933.4142937</maxSubResource>
                    <maxSubResource fillout="1" year="2070">958.5395546</maxSubResource>
                    <maxSubResource fillout="1" year="2075">984.4355782</maxSubResource>
                    <maxSubResource fillout="1" year="2080">1011.149219</maxSubResource>
                    <maxSubResource fillout="1" year="2085">1038.735874</maxSubResource>
                    <maxSubResource fillout="1" year="2090">1067.176283</maxSubResource>
                    <maxSubResource fillout="1" year="2095">1096.448286</maxSubResource>
                    <maxSubResource fillout="1" year="2100">1120.455974</maxSubResource>
                </sub-renewable-resource>
            </renewresource>
            <renewresource name="Saskatchewan-Nelson_water withdrawals">
                <sub-renewable-resource name="runoff">
                    <maxSubResource fillout="1" year="1975">92.61425372</maxSubResource>
                    <maxSubResource fillout="1" year="1990">92.61425372</maxSubResource>
                    <maxSubResource fillout="1" year="2005">92.61425372</maxSubResource>
                    <maxSubResource fillout="1" year="2010">92.61425372</maxSubResource>
                    <maxSubResource fillout="1" year="2015">104.8785055</maxSubResource>
                    <maxSubResource fillout="1" year="2020">108.4127881</maxSubResource>
                    <maxSubResource fillout="1" year="2025">112.7831772</maxSubResource>
                    <maxSubResource fillout="1" year="2030">117.286663</maxSubResource>
                    <maxSubResource fillout="1" year="2035">120.8718981</maxSubResource>
                    <maxSubResource fillout="1" year="2040">123.5243547</maxSubResource>
                    <maxSubResource fillout="1" year="2045">125.7507216</maxSubResource>
                    <maxSubResource fillout="1" year="2050">127.8504747</maxSubResource>
                    <maxSubResource fillout="1" year="2055">129.8809278</maxSubResource>
                    <maxSubResource fillout="1" year="2060">131.6612721</maxSubResource>
                    <maxSubResource fillout="1" year="2065">133.511121</maxSubResource>
                    <maxSubResource fillout="1" year="2070">135.641433</maxSubResource>
                    <maxSubResource fillout="1" year="2075">137.7674396</maxSubResource>
                    <maxSubResource fillout="1" year="2080">139.9183695</maxSubResource>
                    <maxSubResource fillout="1" year="2085">142.1676624</maxSubResource>
                    <maxSubResource fillout="1" year="2090">144.521063</maxSubResource>
                    <maxSubResource fillout="1" year="2095">146.9481924</maxSubResource>
                    <maxSubResource fillout="1" year="2100">148.9244461</maxSubResource>
                </sub-renewable-resource>
            </renewresource>
            <renewresource name="St Lawrence_water withdrawals">
                <sub-renewable-resource name="runoff">
                    <maxSubResource fillout="1" year="1975">147.7077749</maxSubResource>
                    <maxSubResource fillout="1" year="1990">147.7077749</maxSubResource>
                    <maxSubResource fillout="1" year="2005">147.7077749</maxSubResource>
                    <maxSubResource fillout="1" year="2010">147.7077749</maxSubResource>
                    <maxSubResource fillout="1" year="2015">162.8687621</maxSubResource>
                    <maxSubResource fillout="1" year="2020">167.0951867</maxSubResource>
                    <maxSubResource fillout="1" year="2025">172.0152139</maxSubResource>
                    <maxSubResource fillout="1" year="2030">177.1028613</maxSubResource>
                    <maxSubResource fillout="1" year="2035">181.5254059</maxSubResource>
                    <maxSubResource fillout="1" year="2040">185.2694686</maxSubResource>
                    <maxSubResource fillout="1" year="2045">188.731243</maxSubResource>
                    <maxSubResource fillout="1" year="2050">192.1425012</maxSubResource>
                    <maxSubResource fillout="1" year="2055">195.5780376</maxSubResource>
                    <maxSubResource fillout="1" year="2060">198.8841209</maxSubResource>
                    <maxSubResource fillout="1" year="2065">202.1691456</maxSubResource>
                    <maxSubResource fillout="1" year="2070">205.5102904</maxSubResource>
                    <maxSubResource fillout="1" year="2075">208.820793</maxSubResource>
                    <maxSubResource fillout="1" year="2080">212.11198</maxSubResource>
                    <maxSubResource fillout="1" year="2085">215.4089752</maxSubResource>
                    <maxSubResource fillout="1" year="2090">218.711092</maxSubResource>
                    <maxSubResource fillout="1" year="2095">222.0069833</maxSubResource>
                    <maxSubResource fillout="1" year="2100">224.6326555</maxSubResource>
                </sub-renewable-resource>
            </renewresource>
        </region>
        <region name="Central America and Caribbean">
            <renewresource name="Caribbean_water withdrawals">
                <sub-renewable-resource name="runoff">
                    <maxSubResource fillout="1" year="1975">132.2412057</maxSubResource>
                    <maxSubResource fillout="1" year="1990">132.2412057</maxSubResource>
                    <maxSubResource fillout="1" year="2005">132.2412057</maxSubResource>
                    <maxSubResource fillout="1" year="2010">132.2412057</maxSubResource>
                    <maxSubResource fillout="1" year="2015">140.1144556</maxSubResource>
                    <maxSubResource fillout="1" year="2020">141.9547278</maxSubResource>
                    <maxSubResource fillout="1" year="2025">144.4096499</maxSubResource>
                    <maxSubResource fillout="1" year="2030">146.7189972</maxSubResource>
                    <maxSubResource fillout="1" year="2035">147.7816896</maxSubResource>
                    <maxSubResource fillout="1" year="2040">148.1775752</maxSubResource>
                    <maxSubResource fillout="1" year="2045">148.097944</maxSubResource>
                    <maxSubResource fillout="1" year="2050">147.0400534</maxSubResource>
                    <maxSubResource fillout="1" year="2055">144.5571843</maxSubResource>
                    <maxSubResource fillout="1" year="2060">140.9158893</maxSubResource>
                    <maxSubResource fillout="1" year="2065">136.8194993</maxSubResource>
                    <maxSubResource fillout="1" year="2070">132.7303447</maxSubResource>
                    <maxSubResource fillout="1" year="2075">128.1002956</maxSubResource>
                    <maxSubResource fillout="1" year="2080">122.965861</maxSubResource>
                    <maxSubResource fillout="1" year="2085">117.4496508</maxSubResource>
                    <maxSubResource fillout="1" year="2090">111.5539198</maxSubResource>
                    <maxSubResource fillout="1" year="2095">105.2267053</maxSubResource>
                    <maxSubResource fillout="1" year="2100">99.82381494</maxSubResource>
                </sub-renewable-resource>
            </renewresource>
            <renewresource name="Southern Central America_water withdrawals">
                <sub-renewable-resource name="runoff">
                    <maxSubResource fillout="1" year="1975">463.7103379</maxSubResource>
                    <maxSubResource fillout="1" year="1990">463.7103379</maxSubResource>
                    <maxSubResource fillout="1" year="2005">463.7103379</maxSubResource>
                    <maxSubResource fillout="1" year="2010">463.7103379</maxSubResource>
                    <maxSubResource fillout="1" year="2015">461.1020461</maxSubResource>
                    <maxSubResource fillout="1" year="2020">467.8998519</maxSubResource>
                    <maxSubResource fillout="1" year="2025">482.5358613</maxSubResource>
                    <maxSubResource fillout="1" year="2030">498.1483185</maxSubResource>
                    <maxSubResource fillout="1" year="2035">505.8089122</maxSubResource>
                    <maxSubResource fillout="1" year="2040">511.7225058</maxSubResource>
                    <maxSubResource fillout="1" year="2045">516.4370437</maxSubResource>
                    <maxSubResource fillout="1" year="2050">513.6255178</maxSubResource>
                    <maxSubResource fillout="1" year="2055">498.8031477</maxSubResource>
                    <maxSubResource fillout="1" year="2060">475.6577925</maxSubResource>
                    <maxSubResource fillout="1" year="2065">449.4106143</maxSubResource>
                    <maxSubResource fillout="1" year="2070">423.4258102</maxSubResource>
                    <maxSubResource fillout="1" year="2075">393.6503059</maxSubResource>
                    <maxSubResource fillout="1" year="2080">360.4446648</maxSubResource>
                    <maxSubResource fillout="1" year="2085">324.8079163</maxSubResource>
                    <maxSubResource fillout="1" year="2090">286.7756775</maxSubResource>
                    <maxSubResource fillout="1" year="2095">245.9198483</maxSubResource>
                    <maxSubResource fillout="1" year="2100">210.9469429</maxSubResource>
                </sub-renewable-resource>
            </renewresource>
        </region>
        <region name="Central Asia">
            <renewresource name="Amu Darya_water withdrawals">
                <sub-renewable-resource name="runoff">
                    <maxSubResource fillout="1" year="1975">42.15630835</maxSubResource>
                    <maxSubResource fillout="1" year="1990">42.15630835</maxSubResource>
                    <maxSubResource fillout="1" year="2005">42.15630835</maxSubResource>
                    <maxSubResource fillout="1" year="2010">42.15630835</maxSubResource>
                    <maxSubResource fillout="1" year="2015">40.15536766</maxSubResource>
                    <maxSubResource fillout="1" year="2020">39.94326356</maxSubResource>
                    <maxSubResource fillout="1" year="2025">39.77845521</maxSubResource>
                    <maxSubResource fillout="1" year="2030">39.7597558</maxSubResource>
                    <maxSubResource fillout="1" year="2035">40.08022876</maxSubResource>
                    <maxSubResource fillout="1" year="2040">40.86989363</maxSubResource>
                    <maxSubResource fillout="1" year="2045">41.92968238</maxSubResource>
                    <maxSubResource fillout="1" year="2050">42.98679637</maxSubResource>
                    <maxSubResource fillout="1" year="2055">43.7689355</maxSubResource>
                    <maxSubResource fillout="1" year="2060">44.44251034</maxSubResource>
                    <maxSubResource fillout="1" year="2065">45.54078999</maxSubResource>
                    <maxSubResource fillout="1" year="2070">47.42157249</maxSubResource>
                    <maxSubResource fillout="1" year="2075">49.67611184</maxSubResource>
                    <maxSubResource fillout="1" year="2080">52.29752908</maxSubResource>
                    <maxSubResource fillout="1" year="2085">55.34517086</maxSubResource>
                    <maxSubResource fillout="1" year="2090">58.83841175</maxSubResource>
                    <maxSubResource fillout="1" year="2095">62.75324606</maxSubResource>
                    <maxSubResource fillout="1" year="2100">66.17115831</maxSubResource>
                </sub-renewable-resource>
            </renewresource>
            <renewresource name="Caspian Sea-East Coast_water withdrawals">
                <sub-renewable-resource name="runoff">
                    <maxSubResource fillout="1" year="1975">47.51855664</maxSubResource>
                    <maxSubResource fillout="1" year="1990">47.51855664</maxSubResource>
                    <maxSubResource fillout="1" year="2005">47.51855664</maxSubResource>
                    <maxSubResource fillout="1" year="2010">47.51855664</maxSubResource>
                    <maxSubResource fillout="1" year="2015">55.17086105</maxSubResource>
                    <maxSubResource fillout="1" year="2020">56.76918347</maxSubResource>
                    <maxSubResource fillout="1" year="2025">57.90090053</maxSubResource>
                    <maxSubResource fillout="1" year="2030">59.06231076</maxSubResource>
                    <maxSubResource fillout="1" year="2035">60.81481972</maxSubResource>
                    <maxSubResource fillout="1" year="2040">62.62038612</maxSubResource>
                    <maxSubResource fillout="1" year="2045">64.47966797</maxSubResource>
                    <maxSubResource fillout="1" year="2050">66.92987286</maxSubResource>
                    <maxSubResource fillout="1" year="2055">70.37017918</maxSubResource>
                    <maxSubResource fillout="1" year="2060">74.5129932</maxSubResource>
                    <maxSubResource fillout="1" year="2065">78.89334887</maxSubResource>
                    <maxSubResource fillout="1" year="2070">83.21656082</maxSubResource>
                    <maxSubResource fillout="1" year="2075">87.85571054</maxSubResource>
                    <maxSubResource fillout="1" year="2080">92.75132547</maxSubResource>
                    <maxSubResource fillout="1" year="2085">97.78524363</maxSubResource>
                    <maxSubResource fillout="1" year="2090">102.9536554</maxSubResource>
                    <maxSubResource fillout="1" year="2095">108.3074586</maxSubResource>
                    <maxSubResource fillout="1" year="2100">112.7542998</maxSubResource>
                </sub-renewable-resource>
            </renewresource>
            <renewresource name="Caspian Sea Coast_water withdrawals">
                <sub-renewable-resource name="runoff">
                    <maxSubResource fillout="1" year="1975">69.56332178</maxSubResource>
                    <maxSubResource fillout="1" year="1990">69.56332178</maxSubResource>
                    <maxSubResource fillout="1" year="2005">69.56332178</maxSubResource>
                    <maxSubResource fillout="1" year="2010">69.56332178</maxSubResource>
                    <maxSubResource fillout="1" year="2015">71.5797652</maxSubResource>
                    <maxSubResource fillout="1" year="2020">71.30846427</maxSubResource>
                    <maxSubResource fillout="1" year="2025">70.40925683</maxSubResource>
                    <maxSubResource fillout="1" year="2030">69.37571178</maxSubResource>
                    <maxSubResource fillout="1" year="2035">68.82300917</maxSubResource>
                    <maxSubResource fillout="1" year="2040">68.48983821</maxSubResource>
                    <maxSubResource fillout="1" year="2045">68.20702692</maxSubResource>
                    <maxSubResource fillout="1" year="2050">68.13522702</maxSubResource>
                    <maxSubResource fillout="1" year="2055">68.55724819</maxSubResource>
                    <maxSubResource fillout="1" year="2060">69.41686472</maxSubResource>
                    <maxSubResource fillout="1" year="2065">70.01995078</maxSubResource>
                    <maxSubResource fillout="1" year="2070">69.90594255</maxSubResource>
                    <maxSubResource fillout="1" year="2075">69.62416053</maxSubResource>
                    <maxSubResource fillout="1" year="2080">69.12771916</maxSubResource>
                    <maxSubResource fillout="1" year="2085">68.2831368</maxSubResource>
                    <maxSubResource fillout="1" year="2090">67.08620143</maxSubResource>
                    <maxSubResource fillout="1" year="2095">65.5936478</maxSubResource>
                    <maxSubResource fillout="1" year="2100">64.22039118</maxSubResource>
                </sub-renewable-resource>
            </renewresource>
            <renewresource name="Lake Balkash_water withdrawals">
                <sub-renewable-resource name="runoff">
                    <maxSubResource fillout="1" year="1975">49.19705659</maxSubResource>
                    <maxSubResource fillout="1" year="1990">49.19705659</maxSubResource>
                    <maxSubResource fillout="1" year="2005">49.19705659</maxSubResource>
                    <maxSubResource fillout="1" year="2010">49.19705659</maxSubResource>
                    <maxSubResource fillout="1" year="2015">53.8833504</maxSubResource>
                    <maxSubResource fillout="1" year="2020">55.29383868</maxSubResource>
                    <maxSubResource fillout="1" year="2025">56.99337211</maxSubResource>
                    <maxSubResource fillout="1" year="2030">58.77317289</maxSubResource>
                    <maxSubResource fillout="1" year="2035">60.30876553</maxSubResource>
                    <maxSubResource fillout="1" year="2040">61.54912495</maxSubResource>
                    <maxSubResource fillout="1" year="2045">62.66444903</maxSubResource>
                    <maxSubResource fillout="1" year="2050">63.79459917</maxSubResource>
                    <maxSubResource fillout="1" year="2055">65.01079462</maxSubResource>
                    <maxSubResource fillout="1" year="2060">66.23968534</maxSubResource>
                    <maxSubResource fillout="1" year="2065">67.4850658</maxSubResource>
                    <maxSubResource fillout="1" year="2070">68.74920833</maxSubResource>
                    <maxSubResource fillout="1" year="2075">70.01787983</maxSubResource>
                    <maxSubResource fillout="1" year="2080">71.2934117</maxSubResource>
                    <maxSubResource fillout="1" year="2085">72.58015989</maxSubResource>
                    <maxSubResource fillout="1" year="2090">73.87970915</maxSubResource>
                    <maxSubResource fillout="1" year="2095">75.19051558</maxSubResource>
                    <maxSubResource fillout="1" year="2100">76.24611974</maxSubResource>
                </sub-renewable-resource>
            </renewresource>
            <renewresource name="Syr Darya_water withdrawals">
                <sub-renewable-resource name="runoff">
                    <maxSubResource fillout="1" year="1975">120.1359153</maxSubResource>
                    <maxSubResource fillout="1" year="1990">120.1359153</maxSubResource>
                    <maxSubResource fillout="1" year="2005">120.1359153</maxSubResource>
                    <maxSubResource fillout="1" year="2010">120.1359153</maxSubResource>
                    <maxSubResource fillout="1" year="2015">123.9936482</maxSubResource>
                    <maxSubResource fillout="1" year="2020">125.3610853</maxSubResource>
                    <maxSubResource fillout="1" year="2025">126.5084906</maxSubResource>
                    <maxSubResource fillout="1" year="2030">127.9652398</maxSubResource>
                    <maxSubResource fillout="1" year="2035">130.4238601</maxSubResource>
                    <maxSubResource fillout="1" year="2040">133.9421148</maxSubResource>
                    <maxSubResource fillout="1" year="2045">137.9844832</maxSubResource>
                    <maxSubResource fillout="1" year="2050">142.0627126</maxSubResource>
                    <maxSubResource fillout="1" year="2055">146.1091491</maxSubResource>
                    <maxSubResource fillout="1" year="2060">150.533767</maxSubResource>
                    <maxSubResource fillout="1" year="2065">154.9311511</maxSubResource>
                    <maxSubResource fillout="1" year="2070">159.0308</maxSubResource>
                    <maxSubResource fillout="1" year="2075">163.1773831</maxSubResource>
                    <maxSubResource fillout="1" year="2080">167.2730203</maxSubResource>
                    <maxSubResource fillout="1" year="2085">171.1675968</maxSubResource>
                    <maxSubResource fillout="1" year="2090">174.8802802</maxSubResource>
                    <maxSubResource fillout="1" year="2095">178.4767485</maxSubResource>
                    <maxSubResource fillout="1" year="2100">181.3047515</maxSubResource>
                </sub-renewable-resource>
            </renewresource>
        </region>
        <region name="China">
            <renewresource name="Bo Hai-Korean Bay-North Coast_water withdrawals">
                <sub-renewable-resource name="runoff">
                    <maxSubResource fillout="1" year="1975">74.05174268</maxSubResource>
                    <maxSubResource fillout="1" year="1990">74.05174268</maxSubResource>
                    <maxSubResource fillout="1" year="2005">74.05174268</maxSubResource>
                    <maxSubResource fillout="1" year="2010">74.05174268</maxSubResource>
                    <maxSubResource fillout="1" year="2015">83.92637305</maxSubResource>
                    <maxSubResource fillout="1" year="2020">86.23487995</maxSubResource>
                    <maxSubResource fillout="1" year="2025">88.85317992</maxSubResource>
                    <maxSubResource fillout="1" year="2030">91.45938385</maxSubResource>
                    <maxSubResource fillout="1" year="2035">93.60247993</maxSubResource>
                    <maxSubResource fillout="1" year="2040">95.66745081</maxSubResource>
                    <maxSubResource fillout="1" year="2045">97.68370123</maxSubResource>
                    <maxSubResource fillout="1" year="2050">99.28834199</maxSubResource>
                    <maxSubResource fillout="1" year="2055">100.1047021</maxSubResource>
                    <maxSubResource fillout="1" year="2060">100.3192069</maxSubResource>
                    <maxSubResource fillout="1" year="2065">100.6308609</maxSubResource>
                    <maxSubResource fillout="1" year="2070">101.507627</maxSubResource>
                    <maxSubResource fillout="1" year="2075">102.4090329</maxSubResource>
                    <maxSubResource fillout="1" year="2080">103.3318362</maxSubResource>
                    <maxSubResource fillout="1" year="2085">104.3595448</maxSubResource>
                    <maxSubResource fillout="1" year="2090">105.5121382</maxSubResource>
                    <maxSubResource fillout="1" year="2095">106.7564421</maxSubResource>
                    <maxSubResource fillout="1" year="2100">107.795222</maxSubResource>
                </sub-renewable-resource>
            </renewresource>
            <renewresource name="China Coast_water withdrawals">
                <sub-renewable-resource name="runoff">
                    <maxSubResource fillout="1" year="1975">303.6077798</maxSubResource>
                    <maxSubResource fillout="1" year="1990">303.6077798</maxSubResource>
                    <maxSubResource fillout="1" year="2005">303.6077798</maxSubResource>
                    <maxSubResource fillout="1" year="2010">303.6077798</maxSubResource>
                    <maxSubResource fillout="1" year="2015">312.4009029</maxSubResource>
                    <maxSubResource fillout="1" year="2020">318.1117913</maxSubResource>
                    <maxSubResource fillout="1" year="2025">327.6390745</maxSubResource>
                    <maxSubResource fillout="1" year="2030">337.816816</maxSubResource>
                    <maxSubResource fillout="1" year="2035">344.2625121</maxSubResource>
                    <maxSubResource fillout="1" year="2040">347.9336755</maxSubResource>
                    <maxSubResource fillout="1" year="2045">350.1192419</maxSubResource>
                    <maxSubResource fillout="1" year="2050">350.3578606</maxSubResource>
                    <maxSubResource fillout="1" year="2055">347.4034007</maxSubResource>
                    <maxSubResource fillout="1" year="2060">341.5499952</maxSubResource>
                    <maxSubResource fillout="1" year="2065">336.6544032</maxSubResource>
                    <maxSubResource fillout="1" year="2070">335.2874841</maxSubResource>
                    <maxSubResource fillout="1" year="2075">334.3779313</maxSubResource>
                    <maxSubResource fillout="1" year="2080">334.0657802</maxSubResource>
                    <maxSubResource fillout="1" year="2085">334.9767151</maxSubResource>
                    <maxSubResource fillout="1" year="2090">337.1674545</maxSubResource>
                    <maxSubResource fillout="1" year="2095">340.3759366</maxSubResource>
                    <maxSubResource fillout="1" year="2100">343.5134877</maxSubResource>
                </sub-renewable-resource>
            </renewresource>
            <renewresource name="Gobi Interior_water withdrawals">
                <sub-renewable-resource name="runoff">
                    <maxSubResource fillout="1" year="1975">91.17742244</maxSubResource>
                    <maxSubResource fillout="1" year="1990">91.17742244</maxSubResource>
                    <maxSubResource fillout="1" year="2005">91.17742244</maxSubResource>
                    <maxSubResource fillout="1" year="2010">91.17742244</maxSubResource>
                    <maxSubResource fillout="1" year="2015">89.36961514</maxSubResource>
                    <maxSubResource fillout="1" year="2020">89.91384744</maxSubResource>
                    <maxSubResource fillout="1" year="2025">91.08412581</maxSubResource>
                    <maxSubResource fillout="1" year="2030">92.46015441</maxSubResource>
                    <maxSubResource fillout="1" year="2035">93.47170368</maxSubResource>
                    <maxSubResource fillout="1" year="2040">94.28464568</maxSubResource>
                    <maxSubResource fillout="1" year="2045">94.98356155</maxSubResource>
                    <maxSubResource fillout="1" year="2050">95.37490217</maxSubResource>
                    <maxSubResource fillout="1" year="2055">95.21093949</maxSubResource>
                    <maxSubResource fillout="1" year="2060">94.6530835</maxSubResource>
                    <maxSubResource fillout="1" year="2065">94.36290224</maxSubResource>
                    <maxSubResource fillout="1" year="2070">94.77360866</maxSubResource>
                    <maxSubResource fillout="1" year="2075">95.34172056</maxSubResource>
                    <maxSubResource fillout="1" year="2080">96.08992294</maxSubResource>
                    <maxSubResource fillout="1" year="2085">97.12609949</maxSubResource>
                    <maxSubResource fillout="1" year="2090">98.46193106</maxSubResource>
                    <maxSubResource fillout="1" year="2095">100.0520753</maxSubResource>
                    <maxSubResource fillout="1" year="2100">101.4788578</maxSubResource>
                </sub-renewable-resource>
            </renewresource>
            <renewresource name="Hainan_water withdrawals">
                <sub-renewable-resource name="runoff">
                    <maxSubResource fillout="1" year="1975">32.13239076</maxSubResource>
                    <maxSubResource fillout="1" year="1990">32.13239076</maxSubResource>
                    <maxSubResource fillout="1" year="2005">32.13239076</maxSubResource>
                    <maxSubResource fillout="1" year="2010">32.13239076</maxSubResource>
                    <maxSubResource fillout="1" year="2015">30.04927495</maxSubResource>
                    <maxSubResource fillout="1" year="2020">29.83438584</maxSubResource>
                    <maxSubResource fillout="1" year="2025">29.66995684</maxSubResource>
                    <maxSubResource fillout="1" year="2030">29.5554946</maxSubResource>
                    <maxSubResource fillout="1" year="2035">29.53119258</maxSubResource>
                    <maxSubResource fillout="1" year="2040">29.8070324</maxSubResource>
                    <maxSubResource fillout="1" year="2045">30.24984425</maxSubResource>
                    <maxSubResource fillout="1" year="2050">30.56813538</maxSubResource>
                    <maxSubResource fillout="1" year="2055">30.49438438</maxSubResource>
                    <maxSubResource fillout="1" year="2060">30.17865098</maxSubResource>
                    <maxSubResource fillout="1" year="2065">30.05223237</maxSubResource>
                    <maxSubResource fillout="1" year="2070">30.40399223</maxSubResource>
                    <maxSubResource fillout="1" year="2075">30.9113687</maxSubResource>
                    <maxSubResource fillout="1" year="2080">31.5840037</maxSubResource>
                    <maxSubResource fillout="1" year="2085">32.48305323</maxSubResource>
                    <maxSubResource fillout="1" year="2090">33.6126281</maxSubResource>
                    <maxSubResource fillout="1" year="2095">34.94634811</maxSubResource>
                    <maxSubResource fillout="1" year="2100">36.14415981</maxSubResource>
                </sub-renewable-resource>
            </renewresource>
            <renewresource name="Huang He_water withdrawals">
                <sub-renewable-resource name="runoff">
                    <maxSubResource fillout="1" year="1975">85.90641054</maxSubResource>
                    <maxSubResource fillout="1" year="1990">85.90641054</maxSubResource>
                    <maxSubResource fillout="1" year="2005">85.90641054</maxSubResource>
                    <maxSubResource fillout="1" year="2010">85.90641054</maxSubResource>
                    <maxSubResource fillout="1" year="2015">87.13824289</maxSubResource>
                    <maxSubResource fillout="1" year="2020">88.29097672</maxSubResource>
                    <maxSubResource fillout="1" year="2025">90.14215556</maxSubResource>
                    <maxSubResource fillout="1" year="2030">92.34138201</maxSubResource>
                    <maxSubResource fillout="1" year="2035">94.44575879</maxSubResource>
                    <maxSubResource fillout="1" year="2040">96.45186685</maxSubResource>
                    <maxSubResource fillout="1" year="2045">98.51217744</maxSubResource>
                    <maxSubResource fillout="1" year="2050">100.6724502</maxSubResource>
                    <maxSubResource fillout="1" year="2055">102.8216152</maxSubResource>
                    <maxSubResource fillout="1" year="2060">104.9642186</maxSubResource>
                    <maxSubResource fillout="1" year="2065">107.6554137</maxSubResource>
                    <maxSubResource fillout="1" year="2070">111.2586793</maxSubResource>
                    <maxSubResource fillout="1" year="2075">115.3001063</maxSubResource>
                    <maxSubResource fillout="1" year="2080">119.801402</maxSubResource>
                    <maxSubResource fillout="1" year="2085">124.8599493</maxSubResource>
                    <maxSubResource fillout="1" year="2090">130.5026992</maxSubResource>
                    <maxSubResource fillout="1" year="2095">136.6903731</maxSubResource>
                    <maxSubResource fillout="1" year="2100">142.0051958</maxSubResource>
                </sub-renewable-resource>
            </renewresource>
            <renewresource name="Plateau of Tibet Interior_water withdrawals">
                <sub-renewable-resource name="runoff">
                    <maxSubResource fillout="1" year="1975">39.24998664</maxSubResource>
                    <maxSubResource fillout="1" year="1990">39.24998664</maxSubResource>
                    <maxSubResource fillout="1" year="2005">39.24998664</maxSubResource>
                    <maxSubResource fillout="1" year="2010">39.24998664</maxSubResource>
                    <maxSubResource fillout="1" year="2015">55.73501808</maxSubResource>
                    <maxSubResource fillout="1" year="2020">58.39510904</maxSubResource>
                    <maxSubResource fillout="1" year="2025">60.77605327</maxSubResource>
                    <maxSubResource fillout="1" year="2030">62.75644912</maxSubResource>
                    <maxSubResource fillout="1" year="2035">63.93433595</maxSubResource>
                    <maxSubResource fillout="1" year="2040">63.65330964</maxSubResource>
                    <maxSubResource fillout="1" year="2045">62.51224981</maxSubResource>
                    <maxSubResource fillout="1" year="2050">61.56241266</maxSubResource>
                    <maxSubResource fillout="1" year="2055">61.26305162</maxSubResource>
                    <maxSubResource fillout="1" year="2060">60.94470333</maxSubResource>
                    <maxSubResource fillout="1" year="2065">60.70239718</maxSubResource>
                    <maxSubResource fillout="1" year="2070">60.61906411</maxSubResource>
                    <maxSubResource fillout="1" year="2075">60.60083639</maxSubResource>
                    <maxSubResource fillout="1" year="2080">60.65585124</maxSubResource>
                    <maxSubResource fillout="1" year="2085">60.80684951</maxSubResource>
                    <maxSubResource fillout="1" year="2090">61.05124761</maxSubResource>
                    <maxSubResource fillout="1" year="2095">61.37880002</maxSubResource>
                    <maxSubResource fillout="1" year="2100">61.69518981</maxSubResource>
                </sub-renewable-resource>
            </renewresource>
            <renewresource name="Salween_water withdrawals">
                <sub-renewable-resource name="runoff">
                    <maxSubResource fillout="1" year="1975">181.2680144</maxSubResource>
                    <maxSubResource fillout="1" year="1990">181.2680144</maxSubResource>
                    <maxSubResource fillout="1" year="2005">181.2680144</maxSubResource>
                    <maxSubResource fillout="1" year="2010">181.2680144</maxSubResource>
                    <maxSubResource fillout="1" year="2015">176.6841645</maxSubResource>
                    <maxSubResource fillout="1" year="2020">176.9016024</maxSubResource>
                    <maxSubResource fillout="1" year="2025">178.157442</maxSubResource>
                    <maxSubResource fillout="1" year="2030">179.8606787</maxSubResource>
                    <maxSubResource fillout="1" year="2035">181.426862</maxSubResource>
                    <maxSubResource fillout="1" year="2040">183.4751004</maxSubResource>
                    <maxSubResource fillout="1" year="2045">186.0339213</maxSubResource>
                    <maxSubResource fillout="1" year="2050">188.5442415</maxSubResource>
                    <maxSubResource fillout="1" year="2055">190.6751771</maxSubResource>
                    <maxSubResource fillout="1" year="2060">192.7043253</maxSubResource>
                    <maxSubResource fillout="1" year="2065">194.7601597</maxSubResource>
                    <maxSubResource fillout="1" year="2070">196.9052453</maxSubResource>
                    <maxSubResource fillout="1" year="2075">199.0229212</maxSubResource>
                    <maxSubResource fillout="1" year="2080">201.1967105</maxSubResource>
                    <maxSubResource fillout="1" year="2085">203.5295058</maxSubResource>
                    <maxSubResource fillout="1" year="2090">206.0310328</maxSubResource>
                    <maxSubResource fillout="1" year="2095">208.6555497</maxSubResource>
                    <maxSubResource fillout="1" year="2100">210.8149179</maxSubResource>
                </sub-renewable-resource>
            </renewresource>
            <renewresource name="South China Sea Coast_water withdrawals">
                <sub-renewable-resource name="runoff">
                    <maxSubResource fillout="1" year="1975">81.55283001</maxSubResource>
                    <maxSubResource fillout="1" year="1990">81.55283001</maxSubResource>
                    <maxSubResource fillout="1" year="2005">81.55283001</maxSubResource>
                    <maxSubResource fillout="1" year="2010">81.55283001</maxSubResource>
                    <maxSubResource fillout="1" year="2015">74.20606236</maxSubResource>
                    <maxSubResource fillout="1" year="2020">73.25783493</maxSubResource>
                    <maxSubResource fillout="1" year="2025">72.59138997</maxSubResource>
                    <maxSubResource fillout="1" year="2030">72.21794504</maxSubResource>
                    <maxSubResource fillout="1" year="2035">72.35288638</maxSubResource>
                    <maxSubResource fillout="1" year="2040">73.8809179</maxSubResource>
                    <maxSubResource fillout="1" year="2045">76.14993978</maxSubResource>
                    <maxSubResource fillout="1" year="2050">77.8302967</maxSubResource>
                    <maxSubResource fillout="1" year="2055">78.19380213</maxSubResource>
                    <maxSubResource fillout="1" year="2060">78.08303697</maxSubResource>
                    <maxSubResource fillout="1" year="2065">77.91981813</maxSubResource>
                    <maxSubResource fillout="1" year="2070">77.96764118</maxSubResource>
                    <maxSubResource fillout="1" year="2075">77.91649672</maxSubResource>
                    <maxSubResource fillout="1" year="2080">77.73351498</maxSubResource>
                    <maxSubResource fillout="1" year="2085">77.43728401</maxSubResource>
                    <maxSubResource fillout="1" year="2090">77.06030095</maxSubResource>
                    <maxSubResource fillout="1" year="2095">76.59774987</maxSubResource>
                    <maxSubResource fillout="1" year="2100">76.15744432</maxSubResource>
                </sub-renewable-resource>
            </renewresource>
            <renewresource name="Tarim Interior_water withdrawals">
                <sub-renewable-resource name="runoff">
                    <maxSubResource fillout="1" year="1975">44.49582963</maxSubResource>
                    <maxSubResource fillout="1" year="1990">44.49582963</maxSubResource>
                    <maxSubResource fillout="1" year="2005">44.49582963</maxSubResource>
                    <maxSubResource fillout="1" year="2010">44.49582963</maxSubResource>
                    <maxSubResource fillout="1" year="2015">50.21035482</maxSubResource>
                    <maxSubResource fillout="1" year="2020">52.51714824</maxSubResource>
                    <maxSubResource fillout="1" year="2025">55.4074635</maxSubResource>
                    <maxSubResource fillout="1" year="2030">58.58872491</maxSubResource>
                    <maxSubResource fillout="1" year="2035">61.64011522</maxSubResource>
                    <maxSubResource fillout="1" year="2040">64.64957822</maxSubResource>
                    <maxSubResource fillout="1" year="2045">67.72433381</maxSubResource>
                    <maxSubResource fillout="1" year="2050">70.80127585</maxSubResource>
                    <maxSubResource fillout="1" year="2055">73.89786577</maxSubResource>
                    <maxSubResource fillout="1" year="2060">77.08469686</maxSubResource>
                    <maxSubResource fillout="1" year="2065">80.24396749</maxSubResource>
                    <maxSubResource fillout="1" year="2070">83.29301015</maxSubResource>
                    <maxSubResource fillout="1" year="2075">86.31750387</maxSubResource>
                    <maxSubResource fillout="1" year="2080">89.3083448</maxSubResource>
                    <maxSubResource fillout="1" year="2085">92.24264841</maxSubResource>
                    <maxSubResource fillout="1" year="2090">95.12172991</maxSubResource>
                    <maxSubResource fillout="1" year="2095">97.95595836</maxSubResource>
                    <maxSubResource fillout="1" year="2100">100.1969086</maxSubResource>
                </sub-renewable-resource>
            </renewresource>
            <renewresource name="Xun Jiang_water withdrawals">
                <sub-renewable-resource name="runoff">
                    <maxSubResource fillout="1" year="1975">274.4244724</maxSubResource>
                    <maxSubResource fillout="1" year="1990">274.4244724</maxSubResource>
                    <maxSubResource fillout="1" year="2005">274.4244724</maxSubResource>
                    <maxSubResource fillout="1" year="2010">274.4244724</maxSubResource>
                    <maxSubResource fillout="1" year="2015">283.1619275</maxSubResource>
                    <maxSubResource fillout="1" year="2020">285.301491</maxSubResource>
                    <maxSubResource fillout="1" year="2025">287.2125391</maxSubResource>
                    <maxSubResource fillout="1" year="2030">289.1691152</maxSubResource>
                    <maxSubResource fillout="1" year="2035">291.4595119</maxSubResource>
                    <maxSubResource fillout="1" year="2040">294.0831472</maxSubResource>
                    <maxSubResource fillout="1" year="2045">296.8214037</maxSubResource>
                    <maxSubResource fillout="1" year="2050">299.4922594</maxSubResource>
                    <maxSubResource fillout="1" year="2055">301.9027196</maxSubResource>
                    <maxSubResource fillout="1" year="2060">304.1961713</maxSubResource>
                    <maxSubResource fillout="1" year="2065">306.8301284</maxSubResource>
                    <maxSubResource fillout="1" year="2070">310.1373612</maxSubResource>
                    <maxSubResource fillout="1" year="2075">313.8171146</maxSubResource>
                    <maxSubResource fillout="1" year="2080">317.7496942</maxSubResource>
                    <maxSubResource fillout="1" year="2085">321.865805</maxSubResource>
                    <maxSubResource fillout="1" year="2090">326.1881468</maxSubResource>
                    <maxSubResource fillout="1" year="2095">330.7521463</maxSubResource>
                    <maxSubResource fillout="1" year="2100">334.5944998</maxSubResource>
                </sub-renewable-resource>
            </renewresource>
            <renewresource name="Yangtze_water withdrawals">
                <sub-renewable-resource name="runoff">
                    <maxSubResource fillout="1" year="1975">990.5866869</maxSubResource>
                    <maxSubResource fillout="1" year="1990">990.5866869</maxSubResource>
                    <maxSubResource fillout="1" year="2005">990.5866869</maxSubResource>
                    <maxSubResource fillout="1" year="2010">990.5866869</maxSubResource>
                    <maxSubResource fillout="1" year="2015">1024.289923</maxSubResource>
                    <maxSubResource fillout="1" year="2020">1042.687029</maxSubResource>
                    <maxSubResource fillout="1" year="2025">1069.221853</maxSubResource>
                    <maxSubResource fillout="1" year="2030">1097.827884</maxSubResource>
                    <maxSubResource fillout="1" year="2035">1119.644811</maxSubResource>
                    <maxSubResource fillout="1" year="2040">1132.329138</maxSubResource>
                    <maxSubResource fillout="1" year="2045">1141.261726</maxSubResource>
                    <maxSubResource fillout="1" year="2050">1151.812316</maxSubResource>
                    <maxSubResource fillout="1" year="2055">1165.885489</maxSubResource>
                    <maxSubResource fillout="1" year="2060">1180.228505</maxSubResource>
                    <maxSubResource fillout="1" year="2065">1197.280182</maxSubResource>
                    <maxSubResource fillout="1" year="2070">1218.714553</maxSubResource>
                    <maxSubResource fillout="1" year="2075">1242.388966</maxSubResource>
                    <maxSubResource fillout="1" year="2080">1268.641312</maxSubResource>
                    <maxSubResource fillout="1" year="2085">1298.134242</maxSubResource>
                    <maxSubResource fillout="1" year="2090">1330.794381</maxSubResource>
                    <maxSubResource fillout="1" year="2095">1366.336638</maxSubResource>
                    <maxSubResource fillout="1" year="2100">1396.694798</maxSubResource>
                </sub-renewable-resource>
            </renewresource>
            <renewresource name="Ziya He-Interior_water withdrawals">
                <sub-renewable-resource name="runoff">
                    <maxSubResource fillout="1" year="1975">42.83153772</maxSubResource>
                    <maxSubResource fillout="1" year="1990">42.83153772</maxSubResource>
                    <maxSubResource fillout="1" year="2005">42.83153772</maxSubResource>
                    <maxSubResource fillout="1" year="2010">42.83153772</maxSubResource>
                    <maxSubResource fillout="1" year="2015">50.27498608</maxSubResource>
                    <maxSubResource fillout="1" year="2020">51.49036643</maxSubResource>
                    <maxSubResource fillout="1" year="2025">52.56767464</maxSubResource>
                    <maxSubResource fillout="1" year="2030">53.54513979</maxSubResource>
                    <maxSubResource fillout="1" year="2035">54.39019923</maxSubResource>
                    <maxSubResource fillout="1" year="2040">54.77768093</maxSubResource>
                    <maxSubResource fillout="1" year="2045">54.90311296</maxSubResource>
                    <maxSubResource fillout="1" year="2050">55.21435632</maxSubResource>
                    <maxSubResource fillout="1" year="2055">55.88048185</maxSubResource>
                    <maxSubResource fillout="1" year="2060">56.64387312</maxSubResource>
                    <maxSubResource fillout="1" year="2065">57.69496109</maxSubResource>
                    <maxSubResource fillout="1" year="2070">59.16880807</maxSubResource>
                    <maxSubResource fillout="1" year="2075">60.89336929</maxSubResource>
                    <maxSubResource fillout="1" year="2080">62.84786121</maxSubResource>
                    <maxSubResource fillout="1" year="2085">65.03900256</maxSubResource>
                    <maxSubResource fillout="1" year="2090">67.48077615</maxSubResource>
                    <maxSubResource fillout="1" year="2095">70.17339175</maxSubResource>
                    <maxSubResource fillout="1" year="2100">72.50604399</maxSubResource>
                </sub-renewable-resource>
            </renewresource>
        </region>
        <region name="Colombia">
            <renewresource name="Magdalena_water withdrawals">
                <sub-renewable-resource name="runoff">
                    <maxSubResource fillout="1" year="1975">226.1669408</maxSubResource>
                    <maxSubResource fillout="1" year="1990">226.1669408</maxSubResource>
                    <maxSubResource fillout="1" year="2005">226.1669408</maxSubResource>
                    <maxSubResource fillout="1" year="2010">226.1669408</maxSubResource>
                    <maxSubResource fillout="1" year="2015">239.4701092</maxSubResource>
                    <maxSubResource fillout="1" year="2020">242.2001954</maxSubResource>
                    <maxSubResource fillout="1" year="2025">245.3099275</maxSubResource>
                    <maxSubResource fillout="1" year="2030">248.2424682</maxSubResource>
                    <maxSubResource fillout="1" year="2035">250.1182835</maxSubResource>
                    <maxSubResource fillout="1" year="2040">251.5319675</maxSubResource>
                    <maxSubResource fillout="1" year="2045">252.4876821</maxSubResource>
                    <maxSubResource fillout="1" year="2050">252.3084638</maxSubResource>
                    <maxSubResource fillout="1" year="2055">250.8649932</maxSubResource>
                    <maxSubResource fillout="1" year="2060">248.6125001</maxSubResource>
                    <maxSubResource fillout="1" year="2065">244.9131728</maxSubResource>
                    <maxSubResource fillout="1" year="2070">239.3381993</maxSubResource>
                    <maxSubResource fillout="1" year="2075">232.433719</maxSubResource>
                    <maxSubResource fillout="1" year="2080">224.1339151</maxSubResource>
                    <maxSubResource fillout="1" year="2085">214.287507</maxSubResource>
                    <maxSubResource fillout="1" year="2090">202.8887792</maxSubResource>
                    <maxSubResource fillout="1" year="2095">190.0034601</maxSubResource>
                    <maxSubResource fillout="1" year="2100">178.6642845</maxSubResource>
                </sub-renewable-resource>
            </renewresource>
        </region>
        <region name="EU-12">
            <renewresource name="Baltic Sea Coast_water withdrawals">
                <sub-renewable-resource name="runoff">
                    <maxSubResource fillout="1" year="1975">14.15934013</maxSubResource>
                    <maxSubResource fillout="1" year="1990">14.15934013</maxSubResource>
                    <maxSubResource fillout="1" year="2005">14.15934013</maxSubResource>
                    <maxSubResource fillout="1" year="2010">14.15934013</maxSubResource>
                    <maxSubResource fillout="1" year="2015">16.80531499</maxSubResource>
                    <maxSubResource fillout="1" year="2020">16.85122338</maxSubResource>
                    <maxSubResource fillout="1" year="2025">16.52122162</maxSubResource>
                    <maxSubResource fillout="1" year="2030">16.08665616</maxSubResource>
                    <maxSubResource fillout="1" year="2035">15.87846516</maxSubResource>
                    <maxSubResource fillout="1" year="2040">15.83982897</maxSubResource>
                    <maxSubResource fillout="1" year="2045">15.82338791</maxSubResource>
                    <maxSubResource fillout="1" year="2050">15.78958025</maxSubResource>
                    <maxSubResource fillout="1" year="2055">15.69115525</maxSubResource>
                    <maxSubResource fillout="1" year="2060">15.54022686</maxSubResource>
                    <maxSubResource fillout="1" year="2065">15.42098248</maxSubResource>
                    <maxSubResource fillout="1" year="2070">15.39705469</maxSubResource>
                    <maxSubResource fillout="1" year="2075">15.4251402</maxSubResource>
                    <maxSubResource fillout="1" year="2080">15.49228341</maxSubResource>
                    <maxSubResource fillout="1" year="2085">15.59374971</maxSubResource>
                    <maxSubResource fillout="1" year="2090">15.73406007</maxSubResource>
                    <maxSubResource fillout="1" year="2095">15.91414078</maxSubResource>
                    <maxSubResource fillout="1" year="2100">16.08624527</maxSubResource>
                </sub-renewable-resource>
            </renewresource>
            <renewresource name="Danube_water withdrawals">
                <sub-renewable-resource name="runoff">
                    <maxSubResource fillout="1" year="1975">258.8183242</maxSubResource>
                    <maxSubResource fillout="1" year="1990">258.8183242</maxSubResource>
                    <maxSubResource fillout="1" year="2005">258.8183242</maxSubResource>
                    <maxSubResource fillout="1" year="2010">258.8183242</maxSubResource>
                    <maxSubResource fillout="1" year="2015">263.8138925</maxSubResource>
                    <maxSubResource fillout="1" year="2020">265.0948077</maxSubResource>
                    <maxSubResource fillout="1" year="2025">266.9247503</maxSubResource>
                    <maxSubResource fillout="1" year="2030">268.6146193</maxSubResource>
                    <maxSubResource fillout="1" year="2035">269.1663844</maxSubResource>
                    <maxSubResource fillout="1" year="2040">268.754092</maxSubResource>
                    <maxSubResource fillout="1" year="2045">267.7965434</maxSubResource>
                    <maxSubResource fillout="1" year="2050">266.3783037</maxSubResource>
                    <maxSubResource fillout="1" year="2055">264.4447626</maxSubResource>
                    <maxSubResource fillout="1" year="2060">261.8957985</maxSubResource>
                    <maxSubResource fillout="1" year="2065">258.9955742</maxSubResource>
                    <maxSubResource fillout="1" year="2070">255.918961</maxSubResource>
                    <maxSubResource fillout="1" year="2075">252.4549291</maxSubResource>
                    <maxSubResource fillout="1" year="2080">248.657578</maxSubResource>
                    <maxSubResource fillout="1" year="2085">244.6132561</maxSubResource>
                    <maxSubResource fillout="1" year="2090">240.3096847</maxSubResource>
                    <maxSubResource fillout="1" year="2095">235.7078406</maxSubResource>
                    <maxSubResource fillout="1" year="2100">231.7910369</maxSubResource>
                </sub-renewable-resource>
            </renewresource>
            <renewresource name="Neman_water withdrawals">
                <sub-renewable-resource name="runoff">
                    <maxSubResource fillout="1" year="1975">18.49061208</maxSubResource>
                    <maxSubResource fillout="1" year="1990">18.49061208</maxSubResource>
                    <maxSubResource fillout="1" year="2005">18.49061208</maxSubResource>
                    <maxSubResource fillout="1" year="2010">18.49061208</maxSubResource>
                    <maxSubResource fillout="1" year="2015">18.03600114</maxSubResource>
                    <maxSubResource fillout="1" year="2020">17.80656129</maxSubResource>
                    <maxSubResource fillout="1" year="2025">17.49378015</maxSubResource>
                    <maxSubResource fillout="1" year="2030">17.14393004</maxSubResource>
                    <maxSubResource fillout="1" year="2035">16.81780166</maxSubResource>
                    <maxSubResource fillout="1" year="2040">16.50267356</maxSubResource>
                    <maxSubResource fillout="1" year="2045">16.17885086</maxSubResource>
                    <maxSubResource fillout="1" year="2050">15.85003377</maxSubResource>
                    <maxSubResource fillout="1" year="2055">15.50904983</maxSubResource>
                    <maxSubResource fillout="1" year="2060">15.14773279</maxSubResource>
                    <maxSubResource fillout="1" year="2065">14.78852569</maxSubResource>
                    <maxSubResource fillout="1" year="2070">14.44756449</maxSubResource>
                    <maxSubResource fillout="1" year="2075">14.11097747</maxSubResource>
                    <maxSubResource fillout="1" year="2080">13.78091041</maxSubResource>
                    <maxSubResource fillout="1" year="2085">13.46178875</maxSubResource>
                    <maxSubResource fillout="1" year="2090">13.15262483</maxSubResource>
                    <maxSubResource fillout="1" year="2095">12.85108074</maxSubResource>
                    <maxSubResource fillout="1" year="2100">12.61408407</maxSubResource>
                </sub-renewable-resource>
            </renewresource>
            <renewresource name="Oder_water withdrawals">
                <sub-renewable-resource name="runoff">
                    <maxSubResource fillout="1" year="1975">21.44147245</maxSubResource>
                    <maxSubResource fillout="1" year="1990">21.44147245</maxSubResource>
                    <maxSubResource fillout="1" year="2005">21.44147245</maxSubResource>
                    <maxSubResource fillout="1" year="2010">21.44147245</maxSubResource>
                    <maxSubResource fillout="1" year="2015">22.0032273</maxSubResource>
                    <maxSubResource fillout="1" year="2020">22.10437777</maxSubResource>
                    <maxSubResource fillout="1" year="2025">22.21152535</maxSubResource>
                    <maxSubResource fillout="1" year="2030">22.29848708</maxSubResource>
                    <maxSubResource fillout="1" year="2035">22.32328063</maxSubResource>
                    <maxSubResource fillout="1" year="2040">22.27065323</maxSubResource>
                    <maxSubResource fillout="1" year="2045">22.18095598</maxSubResource>
                    <maxSubResource fillout="1" year="2050">22.10143846</maxSubResource>
                    <maxSubResource fillout="1" year="2055">22.04601462</maxSubResource>
                    <maxSubResource fillout="1" year="2060">21.97631671</maxSubResource>
                    <maxSubResource fillout="1" year="2065">21.90649198</maxSubResource>
                    <maxSubResource fillout="1" year="2070">21.84643019</maxSubResource>
                    <maxSubResource fillout="1" year="2075">21.7845077</maxSubResource>
                    <maxSubResource fillout="1" year="2080">21.72846955</maxSubResource>
                    <maxSubResource fillout="1" year="2085">21.6877831</maxSubResource>
                    <maxSubResource fillout="1" year="2090">21.66039928</maxSubResource>
                    <maxSubResource fillout="1" year="2095">21.64178961</maxSubResource>
                    <maxSubResource fillout="1" year="2100">21.63090845</maxSubResource>
                </sub-renewable-resource>
            </renewresource>
            <renewresource name="Poland Coast_water withdrawals">
                <sub-renewable-resource name="runoff">
                    <maxSubResource fillout="1" year="1975">7.30589198</maxSubResource>
                    <maxSubResource fillout="1" year="1990">7.30589198</maxSubResource>
                    <maxSubResource fillout="1" year="2005">7.30589198</maxSubResource>
                    <maxSubResource fillout="1" year="2010">7.30589198</maxSubResource>
                    <maxSubResource fillout="1" year="2015">8.061807006</maxSubResource>
                    <maxSubResource fillout="1" year="2020">8.153487612</maxSubResource>
                    <maxSubResource fillout="1" year="2025">8.130124616</maxSubResource>
                    <maxSubResource fillout="1" year="2030">8.113765686</maxSubResource>
                    <maxSubResource fillout="1" year="2035">8.266328141</maxSubResource>
                    <maxSubResource fillout="1" year="2040">8.626397393</maxSubResource>
                    <maxSubResource fillout="1" year="2045">9.081998215</maxSubResource>
                    <maxSubResource fillout="1" year="2050">9.520095659</maxSubResource>
                    <maxSubResource fillout="1" year="2055">9.873251333</maxSubResource>
                    <maxSubResource fillout="1" year="2060">10.19842028</maxSubResource>
                    <maxSubResource fillout="1" year="2065">10.52512249</maxSubResource>
                    <maxSubResource fillout="1" year="2070">10.87624851</maxSubResource>
                    <maxSubResource fillout="1" year="2075">11.24808412</maxSubResource>
                    <maxSubResource fillout="1" year="2080">11.63892784</maxSubResource>
                    <maxSubResource fillout="1" year="2085">12.04850597</maxSubResource>
                    <maxSubResource fillout="1" year="2090">12.47676959</maxSubResource>
                    <maxSubResource fillout="1" year="2095">12.92236506</maxSubResource>
                    <maxSubResource fillout="1" year="2100">13.2902442</maxSubResource>
                </sub-renewable-resource>
            </renewresource>
            <renewresource name="Wisla_water withdrawals">
                <sub-renewable-resource name="runoff">
                    <maxSubResource fillout="1" year="1975">32.97031402</maxSubResource>
                    <maxSubResource fillout="1" year="1990">32.97031402</maxSubResource>
                    <maxSubResource fillout="1" year="2005">32.97031402</maxSubResource>
                    <maxSubResource fillout="1" year="2010">32.97031402</maxSubResource>
                    <maxSubResource fillout="1" year="2015">32.53345675</maxSubResource>
                    <maxSubResource fillout="1" year="2020">32.25566609</maxSubResource>
                    <maxSubResource fillout="1" year="2025">31.88085096</maxSubResource>
                    <maxSubResource fillout="1" year="2030">31.43547128</maxSubResource>
                    <maxSubResource fillout="1" year="2035">30.94721585</maxSubResource>
                    <maxSubResource fillout="1" year="2040">30.3835336</maxSubResource>
                    <maxSubResource fillout="1" year="2045">29.7595162</maxSubResource>
                    <maxSubResource fillout="1" year="2050">29.12491553</maxSubResource>
                    <maxSubResource fillout="1" year="2055">28.48295662</maxSubResource>
                    <maxSubResource fillout="1" year="2060">27.79059155</maxSubResource>
                    <maxSubResource fillout="1" year="2065">27.10048025</maxSubResource>
                    <maxSubResource fillout="1" year="2070">26.44990373</maxSubResource>
                    <maxSubResource fillout="1" year="2075">25.801428</maxSubResource>
                    <maxSubResource fillout="1" year="2080">25.16213465</maxSubResource>
                    <maxSubResource fillout="1" year="2085">24.54499986</maxSubResource>
                    <maxSubResource fillout="1" year="2090">23.94736345</maxSubResource>
                    <maxSubResource fillout="1" year="2095">23.36293548</maxSubResource>
                    <maxSubResource fillout="1" year="2100">22.901641</maxSubResource>
                </sub-renewable-resource>
            </renewresource>
        </region>
        <region name="EU-15">
            <renewresource name="Adriatic Sea-Greece-Black Sea Coast_water withdrawals">
                <sub-renewable-resource name="runoff">
                    <maxSubResource fillout="1" year="1975">111.9101078</maxSubResource>
                    <maxSubResource fillout="1" year="1990">111.9101078</maxSubResource>
                    <maxSubResource fillout="1" year="2005">111.9101078</maxSubResource>
                    <maxSubResource fillout="1" year="2010">111.9101078</maxSubResource>
                    <maxSubResource fillout="1" year="2015">115.7636572</maxSubResource>
                    <maxSubResource fillout="1" year="2020">117.7095546</maxSubResource>
                    <maxSubResource fillout="1" year="2025">120.8336709</maxSubResource>
                    <maxSubResource fillout="1" year="2030">123.9280727</maxSubResource>
                    <maxSubResource fillout="1" year="2035">125.2834427</maxSubResource>
                    <maxSubResource fillout="1" year="2040">124.8477922</maxSubResource>
                    <maxSubResource fillout="1" year="2045">123.5896156</maxSubResource>
                    <maxSubResource fillout="1" year="2050">122.2005632</maxSubResource>
                    <maxSubResource fillout="1" year="2055">120.7880538</maxSubResource>
                    <maxSubResource fillout="1" year="2060">118.8541273</maxSubResource>
                    <maxSubResource fillout="1" year="2065">117.0821861</maxSubResource>
                    <maxSubResource fillout="1" year="2070">115.9250297</maxSubResource>
                    <maxSubResource fillout="1" year="2075">114.7893326</maxSubResource>
                    <maxSubResource fillout="1" year="2080">113.787066</maxSubResource>
                    <maxSubResource fillout="1" year="2085">113.1191157</maxSubResource>
                    <maxSubResource fillout="1" year="2090">112.7577734</maxSubResource>
                    <maxSubResource fillout="1" year="2095">112.616809</maxSubResource>
                    <maxSubResource fillout="1" year="2100">112.6182521</maxSubResource>
                </sub-renewable-resource>
            </renewresource>
            <renewresource name="Arctic Ocean Islands_water withdrawals">
                <sub-renewable-resource name="runoff">
                    <maxSubResource fillout="1" year="1975">457.5151704</maxSubResource>
                    <maxSubResource fillout="1" year="1990">457.5151704</maxSubResource>
                    <maxSubResource fillout="1" year="2005">457.5151704</maxSubResource>
                    <maxSubResource fillout="1" year="2010">457.5151704</maxSubResource>
                    <maxSubResource fillout="1" year="2015">463.7934286</maxSubResource>
                    <maxSubResource fillout="1" year="2020">486.2085427</maxSubResource>
                    <maxSubResource fillout="1" year="2025">515.7033292</maxSubResource>
                    <maxSubResource fillout="1" year="2030">551.8195806</maxSubResource>
                    <maxSubResource fillout="1" year="2035">594.8622786</maxSubResource>
                    <maxSubResource fillout="1" year="2040">653.2160088</maxSubResource>
                    <maxSubResource fillout="1" year="2045">720.8833374</maxSubResource>
                    <maxSubResource fillout="1" year="2050">784.8980995</maxSubResource>
                    <maxSubResource fillout="1" year="2055">835.5734252</maxSubResource>
                    <maxSubResource fillout="1" year="2060">880.3933046</maxSubResource>
                    <maxSubResource fillout="1" year="2065">931.7731318</maxSubResource>
                    <maxSubResource fillout="1" year="2070">998.0308086</maxSubResource>
                    <maxSubResource fillout="1" year="2075">1070.149755</maxSubResource>
                    <maxSubResource fillout="1" year="2080">1147.985397</maxSubResource>
                    <maxSubResource fillout="1" year="2085">1232.840391</maxSubResource>
                    <maxSubResource fillout="1" year="2090">1324.872717</maxSubResource>
                    <maxSubResource fillout="1" year="2095">1423.53543</maxSubResource>
                    <maxSubResource fillout="1" year="2100">1506.893136</maxSubResource>
                </sub-renewable-resource>
            </renewresource>
            <renewresource name="Denmark-Germany Coast_water withdrawals">
                <sub-renewable-resource name="runoff">
                    <maxSubResource fillout="1" year="1975">14.34250483</maxSubResource>
                    <maxSubResource fillout="1" year="1990">14.34250483</maxSubResource>
                    <maxSubResource fillout="1" year="2005">14.34250483</maxSubResource>
                    <maxSubResource fillout="1" year="2010">14.34250483</maxSubResource>
                    <maxSubResource fillout="1" year="2015">14.87734785</maxSubResource>
                    <maxSubResource fillout="1" year="2020">14.87882879</maxSubResource>
                    <maxSubResource fillout="1" year="2025">14.82787428</maxSubResource>
                    <maxSubResource fillout="1" year="2030">14.76481523</maxSubResource>
                    <maxSubResource fillout="1" year="2035">14.77173125</maxSubResource>
                    <maxSubResource fillout="1" year="2040">14.97124886</maxSubResource>
                    <maxSubResource fillout="1" year="2045">15.30339795</maxSubResource>
                    <maxSubResource fillout="1" year="2050">15.64118236</maxSubResource>
                    <maxSubResource fillout="1" year="2055">15.90819013</maxSubResource>
                    <maxSubResource fillout="1" year="2060">16.14045369</maxSubResource>
                    <maxSubResource fillout="1" year="2065">16.32211498</maxSubResource>
                    <maxSubResource fillout="1" year="2070">16.44043272</maxSubResource>
                    <maxSubResource fillout="1" year="2075">16.5161916</maxSubResource>
                    <maxSubResource fillout="1" year="2080">16.57063075</maxSubResource>
                    <maxSubResource fillout="1" year="2085">16.62195019</maxSubResource>
                    <maxSubResource fillout="1" year="2090">16.66642069</maxSubResource>
                    <maxSubResource fillout="1" year="2095">16.69481565</maxSubResource>
                    <maxSubResource fillout="1" year="2100">16.7010641</maxSubResource>
                </sub-renewable-resource>
            </renewresource>
            <renewresource name="Douro_water withdrawals">
                <sub-renewable-resource name="runoff">
                    <maxSubResource fillout="1" year="1975">18.01862321</maxSubResource>
                    <maxSubResource fillout="1" year="1990">18.01862321</maxSubResource>
                    <maxSubResource fillout="1" year="2005">18.01862321</maxSubResource>
                    <maxSubResource fillout="1" year="2010">18.01862321</maxSubResource>
                    <maxSubResource fillout="1" year="2015">22.49965712</maxSubResource>
                    <maxSubResource fillout="1" year="2020">22.76777908</maxSubResource>
                    <maxSubResource fillout="1" year="2025">22.66289417</maxSubResource>
                    <maxSubResource fillout="1" year="2030">22.28633824</maxSubResource>
                    <maxSubResource fillout="1" year="2035">21.66552894</maxSubResource>
                    <maxSubResource fillout="1" year="2040">20.31089558</maxSubResource>
                    <maxSubResource fillout="1" year="2045">18.51833298</maxSubResource>
                    <maxSubResource fillout="1" year="2050">16.99051381</maxSubResource>
                    <maxSubResource fillout="1" year="2055">16.03741715</maxSubResource>
                    <maxSubResource fillout="1" year="2060">15.21627613</maxSubResource>
                    <maxSubResource fillout="1" year="2065">14.5880492</maxSubResource>
                    <maxSubResource fillout="1" year="2070">14.20404428</maxSubResource>
                    <maxSubResource fillout="1" year="2075">13.99655491</maxSubResource>
                    <maxSubResource fillout="1" year="2080">13.97536683</maxSubResource>
                    <maxSubResource fillout="1" year="2085">14.16026534</maxSubResource>
                    <maxSubResource fillout="1" year="2090">14.54732053</maxSubResource>
                    <maxSubResource fillout="1" year="2095">15.12769785</maxSubResource>
                    <maxSubResource fillout="1" year="2100">15.72678549</maxSubResource>
                </sub-renewable-resource>
            </renewresource>
            <renewresource name="Ebro_water withdrawals">
                <sub-renewable-resource name="runoff">
                    <maxSubResource fillout="1" year="1975">20.18977161</maxSubResource>
                    <maxSubResource fillout="1" year="1990">20.18977161</maxSubResource>
                    <maxSubResource fillout="1" year="2005">20.18977161</maxSubResource>
                    <maxSubResource fillout="1" year="2010">20.18977161</maxSubResource>
                    <maxSubResource fillout="1" year="2015">21.62419286</maxSubResource>
                    <maxSubResource fillout="1" year="2020">21.79523015</maxSubResource>
                    <maxSubResource fillout="1" year="2025">21.91925805</maxSubResource>
                    <maxSubResource fillout="1" year="2030">21.98627996</maxSubResource>
                    <maxSubResource fillout="1" year="2035">21.95835407</maxSubResource>
                    <maxSubResource fillout="1" year="2040">21.78309689</maxSubResource>
                    <maxSubResource fillout="1" year="2045">21.50459919</maxSubResource>
                    <maxSubResource fillout="1" year="2050">21.19995087</maxSubResource>
                    <maxSubResource fillout="1" year="2055">20.89172827</maxSubResource>
                    <maxSubResource fillout="1" year="2060">20.53572107</maxSubResource>
                    <maxSubResource fillout="1" year="2065">20.18930282</maxSubResource>
                    <maxSubResource fillout="1" year="2070">19.89199095</maxSubResource>
                    <maxSubResource fillout="1" year="2075">19.59448871</maxSubResource>
                    <maxSubResource fillout="1" year="2080">19.29559132</maxSubResource>
                    <maxSubResource fillout="1" year="2085">19.00189897</maxSubResource>
                    <maxSubResource fillout="1" year="2090">18.71558199</maxSubResource>
                    <maxSubResource fillout="1" year="2095">18.43406969</maxSubResource>
                    <maxSubResource fillout="1" year="2100">18.21044733</maxSubResource>
                </sub-renewable-resource>
            </renewresource>
            <renewresource name="Elbe_water withdrawals">
                <sub-renewable-resource name="runoff">
                    <maxSubResource fillout="1" year="1975">29.37800364</maxSubResource>
                    <maxSubResource fillout="1" year="1990">29.37800364</maxSubResource>
                    <maxSubResource fillout="1" year="2005">29.37800364</maxSubResource>
                    <maxSubResource fillout="1" year="2010">29.37800364</maxSubResource>
                    <maxSubResource fillout="1" year="2015">30.22758212</maxSubResource>
                    <maxSubResource fillout="1" year="2020">30.37475581</maxSubResource>
                    <maxSubResource fillout="1" year="2025">30.53968202</maxSubResource>
                    <maxSubResource fillout="1" year="2030">30.67500512</maxSubResource>
                    <maxSubResource fillout="1" year="2035">30.70809974</maxSubResource>
                    <maxSubResource fillout="1" year="2040">30.62177406</maxSubResource>
                    <maxSubResource fillout="1" year="2045">30.47880919</maxSubResource>
                    <maxSubResource fillout="1" year="2050">30.34603334</maxSubResource>
                    <maxSubResource fillout="1" year="2055">30.25747295</maxSubResource>
                    <maxSubResource fillout="1" year="2060">30.16184938</maxSubResource>
                    <maxSubResource fillout="1" year="2065">30.03113192</maxSubResource>
                    <maxSubResource fillout="1" year="2070">29.84622945</maxSubResource>
                    <maxSubResource fillout="1" year="2075">29.62585692</maxSubResource>
                    <maxSubResource fillout="1" year="2080">29.37967773</maxSubResource>
                    <maxSubResource fillout="1" year="2085">29.11411795</maxSubResource>
                    <maxSubResource fillout="1" year="2090">28.82600201</maxSubResource>
                    <maxSubResource fillout="1" year="2095">28.51213277</maxSubResource>
                    <maxSubResource fillout="1" year="2100">28.24118722</maxSubResource>
                </sub-renewable-resource>
            </renewresource>
            <renewresource name="Ems-Weser_water withdrawals">
                <sub-renewable-resource name="runoff">
                    <maxSubResource fillout="1" year="1975">13.84096128</maxSubResource>
                    <maxSubResource fillout="1" year="1990">13.84096128</maxSubResource>
                    <maxSubResource fillout="1" year="2005">13.84096128</maxSubResource>
                    <maxSubResource fillout="1" year="2010">13.84096128</maxSubResource>
                    <maxSubResource fillout="1" year="2015">15.59535247</maxSubResource>
                    <maxSubResource fillout="1" year="2020">15.87873129</maxSubResource>
                    <maxSubResource fillout="1" year="2025">16.13471114</maxSubResource>
                    <maxSubResource fillout="1" year="2030">16.340173</maxSubResource>
                    <maxSubResource fillout="1" year="2035">16.45023707</maxSubResource>
                    <maxSubResource fillout="1" year="2040">16.41942977</maxSubResource>
                    <maxSubResource fillout="1" year="2045">16.33946144</maxSubResource>
                    <maxSubResource fillout="1" year="2050">16.34207058</maxSubResource>
                    <maxSubResource fillout="1" year="2055">16.51431005</maxSubResource>
                    <maxSubResource fillout="1" year="2060">16.74633999</maxSubResource>
                    <maxSubResource fillout="1" year="2065">16.89225774</maxSubResource>
                    <maxSubResource fillout="1" year="2070">16.85539614</maxSubResource>
                    <maxSubResource fillout="1" year="2075">16.75147313</maxSubResource>
                    <maxSubResource fillout="1" year="2080">16.59879338</maxSubResource>
                    <maxSubResource fillout="1" year="2085">16.39699353</maxSubResource>
                    <maxSubResource fillout="1" year="2090">16.1368223</maxSubResource>
                    <maxSubResource fillout="1" year="2095">15.81689736</maxSubResource>
                    <maxSubResource fillout="1" year="2100">15.51867159</maxSubResource>
                </sub-renewable-resource>
            </renewresource>
            <renewresource name="England and Wales_water withdrawals">
                <sub-renewable-resource name="runoff">
                    <maxSubResource fillout="1" year="1975">42.29905262</maxSubResource>
                    <maxSubResource fillout="1" year="1990">42.29905262</maxSubResource>
                    <maxSubResource fillout="1" year="2005">42.29905262</maxSubResource>
                    <maxSubResource fillout="1" year="2010">42.29905262</maxSubResource>
                    <maxSubResource fillout="1" year="2015">47.02855577</maxSubResource>
                    <maxSubResource fillout="1" year="2020">47.91929424</maxSubResource>
                    <maxSubResource fillout="1" year="2025">48.76337148</maxSubResource>
                    <maxSubResource fillout="1" year="2030">49.53307702</maxSubResource>
                    <maxSubResource fillout="1" year="2035">50.13618295</maxSubResource>
                    <maxSubResource fillout="1" year="2040">50.36098865</maxSubResource>
                    <maxSubResource fillout="1" year="2045">50.41253548</maxSubResource>
                    <maxSubResource fillout="1" year="2050">50.65815184</maxSubResource>
                    <maxSubResource fillout="1" year="2055">51.30414053</maxSubResource>
                    <maxSubResource fillout="1" year="2060">52.10700239</maxSubResource>
                    <maxSubResource fillout="1" year="2065">52.91130877</maxSubResource>
                    <maxSubResource fillout="1" year="2070">53.61772892</maxSubResource>
                    <maxSubResource fillout="1" year="2075">54.34046264</maxSubResource>
                    <maxSubResource fillout="1" year="2080">55.08867668</maxSubResource>
                    <maxSubResource fillout="1" year="2085">55.85304645</maxSubResource>
                    <maxSubResource fillout="1" year="2090">56.62686348</maxSubResource>
                    <maxSubResource fillout="1" year="2095">57.41346244</maxSubResource>
                    <maxSubResource fillout="1" year="2100">58.05508568</maxSubResource>
                </sub-renewable-resource>
            </renewresource>
            <renewresource name="Finland_water withdrawals">
                <sub-renewable-resource name="runoff">
                    <maxSubResource fillout="1" year="1975">61.69738918</maxSubResource>
                    <maxSubResource fillout="1" year="1990">61.69738918</maxSubResource>
                    <maxSubResource fillout="1" year="2005">61.69738918</maxSubResource>
                    <maxSubResource fillout="1" year="2010">61.69738918</maxSubResource>
                    <maxSubResource fillout="1" year="2015">65.90763235</maxSubResource>
                    <maxSubResource fillout="1" year="2020">66.82480617</maxSubResource>
                    <maxSubResource fillout="1" year="2025">67.84859241</maxSubResource>
                    <maxSubResource fillout="1" year="2030">68.84806553</maxSubResource>
                    <maxSubResource fillout="1" year="2035">69.61364616</maxSubResource>
                    <maxSubResource fillout="1" year="2040">70.19568741</maxSubResource>
                    <maxSubResource fillout="1" year="2045">70.66302559</maxSubResource>
                    <maxSubResource fillout="1" year="2050">70.99998189</maxSubResource>
                    <maxSubResource fillout="1" year="2055">71.16166181</maxSubResource>
                    <maxSubResource fillout="1" year="2060">71.14955234</maxSubResource>
                    <maxSubResource fillout="1" year="2065">71.08856894</maxSubResource>
                    <maxSubResource fillout="1" year="2070">71.06267212</maxSubResource>
                    <maxSubResource fillout="1" year="2075">70.9748302</maxSubResource>
                    <maxSubResource fillout="1" year="2080">70.83082292</maxSubResource>
                    <maxSubResource fillout="1" year="2085">70.65211505</maxSubResource>
                    <maxSubResource fillout="1" year="2090">70.44205876</maxSubResource>
                    <maxSubResource fillout="1" year="2095">70.19127239</maxSubResource>
                    <maxSubResource fillout="1" year="2100">69.95517101</maxSubResource>
                </sub-renewable-resource>
            </renewresource>
            <renewresource name="France-South Coast_water withdrawals">
                <sub-renewable-resource name="runoff">
                    <maxSubResource fillout="1" year="1975">9.096494331</maxSubResource>
                    <maxSubResource fillout="1" year="1990">9.096494331</maxSubResource>
                    <maxSubResource fillout="1" year="2005">9.096494331</maxSubResource>
                    <maxSubResource fillout="1" year="2010">9.096494331</maxSubResource>
                    <maxSubResource fillout="1" year="2015">9.727094933</maxSubResource>
                    <maxSubResource fillout="1" year="2020">9.783537476</maxSubResource>
                    <maxSubResource fillout="1" year="2025">9.797086002</maxSubResource>
                    <maxSubResource fillout="1" year="2030">9.775744305</maxSubResource>
                    <maxSubResource fillout="1" year="2035">9.714454698</maxSubResource>
                    <maxSubResource fillout="1" year="2040">9.554884861</maxSubResource>
                    <maxSubResource fillout="1" year="2045">9.329401461</maxSubResource>
                    <maxSubResource fillout="1" year="2050">9.115121538</maxSubResource>
                    <maxSubResource fillout="1" year="2055">8.936475036</maxSubResource>
                    <maxSubResource fillout="1" year="2060">8.748307494</maxSubResource>
                    <maxSubResource fillout="1" year="2065">8.599417701</maxSubResource>
                    <maxSubResource fillout="1" year="2070">8.524061701</maxSubResource>
                    <maxSubResource fillout="1" year="2075">8.481561658</maxSubResource>
                    <maxSubResource fillout="1" year="2080">8.470437916</maxSubResource>
                    <maxSubResource fillout="1" year="2085">8.495652364</maxSubResource>
                    <maxSubResource fillout="1" year="2090">8.558490787</maxSubResource>
                    <maxSubResource fillout="1" year="2095">8.656998306</maxSubResource>
                    <maxSubResource fillout="1" year="2100">8.760130596</maxSubResource>
                </sub-renewable-resource>
            </renewresource>
            <renewresource name="France-West Coast_water withdrawals">
                <sub-renewable-resource name="runoff">
                    <maxSubResource fillout="1" year="1975">24.48049515</maxSubResource>
                    <maxSubResource fillout="1" year="1990">24.48049515</maxSubResource>
                    <maxSubResource fillout="1" year="2005">24.48049515</maxSubResource>
                    <maxSubResource fillout="1" year="2010">24.48049515</maxSubResource>
                    <maxSubResource fillout="1" year="2015">26.78869799</maxSubResource>
                    <maxSubResource fillout="1" year="2020">26.98198645</maxSubResource>
                    <maxSubResource fillout="1" year="2025">26.99506821</maxSubResource>
                    <maxSubResource fillout="1" year="2030">26.90915256</maxSubResource>
                    <maxSubResource fillout="1" year="2035">26.80062454</maxSubResource>
                    <maxSubResource fillout="1" year="2040">26.53242185</maxSubResource>
                    <maxSubResource fillout="1" year="2045">26.17002628</maxSubResource>
                    <maxSubResource fillout="1" year="2050">25.91152253</maxSubResource>
                    <maxSubResource fillout="1" year="2055">25.86449941</maxSubResource>
                    <maxSubResource fillout="1" year="2060">25.89348493</maxSubResource>
                    <maxSubResource fillout="1" year="2065">25.92066803</maxSubResource>
                    <maxSubResource fillout="1" year="2070">25.89737836</maxSubResource>
                    <maxSubResource fillout="1" year="2075">25.88305938</maxSubResource>
                    <maxSubResource fillout="1" year="2080">25.88207196</maxSubResource>
                    <maxSubResource fillout="1" year="2085">25.88932824</maxSubResource>
                    <maxSubResource fillout="1" year="2090">25.90169012</maxSubResource>
                    <maxSubResource fillout="1" year="2095">25.9206461</maxSubResource>
                    <maxSubResource fillout="1" year="2100">25.9419082</maxSubResource>
                </sub-renewable-resource>
            </renewresource>
            <renewresource name="Gironde_water withdrawals">
                <sub-renewable-resource name="runoff">
                    <maxSubResource fillout="1" year="1975">27.16004234</maxSubResource>
                    <maxSubResource fillout="1" year="1990">27.16004234</maxSubResource>
                    <maxSubResource fillout="1" year="2005">27.16004234</maxSubResource>
                    <maxSubResource fillout="1" year="2010">27.16004234</maxSubResource>
                    <maxSubResource fillout="1" year="2015">28.79997785</maxSubResource>
                    <maxSubResource fillout="1" year="2020">28.9465026</maxSubResource>
                    <maxSubResource fillout="1" year="2025">28.99684375</maxSubResource>
                    <maxSubResource fillout="1" year="2030">28.97592104</maxSubResource>
                    <maxSubResource fillout="1" year="2035">28.89237808</maxSubResource>
                    <maxSubResource fillout="1" year="2040">28.68907754</maxSubResource>
                    <maxSubResource fillout="1" year="2045">28.39564409</maxSubResource>
                    <maxSubResource fillout="1" year="2050">28.08963439</maxSubResource>
                    <maxSubResource fillout="1" year="2055">27.80739259</maxSubResource>
                    <maxSubResource fillout="1" year="2060">27.50026917</maxSubResource>
                    <maxSubResource fillout="1" year="2065">27.16744755</maxSubResource>
                    <maxSubResource fillout="1" year="2070">26.81012531</maxSubResource>
                    <maxSubResource fillout="1" year="2075">26.4281871</maxSubResource>
                    <maxSubResource fillout="1" year="2080">26.02024046</maxSubResource>
                    <maxSubResource fillout="1" year="2085">25.58502977</maxSubResource>
                    <maxSubResource fillout="1" year="2090">25.12332182</maxSubResource>
                    <maxSubResource fillout="1" year="2095">24.63551757</maxSubResource>
                    <maxSubResource fillout="1" year="2100">24.22653554</maxSubResource>
                </sub-renewable-resource>
            </renewresource>
            <renewresource name="Guadalquivir_water withdrawals">
                <sub-renewable-resource name="runoff">
                    <maxSubResource fillout="1" year="1975">8.30951869</maxSubResource>
                    <maxSubResource fillout="1" year="1990">8.30951869</maxSubResource>
                    <maxSubResource fillout="1" year="2005">8.30951869</maxSubResource>
                    <maxSubResource fillout="1" year="2010">8.30951869</maxSubResource>
                    <maxSubResource fillout="1" year="2015">8.551031239</maxSubResource>
                    <maxSubResource fillout="1" year="2020">8.629543911</maxSubResource>
                    <maxSubResource fillout="1" year="2025">8.753869549</maxSubResource>
                    <maxSubResource fillout="1" year="2030">8.863641904</maxSubResource>
                    <maxSubResource fillout="1" year="2035">8.868300387</maxSubResource>
                    <maxSubResource fillout="1" year="2040">8.741526761</maxSubResource>
                    <maxSubResource fillout="1" year="2045">8.545556597</maxSubResource>
                    <maxSubResource fillout="1" year="2050">8.346117579</maxSubResource>
                    <maxSubResource fillout="1" year="2055">8.149084323</maxSubResource>
                    <maxSubResource fillout="1" year="2060">7.910570014</maxSubResource>
                    <maxSubResource fillout="1" year="2065">7.718006425</maxSubResource>
                    <maxSubResource fillout="1" year="2070">7.630157461</maxSubResource>
                    <maxSubResource fillout="1" year="2075">7.573858077</maxSubResource>
                    <maxSubResource fillout="1" year="2080">7.556232556</maxSubResource>
                    <maxSubResource fillout="1" year="2085">7.595739299</maxSubResource>
                    <maxSubResource fillout="1" year="2090">7.692028164</maxSubResource>
                    <maxSubResource fillout="1" year="2095">7.837209257</maxSubResource>
                    <maxSubResource fillout="1" year="2100">7.984057842</maxSubResource>
                </sub-renewable-resource>
            </renewresource>
            <renewresource name="Guadiana_water withdrawals">
                <sub-renewable-resource name="runoff">
                    <maxSubResource fillout="1" year="1975">11.84906634</maxSubResource>
                    <maxSubResource fillout="1" year="1990">11.84906634</maxSubResource>
                    <maxSubResource fillout="1" year="2005">11.84906634</maxSubResource>
                    <maxSubResource fillout="1" year="2010">11.84906634</maxSubResource>
                    <maxSubResource fillout="1" year="2015">12.64328586</maxSubResource>
                    <maxSubResource fillout="1" year="2020">12.80020317</maxSubResource>
                    <maxSubResource fillout="1" year="2025">12.99351856</maxSubResource>
                    <maxSubResource fillout="1" year="2030">13.14703582</maxSubResource>
                    <maxSubResource fillout="1" year="2035">13.13559488</maxSubResource>
                    <maxSubResource fillout="1" year="2040">12.87976821</maxSubResource>
                    <maxSubResource fillout="1" year="2045">12.49264356</maxSubResource>
                    <maxSubResource fillout="1" year="2050">12.12738005</maxSubResource>
                    <maxSubResource fillout="1" year="2055">11.82440154</maxSubResource>
                    <maxSubResource fillout="1" year="2060">11.4842829</maxSubResource>
                    <maxSubResource fillout="1" year="2065">11.21622229</maxSubResource>
                    <maxSubResource fillout="1" year="2070">11.09445492</maxSubResource>
                    <maxSubResource fillout="1" year="2075">11.02525057</maxSubResource>
                    <maxSubResource fillout="1" year="2080">11.01926234</maxSubResource>
                    <maxSubResource fillout="1" year="2085">11.10156923</maxSubResource>
                    <maxSubResource fillout="1" year="2090">11.27105024</maxSubResource>
                    <maxSubResource fillout="1" year="2095">11.51690842</maxSubResource>
                    <maxSubResource fillout="1" year="2100">11.76254296</maxSubResource>
                </sub-renewable-resource>
            </renewresource>
            <renewresource name="Ireland_water withdrawals">
                <sub-renewable-resource name="runoff">
                    <maxSubResource fillout="1" year="1975">39.6936926</maxSubResource>
                    <maxSubResource fillout="1" year="1990">39.6936926</maxSubResource>
                    <maxSubResource fillout="1" year="2005">39.6936926</maxSubResource>
                    <maxSubResource fillout="1" year="2010">39.6936926</maxSubResource>
                    <maxSubResource fillout="1" year="2015">43.28820269</maxSubResource>
                    <maxSubResource fillout="1" year="2020">43.77753714</maxSubResource>
                    <maxSubResource fillout="1" year="2025">44.0893664</maxSubResource>
                    <maxSubResource fillout="1" year="2030">44.30974909</maxSubResource>
                    <maxSubResource fillout="1" year="2035">44.51791688</maxSubResource>
                    <maxSubResource fillout="1" year="2040">44.57414643</maxSubResource>
                    <maxSubResource fillout="1" year="2045">44.55416991</maxSubResource>
                    <maxSubResource fillout="1" year="2050">44.67197492</maxSubResource>
                    <maxSubResource fillout="1" year="2055">45.05993115</maxSubResource>
                    <maxSubResource fillout="1" year="2060">45.56782647</maxSubResource>
                    <maxSubResource fillout="1" year="2065">46.04425661</maxSubResource>
                    <maxSubResource fillout="1" year="2070">46.39239817</maxSubResource>
                    <maxSubResource fillout="1" year="2075">46.73264758</maxSubResource>
                    <maxSubResource fillout="1" year="2080">47.06655186</maxSubResource>
                    <maxSubResource fillout="1" year="2085">47.3766958</maxSubResource>
                    <maxSubResource fillout="1" year="2090">47.65888018</maxSubResource>
                    <maxSubResource fillout="1" year="2095">47.91981064</maxSubResource>
                    <maxSubResource fillout="1" year="2100">48.11782476</maxSubResource>
                </sub-renewable-resource>
            </renewresource>
            <renewresource name="Italy-East Coast_water withdrawals">
                <sub-renewable-resource name="runoff">
                    <maxSubResource fillout="1" year="1975">26.56610012</maxSubResource>
                    <maxSubResource fillout="1" year="1990">26.56610012</maxSubResource>
                    <maxSubResource fillout="1" year="2005">26.56610012</maxSubResource>
                    <maxSubResource fillout="1" year="2010">26.56610012</maxSubResource>
                    <maxSubResource fillout="1" year="2015">28.73750706</maxSubResource>
                    <maxSubResource fillout="1" year="2020">29.05125972</maxSubResource>
                    <maxSubResource fillout="1" year="2025">29.24199842</maxSubResource>
                    <maxSubResource fillout="1" year="2030">29.32685032</maxSubResource>
                    <maxSubResource fillout="1" year="2035">29.28090633</maxSubResource>
                    <maxSubResource fillout="1" year="2040">29.05068048</maxSubResource>
                    <maxSubResource fillout="1" year="2045">28.68161848</maxSubResource>
                    <maxSubResource fillout="1" year="2050">28.25776616</maxSubResource>
                    <maxSubResource fillout="1" year="2055">27.78581772</maxSubResource>
                    <maxSubResource fillout="1" year="2060">27.19879206</maxSubResource>
                    <maxSubResource fillout="1" year="2065">26.5915564</maxSubResource>
                    <maxSubResource fillout="1" year="2070">26.03385368</maxSubResource>
                    <maxSubResource fillout="1" year="2075">25.46316501</maxSubResource>
                    <maxSubResource fillout="1" year="2080">24.87758281</maxSubResource>
                    <maxSubResource fillout="1" year="2085">24.28489323</maxSubResource>
                    <maxSubResource fillout="1" year="2090">23.67904547</maxSubResource>
                    <maxSubResource fillout="1" year="2095">23.05606086</maxSubResource>
                    <maxSubResource fillout="1" year="2100">22.54410915</maxSubResource>
                </sub-renewable-resource>
            </renewresource>
            <renewresource name="Italy-West Coast_water withdrawals">
                <sub-renewable-resource name="runoff">
                    <maxSubResource fillout="1" year="1975">26.57948772</maxSubResource>
                    <maxSubResource fillout="1" year="1990">26.57948772</maxSubResource>
                    <maxSubResource fillout="1" year="2005">26.57948772</maxSubResource>
                    <maxSubResource fillout="1" year="2010">26.57948772</maxSubResource>
                    <maxSubResource fillout="1" year="2015">28.99644063</maxSubResource>
                    <maxSubResource fillout="1" year="2020">29.53134151</maxSubResource>
                    <maxSubResource fillout="1" year="2025">30.08620485</maxSubResource>
                    <maxSubResource fillout="1" year="2030">30.60536156</maxSubResource>
                    <maxSubResource fillout="1" year="2035">30.97654599</maxSubResource>
                    <maxSubResource fillout="1" year="2040">31.15083036</maxSubResource>
                    <maxSubResource fillout="1" year="2045">31.20019091</maxSubResource>
                    <maxSubResource fillout="1" year="2050">31.20979959</maxSubResource>
                    <maxSubResource fillout="1" year="2055">31.19597392</maxSubResource>
                    <maxSubResource fillout="1" year="2060">31.10925739</maxSubResource>
                    <maxSubResource fillout="1" year="2065">31.0441013</maxSubResource>
                    <maxSubResource fillout="1" year="2070">31.06685916</maxSubResource>
                    <maxSubResource fillout="1" year="2075">31.10373255</maxSubResource>
                    <maxSubResource fillout="1" year="2080">31.15001007</maxSubResource>
                    <maxSubResource fillout="1" year="2085">31.21257207</maxSubResource>
                    <maxSubResource fillout="1" year="2090">31.29180342</maxSubResource>
                    <maxSubResource fillout="1" year="2095">31.38506344</maxSubResource>
                    <maxSubResource fillout="1" year="2100">31.46822757</maxSubResource>
                </sub-renewable-resource>
            </renewresource>
            <renewresource name="Loire_water withdrawals">
                <sub-renewable-resource name="runoff">
                    <maxSubResource fillout="1" year="1975">37.6363622</maxSubResource>
                    <maxSubResource fillout="1" year="1990">37.6363622</maxSubResource>
                    <maxSubResource fillout="1" year="2005">37.6363622</maxSubResource>
                    <maxSubResource fillout="1" year="2010">37.6363622</maxSubResource>
                    <maxSubResource fillout="1" year="2015">41.14658462</maxSubResource>
                    <maxSubResource fillout="1" year="2020">41.59798684</maxSubResource>
                    <maxSubResource fillout="1" year="2025">41.90012627</maxSubResource>
                    <maxSubResource fillout="1" year="2030">42.09403367</maxSubResource>
                    <maxSubResource fillout="1" year="2035">42.19068242</maxSubResource>
                    <maxSubResource fillout="1" year="2040">42.0725632</maxSubResource>
                    <maxSubResource fillout="1" year="2045">41.81815742</maxSubResource>
                    <maxSubResource fillout="1" year="2050">41.60726753</maxSubResource>
                    <maxSubResource fillout="1" year="2055">41.53462123</maxSubResource>
                    <maxSubResource fillout="1" year="2060">41.47744112</maxSubResource>
                    <maxSubResource fillout="1" year="2065">41.37638723</maxSubResource>
                    <maxSubResource fillout="1" year="2070">41.19530356</maxSubResource>
                    <maxSubResource fillout="1" year="2075">40.98073659</maxSubResource>
                    <maxSubResource fillout="1" year="2080">40.73645503</maxSubResource>
                    <maxSubResource fillout="1" year="2085">40.45902078</maxSubResource>
                    <maxSubResource fillout="1" year="2090">40.14674012</maxSubResource>
                    <maxSubResource fillout="1" year="2095">39.80025446</maxSubResource>
                    <maxSubResource fillout="1" year="2100">39.49897893</maxSubResource>
                </sub-renewable-resource>
            </renewresource>
            <renewresource name="Mediterranean Sea Islands_water withdrawals">
                <sub-renewable-resource name="runoff">
                    <maxSubResource fillout="1" year="1975">16.30451269</maxSubResource>
                    <maxSubResource fillout="1" year="1990">16.30451269</maxSubResource>
                    <maxSubResource fillout="1" year="2005">16.30451269</maxSubResource>
                    <maxSubResource fillout="1" year="2010">16.30451269</maxSubResource>
                    <maxSubResource fillout="1" year="2015">17.9146783</maxSubResource>
                    <maxSubResource fillout="1" year="2020">18.24254616</maxSubResource>
                    <maxSubResource fillout="1" year="2025">18.54984568</maxSubResource>
                    <maxSubResource fillout="1" year="2030">18.83143066</maxSubResource>
                    <maxSubResource fillout="1" year="2035">19.05225854</maxSubResource>
                    <maxSubResource fillout="1" year="2040">19.16032334</maxSubResource>
                    <maxSubResource fillout="1" year="2045">19.18730584</maxSubResource>
                    <maxSubResource fillout="1" year="2050">19.19504586</maxSubResource>
                    <maxSubResource fillout="1" year="2055">19.20267723</maxSubResource>
                    <maxSubResource fillout="1" year="2060">19.18082947</maxSubResource>
                    <maxSubResource fillout="1" year="2065">19.18291685</maxSubResource>
                    <maxSubResource fillout="1" year="2070">19.2472037</maxSubResource>
                    <maxSubResource fillout="1" year="2075">19.33178431</maxSubResource>
                    <maxSubResource fillout="1" year="2080">19.42810483</maxSubResource>
                    <maxSubResource fillout="1" year="2085">19.53424684</maxSubResource>
                    <maxSubResource fillout="1" year="2090">19.651631</maxSubResource>
                    <maxSubResource fillout="1" year="2095">19.78150788</maxSubResource>
                    <maxSubResource fillout="1" year="2100">19.89493221</maxSubResource>
                </sub-renewable-resource>
            </renewresource>
            <renewresource name="Po_water withdrawals">
                <sub-renewable-resource name="runoff">
                    <maxSubResource fillout="1" year="1975">39.32503679</maxSubResource>
                    <maxSubResource fillout="1" year="1990">39.32503679</maxSubResource>
                    <maxSubResource fillout="1" year="2005">39.32503679</maxSubResource>
                    <maxSubResource fillout="1" year="2010">39.32503679</maxSubResource>
                    <maxSubResource fillout="1" year="2015">45.07458813</maxSubResource>
                    <maxSubResource fillout="1" year="2020">45.83385242</maxSubResource>
                    <maxSubResource fillout="1" year="2025">46.22897203</maxSubResource>
                    <maxSubResource fillout="1" year="2030">46.44920404</maxSubResource>
                    <maxSubResource fillout="1" year="2035">46.65358166</maxSubResource>
                    <maxSubResource fillout="1" year="2040">46.60483727</maxSubResource>
                    <maxSubResource fillout="1" year="2045">46.34832114</maxSubResource>
                    <maxSubResource fillout="1" year="2050">46.14845882</maxSubResource>
                    <maxSubResource fillout="1" year="2055">46.14388465</maxSubResource>
                    <maxSubResource fillout="1" year="2060">46.16625568</maxSubResource>
                    <maxSubResource fillout="1" year="2065">46.15330473</maxSubResource>
                    <maxSubResource fillout="1" year="2070">46.07484177</maxSubResource>
                    <maxSubResource fillout="1" year="2075">45.99499265</maxSubResource>
                    <maxSubResource fillout="1" year="2080">45.89703652</maxSubResource>
                    <maxSubResource fillout="1" year="2085">45.75476139</maxSubResource>
                    <maxSubResource fillout="1" year="2090">45.56589416</maxSubResource>
                    <maxSubResource fillout="1" year="2095">45.34045272</maxSubResource>
                    <maxSubResource fillout="1" year="2100">45.13977888</maxSubResource>
                </sub-renewable-resource>
            </renewresource>
            <renewresource name="Rhine_water withdrawals">
                <sub-renewable-resource name="runoff">
                    <maxSubResource fillout="1" year="1975">76.90226409</maxSubResource>
                    <maxSubResource fillout="1" year="1990">76.90226409</maxSubResource>
                    <maxSubResource fillout="1" year="2005">76.90226409</maxSubResource>
                    <maxSubResource fillout="1" year="2010">76.90226409</maxSubResource>
                    <maxSubResource fillout="1" year="2015">81.31593789</maxSubResource>
                    <maxSubResource fillout="1" year="2020">81.8791041</maxSubResource>
                    <maxSubResource fillout="1" year="2025">82.31997044</maxSubResource>
                    <maxSubResource fillout="1" year="2030">82.59563503</maxSubResource>
                    <maxSubResource fillout="1" year="2035">82.59540709</maxSubResource>
                    <maxSubResource fillout="1" year="2040">82.16578065</maxSubResource>
                    <maxSubResource fillout="1" year="2045">81.50667393</maxSubResource>
                    <maxSubResource fillout="1" year="2050">80.93540489</maxSubResource>
                    <maxSubResource fillout="1" year="2055">80.63189685</maxSubResource>
                    <maxSubResource fillout="1" year="2060">80.36782659</maxSubResource>
                    <maxSubResource fillout="1" year="2065">79.96948714</maxSubResource>
                    <maxSubResource fillout="1" year="2070">79.32348039</maxSubResource>
                    <maxSubResource fillout="1" year="2075">78.55990426</maxSubResource>
                    <maxSubResource fillout="1" year="2080">77.70024289</maxSubResource>
                    <maxSubResource fillout="1" year="2085">76.74493389</maxSubResource>
                    <maxSubResource fillout="1" year="2090">75.68464967</maxSubResource>
                    <maxSubResource fillout="1" year="2095">74.51763598</maxSubResource>
                    <maxSubResource fillout="1" year="2100">73.50771053</maxSubResource>
                </sub-renewable-resource>
            </renewresource>
            <renewresource name="Rhone_water withdrawals">
                <sub-renewable-resource name="runoff">
                    <maxSubResource fillout="1" year="1975">48.57485017</maxSubResource>
                    <maxSubResource fillout="1" year="1990">48.57485017</maxSubResource>
                    <maxSubResource fillout="1" year="2005">48.57485017</maxSubResource>
                    <maxSubResource fillout="1" year="2010">48.57485017</maxSubResource>
                    <maxSubResource fillout="1" year="2015">58.22472516</maxSubResource>
                    <maxSubResource fillout="1" year="2020">59.04610658</maxSubResource>
                    <maxSubResource fillout="1" year="2025">59.06772688</maxSubResource>
                    <maxSubResource fillout="1" year="2030">58.69261071</maxSubResource>
                    <maxSubResource fillout="1" year="2035">58.30377091</maxSubResource>
                    <maxSubResource fillout="1" year="2040">57.35655883</maxSubResource>
                    <maxSubResource fillout="1" year="2045">55.99582353</maxSubResource>
                    <maxSubResource fillout="1" year="2050">54.88733791</maxSubResource>
                    <maxSubResource fillout="1" year="2055">54.40359749</maxSubResource>
                    <maxSubResource fillout="1" year="2060">54.11884698</maxSubResource>
                    <maxSubResource fillout="1" year="2065">53.78534549</maxSubResource>
                    <maxSubResource fillout="1" year="2070">53.25434197</maxSubResource>
                    <maxSubResource fillout="1" year="2075">52.7266797</maxSubResource>
                    <maxSubResource fillout="1" year="2080">52.18786915</maxSubResource>
                    <maxSubResource fillout="1" year="2085">51.59243253</maxSubResource>
                    <maxSubResource fillout="1" year="2090">50.93652646</maxSubResource>
                    <maxSubResource fillout="1" year="2095">50.23750614</maxSubResource>
                    <maxSubResource fillout="1" year="2100">49.65763936</maxSubResource>
                </sub-renewable-resource>
            </renewresource>
            <renewresource name="Scheldt_water withdrawals">
                <sub-renewable-resource name="runoff">
                    <maxSubResource fillout="1" year="1975">6.636319243</maxSubResource>
                    <maxSubResource fillout="1" year="1990">6.636319243</maxSubResource>
                    <maxSubResource fillout="1" year="2005">6.636319243</maxSubResource>
                    <maxSubResource fillout="1" year="2010">6.636319243</maxSubResource>
                    <maxSubResource fillout="1" year="2015">7.783154384</maxSubResource>
                    <maxSubResource fillout="1" year="2020">7.967565946</maxSubResource>
                    <maxSubResource fillout="1" year="2025">8.122750985</maxSubResource>
                    <maxSubResource fillout="1" year="2030">8.252856944</maxSubResource>
                    <maxSubResource fillout="1" year="2035">8.35082944</maxSubResource>
                    <maxSubResource fillout="1" year="2040">8.376323661</maxSubResource>
                    <maxSubResource fillout="1" year="2045">8.364888386</maxSubResource>
                    <maxSubResource fillout="1" year="2050">8.385614718</maxSubResource>
                    <maxSubResource fillout="1" year="2055">8.479094307</maxSubResource>
                    <maxSubResource fillout="1" year="2060">8.597924076</maxSubResource>
                    <maxSubResource fillout="1" year="2065">8.703248547</maxSubResource>
                    <maxSubResource fillout="1" year="2070">8.770154648</maxSubResource>
                    <maxSubResource fillout="1" year="2075">8.828575604</maxSubResource>
                    <maxSubResource fillout="1" year="2080">8.880196812</maxSubResource>
                    <maxSubResource fillout="1" year="2085">8.921940788</maxSubResource>
                    <maxSubResource fillout="1" year="2090">8.952444144</maxSubResource>
                    <maxSubResource fillout="1" year="2095">8.972795005</maxSubResource>
                    <maxSubResource fillout="1" year="2100">8.982622419</maxSubResource>
                </sub-renewable-resource>
            </renewresource>
            <renewresource name="Scotland_water withdrawals">
                <sub-renewable-resource name="runoff">
                    <maxSubResource fillout="1" year="1975">92.16770926</maxSubResource>
                    <maxSubResource fillout="1" year="1990">92.16770926</maxSubResource>
                    <maxSubResource fillout="1" year="2005">92.16770926</maxSubResource>
                    <maxSubResource fillout="1" year="2010">92.16770926</maxSubResource>
                    <maxSubResource fillout="1" year="2015">101.7566575</maxSubResource>
                    <maxSubResource fillout="1" year="2020">104.3165022</maxSubResource>
                    <maxSubResource fillout="1" year="2025">107.2710374</maxSubResource>
                    <maxSubResource fillout="1" year="2030">110.3116484</maxSubResource>
                    <maxSubResource fillout="1" year="2035">112.9785023</maxSubResource>
                    <maxSubResource fillout="1" year="2040">115.3428823</maxSubResource>
                    <maxSubResource fillout="1" year="2045">117.628799</maxSubResource>
                    <maxSubResource fillout="1" year="2050">119.9209461</maxSubResource>
                    <maxSubResource fillout="1" year="2055">122.2869797</maxSubResource>
                    <maxSubResource fillout="1" year="2060">124.6472064</maxSubResource>
                    <maxSubResource fillout="1" year="2065">126.8475042</maxSubResource>
                    <maxSubResource fillout="1" year="2070">128.7845666</maxSubResource>
                    <maxSubResource fillout="1" year="2075">130.5784358</maxSubResource>
                    <maxSubResource fillout="1" year="2080">132.2423782</maxSubResource>
                    <maxSubResource fillout="1" year="2085">133.7709397</maxSubResource>
                    <maxSubResource fillout="1" year="2090">135.1620791</maxSubResource>
                    <maxSubResource fillout="1" year="2095">136.4173552</maxSubResource>
                    <maxSubResource fillout="1" year="2100">137.3249074</maxSubResource>
                </sub-renewable-resource>
            </renewresource>
            <renewresource name="Seine_water withdrawals">
                <sub-renewable-resource name="runoff">
                    <maxSubResource fillout="1" year="1975">18.9920006</maxSubResource>
                    <maxSubResource fillout="1" year="1990">18.9920006</maxSubResource>
                    <maxSubResource fillout="1" year="2005">18.9920006</maxSubResource>
                    <maxSubResource fillout="1" year="2010">18.9920006</maxSubResource>
                    <maxSubResource fillout="1" year="2015">22.6403232</maxSubResource>
                    <maxSubResource fillout="1" year="2020">22.9608546</maxSubResource>
                    <maxSubResource fillout="1" year="2025">23.03081341</maxSubResource>
                    <maxSubResource fillout="1" year="2030">22.94665586</maxSubResource>
                    <maxSubResource fillout="1" year="2035">22.79494445</maxSubResource>
                    <maxSubResource fillout="1" year="2040">22.39045566</maxSubResource>
                    <maxSubResource fillout="1" year="2045">21.84234052</maxSubResource>
                    <maxSubResource fillout="1" year="2050">21.43918284</maxSubResource>
                    <maxSubResource fillout="1" year="2055">21.34289437</maxSubResource>
                    <maxSubResource fillout="1" year="2060">21.35186075</maxSubResource>
                    <maxSubResource fillout="1" year="2065">21.32561765</maxSubResource>
                    <maxSubResource fillout="1" year="2070">21.1742858</maxSubResource>
                    <maxSubResource fillout="1" year="2075">21.00460829</maxSubResource>
                    <maxSubResource fillout="1" year="2080">20.82709199</maxSubResource>
                    <maxSubResource fillout="1" year="2085">20.63538161</maxSubResource>
                    <maxSubResource fillout="1" year="2090">20.42517295</maxSubResource>
                    <maxSubResource fillout="1" year="2095">20.19792785</maxSubResource>
                    <maxSubResource fillout="1" year="2100">20.00531654</maxSubResource>
                </sub-renewable-resource>
            </renewresource>
            <renewresource name="Spain-Portugal-Atlantic Coast_water withdrawals">
                <sub-renewable-resource name="runoff">
                    <maxSubResource fillout="1" year="1975">42.46546191</maxSubResource>
                    <maxSubResource fillout="1" year="1990">42.46546191</maxSubResource>
                    <maxSubResource fillout="1" year="2005">42.46546191</maxSubResource>
                    <maxSubResource fillout="1" year="2010">42.46546191</maxSubResource>
                    <maxSubResource fillout="1" year="2015">44.80391505</maxSubResource>
                    <maxSubResource fillout="1" year="2020">44.57990407</maxSubResource>
                    <maxSubResource fillout="1" year="2025">43.91920465</maxSubResource>
                    <maxSubResource fillout="1" year="2030">43.00437098</maxSubResource>
                    <maxSubResource fillout="1" year="2035">42.0054685</maxSubResource>
                    <maxSubResource fillout="1" year="2040">40.49097187</maxSubResource>
                    <maxSubResource fillout="1" year="2045">38.67097294</maxSubResource>
                    <maxSubResource fillout="1" year="2050">37.1498382</maxSubResource>
                    <maxSubResource fillout="1" year="2055">36.21317674</maxSubResource>
                    <maxSubResource fillout="1" year="2060">35.46911913</maxSubResource>
                    <maxSubResource fillout="1" year="2065">34.87888688</maxSubResource>
                    <maxSubResource fillout="1" year="2070">34.42554832</maxSubResource>
                    <maxSubResource fillout="1" year="2075">34.12547722</maxSubResource>
                    <maxSubResource fillout="1" year="2080">33.99098307</maxSubResource>
                    <maxSubResource fillout="1" year="2085">34.03112056</maxSubResource>
                    <maxSubResource fillout="1" year="2090">34.23893149</maxSubResource>
                    <maxSubResource fillout="1" year="2095">34.60965488</maxSubResource>
                    <maxSubResource fillout="1" year="2100">35.02198449</maxSubResource>
                </sub-renewable-resource>
            </renewresource>
            <renewresource name="Spain-South and East Coast_water withdrawals">
                <sub-renewable-resource name="runoff">
                    <maxSubResource fillout="1" year="1975">14.97077523</maxSubResource>
                    <maxSubResource fillout="1" year="1990">14.97077523</maxSubResource>
                    <maxSubResource fillout="1" year="2005">14.97077523</maxSubResource>
                    <maxSubResource fillout="1" year="2010">14.97077523</maxSubResource>
                    <maxSubResource fillout="1" year="2015">15.79617565</maxSubResource>
                    <maxSubResource fillout="1" year="2020">15.94578308</maxSubResource>
                    <maxSubResource fillout="1" year="2025">16.11631776</maxSubResource>
                    <maxSubResource fillout="1" year="2030">16.25274325</maxSubResource>
                    <maxSubResource fillout="1" year="2035">16.25983726</maxSubResource>
                    <maxSubResource fillout="1" year="2040">16.08177722</maxSubResource>
                    <maxSubResource fillout="1" year="2045">15.7913189</maxSubResource>
                    <maxSubResource fillout="1" year="2050">15.48491908</maxSubResource>
                    <maxSubResource fillout="1" year="2055">15.17294855</maxSubResource>
                    <maxSubResource fillout="1" year="2060">14.79716409</maxSubResource>
                    <maxSubResource fillout="1" year="2065">14.49067914</maxSubResource>
                    <maxSubResource fillout="1" year="2070">14.34364187</maxSubResource>
                    <maxSubResource fillout="1" year="2075">14.24552584</maxSubResource>
                    <maxSubResource fillout="1" year="2080">14.2008278</maxSubResource>
                    <maxSubResource fillout="1" year="2085">14.23138882</maxSubResource>
                    <maxSubResource fillout="1" year="2090">14.33905261</maxSubResource>
                    <maxSubResource fillout="1" year="2095">14.51468281</maxSubResource>
                    <maxSubResource fillout="1" year="2100">14.69850381</maxSubResource>
                </sub-renewable-resource>
            </renewresource>
            <renewresource name="Sweden_water withdrawals">
                <sub-renewable-resource name="runoff">
                    <maxSubResource fillout="1" year="1975">175.6685126</maxSubResource>
                    <maxSubResource fillout="1" year="1990">175.6685126</maxSubResource>
                    <maxSubResource fillout="1" year="2005">175.6685126</maxSubResource>
                    <maxSubResource fillout="1" year="2010">175.6685126</maxSubResource>
                    <maxSubResource fillout="1" year="2015">180.706088</maxSubResource>
                    <maxSubResource fillout="1" year="2020">181.4038111</maxSubResource>
                    <maxSubResource fillout="1" year="2025">182.0329024</maxSubResource>
                    <maxSubResource fillout="1" year="2030">182.5249953</maxSubResource>
                    <maxSubResource fillout="1" year="2035">182.7454966</maxSubResource>
                    <maxSubResource fillout="1" year="2040">182.6781251</maxSubResource>
                    <maxSubResource fillout="1" year="2045">182.4224722</maxSubResource>
                    <maxSubResource fillout="1" year="2050">182.0708549</maxSubResource>
                    <maxSubResource fillout="1" year="2055">181.5879258</maxSubResource>
                    <maxSubResource fillout="1" year="2060">180.8846117</maxSubResource>
                    <maxSubResource fillout="1" year="2065">180.1959387</maxSubResource>
                    <maxSubResource fillout="1" year="2070">179.6814771</maxSubResource>
                    <maxSubResource fillout="1" year="2075">179.1565795</maxSubResource>
                    <maxSubResource fillout="1" year="2080">178.6418198</maxSubResource>
                    <maxSubResource fillout="1" year="2085">178.1875684</maxSubResource>
                    <maxSubResource fillout="1" year="2090">177.7982226</maxSubResource>
                    <maxSubResource fillout="1" year="2095">177.4512679</maxSubResource>
                    <maxSubResource fillout="1" year="2100">177.1901053</maxSubResource>
                </sub-renewable-resource>
            </renewresource>
            <renewresource name="Tagus_water withdrawals">
                <sub-renewable-resource name="runoff">
                    <maxSubResource fillout="1" year="1975">12.76688256</maxSubResource>
                    <maxSubResource fillout="1" year="1990">12.76688256</maxSubResource>
                    <maxSubResource fillout="1" year="2005">12.76688256</maxSubResource>
                    <maxSubResource fillout="1" year="2010">12.76688256</maxSubResource>
                    <maxSubResource fillout="1" year="2015">13.76522822</maxSubResource>
                    <maxSubResource fillout="1" year="2020">13.86454655</maxSubResource>
                    <maxSubResource fillout="1" year="2025">13.92400196</maxSubResource>
                    <maxSubResource fillout="1" year="2030">13.91703017</maxSubResource>
                    <maxSubResource fillout="1" year="2035">13.77773548</maxSubResource>
                    <maxSubResource fillout="1" year="2040">13.37853317</maxSubResource>
                    <maxSubResource fillout="1" year="2045">12.83162611</maxSubResource>
                    <maxSubResource fillout="1" year="2050">12.34015574</maxSubResource>
                    <maxSubResource fillout="1" year="2055">11.97116629</maxSubResource>
                    <maxSubResource fillout="1" year="2060">11.59514939</maxSubResource>
                    <maxSubResource fillout="1" year="2065">11.31117953</maxSubResource>
                    <maxSubResource fillout="1" year="2070">11.18800286</maxSubResource>
                    <maxSubResource fillout="1" year="2075">11.139804</maxSubResource>
                    <maxSubResource fillout="1" year="2080">11.17501854</maxSubResource>
                    <maxSubResource fillout="1" year="2085">11.31530956</maxSubResource>
                    <maxSubResource fillout="1" year="2090">11.55972255</maxSubResource>
                    <maxSubResource fillout="1" year="2095">11.89887637</maxSubResource>
                    <maxSubResource fillout="1" year="2100">12.23314675</maxSubResource>
                </sub-renewable-resource>
            </renewresource>
            <renewresource name="Tiber_water withdrawals">
                <sub-renewable-resource name="runoff">
                    <maxSubResource fillout="1" year="1975">7.066638914</maxSubResource>
                    <maxSubResource fillout="1" year="1990">7.066638914</maxSubResource>
                    <maxSubResource fillout="1" year="2005">7.066638914</maxSubResource>
                    <maxSubResource fillout="1" year="2010">7.066638914</maxSubResource>
                    <maxSubResource fillout="1" year="2015">7.446252994</maxSubResource>
                    <maxSubResource fillout="1" year="2020">7.509476108</maxSubResource>
                    <maxSubResource fillout="1" year="2025">7.559047641</maxSubResource>
                    <maxSubResource fillout="1" year="2030">7.593174303</maxSubResource>
                    <maxSubResource fillout="1" year="2035">7.599336587</maxSubResource>
                    <maxSubResource fillout="1" year="2040">7.557420655</maxSubResource>
                    <maxSubResource fillout="1" year="2045">7.482324917</maxSubResource>
                    <maxSubResource fillout="1" year="2050">7.401737429</maxSubResource>
                    <maxSubResource fillout="1" year="2055">7.327970676</maxSubResource>
                    <maxSubResource fillout="1" year="2060">7.244498309</maxSubResource>
                    <maxSubResource fillout="1" year="2065">7.155049359</maxSubResource>
                    <maxSubResource fillout="1" year="2070">7.063245385</maxSubResource>
                    <maxSubResource fillout="1" year="2075">6.967363783</maxSubResource>
                    <maxSubResource fillout="1" year="2080">6.865830135</maxSubResource>
                    <maxSubResource fillout="1" year="2085">6.757293019</maxSubResource>
                    <maxSubResource fillout="1" year="2090">6.640848555</maxSubResource>
                    <maxSubResource fillout="1" year="2095">6.517040371</maxSubResource>
                    <maxSubResource fillout="1" year="2100">6.41318082</maxSubResource>
                </sub-renewable-resource>
            </renewresource>
        </region>
        <region name="Europe_Eastern">
            <renewresource name="Black Sea-North Coast_water withdrawals">
                <sub-renewable-resource name="runoff">
                    <maxSubResource fillout="1" year="1975">63.89418881</maxSubResource>
                    <maxSubResource fillout="1" year="1990">63.89418881</maxSubResource>
                    <maxSubResource fillout="1" year="2005">63.89418881</maxSubResource>
                    <maxSubResource fillout="1" year="2010">63.89418881</maxSubResource>
                    <maxSubResource fillout="1" year="2015">63.00039908</maxSubResource>
                    <maxSubResource fillout="1" year="2020">62.59651791</maxSubResource>
                    <maxSubResource fillout="1" year="2025">62.12719118</maxSubResource>
                    <maxSubResource fillout="1" year="2030">61.61768164</maxSubResource>
                    <maxSubResource fillout="1" year="2035">61.10739119</maxSubResource>
                    <maxSubResource fillout="1" year="2040">60.54043968</maxSubResource>
                    <maxSubResource fillout="1" year="2045">59.93487231</maxSubResource>
                    <maxSubResource fillout="1" year="2050">59.36314103</maxSubResource>
                    <maxSubResource fillout="1" year="2055">58.9236119</maxSubResource>
                    <maxSubResource fillout="1" year="2060">58.58491292</maxSubResource>
                    <maxSubResource fillout="1" year="2065">58.13181303</maxSubResource>
                    <maxSubResource fillout="1" year="2070">57.41678719</maxSubResource>
                    <maxSubResource fillout="1" year="2075">56.59698952</maxSubResource>
                    <maxSubResource fillout="1" year="2080">55.67455171</maxSubResource>
                    <maxSubResource fillout="1" year="2085">54.62657621</maxSubResource>
                    <maxSubResource fillout="1" year="2090">53.45287707</maxSubResource>
                    <maxSubResource fillout="1" year="2095">52.16307201</maxSubResource>
                    <maxSubResource fillout="1" year="2100">51.05320344</maxSubResource>
                </sub-renewable-resource>
            </renewresource>
            <renewresource name="Daugava_water withdrawals">
                <sub-renewable-resource name="runoff">
                    <maxSubResource fillout="1" year="1975">17.29226462</maxSubResource>
                    <maxSubResource fillout="1" year="1990">17.29226462</maxSubResource>
                    <maxSubResource fillout="1" year="2005">17.29226462</maxSubResource>
                    <maxSubResource fillout="1" year="2010">17.29226462</maxSubResource>
                    <maxSubResource fillout="1" year="2015">18.15870174</maxSubResource>
                    <maxSubResource fillout="1" year="2020">18.34139649</maxSubResource>
                    <maxSubResource fillout="1" year="2025">18.52493792</maxSubResource>
                    <maxSubResource fillout="1" year="2030">18.7016915</maxSubResource>
                    <maxSubResource fillout="1" year="2035">18.85117085</maxSubResource>
                    <maxSubResource fillout="1" year="2040">18.95125843</maxSubResource>
                    <maxSubResource fillout="1" year="2045">19.02581011</maxSubResource>
                    <maxSubResource fillout="1" year="2050">19.11259135</maxSubResource>
                    <maxSubResource fillout="1" year="2055">19.22458143</maxSubResource>
                    <maxSubResource fillout="1" year="2060">19.33519156</maxSubResource>
                    <maxSubResource fillout="1" year="2065">19.45629649</maxSubResource>
                    <maxSubResource fillout="1" year="2070">19.59680118</maxSubResource>
                    <maxSubResource fillout="1" year="2075">19.74811526</maxSubResource>
                    <maxSubResource fillout="1" year="2080">19.91256457</maxSubResource>
                    <maxSubResource fillout="1" year="2085">20.0938528</maxSubResource>
                    <maxSubResource fillout="1" year="2090">20.29131326</maxSubResource>
                    <maxSubResource fillout="1" year="2095">20.50307709</maxSubResource>
                    <maxSubResource fillout="1" year="2100">20.68177921</maxSubResource>
                </sub-renewable-resource>
            </renewresource>
            <renewresource name="Dnieper_water withdrawals">
                <sub-renewable-resource name="runoff">
                    <maxSubResource fillout="1" year="1975">56.19147051</maxSubResource>
                    <maxSubResource fillout="1" year="1990">56.19147051</maxSubResource>
                    <maxSubResource fillout="1" year="2005">56.19147051</maxSubResource>
                    <maxSubResource fillout="1" year="2010">56.19147051</maxSubResource>
                    <maxSubResource fillout="1" year="2015">59.08953439</maxSubResource>
                    <maxSubResource fillout="1" year="2020">59.93630745</maxSubResource>
                    <maxSubResource fillout="1" year="2025">60.92542734</maxSubResource>
                    <maxSubResource fillout="1" year="2030">61.95606582</maxSubResource>
                    <maxSubResource fillout="1" year="2035">62.87023205</maxSubResource>
                    <maxSubResource fillout="1" year="2040">63.70116706</maxSubResource>
                    <maxSubResource fillout="1" year="2045">64.50037208</maxSubResource>
                    <maxSubResource fillout="1" year="2050">65.25852406</maxSubResource>
                    <maxSubResource fillout="1" year="2055">65.96294067</maxSubResource>
                    <maxSubResource fillout="1" year="2060">66.61313803</maxSubResource>
                    <maxSubResource fillout="1" year="2065">67.22858783</maxSubResource>
                    <maxSubResource fillout="1" year="2070">67.82368839</maxSubResource>
                    <maxSubResource fillout="1" year="2075">68.39020442</maxSubResource>
                    <maxSubResource fillout="1" year="2080">68.93282308</maxSubResource>
                    <maxSubResource fillout="1" year="2085">69.45770676</maxSubResource>
                    <maxSubResource fillout="1" year="2090">69.96285691</maxSubResource>
                    <maxSubResource fillout="1" year="2095">70.44467156</maxSubResource>
                    <maxSubResource fillout="1" year="2100">70.81143743</maxSubResource>
                </sub-renewable-resource>
            </renewresource>
            <renewresource name="Dniester_water withdrawals">
                <sub-renewable-resource name="runoff">
                    <maxSubResource fillout="1" year="1975">4.104478615</maxSubResource>
                    <maxSubResource fillout="1" year="1990">4.104478615</maxSubResource>
                    <maxSubResource fillout="1" year="2005">4.104478615</maxSubResource>
                    <maxSubResource fillout="1" year="2010">4.104478615</maxSubResource>
                    <maxSubResource fillout="1" year="2015">4.172308949</maxSubResource>
                    <maxSubResource fillout="1" year="2020">4.198979465</maxSubResource>
                    <maxSubResource fillout="1" year="2025">4.231332406</maxSubResource>
                    <maxSubResource fillout="1" year="2030">4.266016554</maxSubResource>
                    <maxSubResource fillout="1" year="2035">4.29750997</maxSubResource>
                    <maxSubResource fillout="1" year="2040">4.329179634</maxSubResource>
                    <maxSubResource fillout="1" year="2045">4.360451794</maxSubResource>
                    <maxSubResource fillout="1" year="2050">4.386535101</maxSubResource>
                    <maxSubResource fillout="1" year="2055">4.406382485</maxSubResource>
                    <maxSubResource fillout="1" year="2060">4.422719237</maxSubResource>
                    <maxSubResource fillout="1" year="2065">4.430609219</maxSubResource>
                    <maxSubResource fillout="1" year="2070">4.427006746</maxSubResource>
                    <maxSubResource fillout="1" year="2075">4.417173311</maxSubResource>
                    <maxSubResource fillout="1" year="2080">4.400736386</maxSubResource>
                    <maxSubResource fillout="1" year="2085">4.376519005</maxSubResource>
                    <maxSubResource fillout="1" year="2090">4.344173592</maxSubResource>
                    <maxSubResource fillout="1" year="2095">4.304116143</maxSubResource>
                    <maxSubResource fillout="1" year="2100">4.266810143</maxSubResource>
                </sub-renewable-resource>
            </renewresource>
        </region>
        <region name="Europe_Non_EU">
            <renewresource name="Black Sea-South Coast_water withdrawals">
                <sub-renewable-resource name="runoff">
                    <maxSubResource fillout="1" year="1975">95.85285606</maxSubResource>
                    <maxSubResource fillout="1" year="1990">95.85285606</maxSubResource>
                    <maxSubResource fillout="1" year="2005">95.85285606</maxSubResource>
                    <maxSubResource fillout="1" year="2010">95.85285606</maxSubResource>
                    <maxSubResource fillout="1" year="2015">95.3368867</maxSubResource>
                    <maxSubResource fillout="1" year="2020">94.87218335</maxSubResource>
                    <maxSubResource fillout="1" year="2025">94.32697526</maxSubResource>
                    <maxSubResource fillout="1" year="2030">93.71586155</maxSubResource>
                    <maxSubResource fillout="1" year="2035">93.07134921</maxSubResource>
                    <maxSubResource fillout="1" year="2040">92.22637684</maxSubResource>
                    <maxSubResource fillout="1" year="2045">91.29074263</maxSubResource>
                    <maxSubResource fillout="1" year="2050">90.52362143</maxSubResource>
                    <maxSubResource fillout="1" year="2055">90.16681099</maxSubResource>
                    <maxSubResource fillout="1" year="2060">90.08812833</maxSubResource>
                    <maxSubResource fillout="1" year="2065">89.89168551</maxSubResource>
                    <maxSubResource fillout="1" year="2070">89.3054571</maxSubResource>
                    <maxSubResource fillout="1" year="2075">88.60454</maxSubResource>
                    <maxSubResource fillout="1" year="2080">87.7918616</maxSubResource>
                    <maxSubResource fillout="1" year="2085">86.82639438</maxSubResource>
                    <maxSubResource fillout="1" year="2090">85.71195656</maxSubResource>
                    <maxSubResource fillout="1" year="2095">84.46697025</maxSubResource>
                    <maxSubResource fillout="1" year="2100">83.38707104</maxSubResource>
                </sub-renewable-resource>
            </renewresource>
            <renewresource name="Mediterranean Sea-East Coast_water withdrawals">
                <sub-renewable-resource name="runoff">
                    <maxSubResource fillout="1" year="1975">69.49845692</maxSubResource>
                    <maxSubResource fillout="1" year="1990">69.49845692</maxSubResource>
                    <maxSubResource fillout="1" year="2005">69.49845692</maxSubResource>
                    <maxSubResource fillout="1" year="2010">69.49845692</maxSubResource>
                    <maxSubResource fillout="1" year="2015">72.20679128</maxSubResource>
                    <maxSubResource fillout="1" year="2020">72.74364636</maxSubResource>
                    <maxSubResource fillout="1" year="2025">73.56350216</maxSubResource>
                    <maxSubResource fillout="1" year="2030">74.27294872</maxSubResource>
                    <maxSubResource fillout="1" year="2035">74.30123619</maxSubResource>
                    <maxSubResource fillout="1" year="2040">73.39100538</maxSubResource>
                    <maxSubResource fillout="1" year="2045">72.01621847</maxSubResource>
                    <maxSubResource fillout="1" year="2050">70.75476595</maxSubResource>
                    <maxSubResource fillout="1" year="2055">69.83228561</maxSubResource>
                    <maxSubResource fillout="1" year="2060">68.89339197</maxSubResource>
                    <maxSubResource fillout="1" year="2065">68.1136331</maxSubResource>
                    <maxSubResource fillout="1" year="2070">67.6085054</maxSubResource>
                    <maxSubResource fillout="1" year="2075">67.19075525</maxSubResource>
                    <maxSubResource fillout="1" year="2080">66.89374078</maxSubResource>
                    <maxSubResource fillout="1" year="2085">66.77901294</maxSubResource>
                    <maxSubResource fillout="1" year="2090">66.8493431</maxSubResource>
                    <maxSubResource fillout="1" year="2095">67.08004955</maxSubResource>
                    <maxSubResource fillout="1" year="2100">67.36557232</maxSubResource>
                </sub-renewable-resource>
            </renewresource>
        </region>
        <region name="European Free Trade Association">
            <renewresource name="Iceland_water withdrawals">
                <sub-renewable-resource name="runoff">
                    <maxSubResource fillout="1" year="1975">137.2583003</maxSubResource>
                    <maxSubResource fillout="1" year="1990">137.2583003</maxSubResource>
                    <maxSubResource fillout="1" year="2005">137.2583003</maxSubResource>
                    <maxSubResource fillout="1" year="2010">137.2583003</maxSubResource>
                    <maxSubResource fillout="1" year="2015">136.4220999</maxSubResource>
                    <maxSubResource fillout="1" year="2020">136.4315278</maxSubResource>
                    <maxSubResource fillout="1" year="2025">136.4518529</maxSubResource>
                    <maxSubResource fillout="1" year="2030">136.5245971</maxSubResource>
                    <maxSubResource fillout="1" year="2035">136.7055293</maxSubResource>
                    <maxSubResource fillout="1" year="2040">137.0513399</maxSubResource>
                    <maxSubResource fillout="1" year="2045">137.4768127</maxSubResource>
                    <maxSubResource fillout="1" year="2050">137.8552187</maxSubResource>
                    <maxSubResource fillout="1" year="2055">138.1212581</maxSubResource>
                    <maxSubResource fillout="1" year="2060">138.357187</maxSubResource>
                    <maxSubResource fillout="1" year="2065">138.591484</maxSubResource>
                    <maxSubResource fillout="1" year="2070">138.8466124</maxSubResource>
                    <maxSubResource fillout="1" year="2075">139.1177511</maxSubResource>
                    <maxSubResource fillout="1" year="2080">139.3895489</maxSubResource>
                    <maxSubResource fillout="1" year="2085">139.6475747</maxSubResource>
                    <maxSubResource fillout="1" year="2090">139.8891542</maxSubResource>
                    <maxSubResource fillout="1" year="2095">140.1205013</maxSubResource>
                    <maxSubResource fillout="1" year="2100">140.3023551</maxSubResource>
                </sub-renewable-resource>
            </renewresource>
            <renewresource name="Scandinavia-North Coast_water withdrawals">
                <sub-renewable-resource name="runoff">
                    <maxSubResource fillout="1" year="1975">411.7192901</maxSubResource>
                    <maxSubResource fillout="1" year="1990">411.7192901</maxSubResource>
                    <maxSubResource fillout="1" year="2005">411.7192901</maxSubResource>
                    <maxSubResource fillout="1" year="2010">411.7192901</maxSubResource>
                    <maxSubResource fillout="1" year="2015">415.4765557</maxSubResource>
                    <maxSubResource fillout="1" year="2020">415.3776082</maxSubResource>
                    <maxSubResource fillout="1" year="2025">414.5846215</maxSubResource>
                    <maxSubResource fillout="1" year="2030">413.7412858</maxSubResource>
                    <maxSubResource fillout="1" year="2035">413.7506484</maxSubResource>
                    <maxSubResource fillout="1" year="2040">415.1106246</maxSubResource>
                    <maxSubResource fillout="1" year="2045">417.0138092</maxSubResource>
                    <maxSubResource fillout="1" year="2050">418.4139659</maxSubResource>
                    <maxSubResource fillout="1" year="2055">418.9829925</maxSubResource>
                    <maxSubResource fillout="1" year="2060">419.3980991</maxSubResource>
                    <maxSubResource fillout="1" year="2065">419.1036363</maxSubResource>
                    <maxSubResource fillout="1" year="2070">417.7293654</maxSubResource>
                    <maxSubResource fillout="1" year="2075">415.7859432</maxSubResource>
                    <maxSubResource fillout="1" year="2080">413.1731757</maxSubResource>
                    <maxSubResource fillout="1" year="2085">409.7147653</maxSubResource>
                    <maxSubResource fillout="1" year="2090">405.4319595</maxSubResource>
                    <maxSubResource fillout="1" year="2095">400.4006756</maxSubResource>
                    <maxSubResource fillout="1" year="2100">395.8765649</maxSubResource>
                </sub-renewable-resource>
            </renewresource>
        </region>
        <region name="India">
            <renewresource name="Brahamani_water withdrawals">
                <sub-renewable-resource name="runoff">
                    <maxSubResource fillout="1" year="1975">50.46231597</maxSubResource>
                    <maxSubResource fillout="1" year="1990">50.46231597</maxSubResource>
                    <maxSubResource fillout="1" year="2005">50.46231597</maxSubResource>
                    <maxSubResource fillout="1" year="2010">50.46231597</maxSubResource>
                    <maxSubResource fillout="1" year="2015">60.17218338</maxSubResource>
                    <maxSubResource fillout="1" year="2020">61.14937137</maxSubResource>
                    <maxSubResource fillout="1" year="2025">61.21271135</maxSubResource>
                    <maxSubResource fillout="1" year="2030">60.89374895</maxSubResource>
                    <maxSubResource fillout="1" year="2035">60.75255262</maxSubResource>
                    <maxSubResource fillout="1" year="2040">59.87711725</maxSubResource>
                    <maxSubResource fillout="1" year="2045">58.64332914</maxSubResource>
                    <maxSubResource fillout="1" year="2050">58.30995429</maxSubResource>
                    <maxSubResource fillout="1" year="2055">59.72451356</maxSubResource>
                    <maxSubResource fillout="1" year="2060">62.09551083</maxSubResource>
                    <maxSubResource fillout="1" year="2065">64.44479593</maxSubResource>
                    <maxSubResource fillout="1" year="2070">66.1379648</maxSubResource>
                    <maxSubResource fillout="1" year="2075">67.92513924</maxSubResource>
                    <maxSubResource fillout="1" year="2080">69.78287989</maxSubResource>
                    <maxSubResource fillout="1" year="2085">71.56748037</maxSubResource>
                    <maxSubResource fillout="1" year="2090">73.2520984</maxSubResource>
                    <maxSubResource fillout="1" year="2095">74.89716566</maxSubResource>
                    <maxSubResource fillout="1" year="2100">76.22491005</maxSubResource>
                </sub-renewable-resource>
            </renewresource>
            <renewresource name="Cauvery_water withdrawals">
                <sub-renewable-resource name="runoff">
                    <maxSubResource fillout="1" year="1975">39.12371507</maxSubResource>
                    <maxSubResource fillout="1" year="1990">39.12371507</maxSubResource>
                    <maxSubResource fillout="1" year="2005">39.12371507</maxSubResource>
                    <maxSubResource fillout="1" year="2010">39.12371507</maxSubResource>
                    <maxSubResource fillout="1" year="2015">44.27513338</maxSubResource>
                    <maxSubResource fillout="1" year="2020">44.95530321</maxSubResource>
                    <maxSubResource fillout="1" year="2025">44.96401106</maxSubResource>
                    <maxSubResource fillout="1" year="2030">44.93546835</maxSubResource>
                    <maxSubResource fillout="1" year="2035">45.71659903</maxSubResource>
                    <maxSubResource fillout="1" year="2040">47.56624641</maxSubResource>
                    <maxSubResource fillout="1" year="2045">49.9506655</maxSubResource>
                    <maxSubResource fillout="1" year="2050">52.30938137</maxSubResource>
                    <maxSubResource fillout="1" year="2055">54.63978084</maxSubResource>
                    <maxSubResource fillout="1" year="2060">57.26786946</maxSubResource>
                    <maxSubResource fillout="1" year="2065">59.18220783</maxSubResource>
                    <maxSubResource fillout="1" year="2070">59.7109547</maxSubResource>
                    <maxSubResource fillout="1" year="2075">59.71473707</maxSubResource>
                    <maxSubResource fillout="1" year="2080">59.12701053</maxSubResource>
                    <maxSubResource fillout="1" year="2085">57.74629938</maxSubResource>
                    <maxSubResource fillout="1" year="2090">55.55332504</maxSubResource>
                    <maxSubResource fillout="1" year="2095">52.63219112</maxSubResource>
                    <maxSubResource fillout="1" year="2100">49.82315914</maxSubResource>
                </sub-renewable-resource>
            </renewresource>
            <renewresource name="Ganges-Bramaputra_water withdrawals">
                <sub-renewable-resource name="runoff">
                    <maxSubResource fillout="1" year="1975">1570.48934</maxSubResource>
                    <maxSubResource fillout="1" year="1990">1570.48934</maxSubResource>
                    <maxSubResource fillout="1" year="2005">1570.48934</maxSubResource>
                    <maxSubResource fillout="1" year="2010">1570.48934</maxSubResource>
                    <maxSubResource fillout="1" year="2015">1728.197127</maxSubResource>
                    <maxSubResource fillout="1" year="2020">1744.595687</maxSubResource>
                    <maxSubResource fillout="1" year="2025">1740.378337</maxSubResource>
                    <maxSubResource fillout="1" year="2030">1731.287489</maxSubResource>
                    <maxSubResource fillout="1" year="2035">1735.706962</maxSubResource>
                    <maxSubResource fillout="1" year="2040">1743.414741</maxSubResource>
                    <maxSubResource fillout="1" year="2045">1751.098664</maxSubResource>
                    <maxSubResource fillout="1" year="2050">1767.343866</maxSubResource>
                    <maxSubResource fillout="1" year="2055">1798.778874</maxSubResource>
                    <maxSubResource fillout="1" year="2060">1840.182218</maxSubResource>
                    <maxSubResource fillout="1" year="2065">1882.042739</maxSubResource>
                    <maxSubResource fillout="1" year="2070">1918.531133</maxSubResource>
                    <maxSubResource fillout="1" year="2075">1958.057485</maxSubResource>
                    <maxSubResource fillout="1" year="2080">1999.11239</maxSubResource>
                    <maxSubResource fillout="1" year="2085">2038.871219</maxSubResource>
                    <maxSubResource fillout="1" year="2090">2077.04571</maxSubResource>
                    <maxSubResource fillout="1" year="2095">2114.82525</maxSubResource>
                    <maxSubResource fillout="1" year="2100">2145.507309</maxSubResource>
                </sub-renewable-resource>
            </renewresource>
            <renewresource name="Godavari_water withdrawals">
                <sub-renewable-resource name="runoff">
                    <maxSubResource fillout="1" year="1975">146.1757699</maxSubResource>
                    <maxSubResource fillout="1" year="1990">146.1757699</maxSubResource>
                    <maxSubResource fillout="1" year="2005">146.1757699</maxSubResource>
                    <maxSubResource fillout="1" year="2010">146.1757699</maxSubResource>
                    <maxSubResource fillout="1" year="2015">214.4202394</maxSubResource>
                    <maxSubResource fillout="1" year="2020">224.1473239</maxSubResource>
                    <maxSubResource fillout="1" year="2025">229.3176666</maxSubResource>
                    <maxSubResource fillout="1" year="2030">232.5547609</maxSubResource>
                    <maxSubResource fillout="1" year="2035">236.3209553</maxSubResource>
                    <maxSubResource fillout="1" year="2040">236.1804671</maxSubResource>
                    <maxSubResource fillout="1" year="2045">233.8178208</maxSubResource>
                    <maxSubResource fillout="1" year="2050">235.0794596</maxSubResource>
                    <maxSubResource fillout="1" year="2055">242.5783573</maxSubResource>
                    <maxSubResource fillout="1" year="2060">252.4007056</maxSubResource>
                    <maxSubResource fillout="1" year="2065">264.5045353</maxSubResource>
                    <maxSubResource fillout="1" year="2070">279.0553888</maxSubResource>
                    <maxSubResource fillout="1" year="2075">296.2471061</maxSubResource>
                    <maxSubResource fillout="1" year="2080">315.9762534</maxSubResource>
                    <maxSubResource fillout="1" year="2085">338.1101873</maxSubResource>
                    <maxSubResource fillout="1" year="2090">362.5534039</maxSubResource>
                    <maxSubResource fillout="1" year="2095">389.3506052</maxSubResource>
                    <maxSubResource fillout="1" year="2100">412.525788</maxSubResource>
                </sub-renewable-resource>
            </renewresource>
            <renewresource name="India East Coast_water withdrawals">
                <sub-renewable-resource name="runoff">
                    <maxSubResource fillout="1" year="1975">21.40592633</maxSubResource>
                    <maxSubResource fillout="1" year="1990">21.40592633</maxSubResource>
                    <maxSubResource fillout="1" year="2005">21.40592633</maxSubResource>
                    <maxSubResource fillout="1" year="2010">21.40592633</maxSubResource>
                    <maxSubResource fillout="1" year="2015">29.33013592</maxSubResource>
                    <maxSubResource fillout="1" year="2020">30.45082942</maxSubResource>
                    <maxSubResource fillout="1" year="2025">30.77550062</maxSubResource>
                    <maxSubResource fillout="1" year="2030">30.98087531</maxSubResource>
                    <maxSubResource fillout="1" year="2035">31.89287333</maxSubResource>
                    <maxSubResource fillout="1" year="2040">33.36107866</maxSubResource>
                    <maxSubResource fillout="1" year="2045">35.07749798</maxSubResource>
                    <maxSubResource fillout="1" year="2050">37.02599687</maxSubResource>
                    <maxSubResource fillout="1" year="2055">39.50842768</maxSubResource>
                    <maxSubResource fillout="1" year="2060">42.54293765</maxSubResource>
                    <maxSubResource fillout="1" year="2065">44.98989191</maxSubResource>
                    <maxSubResource fillout="1" year="2070">46.10006263</maxSubResource>
                    <maxSubResource fillout="1" year="2075">46.82098107</maxSubResource>
                    <maxSubResource fillout="1" year="2080">47.07563538</maxSubResource>
                    <maxSubResource fillout="1" year="2085">46.63789322</maxSubResource>
                    <maxSubResource fillout="1" year="2090">45.48579713</maxSubResource>
                    <maxSubResource fillout="1" year="2095">43.7140359</maxSubResource>
                    <maxSubResource fillout="1" year="2100">41.9092937</maxSubResource>
                </sub-renewable-resource>
            </renewresource>
            <renewresource name="India North East Coast_water withdrawals">
                <sub-renewable-resource name="runoff">
                    <maxSubResource fillout="1" year="1975">28.83468238</maxSubResource>
                    <maxSubResource fillout="1" year="1990">28.83468238</maxSubResource>
                    <maxSubResource fillout="1" year="2005">28.83468238</maxSubResource>
                    <maxSubResource fillout="1" year="2010">28.83468238</maxSubResource>
                    <maxSubResource fillout="1" year="2015">36.98855448</maxSubResource>
                    <maxSubResource fillout="1" year="2020">38.56441049</maxSubResource>
                    <maxSubResource fillout="1" year="2025">39.98114049</maxSubResource>
                    <maxSubResource fillout="1" year="2030">41.27421645</maxSubResource>
                    <maxSubResource fillout="1" year="2035">42.3952327</maxSubResource>
                    <maxSubResource fillout="1" year="2040">43.11537523</maxSubResource>
                    <maxSubResource fillout="1" year="2045">43.61998234</maxSubResource>
                    <maxSubResource fillout="1" year="2050">44.27699832</maxSubResource>
                    <maxSubResource fillout="1" year="2055">45.36461451</maxSubResource>
                    <maxSubResource fillout="1" year="2060">46.64200734</maxSubResource>
                    <maxSubResource fillout="1" year="2065">47.69220029</maxSubResource>
                    <maxSubResource fillout="1" year="2070">48.24676663</maxSubResource>
                    <maxSubResource fillout="1" year="2075">48.64659608</maxSubResource>
                    <maxSubResource fillout="1" year="2080">48.87934856</maxSubResource>
                    <maxSubResource fillout="1" year="2085">48.87867778</maxSubResource>
                    <maxSubResource fillout="1" year="2090">48.63070704</maxSubResource>
                    <maxSubResource fillout="1" year="2095">48.16213856</maxSubResource>
                    <maxSubResource fillout="1" year="2100">47.64635531</maxSubResource>
                </sub-renewable-resource>
            </renewresource>
            <renewresource name="India South Coast_water withdrawals">
                <sub-renewable-resource name="runoff">
                    <maxSubResource fillout="1" year="1975">74.40402722</maxSubResource>
                    <maxSubResource fillout="1" year="1990">74.40402722</maxSubResource>
                    <maxSubResource fillout="1" year="2005">74.40402722</maxSubResource>
                    <maxSubResource fillout="1" year="2010">74.40402722</maxSubResource>
                    <maxSubResource fillout="1" year="2015">74.95096898</maxSubResource>
                    <maxSubResource fillout="1" year="2020">75.17291326</maxSubResource>
                    <maxSubResource fillout="1" year="2025">74.98140616</maxSubResource>
                    <maxSubResource fillout="1" year="2030">74.90200651</maxSubResource>
                    <maxSubResource fillout="1" year="2035">75.64549928</maxSubResource>
                    <maxSubResource fillout="1" year="2040">77.5118326</maxSubResource>
                    <maxSubResource fillout="1" year="2045">79.93454811</maxSubResource>
                    <maxSubResource fillout="1" year="2050">82.23774085</maxSubResource>
                    <maxSubResource fillout="1" year="2055">84.28053408</maxSubResource>
                    <maxSubResource fillout="1" year="2060">86.49365074</maxSubResource>
                    <maxSubResource fillout="1" year="2065">88.24038685</maxSubResource>
                    <maxSubResource fillout="1" year="2070">89.09620698</maxSubResource>
                    <maxSubResource fillout="1" year="2075">89.61839949</maxSubResource>
                    <maxSubResource fillout="1" year="2080">89.74292838</maxSubResource>
                    <maxSubResource fillout="1" year="2085">89.31795748</maxSubResource>
                    <maxSubResource fillout="1" year="2090">88.32697573</maxSubResource>
                    <maxSubResource fillout="1" year="2095">86.8337682</maxSubResource>
                    <maxSubResource fillout="1" year="2100">85.31761407</maxSubResource>
                </sub-renewable-resource>
            </renewresource>
            <renewresource name="India West Coast_water withdrawals">
                <sub-renewable-resource name="runoff">
                    <maxSubResource fillout="1" year="1975">230.262189</maxSubResource>
                    <maxSubResource fillout="1" year="1990">230.262189</maxSubResource>
                    <maxSubResource fillout="1" year="2005">230.262189</maxSubResource>
                    <maxSubResource fillout="1" year="2010">230.262189</maxSubResource>
                    <maxSubResource fillout="1" year="2015">279.2064426</maxSubResource>
                    <maxSubResource fillout="1" year="2020">282.6237849</maxSubResource>
                    <maxSubResource fillout="1" year="2025">278.6737309</maxSubResource>
                    <maxSubResource fillout="1" year="2030">272.7666961</maxSubResource>
                    <maxSubResource fillout="1" year="2035">271.4480391</maxSubResource>
                    <maxSubResource fillout="1" year="2040">272.0315511</maxSubResource>
                    <maxSubResource fillout="1" year="2045">273.2303542</maxSubResource>
                    <maxSubResource fillout="1" year="2050">277.3559116</maxSubResource>
                    <maxSubResource fillout="1" year="2055">286.4158044</maxSubResource>
                    <maxSubResource fillout="1" year="2060">298.7261547</maxSubResource>
                    <maxSubResource fillout="1" year="2065">310.3829033</maxSubResource>
                    <maxSubResource fillout="1" year="2070">318.929556</maxSubResource>
                    <maxSubResource fillout="1" year="2075">327.7657861</maxSubResource>
                    <maxSubResource fillout="1" year="2080">336.543674</maxSubResource>
                    <maxSubResource fillout="1" year="2085">344.3800417</maxSubResource>
                    <maxSubResource fillout="1" year="2090">351.1219873</maxSubResource>
                    <maxSubResource fillout="1" year="2095">357.1331277</maxSubResource>
                    <maxSubResource fillout="1" year="2100">361.6541968</maxSubResource>
                </sub-renewable-resource>
            </renewresource>
            <renewresource name="Krishna_water withdrawals">
                <sub-renewable-resource name="runoff">
                    <maxSubResource fillout="1" year="1975">78.71834534</maxSubResource>
                    <maxSubResource fillout="1" year="1990">78.71834534</maxSubResource>
                    <maxSubResource fillout="1" year="2005">78.71834534</maxSubResource>
                    <maxSubResource fillout="1" year="2010">78.71834534</maxSubResource>
                    <maxSubResource fillout="1" year="2015">121.1056007</maxSubResource>
                    <maxSubResource fillout="1" year="2020">127.6407457</maxSubResource>
                    <maxSubResource fillout="1" year="2025">131.5103118</maxSubResource>
                    <maxSubResource fillout="1" year="2030">134.4734558</maxSubResource>
                    <maxSubResource fillout="1" year="2035">138.4263606</maxSubResource>
                    <maxSubResource fillout="1" year="2040">141.4983868</maxSubResource>
                    <maxSubResource fillout="1" year="2045">144.2774277</maxSubResource>
                    <maxSubResource fillout="1" year="2050">149.367568</maxSubResource>
                    <maxSubResource fillout="1" year="2055">158.3937707</maxSubResource>
                    <maxSubResource fillout="1" year="2060">169.4331253</maxSubResource>
                    <maxSubResource fillout="1" year="2065">180.4158558</maxSubResource>
                    <maxSubResource fillout="1" year="2070">190.0558568</maxSubResource>
                    <maxSubResource fillout="1" year="2075">200.1373149</maxSubResource>
                    <maxSubResource fillout="1" year="2080">210.6123722</maxSubResource>
                    <maxSubResource fillout="1" year="2085">221.1512776</maxSubResource>
                    <maxSubResource fillout="1" year="2090">231.6426971</maxSubResource>
                    <maxSubResource fillout="1" year="2095">242.2150632</maxSubResource>
                    <maxSubResource fillout="1" year="2100">250.8253404</maxSubResource>
                </sub-renewable-resource>
            </renewresource>
            <renewresource name="Mahandi_water withdrawals">
                <sub-renewable-resource name="runoff">
                    <maxSubResource fillout="1" year="1975">102.9812585</maxSubResource>
                    <maxSubResource fillout="1" year="1990">102.9812585</maxSubResource>
                    <maxSubResource fillout="1" year="2005">102.9812585</maxSubResource>
                    <maxSubResource fillout="1" year="2010">102.9812585</maxSubResource>
                    <maxSubResource fillout="1" year="2015">131.9370172</maxSubResource>
                    <maxSubResource fillout="1" year="2020">135.567582</maxSubResource>
                    <maxSubResource fillout="1" year="2025">137.1733836</maxSubResource>
                    <maxSubResource fillout="1" year="2030">137.8346522</maxSubResource>
                    <maxSubResource fillout="1" year="2035">138.5720018</maxSubResource>
                    <maxSubResource fillout="1" year="2040">137.2063396</maxSubResource>
                    <maxSubResource fillout="1" year="2045">134.7443874</maxSubResource>
                    <maxSubResource fillout="1" year="2050">134.2240795</maxSubResource>
                    <maxSubResource fillout="1" year="2055">137.2822798</maxSubResource>
                    <maxSubResource fillout="1" year="2060">141.9337539</maxSubResource>
                    <maxSubResource fillout="1" year="2065">147.2043552</maxSubResource>
                    <maxSubResource fillout="1" year="2070">152.5100894</maxSubResource>
                    <maxSubResource fillout="1" year="2075">158.6210665</maxSubResource>
                    <maxSubResource fillout="1" year="2080">165.5251612</maxSubResource>
                    <maxSubResource fillout="1" year="2085">173.0877889</maxSubResource>
                    <maxSubResource fillout="1" year="2090">181.2628129</maxSubResource>
                    <maxSubResource fillout="1" year="2095">190.1014571</maxSubResource>
                    <maxSubResource fillout="1" year="2100">197.6877886</maxSubResource>
                </sub-renewable-resource>
            </renewresource>
            <renewresource name="Mahi_water withdrawals">
                <sub-renewable-resource name="runoff">
                    <maxSubResource fillout="1" year="1975">9.030789066</maxSubResource>
                    <maxSubResource fillout="1" year="1990">9.030789066</maxSubResource>
                    <maxSubResource fillout="1" year="2005">9.030789066</maxSubResource>
                    <maxSubResource fillout="1" year="2010">9.030789066</maxSubResource>
                    <maxSubResource fillout="1" year="2015">15.4388012</maxSubResource>
                    <maxSubResource fillout="1" year="2020">15.72491699</maxSubResource>
                    <maxSubResource fillout="1" year="2025">14.97039028</maxSubResource>
                    <maxSubResource fillout="1" year="2030">13.92407673</maxSubResource>
                    <maxSubResource fillout="1" year="2035">13.47636398</maxSubResource>
                    <maxSubResource fillout="1" year="2040">13.16215935</maxSubResource>
                    <maxSubResource fillout="1" year="2045">12.80441805</maxSubResource>
                    <maxSubResource fillout="1" year="2050">12.77841614</maxSubResource>
                    <maxSubResource fillout="1" year="2055">13.30703339</maxSubResource>
                    <maxSubResource fillout="1" year="2060">14.15304863</maxSubResource>
                    <maxSubResource fillout="1" year="2065">15.13370938</maxSubResource>
                    <maxSubResource fillout="1" year="2070">16.15194818</maxSubResource>
                    <maxSubResource fillout="1" year="2075">17.39490199</maxSubResource>
                    <maxSubResource fillout="1" year="2080">18.80283555</maxSubResource>
                    <maxSubResource fillout="1" year="2085">20.28784606</maxSubResource>
                    <maxSubResource fillout="1" year="2090">21.8449779</maxSubResource>
                    <maxSubResource fillout="1" year="2095">23.51077566</maxSubResource>
                    <maxSubResource fillout="1" year="2100">24.9435967</maxSubResource>
                </sub-renewable-resource>
            </renewresource>
            <renewresource name="Narmada_water withdrawals">
                <sub-renewable-resource name="runoff">
                    <maxSubResource fillout="1" year="1975">54.51674837</maxSubResource>
                    <maxSubResource fillout="1" year="1990">54.51674837</maxSubResource>
                    <maxSubResource fillout="1" year="2005">54.51674837</maxSubResource>
                    <maxSubResource fillout="1" year="2010">54.51674837</maxSubResource>
                    <maxSubResource fillout="1" year="2015">84.1008506</maxSubResource>
                    <maxSubResource fillout="1" year="2020">86.74009697</maxSubResource>
                    <maxSubResource fillout="1" year="2025">86.00010674</maxSubResource>
                    <maxSubResource fillout="1" year="2030">84.06885726</maxSubResource>
                    <maxSubResource fillout="1" year="2035">83.37246993</maxSubResource>
                    <maxSubResource fillout="1" year="2040">81.76957256</maxSubResource>
                    <maxSubResource fillout="1" year="2045">79.42875123</maxSubResource>
                    <maxSubResource fillout="1" year="2050">78.76851367</maxSubResource>
                    <maxSubResource fillout="1" year="2055">80.83989863</maxSubResource>
                    <maxSubResource fillout="1" year="2060">83.98885423</maxSubResource>
                    <maxSubResource fillout="1" year="2065">88.24507482</maxSubResource>
                    <maxSubResource fillout="1" year="2070">93.73781029</maxSubResource>
                    <maxSubResource fillout="1" year="2075">100.5905405</maxSubResource>
                    <maxSubResource fillout="1" year="2080">108.6932325</maxSubResource>
                    <maxSubResource fillout="1" year="2085">117.9197013</maxSubResource>
                    <maxSubResource fillout="1" year="2090">128.2279871</maxSubResource>
                    <maxSubResource fillout="1" year="2095">139.6648608</maxSubResource>
                    <maxSubResource fillout="1" year="2100">149.66096</maxSubResource>
                </sub-renewable-resource>
            </renewresource>
            <renewresource name="Pennar_water withdrawals">
                <sub-renewable-resource name="runoff">
                    <maxSubResource fillout="1" year="1975">16.469204</maxSubResource>
                    <maxSubResource fillout="1" year="1990">16.469204</maxSubResource>
                    <maxSubResource fillout="1" year="2005">16.469204</maxSubResource>
                    <maxSubResource fillout="1" year="2010">16.469204</maxSubResource>
                    <maxSubResource fillout="1" year="2015">27.4634125</maxSubResource>
                    <maxSubResource fillout="1" year="2020">29.28203343</maxSubResource>
                    <maxSubResource fillout="1" year="2025">30.52035362</maxSubResource>
                    <maxSubResource fillout="1" year="2030">31.60748867</maxSubResource>
                    <maxSubResource fillout="1" year="2035">33.02756612</maxSubResource>
                    <maxSubResource fillout="1" year="2040">34.61638718</maxSubResource>
                    <maxSubResource fillout="1" year="2045">36.269316</maxSubResource>
                    <maxSubResource fillout="1" year="2050">38.12318828</maxSubResource>
                    <maxSubResource fillout="1" year="2055">40.56120893</maxSubResource>
                    <maxSubResource fillout="1" year="2060">43.49113002</maxSubResource>
                    <maxSubResource fillout="1" year="2065">45.70906443</maxSubResource>
                    <maxSubResource fillout="1" year="2070">46.42391258</maxSubResource>
                    <maxSubResource fillout="1" year="2075">46.63201351</maxSubResource>
                    <maxSubResource fillout="1" year="2080">46.2734009</maxSubResource>
                    <maxSubResource fillout="1" year="2085">45.13184313</maxSubResource>
                    <maxSubResource fillout="1" year="2090">43.18638551</maxSubResource>
                    <maxSubResource fillout="1" year="2095">40.5263841</maxSubResource>
                    <maxSubResource fillout="1" year="2100">37.9392221</maxSubResource>
                </sub-renewable-resource>
            </renewresource>
            <renewresource name="Sabarmati_water withdrawals">
                <sub-renewable-resource name="runoff">
                    <maxSubResource fillout="1" year="1975">41.34964352</maxSubResource>
                    <maxSubResource fillout="1" year="1990">41.34964352</maxSubResource>
                    <maxSubResource fillout="1" year="2005">41.34964352</maxSubResource>
                    <maxSubResource fillout="1" year="2010">41.34964352</maxSubResource>
                    <maxSubResource fillout="1" year="2015">63.86837513</maxSubResource>
                    <maxSubResource fillout="1" year="2020">64.50781647</maxSubResource>
                    <maxSubResource fillout="1" year="2025">61.46518205</maxSubResource>
                    <maxSubResource fillout="1" year="2030">57.17783635</maxSubResource>
                    <maxSubResource fillout="1" year="2035">54.48745003</maxSubResource>
                    <maxSubResource fillout="1" year="2040">51.14239823</maxSubResource>
                    <maxSubResource fillout="1" year="2045">47.20935012</maxSubResource>
                    <maxSubResource fillout="1" year="2050">45.18913035</maxSubResource>
                    <maxSubResource fillout="1" year="2055">46.77656316</maxSubResource>
                    <maxSubResource fillout="1" year="2060">50.40504394</maxSubResource>
                    <maxSubResource fillout="1" year="2065">54.10091168</maxSubResource>
                    <maxSubResource fillout="1" year="2070">56.62174507</maxSubResource>
                    <maxSubResource fillout="1" year="2075">59.58150326</maxSubResource>
                    <maxSubResource fillout="1" year="2080">62.81615036</maxSubResource>
                    <maxSubResource fillout="1" year="2085">65.90676447</maxSubResource>
                    <maxSubResource fillout="1" year="2090">68.80166869</maxSubResource>
                    <maxSubResource fillout="1" year="2095">71.67638543</maxSubResource>
                    <maxSubResource fillout="1" year="2100">74.07288839</maxSubResource>
                </sub-renewable-resource>
            </renewresource>
            <renewresource name="Tapti_water withdrawals">
                <sub-renewable-resource name="runoff">
                    <maxSubResource fillout="1" year="1975">25.83618729</maxSubResource>
                    <maxSubResource fillout="1" year="1990">25.83618729</maxSubResource>
                    <maxSubResource fillout="1" year="2005">25.83618729</maxSubResource>
                    <maxSubResource fillout="1" year="2010">25.83618729</maxSubResource>
                    <maxSubResource fillout="1" year="2015">42.17388793</maxSubResource>
                    <maxSubResource fillout="1" year="2020">43.95685453</maxSubResource>
                    <maxSubResource fillout="1" year="2025">44.19998112</maxSubResource>
                    <maxSubResource fillout="1" year="2030">43.82769685</maxSubResource>
                    <maxSubResource fillout="1" year="2035">43.78279905</maxSubResource>
                    <maxSubResource fillout="1" year="2040">42.72483338</maxSubResource>
                    <maxSubResource fillout="1" year="2045">41.04589524</maxSubResource>
                    <maxSubResource fillout="1" year="2050">40.43053153</maxSubResource>
                    <maxSubResource fillout="1" year="2055">41.52066911</maxSubResource>
                    <maxSubResource fillout="1" year="2060">43.16737768</maxSubResource>
                    <maxSubResource fillout="1" year="2065">45.73352273</maxSubResource>
                    <maxSubResource fillout="1" year="2070">49.52485503</maxSubResource>
                    <maxSubResource fillout="1" year="2075">54.32021904</maxSubResource>
                    <maxSubResource fillout="1" year="2080">60.09459447</maxSubResource>
                    <maxSubResource fillout="1" year="2085">66.85899697</maxSubResource>
                    <maxSubResource fillout="1" year="2090">74.5881738</maxSubResource>
                    <maxSubResource fillout="1" year="2095">83.27349523</maxSubResource>
                    <maxSubResource fillout="1" year="2100">90.90943229</maxSubResource>
                </sub-renewable-resource>
            </renewresource>
            <renewresource name="Yasai_water withdrawals">
                <sub-renewable-resource name="runoff">
                    <maxSubResource fillout="1" year="1975">55.98712103</maxSubResource>
                    <maxSubResource fillout="1" year="1990">55.98712103</maxSubResource>
                    <maxSubResource fillout="1" year="2005">55.98712103</maxSubResource>
                    <maxSubResource fillout="1" year="2010">55.98712103</maxSubResource>
                    <maxSubResource fillout="1" year="2015">70.73935879</maxSubResource>
                    <maxSubResource fillout="1" year="2020">72.68452512</maxSubResource>
                    <maxSubResource fillout="1" year="2025">73.72299246</maxSubResource>
                    <maxSubResource fillout="1" year="2030">74.19607985</maxSubResource>
                    <maxSubResource fillout="1" year="2035">74.30466765</maxSubResource>
                    <maxSubResource fillout="1" year="2040">72.76431601</maxSubResource>
                    <maxSubResource fillout="1" year="2045">70.41090466</maxSubResource>
                    <maxSubResource fillout="1" year="2050">69.20941759</maxSubResource>
                    <maxSubResource fillout="1" year="2055">70.49901597</maxSubResource>
                    <maxSubResource fillout="1" year="2060">73.06659465</maxSubResource>
                    <maxSubResource fillout="1" year="2065">75.36626921</maxSubResource>
                    <maxSubResource fillout="1" year="2070">76.38382523</maxSubResource>
                    <maxSubResource fillout="1" year="2075">77.2696119</maxSubResource>
                    <maxSubResource fillout="1" year="2080">77.99959069</maxSubResource>
                    <maxSubResource fillout="1" year="2085">78.36268799</maxSubResource>
                    <maxSubResource fillout="1" year="2090">78.30955683</maxSubResource>
                    <maxSubResource fillout="1" year="2095">77.93134584</maxSubResource>
                    <maxSubResource fillout="1" year="2100">77.45757694</maxSubResource>
                </sub-renewable-resource>
            </renewresource>
        </region>
        <region name="Indonesia">
            <renewresource name="Irian Jaya Coast_water withdrawals">
                <sub-renewable-resource name="runoff">
                    <maxSubResource fillout="1" year="1975">658.9908213</maxSubResource>
                    <maxSubResource fillout="1" year="1990">658.9908213</maxSubResource>
                    <maxSubResource fillout="1" year="2005">658.9908213</maxSubResource>
                    <maxSubResource fillout="1" year="2010">658.9908213</maxSubResource>
                    <maxSubResource fillout="1" year="2015">709.7370309</maxSubResource>
                    <maxSubResource fillout="1" year="2020">718.9139883</maxSubResource>
                    <maxSubResource fillout="1" year="2025">727.5443664</maxSubResource>
                    <maxSubResource fillout="1" year="2030">735.5035376</maxSubResource>
                    <maxSubResource fillout="1" year="2035">742.1604957</maxSubResource>
                    <maxSubResource fillout="1" year="2040">748.8121315</maxSubResource>
                    <maxSubResource fillout="1" year="2045">754.7347799</maxSubResource>
                    <maxSubResource fillout="1" year="2050">757.951596</maxSubResource>
                    <maxSubResource fillout="1" year="2055">756.4843225</maxSubResource>
                    <maxSubResource fillout="1" year="2060">751.3769401</maxSubResource>
                    <maxSubResource fillout="1" year="2065">746.2147006</maxSubResource>
                    <maxSubResource fillout="1" year="2070">743.4489108</maxSubResource>
                    <maxSubResource fillout="1" year="2075">740.4918567</maxSubResource>
                    <maxSubResource fillout="1" year="2080">737.2637616</maxSubResource>
                    <maxSubResource fillout="1" year="2085">734.1062801</maxSubResource>
                    <maxSubResource fillout="1" year="2090">731.097156</maxSubResource>
                    <maxSubResource fillout="1" year="2095">728.0885328</maxSubResource>
                    <maxSubResource fillout="1" year="2100">725.5804275</maxSubResource>
                </sub-renewable-resource>
            </renewresource>
            <renewresource name="Java-Timor_water withdrawals">
                <sub-renewable-resource name="runoff">
                    <maxSubResource fillout="1" year="1975">245.3406184</maxSubResource>
                    <maxSubResource fillout="1" year="1990">245.3406184</maxSubResource>
                    <maxSubResource fillout="1" year="2005">245.3406184</maxSubResource>
                    <maxSubResource fillout="1" year="2010">245.3406184</maxSubResource>
                    <maxSubResource fillout="1" year="2015">219.0983081</maxSubResource>
                    <maxSubResource fillout="1" year="2020">217.2679628</maxSubResource>
                    <maxSubResource fillout="1" year="2025">218.6378922</maxSubResource>
                    <maxSubResource fillout="1" year="2030">221.216823</maxSubResource>
                    <maxSubResource fillout="1" year="2035">222.8546548</maxSubResource>
                    <maxSubResource fillout="1" year="2040">226.779053</maxSubResource>
                    <maxSubResource fillout="1" year="2045">231.8988095</maxSubResource>
                    <maxSubResource fillout="1" year="2050">234.0094507</maxSubResource>
                    <maxSubResource fillout="1" year="2055">230.4694016</maxSubResource>
                    <maxSubResource fillout="1" year="2060">223.8749072</maxSubResource>
                    <maxSubResource fillout="1" year="2065">216.6995309</maxSubResource>
                    <maxSubResource fillout="1" year="2070">210.5133578</maxSubResource>
                    <maxSubResource fillout="1" year="2075">203.4101201</maxSubResource>
                    <maxSubResource fillout="1" year="2080">195.534034</maxSubResource>
                    <maxSubResource fillout="1" year="2085">187.3352118</maxSubResource>
                    <maxSubResource fillout="1" year="2090">178.8844937</maxSubResource>
                    <maxSubResource fillout="1" year="2095">169.9873165</maxSubResource>
                    <maxSubResource fillout="1" year="2100">162.4208217</maxSubResource>
                </sub-renewable-resource>
            </renewresource>
            <renewresource name="Kalimantan_water withdrawals">
                <sub-renewable-resource name="runoff">
                    <maxSubResource fillout="1" year="1975">750.2136726</maxSubResource>
                    <maxSubResource fillout="1" year="1990">750.2136726</maxSubResource>
                    <maxSubResource fillout="1" year="2005">750.2136726</maxSubResource>
                    <maxSubResource fillout="1" year="2010">750.2136726</maxSubResource>
                    <maxSubResource fillout="1" year="2015">773.5046137</maxSubResource>
                    <maxSubResource fillout="1" year="2020">778.2727346</maxSubResource>
                    <maxSubResource fillout="1" year="2025">782.7367267</maxSubResource>
                    <maxSubResource fillout="1" year="2030">788.0123917</maxSubResource>
                    <maxSubResource fillout="1" year="2035">795.7710524</maxSubResource>
                    <maxSubResource fillout="1" year="2040">809.2381937</maxSubResource>
                    <maxSubResource fillout="1" year="2045">825.0190022</maxSubResource>
                    <maxSubResource fillout="1" year="2050">837.2594652</maxSubResource>
                    <maxSubResource fillout="1" year="2055">842.6720021</maxSubResource>
                    <maxSubResource fillout="1" year="2060">844.9893576</maxSubResource>
                    <maxSubResource fillout="1" year="2065">846.4158246</maxSubResource>
                    <maxSubResource fillout="1" year="2070">848.4004405</maxSubResource>
                    <maxSubResource fillout="1" year="2075">849.4901863</maxSubResource>
                    <maxSubResource fillout="1" year="2080">849.4717071</maxSubResource>
                    <maxSubResource fillout="1" year="2085">848.3853805</maxSubResource>
                    <maxSubResource fillout="1" year="2090">846.4160569</maxSubResource>
                    <maxSubResource fillout="1" year="2095">843.5430304</maxSubResource>
                    <maxSubResource fillout="1" year="2100">840.5442155</maxSubResource>
                </sub-renewable-resource>
            </renewresource>
            <renewresource name="Palau and East Indonesia_water withdrawals">
                <sub-renewable-resource name="runoff">
                    <maxSubResource fillout="1" year="1975">58.20947766</maxSubResource>
                    <maxSubResource fillout="1" year="1990">58.20947766</maxSubResource>
                    <maxSubResource fillout="1" year="2005">58.20947766</maxSubResource>
                    <maxSubResource fillout="1" year="2010">58.20947766</maxSubResource>
                    <maxSubResource fillout="1" year="2015">66.14727041</maxSubResource>
                    <maxSubResource fillout="1" year="2020">67.40564749</maxSubResource>
                    <maxSubResource fillout="1" year="2025">68.54057845</maxSubResource>
                    <maxSubResource fillout="1" year="2030">69.5301767</maxSubResource>
                    <maxSubResource fillout="1" year="2035">70.26366549</maxSubResource>
                    <maxSubResource fillout="1" year="2040">70.79789639</maxSubResource>
                    <maxSubResource fillout="1" year="2045">71.11461847</maxSubResource>
                    <maxSubResource fillout="1" year="2050">71.11581618</maxSubResource>
                    <maxSubResource fillout="1" year="2055">70.64317923</maxSubResource>
                    <maxSubResource fillout="1" year="2060">69.73982349</maxSubResource>
                    <maxSubResource fillout="1" year="2065">68.79233428</maxSubResource>
                    <maxSubResource fillout="1" year="2070">68.06574591</maxSubResource>
                    <maxSubResource fillout="1" year="2075">67.27730244</maxSubResource>
                    <maxSubResource fillout="1" year="2080">66.42651655</maxSubResource>
                    <maxSubResource fillout="1" year="2085">65.55940902</maxSubResource>
                    <maxSubResource fillout="1" year="2090">64.68769824</maxSubResource>
                    <maxSubResource fillout="1" year="2095">63.79050418</maxSubResource>
                    <maxSubResource fillout="1" year="2100">63.03971414</maxSubResource>
                </sub-renewable-resource>
            </renewresource>
            <renewresource name="Sulawesi_water withdrawals">
                <sub-renewable-resource name="runoff">
                    <maxSubResource fillout="1" year="1975">210.1581042</maxSubResource>
                    <maxSubResource fillout="1" year="1990">210.1581042</maxSubResource>
                    <maxSubResource fillout="1" year="2005">210.1581042</maxSubResource>
                    <maxSubResource fillout="1" year="2010">210.1581042</maxSubResource>
                    <maxSubResource fillout="1" year="2015">229.0852362</maxSubResource>
                    <maxSubResource fillout="1" year="2020">230.7240093</maxSubResource>
                    <maxSubResource fillout="1" year="2025">230.9390572</maxSubResource>
                    <maxSubResource fillout="1" year="2030">230.6072544</maxSubResource>
                    <maxSubResource fillout="1" year="2035">230.7384669</maxSubResource>
                    <maxSubResource fillout="1" year="2040">231.5377722</maxSubResource>
                    <maxSubResource fillout="1" year="2045">232.3077404</maxSubResource>
                    <maxSubResource fillout="1" year="2050">232.3672381</maxSubResource>
                    <maxSubResource fillout="1" year="2055">231.2295767</maxSubResource>
                    <maxSubResource fillout="1" year="2060">229.2560322</maxSubResource>
                    <maxSubResource fillout="1" year="2065">226.9574217</maxSubResource>
                    <maxSubResource fillout="1" year="2070">224.6938688</maxSubResource>
                    <maxSubResource fillout="1" year="2075">222.158069</maxSubResource>
                    <maxSubResource fillout="1" year="2080">219.308394</maxSubResource>
                    <maxSubResource fillout="1" year="2085">216.1585439</maxSubResource>
                    <maxSubResource fillout="1" year="2090">212.7407707</maxSubResource>
                    <maxSubResource fillout="1" year="2095">209.0440766</maxSubResource>
                    <maxSubResource fillout="1" year="2100">205.8720129</maxSubResource>
                </sub-renewable-resource>
            </renewresource>
            <renewresource name="Sumatra_water withdrawals">
                <sub-renewable-resource name="runoff">
                    <maxSubResource fillout="1" year="1975">623.9497339</maxSubResource>
                    <maxSubResource fillout="1" year="1990">623.9497339</maxSubResource>
                    <maxSubResource fillout="1" year="2005">623.9497339</maxSubResource>
                    <maxSubResource fillout="1" year="2010">623.9497339</maxSubResource>
                    <maxSubResource fillout="1" year="2015">597.7899123</maxSubResource>
                    <maxSubResource fillout="1" year="2020">595.4238171</maxSubResource>
                    <maxSubResource fillout="1" year="2025">596.2290588</maxSubResource>
                    <maxSubResource fillout="1" year="2030">598.4273819</maxSubResource>
                    <maxSubResource fillout="1" year="2035">600.3621292</maxSubResource>
                    <maxSubResource fillout="1" year="2040">607.3660059</maxSubResource>
                    <maxSubResource fillout="1" year="2045">616.5752744</maxSubResource>
                    <maxSubResource fillout="1" year="2050">620.3300544</maxSubResource>
                    <maxSubResource fillout="1" year="2055">613.7080067</maxSubResource>
                    <maxSubResource fillout="1" year="2060">601.4411361</maxSubResource>
                    <maxSubResource fillout="1" year="2065">588.449426</maxSubResource>
                    <maxSubResource fillout="1" year="2070">577.9199815</maxSubResource>
                    <maxSubResource fillout="1" year="2075">566.1567265</maxSubResource>
                    <maxSubResource fillout="1" year="2080">553.2338067</maxSubResource>
                    <maxSubResource fillout="1" year="2085">539.8263112</maxSubResource>
                    <maxSubResource fillout="1" year="2090">526.1194094</maxSubResource>
                    <maxSubResource fillout="1" year="2095">511.8252873</maxSubResource>
                    <maxSubResource fillout="1" year="2100">499.7635862</maxSubResource>
                </sub-renewable-resource>
            </renewresource>
        </region>
        <region name="Japan">
            <renewresource name="Japan_water withdrawals">
                <sub-renewable-resource name="runoff">
                    <maxSubResource fillout="1" year="1975">544.1923766</maxSubResource>
                    <maxSubResource fillout="1" year="1990">544.1923766</maxSubResource>
                    <maxSubResource fillout="1" year="2005">544.1923766</maxSubResource>
                    <maxSubResource fillout="1" year="2010">544.1923766</maxSubResource>
                    <maxSubResource fillout="1" year="2015">559.4035704</maxSubResource>
                    <maxSubResource fillout="1" year="2020">565.0037458</maxSubResource>
                    <maxSubResource fillout="1" year="2025">573.2296322</maxSubResource>
                    <maxSubResource fillout="1" year="2030">581.8817733</maxSubResource>
                    <maxSubResource fillout="1" year="2035">587.8815275</maxSubResource>
                    <maxSubResource fillout="1" year="2040">592.1243176</maxSubResource>
                    <maxSubResource fillout="1" year="2045">595.3196696</maxSubResource>
                    <maxSubResource fillout="1" year="2050">596.7489763</maxSubResource>
                    <maxSubResource fillout="1" year="2055">595.7071437</maxSubResource>
                    <maxSubResource fillout="1" year="2060">592.7432259</maxSubResource>
                    <maxSubResource fillout="1" year="2065">589.4200624</maxSubResource>
                    <maxSubResource fillout="1" year="2070">586.7479279</maxSubResource>
                    <maxSubResource fillout="1" year="2075">583.4256286</maxSubResource>
                    <maxSubResource fillout="1" year="2080">579.5297291</maxSubResource>
                    <maxSubResource fillout="1" year="2085">575.3438602</maxSubResource>
                    <maxSubResource fillout="1" year="2090">570.9279094</maxSubResource>
                    <maxSubResource fillout="1" year="2095">566.1630892</maxSubResource>
                    <maxSubResource fillout="1" year="2100">562.0197663</maxSubResource>
                </sub-renewable-resource>
            </renewresource>
        </region>
        <region name="Mexico">
            <renewresource name="Baja California_water withdrawals">
                <sub-renewable-resource name="runoff">
                    <maxSubResource fillout="1" year="1975">6.757165979</maxSubResource>
                    <maxSubResource fillout="1" year="1990">6.757165979</maxSubResource>
                    <maxSubResource fillout="1" year="2005">6.757165979</maxSubResource>
                    <maxSubResource fillout="1" year="2010">6.757165979</maxSubResource>
                    <maxSubResource fillout="1" year="2015">7.27268346</maxSubResource>
                    <maxSubResource fillout="1" year="2020">7.346908002</maxSubResource>
                    <maxSubResource fillout="1" year="2025">7.47887645</maxSubResource>
                    <maxSubResource fillout="1" year="2030">7.613769425</maxSubResource>
                    <maxSubResource fillout="1" year="2035">7.68182964</maxSubResource>
                    <maxSubResource fillout="1" year="2040">7.707707143</maxSubResource>
                    <maxSubResource fillout="1" year="2045">7.700976474</maxSubResource>
                    <maxSubResource fillout="1" year="2050">7.634191342</maxSubResource>
                    <maxSubResource fillout="1" year="2055">7.484289446</maxSubResource>
                    <maxSubResource fillout="1" year="2060">7.277546663</maxSubResource>
                    <maxSubResource fillout="1" year="2065">7.068980178</maxSubResource>
                    <maxSubResource fillout="1" year="2070">6.89331767</maxSubResource>
                    <maxSubResource fillout="1" year="2075">6.701146402</maxSubResource>
                    <maxSubResource fillout="1" year="2080">6.492644283</maxSubResource>
                    <maxSubResource fillout="1" year="2085">6.276173484</maxSubResource>
                    <maxSubResource fillout="1" year="2090">6.058473118</maxSubResource>
                    <maxSubResource fillout="1" year="2095">5.836421982</maxSubResource>
                    <maxSubResource fillout="1" year="2100">5.652584225</maxSubResource>
                </sub-renewable-resource>
            </renewresource>
            <renewresource name="Grijalva-Usumacinta_water withdrawals">
                <sub-renewable-resource name="runoff">
                    <maxSubResource fillout="1" year="1975">156.2677972</maxSubResource>
                    <maxSubResource fillout="1" year="1990">156.2677972</maxSubResource>
                    <maxSubResource fillout="1" year="2005">156.2677972</maxSubResource>
                    <maxSubResource fillout="1" year="2010">156.2677972</maxSubResource>
                    <maxSubResource fillout="1" year="2015">144.1489319</maxSubResource>
                    <maxSubResource fillout="1" year="2020">142.4429847</maxSubResource>
                    <maxSubResource fillout="1" year="2025">141.6996619</maxSubResource>
                    <maxSubResource fillout="1" year="2030">140.983285</maxSubResource>
                    <maxSubResource fillout="1" year="2035">139.1924836</maxSubResource>
                    <maxSubResource fillout="1" year="2040">138.1665434</maxSubResource>
                    <maxSubResource fillout="1" year="2045">137.2719161</maxSubResource>
                    <maxSubResource fillout="1" year="2050">134.1403856</maxSubResource>
                    <maxSubResource fillout="1" year="2055">127.1968059</maxSubResource>
                    <maxSubResource fillout="1" year="2060">117.8478536</maxSubResource>
                    <maxSubResource fillout="1" year="2065">107.7099245</maxSubResource>
                    <maxSubResource fillout="1" year="2070">97.83363842</maxSubResource>
                    <maxSubResource fillout="1" year="2075">87.0142605</maxSubResource>
                    <maxSubResource fillout="1" year="2080">75.30992843</maxSubResource>
                    <maxSubResource fillout="1" year="2085">62.97013125</maxSubResource>
                    <maxSubResource fillout="1" year="2090">50.00755046</maxSubResource>
                    <maxSubResource fillout="1" year="2095">36.31325757</maxSubResource>
                    <maxSubResource fillout="1" year="2100">24.76490286</maxSubResource>
                </sub-renewable-resource>
            </renewresource>
            <renewresource name="Isthmus of Tehuantepec_water withdrawals">
                <sub-renewable-resource name="runoff">
                    <maxSubResource fillout="1" year="1975">65.70940656</maxSubResource>
                    <maxSubResource fillout="1" year="1990">65.70940656</maxSubResource>
                    <maxSubResource fillout="1" year="2005">65.70940656</maxSubResource>
                    <maxSubResource fillout="1" year="2010">65.70940656</maxSubResource>
                    <maxSubResource fillout="1" year="2015">65.73910147</maxSubResource>
                    <maxSubResource fillout="1" year="2020">66.30227309</maxSubResource>
                    <maxSubResource fillout="1" year="2025">67.35222326</maxSubResource>
                    <maxSubResource fillout="1" year="2030">68.44433489</maxSubResource>
                    <maxSubResource fillout="1" year="2035">68.97487847</maxSubResource>
                    <maxSubResource fillout="1" year="2040">69.34168847</maxSubResource>
                    <maxSubResource fillout="1" year="2045">69.55654995</maxSubResource>
                    <maxSubResource fillout="1" year="2050">69.17285722</maxSubResource>
                    <maxSubResource fillout="1" year="2055">67.89513823</maxSubResource>
                    <maxSubResource fillout="1" year="2060">66.00237942</maxSubResource>
                    <maxSubResource fillout="1" year="2065">63.81875384</maxSubResource>
                    <maxSubResource fillout="1" year="2070">61.55727155</maxSubResource>
                    <maxSubResource fillout="1" year="2075">58.98141558</maxSubResource>
                    <maxSubResource fillout="1" year="2080">56.09623417</maxSubResource>
                    <maxSubResource fillout="1" year="2085">52.94423982</maxSubResource>
                    <maxSubResource fillout="1" year="2090">49.5256938</maxSubResource>
                    <maxSubResource fillout="1" year="2095">45.82204255</maxSubResource>
                    <maxSubResource fillout="1" year="2100">42.64297113</maxSubResource>
                </sub-renewable-resource>
            </renewresource>
            <renewresource name="Mexico-Interior_water withdrawals">
                <sub-renewable-resource name="runoff">
                    <maxSubResource fillout="1" year="1975">11.61887125</maxSubResource>
                    <maxSubResource fillout="1" year="1990">11.61887125</maxSubResource>
                    <maxSubResource fillout="1" year="2005">11.61887125</maxSubResource>
                    <maxSubResource fillout="1" year="2010">11.61887125</maxSubResource>
                    <maxSubResource fillout="1" year="2015">11.38990416</maxSubResource>
                    <maxSubResource fillout="1" year="2020">11.29031207</maxSubResource>
                    <maxSubResource fillout="1" year="2025">11.10587109</maxSubResource>
                    <maxSubResource fillout="1" year="2030">10.94246786</maxSubResource>
                    <maxSubResource fillout="1" year="2035">10.95727467</maxSubResource>
                    <maxSubResource fillout="1" year="2040">11.20512348</maxSubResource>
                    <maxSubResource fillout="1" year="2045">11.56695095</maxSubResource>
                    <maxSubResource fillout="1" year="2050">11.90860172</maxSubResource>
                    <maxSubResource fillout="1" year="2055">12.20163379</maxSubResource>
                    <maxSubResource fillout="1" year="2060">12.53619072</maxSubResource>
                    <maxSubResource fillout="1" year="2065">12.79624887</maxSubResource>
                    <maxSubResource fillout="1" year="2070">12.90390706</maxSubResource>
                    <maxSubResource fillout="1" year="2075">12.95943976</maxSubResource>
                    <maxSubResource fillout="1" year="2080">12.94969572</maxSubResource>
                    <maxSubResource fillout="1" year="2085">12.84626794</maxSubResource>
                    <maxSubResource fillout="1" year="2090">12.65149894</maxSubResource>
                    <maxSubResource fillout="1" year="2095">12.37742541</maxSubResource>
                    <maxSubResource fillout="1" year="2100">12.1075465</maxSubResource>
                </sub-renewable-resource>
            </renewresource>
            <renewresource name="Mexico-Northwest Coast_water withdrawals">
                <sub-renewable-resource name="runoff">
                    <maxSubResource fillout="1" year="1975">74.54161036</maxSubResource>
                    <maxSubResource fillout="1" year="1990">74.54161036</maxSubResource>
                    <maxSubResource fillout="1" year="2005">74.54161036</maxSubResource>
                    <maxSubResource fillout="1" year="2010">74.54161036</maxSubResource>
                    <maxSubResource fillout="1" year="2015">72.30203397</maxSubResource>
                    <maxSubResource fillout="1" year="2020">71.29131032</maxSubResource>
                    <maxSubResource fillout="1" year="2025">69.94472598</maxSubResource>
                    <maxSubResource fillout="1" year="2030">68.67164037</maxSubResource>
                    <maxSubResource fillout="1" year="2035">68.08577001</maxSubResource>
                    <maxSubResource fillout="1" year="2040">68.43598428</maxSubResource>
                    <maxSubResource fillout="1" year="2045">69.13857778</maxSubResource>
                    <maxSubResource fillout="1" year="2050">69.49431699</maxSubResource>
                    <maxSubResource fillout="1" year="2055">69.27172373</maxSubResource>
                    <maxSubResource fillout="1" year="2060">69.00389279</maxSubResource>
                    <maxSubResource fillout="1" year="2065">68.51304578</maxSubResource>
                    <maxSubResource fillout="1" year="2070">67.67204596</maxSubResource>
                    <maxSubResource fillout="1" year="2075">66.63207521</maxSubResource>
                    <maxSubResource fillout="1" year="2080">65.31491632</maxSubResource>
                    <maxSubResource fillout="1" year="2085">63.62195039</maxSubResource>
                    <maxSubResource fillout="1" year="2090">61.59146316</maxSubResource>
                    <maxSubResource fillout="1" year="2095">59.26858795</maxSubResource>
                    <maxSubResource fillout="1" year="2100">57.21884669</maxSubResource>
                </sub-renewable-resource>
            </renewresource>
            <renewresource name="North Gulf_water withdrawals">
                <sub-renewable-resource name="runoff">
                    <maxSubResource fillout="1" year="1975">29.03080077</maxSubResource>
                    <maxSubResource fillout="1" year="1990">29.03080077</maxSubResource>
                    <maxSubResource fillout="1" year="2005">29.03080077</maxSubResource>
                    <maxSubResource fillout="1" year="2010">29.03080077</maxSubResource>
                    <maxSubResource fillout="1" year="2015">29.26709715</maxSubResource>
                    <maxSubResource fillout="1" year="2020">29.25635755</maxSubResource>
                    <maxSubResource fillout="1" year="2025">29.15519215</maxSubResource>
                    <maxSubResource fillout="1" year="2030">29.04879162</maxSubResource>
                    <maxSubResource fillout="1" year="2035">29.06730602</maxSubResource>
                    <maxSubResource fillout="1" year="2040">29.39220081</maxSubResource>
                    <maxSubResource fillout="1" year="2045">29.84942569</maxSubResource>
                    <maxSubResource fillout="1" year="2050">30.14398422</maxSubResource>
                    <maxSubResource fillout="1" year="2055">30.13465853</maxSubResource>
                    <maxSubResource fillout="1" year="2060">29.99391751</maxSubResource>
                    <maxSubResource fillout="1" year="2065">29.71284829</maxSubResource>
                    <maxSubResource fillout="1" year="2070">29.28498221</maxSubResource>
                    <maxSubResource fillout="1" year="2075">28.73753978</maxSubResource>
                    <maxSubResource fillout="1" year="2080">28.06284843</maxSubResource>
                    <maxSubResource fillout="1" year="2085">27.24970924</maxSubResource>
                    <maxSubResource fillout="1" year="2090">26.2991138</maxSubResource>
                    <maxSubResource fillout="1" year="2095">25.21504636</maxSubResource>
                    <maxSubResource fillout="1" year="2100">24.25363626</maxSubResource>
                </sub-renewable-resource>
            </renewresource>
            <renewresource name="Pacific Central Coast_water withdrawals">
                <sub-renewable-resource name="runoff">
                    <maxSubResource fillout="1" year="1975">24.46982223</maxSubResource>
                    <maxSubResource fillout="1" year="1990">24.46982223</maxSubResource>
                    <maxSubResource fillout="1" year="2005">24.46982223</maxSubResource>
                    <maxSubResource fillout="1" year="2010">24.46982223</maxSubResource>
                    <maxSubResource fillout="1" year="2015">24.5007989</maxSubResource>
                    <maxSubResource fillout="1" year="2020">24.60479156</maxSubResource>
                    <maxSubResource fillout="1" year="2025">24.77519787</maxSubResource>
                    <maxSubResource fillout="1" year="2030">24.97952603</maxSubResource>
                    <maxSubResource fillout="1" year="2035">25.18027785</maxSubResource>
                    <maxSubResource fillout="1" year="2040">25.46726826</maxSubResource>
                    <maxSubResource fillout="1" year="2045">25.79231979</maxSubResource>
                    <maxSubResource fillout="1" year="2050">26.0231745</maxSubResource>
                    <maxSubResource fillout="1" year="2055">26.12379339</maxSubResource>
                    <maxSubResource fillout="1" year="2060">26.18574425</maxSubResource>
                    <maxSubResource fillout="1" year="2065">26.12945881</maxSubResource>
                    <maxSubResource fillout="1" year="2070">25.89946681</maxSubResource>
                    <maxSubResource fillout="1" year="2075">25.56148257</maxSubResource>
                    <maxSubResource fillout="1" year="2080">25.10844707</maxSubResource>
                    <maxSubResource fillout="1" year="2085">24.52301121</maxSubResource>
                    <maxSubResource fillout="1" year="2090">23.80566474</maxSubResource>
                    <maxSubResource fillout="1" year="2095">22.96399276</maxSubResource>
                    <maxSubResource fillout="1" year="2100">22.20546982</maxSubResource>
                </sub-renewable-resource>
            </renewresource>
            <renewresource name="Papaloapan_water withdrawals">
                <sub-renewable-resource name="runoff">
                    <maxSubResource fillout="1" year="1975">82.03347383</maxSubResource>
                    <maxSubResource fillout="1" year="1990">82.03347383</maxSubResource>
                    <maxSubResource fillout="1" year="2005">82.03347383</maxSubResource>
                    <maxSubResource fillout="1" year="2010">82.03347383</maxSubResource>
                    <maxSubResource fillout="1" year="2015">79.14060482</maxSubResource>
                    <maxSubResource fillout="1" year="2020">78.97032662</maxSubResource>
                    <maxSubResource fillout="1" year="2025">79.24610298</maxSubResource>
                    <maxSubResource fillout="1" year="2030">79.51943522</maxSubResource>
                    <maxSubResource fillout="1" year="2035">79.22535234</maxSubResource>
                    <maxSubResource fillout="1" year="2040">79.07291522</maxSubResource>
                    <maxSubResource fillout="1" year="2045">78.88129511</maxSubResource>
                    <maxSubResource fillout="1" year="2050">77.77079841</maxSubResource>
                    <maxSubResource fillout="1" year="2055">75.16746633</maxSubResource>
                    <maxSubResource fillout="1" year="2060">71.59746814</maxSubResource>
                    <maxSubResource fillout="1" year="2065">67.6263598</maxSubResource>
                    <maxSubResource fillout="1" year="2070">63.62131448</maxSubResource>
                    <maxSubResource fillout="1" year="2075">59.16435194</maxSubResource>
                    <maxSubResource fillout="1" year="2080">54.27670935</maxSubResource>
                    <maxSubResource fillout="1" year="2085">49.0459433</maxSubResource>
                    <maxSubResource fillout="1" year="2090">43.47464461</maxSubResource>
                    <maxSubResource fillout="1" year="2095">37.52417247</maxSubResource>
                    <maxSubResource fillout="1" year="2100">32.46764528</maxSubResource>
                </sub-renewable-resource>
            </renewresource>
            <renewresource name="Rio Balsas_water withdrawals">
                <sub-renewable-resource name="runoff">
                    <maxSubResource fillout="1" year="1975">72.44334663</maxSubResource>
                    <maxSubResource fillout="1" year="1990">72.44334663</maxSubResource>
                    <maxSubResource fillout="1" year="2005">72.44334663</maxSubResource>
                    <maxSubResource fillout="1" year="2010">72.44334663</maxSubResource>
                    <maxSubResource fillout="1" year="2015">72.27343705</maxSubResource>
                    <maxSubResource fillout="1" year="2020">72.69631729</maxSubResource>
                    <maxSubResource fillout="1" year="2025">73.49567051</maxSubResource>
                    <maxSubResource fillout="1" year="2030">74.34127815</maxSubResource>
                    <maxSubResource fillout="1" year="2035">74.78141169</maxSubResource>
                    <maxSubResource fillout="1" year="2040">75.00735317</maxSubResource>
                    <maxSubResource fillout="1" year="2045">75.10870218</maxSubResource>
                    <maxSubResource fillout="1" year="2050">74.92319807</maxSubResource>
                    <maxSubResource fillout="1" year="2055">74.34939903</maxSubResource>
                    <maxSubResource fillout="1" year="2060">73.49251158</maxSubResource>
                    <maxSubResource fillout="1" year="2065">72.45533819</maxSubResource>
                    <maxSubResource fillout="1" year="2070">71.3021964</maxSubResource>
                    <maxSubResource fillout="1" year="2075">69.95128006</maxSubResource>
                    <maxSubResource fillout="1" year="2080">68.41240819</maxSubResource>
                    <maxSubResource fillout="1" year="2085">66.70760038</maxSubResource>
                    <maxSubResource fillout="1" year="2090">64.83274118</maxSubResource>
                    <maxSubResource fillout="1" year="2095">62.77841118</maxSubResource>
                    <maxSubResource fillout="1" year="2100">61.00109657</maxSubResource>
                </sub-renewable-resource>
            </renewresource>
            <renewresource name="Rio Lerma_water withdrawals">
                <sub-renewable-resource name="runoff">
                    <maxSubResource fillout="1" year="1975">36.54335337</maxSubResource>
                    <maxSubResource fillout="1" year="1990">36.54335337</maxSubResource>
                    <maxSubResource fillout="1" year="2005">36.54335337</maxSubResource>
                    <maxSubResource fillout="1" year="2010">36.54335337</maxSubResource>
                    <maxSubResource fillout="1" year="2015">36.52666933</maxSubResource>
                    <maxSubResource fillout="1" year="2020">36.67204812</maxSubResource>
                    <maxSubResource fillout="1" year="2025">36.96305344</maxSubResource>
                    <maxSubResource fillout="1" year="2030">37.30025937</maxSubResource>
                    <maxSubResource fillout="1" year="2035">37.56928353</maxSubResource>
                    <maxSubResource fillout="1" year="2040">37.91976828</maxSubResource>
                    <maxSubResource fillout="1" year="2045">38.31747121</maxSubResource>
                    <maxSubResource fillout="1" year="2050">38.58347469</maxSubResource>
                    <maxSubResource fillout="1" year="2055">38.63727037</maxSubResource>
                    <maxSubResource fillout="1" year="2060">38.58968615</maxSubResource>
                    <maxSubResource fillout="1" year="2065">38.42758071</maxSubResource>
                    <maxSubResource fillout="1" year="2070">38.13820738</maxSubResource>
                    <maxSubResource fillout="1" year="2075">37.73379612</maxSubResource>
                    <maxSubResource fillout="1" year="2080">37.21668766</maxSubResource>
                    <maxSubResource fillout="1" year="2085">36.58750534</maxSubResource>
                    <maxSubResource fillout="1" year="2090">35.84827431</maxSubResource>
                    <maxSubResource fillout="1" year="2095">34.99873065</maxSubResource>
                    <maxSubResource fillout="1" year="2100">34.23911264</maxSubResource>
                </sub-renewable-resource>
            </renewresource>
            <renewresource name="Rio Verde_water withdrawals">
                <sub-renewable-resource name="runoff">
                    <maxSubResource fillout="1" year="1975">36.79716155</maxSubResource>
                    <maxSubResource fillout="1" year="1990">36.79716155</maxSubResource>
                    <maxSubResource fillout="1" year="2005">36.79716155</maxSubResource>
                    <maxSubResource fillout="1" year="2010">36.79716155</maxSubResource>
                    <maxSubResource fillout="1" year="2015">36.24765894</maxSubResource>
                    <maxSubResource fillout="1" year="2020">35.96311477</maxSubResource>
                    <maxSubResource fillout="1" year="2025">35.40837474</maxSubResource>
                    <maxSubResource fillout="1" year="2030">34.86313018</maxSubResource>
                    <maxSubResource fillout="1" year="2035">34.74607211</maxSubResource>
                    <maxSubResource fillout="1" year="2040">35.34265886</maxSubResource>
                    <maxSubResource fillout="1" year="2045">36.27532586</maxSubResource>
                    <maxSubResource fillout="1" year="2050">37.02011067</maxSubResource>
                    <maxSubResource fillout="1" year="2055">37.33968296</maxSubResource>
                    <maxSubResource fillout="1" year="2060">37.54367554</maxSubResource>
                    <maxSubResource fillout="1" year="2065">37.57196728</maxSubResource>
                    <maxSubResource fillout="1" year="2070">37.38504686</maxSubResource>
                    <maxSubResource fillout="1" year="2075">37.06925745</maxSubResource>
                    <maxSubResource fillout="1" year="2080">36.60027861</maxSubResource>
                    <maxSubResource fillout="1" year="2085">35.94175683</maxSubResource>
                    <maxSubResource fillout="1" year="2090">35.096933</maxSubResource>
                    <maxSubResource fillout="1" year="2095">34.08037851</maxSubResource>
                    <maxSubResource fillout="1" year="2100">33.15107878</maxSubResource>
                </sub-renewable-resource>
            </renewresource>
            <renewresource name="Yucatan Peninsula_water withdrawals">
                <sub-renewable-resource name="runoff">
                    <maxSubResource fillout="1" year="1975">130.5876691</maxSubResource>
                    <maxSubResource fillout="1" year="1990">130.5876691</maxSubResource>
                    <maxSubResource fillout="1" year="2005">130.5876691</maxSubResource>
                    <maxSubResource fillout="1" year="2010">130.5876691</maxSubResource>
                    <maxSubResource fillout="1" year="2015">122.0050538</maxSubResource>
                    <maxSubResource fillout="1" year="2020">121.3964009</maxSubResource>
                    <maxSubResource fillout="1" year="2025">122.3470769</maxSubResource>
                    <maxSubResource fillout="1" year="2030">123.3625828</maxSubResource>
                    <maxSubResource fillout="1" year="2035">122.5521006</maxSubResource>
                    <maxSubResource fillout="1" year="2040">121.2670339</maxSubResource>
                    <maxSubResource fillout="1" year="2045">119.6644403</maxSubResource>
                    <maxSubResource fillout="1" year="2050">116.4335627</maxSubResource>
                    <maxSubResource fillout="1" year="2055">110.393987</maxSubResource>
                    <maxSubResource fillout="1" year="2060">102.2662655</maxSubResource>
                    <maxSubResource fillout="1" year="2065">93.98987479</maxSubResource>
                    <maxSubResource fillout="1" year="2070">86.82165135</maxSubResource>
                    <maxSubResource fillout="1" year="2075">79.19914231</maxSubResource>
                    <maxSubResource fillout="1" year="2080">71.27594863</maxSubResource>
                    <maxSubResource fillout="1" year="2085">63.44987797</maxSubResource>
                    <maxSubResource fillout="1" year="2090">55.73055736</maxSubResource>
                    <maxSubResource fillout="1" year="2095">47.94789426</maxSubResource>
                    <maxSubResource fillout="1" year="2100">41.5757217</maxSubResource>
                </sub-renewable-resource>
            </renewresource>
        </region>
        <region name="Middle East">
            <renewresource name="Arabian Peninsula_water withdrawals">
                <sub-renewable-resource name="runoff">
                    <maxSubResource fillout="1" year="1975">50.33498602</maxSubResource>
                    <maxSubResource fillout="1" year="1990">50.33498602</maxSubResource>
                    <maxSubResource fillout="1" year="2005">50.33498602</maxSubResource>
                    <maxSubResource fillout="1" year="2010">50.33498602</maxSubResource>
                    <maxSubResource fillout="1" year="2015">71.78050012</maxSubResource>
                    <maxSubResource fillout="1" year="2020">75.85644918</maxSubResource>
                    <maxSubResource fillout="1" year="2025">80.67308984</maxSubResource>
                    <maxSubResource fillout="1" year="2030">85.52547864</maxSubResource>
                    <maxSubResource fillout="1" year="2035">89.14967256</maxSubResource>
                    <maxSubResource fillout="1" year="2040">90.43005322</maxSubResource>
                    <maxSubResource fillout="1" year="2045">90.20926539</maxSubResource>
                    <maxSubResource fillout="1" year="2050">89.8471261</maxSubResource>
                    <maxSubResource fillout="1" year="2055">89.52742645</maxSubResource>
                    <maxSubResource fillout="1" year="2060">88.6203472</maxSubResource>
                    <maxSubResource fillout="1" year="2065">89.21407618</maxSubResource>
                    <maxSubResource fillout="1" year="2070">92.70294722</maxSubResource>
                    <maxSubResource fillout="1" year="2075">97.30430346</maxSubResource>
                    <maxSubResource fillout="1" year="2080">103.0785554</maxSubResource>
                    <maxSubResource fillout="1" year="2085">110.3729477</maxSubResource>
                    <maxSubResource fillout="1" year="2090">119.2981709</maxSubResource>
                    <maxSubResource fillout="1" year="2095">129.7073749</maxSubResource>
                    <maxSubResource fillout="1" year="2100">138.9963175</maxSubResource>
                </sub-renewable-resource>
            </renewresource>
            <renewresource name="Caspian Sea-South West Coast_water withdrawals">
                <sub-renewable-resource name="runoff">
                    <maxSubResource fillout="1" year="1975">86.92891798</maxSubResource>
                    <maxSubResource fillout="1" year="1990">86.92891798</maxSubResource>
                    <maxSubResource fillout="1" year="2005">86.92891798</maxSubResource>
                    <maxSubResource fillout="1" year="2010">86.92891798</maxSubResource>
                    <maxSubResource fillout="1" year="2015">88.60922624</maxSubResource>
                    <maxSubResource fillout="1" year="2020">88.74862534</maxSubResource>
                    <maxSubResource fillout="1" year="2025">88.74114254</maxSubResource>
                    <maxSubResource fillout="1" year="2030">88.66841357</maxSubResource>
                    <maxSubResource fillout="1" year="2035">88.60396855</maxSubResource>
                    <maxSubResource fillout="1" year="2040">88.34454321</maxSubResource>
                    <maxSubResource fillout="1" year="2045">87.96795238</maxSubResource>
                    <maxSubResource fillout="1" year="2050">87.72931599</maxSubResource>
                    <maxSubResource fillout="1" year="2055">87.75043627</maxSubResource>
                    <maxSubResource fillout="1" year="2060">87.88533272</maxSubResource>
                    <maxSubResource fillout="1" year="2065">88.14877119</maxSubResource>
                    <maxSubResource fillout="1" year="2070">88.55408693</maxSubResource>
                    <maxSubResource fillout="1" year="2075">89.07848126</maxSubResource>
                    <maxSubResource fillout="1" year="2080">89.71565558</maxSubResource>
                    <maxSubResource fillout="1" year="2085">90.46278029</maxSubResource>
                    <maxSubResource fillout="1" year="2090">91.32245564</maxSubResource>
                    <maxSubResource fillout="1" year="2095">92.2965739</maxSubResource>
                    <maxSubResource fillout="1" year="2100">93.15898258</maxSubResource>
                </sub-renewable-resource>
            </renewresource>
            <renewresource name="Central Iran_water withdrawals">
                <sub-renewable-resource name="runoff">
                    <maxSubResource fillout="1" year="1975">42.54704805</maxSubResource>
                    <maxSubResource fillout="1" year="1990">42.54704805</maxSubResource>
                    <maxSubResource fillout="1" year="2005">42.54704805</maxSubResource>
                    <maxSubResource fillout="1" year="2010">42.54704805</maxSubResource>
                    <maxSubResource fillout="1" year="2015">51.51909188</maxSubResource>
                    <maxSubResource fillout="1" year="2020">52.61903082</maxSubResource>
                    <maxSubResource fillout="1" year="2025">52.82624829</maxSubResource>
                    <maxSubResource fillout="1" year="2030">52.73926005</maxSubResource>
                    <maxSubResource fillout="1" year="2035">52.94775228</maxSubResource>
                    <maxSubResource fillout="1" year="2040">52.15204831</maxSubResource>
                    <maxSubResource fillout="1" year="2045">50.81906294</maxSubResource>
                    <maxSubResource fillout="1" year="2050">50.58184379</maxSubResource>
                    <maxSubResource fillout="1" year="2055">52.24344682</maxSubResource>
                    <maxSubResource fillout="1" year="2060">54.8123384</maxSubResource>
                    <maxSubResource fillout="1" year="2065">58.19073108</maxSubResource>
                    <maxSubResource fillout="1" year="2070">62.35261537</maxSubResource>
                    <maxSubResource fillout="1" year="2075">67.36922646</maxSubResource>
                    <maxSubResource fillout="1" year="2080">73.19784455</maxSubResource>
                    <maxSubResource fillout="1" year="2085">79.78414539</maxSubResource>
                    <maxSubResource fillout="1" year="2090">87.11824237</maxSubResource>
                    <maxSubResource fillout="1" year="2095">95.2234624</maxSubResource>
                    <maxSubResource fillout="1" year="2100">102.2783574</maxSubResource>
                </sub-renewable-resource>
            </renewresource>
            <renewresource name="Dead Sea_water withdrawals">
                <sub-renewable-resource name="runoff">
                    <maxSubResource fillout="1" year="1975">4.850296464</maxSubResource>
                    <maxSubResource fillout="1" year="1990">4.850296464</maxSubResource>
                    <maxSubResource fillout="1" year="2005">4.850296464</maxSubResource>
                    <maxSubResource fillout="1" year="2010">4.850296464</maxSubResource>
                    <maxSubResource fillout="1" year="2015">5.038417261</maxSubResource>
                    <maxSubResource fillout="1" year="2020">5.040967309</maxSubResource>
                    <maxSubResource fillout="1" year="2025">5.023715856</maxSubResource>
                    <maxSubResource fillout="1" year="2030">4.996334943</maxSubResource>
                    <maxSubResource fillout="1" year="2035">4.969113026</maxSubResource>
                    <maxSubResource fillout="1" year="2040">4.935062273</maxSubResource>
                    <maxSubResource fillout="1" year="2045">4.892242104</maxSubResource>
                    <maxSubResource fillout="1" year="2050">4.846150974</maxSubResource>
                    <maxSubResource fillout="1" year="2055">4.796531918</maxSubResource>
                    <maxSubResource fillout="1" year="2060">4.739894034</maxSubResource>
                    <maxSubResource fillout="1" year="2065">4.686676045</maxSubResource>
                    <maxSubResource fillout="1" year="2070">4.644349443</maxSubResource>
                    <maxSubResource fillout="1" year="2075">4.60541425</maxSubResource>
                    <maxSubResource fillout="1" year="2080">4.568920829</maxSubResource>
                    <maxSubResource fillout="1" year="2085">4.535183558</maxSubResource>
                    <maxSubResource fillout="1" year="2090">4.504766054</maxSubResource>
                    <maxSubResource fillout="1" year="2095">4.477542567</maxSubResource>
                    <maxSubResource fillout="1" year="2100">4.457879521</maxSubResource>
                </sub-renewable-resource>
            </renewresource>
            <renewresource name="Eastern Jordan-Syria_water withdrawals">
                <sub-renewable-resource name="runoff">
                    <maxSubResource fillout="1" year="1975">3.665896406</maxSubResource>
                    <maxSubResource fillout="1" year="1990">3.665896406</maxSubResource>
                    <maxSubResource fillout="1" year="2005">3.665896406</maxSubResource>
                    <maxSubResource fillout="1" year="2010">3.665896406</maxSubResource>
                    <maxSubResource fillout="1" year="2015">3.700566442</maxSubResource>
                    <maxSubResource fillout="1" year="2020">3.622952658</maxSubResource>
                    <maxSubResource fillout="1" year="2025">3.494773209</maxSubResource>
                    <maxSubResource fillout="1" year="2030">3.34500795</maxSubResource>
                    <maxSubResource fillout="1" year="2035">3.208783549</maxSubResource>
                    <maxSubResource fillout="1" year="2040">3.037125109</maxSubResource>
                    <maxSubResource fillout="1" year="2045">2.845559446</maxSubResource>
                    <maxSubResource fillout="1" year="2050">2.697418466</maxSubResource>
                    <maxSubResource fillout="1" year="2055">2.616462321</maxSubResource>
                    <maxSubResource fillout="1" year="2060">2.561535949</maxSubResource>
                    <maxSubResource fillout="1" year="2065">2.551428102</maxSubResource>
                    <maxSubResource fillout="1" year="2070">2.599775118</maxSubResource>
                    <maxSubResource fillout="1" year="2075">2.690222202</maxSubResource>
                    <maxSubResource fillout="1" year="2080">2.824185085</maxSubResource>
                    <maxSubResource fillout="1" year="2085">3.005675875</maxSubResource>
                    <maxSubResource fillout="1" year="2090">3.234983252</maxSubResource>
                    <maxSubResource fillout="1" year="2095">3.510369251</maxSubResource>
                    <maxSubResource fillout="1" year="2100">3.762785692</maxSubResource>
                </sub-renewable-resource>
            </renewresource>
            <renewresource name="Persian Gulf Coast_water withdrawals">
                <sub-renewable-resource name="runoff">
                    <maxSubResource fillout="1" year="1975">19.14260835</maxSubResource>
                    <maxSubResource fillout="1" year="1990">19.14260835</maxSubResource>
                    <maxSubResource fillout="1" year="2005">19.14260835</maxSubResource>
                    <maxSubResource fillout="1" year="2010">19.14260835</maxSubResource>
                    <maxSubResource fillout="1" year="2015">28.00106511</maxSubResource>
                    <maxSubResource fillout="1" year="2020">29.51106292</maxSubResource>
                    <maxSubResource fillout="1" year="2025">30.71733275</maxSubResource>
                    <maxSubResource fillout="1" year="2030">31.62859173</maxSubResource>
                    <maxSubResource fillout="1" year="2035">32.01521192</maxSubResource>
                    <maxSubResource fillout="1" year="2040">30.44410776</maxSubResource>
                    <maxSubResource fillout="1" year="2045">27.9059805</maxSubResource>
                    <maxSubResource fillout="1" year="2050">26.51126487</maxSubResource>
                    <maxSubResource fillout="1" year="2055">27.26020535</maxSubResource>
                    <maxSubResource fillout="1" year="2060">28.84662772</maxSubResource>
                    <maxSubResource fillout="1" year="2065">31.23874778</maxSubResource>
                    <maxSubResource fillout="1" year="2070">34.44959122</maxSubResource>
                    <maxSubResource fillout="1" year="2075">38.45810743</maxSubResource>
                    <maxSubResource fillout="1" year="2080">43.28120532</maxSubResource>
                    <maxSubResource fillout="1" year="2085">48.93634904</maxSubResource>
                    <maxSubResource fillout="1" year="2090">55.3999881</maxSubResource>
                    <maxSubResource fillout="1" year="2095">62.66442456</maxSubResource>
                    <maxSubResource fillout="1" year="2100">69.05275994</maxSubResource>
                </sub-renewable-resource>
            </renewresource>
            <renewresource name="Red Sea-East Coast_water withdrawals">
                <sub-renewable-resource name="runoff">
                    <maxSubResource fillout="1" year="1975">13.40052471</maxSubResource>
                    <maxSubResource fillout="1" year="1990">13.40052471</maxSubResource>
                    <maxSubResource fillout="1" year="2005">13.40052471</maxSubResource>
                    <maxSubResource fillout="1" year="2010">13.40052471</maxSubResource>
                    <maxSubResource fillout="1" year="2015">15.19206678</maxSubResource>
                    <maxSubResource fillout="1" year="2020">15.37816287</maxSubResource>
                    <maxSubResource fillout="1" year="2025">15.45611223</maxSubResource>
                    <maxSubResource fillout="1" year="2030">15.49819667</maxSubResource>
                    <maxSubResource fillout="1" year="2035">15.55599551</maxSubResource>
                    <maxSubResource fillout="1" year="2040">15.12422756</maxSubResource>
                    <maxSubResource fillout="1" year="2045">14.49937226</maxSubResource>
                    <maxSubResource fillout="1" year="2050">14.40320429</maxSubResource>
                    <maxSubResource fillout="1" year="2055">15.32573778</maxSubResource>
                    <maxSubResource fillout="1" year="2060">16.85186773</maxSubResource>
                    <maxSubResource fillout="1" year="2065">18.47688179</maxSubResource>
                    <maxSubResource fillout="1" year="2070">19.85992939</maxSubResource>
                    <maxSubResource fillout="1" year="2075">21.34551184</maxSubResource>
                    <maxSubResource fillout="1" year="2080">22.95084107</maxSubResource>
                    <maxSubResource fillout="1" year="2085">24.63704354</maxSubResource>
                    <maxSubResource fillout="1" year="2090">26.39781564</maxSubResource>
                    <maxSubResource fillout="1" year="2095">28.24950163</maxSubResource>
                    <maxSubResource fillout="1" year="2100">29.80697981</maxSubResource>
                </sub-renewable-resource>
            </renewresource>
            <renewresource name="Tigris-Euphrates_water withdrawals">
                <sub-renewable-resource name="runoff">
                    <maxSubResource fillout="1" year="1975">125.2825411</maxSubResource>
                    <maxSubResource fillout="1" year="1990">125.2825411</maxSubResource>
                    <maxSubResource fillout="1" year="2005">125.2825411</maxSubResource>
                    <maxSubResource fillout="1" year="2010">125.2825411</maxSubResource>
                    <maxSubResource fillout="1" year="2015">133.6193727</maxSubResource>
                    <maxSubResource fillout="1" year="2020">133.3621417</maxSubResource>
                    <maxSubResource fillout="1" year="2025">131.8841859</maxSubResource>
                    <maxSubResource fillout="1" year="2030">129.8183356</maxSubResource>
                    <maxSubResource fillout="1" year="2035">127.7829393</maxSubResource>
                    <maxSubResource fillout="1" year="2040">123.1485807</maxSubResource>
                    <maxSubResource fillout="1" year="2045">117.3406656</maxSubResource>
                    <maxSubResource fillout="1" year="2050">114.084693</maxSubResource>
                    <maxSubResource fillout="1" year="2055">115.1505106</maxSubResource>
                    <maxSubResource fillout="1" year="2060">118.2639251</maxSubResource>
                    <maxSubResource fillout="1" year="2065">123.4114409</maxSubResource>
                    <maxSubResource fillout="1" year="2070">130.6163333</maxSubResource>
                    <maxSubResource fillout="1" year="2075">139.7063033</maxSubResource>
                    <maxSubResource fillout="1" year="2080">150.7266996</maxSubResource>
                    <maxSubResource fillout="1" year="2085">163.7458998</maxSubResource>
                    <maxSubResource fillout="1" year="2090">178.7703012</maxSubResource>
                    <maxSubResource fillout="1" year="2095">195.7762303</maxSubResource>
                    <maxSubResource fillout="1" year="2100">210.7938246</maxSubResource>
                </sub-renewable-resource>
            </renewresource>
        </region>
        <region name="Pakistan">
            <renewresource name="Arabian Sea Coast_water withdrawals">
                <sub-renewable-resource name="runoff">
                    <maxSubResource fillout="1" year="1975">9.27862338</maxSubResource>
                    <maxSubResource fillout="1" year="1990">9.27862338</maxSubResource>
                    <maxSubResource fillout="1" year="2005">9.27862338</maxSubResource>
                    <maxSubResource fillout="1" year="2010">9.27862338</maxSubResource>
                    <maxSubResource fillout="1" year="2015">14.82097152</maxSubResource>
                    <maxSubResource fillout="1" year="2020">15.05193858</maxSubResource>
                    <maxSubResource fillout="1" year="2025">14.66364509</maxSubResource>
                    <maxSubResource fillout="1" year="2030">13.95079755</maxSubResource>
                    <maxSubResource fillout="1" year="2035">13.16384516</maxSubResource>
                    <maxSubResource fillout="1" year="2040">11.48074007</maxSubResource>
                    <maxSubResource fillout="1" year="2045">9.261941178</maxSubResource>
                    <maxSubResource fillout="1" year="2050">7.582027892</maxSubResource>
                    <maxSubResource fillout="1" year="2055">7.025919409</maxSubResource>
                    <maxSubResource fillout="1" year="2060">6.956625741</maxSubResource>
                    <maxSubResource fillout="1" year="2065">7.127441817</maxSubResource>
                    <maxSubResource fillout="1" year="2070">7.391259589</maxSubResource>
                    <maxSubResource fillout="1" year="2075">7.916850797</maxSubResource>
                    <maxSubResource fillout="1" year="2080">8.683427531</maxSubResource>
                    <maxSubResource fillout="1" year="2085">9.64299543</maxSubResource>
                    <maxSubResource fillout="1" year="2090">10.79233797</maxSubResource>
                    <maxSubResource fillout="1" year="2095">12.15239107</maxSubResource>
                    <maxSubResource fillout="1" year="2100">13.40499945</maxSubResource>
                </sub-renewable-resource>
            </renewresource>
            <renewresource name="Hamun-i-Mashkel_water withdrawals">
                <sub-renewable-resource name="runoff">
                    <maxSubResource fillout="1" year="1975">4.408845595</maxSubResource>
                    <maxSubResource fillout="1" year="1990">4.408845595</maxSubResource>
                    <maxSubResource fillout="1" year="2005">4.408845595</maxSubResource>
                    <maxSubResource fillout="1" year="2010">4.408845595</maxSubResource>
                    <maxSubResource fillout="1" year="2015">6.176159816</maxSubResource>
                    <maxSubResource fillout="1" year="2020">6.154292568</maxSubResource>
                    <maxSubResource fillout="1" year="2025">5.839473701</maxSubResource>
                    <maxSubResource fillout="1" year="2030">5.409327763</maxSubResource>
                    <maxSubResource fillout="1" year="2035">5.054842384</maxSubResource>
                    <maxSubResource fillout="1" year="2040">4.507615419</maxSubResource>
                    <maxSubResource fillout="1" year="2045">3.828350805</maxSubResource>
                    <maxSubResource fillout="1" year="2050">3.332137899</maxSubResource>
                    <maxSubResource fillout="1" year="2055">3.212062664</maxSubResource>
                    <maxSubResource fillout="1" year="2060">3.281159954</maxSubResource>
                    <maxSubResource fillout="1" year="2065">3.38624018</maxSubResource>
                    <maxSubResource fillout="1" year="2070">3.432484401</maxSubResource>
                    <maxSubResource fillout="1" year="2075">3.541050661</maxSubResource>
                    <maxSubResource fillout="1" year="2080">3.69781436</maxSubResource>
                    <maxSubResource fillout="1" year="2085">3.869600884</maxSubResource>
                    <maxSubResource fillout="1" year="2090">4.054074263</maxSubResource>
                    <maxSubResource fillout="1" year="2095">4.265253653</maxSubResource>
                    <maxSubResource fillout="1" year="2100">4.461978473</maxSubResource>
                </sub-renewable-resource>
            </renewresource>
            <renewresource name="Indus_water withdrawals">
                <sub-renewable-resource name="runoff">
                    <maxSubResource fillout="1" year="1975">150.8049372</maxSubResource>
                    <maxSubResource fillout="1" year="1990">150.8049372</maxSubResource>
                    <maxSubResource fillout="1" year="2005">150.8049372</maxSubResource>
                    <maxSubResource fillout="1" year="2010">150.8049372</maxSubResource>
                    <maxSubResource fillout="1" year="2015">160.6557155</maxSubResource>
                    <maxSubResource fillout="1" year="2020">161.9535551</maxSubResource>
                    <maxSubResource fillout="1" year="2025">162.2876645</maxSubResource>
                    <maxSubResource fillout="1" year="2030">162.2954011</maxSubResource>
                    <maxSubResource fillout="1" year="2035">162.7441687</maxSubResource>
                    <maxSubResource fillout="1" year="2040">163.0449059</maxSubResource>
                    <maxSubResource fillout="1" year="2045">163.3499039</maxSubResource>
                    <maxSubResource fillout="1" year="2050">164.4957038</maxSubResource>
                    <maxSubResource fillout="1" year="2055">166.8770986</maxSubResource>
                    <maxSubResource fillout="1" year="2060">169.86075</maxSubResource>
                    <maxSubResource fillout="1" year="2065">173.2277226</maxSubResource>
                    <maxSubResource fillout="1" year="2070">176.8721025</maxSubResource>
                    <maxSubResource fillout="1" year="2075">181.0293144</maxSubResource>
                    <maxSubResource fillout="1" year="2080">185.6656912</maxSubResource>
                    <maxSubResource fillout="1" year="2085">190.7107463</maxSubResource>
                    <maxSubResource fillout="1" year="2090">196.1348074</maxSubResource>
                    <maxSubResource fillout="1" year="2095">201.9663239</maxSubResource>
                    <maxSubResource fillout="1" year="2100">206.9469782</maxSubResource>
                </sub-renewable-resource>
            </renewresource>
        </region>
        <region name="Russia">
            <renewresource name="Amur_water withdrawals">
                <sub-renewable-resource name="runoff">
                    <maxSubResource fillout="1" year="1975">310.0084943</maxSubResource>
                    <maxSubResource fillout="1" year="1990">310.0084943</maxSubResource>
                    <maxSubResource fillout="1" year="2005">310.0084943</maxSubResource>
                    <maxSubResource fillout="1" year="2010">310.0084943</maxSubResource>
                    <maxSubResource fillout="1" year="2015">330.0561266</maxSubResource>
                    <maxSubResource fillout="1" year="2020">332.9093278</maxSubResource>
                    <maxSubResource fillout="1" year="2025">334.8430827</maxSubResource>
                    <maxSubResource fillout="1" year="2030">335.9477098</maxSubResource>
                    <maxSubResource fillout="1" year="2035">335.9619722</maxSubResource>
                    <maxSubResource fillout="1" year="2040">333.4311121</maxSubResource>
                    <maxSubResource fillout="1" year="2045">329.5028411</maxSubResource>
                    <maxSubResource fillout="1" year="2050">326.4930376</maxSubResource>
                    <maxSubResource fillout="1" year="2055">325.1984652</maxSubResource>
                    <maxSubResource fillout="1" year="2060">324.0320304</maxSubResource>
                    <maxSubResource fillout="1" year="2065">323.7986191</maxSubResource>
                    <maxSubResource fillout="1" year="2070">325.1151982</maxSubResource>
                    <maxSubResource fillout="1" year="2075">327.4039174</maxSubResource>
                    <maxSubResource fillout="1" year="2080">330.6480313</maxSubResource>
                    <maxSubResource fillout="1" year="2085">334.9209386</maxSubResource>
                    <maxSubResource fillout="1" year="2090">340.1827525</maxSubResource>
                    <maxSubResource fillout="1" year="2095">346.4018829</maxSubResource>
                    <maxSubResource fillout="1" year="2100">352.0561078</maxSubResource>
                </sub-renewable-resource>
            </renewresource>
            <renewresource name="Don_water withdrawals">
                <sub-renewable-resource name="runoff">
                    <maxSubResource fillout="1" year="1975">79.62024468</maxSubResource>
                    <maxSubResource fillout="1" year="1990">79.62024468</maxSubResource>
                    <maxSubResource fillout="1" year="2005">79.62024468</maxSubResource>
                    <maxSubResource fillout="1" year="2010">79.62024468</maxSubResource>
                    <maxSubResource fillout="1" year="2015">78.93167368</maxSubResource>
                    <maxSubResource fillout="1" year="2020">78.84108469</maxSubResource>
                    <maxSubResource fillout="1" year="2025">78.96706663</maxSubResource>
                    <maxSubResource fillout="1" year="2030">79.13012557</maxSubResource>
                    <maxSubResource fillout="1" year="2035">79.10014199</maxSubResource>
                    <maxSubResource fillout="1" year="2040">78.85518197</maxSubResource>
                    <maxSubResource fillout="1" year="2045">78.53640716</maxSubResource>
                    <maxSubResource fillout="1" year="2050">78.26033658</maxSubResource>
                    <maxSubResource fillout="1" year="2055">78.22824376</maxSubResource>
                    <maxSubResource fillout="1" year="2060">78.41497767</maxSubResource>
                    <maxSubResource fillout="1" year="2065">78.36019455</maxSubResource>
                    <maxSubResource fillout="1" year="2070">77.7348841</maxSubResource>
                    <maxSubResource fillout="1" year="2075">76.83734151</maxSubResource>
                    <maxSubResource fillout="1" year="2080">75.69409299</maxSubResource>
                    <maxSubResource fillout="1" year="2085">74.28233245</maxSubResource>
                    <maxSubResource fillout="1" year="2090">72.60053866</maxSubResource>
                    <maxSubResource fillout="1" year="2095">70.65906132</maxSubResource>
                    <maxSubResource fillout="1" year="2100">68.92532879</maxSubResource>
                </sub-renewable-resource>
            </renewresource>
            <renewresource name="Kara Sea Coast_water withdrawals">
                <sub-renewable-resource name="runoff">
                    <maxSubResource fillout="1" year="1975">219.9217658</maxSubResource>
                    <maxSubResource fillout="1" year="1990">219.9217658</maxSubResource>
                    <maxSubResource fillout="1" year="2005">219.9217658</maxSubResource>
                    <maxSubResource fillout="1" year="2010">219.9217658</maxSubResource>
                    <maxSubResource fillout="1" year="2015">240.830473</maxSubResource>
                    <maxSubResource fillout="1" year="2020">245.6539762</maxSubResource>
                    <maxSubResource fillout="1" year="2025">250.3698323</maxSubResource>
                    <maxSubResource fillout="1" year="2030">255.2175712</maxSubResource>
                    <maxSubResource fillout="1" year="2035">260.3805034</maxSubResource>
                    <maxSubResource fillout="1" year="2040">266.4788753</maxSubResource>
                    <maxSubResource fillout="1" year="2045">272.9158167</maxSubResource>
                    <maxSubResource fillout="1" year="2050">278.5900573</maxSubResource>
                    <maxSubResource fillout="1" year="2055">283.0726435</maxSubResource>
                    <maxSubResource fillout="1" year="2060">287.026983</maxSubResource>
                    <maxSubResource fillout="1" year="2065">290.0892047</maxSubResource>
                    <maxSubResource fillout="1" year="2070">292.043712</maxSubResource>
                    <maxSubResource fillout="1" year="2075">293.3371655</maxSubResource>
                    <maxSubResource fillout="1" year="2080">293.8441772</maxSubResource>
                    <maxSubResource fillout="1" year="2085">293.3751353</maxSubResource>
                    <maxSubResource fillout="1" year="2090">291.9348119</maxSubResource>
                    <maxSubResource fillout="1" year="2095">289.6010196</maxSubResource>
                    <maxSubResource fillout="1" year="2100">287.1341268</maxSubResource>
                </sub-renewable-resource>
            </renewresource>
            <renewresource name="Lena_water withdrawals">
                <sub-renewable-resource name="runoff">
                    <maxSubResource fillout="1" year="1975">460.4220678</maxSubResource>
                    <maxSubResource fillout="1" year="1990">460.4220678</maxSubResource>
                    <maxSubResource fillout="1" year="2005">460.4220678</maxSubResource>
                    <maxSubResource fillout="1" year="2010">460.4220678</maxSubResource>
                    <maxSubResource fillout="1" year="2015">513.3098978</maxSubResource>
                    <maxSubResource fillout="1" year="2020">527.2709068</maxSubResource>
                    <maxSubResource fillout="1" year="2025">542.4332243</maxSubResource>
                    <maxSubResource fillout="1" year="2030">558.1226583</maxSubResource>
                    <maxSubResource fillout="1" year="2035">572.9447388</maxSubResource>
                    <maxSubResource fillout="1" year="2040">586.2096779</maxSubResource>
                    <maxSubResource fillout="1" year="2045">598.8942537</maxSubResource>
                    <maxSubResource fillout="1" year="2050">612.2153615</maxSubResource>
                    <maxSubResource fillout="1" year="2055">626.9211832</maxSubResource>
                    <maxSubResource fillout="1" year="2060">642.2958989</maxSubResource>
                    <maxSubResource fillout="1" year="2065">657.7501561</maxSubResource>
                    <maxSubResource fillout="1" year="2070">672.9247876</maxSubResource>
                    <maxSubResource fillout="1" year="2075">688.3025493</maxSubResource>
                    <maxSubResource fillout="1" year="2080">703.8162701</maxSubResource>
                    <maxSubResource fillout="1" year="2085">719.3231665</maxSubResource>
                    <maxSubResource fillout="1" year="2090">734.8112642</maxSubResource>
                    <maxSubResource fillout="1" year="2095">750.3402555</maxSubResource>
                    <maxSubResource fillout="1" year="2100">762.8295817</maxSubResource>
                </sub-renewable-resource>
            </renewresource>
            <renewresource name="Narva_water withdrawals">
                <sub-renewable-resource name="runoff">
                    <maxSubResource fillout="1" year="1975">11.71237855</maxSubResource>
                    <maxSubResource fillout="1" year="1990">11.71237855</maxSubResource>
                    <maxSubResource fillout="1" year="2005">11.71237855</maxSubResource>
                    <maxSubResource fillout="1" year="2010">11.71237855</maxSubResource>
                    <maxSubResource fillout="1" year="2015">12.03306362</maxSubResource>
                    <maxSubResource fillout="1" year="2020">11.8586823</maxSubResource>
                    <maxSubResource fillout="1" year="2025">11.51159326</maxSubResource>
                    <maxSubResource fillout="1" year="2030">11.10793942</maxSubResource>
                    <maxSubResource fillout="1" year="2035">10.79339241</maxSubResource>
                    <maxSubResource fillout="1" year="2040">10.49536552</maxSubResource>
                    <maxSubResource fillout="1" year="2045">10.18859415</maxSubResource>
                    <maxSubResource fillout="1" year="2050">9.93702107</maxSubResource>
                    <maxSubResource fillout="1" year="2055">9.758798468</maxSubResource>
                    <maxSubResource fillout="1" year="2060">9.60810544</maxSubResource>
                    <maxSubResource fillout="1" year="2065">9.517840474</maxSubResource>
                    <maxSubResource fillout="1" year="2070">9.512627404</maxSubResource>
                    <maxSubResource fillout="1" year="2075">9.569447036</maxSubResource>
                    <maxSubResource fillout="1" year="2080">9.688015726</maxSubResource>
                    <maxSubResource fillout="1" year="2085">9.871906582</maxSubResource>
                    <maxSubResource fillout="1" year="2090">10.12155117</maxSubResource>
                    <maxSubResource fillout="1" year="2095">10.4350752</maxSubResource>
                    <maxSubResource fillout="1" year="2100">10.73064455</maxSubResource>
                </sub-renewable-resource>
            </renewresource>
            <renewresource name="Neva_water withdrawals">
                <sub-renewable-resource name="runoff">
                    <maxSubResource fillout="1" year="1975">44.30472785</maxSubResource>
                    <maxSubResource fillout="1" year="1990">44.30472785</maxSubResource>
                    <maxSubResource fillout="1" year="2005">44.30472785</maxSubResource>
                    <maxSubResource fillout="1" year="2010">44.30472785</maxSubResource>
                    <maxSubResource fillout="1" year="2015">47.84189917</maxSubResource>
                    <maxSubResource fillout="1" year="2020">48.65288802</maxSubResource>
                    <maxSubResource fillout="1" year="2025">49.54467063</maxSubResource>
                    <maxSubResource fillout="1" year="2030">50.41917054</maxSubResource>
                    <maxSubResource fillout="1" year="2035">51.10826599</maxSubResource>
                    <maxSubResource fillout="1" year="2040">51.59244041</maxSubResource>
                    <maxSubResource fillout="1" year="2045">51.96751833</maxSubResource>
                    <maxSubResource fillout="1" year="2050">52.31142107</maxSubResource>
                    <maxSubResource fillout="1" year="2055">52.64480273</maxSubResource>
                    <maxSubResource fillout="1" year="2060">52.91024325</maxSubResource>
                    <maxSubResource fillout="1" year="2065">53.15039413</maxSubResource>
                    <maxSubResource fillout="1" year="2070">53.39577172</maxSubResource>
                    <maxSubResource fillout="1" year="2075">53.61401466</maxSubResource>
                    <maxSubResource fillout="1" year="2080">53.81083024</maxSubResource>
                    <maxSubResource fillout="1" year="2085">53.99702622</maxSubResource>
                    <maxSubResource fillout="1" year="2090">54.17107665</maxSubResource>
                    <maxSubResource fillout="1" year="2095">54.32794408</maxSubResource>
                    <maxSubResource fillout="1" year="2100">54.43836905</maxSubResource>
                </sub-renewable-resource>
            </renewresource>
            <renewresource name="Northern Dvina_water withdrawals">
                <sub-renewable-resource name="runoff">
                    <maxSubResource fillout="1" year="1975">72.64559225</maxSubResource>
                    <maxSubResource fillout="1" year="1990">72.64559225</maxSubResource>
                    <maxSubResource fillout="1" year="2005">72.64559225</maxSubResource>
                    <maxSubResource fillout="1" year="2010">72.64559225</maxSubResource>
                    <maxSubResource fillout="1" year="2015">78.38613662</maxSubResource>
                    <maxSubResource fillout="1" year="2020">79.51377778</maxSubResource>
                    <maxSubResource fillout="1" year="2025">80.64228236</maxSubResource>
                    <maxSubResource fillout="1" year="2030">81.68220362</maxSubResource>
                    <maxSubResource fillout="1" year="2035">82.44157309</maxSubResource>
                    <maxSubResource fillout="1" year="2040">82.80571068</maxSubResource>
                    <maxSubResource fillout="1" year="2045">82.94910973</maxSubResource>
                    <maxSubResource fillout="1" year="2050">83.10348207</maxSubResource>
                    <maxSubResource fillout="1" year="2055">83.38807915</maxSubResource>
                    <maxSubResource fillout="1" year="2060">83.6415797</maxSubResource>
                    <maxSubResource fillout="1" year="2065">83.7923524</maxSubResource>
                    <maxSubResource fillout="1" year="2070">83.79888826</maxSubResource>
                    <maxSubResource fillout="1" year="2075">83.72358479</maxSubResource>
                    <maxSubResource fillout="1" year="2080">83.57002113</maxSubResource>
                    <maxSubResource fillout="1" year="2085">83.33183626</maxSubResource>
                    <maxSubResource fillout="1" year="2090">83.00230078</maxSubResource>
                    <maxSubResource fillout="1" year="2095">82.5832054</maxSubResource>
                    <maxSubResource fillout="1" year="2100">82.18564024</maxSubResource>
                </sub-renewable-resource>
            </renewresource>
            <renewresource name="Ob_water withdrawals">
                <sub-renewable-resource name="runoff">
                    <maxSubResource fillout="1" year="1975">593.7615144</maxSubResource>
                    <maxSubResource fillout="1" year="1990">593.7615144</maxSubResource>
                    <maxSubResource fillout="1" year="2005">593.7615144</maxSubResource>
                    <maxSubResource fillout="1" year="2010">593.7615144</maxSubResource>
                    <maxSubResource fillout="1" year="2015">674.5972248</maxSubResource>
                    <maxSubResource fillout="1" year="2020">693.7189837</maxSubResource>
                    <maxSubResource fillout="1" year="2025">714.3015588</maxSubResource>
                    <maxSubResource fillout="1" year="2030">734.725884</maxSubResource>
                    <maxSubResource fillout="1" year="2035">751.8588305</maxSubResource>
                    <maxSubResource fillout="1" year="2040">763.9126874</maxSubResource>
                    <maxSubResource fillout="1" year="2045">773.3627079</maxSubResource>
                    <maxSubResource fillout="1" year="2050">783.4564086</maxSubResource>
                    <maxSubResource fillout="1" year="2055">795.9622359</maxSubResource>
                    <maxSubResource fillout="1" year="2060">808.9149886</maxSubResource>
                    <maxSubResource fillout="1" year="2065">821.49248</maxSubResource>
                    <maxSubResource fillout="1" year="2070">833.2048959</maxSubResource>
                    <maxSubResource fillout="1" year="2075">844.6549481</maxSubResource>
                    <maxSubResource fillout="1" year="2080">855.8047398</maxSubResource>
                    <maxSubResource fillout="1" year="2085">866.5185877</maxSubResource>
                    <maxSubResource fillout="1" year="2090">876.7608933</maxSubResource>
                    <maxSubResource fillout="1" year="2095">886.5878636</maxSubResource>
                    <maxSubResource fillout="1" year="2100">894.18971</maxSubResource>
                </sub-renewable-resource>
            </renewresource>
            <renewresource name="Russia-Barents Sea Coast_water withdrawals">
                <sub-renewable-resource name="runoff">
                    <maxSubResource fillout="1" year="1975">217.3119226</maxSubResource>
                    <maxSubResource fillout="1" year="1990">217.3119226</maxSubResource>
                    <maxSubResource fillout="1" year="2005">217.3119226</maxSubResource>
                    <maxSubResource fillout="1" year="2010">217.3119226</maxSubResource>
                    <maxSubResource fillout="1" year="2015">229.513854</maxSubResource>
                    <maxSubResource fillout="1" year="2020">231.4923484</maxSubResource>
                    <maxSubResource fillout="1" year="2025">233.2215823</maxSubResource>
                    <maxSubResource fillout="1" year="2030">234.6913799</maxSubResource>
                    <maxSubResource fillout="1" year="2035">235.7401232</maxSubResource>
                    <maxSubResource fillout="1" year="2040">236.3121361</maxSubResource>
                    <maxSubResource fillout="1" year="2045">236.5049113</maxSubResource>
                    <maxSubResource fillout="1" year="2050">236.4237718</maxSubResource>
                    <maxSubResource fillout="1" year="2055">236.1734938</maxSubResource>
                    <maxSubResource fillout="1" year="2060">235.6753513</maxSubResource>
                    <maxSubResource fillout="1" year="2065">234.6981469</maxSubResource>
                    <maxSubResource fillout="1" year="2070">233.0993582</maxSubResource>
                    <maxSubResource fillout="1" year="2075">231.0896483</maxSubResource>
                    <maxSubResource fillout="1" year="2080">228.6365686</maxSubResource>
                    <maxSubResource fillout="1" year="2085">225.6754516</maxSubResource>
                    <maxSubResource fillout="1" year="2090">222.2031422</maxSubResource>
                    <maxSubResource fillout="1" year="2095">218.2469282</maxSubResource>
                    <maxSubResource fillout="1" year="2100">214.7499068</maxSubResource>
                </sub-renewable-resource>
            </renewresource>
            <renewresource name="Russia-South East Coast_water withdrawals">
                <sub-renewable-resource name="runoff">
                    <maxSubResource fillout="1" year="1975">42.99186584</maxSubResource>
                    <maxSubResource fillout="1" year="1990">42.99186584</maxSubResource>
                    <maxSubResource fillout="1" year="2005">42.99186584</maxSubResource>
                    <maxSubResource fillout="1" year="2010">42.99186584</maxSubResource>
                    <maxSubResource fillout="1" year="2015">43.66763434</maxSubResource>
                    <maxSubResource fillout="1" year="2020">43.73552459</maxSubResource>
                    <maxSubResource fillout="1" year="2025">43.70425143</maxSubResource>
                    <maxSubResource fillout="1" year="2030">43.65565824</maxSubResource>
                    <maxSubResource fillout="1" year="2035">43.71625185</maxSubResource>
                    <maxSubResource fillout="1" year="2040">44.08383899</maxSubResource>
                    <maxSubResource fillout="1" year="2045">44.57931735</maxSubResource>
                    <maxSubResource fillout="1" year="2050">44.88951799</maxSubResource>
                    <maxSubResource fillout="1" year="2055">44.79214454</maxSubResource>
                    <maxSubResource fillout="1" year="2060">44.46187084</maxSubResource>
                    <maxSubResource fillout="1" year="2065">44.1438285</maxSubResource>
                    <maxSubResource fillout="1" year="2070">44.00443374</maxSubResource>
                    <maxSubResource fillout="1" year="2075">43.87593397</maxSubResource>
                    <maxSubResource fillout="1" year="2080">43.74973285</maxSubResource>
                    <maxSubResource fillout="1" year="2085">43.64484692</maxSubResource>
                    <maxSubResource fillout="1" year="2090">43.56658653</maxSubResource>
                    <maxSubResource fillout="1" year="2095">43.50651291</maxSubResource>
                    <maxSubResource fillout="1" year="2100">43.46553431</maxSubResource>
                </sub-renewable-resource>
            </renewresource>
            <renewresource name="Siberia-North Coast_water withdrawals">
                <sub-renewable-resource name="runoff">
                    <maxSubResource fillout="1" year="1975">223.3565705</maxSubResource>
                    <maxSubResource fillout="1" year="1990">223.3565705</maxSubResource>
                    <maxSubResource fillout="1" year="2005">223.3565705</maxSubResource>
                    <maxSubResource fillout="1" year="2010">223.3565705</maxSubResource>
                    <maxSubResource fillout="1" year="2015">256.3470459</maxSubResource>
                    <maxSubResource fillout="1" year="2020">265.3362597</maxSubResource>
                    <maxSubResource fillout="1" year="2025">275.3476267</maxSubResource>
                    <maxSubResource fillout="1" year="2030">285.8513211</maxSubResource>
                    <maxSubResource fillout="1" year="2035">295.93123</maxSubResource>
                    <maxSubResource fillout="1" year="2040">305.8027384</maxSubResource>
                    <maxSubResource fillout="1" year="2045">315.7025409</maxSubResource>
                    <maxSubResource fillout="1" year="2050">325.4822636</maxSubResource>
                    <maxSubResource fillout="1" year="2055">334.9285635</maxSubResource>
                    <maxSubResource fillout="1" year="2060">344.096208</maxSubResource>
                    <maxSubResource fillout="1" year="2065">353.4529347</maxSubResource>
                    <maxSubResource fillout="1" year="2070">363.3351074</maxSubResource>
                    <maxSubResource fillout="1" year="2075">373.4470906</maxSubResource>
                    <maxSubResource fillout="1" year="2080">383.7517989</maxSubResource>
                    <maxSubResource fillout="1" year="2085">394.2634312</maxSubResource>
                    <maxSubResource fillout="1" year="2090">405.0009719</maxSubResource>
                    <maxSubResource fillout="1" year="2095">415.9564635</maxSubResource>
                    <maxSubResource fillout="1" year="2100">424.8689825</maxSubResource>
                </sub-renewable-resource>
            </renewresource>
            <renewresource name="Siberia-West Coast_water withdrawals">
                <sub-renewable-resource name="runoff">
                    <maxSubResource fillout="1" year="1975">805.3214444</maxSubResource>
                    <maxSubResource fillout="1" year="1990">805.3214444</maxSubResource>
                    <maxSubResource fillout="1" year="2005">805.3214444</maxSubResource>
                    <maxSubResource fillout="1" year="2010">805.3214444</maxSubResource>
                    <maxSubResource fillout="1" year="2015">881.5319466</maxSubResource>
                    <maxSubResource fillout="1" year="2020">898.4411741</maxSubResource>
                    <maxSubResource fillout="1" year="2025">915.3191879</maxSubResource>
                    <maxSubResource fillout="1" year="2030">931.8075243</maxSubResource>
                    <maxSubResource fillout="1" year="2035">946.5900359</maxSubResource>
                    <maxSubResource fillout="1" year="2040">955.1274372</maxSubResource>
                    <maxSubResource fillout="1" year="2045">961.2897199</maxSubResource>
                    <maxSubResource fillout="1" year="2050">972.5024997</maxSubResource>
                    <maxSubResource fillout="1" year="2055">992.9795863</maxSubResource>
                    <maxSubResource fillout="1" year="2060">1018.161391</maxSubResource>
                    <maxSubResource fillout="1" year="2065">1045.411465</maxSubResource>
                    <maxSubResource fillout="1" year="2070">1073.001543</maxSubResource>
                    <maxSubResource fillout="1" year="2075">1102.598091</maxSubResource>
                    <maxSubResource fillout="1" year="2080">1134.29669</maxSubResource>
                    <maxSubResource fillout="1" year="2085">1167.913409</maxSubResource>
                    <maxSubResource fillout="1" year="2090">1203.378409</maxSubResource>
                    <maxSubResource fillout="1" year="2095">1240.778056</maxSubResource>
                    <maxSubResource fillout="1" year="2100">1272.156311</maxSubResource>
                </sub-renewable-resource>
            </renewresource>
            <renewresource name="Ural_water withdrawals">
                <sub-renewable-resource name="runoff">
                    <maxSubResource fillout="1" year="1975">30.54847248</maxSubResource>
                    <maxSubResource fillout="1" year="1990">30.54847248</maxSubResource>
                    <maxSubResource fillout="1" year="2005">30.54847248</maxSubResource>
                    <maxSubResource fillout="1" year="2010">30.54847248</maxSubResource>
                    <maxSubResource fillout="1" year="2015">33.1378889</maxSubResource>
                    <maxSubResource fillout="1" year="2020">33.3701891</maxSubResource>
                    <maxSubResource fillout="1" year="2025">33.32362471</maxSubResource>
                    <maxSubResource fillout="1" year="2030">33.20692167</maxSubResource>
                    <maxSubResource fillout="1" year="2035">33.25906745</maxSubResource>
                    <maxSubResource fillout="1" year="2040">33.30391504</maxSubResource>
                    <maxSubResource fillout="1" year="2045">33.3127931</maxSubResource>
                    <maxSubResource fillout="1" year="2050">33.44338774</maxSubResource>
                    <maxSubResource fillout="1" year="2055">33.86667594</maxSubResource>
                    <maxSubResource fillout="1" year="2060">34.51025317</maxSubResource>
                    <maxSubResource fillout="1" year="2065">35.05895789</maxSubResource>
                    <maxSubResource fillout="1" year="2070">35.30367477</maxSubResource>
                    <maxSubResource fillout="1" year="2075">35.48766554</maxSubResource>
                    <maxSubResource fillout="1" year="2080">35.59156644</maxSubResource>
                    <maxSubResource fillout="1" year="2085">35.55766997</maxSubResource>
                    <maxSubResource fillout="1" year="2090">35.38568302</maxSubResource>
                    <maxSubResource fillout="1" year="2095">35.09998375</maxSubResource>
                    <maxSubResource fillout="1" year="2100">34.80366772</maxSubResource>
                </sub-renewable-resource>
            </renewresource>
            <renewresource name="Volga_water withdrawals">
                <sub-renewable-resource name="runoff">
                    <maxSubResource fillout="1" year="1975">347.9220514</maxSubResource>
                    <maxSubResource fillout="1" year="1990">347.9220514</maxSubResource>
                    <maxSubResource fillout="1" year="2005">347.9220514</maxSubResource>
                    <maxSubResource fillout="1" year="2010">347.9220514</maxSubResource>
                    <maxSubResource fillout="1" year="2015">377.495187</maxSubResource>
                    <maxSubResource fillout="1" year="2020">383.6356683</maxSubResource>
                    <maxSubResource fillout="1" year="2025">390.0389353</maxSubResource>
                    <maxSubResource fillout="1" year="2030">396.1836989</maxSubResource>
                    <maxSubResource fillout="1" year="2035">401.0349343</maxSubResource>
                    <maxSubResource fillout="1" year="2040">403.9461659</maxSubResource>
                    <maxSubResource fillout="1" year="2045">405.8253005</maxSubResource>
                    <maxSubResource fillout="1" year="2050">407.8971092</maxSubResource>
                    <maxSubResource fillout="1" year="2055">410.8544424</maxSubResource>
                    <maxSubResource fillout="1" year="2060">413.9254582</maxSubResource>
                    <maxSubResource fillout="1" year="2065">416.6469994</maxSubResource>
                    <maxSubResource fillout="1" year="2070">418.7228852</maxSubResource>
                    <maxSubResource fillout="1" year="2075">420.485508</maxSubResource>
                    <maxSubResource fillout="1" year="2080">421.9642185</maxSubResource>
                    <maxSubResource fillout="1" year="2085">423.1349393</maxSubResource>
                    <maxSubResource fillout="1" year="2090">423.9829498</maxSubResource>
                    <maxSubResource fillout="1" year="2095">424.5151387</maxSubResource>
                    <maxSubResource fillout="1" year="2100">424.7197369</maxSubResource>
                </sub-renewable-resource>
            </renewresource>
            <renewresource name="Yenisey_water withdrawals">
                <sub-renewable-resource name="runoff">
                    <maxSubResource fillout="1" year="1975">526.7765317</maxSubResource>
                    <maxSubResource fillout="1" year="1990">526.7765317</maxSubResource>
                    <maxSubResource fillout="1" year="2005">526.7765317</maxSubResource>
                    <maxSubResource fillout="1" year="2010">526.7765317</maxSubResource>
                    <maxSubResource fillout="1" year="2015">575.5890106</maxSubResource>
                    <maxSubResource fillout="1" year="2020">587.1968029</maxSubResource>
                    <maxSubResource fillout="1" year="2025">599.3615082</maxSubResource>
                    <maxSubResource fillout="1" year="2030">611.6710323</maxSubResource>
                    <maxSubResource fillout="1" year="2035">623.0937366</maxSubResource>
                    <maxSubResource fillout="1" year="2040">633.396328</maxSubResource>
                    <maxSubResource fillout="1" year="2045">643.0289843</maxSubResource>
                    <maxSubResource fillout="1" year="2050">652.3642314</maxSubResource>
                    <maxSubResource fillout="1" year="2055">661.7412877</maxSubResource>
                    <maxSubResource fillout="1" year="2060">670.9901217</maxSubResource>
                    <maxSubResource fillout="1" year="2065">679.6095079</maxSubResource>
                    <maxSubResource fillout="1" year="2070">687.2972178</maxSubResource>
                    <maxSubResource fillout="1" year="2075">694.5101726</maxSubResource>
                    <maxSubResource fillout="1" year="2080">701.1262395</maxSubResource>
                    <maxSubResource fillout="1" year="2085">706.9543552</maxSubResource>
                    <maxSubResource fillout="1" year="2090">712.0010704</maxSubResource>
                    <maxSubResource fillout="1" year="2095">716.3478486</maxSubResource>
                    <maxSubResource fillout="1" year="2100">719.3671358</maxSubResource>
                </sub-renewable-resource>
            </renewresource>
        </region>
        <region name="South Africa">
            <renewresource name="Limpopo_water withdrawals">
                <sub-renewable-resource name="runoff">
                    <maxSubResource fillout="1" year="1975">30.78220957</maxSubResource>
                    <maxSubResource fillout="1" year="1990">30.78220957</maxSubResource>
                    <maxSubResource fillout="1" year="2005">30.78220957</maxSubResource>
                    <maxSubResource fillout="1" year="2010">30.78220957</maxSubResource>
                    <maxSubResource fillout="1" year="2015">35.42000427</maxSubResource>
                    <maxSubResource fillout="1" year="2020">36.74357308</maxSubResource>
                    <maxSubResource fillout="1" year="2025">38.29238655</maxSubResource>
                    <maxSubResource fillout="1" year="2030">39.89875725</maxSubResource>
                    <maxSubResource fillout="1" year="2035">41.29198171</maxSubResource>
                    <maxSubResource fillout="1" year="2040">42.59134665</maxSubResource>
                    <maxSubResource fillout="1" year="2045">43.79694855</maxSubResource>
                    <maxSubResource fillout="1" year="2050">44.73943181</maxSubResource>
                    <maxSubResource fillout="1" year="2055">45.22145968</maxSubResource>
                    <maxSubResource fillout="1" year="2060">45.34842545</maxSubResource>
                    <maxSubResource fillout="1" year="2065">45.56078698</maxSubResource>
                    <maxSubResource fillout="1" year="2070">46.16038561</maxSubResource>
                    <maxSubResource fillout="1" year="2075">46.8254224</maxSubResource>
                    <maxSubResource fillout="1" year="2080">47.54065452</maxSubResource>
                    <maxSubResource fillout="1" year="2085">48.34309502</maxSubResource>
                    <maxSubResource fillout="1" year="2090">49.2432228</maxSubResource>
                    <maxSubResource fillout="1" year="2095">50.22568944</maxSubResource>
                    <maxSubResource fillout="1" year="2100">51.06005677</maxSubResource>
                </sub-renewable-resource>
            </renewresource>
            <renewresource name="Orange_water withdrawals">
                <sub-renewable-resource name="runoff">
                    <maxSubResource fillout="1" year="1975">47.94777557</maxSubResource>
                    <maxSubResource fillout="1" year="1990">47.94777557</maxSubResource>
                    <maxSubResource fillout="1" year="2005">47.94777557</maxSubResource>
                    <maxSubResource fillout="1" year="2010">47.94777557</maxSubResource>
                    <maxSubResource fillout="1" year="2015">45.32925505</maxSubResource>
                    <maxSubResource fillout="1" year="2020">44.71685932</maxSubResource>
                    <maxSubResource fillout="1" year="2025">44.07985655</maxSubResource>
                    <maxSubResource fillout="1" year="2030">43.53382524</maxSubResource>
                    <maxSubResource fillout="1" year="2035">43.31306246</maxSubResource>
                    <maxSubResource fillout="1" year="2040">44.04922752</maxSubResource>
                    <maxSubResource fillout="1" year="2045">45.16000824</maxSubResource>
                    <maxSubResource fillout="1" year="2050">45.57328923</maxSubResource>
                    <maxSubResource fillout="1" year="2055">44.63101767</maxSubResource>
                    <maxSubResource fillout="1" year="2060">43.00862803</maxSubResource>
                    <maxSubResource fillout="1" year="2065">41.30356685</maxSubResource>
                    <maxSubResource fillout="1" year="2070">39.90960185</maxSubResource>
                    <maxSubResource fillout="1" year="2075">38.400578</maxSubResource>
                    <maxSubResource fillout="1" year="2080">36.74489841</maxSubResource>
                    <maxSubResource fillout="1" year="2085">34.98171432</maxSubResource>
                    <maxSubResource fillout="1" year="2090">33.14162908</maxSubResource>
                    <maxSubResource fillout="1" year="2095">31.20881201</maxSubResource>
                    <maxSubResource fillout="1" year="2100">29.58067964</maxSubResource>
                </sub-renewable-resource>
            </renewresource>
            <renewresource name="South Africa-South Coast_water withdrawals">
                <sub-renewable-resource name="runoff">
                    <maxSubResource fillout="1" year="1975">69.37353032</maxSubResource>
                    <maxSubResource fillout="1" year="1990">69.37353032</maxSubResource>
                    <maxSubResource fillout="1" year="2005">69.37353032</maxSubResource>
                    <maxSubResource fillout="1" year="2010">69.37353032</maxSubResource>
                    <maxSubResource fillout="1" year="2015">73.19703616</maxSubResource>
                    <maxSubResource fillout="1" year="2020">74.28991872</maxSubResource>
                    <maxSubResource fillout="1" year="2025">75.56435077</maxSubResource>
                    <maxSubResource fillout="1" year="2030">76.91508745</maxSubResource>
                    <maxSubResource fillout="1" year="2035">78.18674204</maxSubResource>
                    <maxSubResource fillout="1" year="2040">79.58189594</maxSubResource>
                    <maxSubResource fillout="1" year="2045">81.01470882</maxSubResource>
                    <maxSubResource fillout="1" year="2050">82.19183517</maxSubResource>
                    <maxSubResource fillout="1" year="2055">82.83221814</maxSubResource>
                    <maxSubResource fillout="1" year="2060">83.10423066</maxSubResource>
                    <maxSubResource fillout="1" year="2065">83.51800616</maxSubResource>
                    <maxSubResource fillout="1" year="2070">84.41879885</maxSubResource>
                    <maxSubResource fillout="1" year="2075">85.42926937</maxSubResource>
                    <maxSubResource fillout="1" year="2080">86.54338985</maxSubResource>
                    <maxSubResource fillout="1" year="2085">87.8164221</maxSubResource>
                    <maxSubResource fillout="1" year="2090">89.26193305</maxSubResource>
                    <maxSubResource fillout="1" year="2095">90.8565631</maxSubResource>
                    <maxSubResource fillout="1" year="2100">92.22344198</maxSubResource>
                </sub-renewable-resource>
            </renewresource>
            <renewresource name="South Africa-West Coast_water withdrawals">
                <sub-renewable-resource name="runoff">
                    <maxSubResource fillout="1" year="1975">9.428839937</maxSubResource>
                    <maxSubResource fillout="1" year="1990">9.428839937</maxSubResource>
                    <maxSubResource fillout="1" year="2005">9.428839937</maxSubResource>
                    <maxSubResource fillout="1" year="2010">9.428839937</maxSubResource>
                    <maxSubResource fillout="1" year="2015">9.460767586</maxSubResource>
                    <maxSubResource fillout="1" year="2020">9.227282376</maxSubResource>
                    <maxSubResource fillout="1" year="2025">8.856399538</maxSubResource>
                    <maxSubResource fillout="1" year="2030">8.425304403</maxSubResource>
                    <maxSubResource fillout="1" year="2035">8.019584721</maxSubResource>
                    <maxSubResource fillout="1" year="2040">7.500865995</maxSubResource>
                    <maxSubResource fillout="1" year="2045">6.903120234</maxSubResource>
                    <maxSubResource fillout="1" year="2050">6.387792252</maxSubResource>
                    <maxSubResource fillout="1" year="2055">6.038595474</maxSubResource>
                    <maxSubResource fillout="1" year="2060">5.764364441</maxSubResource>
                    <maxSubResource fillout="1" year="2065">5.551919046</maxSubResource>
                    <maxSubResource fillout="1" year="2070">5.394197632</maxSubResource>
                    <maxSubResource fillout="1" year="2075">5.293736096</maxSubResource>
                    <maxSubResource fillout="1" year="2080">5.2470035</maxSubResource>
                    <maxSubResource fillout="1" year="2085">5.250008649</maxSubResource>
                    <maxSubResource fillout="1" year="2090">5.304572551</maxSubResource>
                    <maxSubResource fillout="1" year="2095">5.412791767</maxSubResource>
                    <maxSubResource fillout="1" year="2100">5.538928481</maxSubResource>
                </sub-renewable-resource>
            </renewresource>
        </region>
        <region name="South America_Northern">
            <renewresource name="Caribbean Coast_water withdrawals">
                <sub-renewable-resource name="runoff">
                    <maxSubResource fillout="1" year="1975">236.5635439</maxSubResource>
                    <maxSubResource fillout="1" year="1990">236.5635439</maxSubResource>
                    <maxSubResource fillout="1" year="2005">236.5635439</maxSubResource>
                    <maxSubResource fillout="1" year="2010">236.5635439</maxSubResource>
                    <maxSubResource fillout="1" year="2015">244.4591486</maxSubResource>
                    <maxSubResource fillout="1" year="2020">247.1482213</maxSubResource>
                    <maxSubResource fillout="1" year="2025">251.4234009</maxSubResource>
                    <maxSubResource fillout="1" year="2030">255.5900153</maxSubResource>
[truncated: 98,514 more chars]
