# Supplementary material for: The domestic and international implications of future climate for U.S. agriculture in GCAM
Source: PLoS One. 2020 Aug 28;15(8):e0237918. doi: 10.1371/journal.pone.0237918 (PMC7455037; doi:10.1371/journal.pone.0237918)
Supplement: S2 Data — (ZIP) [file pone.0237918.s010.zip › scenariofiles/water_constraint_xml/L201.GrdRenewRsrcMax_wfdei_miroc-esm-chem_8p5_international.xml]

<?xml version="1.0" encoding="UTF-8"?>
<scenario>
    <world>
        <region name="Africa_Eastern">
            <resource name="Africa-Red Sea-Gulf of Aden Coast_water withdrawals">
                <sub-renewable-resource name="runoff">
                    <maxSubResource fillout="1" year="1975">35.37027123</maxSubResource>
                    <maxSubResource fillout="1" year="1990">35.37027123</maxSubResource>
                    <maxSubResource fillout="1" year="2005">35.37027123</maxSubResource>
                    <maxSubResource fillout="1" year="2010">35.37027123</maxSubResource>
                    <maxSubResource fillout="1" year="2015">43.90361086</maxSubResource>
                    <maxSubResource fillout="1" year="2020">45.66698817</maxSubResource>
                    <maxSubResource fillout="1" year="2025">47.36804555</maxSubResource>
                    <maxSubResource fillout="1" year="2030">49.09265657</maxSubResource>
                    <maxSubResource fillout="1" year="2035">50.91422499</maxSubResource>
                    <maxSubResource fillout="1" year="2040">52.67314814</maxSubResource>
                    <maxSubResource fillout="1" year="2045">54.47926523</maxSubResource>
                    <maxSubResource fillout="1" year="2050">56.60120125</maxSubResource>
                    <maxSubResource fillout="1" year="2055">59.33300682</maxSubResource>
                    <maxSubResource fillout="1" year="2060">62.48653357</maxSubResource>
                    <maxSubResource fillout="1" year="2065">65.39529392</maxSubResource>
                    <maxSubResource fillout="1" year="2070">67.61876507</maxSubResource>
                    <maxSubResource fillout="1" year="2075">69.68904005</maxSubResource>
                    <maxSubResource fillout="1" year="2080">71.59484689</maxSubResource>
                    <maxSubResource fillout="1" year="2085">73.24173934</maxSubResource>
                    <maxSubResource fillout="1" year="2090">74.62419264</maxSubResource>
                    <maxSubResource fillout="1" year="2095">75.78139831</maxSubResource>
                    <maxSubResource fillout="1" year="2100">76.5685439</maxSubResource>
                </sub-renewable-resource>
            </resource>
            <resource name="Madasgacar_water withdrawals">
                <sub-renewable-resource name="runoff">
                    <maxSubResource fillout="1" year="1975">466.9618476</maxSubResource>
                    <maxSubResource fillout="1" year="1990">466.9618476</maxSubResource>
                    <maxSubResource fillout="1" year="2005">466.9618476</maxSubResource>
                    <maxSubResource fillout="1" year="2010">466.9618476</maxSubResource>
                    <maxSubResource fillout="1" year="2015">480.2609588</maxSubResource>
                    <maxSubResource fillout="1" year="2020">489.4309059</maxSubResource>
                    <maxSubResource fillout="1" year="2025">502.7815476</maxSubResource>
                    <maxSubResource fillout="1" year="2030">517.2481925</maxSubResource>
                    <maxSubResource fillout="1" year="2035">528.3590229</maxSubResource>
                    <maxSubResource fillout="1" year="2040">537.461548</maxSubResource>
                    <maxSubResource fillout="1" year="2045">545.3025024</maxSubResource>
                    <maxSubResource fillout="1" year="2050">550.4419906</maxSubResource>
                    <maxSubResource fillout="1" year="2055">552.4013032</maxSubResource>
                    <maxSubResource fillout="1" year="2060">552.4154016</maxSubResource>
                    <maxSubResource fillout="1" year="2065">550.3781585</maxSubResource>
                    <maxSubResource fillout="1" year="2070">546.1974987</maxSubResource>
                    <maxSubResource fillout="1" year="2075">539.985426</maxSubResource>
                    <maxSubResource fillout="1" year="2080">531.6135653</maxSubResource>
                    <maxSubResource fillout="1" year="2085">520.9306735</maxSubResource>
                    <maxSubResource fillout="1" year="2090">507.9113617</maxSubResource>
                    <maxSubResource fillout="1" year="2095">492.6254361</maxSubResource>
                    <maxSubResource fillout="1" year="2100">478.8113024</maxSubResource>
                </sub-renewable-resource>
            </resource>
            <resource name="Nile_water withdrawals">
                <sub-renewable-resource name="runoff">
                    <maxSubResource fillout="1" year="1975">198.9237224</maxSubResource>
                    <maxSubResource fillout="1" year="1990">198.9237224</maxSubResource>
                    <maxSubResource fillout="1" year="2005">198.9237224</maxSubResource>
                    <maxSubResource fillout="1" year="2010">198.9237224</maxSubResource>
                    <maxSubResource fillout="1" year="2015">207.5497066</maxSubResource>
                    <maxSubResource fillout="1" year="2020">208.5449942</maxSubResource>
                    <maxSubResource fillout="1" year="2025">208.5215548</maxSubResource>
                    <maxSubResource fillout="1" year="2030">207.9538032</maxSubResource>
                    <maxSubResource fillout="1" year="2035">207.1512746</maxSubResource>
                    <maxSubResource fillout="1" year="2040">204.3680198</maxSubResource>
                    <maxSubResource fillout="1" year="2045">200.6049067</maxSubResource>
                    <maxSubResource fillout="1" year="2050">198.3709255</maxSubResource>
                    <maxSubResource fillout="1" year="2055">198.8208088</maxSubResource>
                    <maxSubResource fillout="1" year="2060">200.3060364</maxSubResource>
                    <maxSubResource fillout="1" year="2065">202.7412207</maxSubResource>
                    <maxSubResource fillout="1" year="2070">206.1169074</maxSubResource>
                    <maxSubResource fillout="1" year="2075">210.480477</maxSubResource>
                    <maxSubResource fillout="1" year="2080">215.8898647</maxSubResource>
                    <maxSubResource fillout="1" year="2085">222.3907233</maxSubResource>
                    <maxSubResource fillout="1" year="2090">229.9209335</maxSubResource>
                    <maxSubResource fillout="1" year="2095">238.4552481</maxSubResource>
                    <maxSubResource fillout="1" year="2100">246.0023006</maxSubResource>
                </sub-renewable-resource>
            </resource>
            <resource name="Rift Valley_water withdrawals">
                <sub-renewable-resource name="runoff">
                    <maxSubResource fillout="1" year="1975">116.0891792</maxSubResource>
                    <maxSubResource fillout="1" year="1990">116.0891792</maxSubResource>
                    <maxSubResource fillout="1" year="2005">116.0891792</maxSubResource>
                    <maxSubResource fillout="1" year="2010">116.0891792</maxSubResource>
                    <maxSubResource fillout="1" year="2015">122.5064675</maxSubResource>
                    <maxSubResource fillout="1" year="2020">124.4435896</maxSubResource>
                    <maxSubResource fillout="1" year="2025">127.1966442</maxSubResource>
                    <maxSubResource fillout="1" year="2030">129.5871694</maxSubResource>
                    <maxSubResource fillout="1" year="2035">129.7853142</maxSubResource>
                    <maxSubResource fillout="1" year="2040">126.7559585</maxSubResource>
                    <maxSubResource fillout="1" year="2045">122.1525923</maxSubResource>
                    <maxSubResource fillout="1" year="2050">118.1343715</maxSubResource>
                    <maxSubResource fillout="1" year="2055">115.4799966</maxSubResource>
                    <maxSubResource fillout="1" year="2060">112.7836677</maxSubResource>
                    <maxSubResource fillout="1" year="2065">110.7979264</maxSubResource>
                    <maxSubResource fillout="1" year="2070">110.0373602</maxSubResource>
                    <maxSubResource fillout="1" year="2075">109.7927999</maxSubResource>
                    <maxSubResource fillout="1" year="2080">110.2006049</maxSubResource>
                    <maxSubResource fillout="1" year="2085">111.501682</maxSubResource>
                    <maxSubResource fillout="1" year="2090">113.6578518</maxSubResource>
                    <maxSubResource fillout="1" year="2095">116.5669676</maxSubResource>
                    <maxSubResource fillout="1" year="2100">119.3850487</maxSubResource>
                </sub-renewable-resource>
            </resource>
            <resource name="Shebelli-Juba_water withdrawals">
                <sub-renewable-resource name="runoff">
                    <maxSubResource fillout="1" year="1975">110.7892363</maxSubResource>
                    <maxSubResource fillout="1" year="1990">110.7892363</maxSubResource>
                    <maxSubResource fillout="1" year="2005">110.7892363</maxSubResource>
                    <maxSubResource fillout="1" year="2010">110.7892363</maxSubResource>
                    <maxSubResource fillout="1" year="2015">120.5009666</maxSubResource>
                    <maxSubResource fillout="1" year="2020">124.4538505</maxSubResource>
                    <maxSubResource fillout="1" year="2025">129.5630222</maxSubResource>
                    <maxSubResource fillout="1" year="2030">134.7335907</maxSubResource>
                    <maxSubResource fillout="1" year="2035">138.2349798</maxSubResource>
                    <maxSubResource fillout="1" year="2040">138.8624809</maxSubResource>
                    <maxSubResource fillout="1" year="2045">138.3196159</maxSubResource>
                    <maxSubResource fillout="1" year="2050">138.9722943</maxSubResource>
                    <maxSubResource fillout="1" year="2055">141.8984714</maxSubResource>
                    <maxSubResource fillout="1" year="2060">145.5954918</maxSubResource>
                    <maxSubResource fillout="1" year="2065">150.1189943</maxSubResource>
                    <maxSubResource fillout="1" year="2070">155.5221743</maxSubResource>
                    <maxSubResource fillout="1" year="2075">161.6458123</maxSubResource>
                    <maxSubResource fillout="1" year="2080">168.5787328</maxSubResource>
                    <maxSubResource fillout="1" year="2085">176.4257315</maxSubResource>
                    <maxSubResource fillout="1" year="2090">185.129813</maxSubResource>
                    <maxSubResource fillout="1" year="2095">194.6491565</maxSubResource>
                    <maxSubResource fillout="1" year="2100">202.8394308</maxSubResource>
                </sub-renewable-resource>
            </resource>
        </region>
        <region name="Africa_Northern">
            <resource name="Africa-North Interior_water withdrawals">
                <sub-renewable-resource name="runoff">
                    <maxSubResource fillout="1" year="1975">37.46573692</maxSubResource>
                    <maxSubResource fillout="1" year="1990">37.46573692</maxSubResource>
                    <maxSubResource fillout="1" year="2005">37.46573692</maxSubResource>
                    <maxSubResource fillout="1" year="2010">37.46573692</maxSubResource>
                    <maxSubResource fillout="1" year="2015">51.49624755</maxSubResource>
                    <maxSubResource fillout="1" year="2020">58.01968934</maxSubResource>
                    <maxSubResource fillout="1" year="2025">66.21251118</maxSubResource>
                    <maxSubResource fillout="1" year="2030">75.23801286</maxSubResource>
                    <maxSubResource fillout="1" year="2035">83.91461757</maxSubResource>
                    <maxSubResource fillout="1" year="2040">93.05524303</maxSubResource>
                    <maxSubResource fillout="1" year="2045">102.6682192</maxSubResource>
                    <maxSubResource fillout="1" year="2050">111.8386487</maxSubResource>
                    <maxSubResource fillout="1" year="2055">119.8439953</maxSubResource>
                    <maxSubResource fillout="1" year="2060">127.1983684</maxSubResource>
                    <maxSubResource fillout="1" year="2065">134.8977451</maxSubResource>
                    <maxSubResource fillout="1" year="2070">143.6118982</maxSubResource>
                    <maxSubResource fillout="1" year="2075">152.6283155</maxSubResource>
                    <maxSubResource fillout="1" year="2080">161.9653214</maxSubResource>
                    <maxSubResource fillout="1" year="2085">171.7544499</maxSubResource>
                    <maxSubResource fillout="1" year="2090">181.9883851</maxSubResource>
                    <maxSubResource fillout="1" year="2095">192.6075194</maxSubResource>
                    <maxSubResource fillout="1" year="2100">201.3464233</maxSubResource>
                </sub-renewable-resource>
            </resource>
            <resource name="Africa-North West Coast_water withdrawals">
                <sub-renewable-resource name="runoff">
                    <maxSubResource fillout="1" year="1975">38.79703032</maxSubResource>
                    <maxSubResource fillout="1" year="1990">38.79703032</maxSubResource>
                    <maxSubResource fillout="1" year="2005">38.79703032</maxSubResource>
                    <maxSubResource fillout="1" year="2010">38.79703032</maxSubResource>
                    <maxSubResource fillout="1" year="2015">39.27243275</maxSubResource>
                    <maxSubResource fillout="1" year="2020">39.73333365</maxSubResource>
                    <maxSubResource fillout="1" year="2025">40.3785093</maxSubResource>
                    <maxSubResource fillout="1" year="2030">41.12440374</maxSubResource>
                    <maxSubResource fillout="1" year="2035">41.8756028</maxSubResource>
                    <maxSubResource fillout="1" year="2040">42.78761405</maxSubResource>
                    <maxSubResource fillout="1" year="2045">43.82181763</maxSubResource>
                    <maxSubResource fillout="1" year="2050">44.79647595</maxSubResource>
                    <maxSubResource fillout="1" year="2055">45.62441386</maxSubResource>
                    <maxSubResource fillout="1" year="2060">46.4063295</maxSubResource>
                    <maxSubResource fillout="1" year="2065">47.12716977</maxSubResource>
                    <maxSubResource fillout="1" year="2070">47.77543138</maxSubResource>
                    <maxSubResource fillout="1" year="2075">48.37324895</maxSubResource>
                    <maxSubResource fillout="1" year="2080">48.9217183</maxSubResource>
                    <maxSubResource fillout="1" year="2085">49.41844463</maxSubResource>
                    <maxSubResource fillout="1" year="2090">49.86028486</maxSubResource>
                    <maxSubResource fillout="1" year="2095">50.24805392</maxSubResource>
                    <maxSubResource fillout="1" year="2100">50.5203966</maxSubResource>
                </sub-renewable-resource>
            </resource>
            <resource name="Mediterranean South Coast_water withdrawals">
                <sub-renewable-resource name="runoff">
                    <maxSubResource fillout="1" year="1975">48.19783435</maxSubResource>
                    <maxSubResource fillout="1" year="1990">48.19783435</maxSubResource>
                    <maxSubResource fillout="1" year="2005">48.19783435</maxSubResource>
                    <maxSubResource fillout="1" year="2010">48.19783435</maxSubResource>
                    <maxSubResource fillout="1" year="2015">49.75144331</maxSubResource>
                    <maxSubResource fillout="1" year="2020">49.87009406</maxSubResource>
                    <maxSubResource fillout="1" year="2025">49.77198023</maxSubResource>
                    <maxSubResource fillout="1" year="2030">49.57775167</maxSubResource>
                    <maxSubResource fillout="1" year="2035">49.40692396</maxSubResource>
                    <maxSubResource fillout="1" year="2040">49.06901149</maxSubResource>
                    <maxSubResource fillout="1" year="2045">48.64718879</maxSubResource>
                    <maxSubResource fillout="1" year="2050">48.41126431</maxSubResource>
                    <maxSubResource fillout="1" year="2055">48.57181154</maxSubResource>
                    <maxSubResource fillout="1" year="2060">48.95403389</maxSubResource>
                    <maxSubResource fillout="1" year="2065">49.23092016</maxSubResource>
                    <maxSubResource fillout="1" year="2070">49.19038698</maxSubResource>
                    <maxSubResource fillout="1" year="2075">49.09454311</maxSubResource>
                    <maxSubResource fillout="1" year="2080">48.93140787</maxSubResource>
                    <maxSubResource fillout="1" year="2085">48.64665117</maxSubResource>
                    <maxSubResource fillout="1" year="2090">48.22546882</maxSubResource>
                    <maxSubResource fillout="1" year="2095">47.69088902</maxSubResource>
                    <maxSubResource fillout="1" year="2100">47.19783961</maxSubResource>
                </sub-renewable-resource>
            </resource>
            <resource name="Sinai Peninsula_water withdrawals">
                <sub-renewable-resource name="runoff">
                    <maxSubResource fillout="1" year="1975">0.162830913</maxSubResource>
                    <maxSubResource fillout="1" year="1990">0.162830913</maxSubResource>
                    <maxSubResource fillout="1" year="2005">0.162830913</maxSubResource>
                    <maxSubResource fillout="1" year="2010">0.162830913</maxSubResource>
                    <maxSubResource fillout="1" year="2015">0.184776222</maxSubResource>
                    <maxSubResource fillout="1" year="2020">0.178513205</maxSubResource>
                    <maxSubResource fillout="1" year="2025">0.165406104</maxSubResource>
                    <maxSubResource fillout="1" year="2030">0.149611639</maxSubResource>
                    <maxSubResource fillout="1" year="2035">0.13638929</maxSubResource>
                    <maxSubResource fillout="1" year="2040">0.122389932</maxSubResource>
                    <maxSubResource fillout="1" year="2045">0.107534008</maxSubResource>
                    <maxSubResource fillout="1" year="2050">0.0956678</maxSubResource>
                    <maxSubResource fillout="1" year="2055">0.088671917</maxSubResource>
                    <maxSubResource fillout="1" year="2060">0.083896284</maxSubResource>
                    <maxSubResource fillout="1" year="2065">0.080571951</maxSubResource>
                    <maxSubResource fillout="1" year="2070">0.078275581</maxSubResource>
                    <maxSubResource fillout="1" year="2075">0.077602328</maxSubResource>
                    <maxSubResource fillout="1" year="2080">0.078516845</maxSubResource>
                    <maxSubResource fillout="1" year="2085">0.08089769</maxSubResource>
                    <maxSubResource fillout="1" year="2090">0.084774871</maxSubResource>
                    <maxSubResource fillout="1" year="2095">0.090196798</maxSubResource>
                    <maxSubResource fillout="1" year="2100">0.095667858</maxSubResource>
                </sub-renewable-resource>
            </resource>
        </region>
        <region name="Africa_Southern">
            <resource name="Africa-East Central Coast_water withdrawals">
                <sub-renewable-resource name="runoff">
                    <maxSubResource fillout="1" year="1975">231.7500882</maxSubResource>
                    <maxSubResource fillout="1" year="1990">231.7500882</maxSubResource>
                    <maxSubResource fillout="1" year="2005">231.7500882</maxSubResource>
                    <maxSubResource fillout="1" year="2010">231.7500882</maxSubResource>
                    <maxSubResource fillout="1" year="2015">225.3867645</maxSubResource>
                    <maxSubResource fillout="1" year="2020">230.6420114</maxSubResource>
                    <maxSubResource fillout="1" year="2025">240.4133714</maxSubResource>
                    <maxSubResource fillout="1" year="2030">251.849453</maxSubResource>
                    <maxSubResource fillout="1" year="2035">261.2757279</maxSubResource>
                    <maxSubResource fillout="1" year="2040">271.33406</maxSubResource>
                    <maxSubResource fillout="1" year="2045">281.8015276</maxSubResource>
                    <maxSubResource fillout="1" year="2050">289.4394857</maxSubResource>
                    <maxSubResource fillout="1" year="2055">292.8147429</maxSubResource>
                    <maxSubResource fillout="1" year="2060">294.1643269</maxSubResource>
                    <maxSubResource fillout="1" year="2065">293.5851088</maxSubResource>
                    <maxSubResource fillout="1" year="2070">291.065512</maxSubResource>
                    <maxSubResource fillout="1" year="2075">286.5404924</maxSubResource>
                    <maxSubResource fillout="1" year="2080">280.0084035</maxSubResource>
                    <maxSubResource fillout="1" year="2085">271.4762977</maxSubResource>
                    <maxSubResource fillout="1" year="2090">260.9561272</maxSubResource>
                    <maxSubResource fillout="1" year="2095">248.4459177</maxSubResource>
                    <maxSubResource fillout="1" year="2100">237.0015981</maxSubResource>
                </sub-renewable-resource>
            </resource>
            <resource name="Africa-Indian Ocean Coast_water withdrawals">
                <sub-renewable-resource name="runoff">
                    <maxSubResource fillout="1" year="1975">34.66061806</maxSubResource>
                    <maxSubResource fillout="1" year="1990">34.66061806</maxSubResource>
                    <maxSubResource fillout="1" year="2005">34.66061806</maxSubResource>
                    <maxSubResource fillout="1" year="2010">34.66061806</maxSubResource>
                    <maxSubResource fillout="1" year="2015">35.85732087</maxSubResource>
                    <maxSubResource fillout="1" year="2020">34.79740154</maxSubResource>
                    <maxSubResource fillout="1" year="2025">32.70603545</maxSubResource>
                    <maxSubResource fillout="1" year="2030">30.36593507</maxSubResource>
                    <maxSubResource fillout="1" year="2035">28.81069791</maxSubResource>
                    <maxSubResource fillout="1" year="2040">27.92724745</maxSubResource>
                    <maxSubResource fillout="1" year="2045">27.26213072</maxSubResource>
                    <maxSubResource fillout="1" year="2050">26.65958955</maxSubResource>
                    <maxSubResource fillout="1" year="2055">26.18063229</maxSubResource>
                    <maxSubResource fillout="1" year="2060">25.93010867</maxSubResource>
                    <maxSubResource fillout="1" year="2065">25.42279011</maxSubResource>
                    <maxSubResource fillout="1" year="2070">24.34406062</maxSubResource>
                    <maxSubResource fillout="1" year="2075">23.11537989</maxSubResource>
                    <maxSubResource fillout="1" year="2080">21.67434743</maxSubResource>
                    <maxSubResource fillout="1" year="2085">19.89421575</maxSubResource>
                    <maxSubResource fillout="1" year="2090">17.77949871</maxSubResource>
                    <maxSubResource fillout="1" year="2095">15.38376286</maxSubResource>
                    <maxSubResource fillout="1" year="2100">13.29482998</maxSubResource>
                </sub-renewable-resource>
            </resource>
            <resource name="Africa-South Interior_water withdrawals">
                <sub-renewable-resource name="runoff">
                    <maxSubResource fillout="1" year="1975">28.98717972</maxSubResource>
                    <maxSubResource fillout="1" year="1990">28.98717972</maxSubResource>
                    <maxSubResource fillout="1" year="2005">28.98717972</maxSubResource>
                    <maxSubResource fillout="1" year="2010">28.98717972</maxSubResource>
                    <maxSubResource fillout="1" year="2015">31.8791711</maxSubResource>
                    <maxSubResource fillout="1" year="2020">32.41257369</maxSubResource>
                    <maxSubResource fillout="1" year="2025">32.90367523</maxSubResource>
                    <maxSubResource fillout="1" year="2030">33.31994236</maxSubResource>
                    <maxSubResource fillout="1" year="2035">33.56572507</maxSubResource>
                    <maxSubResource fillout="1" year="2040">33.46560281</maxSubResource>
                    <maxSubResource fillout="1" year="2045">33.17794407</maxSubResource>
                    <maxSubResource fillout="1" year="2050">32.98559571</maxSubResource>
                    <maxSubResource fillout="1" year="2055">32.99811137</maxSubResource>
                    <maxSubResource fillout="1" year="2060">33.03282607</maxSubResource>
                    <maxSubResource fillout="1" year="2065">33.16291535</maxSubResource>
                    <maxSubResource fillout="1" year="2070">33.44298357</maxSubResource>
                    <maxSubResource fillout="1" year="2075">33.81082093</maxSubResource>
                    <maxSubResource fillout="1" year="2080">34.26934405</maxSubResource>
                    <maxSubResource fillout="1" year="2085">34.83092625</maxSubResource>
                    <maxSubResource fillout="1" year="2090">35.49265079</maxSubResource>
                    <maxSubResource fillout="1" year="2095">36.2493057</maxSubResource>
                    <maxSubResource fillout="1" year="2100">36.92056147</maxSubResource>
                </sub-renewable-resource>
            </resource>
            <resource name="Angola-Coast_water withdrawals">
                <sub-renewable-resource name="runoff">
                    <maxSubResource fillout="1" year="1975">88.51129053</maxSubResource>
                    <maxSubResource fillout="1" year="1990">88.51129053</maxSubResource>
                    <maxSubResource fillout="1" year="2005">88.51129053</maxSubResource>
                    <maxSubResource fillout="1" year="2010">88.51129053</maxSubResource>
                    <maxSubResource fillout="1" year="2015">92.0537539</maxSubResource>
                    <maxSubResource fillout="1" year="2020">92.55228396</maxSubResource>
                    <maxSubResource fillout="1" year="2025">92.65517971</maxSubResource>
                    <maxSubResource fillout="1" year="2030">92.69086363</maxSubResource>
                    <maxSubResource fillout="1" year="2035">93.06643831</maxSubResource>
                    <maxSubResource fillout="1" year="2040">93.51628916</maxSubResource>
                    <maxSubResource fillout="1" year="2045">94.04253744</maxSubResource>
                    <maxSubResource fillout="1" year="2050">94.95764006</maxSubResource>
                    <maxSubResource fillout="1" year="2055">96.52531719</maxSubResource>
                    <maxSubResource fillout="1" year="2060">98.55148595</maxSubResource>
                    <maxSubResource fillout="1" year="2065">100.5986805</maxSubResource>
                    <maxSubResource fillout="1" year="2070">102.3816725</maxSubResource>
                    <maxSubResource fillout="1" year="2075">104.2449218</maxSubResource>
                    <maxSubResource fillout="1" year="2080">106.1595867</maxSubResource>
                    <maxSubResource fillout="1" year="2085">108.0418641</maxSubResource>
                    <maxSubResource fillout="1" year="2090">109.8826016</maxSubResource>
                    <maxSubResource fillout="1" year="2095">111.7182938</maxSubResource>
                    <maxSubResource fillout="1" year="2100">113.2063201</maxSubResource>
                </sub-renewable-resource>
            </resource>
            <resource name="Namibia-Coast_water withdrawals">
                <sub-renewable-resource name="runoff">
                    <maxSubResource fillout="1" year="1975">9.440342775</maxSubResource>
                    <maxSubResource fillout="1" year="1990">9.440342775</maxSubResource>
                    <maxSubResource fillout="1" year="2005">9.440342775</maxSubResource>
                    <maxSubResource fillout="1" year="2010">9.440342775</maxSubResource>
                    <maxSubResource fillout="1" year="2015">9.051143812</maxSubResource>
                    <maxSubResource fillout="1" year="2020">8.991148216</maxSubResource>
                    <maxSubResource fillout="1" year="2025">8.884423931</maxSubResource>
                    <maxSubResource fillout="1" year="2030">8.751356554</maxSubResource>
                    <maxSubResource fillout="1" year="2035">8.605462399</maxSubResource>
                    <maxSubResource fillout="1" year="2040">8.359085424</maxSubResource>
                    <maxSubResource fillout="1" year="2045">8.062103256</maxSubResource>
                    <maxSubResource fillout="1" year="2050">7.839301741</maxSubResource>
                    <maxSubResource fillout="1" year="2055">7.732014928</maxSubResource>
                    <maxSubResource fillout="1" year="2060">7.659604526</maxSubResource>
                    <maxSubResource fillout="1" year="2065">7.680376252</maxSubResource>
                    <maxSubResource fillout="1" year="2070">7.83702339</maxSubResource>
                    <maxSubResource fillout="1" year="2075">8.084445631</maxSubResource>
                    <maxSubResource fillout="1" year="2080">8.42130391</maxSubResource>
                    <maxSubResource fillout="1" year="2085">8.852981148</maxSubResource>
                    <maxSubResource fillout="1" year="2090">9.375694106</maxSubResource>
                    <maxSubResource fillout="1" year="2095">9.987231009</maxSubResource>
                    <maxSubResource fillout="1" year="2100">10.53990915</maxSubResource>
                </sub-renewable-resource>
            </resource>
            <resource name="Zambezi_water withdrawals">
                <sub-renewable-resource name="runoff">
                    <maxSubResource fillout="1" year="1975">118.0038237</maxSubResource>
                    <maxSubResource fillout="1" year="1990">118.0038237</maxSubResource>
                    <maxSubResource fillout="1" year="2005">118.0038237</maxSubResource>
                    <maxSubResource fillout="1" year="2010">118.0038237</maxSubResource>
                    <maxSubResource fillout="1" year="2015">123.9046561</maxSubResource>
                    <maxSubResource fillout="1" year="2020">124.2195007</maxSubResource>
                    <maxSubResource fillout="1" year="2025">123.8778581</maxSubResource>
                    <maxSubResource fillout="1" year="2030">123.1858295</maxSubResource>
                    <maxSubResource fillout="1" year="2035">122.4092078</maxSubResource>
                    <maxSubResource fillout="1" year="2040">121.0767357</maxSubResource>
                    <maxSubResource fillout="1" year="2045">119.3269214</maxSubResource>
                    <maxSubResource fillout="1" year="2050">117.7301412</maxSubResource>
                    <maxSubResource fillout="1" year="2055">116.5960512</maxSubResource>
                    <maxSubResource fillout="1" year="2060">115.5684933</maxSubResource>
                    <maxSubResource fillout="1" year="2065">114.4863508</maxSubResource>
                    <maxSubResource fillout="1" year="2070">113.2596675</maxSubResource>
                    <maxSubResource fillout="1" year="2075">112.025857</maxSubResource>
                    <maxSubResource fillout="1" year="2080">110.7570454</maxSubResource>
                    <maxSubResource fillout="1" year="2085">109.4037819</maxSubResource>
                    <maxSubResource fillout="1" year="2090">107.9591819</maxSubResource>
                    <maxSubResource fillout="1" year="2095">106.4438305</maxSubResource>
                    <maxSubResource fillout="1" year="2100">105.1937942</maxSubResource>
                </sub-renewable-resource>
            </resource>
        </region>
        <region name="Africa_Western">
            <resource name="Africa-West Coast_water withdrawals">
                <sub-renewable-resource name="runoff">
                    <maxSubResource fillout="1" year="1975">626.0736844</maxSubResource>
                    <maxSubResource fillout="1" year="1990">626.0736844</maxSubResource>
                    <maxSubResource fillout="1" year="2005">626.0736844</maxSubResource>
                    <maxSubResource fillout="1" year="2010">626.0736844</maxSubResource>
                    <maxSubResource fillout="1" year="2015">634.5379513</maxSubResource>
                    <maxSubResource fillout="1" year="2020">638.6209047</maxSubResource>
                    <maxSubResource fillout="1" year="2025">643.0815199</maxSubResource>
                    <maxSubResource fillout="1" year="2030">648.1100842</maxSubResource>
                    <maxSubResource fillout="1" year="2035">653.7703964</maxSubResource>
                    <maxSubResource fillout="1" year="2040">660.5239582</maxSubResource>
                    <maxSubResource fillout="1" year="2045">667.7654175</maxSubResource>
                    <maxSubResource fillout="1" year="2050">674.4422083</maxSubResource>
                    <maxSubResource fillout="1" year="2055">680.5759466</maxSubResource>
                    <maxSubResource fillout="1" year="2060">686.9073222</maxSubResource>
                    <maxSubResource fillout="1" year="2065">691.6741824</maxSubResource>
                    <maxSubResource fillout="1" year="2070">693.7285929</maxSubResource>
                    <maxSubResource fillout="1" year="2075">694.651072</maxSubResource>
                    <maxSubResource fillout="1" year="2080">694.2638212</maxSubResource>
                    <maxSubResource fillout="1" year="2085">692.140132</maxSubResource>
                    <maxSubResource fillout="1" year="2090">688.2127592</maxSubResource>
                    <maxSubResource fillout="1" year="2095">682.6575165</maxSubResource>
                    <maxSubResource fillout="1" year="2100">677.1551839</maxSubResource>
                </sub-renewable-resource>
            </resource>
            <resource name="Congo_water withdrawals">
                <sub-renewable-resource name="runoff">
                    <maxSubResource fillout="1" year="1975">1121.345801</maxSubResource>
                    <maxSubResource fillout="1" year="1990">1121.345801</maxSubResource>
                    <maxSubResource fillout="1" year="2005">1121.345801</maxSubResource>
                    <maxSubResource fillout="1" year="2010">1121.345801</maxSubResource>
                    <maxSubResource fillout="1" year="2015">1117.501252</maxSubResource>
                    <maxSubResource fillout="1" year="2020">1106.229102</maxSubResource>
                    <maxSubResource fillout="1" year="2025">1083.441871</maxSubResource>
                    <maxSubResource fillout="1" year="2030">1058.513692</maxSubResource>
                    <maxSubResource fillout="1" year="2035">1043.833582</maxSubResource>
                    <maxSubResource fillout="1" year="2040">1032.84816</maxSubResource>
                    <maxSubResource fillout="1" year="2045">1024.488298</maxSubResource>
                    <maxSubResource fillout="1" year="2050">1025.826869</maxSubResource>
                    <maxSubResource fillout="1" year="2055">1042.673374</maxSubResource>
                    <maxSubResource fillout="1" year="2060">1070.469218</maxSubResource>
                    <maxSubResource fillout="1" year="2065">1099.605351</maxSubResource>
                    <maxSubResource fillout="1" year="2070">1123.775793</maxSubResource>
                    <maxSubResource fillout="1" year="2075">1150.499115</maxSubResource>
                    <maxSubResource fillout="1" year="2080">1179.480453</maxSubResource>
                    <maxSubResource fillout="1" year="2085">1209.22251</maxSubResource>
                    <maxSubResource fillout="1" year="2090">1239.472293</maxSubResource>
                    <maxSubResource fillout="1" year="2095">1270.8608</maxSubResource>
                    <maxSubResource fillout="1" year="2100">1297.20571</maxSubResource>
                </sub-renewable-resource>
            </resource>
            <resource name="Gulf of Guinea_water withdrawals">
                <sub-renewable-resource name="runoff">
                    <maxSubResource fillout="1" year="1975">929.4686679</maxSubResource>
                    <maxSubResource fillout="1" year="1990">929.4686679</maxSubResource>
                    <maxSubResource fillout="1" year="2005">929.4686679</maxSubResource>
                    <maxSubResource fillout="1" year="2010">929.4686679</maxSubResource>
                    <maxSubResource fillout="1" year="2015">880.77941</maxSubResource>
                    <maxSubResource fillout="1" year="2020">872.9944759</maxSubResource>
                    <maxSubResource fillout="1" year="2025">865.2726553</maxSubResource>
                    <maxSubResource fillout="1" year="2030">858.9903604</maxSubResource>
                    <maxSubResource fillout="1" year="2035">856.8087512</maxSubResource>
                    <maxSubResource fillout="1" year="2040">860.7816056</maxSubResource>
                    <maxSubResource fillout="1" year="2045">868.4511771</maxSubResource>
                    <maxSubResource fillout="1" year="2050">876.2601006</maxSubResource>
                    <maxSubResource fillout="1" year="2055">883.1430521</maxSubResource>
                    <maxSubResource fillout="1" year="2060">891.3151009</maxSubResource>
                    <maxSubResource fillout="1" year="2065">898.5383048</maxSubResource>
                    <maxSubResource fillout="1" year="2070">903.2612027</maxSubResource>
                    <maxSubResource fillout="1" year="2075">907.3785347</maxSubResource>
                    <maxSubResource fillout="1" year="2080">910.8148263</maxSubResource>
                    <maxSubResource fillout="1" year="2085">913.1966476</maxSubResource>
                    <maxSubResource fillout="1" year="2090">914.4886131</maxSubResource>
                    <maxSubResource fillout="1" year="2095">914.84561</maxSubResource>
                    <maxSubResource fillout="1" year="2100">914.5538375</maxSubResource>
                </sub-renewable-resource>
            </resource>
            <resource name="Lake Chad_water withdrawals">
                <sub-renewable-resource name="runoff">
                    <maxSubResource fillout="1" year="1975">105.607192</maxSubResource>
                    <maxSubResource fillout="1" year="1990">105.607192</maxSubResource>
                    <maxSubResource fillout="1" year="2005">105.607192</maxSubResource>
                    <maxSubResource fillout="1" year="2010">105.607192</maxSubResource>
                    <maxSubResource fillout="1" year="2015">137.5398943</maxSubResource>
                    <maxSubResource fillout="1" year="2020">149.3619954</maxSubResource>
                    <maxSubResource fillout="1" year="2025">164.4853331</maxSubResource>
                    <maxSubResource fillout="1" year="2030">180.7020867</maxSubResource>
                    <maxSubResource fillout="1" year="2035">194.8115755</maxSubResource>
                    <maxSubResource fillout="1" year="2040">208.5337784</maxSubResource>
                    <maxSubResource fillout="1" year="2045">222.0321335</maxSubResource>
                    <maxSubResource fillout="1" year="2050">233.316746</maxSubResource>
                    <maxSubResource fillout="1" year="2055">240.6292534</maxSubResource>
                    <maxSubResource fillout="1" year="2060">245.1573512</maxSubResource>
                    <maxSubResource fillout="1" year="2065">249.8923829</maxSubResource>
                    <maxSubResource fillout="1" year="2070">256.8418488</maxSubResource>
                    <maxSubResource fillout="1" year="2075">263.7872694</maxSubResource>
                    <maxSubResource fillout="1" year="2080">270.7691196</maxSubResource>
                    <maxSubResource fillout="1" year="2085">278.1838906</maxSubResource>
                    <maxSubResource fillout="1" year="2090">286.0697379</maxSubResource>
                    <maxSubResource fillout="1" year="2095">294.2525723</maxSubResource>
                    <maxSubResource fillout="1" year="2100">300.903269</maxSubResource>
                </sub-renewable-resource>
            </resource>
            <resource name="Niger_water withdrawals">
                <sub-renewable-resource name="runoff">
                    <maxSubResource fillout="1" year="1975">325.5984042</maxSubResource>
                    <maxSubResource fillout="1" year="1990">325.5984042</maxSubResource>
                    <maxSubResource fillout="1" year="2005">325.5984042</maxSubResource>
                    <maxSubResource fillout="1" year="2010">325.5984042</maxSubResource>
                    <maxSubResource fillout="1" year="2015">373.40294</maxSubResource>
                    <maxSubResource fillout="1" year="2020">393.259527</maxSubResource>
                    <maxSubResource fillout="1" year="2025">418.4337705</maxSubResource>
                    <maxSubResource fillout="1" year="2030">445.9741101</maxSubResource>
                    <maxSubResource fillout="1" year="2035">471.7008334</maxSubResource>
                    <maxSubResource fillout="1" year="2040">498.6830631</maxSubResource>
                    <maxSubResource fillout="1" year="2045">526.6871696</maxSubResource>
                    <maxSubResource fillout="1" year="2050">552.0142391</maxSubResource>
                    <maxSubResource fillout="1" year="2055">572.3431447</maxSubResource>
                    <maxSubResource fillout="1" year="2060">589.8726767</maxSubResource>
                    <maxSubResource fillout="1" year="2065">606.6115986</maxSubResource>
                    <maxSubResource fillout="1" year="2070">623.9108087</maxSubResource>
                    <maxSubResource fillout="1" year="2075">640.4778026</maxSubResource>
                    <maxSubResource fillout="1" year="2080">656.2974496</maxSubResource>
                    <maxSubResource fillout="1" year="2085">671.5652631</maxSubResource>
                    <maxSubResource fillout="1" year="2090">686.2703782</maxSubResource>
                    <maxSubResource fillout="1" year="2095">700.3188348</maxSubResource>
                    <maxSubResource fillout="1" year="2100">711.0304383</maxSubResource>
                </sub-renewable-resource>
            </resource>
            <resource name="Senegal_water withdrawals">
                <sub-renewable-resource name="runoff">
                    <maxSubResource fillout="1" year="1975">43.15919687</maxSubResource>
                    <maxSubResource fillout="1" year="1990">43.15919687</maxSubResource>
                    <maxSubResource fillout="1" year="2005">43.15919687</maxSubResource>
                    <maxSubResource fillout="1" year="2010">43.15919687</maxSubResource>
                    <maxSubResource fillout="1" year="2015">52.27104096</maxSubResource>
                    <maxSubResource fillout="1" year="2020">56.99004654</maxSubResource>
                    <maxSubResource fillout="1" year="2025">63.26044558</maxSubResource>
                    <maxSubResource fillout="1" year="2030">70.13783887</maxSubResource>
                    <maxSubResource fillout="1" year="2035">76.33731101</maxSubResource>
                    <maxSubResource fillout="1" year="2040">83.20528554</maxSubResource>
                    <maxSubResource fillout="1" year="2045">90.46000831</maxSubResource>
                    <maxSubResource fillout="1" year="2050">96.43720853</maxSubResource>
                    <maxSubResource fillout="1" year="2055">100.1086688</maxSubResource>
                    <maxSubResource fillout="1" year="2060">102.4267589</maxSubResource>
                    <maxSubResource fillout="1" year="2065">104.1671133</maxSubResource>
                    <maxSubResource fillout="1" year="2070">105.8519873</maxSubResource>
                    <maxSubResource fillout="1" year="2075">107.0030509</maxSubResource>
                    <maxSubResource fillout="1" year="2080">107.6180777</maxSubResource>
                    <maxSubResource fillout="1" year="2085">107.7727378</maxSubResource>
                    <maxSubResource fillout="1" year="2090">107.4540846</maxSubResource>
                    <maxSubResource fillout="1" year="2095">106.6254083</maxSubResource>
                    <maxSubResource fillout="1" year="2100">105.5756895</maxSubResource>
                </sub-renewable-resource>
            </resource>
            <resource name="Volta_water withdrawals">
                <sub-renewable-resource name="runoff">
                    <maxSubResource fillout="1" year="1975">29.01354545</maxSubResource>
                    <maxSubResource fillout="1" year="1990">29.01354545</maxSubResource>
                    <maxSubResource fillout="1" year="2005">29.01354545</maxSubResource>
                    <maxSubResource fillout="1" year="2010">29.01354545</maxSubResource>
                    <maxSubResource fillout="1" year="2015">34.03192883</maxSubResource>
                    <maxSubResource fillout="1" year="2020">36.0903062</maxSubResource>
                    <maxSubResource fillout="1" year="2025">38.54178017</maxSubResource>
                    <maxSubResource fillout="1" year="2030">41.27436212</maxSubResource>
                    <maxSubResource fillout="1" year="2035">44.1167638</maxSubResource>
                    <maxSubResource fillout="1" year="2040">47.62608977</maxSubResource>
                    <maxSubResource fillout="1" year="2045">51.46574534</maxSubResource>
                    <maxSubResource fillout="1" year="2050">54.78783859</maxSubResource>
                    <maxSubResource fillout="1" year="2055">57.1684576</maxSubResource>
                    <maxSubResource fillout="1" year="2060">59.11393624</maxSubResource>
                    <maxSubResource fillout="1" year="2065">60.68541581</maxSubResource>
                    <maxSubResource fillout="1" year="2070">61.92807498</maxSubResource>
                    <maxSubResource fillout="1" year="2075">62.87166689</maxSubResource>
                    <maxSubResource fillout="1" year="2080">63.49087805</maxSubResource>
                    <maxSubResource fillout="1" year="2085">63.75788939</maxSubResource>
                    <maxSubResource fillout="1" year="2090">63.6685348</maxSubResource>
                    <maxSubResource fillout="1" year="2095">63.23144341</maxSubResource>
                    <maxSubResource fillout="1" year="2100">62.63656115</maxSubResource>
                </sub-renewable-resource>
            </resource>
        </region>
        <region name="Argentina">
            <resource name="Central Patagonia Highlands_water withdrawals">
                <sub-renewable-resource name="runoff">
                    <maxSubResource fillout="1" year="1975">12.2853875</maxSubResource>
                    <maxSubResource fillout="1" year="1990">12.2853875</maxSubResource>
                    <maxSubResource fillout="1" year="2005">12.2853875</maxSubResource>
                    <maxSubResource fillout="1" year="2010">12.2853875</maxSubResource>
                    <maxSubResource fillout="1" year="2015">12.79082381</maxSubResource>
                    <maxSubResource fillout="1" year="2020">12.85733544</maxSubResource>
                    <maxSubResource fillout="1" year="2025">12.91614289</maxSubResource>
                    <maxSubResource fillout="1" year="2030">12.97131196</maxSubResource>
                    <maxSubResource fillout="1" year="2035">13.02339848</maxSubResource>
                    <maxSubResource fillout="1" year="2040">13.05046813</maxSubResource>
                    <maxSubResource fillout="1" year="2045">13.05948107</maxSubResource>
                    <maxSubResource fillout="1" year="2050">13.07356194</maxSubResource>
                    <maxSubResource fillout="1" year="2055">13.11116535</maxSubResource>
                    <maxSubResource fillout="1" year="2060">13.16276471</maxSubResource>
                    <maxSubResource fillout="1" year="2065">13.20884868</maxSubResource>
                    <maxSubResource fillout="1" year="2070">13.2359341</maxSubResource>
                    <maxSubResource fillout="1" year="2075">13.25669498</maxSubResource>
                    <maxSubResource fillout="1" year="2080">13.27124586</maxSubResource>
                    <maxSubResource fillout="1" year="2085">13.27781207</maxSubResource>
                    <maxSubResource fillout="1" year="2090">13.27798964</maxSubResource>
                    <maxSubResource fillout="1" year="2095">13.27245225</maxSubResource>
                    <maxSubResource fillout="1" year="2100">13.26396052</maxSubResource>
                </sub-renewable-resource>
            </resource>
            <resource name="Mar Chiquita_water withdrawals">
                <sub-renewable-resource name="runoff">
                    <maxSubResource fillout="1" year="1975">19.12480699</maxSubResource>
                    <maxSubResource fillout="1" year="1990">19.12480699</maxSubResource>
                    <maxSubResource fillout="1" year="2005">19.12480699</maxSubResource>
                    <maxSubResource fillout="1" year="2010">19.12480699</maxSubResource>
                    <maxSubResource fillout="1" year="2015">19.99619565</maxSubResource>
                    <maxSubResource fillout="1" year="2020">20.07345394</maxSubResource>
                    <maxSubResource fillout="1" year="2025">20.08469745</maxSubResource>
                    <maxSubResource fillout="1" year="2030">20.064838</maxSubResource>
                    <maxSubResource fillout="1" year="2035">20.04694783</maxSubResource>
                    <maxSubResource fillout="1" year="2040">19.93798612</maxSubResource>
                    <maxSubResource fillout="1" year="2045">19.78598801</maxSubResource>
                    <maxSubResource fillout="1" year="2050">19.72354925</maxSubResource>
                    <maxSubResource fillout="1" year="2055">19.81827843</maxSubResource>
                    <maxSubResource fillout="1" year="2060">19.98421013</maxSubResource>
                    <maxSubResource fillout="1" year="2065">20.19439388</maxSubResource>
                    <maxSubResource fillout="1" year="2070">20.43228726</maxSubResource>
                    <maxSubResource fillout="1" year="2075">20.71519204</maxSubResource>
                    <maxSubResource fillout="1" year="2080">21.04721966</maxSubResource>
                    <maxSubResource fillout="1" year="2085">21.42964139</maxSubResource>
                    <maxSubResource fillout="1" year="2090">21.86117252</maxSubResource>
                    <maxSubResource fillout="1" year="2095">22.34099451</maxSubResource>
                    <maxSubResource fillout="1" year="2100">22.75934836</maxSubResource>
                </sub-renewable-resource>
            </resource>
            <resource name="Negro_water withdrawals">
                <sub-renewable-resource name="runoff">
                    <maxSubResource fillout="1" year="1975">46.5386916</maxSubResource>
                    <maxSubResource fillout="1" year="1990">46.5386916</maxSubResource>
                    <maxSubResource fillout="1" year="2005">46.5386916</maxSubResource>
                    <maxSubResource fillout="1" year="2010">46.5386916</maxSubResource>
                    <maxSubResource fillout="1" year="2015">44.81104741</maxSubResource>
                    <maxSubResource fillout="1" year="2020">43.80492525</maxSubResource>
                    <maxSubResource fillout="1" year="2025">42.39228963</maxSubResource>
                    <maxSubResource fillout="1" year="2030">40.85747009</maxSubResource>
                    <maxSubResource fillout="1" year="2035">39.57325643</maxSubResource>
                    <maxSubResource fillout="1" year="2040">38.40303093</maxSubResource>
                    <maxSubResource fillout="1" year="2045">37.19864459</maxSubResource>
                    <maxSubResource fillout="1" year="2050">35.98474618</maxSubResource>
                    <maxSubResource fillout="1" year="2055">34.82384342</maxSubResource>
                    <maxSubResource fillout="1" year="2060">33.73318065</maxSubResource>
                    <maxSubResource fillout="1" year="2065">32.58251617</maxSubResource>
                    <maxSubResource fillout="1" year="2070">31.28869635</maxSubResource>
                    <maxSubResource fillout="1" year="2075">29.96211505</maxSubResource>
                    <maxSubResource fillout="1" year="2080">28.5746096</maxSubResource>
                    <maxSubResource fillout="1" year="2085">27.08166712</maxSubResource>
                    <maxSubResource fillout="1" year="2090">25.49073195</maxSubResource>
                    <maxSubResource fillout="1" year="2095">23.82081877</maxSubResource>
                    <maxSubResource fillout="1" year="2100">22.43754126</maxSubResource>
                </sub-renewable-resource>
            </resource>
            <resource name="North Argentina-South Atlantic Coast_water withdrawals">
                <sub-renewable-resource name="runoff">
                    <maxSubResource fillout="1" year="1975">49.73064233</maxSubResource>
                    <maxSubResource fillout="1" year="1990">49.73064233</maxSubResource>
                    <maxSubResource fillout="1" year="2005">49.73064233</maxSubResource>
                    <maxSubResource fillout="1" year="2010">49.73064233</maxSubResource>
                    <maxSubResource fillout="1" year="2015">56.83371103</maxSubResource>
                    <maxSubResource fillout="1" year="2020">57.36712047</maxSubResource>
                    <maxSubResource fillout="1" year="2025">57.30217679</maxSubResource>
                    <maxSubResource fillout="1" year="2030">56.93594808</maxSubResource>
                    <maxSubResource fillout="1" year="2035">56.50343232</maxSubResource>
                    <maxSubResource fillout="1" year="2040">55.05757879</maxSubResource>
                    <maxSubResource fillout="1" year="2045">53.05204137</maxSubResource>
                    <maxSubResource fillout="1" year="2050">51.75581583</maxSubResource>
                    <maxSubResource fillout="1" year="2055">51.86478154</maxSubResource>
                    <maxSubResource fillout="1" year="2060">52.6156366</maxSubResource>
                    <maxSubResource fillout="1" year="2065">53.67752612</maxSubResource>
                    <maxSubResource fillout="1" year="2070">54.84453529</maxSubResource>
                    <maxSubResource fillout="1" year="2075">56.33387329</maxSubResource>
                    <maxSubResource fillout="1" year="2080">58.142529</maxSubResource>
                    <maxSubResource fillout="1" year="2085">60.23199004</maxSubResource>
                    <maxSubResource fillout="1" year="2090">62.59624145</maxSubResource>
                    <maxSubResource fillout="1" year="2095">65.25210008</maxSubResource>
                    <maxSubResource fillout="1" year="2100">67.59776022</maxSubResource>
                </sub-renewable-resource>
            </resource>
            <resource name="Pampas Region_water withdrawals">
                <sub-renewable-resource name="runoff">
                    <maxSubResource fillout="1" year="1975">29.81804317</maxSubResource>
                    <maxSubResource fillout="1" year="1990">29.81804317</maxSubResource>
                    <maxSubResource fillout="1" year="2005">29.81804317</maxSubResource>
                    <maxSubResource fillout="1" year="2010">29.81804317</maxSubResource>
                    <maxSubResource fillout="1" year="2015">34.44809884</maxSubResource>
                    <maxSubResource fillout="1" year="2020">34.59776432</maxSubResource>
                    <maxSubResource fillout="1" year="2025">34.24409487</maxSubResource>
                    <maxSubResource fillout="1" year="2030">33.66417424</maxSubResource>
                    <maxSubResource fillout="1" year="2035">33.13360496</maxSubResource>
                    <maxSubResource fillout="1" year="2040">32.08734994</maxSubResource>
                    <maxSubResource fillout="1" year="2045">30.7383967</maxSubResource>
                    <maxSubResource fillout="1" year="2050">29.81626418</maxSubResource>
                    <maxSubResource fillout="1" year="2055">29.73508421</maxSubResource>
                    <maxSubResource fillout="1" year="2060">30.05392693</maxSubResource>
                    <maxSubResource fillout="1" year="2065">30.52612466</maxSubResource>
                    <maxSubResource fillout="1" year="2070">30.99564373</maxSubResource>
                    <maxSubResource fillout="1" year="2075">31.63174574</maxSubResource>
                    <maxSubResource fillout="1" year="2080">32.42859865</maxSubResource>
                    <maxSubResource fillout="1" year="2085">33.35314308</maxSubResource>
                    <maxSubResource fillout="1" year="2090">34.40332124</maxSubResource>
                    <maxSubResource fillout="1" year="2095">35.59357755</maxSubResource>
                    <maxSubResource fillout="1" year="2100">36.65547989</maxSubResource>
                </sub-renewable-resource>
            </resource>
            <resource name="Salinas Grandes_water withdrawals">
                <sub-renewable-resource name="runoff">
                    <maxSubResource fillout="1" year="1975">16.4315845</maxSubResource>
                    <maxSubResource fillout="1" year="1990">16.4315845</maxSubResource>
                    <maxSubResource fillout="1" year="2005">16.4315845</maxSubResource>
                    <maxSubResource fillout="1" year="2010">16.4315845</maxSubResource>
                    <maxSubResource fillout="1" year="2015">17.83919088</maxSubResource>
                    <maxSubResource fillout="1" year="2020">18.01351712</maxSubResource>
                    <maxSubResource fillout="1" year="2025">18.12884736</maxSubResource>
                    <maxSubResource fillout="1" year="2030">18.20195435</maxSubResource>
                    <maxSubResource fillout="1" year="2035">18.23493075</maxSubResource>
                    <maxSubResource fillout="1" year="2040">18.14879309</maxSubResource>
                    <maxSubResource fillout="1" year="2045">17.99424959</maxSubResource>
                    <maxSubResource fillout="1" year="2050">17.88769125</maxSubResource>
                    <maxSubResource fillout="1" year="2055">17.8851286</maxSubResource>
                    <maxSubResource fillout="1" year="2060">17.91260325</maxSubResource>
                    <maxSubResource fillout="1" year="2065">17.96166606</maxSubResource>
                    <maxSubResource fillout="1" year="2070">18.02806696</maxSubResource>
                    <maxSubResource fillout="1" year="2075">18.1144067</maxSubResource>
                    <maxSubResource fillout="1" year="2080">18.22259047</maxSubResource>
                    <maxSubResource fillout="1" year="2085">18.35402703</maxSubResource>
                    <maxSubResource fillout="1" year="2090">18.50836615</maxSubResource>
                    <maxSubResource fillout="1" year="2095">18.68496308</maxSubResource>
                    <maxSubResource fillout="1" year="2100">18.84195432</maxSubResource>
                </sub-renewable-resource>
            </resource>
            <resource name="South America-Colorado_water withdrawals">
                <sub-renewable-resource name="runoff">
                    <maxSubResource fillout="1" year="1975">40.29123646</maxSubResource>
                    <maxSubResource fillout="1" year="1990">40.29123646</maxSubResource>
                    <maxSubResource fillout="1" year="2005">40.29123646</maxSubResource>
                    <maxSubResource fillout="1" year="2010">40.29123646</maxSubResource>
                    <maxSubResource fillout="1" year="2015">42.38817746</maxSubResource>
                    <maxSubResource fillout="1" year="2020">41.98483435</maxSubResource>
                    <maxSubResource fillout="1" year="2025">41.15017652</maxSubResource>
                    <maxSubResource fillout="1" year="2030">40.07970421</maxSubResource>
                    <maxSubResource fillout="1" year="2035">38.97889374</maxSubResource>
                    <maxSubResource fillout="1" year="2040">37.49906396</maxSubResource>
                    <maxSubResource fillout="1" year="2045">35.75300614</maxSubResource>
                    <maxSubResource fillout="1" year="2050">34.17909056</maxSubResource>
                    <maxSubResource fillout="1" year="2055">32.997521</maxSubResource>
                    <maxSubResource fillout="1" year="2060">31.94917829</maxSubResource>
                    <maxSubResource fillout="1" year="2065">31.00348059</maxSubResource>
                    <maxSubResource fillout="1" year="2070">30.1435323</maxSubResource>
                    <maxSubResource fillout="1" year="2075">29.36963247</maxSubResource>
                    <maxSubResource fillout="1" year="2080">28.68033633</maxSubResource>
                    <maxSubResource fillout="1" year="2085">28.07404398</maxSubResource>
                    <maxSubResource fillout="1" year="2090">27.55606995</maxSubResource>
                    <maxSubResource fillout="1" year="2095">27.12773032</maxSubResource>
                    <maxSubResource fillout="1" year="2100">26.84942279</maxSubResource>
                </sub-renewable-resource>
            </resource>
            <resource name="South Argentina-South Atlantic Coast_water withdrawals">
                <sub-renewable-resource name="runoff">
                    <maxSubResource fillout="1" year="1975">90.13291331</maxSubResource>
                    <maxSubResource fillout="1" year="1990">90.13291331</maxSubResource>
                    <maxSubResource fillout="1" year="2005">90.13291331</maxSubResource>
                    <maxSubResource fillout="1" year="2010">90.13291331</maxSubResource>
                    <maxSubResource fillout="1" year="2015">94.93316012</maxSubResource>
                    <maxSubResource fillout="1" year="2020">96.90929042</maxSubResource>
                    <maxSubResource fillout="1" year="2025">99.42444904</maxSubResource>
                    <maxSubResource fillout="1" year="2030">102.2003248</maxSubResource>
                    <maxSubResource fillout="1" year="2035">104.8623346</maxSubResource>
                    <maxSubResource fillout="1" year="2040">107.6837556</maxSubResource>
                    <maxSubResource fillout="1" year="2045">110.6385064</maxSubResource>
                    <maxSubResource fillout="1" year="2050">113.3895854</maxSubResource>
                    <maxSubResource fillout="1" year="2055">115.7720737</maxSubResource>
                    <maxSubResource fillout="1" year="2060">118.0112767</maxSubResource>
                    <maxSubResource fillout="1" year="2065">120.1624359</maxSubResource>
                    <maxSubResource fillout="1" year="2070">122.2581874</maxSubResource>
                    <maxSubResource fillout="1" year="2075">124.2660156</maxSubResource>
                    <maxSubResource fillout="1" year="2080">126.18021</maxSubResource>
                    <maxSubResource fillout="1" year="2085">128.0010277</maxSubResource>
                    <maxSubResource fillout="1" year="2090">129.7349351</maxSubResource>
                    <maxSubResource fillout="1" year="2095">131.3813196</maxSubResource>
                    <maxSubResource fillout="1" year="2100">132.6336572</maxSubResource>
                </sub-renewable-resource>
            </resource>
        </region>
        <region name="Australia_NZ">
            <resource name="Australia-East Coast_water withdrawals">
                <sub-renewable-resource name="runoff">
                    <maxSubResource fillout="1" year="1975">163.3230686</maxSubResource>
                    <maxSubResource fillout="1" year="1990">163.3230686</maxSubResource>
                    <maxSubResource fillout="1" year="2005">163.3230686</maxSubResource>
                    <maxSubResource fillout="1" year="2010">163.3230686</maxSubResource>
                    <maxSubResource fillout="1" year="2015">160.7864028</maxSubResource>
                    <maxSubResource fillout="1" year="2020">163.6845355</maxSubResource>
                    <maxSubResource fillout="1" year="2025">169.2399552</maxSubResource>
                    <maxSubResource fillout="1" year="2030">175.2506245</maxSubResource>
                    <maxSubResource fillout="1" year="2035">178.7811203</maxSubResource>
                    <maxSubResource fillout="1" year="2040">180.9786165</maxSubResource>
                    <maxSubResource fillout="1" year="2045">182.6426753</maxSubResource>
                    <maxSubResource fillout="1" year="2050">183.0602533</maxSubResource>
                    <maxSubResource fillout="1" year="2055">181.4604549</maxSubResource>
                    <maxSubResource fillout="1" year="2060">178.1978673</maxSubResource>
                    <maxSubResource fillout="1" year="2065">174.7392341</maxSubResource>
                    <maxSubResource fillout="1" year="2070">172.037421</maxSubResource>
                    <maxSubResource fillout="1" year="2075">168.9062753</maxSubResource>
                    <maxSubResource fillout="1" year="2080">165.4914342</maxSubResource>
                    <maxSubResource fillout="1" year="2085">162.1202087</maxSubResource>
                    <maxSubResource fillout="1" year="2090">158.7651755</maxSubResource>
                    <maxSubResource fillout="1" year="2095">155.286591</maxSubResource>
                    <maxSubResource fillout="1" year="2100">152.3393715</maxSubResource>
                </sub-renewable-resource>
            </resource>
            <resource name="Australia-Interior_water withdrawals">
                <sub-renewable-resource name="runoff">
                    <maxSubResource fillout="1" year="1975">85.45821265</maxSubResource>
                    <maxSubResource fillout="1" year="1990">85.45821265</maxSubResource>
                    <maxSubResource fillout="1" year="2005">85.45821265</maxSubResource>
                    <maxSubResource fillout="1" year="2010">85.45821265</maxSubResource>
                    <maxSubResource fillout="1" year="2015">90.30187748</maxSubResource>
                    <maxSubResource fillout="1" year="2020">92.92233101</maxSubResource>
                    <maxSubResource fillout="1" year="2025">96.78981634</maxSubResource>
                    <maxSubResource fillout="1" year="2030">100.7493473</maxSubResource>
                    <maxSubResource fillout="1" year="2035">103.1830877</maxSubResource>
                    <maxSubResource fillout="1" year="2040">104.5983506</maxSubResource>
                    <maxSubResource fillout="1" year="2045">105.5527956</maxSubResource>
                    <maxSubResource fillout="1" year="2050">105.8838543</maxSubResource>
                    <maxSubResource fillout="1" year="2055">105.3226569</maxSubResource>
                    <maxSubResource fillout="1" year="2060">103.8982667</maxSubResource>
                    <maxSubResource fillout="1" year="2065">102.1972849</maxSubResource>
                    <maxSubResource fillout="1" year="2070">100.6053199</maxSubResource>
                    <maxSubResource fillout="1" year="2075">98.65271036</maxSubResource>
                    <maxSubResource fillout="1" year="2080">96.40179499</maxSubResource>
                    <maxSubResource fillout="1" year="2085">93.98525079</maxSubResource>
                    <maxSubResource fillout="1" year="2090">91.37559027</maxSubResource>
                    <maxSubResource fillout="1" year="2095">88.51684493</maxSubResource>
                    <maxSubResource fillout="1" year="2100">86.02375665</maxSubResource>
                </sub-renewable-resource>
            </resource>
            <resource name="Australia-North Coast_water withdrawals">
                <sub-renewable-resource name="runoff">
                    <maxSubResource fillout="1" year="1975">223.1163611</maxSubResource>
                    <maxSubResource fillout="1" year="1990">223.1163611</maxSubResource>
                    <maxSubResource fillout="1" year="2005">223.1163611</maxSubResource>
                    <maxSubResource fillout="1" year="2010">223.1163611</maxSubResource>
                    <maxSubResource fillout="1" year="2015">231.1713405</maxSubResource>
                    <maxSubResource fillout="1" year="2020">232.769236</maxSubResource>
                    <maxSubResource fillout="1" year="2025">234.6072338</maxSubResource>
                    <maxSubResource fillout="1" year="2030">235.8496988</maxSubResource>
                    <maxSubResource fillout="1" year="2035">235.1514155</maxSubResource>
                    <maxSubResource fillout="1" year="2040">232.3272217</maxSubResource>
                    <maxSubResource fillout="1" year="2045">228.358449</maxSubResource>
                    <maxSubResource fillout="1" year="2050">224.1639198</maxSubResource>
                    <maxSubResource fillout="1" year="2055">219.9095363</maxSubResource>
                    <maxSubResource fillout="1" year="2060">214.8569076</maxSubResource>
                    <maxSubResource fillout="1" year="2065">209.6859104</maxSubResource>
                    <maxSubResource fillout="1" year="2070">204.8669494</maxSubResource>
                    <maxSubResource fillout="1" year="2075">199.8503517</maxSubResource>
                    <maxSubResource fillout="1" year="2080">194.7327752</maxSubResource>
                    <maxSubResource fillout="1" year="2085">189.6913039</maxSubResource>
                    <maxSubResource fillout="1" year="2090">184.6672442</maxSubResource>
                    <maxSubResource fillout="1" year="2095">179.5840552</maxSubResource>
                    <maxSubResource fillout="1" year="2100">175.4421914</maxSubResource>
                </sub-renewable-resource>
            </resource>
            <resource name="Australia-South Coast_water withdrawals">
                <sub-renewable-resource name="runoff">
                    <maxSubResource fillout="1" year="1975">16.66034265</maxSubResource>
                    <maxSubResource fillout="1" year="1990">16.66034265</maxSubResource>
                    <maxSubResource fillout="1" year="2005">16.66034265</maxSubResource>
                    <maxSubResource fillout="1" year="2010">16.66034265</maxSubResource>
                    <maxSubResource fillout="1" year="2015">17.21518545</maxSubResource>
                    <maxSubResource fillout="1" year="2020">17.51585747</maxSubResource>
                    <maxSubResource fillout="1" year="2025">17.98481213</maxSubResource>
                    <maxSubResource fillout="1" year="2030">18.48393453</maxSubResource>
                    <maxSubResource fillout="1" year="2035">18.82599623</maxSubResource>
                    <maxSubResource fillout="1" year="2040">19.09849077</maxSubResource>
                    <maxSubResource fillout="1" year="2045">19.33692046</maxSubResource>
                    <maxSubResource fillout="1" year="2050">19.46670061</maxSubResource>
                    <maxSubResource fillout="1" year="2055">19.43562006</maxSubResource>
                    <maxSubResource fillout="1" year="2060">19.28804715</maxSubResource>
                    <maxSubResource fillout="1" year="2065">19.08472557</maxSubResource>
                    <maxSubResource fillout="1" year="2070">18.86432208</maxSubResource>
                    <maxSubResource fillout="1" year="2075">18.57856817</maxSubResource>
                    <maxSubResource fillout="1" year="2080">18.23293728</maxSubResource>
                    <maxSubResource fillout="1" year="2085">17.84039465</maxSubResource>
                    <maxSubResource fillout="1" year="2090">17.40077553</maxSubResource>
                    <maxSubResource fillout="1" year="2095">16.90861214</maxSubResource>
                    <maxSubResource fillout="1" year="2100">16.47393152</maxSubResource>
                </sub-renewable-resource>
            </resource>
            <resource name="Australia-West Coast_water withdrawals">
                <sub-renewable-resource name="runoff">
                    <maxSubResource fillout="1" year="1975">45.19560744</maxSubResource>
                    <maxSubResource fillout="1" year="1990">45.19560744</maxSubResource>
                    <maxSubResource fillout="1" year="2005">45.19560744</maxSubResource>
                    <maxSubResource fillout="1" year="2010">45.19560744</maxSubResource>
                    <maxSubResource fillout="1" year="2015">44.6143928</maxSubResource>
                    <maxSubResource fillout="1" year="2020">44.51705865</maxSubResource>
                    <maxSubResource fillout="1" year="2025">44.4996017</maxSubResource>
                    <maxSubResource fillout="1" year="2030">44.4503656</maxSubResource>
                    <maxSubResource fillout="1" year="2035">44.20649338</maxSubResource>
                    <maxSubResource fillout="1" year="2040">43.99647252</maxSubResource>
                    <maxSubResource fillout="1" year="2045">43.719821</maxSubResource>
                    <maxSubResource fillout="1" year="2050">43.04524002</maxSubResource>
                    <maxSubResource fillout="1" year="2055">41.7437183</maxSubResource>
                    <maxSubResource fillout="1" year="2060">40.02285799</maxSubResource>
                    <maxSubResource fillout="1" year="2065">38.16098782</maxSubResource>
                    <maxSubResource fillout="1" year="2070">36.34330662</maxSubResource>
                    <maxSubResource fillout="1" year="2075">34.36656029</maxSubResource>
                    <maxSubResource fillout="1" year="2080">32.22455054</maxSubResource>
                    <maxSubResource fillout="1" year="2085">29.94359169</maxSubResource>
                    <maxSubResource fillout="1" year="2090">27.52753472</maxSubResource>
                    <maxSubResource fillout="1" year="2095">24.96528778</maxSubResource>
                    <maxSubResource fillout="1" year="2100">22.80307106</maxSubResource>
                </sub-renewable-resource>
            </resource>
            <resource name="Murray-Darling_water withdrawals">
                <sub-renewable-resource name="runoff">
                    <maxSubResource fillout="1" year="1975">36.42273711</maxSubResource>
                    <maxSubResource fillout="1" year="1990">36.42273711</maxSubResource>
                    <maxSubResource fillout="1" year="2005">36.42273711</maxSubResource>
                    <maxSubResource fillout="1" year="2010">36.42273711</maxSubResource>
                    <maxSubResource fillout="1" year="2015">37.09314601</maxSubResource>
                    <maxSubResource fillout="1" year="2020">38.43334876</maxSubResource>
                    <maxSubResource fillout="1" year="2025">40.72399689</maxSubResource>
                    <maxSubResource fillout="1" year="2030">43.21717046</maxSubResource>
                    <maxSubResource fillout="1" year="2035">44.92338041</maxSubResource>
                    <maxSubResource fillout="1" year="2040">46.27325877</maxSubResource>
                    <maxSubResource fillout="1" year="2045">47.49348292</maxSubResource>
                    <maxSubResource fillout="1" year="2050">48.26046885</maxSubResource>
                    <maxSubResource fillout="1" year="2055">48.26970095</maxSubResource>
                    <maxSubResource fillout="1" year="2060">47.70312948</maxSubResource>
                    <maxSubResource fillout="1" year="2065">47.0959505</maxSubResource>
                    <maxSubResource fillout="1" year="2070">46.79529206</maxSubResource>
                    <maxSubResource fillout="1" year="2075">46.36823883</maxSubResource>
                    <maxSubResource fillout="1" year="2080">45.85661389</maxSubResource>
                    <maxSubResource fillout="1" year="2085">45.36946524</maxSubResource>
                    <maxSubResource fillout="1" year="2090">44.90654301</maxSubResource>
                    <maxSubResource fillout="1" year="2095">44.42189909</maxSubResource>
                    <maxSubResource fillout="1" year="2100">43.99212338</maxSubResource>
                </sub-renewable-resource>
            </resource>
            <resource name="New Zealand_water withdrawals">
                <sub-renewable-resource name="runoff">
                    <maxSubResource fillout="1" year="1975">249.7459593</maxSubResource>
                    <maxSubResource fillout="1" year="1990">249.7459593</maxSubResource>
                    <maxSubResource fillout="1" year="2005">249.7459593</maxSubResource>
                    <maxSubResource fillout="1" year="2010">249.7459593</maxSubResource>
                    <maxSubResource fillout="1" year="2015">262.5109332</maxSubResource>
                    <maxSubResource fillout="1" year="2020">266.4945846</maxSubResource>
                    <maxSubResource fillout="1" year="2025">271.7506281</maxSubResource>
                    <maxSubResource fillout="1" year="2030">277.2426547</maxSubResource>
                    <maxSubResource fillout="1" year="2035">281.498869</maxSubResource>
                    <maxSubResource fillout="1" year="2040">284.4491464</maxSubResource>
                    <maxSubResource fillout="1" year="2045">286.8807499</maxSubResource>
                    <maxSubResource fillout="1" year="2050">289.3451561</maxSubResource>
                    <maxSubResource fillout="1" year="2055">292.0863337</maxSubResource>
                    <maxSubResource fillout="1" year="2060">294.7814381</maxSubResource>
                    <maxSubResource fillout="1" year="2065">297.5210848</maxSubResource>
                    <maxSubResource fillout="1" year="2070">300.3491048</maxSubResource>
                    <maxSubResource fillout="1" year="2075">303.1083355</maxSubResource>
                    <maxSubResource fillout="1" year="2080">305.8665201</maxSubResource>
                    <maxSubResource fillout="1" year="2085">308.7139941</maxSubResource>
                    <maxSubResource fillout="1" year="2090">311.6567765</maxSubResource>
                    <maxSubResource fillout="1" year="2095">314.6577471</maxSubResource>
                    <maxSubResource fillout="1" year="2100">317.0780246</maxSubResource>
                </sub-renewable-resource>
            </resource>
            <resource name="Tasmania_water withdrawals">
                <sub-renewable-resource name="runoff">
                    <maxSubResource fillout="1" year="1975">41.55798887</maxSubResource>
                    <maxSubResource fillout="1" year="1990">41.55798887</maxSubResource>
                    <maxSubResource fillout="1" year="2005">41.55798887</maxSubResource>
                    <maxSubResource fillout="1" year="2010">41.55798887</maxSubResource>
                    <maxSubResource fillout="1" year="2015">43.27077758</maxSubResource>
                    <maxSubResource fillout="1" year="2020">43.73640197</maxSubResource>
                    <maxSubResource fillout="1" year="2025">44.34697507</maxSubResource>
                    <maxSubResource fillout="1" year="2030">44.97492295</maxSubResource>
                    <maxSubResource fillout="1" year="2035">45.44008721</maxSubResource>
                    <maxSubResource fillout="1" year="2040">45.77144342</maxSubResource>
                    <maxSubResource fillout="1" year="2045">46.03917509</maxSubResource>
                    <maxSubResource fillout="1" year="2050">46.25311266</maxSubResource>
                    <maxSubResource fillout="1" year="2055">46.41645627</maxSubResource>
                    <maxSubResource fillout="1" year="2060">46.52365941</maxSubResource>
                    <maxSubResource fillout="1" year="2065">46.58100722</maxSubResource>
                    <maxSubResource fillout="1" year="2070">46.59066529</maxSubResource>
                    <maxSubResource fillout="1" year="2075">46.54197965</maxSubResource>
                    <maxSubResource fillout="1" year="2080">46.44240802</maxSubResource>
                    <maxSubResource fillout="1" year="2085">46.30106789</maxSubResource>
                    <maxSubResource fillout="1" year="2090">46.11922855</maxSubResource>
                    <maxSubResource fillout="1" year="2095">45.89292107</maxSubResource>
                    <maxSubResource fillout="1" year="2100">45.67729069</maxSubResource>
                </sub-renewable-resource>
            </resource>
        </region>
        <region name="Brazil">
            <resource name="Amazon_water withdrawals">
                <sub-renewable-resource name="runoff">
                    <maxSubResource fillout="1" year="1975">5607.787885</maxSubResource>
                    <maxSubResource fillout="1" year="1990">5607.787885</maxSubResource>
                    <maxSubResource fillout="1" year="2005">5607.787885</maxSubResource>
                    <maxSubResource fillout="1" year="2010">5607.787885</maxSubResource>
                    <maxSubResource fillout="1" year="2015">5317.298349</maxSubResource>
                    <maxSubResource fillout="1" year="2020">5278.457905</maxSubResource>
                    <maxSubResource fillout="1" year="2025">5253.737244</maxSubResource>
                    <maxSubResource fillout="1" year="2030">5235.638142</maxSubResource>
                    <maxSubResource fillout="1" year="2035">5218.548161</maxSubResource>
                    <maxSubResource fillout="1" year="2040">5214.418642</maxSubResource>
                    <maxSubResource fillout="1" year="2045">5220.850037</maxSubResource>
                    <maxSubResource fillout="1" year="2050">5225.203627</maxSubResource>
                    <maxSubResource fillout="1" year="2055">5218.067863</maxSubResource>
                    <maxSubResource fillout="1" year="2060">5206.072057</maxSubResource>
                    <maxSubResource fillout="1" year="2065">5199.979028</maxSubResource>
                    <maxSubResource fillout="1" year="2070">5206.58445</maxSubResource>
                    <maxSubResource fillout="1" year="2075">5217.161407</maxSubResource>
                    <maxSubResource fillout="1" year="2080">5233.102296</maxSubResource>
                    <maxSubResource fillout="1" year="2085">5257.148546</maxSubResource>
                    <maxSubResource fillout="1" year="2090">5289.229298</maxSubResource>
                    <maxSubResource fillout="1" year="2095">5328.176235</maxSubResource>
                    <maxSubResource fillout="1" year="2100">5363.615806</maxSubResource>
                </sub-renewable-resource>
            </resource>
            <resource name="East Brazil-South Atlantic Coast_water withdrawals">
                <sub-renewable-resource name="runoff">
                    <maxSubResource fillout="1" year="1975">81.10957495</maxSubResource>
                    <maxSubResource fillout="1" year="1990">81.10957495</maxSubResource>
                    <maxSubResource fillout="1" year="2005">81.10957495</maxSubResource>
                    <maxSubResource fillout="1" year="2010">81.10957495</maxSubResource>
                    <maxSubResource fillout="1" year="2015">76.03919775</maxSubResource>
                    <maxSubResource fillout="1" year="2020">75.1055555</maxSubResource>
                    <maxSubResource fillout="1" year="2025">74.31350912</maxSubResource>
                    <maxSubResource fillout="1" year="2030">73.61911857</maxSubResource>
                    <maxSubResource fillout="1" year="2035">73.05819993</maxSubResource>
                    <maxSubResource fillout="1" year="2040">72.96377711</maxSubResource>
                    <maxSubResource fillout="1" year="2045">73.1320627</maxSubResource>
                    <maxSubResource fillout="1" year="2050">73.10066945</maxSubResource>
                    <maxSubResource fillout="1" year="2055">72.62475712</maxSubResource>
                    <maxSubResource fillout="1" year="2060">71.97884855</maxSubResource>
                    <maxSubResource fillout="1" year="2065">71.24433465</maxSubResource>
                    <maxSubResource fillout="1" year="2070">70.46835936</maxSubResource>
                    <maxSubResource fillout="1" year="2075">69.5985856</maxSubResource>
                    <maxSubResource fillout="1" year="2080">68.64047878</maxSubResource>
                    <maxSubResource fillout="1" year="2085">67.6085337</maxSubResource>
                    <maxSubResource fillout="1" year="2090">66.50833446</maxSubResource>
                    <maxSubResource fillout="1" year="2095">65.33367313</maxSubResource>
                    <maxSubResource fillout="1" year="2100">64.33561538</maxSubResource>
                </sub-renewable-resource>
            </resource>
            <resource name="La Plata_water withdrawals">
                <sub-renewable-resource name="runoff">
                    <maxSubResource fillout="1" year="1975">844.7619056</maxSubResource>
                    <maxSubResource fillout="1" year="1990">844.7619056</maxSubResource>
                    <maxSubResource fillout="1" year="2005">844.7619056</maxSubResource>
                    <maxSubResource fillout="1" year="2010">844.7619056</maxSubResource>
                    <maxSubResource fillout="1" year="2015">831.2299979</maxSubResource>
                    <maxSubResource fillout="1" year="2020">828.6839734</maxSubResource>
                    <maxSubResource fillout="1" year="2025">827.7952429</maxSubResource>
                    <maxSubResource fillout="1" year="2030">826.705061</maxSubResource>
                    <maxSubResource fillout="1" year="2035">823.141561</maxSubResource>
                    <maxSubResource fillout="1" year="2040">816.9412742</maxSubResource>
                    <maxSubResource fillout="1" year="2045">809.9050575</maxSubResource>
                    <maxSubResource fillout="1" year="2050">803.6749374</maxSubResource>
                    <maxSubResource fillout="1" year="2055">798.6370422</maxSubResource>
                    <maxSubResource fillout="1" year="2060">793.6058499</maxSubResource>
                    <maxSubResource fillout="1" year="2065">789.7084554</maxSubResource>
                    <maxSubResource fillout="1" year="2070">787.6052902</maxSubResource>
                    <maxSubResource fillout="1" year="2075">786.0313434</maxSubResource>
                    <maxSubResource fillout="1" year="2080">785.4041787</maxSubResource>
                    <maxSubResource fillout="1" year="2085">786.3248161</maxSubResource>
                    <maxSubResource fillout="1" year="2090">788.7650121</maxSubResource>
                    <maxSubResource fillout="1" year="2095">792.4737268</maxSubResource>
                    <maxSubResource fillout="1" year="2100">796.2155234</maxSubResource>
                </sub-renewable-resource>
            </resource>
            <resource name="North Brazil-South Atlantic Coast_water withdrawals">
                <sub-renewable-resource name="runoff">
                    <maxSubResource fillout="1" year="1975">151.9838196</maxSubResource>
                    <maxSubResource fillout="1" year="1990">151.9838196</maxSubResource>
                    <maxSubResource fillout="1" year="2005">151.9838196</maxSubResource>
                    <maxSubResource fillout="1" year="2010">151.9838196</maxSubResource>
                    <maxSubResource fillout="1" year="2015">139.5671436</maxSubResource>
                    <maxSubResource fillout="1" year="2020">136.6391512</maxSubResource>
                    <maxSubResource fillout="1" year="2025">133.0689265</maxSubResource>
                    <maxSubResource fillout="1" year="2030">129.5562168</maxSubResource>
                    <maxSubResource fillout="1" year="2035">127.1784764</maxSubResource>
                    <maxSubResource fillout="1" year="2040">126.150609</maxSubResource>
                    <maxSubResource fillout="1" year="2045">125.8470143</maxSubResource>
                    <maxSubResource fillout="1" year="2050">125.6963604</maxSubResource>
                    <maxSubResource fillout="1" year="2055">125.4191591</maxSubResource>
                    <maxSubResource fillout="1" year="2060">125.3151972</maxSubResource>
                    <maxSubResource fillout="1" year="2065">125.3265626</maxSubResource>
                    <maxSubResource fillout="1" year="2070">125.420625</maxSubResource>
                    <maxSubResource fillout="1" year="2075">125.7079554</maxSubResource>
                    <maxSubResource fillout="1" year="2080">126.174965</maxSubResource>
                    <maxSubResource fillout="1" year="2085">126.7918154</maxSubResource>
                    <maxSubResource fillout="1" year="2090">127.54625</maxSubResource>
                    <maxSubResource fillout="1" year="2095">128.4481573</maxSubResource>
                    <maxSubResource fillout="1" year="2100">129.2834562</maxSubResource>
                </sub-renewable-resource>
            </resource>
            <resource name="Orinoco_water withdrawals">
                <sub-renewable-resource name="runoff">
                    <maxSubResource fillout="1" year="1975">1240.024774</maxSubResource>
                    <maxSubResource fillout="1" year="1990">1240.024774</maxSubResource>
                    <maxSubResource fillout="1" year="2005">1240.024774</maxSubResource>
                    <maxSubResource fillout="1" year="2010">1240.024774</maxSubResource>
                    <maxSubResource fillout="1" year="2015">1255.042743</maxSubResource>
                    <maxSubResource fillout="1" year="2020">1272.647695</maxSubResource>
                    <maxSubResource fillout="1" year="2025">1301.437645</maxSubResource>
                    <maxSubResource fillout="1" year="2030">1331.132263</maxSubResource>
                    <maxSubResource fillout="1" year="2035">1347.225114</maxSubResource>
                    <maxSubResource fillout="1" year="2040">1348.798043</maxSubResource>
                    <maxSubResource fillout="1" year="2045">1344.273154</maxSubResource>
                    <maxSubResource fillout="1" year="2050">1340.0853</maxSubResource>
                    <maxSubResource fillout="1" year="2055">1335.282411</maxSubResource>
                    <maxSubResource fillout="1" year="2060">1325.087484</maxSubResource>
                    <maxSubResource fillout="1" year="2065">1322.875264</maxSubResource>
                    <maxSubResource fillout="1" year="2070">1337.580157</maxSubResource>
                    <maxSubResource fillout="1" year="2075">1358.118339</maxSubResource>
                    <maxSubResource fillout="1" year="2080">1385.651896</maxSubResource>
                    <maxSubResource fillout="1" year="2085">1423.049761</maxSubResource>
                    <maxSubResource fillout="1" year="2090">1470.152498</maxSubResource>
                    <maxSubResource fillout="1" year="2095">1525.738546</maxSubResource>
                    <maxSubResource fillout="1" year="2100">1575.640905</maxSubResource>
                </sub-renewable-resource>
            </resource>
            <resource name="Parnaiba_water withdrawals">
                <sub-renewable-resource name="runoff">
                    <maxSubResource fillout="1" year="1975">84.36736804</maxSubResource>
                    <maxSubResource fillout="1" year="1990">84.36736804</maxSubResource>
                    <maxSubResource fillout="1" year="2005">84.36736804</maxSubResource>
                    <maxSubResource fillout="1" year="2010">84.36736804</maxSubResource>
                    <maxSubResource fillout="1" year="2015">77.71192359</maxSubResource>
                    <maxSubResource fillout="1" year="2020">75.84005175</maxSubResource>
                    <maxSubResource fillout="1" year="2025">73.47998634</maxSubResource>
                    <maxSubResource fillout="1" year="2030">71.08225617</maxSubResource>
                    <maxSubResource fillout="1" year="2035">69.33043778</maxSubResource>
                    <maxSubResource fillout="1" year="2040">68.21988254</maxSubResource>
                    <maxSubResource fillout="1" year="2045">67.4656233</maxSubResource>
                    <maxSubResource fillout="1" year="2050">66.93929732</maxSubResource>
                    <maxSubResource fillout="1" year="2055">66.59036166</maxSubResource>
                    <maxSubResource fillout="1" year="2060">66.4637277</maxSubResource>
                    <maxSubResource fillout="1" year="2065">66.45938845</maxSubResource>
                    <maxSubResource fillout="1" year="2070">66.5151516</maxSubResource>
                    <maxSubResource fillout="1" year="2075">66.73541524</maxSubResource>
                    <maxSubResource fillout="1" year="2080">67.11261969</maxSubResource>
                    <maxSubResource fillout="1" year="2085">67.62330955</maxSubResource>
                    <maxSubResource fillout="1" year="2090">68.2620953</maxSubResource>
                    <maxSubResource fillout="1" year="2095">69.03820165</maxSubResource>
                    <maxSubResource fillout="1" year="2100">69.76421438</maxSubResource>
                </sub-renewable-resource>
            </resource>
            <resource name="Sao Francisco_water withdrawals">
                <sub-renewable-resource name="runoff">
                    <maxSubResource fillout="1" year="1975">119.6421145</maxSubResource>
                    <maxSubResource fillout="1" year="1990">119.6421145</maxSubResource>
                    <maxSubResource fillout="1" year="2005">119.6421145</maxSubResource>
                    <maxSubResource fillout="1" year="2010">119.6421145</maxSubResource>
                    <maxSubResource fillout="1" year="2015">120.8130956</maxSubResource>
                    <maxSubResource fillout="1" year="2020">121.0078299</maxSubResource>
                    <maxSubResource fillout="1" year="2025">121.4033423</maxSubResource>
                    <maxSubResource fillout="1" year="2030">121.6928354</maxSubResource>
                    <maxSubResource fillout="1" year="2035">121.4475069</maxSubResource>
                    <maxSubResource fillout="1" year="2040">120.7167786</maxSubResource>
                    <maxSubResource fillout="1" year="2045">119.7501172</maxSubResource>
                    <maxSubResource fillout="1" year="2050">118.6896974</maxSubResource>
                    <maxSubResource fillout="1" year="2055">117.5485798</maxSubResource>
                    <maxSubResource fillout="1" year="2060">116.1889012</maxSubResource>
                    <maxSubResource fillout="1" year="2065">114.7194919</maxSubResource>
                    <maxSubResource fillout="1" year="2070">113.2108497</maxSubResource>
                    <maxSubResource fillout="1" year="2075">111.5655493</maxSubResource>
                    <maxSubResource fillout="1" year="2080">109.8248224</maxSubResource>
                    <maxSubResource fillout="1" year="2085">108.0439964</maxSubResource>
                    <maxSubResource fillout="1" year="2090">106.2121326</maxSubResource>
                    <maxSubResource fillout="1" year="2095">104.3051265</maxSubResource>
                    <maxSubResource fillout="1" year="2100">102.7135586</maxSubResource>
                </sub-renewable-resource>
            </resource>
            <resource name="Tocantins_water withdrawals">
                <sub-renewable-resource name="runoff">
                    <maxSubResource fillout="1" year="1975">409.9288152</maxSubResource>
                    <maxSubResource fillout="1" year="1990">409.9288152</maxSubResource>
                    <maxSubResource fillout="1" year="2005">409.9288152</maxSubResource>
                    <maxSubResource fillout="1" year="2010">409.9288152</maxSubResource>
                    <maxSubResource fillout="1" year="2015">370.1280192</maxSubResource>
                    <maxSubResource fillout="1" year="2020">361.1335865</maxSubResource>
                    <maxSubResource fillout="1" year="2025">351.5671041</maxSubResource>
                    <maxSubResource fillout="1" year="2030">342.1680598</maxSubResource>
                    <maxSubResource fillout="1" year="2035">334.499521</maxSubResource>
                    <maxSubResource fillout="1" year="2040">329.8492828</maxSubResource>
                    <maxSubResource fillout="1" year="2045">326.9712658</maxSubResource>
                    <maxSubResource fillout="1" year="2050">323.9790211</maxSubResource>
                    <maxSubResource fillout="1" year="2055">319.6684402</maxSubResource>
                    <maxSubResource fillout="1" year="2060">314.9404656</maxSubResource>
                    <maxSubResource fillout="1" year="2065">310.4899323</maxSubResource>
                    <maxSubResource fillout="1" year="2070">306.7678501</maxSubResource>
                    <maxSubResource fillout="1" year="2075">303.3419909</maxSubResource>
                    <maxSubResource fillout="1" year="2080">300.3184405</maxSubResource>
                    <maxSubResource fillout="1" year="2085">297.8738797</maxSubResource>
                    <maxSubResource fillout="1" year="2090">295.9888166</maxSubResource>
                    <maxSubResource fillout="1" year="2095">294.5817266</maxSubResource>
                    <maxSubResource fillout="1" year="2100">293.7556578</maxSubResource>
                </sub-renewable-resource>
            </resource>
            <resource name="Uruguay-Brazil-South Atlantic Coast_water withdrawals">
                <sub-renewable-resource name="runoff">
                    <maxSubResource fillout="1" year="1975">324.0860789</maxSubResource>
                    <maxSubResource fillout="1" year="1990">324.0860789</maxSubResource>
                    <maxSubResource fillout="1" year="2005">324.0860789</maxSubResource>
                    <maxSubResource fillout="1" year="2010">324.0860789</maxSubResource>
                    <maxSubResource fillout="1" year="2015">327.742373</maxSubResource>
                    <maxSubResource fillout="1" year="2020">327.4473082</maxSubResource>
                    <maxSubResource fillout="1" year="2025">326.8291868</maxSubResource>
                    <maxSubResource fillout="1" year="2030">325.7963769</maxSubResource>
                    <maxSubResource fillout="1" year="2035">324.1233931</maxSubResource>
                    <maxSubResource fillout="1" year="2040">321.2209553</maxSubResource>
                    <maxSubResource fillout="1" year="2045">317.6681354</maxSubResource>
                    <maxSubResource fillout="1" year="2050">314.5089584</maxSubResource>
                    <maxSubResource fillout="1" year="2055">312.2676342</maxSubResource>
                    <maxSubResource fillout="1" year="2060">310.2587397</maxSubResource>
                    <maxSubResource fillout="1" year="2065">308.2846518</maxSubResource>
                    <maxSubResource fillout="1" year="2070">306.2130992</maxSubResource>
                    <maxSubResource fillout="1" year="2075">304.1339119</maxSubResource>
                    <maxSubResource fillout="1" year="2080">302.1078867</maxSubResource>
                    <maxSubResource fillout="1" year="2085">300.178621</maxSubResource>
                    <maxSubResource fillout="1" year="2090">298.3297117</maxSubResource>
                    <maxSubResource fillout="1" year="2095">296.5422943</maxSubResource>
                    <maxSubResource fillout="1" year="2100">295.1489496</maxSubResource>
                </sub-renewable-resource>
            </resource>
        </region>
        <region name="Canada">
            <resource name="Atlantic Ocean Seaboard_water withdrawals">
                <sub-renewable-resource name="runoff">
                    <maxSubResource fillout="1" year="1975">487.0900954</maxSubResource>
                    <maxSubResource fillout="1" year="1990">487.0900954</maxSubResource>
                    <maxSubResource fillout="1" year="2005">487.0900954</maxSubResource>
                    <maxSubResource fillout="1" year="2010">487.0900954</maxSubResource>
                    <maxSubResource fillout="1" year="2015">506.3041157</maxSubResource>
                    <maxSubResource fillout="1" year="2020">509.9228269</maxSubResource>
                    <maxSubResource fillout="1" year="2025">513.1165866</maxSubResource>
                    <maxSubResource fillout="1" year="2030">516.1524774</maxSubResource>
                    <maxSubResource fillout="1" year="2035">519.1557516</maxSubResource>
                    <maxSubResource fillout="1" year="2040">521.7653806</maxSubResource>
                    <maxSubResource fillout="1" year="2045">524.036916</maxSubResource>
                    <maxSubResource fillout="1" year="2050">526.3149866</maxSubResource>
                    <maxSubResource fillout="1" year="2055">528.8568357</maxSubResource>
                    <maxSubResource fillout="1" year="2060">531.4804418</maxSubResource>
                    <maxSubResource fillout="1" year="2065">533.8877343</maxSubResource>
                    <maxSubResource fillout="1" year="2070">535.905119</maxSubResource>
                    <maxSubResource fillout="1" year="2075">537.8090503</maxSubResource>
                    <maxSubResource fillout="1" year="2080">539.5090799</maxSubResource>
                    <maxSubResource fillout="1" year="2085">540.8732399</maxSubResource>
                    <maxSubResource fillout="1" year="2090">541.9067902</maxSubResource>
                    <maxSubResource fillout="1" year="2095">542.6674937</maxSubResource>
                    <maxSubResource fillout="1" year="2100">543.1122804</maxSubResource>
                </sub-renewable-resource>
            </resource>
            <resource name="Churchill_water withdrawals">
                <sub-renewable-resource name="runoff">
                    <maxSubResource fillout="1" year="1975">69.21977597</maxSubResource>
                    <maxSubResource fillout="1" year="1990">69.21977597</maxSubResource>
                    <maxSubResource fillout="1" year="2005">69.21977597</maxSubResource>
                    <maxSubResource fillout="1" year="2010">69.21977597</maxSubResource>
                    <maxSubResource fillout="1" year="2015">73.40838349</maxSubResource>
                    <maxSubResource fillout="1" year="2020">74.44091448</maxSubResource>
                    <maxSubResource fillout="1" year="2025">75.53986766</maxSubResource>
                    <maxSubResource fillout="1" year="2030">76.69536394</maxSubResource>
                    <maxSubResource fillout="1" year="2035">77.86486706</maxSubResource>
                    <maxSubResource fillout="1" year="2040">79.08239361</maxSubResource>
                    <maxSubResource fillout="1" year="2045">80.32556203</maxSubResource>
                    <maxSubResource fillout="1" year="2050">81.52914822</maxSubResource>
                    <maxSubResource fillout="1" year="2055">82.74798561</maxSubResource>
                    <maxSubResource fillout="1" year="2060">84.02984618</maxSubResource>
                    <maxSubResource fillout="1" year="2065">85.06937032</maxSubResource>
                    <maxSubResource fillout="1" year="2070">85.66623538</maxSubResource>
                    <maxSubResource fillout="1" year="2075">86.08105884</maxSubResource>
                    <maxSubResource fillout="1" year="2080">86.29107088</maxSubResource>
                    <maxSubResource fillout="1" year="2085">86.23316645</maxSubResource>
                    <maxSubResource fillout="1" year="2090">85.90520509</maxSubResource>
                    <maxSubResource fillout="1" year="2095">85.33362692</maxSubResource>
                    <maxSubResource fillout="1" year="2100">84.71659019</maxSubResource>
                </sub-renewable-resource>
            </resource>
            <resource name="Fraser_water withdrawals">
                <sub-renewable-resource name="runoff">
                    <maxSubResource fillout="1" year="1975">83.11104821</maxSubResource>
                    <maxSubResource fillout="1" year="1990">83.11104821</maxSubResource>
                    <maxSubResource fillout="1" year="2005">83.11104821</maxSubResource>
                    <maxSubResource fillout="1" year="2010">83.11104821</maxSubResource>
                    <maxSubResource fillout="1" year="2015">82.02211391</maxSubResource>
                    <maxSubResource fillout="1" year="2020">82.47486232</maxSubResource>
                    <maxSubResource fillout="1" year="2025">83.48671461</maxSubResource>
                    <maxSubResource fillout="1" year="2030">84.6899787</maxSubResource>
                    <maxSubResource fillout="1" year="2035">85.64429251</maxSubResource>
                    <maxSubResource fillout="1" year="2040">86.68325443</maxSubResource>
                    <maxSubResource fillout="1" year="2045">87.81476216</maxSubResource>
                    <maxSubResource fillout="1" year="2050">88.68454281</maxSubResource>
                    <maxSubResource fillout="1" year="2055">89.08710765</maxSubResource>
                    <maxSubResource fillout="1" year="2060">89.24473616</maxSubResource>
                    <maxSubResource fillout="1" year="2065">89.30854168</maxSubResource>
                    <maxSubResource fillout="1" year="2070">89.36869317</maxSubResource>
                    <maxSubResource fillout="1" year="2075">89.29999082</maxSubResource>
                    <maxSubResource fillout="1" year="2080">89.12200382</maxSubResource>
                    <maxSubResource fillout="1" year="2085">88.87412743</maxSubResource>
                    <maxSubResource fillout="1" year="2090">88.56193381</maxSubResource>
                    <maxSubResource fillout="1" year="2095">88.16878637</maxSubResource>
                    <maxSubResource fillout="1" year="2100">87.78527329</maxSubResource>
                </sub-renewable-resource>
            </resource>
            <resource name="Great Lakes_water withdrawals">
                <sub-renewable-resource name="runoff">
                    <maxSubResource fillout="1" year="1975">319.1342069</maxSubResource>
                    <maxSubResource fillout="1" year="1990">319.1342069</maxSubResource>
                    <maxSubResource fillout="1" year="2005">319.1342069</maxSubResource>
                    <maxSubResource fillout="1" year="2010">319.1342069</maxSubResource>
                    <maxSubResource fillout="1" year="2015">350.1301681</maxSubResource>
                    <maxSubResource fillout="1" year="2020">357.4265939</maxSubResource>
                    <maxSubResource fillout="1" year="2025">365.3025854</maxSubResource>
                    <maxSubResource fillout="1" year="2030">373.1628365</maxSubResource>
                    <maxSubResource fillout="1" year="2035">379.8899122</maxSubResource>
                    <maxSubResource fillout="1" year="2040">385.1670629</maxSubResource>
                    <maxSubResource fillout="1" year="2045">389.6713137</maxSubResource>
                    <maxSubResource fillout="1" year="2050">394.091306</maxSubResource>
                    <maxSubResource fillout="1" year="2055">398.7372985</maxSubResource>
                    <maxSubResource fillout="1" year="2060">403.1781371</maxSubResource>
                    <maxSubResource fillout="1" year="2065">407.4545201</maxSubResource>
                    <maxSubResource fillout="1" year="2070">411.6159588</maxSubResource>
                    <maxSubResource fillout="1" year="2075">415.6443089</maxSubResource>
                    <maxSubResource fillout="1" year="2080">419.5162147</maxSubResource>
                    <maxSubResource fillout="1" year="2085">423.2120576</maxSubResource>
                    <maxSubResource fillout="1" year="2090">426.7309299</maxSubResource>
                    <maxSubResource fillout="1" year="2095">430.0808898</maxSubResource>
                    <maxSubResource fillout="1" year="2100">432.6440216</maxSubResource>
                </sub-renewable-resource>
            </resource>
            <resource name="Hudson Bay Coast_water withdrawals">
                <sub-renewable-resource name="runoff">
                    <maxSubResource fillout="1" year="1975">646.8713148</maxSubResource>
                    <maxSubResource fillout="1" year="1990">646.8713148</maxSubResource>
                    <maxSubResource fillout="1" year="2005">646.8713148</maxSubResource>
                    <maxSubResource fillout="1" year="2010">646.8713148</maxSubResource>
                    <maxSubResource fillout="1" year="2015">651.8745474</maxSubResource>
                    <maxSubResource fillout="1" year="2020">656.7717642</maxSubResource>
                    <maxSubResource fillout="1" year="2025">663.5005349</maxSubResource>
                    <maxSubResource fillout="1" year="2030">671.6384285</maxSubResource>
                    <maxSubResource fillout="1" year="2035">680.7646887</maxSubResource>
                    <maxSubResource fillout="1" year="2040">692.4993948</maxSubResource>
                    <maxSubResource fillout="1" year="2045">705.6901094</maxSubResource>
                    <maxSubResource fillout="1" year="2050">717.6738773</maxSubResource>
                    <maxSubResource fillout="1" year="2055">727.2273203</maxSubResource>
                    <maxSubResource fillout="1" year="2060">736.1124081</maxSubResource>
                    <maxSubResource fillout="1" year="2065">744.434107</maxSubResource>
                    <maxSubResource fillout="1" year="2070">752.251749</maxSubResource>
                    <maxSubResource fillout="1" year="2075">759.6392531</maxSubResource>
                    <maxSubResource fillout="1" year="2080">766.4874517</maxSubResource>
                    <maxSubResource fillout="1" year="2085">772.6838757</maxSubResource>
                    <maxSubResource fillout="1" year="2090">778.2694107</maxSubResource>
                    <maxSubResource fillout="1" year="2095">783.2887848</maxSubResource>
                    <maxSubResource fillout="1" year="2100">786.9136717</maxSubResource>
                </sub-renewable-resource>
            </resource>
            <resource name="Mackenzie_water withdrawals">
                <sub-renewable-resource name="runoff">
                    <maxSubResource fillout="1" year="1975">383.1471292</maxSubResource>
                    <maxSubResource fillout="1" year="1990">383.1471292</maxSubResource>
                    <maxSubResource fillout="1" year="2005">383.1471292</maxSubResource>
                    <maxSubResource fillout="1" year="2010">383.1471292</maxSubResource>
                    <maxSubResource fillout="1" year="2015">424.3594604</maxSubResource>
                    <maxSubResource fillout="1" year="2020">436.3297751</maxSubResource>
                    <maxSubResource fillout="1" year="2025">450.1916422</maxSubResource>
                    <maxSubResource fillout="1" year="2030">464.7218532</maxSubResource>
                    <maxSubResource fillout="1" year="2035">477.9378218</maxSubResource>
                    <maxSubResource fillout="1" year="2040">489.6634142</maxSubResource>
                    <maxSubResource fillout="1" year="2045">500.8504334</maxSubResource>
                    <maxSubResource fillout="1" year="2050">512.153466</maxSubResource>
                    <maxSubResource fillout="1" year="2055">523.9017043</maxSubResource>
                    <maxSubResource fillout="1" year="2060">535.7322111</maxSubResource>
                    <maxSubResource fillout="1" year="2065">547.6420349</maxSubResource>
                    <maxSubResource fillout="1" year="2070">559.6436021</maxSubResource>
                    <maxSubResource fillout="1" year="2075">571.7331598</maxSubResource>
                    <maxSubResource fillout="1" year="2080">583.8914533</maxSubResource>
                    <maxSubResource fillout="1" year="2085">596.1002484</maxSubResource>
                    <maxSubResource fillout="1" year="2090">608.362858</maxSubResource>
                    <maxSubResource fillout="1" year="2095">620.6871713</maxSubResource>
                    <maxSubResource fillout="1" year="2100">630.5949732</maxSubResource>
                </sub-renewable-resource>
            </resource>
            <resource name="Northwest Territories_water withdrawals">
                <sub-renewable-resource name="runoff">
                    <maxSubResource fillout="1" year="1975">623.7458687</maxSubResource>
                    <maxSubResource fillout="1" year="1990">623.7458687</maxSubResource>
                    <maxSubResource fillout="1" year="2005">623.7458687</maxSubResource>
                    <maxSubResource fillout="1" year="2010">623.7458687</maxSubResource>
                    <maxSubResource fillout="1" year="2015">686.0078286</maxSubResource>
                    <maxSubResource fillout="1" year="2020">706.6217762</maxSubResource>
                    <maxSubResource fillout="1" year="2025">731.5809949</maxSubResource>
                    <maxSubResource fillout="1" year="2030">758.5013343</maxSubResource>
                    <maxSubResource fillout="1" year="2035">783.9045938</maxSubResource>
                    <maxSubResource fillout="1" year="2040">808.6758452</maxSubResource>
                    <maxSubResource fillout="1" year="2045">833.7604634</maxSubResource>
                    <maxSubResource fillout="1" year="2050">858.6125771</maxSubResource>
                    <maxSubResource fillout="1" year="2055">883.0306337</maxSubResource>
                    <maxSubResource fillout="1" year="2060">907.4350455</maxSubResource>
                    <maxSubResource fillout="1" year="2065">931.7726079</maxSubResource>
                    <maxSubResource fillout="1" year="2070">956.0035322</maxSubResource>
                    <maxSubResource fillout="1" year="2075">980.1931127</maxSubResource>
                    <maxSubResource fillout="1" year="2080">1004.298127</maxSubResource>
                    <maxSubResource fillout="1" year="2085">1028.268908</maxSubResource>
                    <maxSubResource fillout="1" year="2090">1052.137915</maxSubResource>
                    <maxSubResource fillout="1" year="2095">1075.92791</maxSubResource>
                    <maxSubResource fillout="1" year="2100">1094.910011</maxSubResource>
                </sub-renewable-resource>
            </resource>
            <resource name="Saskatchewan-Nelson_water withdrawals">
                <sub-renewable-resource name="runoff">
                    <maxSubResource fillout="1" year="1975">92.61425372</maxSubResource>
                    <maxSubResource fillout="1" year="1990">92.61425372</maxSubResource>
                    <maxSubResource fillout="1" year="2005">92.61425372</maxSubResource>
                    <maxSubResource fillout="1" year="2010">92.61425372</maxSubResource>
                    <maxSubResource fillout="1" year="2015">103.9007075</maxSubResource>
                    <maxSubResource fillout="1" year="2020">107.1804319</maxSubResource>
                    <maxSubResource fillout="1" year="2025">111.1439477</maxSubResource>
                    <maxSubResource fillout="1" year="2030">115.2677244</maxSubResource>
                    <maxSubResource fillout="1" year="2035">118.7551997</maxSubResource>
                    <maxSubResource fillout="1" year="2040">121.5676749</maxSubResource>
                    <maxSubResource fillout="1" year="2045">124.103066</maxSubResource>
                    <maxSubResource fillout="1" year="2050">126.6239753</maxSubResource>
                    <maxSubResource fillout="1" year="2055">129.2100564</maxSubResource>
                    <maxSubResource fillout="1" year="2060">131.695949</maxSubResource>
                    <maxSubResource fillout="1" year="2065">134.2396848</maxSubResource>
                    <maxSubResource fillout="1" year="2070">136.9481782</maxSubResource>
                    <maxSubResource fillout="1" year="2075">139.681984</maxSubResource>
                    <maxSubResource fillout="1" year="2080">142.4599196</maxSubResource>
                    <maxSubResource fillout="1" year="2085">145.3225589</maxSubResource>
                    <maxSubResource fillout="1" year="2090">148.2715564</maxSubResource>
                    <maxSubResource fillout="1" year="2095">151.2896944</maxSubResource>
                    <maxSubResource fillout="1" year="2100">153.7437104</maxSubResource>
                </sub-renewable-resource>
            </resource>
            <resource name="St Lawrence_water withdrawals">
                <sub-renewable-resource name="runoff">
                    <maxSubResource fillout="1" year="1975">147.7077749</maxSubResource>
                    <maxSubResource fillout="1" year="1990">147.7077749</maxSubResource>
                    <maxSubResource fillout="1" year="2005">147.7077749</maxSubResource>
                    <maxSubResource fillout="1" year="2010">147.7077749</maxSubResource>
                    <maxSubResource fillout="1" year="2015">164.4403795</maxSubResource>
                    <maxSubResource fillout="1" year="2020">168.9095488</maxSubResource>
                    <maxSubResource fillout="1" year="2025">173.9960363</maxSubResource>
                    <maxSubResource fillout="1" year="2030">179.2377055</maxSubResource>
                    <maxSubResource fillout="1" year="2035">183.8652219</maxSubResource>
                    <maxSubResource fillout="1" year="2040">187.8072758</maxSubResource>
                    <maxSubResource fillout="1" year="2045">191.4422781</maxSubResource>
                    <maxSubResource fillout="1" year="2050">195.037822</maxSubResource>
                    <maxSubResource fillout="1" year="2055">198.7372471</maxSubResource>
                    <maxSubResource fillout="1" year="2060">202.3810868</maxSubResource>
                    <maxSubResource fillout="1" year="2065">205.9150041</maxSubResource>
                    <maxSubResource fillout="1" year="2070">209.3106622</maxSubResource>
                    <maxSubResource fillout="1" year="2075">212.6160816</maxSubResource>
                    <maxSubResource fillout="1" year="2080">215.8214363</maxSubResource>
                    <maxSubResource fillout="1" year="2085">218.9097229</maxSubResource>
                    <maxSubResource fillout="1" year="2090">221.880484</maxSubResource>
                    <maxSubResource fillout="1" year="2095">224.7407824</maxSubResource>
                    <maxSubResource fillout="1" year="2100">226.9536272</maxSubResource>
                </sub-renewable-resource>
            </resource>
        </region>
        <region name="Central America and Caribbean">
            <resource name="Caribbean_water withdrawals">
                <sub-renewable-resource name="runoff">
                    <maxSubResource fillout="1" year="1975">132.2412057</maxSubResource>
                    <maxSubResource fillout="1" year="1990">132.2412057</maxSubResource>
                    <maxSubResource fillout="1" year="2005">132.2412057</maxSubResource>
                    <maxSubResource fillout="1" year="2010">132.2412057</maxSubResource>
                    <maxSubResource fillout="1" year="2015">137.267992</maxSubResource>
                    <maxSubResource fillout="1" year="2020">139.1781632</maxSubResource>
                    <maxSubResource fillout="1" year="2025">141.782984</maxSubResource>
                    <maxSubResource fillout="1" year="2030">144.3852928</maxSubResource>
                    <maxSubResource fillout="1" year="2035">146.0093189</maxSubResource>
                    <maxSubResource fillout="1" year="2040">146.9101329</maxSubResource>
                    <maxSubResource fillout="1" year="2045">147.5596474</maxSubResource>
                    <maxSubResource fillout="1" year="2050">148.067116</maxSubResource>
                    <maxSubResource fillout="1" year="2055">148.4790747</maxSubResource>
                    <maxSubResource fillout="1" year="2060">148.6371778</maxSubResource>
                    <maxSubResource fillout="1" year="2065">148.3924573</maxSubResource>
                    <maxSubResource fillout="1" year="2070">147.639112</maxSubResource>
                    <maxSubResource fillout="1" year="2075">146.4833794</maxSubResource>
                    <maxSubResource fillout="1" year="2080">144.9897627</maxSubResource>
                    <maxSubResource fillout="1" year="2085">143.2021885</maxSubResource>
                    <maxSubResource fillout="1" year="2090">141.0823926</maxSubResource>
                    <maxSubResource fillout="1" year="2095">138.6101647</maxSubResource>
                    <maxSubResource fillout="1" year="2100">136.3742985</maxSubResource>
                </sub-renewable-resource>
            </resource>
            <resource name="Southern Central America_water withdrawals">
                <sub-renewable-resource name="runoff">
                    <maxSubResource fillout="1" year="1975">463.7103379</maxSubResource>
                    <maxSubResource fillout="1" year="1990">463.7103379</maxSubResource>
                    <maxSubResource fillout="1" year="2005">463.7103379</maxSubResource>
                    <maxSubResource fillout="1" year="2010">463.7103379</maxSubResource>
                    <maxSubResource fillout="1" year="2015">453.6941862</maxSubResource>
                    <maxSubResource fillout="1" year="2020">461.6851441</maxSubResource>
                    <maxSubResource fillout="1" year="2025">476.7575052</maxSubResource>
                    <maxSubResource fillout="1" year="2030">492.5202724</maxSubResource>
                    <maxSubResource fillout="1" year="2035">500.3039065</maxSubResource>
                    <maxSubResource fillout="1" year="2040">499.8667194</maxSubResource>
                    <maxSubResource fillout="1" year="2045">497.1593973</maxSubResource>
                    <maxSubResource fillout="1" year="2050">497.0159796</maxSubResource>
                    <maxSubResource fillout="1" year="2055">502.0756864</maxSubResource>
                    <maxSubResource fillout="1" year="2060">508.6322827</maxSubResource>
                    <maxSubResource fillout="1" year="2065">513.9998483</maxSubResource>
                    <maxSubResource fillout="1" year="2070">516.3181337</maxSubResource>
                    <maxSubResource fillout="1" year="2075">517.3290697</maxSubResource>
                    <maxSubResource fillout="1" year="2080">517.7417993</maxSubResource>
                    <maxSubResource fillout="1" year="2085">517.9374181</maxSubResource>
                    <maxSubResource fillout="1" year="2090">517.4687289</maxSubResource>
                    <maxSubResource fillout="1" year="2095">516.1697957</maxSubResource>
                    <maxSubResource fillout="1" year="2100">514.5257417</maxSubResource>
                </sub-renewable-resource>
            </resource>
        </region>
        <region name="Central Asia">
            <resource name="Amu Darya_water withdrawals">
                <sub-renewable-resource name="runoff">
                    <maxSubResource fillout="1" year="1975">42.15630835</maxSubResource>
                    <maxSubResource fillout="1" year="1990">42.15630835</maxSubResource>
                    <maxSubResource fillout="1" year="2005">42.15630835</maxSubResource>
                    <maxSubResource fillout="1" year="2010">42.15630835</maxSubResource>
                    <maxSubResource fillout="1" year="2015">44.84670874</maxSubResource>
                    <maxSubResource fillout="1" year="2020">43.65181913</maxSubResource>
                    <maxSubResource fillout="1" year="2025">41.16080075</maxSubResource>
                    <maxSubResource fillout="1" year="2030">38.23770541</maxSubResource>
                    <maxSubResource fillout="1" year="2035">35.98686195</maxSubResource>
                    <maxSubResource fillout="1" year="2040">33.85721939</maxSubResource>
                    <maxSubResource fillout="1" year="2045">31.73434234</maxSubResource>
                    <maxSubResource fillout="1" year="2050">30.20294426</maxSubResource>
                    <maxSubResource fillout="1" year="2055">29.80423362</maxSubResource>
                    <maxSubResource fillout="1" year="2060">30.14982404</maxSubResource>
                    <maxSubResource fillout="1" year="2065">30.19674385</maxSubResource>
                    <maxSubResource fillout="1" year="2070">29.2626309</maxSubResource>
                    <maxSubResource fillout="1" year="2075">28.18493193</maxSubResource>
                    <maxSubResource fillout="1" year="2080">26.926033</maxSubResource>
                    <maxSubResource fillout="1" year="2085">25.31604974</maxSubResource>
                    <maxSubResource fillout="1" year="2090">23.33408039</maxSubResource>
                    <maxSubResource fillout="1" year="2095">21.05090153</maxSubResource>
                    <maxSubResource fillout="1" year="2100">19.05228166</maxSubResource>
                </sub-renewable-resource>
            </resource>
            <resource name="Caspian Sea-East Coast_water withdrawals">
                <sub-renewable-resource name="runoff">
                    <maxSubResource fillout="1" year="1975">47.51855664</maxSubResource>
                    <maxSubResource fillout="1" year="1990">47.51855664</maxSubResource>
                    <maxSubResource fillout="1" year="2005">47.51855664</maxSubResource>
                    <maxSubResource fillout="1" year="2010">47.51855664</maxSubResource>
                    <maxSubResource fillout="1" year="2015">54.47099522</maxSubResource>
                    <maxSubResource fillout="1" year="2020">55.37520479</maxSubResource>
                    <maxSubResource fillout="1" year="2025">55.7631782</maxSubResource>
                    <maxSubResource fillout="1" year="2030">56.00142629</maxSubResource>
                    <maxSubResource fillout="1" year="2035">56.50768562</maxSubResource>
                    <maxSubResource fillout="1" year="2040">56.9482962</maxSubResource>
                    <maxSubResource fillout="1" year="2045">57.36384931</maxSubResource>
                    <maxSubResource fillout="1" year="2050">58.16339816</maxSubResource>
                    <maxSubResource fillout="1" year="2055">59.73809488</maxSubResource>
                    <maxSubResource fillout="1" year="2060">61.82191555</maxSubResource>
                    <maxSubResource fillout="1" year="2065">63.64890231</maxSubResource>
                    <maxSubResource fillout="1" year="2070">64.7192096</maxSubResource>
                    <maxSubResource fillout="1" year="2075">65.6535747</maxSubResource>
                    <maxSubResource fillout="1" year="2080">66.42025343</maxSubResource>
                    <maxSubResource fillout="1" year="2085">66.88945625</maxSubResource>
                    <maxSubResource fillout="1" year="2090">67.04422096</maxSubResource>
                    <maxSubResource fillout="1" year="2095">66.93879518</maxSubResource>
                    <maxSubResource fillout="1" year="2100">66.701676</maxSubResource>
                </sub-renewable-resource>
            </resource>
            <resource name="Caspian Sea Coast_water withdrawals">
                <sub-renewable-resource name="runoff">
                    <maxSubResource fillout="1" year="1975">69.56332178</maxSubResource>
                    <maxSubResource fillout="1" year="1990">69.56332178</maxSubResource>
                    <maxSubResource fillout="1" year="2005">69.56332178</maxSubResource>
                    <maxSubResource fillout="1" year="2010">69.56332178</maxSubResource>
                    <maxSubResource fillout="1" year="2015">73.740947</maxSubResource>
                    <maxSubResource fillout="1" year="2020">73.97345893</maxSubResource>
                    <maxSubResource fillout="1" year="2025">73.82123818</maxSubResource>
                    <maxSubResource fillout="1" year="2030">73.36295838</maxSubResource>
                    <maxSubResource fillout="1" year="2035">72.57926457</maxSubResource>
                    <maxSubResource fillout="1" year="2040">70.87672573</maxSubResource>
                    <maxSubResource fillout="1" year="2045">68.65361306</maxSubResource>
                    <maxSubResource fillout="1" year="2050">66.79458366</maxSubResource>
                    <maxSubResource fillout="1" year="2055">65.63371813</maxSubResource>
                    <maxSubResource fillout="1" year="2060">64.5880214</maxSubResource>
                    <maxSubResource fillout="1" year="2065">63.89686142</maxSubResource>
                    <maxSubResource fillout="1" year="2070">63.74034294</maxSubResource>
                    <maxSubResource fillout="1" year="2075">63.92487508</maxSubResource>
                    <maxSubResource fillout="1" year="2080">64.4635624</maxSubResource>
                    <maxSubResource fillout="1" year="2085">65.39918041</maxSubResource>
                    <maxSubResource fillout="1" year="2090">66.72028093</maxSubResource>
                    <maxSubResource fillout="1" year="2095">68.40809228</maxSubResource>
                    <maxSubResource fillout="1" year="2100">70.01369608</maxSubResource>
                </sub-renewable-resource>
            </resource>
            <resource name="Lake Balkash_water withdrawals">
                <sub-renewable-resource name="runoff">
                    <maxSubResource fillout="1" year="1975">49.19705659</maxSubResource>
                    <maxSubResource fillout="1" year="1990">49.19705659</maxSubResource>
                    <maxSubResource fillout="1" year="2005">49.19705659</maxSubResource>
                    <maxSubResource fillout="1" year="2010">49.19705659</maxSubResource>
                    <maxSubResource fillout="1" year="2015">55.20425621</maxSubResource>
                    <maxSubResource fillout="1" year="2020">56.75141903</maxSubResource>
                    <maxSubResource fillout="1" year="2025">58.55656895</maxSubResource>
                    <maxSubResource fillout="1" year="2030">60.37879128</maxSubResource>
                    <maxSubResource fillout="1" year="2035">61.8378195</maxSubResource>
                    <maxSubResource fillout="1" year="2040">62.88544163</maxSubResource>
                    <maxSubResource fillout="1" year="2045">63.73379853</maxSubResource>
                    <maxSubResource fillout="1" year="2050">64.55578915</maxSubResource>
                    <maxSubResource fillout="1" year="2055">65.41352955</maxSubResource>
                    <maxSubResource fillout="1" year="2060">66.19959922</maxSubResource>
                    <maxSubResource fillout="1" year="2065">66.98463202</maxSubResource>
                    <maxSubResource fillout="1" year="2070">67.81632362</maxSubResource>
                    <maxSubResource fillout="1" year="2075">68.62793136</maxSubResource>
                    <maxSubResource fillout="1" year="2080">69.42971968</maxSubResource>
                    <maxSubResource fillout="1" year="2085">70.24223653</maxSubResource>
                    <maxSubResource fillout="1" year="2090">71.06619372</maxSubResource>
                    <maxSubResource fillout="1" year="2095">71.89280933</maxSubResource>
                    <maxSubResource fillout="1" year="2100">72.55078814</maxSubResource>
                </sub-renewable-resource>
            </resource>
            <resource name="Syr Darya_water withdrawals">
                <sub-renewable-resource name="runoff">
                    <maxSubResource fillout="1" year="1975">120.1359153</maxSubResource>
                    <maxSubResource fillout="1" year="1990">120.1359153</maxSubResource>
                    <maxSubResource fillout="1" year="2005">120.1359153</maxSubResource>
                    <maxSubResource fillout="1" year="2010">120.1359153</maxSubResource>
                    <maxSubResource fillout="1" year="2015">122.4179483</maxSubResource>
                    <maxSubResource fillout="1" year="2020">122.5898222</maxSubResource>
                    <maxSubResource fillout="1" year="2025">122.7745209</maxSubResource>
                    <maxSubResource fillout="1" year="2030">122.818066</maxSubResource>
                    <maxSubResource fillout="1" year="2035">122.507745</maxSubResource>
                    <maxSubResource fillout="1" year="2040">121.8417856</maxSubResource>
                    <maxSubResource fillout="1" year="2045">121.0133218</maxSubResource>
                    <maxSubResource fillout="1" year="2050">120.1991267</maxSubResource>
                    <maxSubResource fillout="1" year="2055">119.4578906</maxSubResource>
                    <maxSubResource fillout="1" year="2060">118.6443835</maxSubResource>
                    <maxSubResource fillout="1" year="2065">117.7836743</maxSubResource>
                    <maxSubResource fillout="1" year="2070">116.883486</maxSubResource>
                    <maxSubResource fillout="1" year="2075">115.8894392</maxSubResource>
                    <maxSubResource fillout="1" year="2080">114.8493937</maxSubResource>
                    <maxSubResource fillout="1" year="2085">113.8183032</maxSubResource>
                    <maxSubResource fillout="1" year="2090">112.7908296</maxSubResource>
                    <maxSubResource fillout="1" year="2095">111.7429609</maxSubResource>
                    <maxSubResource fillout="1" year="2100">110.8770387</maxSubResource>
                </sub-renewable-resource>
            </resource>
        </region>
        <region name="China">
            <resource name="Bo Hai-Korean Bay-North Coast_water withdrawals">
                <sub-renewable-resource name="runoff">
                    <maxSubResource fillout="1" year="1975">74.05174268</maxSubResource>
                    <maxSubResource fillout="1" year="1990">74.05174268</maxSubResource>
                    <maxSubResource fillout="1" year="2005">74.05174268</maxSubResource>
                    <maxSubResource fillout="1" year="2010">74.05174268</maxSubResource>
                    <maxSubResource fillout="1" year="2015">74.77721458</maxSubResource>
                    <maxSubResource fillout="1" year="2020">74.25684801</maxSubResource>
                    <maxSubResource fillout="1" year="2025">73.08505505</maxSubResource>
                    <maxSubResource fillout="1" year="2030">71.82932968</maxSubResource>
                    <maxSubResource fillout="1" year="2035">71.25085128</maxSubResource>
                    <maxSubResource fillout="1" year="2040">71.09679916</maxSubResource>
                    <maxSubResource fillout="1" year="2045">71.15936083</maxSubResource>
                    <maxSubResource fillout="1" year="2050">71.59441459</maxSubResource>
                    <maxSubResource fillout="1" year="2055">72.68680623</maxSubResource>
                    <maxSubResource fillout="1" year="2060">74.38772391</maxSubResource>
                    <maxSubResource fillout="1" year="2065">75.99527737</maxSubResource>
                    <maxSubResource fillout="1" year="2070">77.03962415</maxSubResource>
                    <maxSubResource fillout="1" year="2075">78.05874753</maxSubResource>
                    <maxSubResource fillout="1" year="2080">78.9999425</maxSubResource>
                    <maxSubResource fillout="1" year="2085">79.72511672</maxSubResource>
                    <maxSubResource fillout="1" year="2090">80.23372102</maxSubResource>
                    <maxSubResource fillout="1" year="2095">80.58692188</maxSubResource>
                    <maxSubResource fillout="1" year="2100">80.7935616</maxSubResource>
                </sub-renewable-resource>
            </resource>
            <resource name="China Coast_water withdrawals">
                <sub-renewable-resource name="runoff">
                    <maxSubResource fillout="1" year="1975">303.6077798</maxSubResource>
                    <maxSubResource fillout="1" year="1990">303.6077798</maxSubResource>
                    <maxSubResource fillout="1" year="2005">303.6077798</maxSubResource>
                    <maxSubResource fillout="1" year="2010">303.6077798</maxSubResource>
                    <maxSubResource fillout="1" year="2015">257.5882243</maxSubResource>
                    <maxSubResource fillout="1" year="2020">251.0196129</maxSubResource>
                    <maxSubResource fillout="1" year="2025">244.8577342</maxSubResource>
                    <maxSubResource fillout="1" year="2030">240.8256329</maxSubResource>
                    <maxSubResource fillout="1" year="2035">242.1901274</maxSubResource>
                    <maxSubResource fillout="1" year="2040">253.7128308</maxSubResource>
                    <maxSubResource fillout="1" year="2045">270.3815614</maxSubResource>
                    <maxSubResource fillout="1" year="2050">283.8300441</maxSubResource>
                    <maxSubResource fillout="1" year="2055">290.4604944</maxSubResource>
                    <maxSubResource fillout="1" year="2060">295.6703531</maxSubResource>
                    <maxSubResource fillout="1" year="2065">298.6182527</maxSubResource>
                    <maxSubResource fillout="1" year="2070">298.6464475</maxSubResource>
                    <maxSubResource fillout="1" year="2075">296.7293264</maxSubResource>
                    <maxSubResource fillout="1" year="2080">292.6176476</maxSubResource>
                    <maxSubResource fillout="1" year="2085">285.9244224</maxSubResource>
                    <maxSubResource fillout="1" year="2090">276.7418748</maxSubResource>
                    <maxSubResource fillout="1" year="2095">265.230311</maxSubResource>
                    <maxSubResource fillout="1" year="2100">254.4174737</maxSubResource>
                </sub-renewable-resource>
            </resource>
            <resource name="Gobi Interior_water withdrawals">
                <sub-renewable-resource name="runoff">
                    <maxSubResource fillout="1" year="1975">91.17742244</maxSubResource>
                    <maxSubResource fillout="1" year="1990">91.17742244</maxSubResource>
                    <maxSubResource fillout="1" year="2005">91.17742244</maxSubResource>
                    <maxSubResource fillout="1" year="2010">91.17742244</maxSubResource>
                    <maxSubResource fillout="1" year="2015">99.57689134</maxSubResource>
                    <maxSubResource fillout="1" year="2020">100.3490432</maxSubResource>
                    <maxSubResource fillout="1" year="2025">100.4335155</maxSubResource>
                    <maxSubResource fillout="1" year="2030">100.0442245</maxSubResource>
                    <maxSubResource fillout="1" year="2035">99.26701902</maxSubResource>
                    <maxSubResource fillout="1" year="2040">97.00859134</maxSubResource>
                    <maxSubResource fillout="1" year="2045">93.97696189</maxSubResource>
                    <maxSubResource fillout="1" year="2050">91.81078903</maxSubResource>
                    <maxSubResource fillout="1" year="2055">91.34695989</maxSubResource>
                    <maxSubResource fillout="1" year="2060">91.54587527</maxSubResource>
                    <maxSubResource fillout="1" year="2065">92.11131672</maxSubResource>
                    <maxSubResource fillout="1" year="2070">92.86917908</maxSubResource>
                    <maxSubResource fillout="1" year="2075">94.01047984</maxSubResource>
                    <maxSubResource fillout="1" year="2080">95.54622698</maxSubResource>
                    <maxSubResource fillout="1" year="2085">97.45405535</maxSubResource>
                    <maxSubResource fillout="1" year="2090">99.70624254</maxSubResource>
                    <maxSubResource fillout="1" year="2095">102.3124635</maxSubResource>
                    <maxSubResource fillout="1" year="2100">104.6635241</maxSubResource>
                </sub-renewable-resource>
            </resource>
            <resource name="Hainan_water withdrawals">
                <sub-renewable-resource name="runoff">
                    <maxSubResource fillout="1" year="1975">32.13239076</maxSubResource>
                    <maxSubResource fillout="1" year="1990">32.13239076</maxSubResource>
                    <maxSubResource fillout="1" year="2005">32.13239076</maxSubResource>
                    <maxSubResource fillout="1" year="2010">32.13239076</maxSubResource>
                    <maxSubResource fillout="1" year="2015">31.9231349</maxSubResource>
                    <maxSubResource fillout="1" year="2020">31.72292813</maxSubResource>
                    <maxSubResource fillout="1" year="2025">31.43042986</maxSubResource>
                    <maxSubResource fillout="1" year="2030">31.13769779</maxSubResource>
                    <maxSubResource fillout="1" year="2035">30.97326237</maxSubResource>
                    <maxSubResource fillout="1" year="2040">30.90457654</maxSubResource>
                    <maxSubResource fillout="1" year="2045">30.88452557</maxSubResource>
                    <maxSubResource fillout="1" year="2050">30.91746402</maxSubResource>
                    <maxSubResource fillout="1" year="2055">31.14325812</maxSubResource>
                    <maxSubResource fillout="1" year="2060">31.57446762</maxSubResource>
                    <maxSubResource fillout="1" year="2065">31.72488126</maxSubResource>
                    <maxSubResource fillout="1" year="2070">31.26808484</maxSubResource>
                    <maxSubResource fillout="1" year="2075">30.58999928</maxSubResource>
                    <maxSubResource fillout="1" year="2080">29.67588774</maxSubResource>
                    <maxSubResource fillout="1" year="2085">28.45031734</maxSubResource>
                    <maxSubResource fillout="1" year="2090">26.90969021</maxSubResource>
                    <maxSubResource fillout="1" year="2095">25.08573322</maxSubResource>
                    <maxSubResource fillout="1" year="2100">23.44155701</maxSubResource>
                </sub-renewable-resource>
            </resource>
            <resource name="Huang He_water withdrawals">
                <sub-renewable-resource name="runoff">
                    <maxSubResource fillout="1" year="1975">85.90641054</maxSubResource>
                    <maxSubResource fillout="1" year="1990">85.90641054</maxSubResource>
                    <maxSubResource fillout="1" year="2005">85.90641054</maxSubResource>
                    <maxSubResource fillout="1" year="2010">85.90641054</maxSubResource>
                    <maxSubResource fillout="1" year="2015">87.76407399</maxSubResource>
                    <maxSubResource fillout="1" year="2020">88.76514287</maxSubResource>
                    <maxSubResource fillout="1" year="2025">89.95837071</maxSubResource>
                    <maxSubResource fillout="1" year="2030">91.35678557</maxSubResource>
                    <maxSubResource fillout="1" year="2035">92.99644146</maxSubResource>
                    <maxSubResource fillout="1" year="2040">94.93593043</maxSubResource>
                    <maxSubResource fillout="1" year="2045">97.13722795</maxSubResource>
                    <maxSubResource fillout="1" year="2050">99.52646953</maxSubResource>
                    <maxSubResource fillout="1" year="2055">102.2820254</maxSubResource>
                    <maxSubResource fillout="1" year="2060">105.469897</maxSubResource>
                    <maxSubResource fillout="1" year="2065">108.3322954</maxSubResource>
                    <maxSubResource fillout="1" year="2070">110.3622618</maxSubResource>
                    <maxSubResource fillout="1" year="2075">112.1694254</maxSubResource>
                    <maxSubResource fillout="1" year="2080">113.7179137</maxSubResource>
                    <maxSubResource fillout="1" year="2085">114.8749603</maxSubResource>
                    <maxSubResource fillout="1" year="2090">115.6257825</maxSubResource>
                    <maxSubResource fillout="1" year="2095">116.0276883</maxSubResource>
                    <maxSubResource fillout="1" year="2100">116.1342548</maxSubResource>
                </sub-renewable-resource>
            </resource>
            <resource name="Plateau of Tibet Interior_water withdrawals">
                <sub-renewable-resource name="runoff">
                    <maxSubResource fillout="1" year="1975">39.24998664</maxSubResource>
                    <maxSubResource fillout="1" year="1990">39.24998664</maxSubResource>
                    <maxSubResource fillout="1" year="2005">39.24998664</maxSubResource>
                    <maxSubResource fillout="1" year="2010">39.24998664</maxSubResource>
                    <maxSubResource fillout="1" year="2015">53.18668064</maxSubResource>
                    <maxSubResource fillout="1" year="2020">56.39682588</maxSubResource>
                    <maxSubResource fillout="1" year="2025">60.09289297</maxSubResource>
                    <maxSubResource fillout="1" year="2030">63.7460311</maxSubResource>
                    <maxSubResource fillout="1" year="2035">66.51242146</maxSubResource>
                    <maxSubResource fillout="1" year="2040">68.35018877</maxSubResource>
                    <maxSubResource fillout="1" year="2045">69.67924156</maxSubResource>
                    <maxSubResource fillout="1" year="2050">70.7762392</maxSubResource>
                    <maxSubResource fillout="1" year="2055">71.72181476</maxSubResource>
                    <maxSubResource fillout="1" year="2060">72.34875396</maxSubResource>
                    <maxSubResource fillout="1" year="2065">72.84867636</maxSubResource>
                    <maxSubResource fillout="1" year="2070">73.3497591</maxSubResource>
                    <maxSubResource fillout="1" year="2075">73.67917111</maxSubResource>
                    <maxSubResource fillout="1" year="2080">73.8539463</maxSubResource>
                    <maxSubResource fillout="1" year="2085">73.91835145</maxSubResource>
                    <maxSubResource fillout="1" year="2090">73.87917406</maxSubResource>
                    <maxSubResource fillout="1" year="2095">73.7178616</maxSubResource>
                    <maxSubResource fillout="1" year="2100">73.4888472</maxSubResource>
                </sub-renewable-resource>
            </resource>
            <resource name="Salween_water withdrawals">
                <sub-renewable-resource name="runoff">
                    <maxSubResource fillout="1" year="1975">181.2680144</maxSubResource>
                    <maxSubResource fillout="1" year="1990">181.2680144</maxSubResource>
                    <maxSubResource fillout="1" year="2005">181.2680144</maxSubResource>
                    <maxSubResource fillout="1" year="2010">181.2680144</maxSubResource>
                    <maxSubResource fillout="1" year="2015">184.7989399</maxSubResource>
                    <maxSubResource fillout="1" year="2020">188.3107031</maxSubResource>
                    <maxSubResource fillout="1" year="2025">193.7684406</maxSubResource>
                    <maxSubResource fillout="1" year="2030">199.9822008</maxSubResource>
                    <maxSubResource fillout="1" year="2035">205.4677535</maxSubResource>
                    <maxSubResource fillout="1" year="2040">211.3517016</maxSubResource>
                    <maxSubResource fillout="1" year="2045">217.6711483</maxSubResource>
                    <maxSubResource fillout="1" year="2050">223.2441428</maxSubResource>
                    <maxSubResource fillout="1" year="2055">227.7228953</maxSubResource>
                    <maxSubResource fillout="1" year="2060">231.8542196</maxSubResource>
                    <maxSubResource fillout="1" year="2065">234.8914824</maxSubResource>
                    <maxSubResource fillout="1" year="2070">236.3010889</maxSubResource>
                    <maxSubResource fillout="1" year="2075">236.6782357</maxSubResource>
                    <maxSubResource fillout="1" year="2080">236.0547469</maxSubResource>
                    <maxSubResource fillout="1" year="2085">234.368012</maxSubResource>
                    <maxSubResource fillout="1" year="2090">231.6074746</maxSubResource>
                    <maxSubResource fillout="1" year="2095">227.7975771</maxSubResource>
                    <maxSubResource fillout="1" year="2100">224.0099122</maxSubResource>
                </sub-renewable-resource>
            </resource>
            <resource name="South China Sea Coast_water withdrawals">
                <sub-renewable-resource name="runoff">
                    <maxSubResource fillout="1" year="1975">81.55283001</maxSubResource>
                    <maxSubResource fillout="1" year="1990">81.55283001</maxSubResource>
                    <maxSubResource fillout="1" year="2005">81.55283001</maxSubResource>
                    <maxSubResource fillout="1" year="2010">81.55283001</maxSubResource>
                    <maxSubResource fillout="1" year="2015">68.83080687</maxSubResource>
                    <maxSubResource fillout="1" year="2020">66.2664525</maxSubResource>
                    <maxSubResource fillout="1" year="2025">63.3742259</maxSubResource>
                    <maxSubResource fillout="1" year="2030">60.80450871</maxSubResource>
                    <maxSubResource fillout="1" year="2035">59.63081131</maxSubResource>
                    <maxSubResource fillout="1" year="2040">60.27614532</maxSubResource>
                    <maxSubResource fillout="1" year="2045">61.97176121</maxSubResource>
                    <maxSubResource fillout="1" year="2050">63.82788768</maxSubResource>
                    <maxSubResource fillout="1" year="2055">66.01845514</maxSubResource>
                    <maxSubResource fillout="1" year="2060">69.14926948</maxSubResource>
                    <maxSubResource fillout="1" year="2065">71.11249952</maxSubResource>
                    <maxSubResource fillout="1" year="2070">70.47667071</maxSubResource>
                    <maxSubResource fillout="1" year="2075">68.93303959</maxSubResource>
                    <maxSubResource fillout="1" year="2080">66.42311247</maxSubResource>
                    <maxSubResource fillout="1" year="2085">62.62155326</maxSubResource>
                    <maxSubResource fillout="1" year="2090">57.50470267</maxSubResource>
                    <maxSubResource fillout="1" year="2095">51.20856966</maxSubResource>
                    <maxSubResource fillout="1" year="2100">45.40545132</maxSubResource>
                </sub-renewable-resource>
            </resource>
            <resource name="Tarim Interior_water withdrawals">
                <sub-renewable-resource name="runoff">
                    <maxSubResource fillout="1" year="1975">44.49582963</maxSubResource>
                    <maxSubResource fillout="1" year="1990">44.49582963</maxSubResource>
                    <maxSubResource fillout="1" year="2005">44.49582963</maxSubResource>
                    <maxSubResource fillout="1" year="2010">44.49582963</maxSubResource>
                    <maxSubResource fillout="1" year="2015">58.25868779</maxSubResource>
                    <maxSubResource fillout="1" year="2020">62.29885867</maxSubResource>
                    <maxSubResource fillout="1" year="2025">66.85910415</maxSubResource>
                    <maxSubResource fillout="1" year="2030">71.6960691</maxSubResource>
                    <maxSubResource fillout="1" year="2035">76.39234677</maxSubResource>
                    <maxSubResource fillout="1" year="2040">80.80400376</maxSubResource>
                    <maxSubResource fillout="1" year="2045">85.23076365</maxSubResource>
                    <maxSubResource fillout="1" year="2050">90.00657554</maxSubResource>
                    <maxSubResource fillout="1" year="2055">95.46081039</maxSubResource>
                    <maxSubResource fillout="1" year="2060">101.4060681</maxSubResource>
                    <maxSubResource fillout="1" year="2065">107.2343559</maxSubResource>
                    <maxSubResource fillout="1" year="2070">112.5400649</maxSubResource>
                    <maxSubResource fillout="1" year="2075">117.7876438</maxSubResource>
                    <maxSubResource fillout="1" year="2080">122.9613306</maxSubResource>
                    <maxSubResource fillout="1" year="2085">127.9709885</maxSubResource>
                    <maxSubResource fillout="1" year="2090">132.8056903</maxSubResource>
                    <maxSubResource fillout="1" year="2095">137.5042357</maxSubResource>
                    <maxSubResource fillout="1" year="2100">141.1897518</maxSubResource>
                </sub-renewable-resource>
            </resource>
            <resource name="Xun Jiang_water withdrawals">
                <sub-renewable-resource name="runoff">
                    <maxSubResource fillout="1" year="1975">274.4244724</maxSubResource>
                    <maxSubResource fillout="1" year="1990">274.4244724</maxSubResource>
                    <maxSubResource fillout="1" year="2005">274.4244724</maxSubResource>
                    <maxSubResource fillout="1" year="2010">274.4244724</maxSubResource>
                    <maxSubResource fillout="1" year="2015">225.7412785</maxSubResource>
                    <maxSubResource fillout="1" year="2020">217.9272084</maxSubResource>
                    <maxSubResource fillout="1" year="2025">209.4668922</maxSubResource>
                    <maxSubResource fillout="1" year="2030">202.5666945</maxSubResource>
                    <maxSubResource fillout="1" year="2035">200.9789738</maxSubResource>
                    <maxSubResource fillout="1" year="2040">207.4301217</maxSubResource>
                    <maxSubResource fillout="1" year="2045">218.4635848</maxSubResource>
                    <maxSubResource fillout="1" year="2050">229.1827369</maxSubResource>
                    <maxSubResource fillout="1" year="2055">238.6367419</maxSubResource>
                    <maxSubResource fillout="1" year="2060">249.8998499</maxSubResource>
                    <maxSubResource fillout="1" year="2065">258.0142701</maxSubResource>
                    <maxSubResource fillout="1" year="2070">259.5975318</maxSubResource>
                    <maxSubResource fillout="1" year="2075">258.7876386</maxSubResource>
                    <maxSubResource fillout="1" year="2080">255.399555</maxSubResource>
                    <maxSubResource fillout="1" year="2085">248.5961157</maxSubResource>
                    <maxSubResource fillout="1" year="2090">238.2889823</maxSubResource>
                    <maxSubResource fillout="1" year="2095">224.8248354</maxSubResource>
                    <maxSubResource fillout="1" year="2100">211.9966252</maxSubResource>
                </sub-renewable-resource>
            </resource>
            <resource name="Yangtze_water withdrawals">
                <sub-renewable-resource name="runoff">
                    <maxSubResource fillout="1" year="1975">990.5866869</maxSubResource>
                    <maxSubResource fillout="1" year="1990">990.5866869</maxSubResource>
                    <maxSubResource fillout="1" year="2005">990.5866869</maxSubResource>
                    <maxSubResource fillout="1" year="2010">990.5866869</maxSubResource>
                    <maxSubResource fillout="1" year="2015">911.570005</maxSubResource>
                    <maxSubResource fillout="1" year="2020">909.246371</maxSubResource>
                    <maxSubResource fillout="1" year="2025">910.8823955</maxSubResource>
                    <maxSubResource fillout="1" year="2030">918.2572657</maxSubResource>
                    <maxSubResource fillout="1" year="2035">935.5746428</maxSubResource>
                    <maxSubResource fillout="1" year="2040">972.7680281</maxSubResource>
                    <maxSubResource fillout="1" year="2045">1021.343093</maxSubResource>
                    <maxSubResource fillout="1" year="2050">1065.47484</maxSubResource>
                    <maxSubResource fillout="1" year="2055">1100.020787</maxSubResource>
                    <maxSubResource fillout="1" year="2060">1134.935943</maxSubResource>
                    <maxSubResource fillout="1" year="2065">1161.95618</maxSubResource>
                    <maxSubResource fillout="1" year="2070">1175.404286</maxSubResource>
                    <maxSubResource fillout="1" year="2075">1182.605957</maxSubResource>
                    <maxSubResource fillout="1" year="2080">1182.994366</maxSubResource>
                    <maxSubResource fillout="1" year="2085">1174.855469</maxSubResource>
                    <maxSubResource fillout="1" year="2090">1158.021236</maxSubResource>
                    <maxSubResource fillout="1" year="2095">1133.20557</maxSubResource>
                    <maxSubResource fillout="1" year="2100">1108.049616</maxSubResource>
                </sub-renewable-resource>
            </resource>
            <resource name="Ziya He-Interior_water withdrawals">
                <sub-renewable-resource name="runoff">
                    <maxSubResource fillout="1" year="1975">42.83153772</maxSubResource>
                    <maxSubResource fillout="1" year="1990">42.83153772</maxSubResource>
                    <maxSubResource fillout="1" year="2005">42.83153772</maxSubResource>
                    <maxSubResource fillout="1" year="2010">42.83153772</maxSubResource>
                    <maxSubResource fillout="1" year="2015">43.66077551</maxSubResource>
                    <maxSubResource fillout="1" year="2020">43.60096248</maxSubResource>
                    <maxSubResource fillout="1" year="2025">43.2383866</maxSubResource>
                    <maxSubResource fillout="1" year="2030">42.85734489</maxSubResource>
                    <maxSubResource fillout="1" year="2035">42.83141398</maxSubResource>
                    <maxSubResource fillout="1" year="2040">43.12225495</maxSubResource>
                    <maxSubResource fillout="1" year="2045">43.55744977</maxSubResource>
                    <maxSubResource fillout="1" year="2050">44.06809285</maxSubResource>
                    <maxSubResource fillout="1" year="2055">44.75943257</maxSubResource>
                    <maxSubResource fillout="1" year="2060">45.6993976</maxSubResource>
                    <maxSubResource fillout="1" year="2065">46.42093747</maxSubResource>
                    <maxSubResource fillout="1" year="2070">46.61525939</maxSubResource>
                    <maxSubResource fillout="1" year="2075">46.66566007</maxSubResource>
                    <maxSubResource fillout="1" year="2080">46.52675968</maxSubResource>
                    <maxSubResource fillout="1" year="2085">46.09291514</maxSubResource>
                    <maxSubResource fillout="1" year="2090">45.36038724</maxSubResource>
                    <maxSubResource fillout="1" year="2095">44.3751235</maxSubResource>
                    <maxSubResource fillout="1" year="2100">43.43246124</maxSubResource>
                </sub-renewable-resource>
            </resource>
        </region>
        <region name="Colombia">
            <resource name="Magdalena_water withdrawals">
                <sub-renewable-resource name="runoff">
                    <maxSubResource fillout="1" year="1975">226.1669408</maxSubResource>
                    <maxSubResource fillout="1" year="1990">226.1669408</maxSubResource>
                    <maxSubResource fillout="1" year="2005">226.1669408</maxSubResource>
                    <maxSubResource fillout="1" year="2010">226.1669408</maxSubResource>
                    <maxSubResource fillout="1" year="2015">237.032227</maxSubResource>
                    <maxSubResource fillout="1" year="2020">242.9296805</maxSubResource>
                    <maxSubResource fillout="1" year="2025">251.0003288</maxSubResource>
                    <maxSubResource fillout="1" year="2030">259.3651442</maxSubResource>
                    <maxSubResource fillout="1" year="2035">265.2081544</maxSubResource>
                    <maxSubResource fillout="1" year="2040">267.7730904</maxSubResource>
                    <maxSubResource fillout="1" year="2045">269.0275803</maxSubResource>
                    <maxSubResource fillout="1" year="2050">271.0177544</maxSubResource>
                    <maxSubResource fillout="1" year="2055">274.3096179</maxSubResource>
                    <maxSubResource fillout="1" year="2060">277.5524249</maxSubResource>
                    <maxSubResource fillout="1" year="2065">282.066791</maxSubResource>
                    <maxSubResource fillout="1" year="2070">288.7373985</maxSubResource>
                    <maxSubResource fillout="1" year="2075">296.383435</maxSubResource>
                    <maxSubResource fillout="1" year="2080">305.1892009</maxSubResource>
                    <maxSubResource fillout="1" year="2085">315.5120403</maxSubResource>
                    <maxSubResource fillout="1" year="2090">327.2765047</maxSubResource>
                    <maxSubResource fillout="1" year="2095">340.3314</maxSubResource>
                    <maxSubResource fillout="1" year="2100">351.6323062</maxSubResource>
                </sub-renewable-resource>
            </resource>
        </region>
        <region name="EU-12">
            <resource name="Baltic Sea Coast_water withdrawals">
                <sub-renewable-resource name="runoff">
                    <maxSubResource fillout="1" year="1975">14.15934013</maxSubResource>
                    <maxSubResource fillout="1" year="1990">14.15934013</maxSubResource>
                    <maxSubResource fillout="1" year="2005">14.15934013</maxSubResource>
                    <maxSubResource fillout="1" year="2010">14.15934013</maxSubResource>
                    <maxSubResource fillout="1" year="2015">18.55015697</maxSubResource>
                    <maxSubResource fillout="1" year="2020">20.02569442</maxSubResource>
                    <maxSubResource fillout="1" year="2025">21.95227336</maxSubResource>
                    <maxSubResource fillout="1" year="2030">23.99419509</maxSubResource>
                    <maxSubResource fillout="1" year="2035">25.66464512</maxSubResource>
                    <maxSubResource fillout="1" year="2040">26.93016856</maxSubResource>
                    <maxSubResource fillout="1" year="2045">28.02478157</maxSubResource>
                    <maxSubResource fillout="1" year="2050">29.1033793</maxSubResource>
                    <maxSubResource fillout="1" year="2055">30.24885837</maxSubResource>
                    <maxSubResource fillout="1" year="2060">31.40031091</maxSubResource>
                    <maxSubResource fillout="1" year="2065">32.5843223</maxSubResource>
                    <maxSubResource fillout="1" year="2070">33.81106266</maxSubResource>
                    <maxSubResource fillout="1" year="2075">35.02316118</maxSubResource>
                    <maxSubResource fillout="1" year="2080">36.23041031</maxSubResource>
                    <maxSubResource fillout="1" year="2085">37.45082839</maxSubResource>
                    <maxSubResource fillout="1" year="2090">38.69096414</maxSubResource>
                    <maxSubResource fillout="1" year="2095">39.94447625</maxSubResource>
                    <maxSubResource fillout="1" year="2100">40.95221251</maxSubResource>
                </sub-renewable-resource>
            </resource>
            <resource name="Danube_water withdrawals">
                <sub-renewable-resource name="runoff">
                    <maxSubResource fillout="1" year="1975">258.8183242</maxSubResource>
                    <maxSubResource fillout="1" year="1990">258.8183242</maxSubResource>
                    <maxSubResource fillout="1" year="2005">258.8183242</maxSubResource>
                    <maxSubResource fillout="1" year="2010">258.8183242</maxSubResource>
                    <maxSubResource fillout="1" year="2015">274.3930931</maxSubResource>
                    <maxSubResource fillout="1" year="2020">277.2914305</maxSubResource>
                    <maxSubResource fillout="1" year="2025">280.1701243</maxSubResource>
                    <maxSubResource fillout="1" year="2030">282.6761882</maxSubResource>
                    <maxSubResource fillout="1" year="2035">284.0758096</maxSubResource>
                    <maxSubResource fillout="1" year="2040">283.8029869</maxSubResource>
                    <maxSubResource fillout="1" year="2045">282.5540652</maxSubResource>
                    <maxSubResource fillout="1" year="2050">281.3338077</maxSubResource>
                    <maxSubResource fillout="1" year="2055">280.7701396</maxSubResource>
                    <maxSubResource fillout="1" year="2060">280.2485257</maxSubResource>
                    <maxSubResource fillout="1" year="2065">279.2011825</maxSubResource>
                    <maxSubResource fillout="1" year="2070">277.2676349</maxSubResource>
                    <maxSubResource fillout="1" year="2075">274.8885304</maxSubResource>
                    <maxSubResource fillout="1" year="2080">272.0451527</maxSubResource>
                    <maxSubResource fillout="1" year="2085">268.6475828</maxSubResource>
                    <maxSubResource fillout="1" year="2090">264.6719325</maxSubResource>
                    <maxSubResource fillout="1" year="2095">260.156021</maxSubResource>
                    <maxSubResource fillout="1" year="2100">256.1808626</maxSubResource>
                </sub-renewable-resource>
            </resource>
            <resource name="Neman_water withdrawals">
                <sub-renewable-resource name="runoff">
                    <maxSubResource fillout="1" year="1975">18.49061208</maxSubResource>
                    <maxSubResource fillout="1" year="1990">18.49061208</maxSubResource>
                    <maxSubResource fillout="1" year="2005">18.49061208</maxSubResource>
                    <maxSubResource fillout="1" year="2010">18.49061208</maxSubResource>
                    <maxSubResource fillout="1" year="2015">19.51955334</maxSubResource>
                    <maxSubResource fillout="1" year="2020">19.94002818</maxSubResource>
                    <maxSubResource fillout="1" year="2025">20.50047295</maxSubResource>
                    <maxSubResource fillout="1" year="2030">21.10273785</maxSubResource>
                    <maxSubResource fillout="1" year="2035">21.60914538</maxSubResource>
                    <maxSubResource fillout="1" year="2040">22.06107657</maxSubResource>
                    <maxSubResource fillout="1" year="2045">22.49465628</maxSubResource>
                    <maxSubResource fillout="1" year="2050">22.88256791</maxSubResource>
                    <maxSubResource fillout="1" year="2055">23.20147348</maxSubResource>
                    <maxSubResource fillout="1" year="2060">23.47190125</maxSubResource>
                    <maxSubResource fillout="1" year="2065">23.73969947</maxSubResource>
                    <maxSubResource fillout="1" year="2070">24.03412697</maxSubResource>
                    <maxSubResource fillout="1" year="2075">24.31591593</maxSubResource>
                    <maxSubResource fillout="1" year="2080">24.58679601</maxSubResource>
                    <maxSubResource fillout="1" year="2085">24.85458064</maxSubResource>
                    <maxSubResource fillout="1" year="2090">25.12027711</maxSubResource>
                    <maxSubResource fillout="1" year="2095">25.38079268</maxSubResource>
                    <maxSubResource fillout="1" year="2100">25.58353295</maxSubResource>
                </sub-renewable-resource>
            </resource>
            <resource name="Oder_water withdrawals">
                <sub-renewable-resource name="runoff">
                    <maxSubResource fillout="1" year="1975">21.44147245</maxSubResource>
                    <maxSubResource fillout="1" year="1990">21.44147245</maxSubResource>
                    <maxSubResource fillout="1" year="2005">21.44147245</maxSubResource>
                    <maxSubResource fillout="1" year="2010">21.44147245</maxSubResource>
                    <maxSubResource fillout="1" year="2015">23.38667794</maxSubResource>
                    <maxSubResource fillout="1" year="2020">23.94253045</maxSubResource>
                    <maxSubResource fillout="1" year="2025">24.6053569</maxSubResource>
                    <maxSubResource fillout="1" year="2030">25.2908914</maxSubResource>
                    <maxSubResource fillout="1" year="2035">25.86859006</maxSubResource>
                    <maxSubResource fillout="1" year="2040">26.35446237</maxSubResource>
                    <maxSubResource fillout="1" year="2045">26.79525826</maxSubResource>
                    <maxSubResource fillout="1" year="2050">27.19597534</maxSubResource>
                    <maxSubResource fillout="1" year="2055">27.57380261</maxSubResource>
                    <maxSubResource fillout="1" year="2060">27.93135721</maxSubResource>
                    <maxSubResource fillout="1" year="2065">28.22376587</maxSubResource>
                    <maxSubResource fillout="1" year="2070">28.42078216</maxSubResource>
                    <maxSubResource fillout="1" year="2075">28.55663946</maxSubResource>
                    <maxSubResource fillout="1" year="2080">28.62781831</maxSubResource>
                    <maxSubResource fillout="1" year="2085">28.62533729</maxSubResource>
                    <maxSubResource fillout="1" year="2090">28.54908902</maxSubResource>
                    <maxSubResource fillout="1" year="2095">28.40310336</maxSubResource>
                    <maxSubResource fillout="1" year="2100">28.23849821</maxSubResource>
                </sub-renewable-resource>
            </resource>
            <resource name="Poland Coast_water withdrawals">
                <sub-renewable-resource name="runoff">
                    <maxSubResource fillout="1" year="1975">7.30589198</maxSubResource>
                    <maxSubResource fillout="1" year="1990">7.30589198</maxSubResource>
                    <maxSubResource fillout="1" year="2005">7.30589198</maxSubResource>
                    <maxSubResource fillout="1" year="2010">7.30589198</maxSubResource>
                    <maxSubResource fillout="1" year="2015">9.568072345</maxSubResource>
                    <maxSubResource fillout="1" year="2020">10.40689485</maxSubResource>
                    <maxSubResource fillout="1" year="2025">11.46438162</maxSubResource>
                    <maxSubResource fillout="1" year="2030">12.60176853</maxSubResource>
                    <maxSubResource fillout="1" year="2035">13.61334328</maxSubResource>
                    <maxSubResource fillout="1" year="2040">14.47787221</maxSubResource>
                    <maxSubResource fillout="1" year="2045">15.2978137</maxSubResource>
                    <maxSubResource fillout="1" year="2050">16.14774263</maxSubResource>
                    <maxSubResource fillout="1" year="2055">17.09854934</maxSubResource>
                    <maxSubResource fillout="1" year="2060">18.12325193</maxSubResource>
                    <maxSubResource fillout="1" year="2065">19.12335974</maxSubResource>
                    <maxSubResource fillout="1" year="2070">20.03047937</maxSubResource>
                    <maxSubResource fillout="1" year="2075">20.9086625</maxSubResource>
                    <maxSubResource fillout="1" year="2080">21.75421408</maxSubResource>
                    <maxSubResource fillout="1" year="2085">22.55274206</maxSubResource>
                    <maxSubResource fillout="1" year="2090">23.30389619</maxSubResource>
                    <maxSubResource fillout="1" year="2095">24.01461924</maxSubResource>
                    <maxSubResource fillout="1" year="2100">24.55834033</maxSubResource>
                </sub-renewable-resource>
            </resource>
            <resource name="Wisla_water withdrawals">
                <sub-renewable-resource name="runoff">
                    <maxSubResource fillout="1" year="1975">32.97031402</maxSubResource>
                    <maxSubResource fillout="1" year="1990">32.97031402</maxSubResource>
                    <maxSubResource fillout="1" year="2005">32.97031402</maxSubResource>
                    <maxSubResource fillout="1" year="2010">32.97031402</maxSubResource>
                    <maxSubResource fillout="1" year="2015">35.57040443</maxSubResource>
                    <maxSubResource fillout="1" year="2020">36.30367458</maxSubResource>
                    <maxSubResource fillout="1" year="2025">37.19040467</maxSubResource>
                    <maxSubResource fillout="1" year="2030">38.08590931</maxSubResource>
                    <maxSubResource fillout="1" year="2035">38.76429357</maxSubResource>
                    <maxSubResource fillout="1" year="2040">39.22837824</maxSubResource>
                    <maxSubResource fillout="1" year="2045">39.57766288</maxSubResource>
                    <maxSubResource fillout="1" year="2050">39.86062539</maxSubResource>
                    <maxSubResource fillout="1" year="2055">40.10679544</maxSubResource>
                    <maxSubResource fillout="1" year="2060">40.29085963</maxSubResource>
                    <maxSubResource fillout="1" year="2065">40.39626148</maxSubResource>
                    <maxSubResource fillout="1" year="2070">40.41255605</maxSubResource>
                    <maxSubResource fillout="1" year="2075">40.35113822</maxSubResource>
                    <maxSubResource fillout="1" year="2080">40.21039786</maxSubResource>
                    <maxSubResource fillout="1" year="2085">39.98671014</maxSubResource>
                    <maxSubResource fillout="1" year="2090">39.67863372</maxSubResource>
                    <maxSubResource fillout="1" year="2095">39.28787963</maxSubResource>
                    <maxSubResource fillout="1" year="2100">38.91706119</maxSubResource>
                </sub-renewable-resource>
            </resource>
        </region>
        <region name="EU-15">
            <resource name="Adriatic Sea-Greece-Black Sea Coast_water withdrawals">
                <sub-renewable-resource name="runoff">
                    <maxSubResource fillout="1" year="1975">111.9101078</maxSubResource>
                    <maxSubResource fillout="1" year="1990">111.9101078</maxSubResource>
                    <maxSubResource fillout="1" year="2005">111.9101078</maxSubResource>
                    <maxSubResource fillout="1" year="2010">111.9101078</maxSubResource>
                    <maxSubResource fillout="1" year="2015">117.3687575</maxSubResource>
                    <maxSubResource fillout="1" year="2020">117.4366789</maxSubResource>
                    <maxSubResource fillout="1" year="2025">116.8445743</maxSubResource>
                    <maxSubResource fillout="1" year="2030">115.6397271</maxSubResource>
                    <maxSubResource fillout="1" year="2035">113.6675352</maxSubResource>
                    <maxSubResource fillout="1" year="2040">109.9244215</maxSubResource>
                    <maxSubResource fillout="1" year="2045">105.2501613</maxSubResource>
                    <maxSubResource fillout="1" year="2050">101.3131956</maxSubResource>
                    <maxSubResource fillout="1" year="2055">99.14807029</maxSubResource>
                    <maxSubResource fillout="1" year="2060">97.64674517</maxSubResource>
                    <maxSubResource fillout="1" year="2065">95.73567425</maxSubResource>
                    <maxSubResource fillout="1" year="2070">92.72919605</maxSubResource>
                    <maxSubResource fillout="1" year="2075">89.4749751</maxSubResource>
                    <maxSubResource fillout="1" year="2080">85.98125121</maxSubResource>
                    <maxSubResource fillout="1" year="2085">82.11765635</maxSubResource>
                    <maxSubResource fillout="1" year="2090">77.814844</maxSubResource>
                    <maxSubResource fillout="1" year="2095">73.12591315</maxSubResource>
                    <maxSubResource fillout="1" year="2100">69.14086339</maxSubResource>
                </sub-renewable-resource>
            </resource>
            <resource name="Arctic Ocean Islands_water withdrawals">
                <sub-renewable-resource name="runoff">
                    <maxSubResource fillout="1" year="1975">457.5151704</maxSubResource>
                    <maxSubResource fillout="1" year="1990">457.5151704</maxSubResource>
                    <maxSubResource fillout="1" year="2005">457.5151704</maxSubResource>
                    <maxSubResource fillout="1" year="2010">457.5151704</maxSubResource>
                    <maxSubResource fillout="1" year="2015">582.618746</maxSubResource>
                    <maxSubResource fillout="1" year="2020">621.8246182</maxSubResource>
                    <maxSubResource fillout="1" year="2025">672.7001634</maxSubResource>
                    <maxSubResource fillout="1" year="2030">725.9562223</maxSubResource>
                    <maxSubResource fillout="1" year="2035">769.0764989</maxSubResource>
                    <maxSubResource fillout="1" year="2040">802.1489251</maxSubResource>
                    <maxSubResource fillout="1" year="2045">832.7620422</maxSubResource>
                    <maxSubResource fillout="1" year="2050">866.3233843</maxSubResource>
                    <maxSubResource fillout="1" year="2055">905.9252663</maxSubResource>
                    <maxSubResource fillout="1" year="2060">948.185292</maxSubResource>
                    <maxSubResource fillout="1" year="2065">990.9810613</maxSubResource>
                    <maxSubResource fillout="1" year="2070">1032.716828</maxSubResource>
                    <maxSubResource fillout="1" year="2075">1074.132339</maxSubResource>
                    <maxSubResource fillout="1" year="2080">1115.657374</maxSubResource>
                    <maxSubResource fillout="1" year="2085">1157.57543</maxSubResource>
                    <maxSubResource fillout="1" year="2090">1199.918047</maxSubResource>
                    <maxSubResource fillout="1" year="2095">1242.616171</maxSubResource>
                    <maxSubResource fillout="1" year="2100">1276.995039</maxSubResource>
                </sub-renewable-resource>
            </resource>
            <resource name="Denmark-Germany Coast_water withdrawals">
                <sub-renewable-resource name="runoff">
                    <maxSubResource fillout="1" year="1975">14.34250483</maxSubResource>
                    <maxSubResource fillout="1" year="1990">14.34250483</maxSubResource>
                    <maxSubResource fillout="1" year="2005">14.34250483</maxSubResource>
                    <maxSubResource fillout="1" year="2010">14.34250483</maxSubResource>
                    <maxSubResource fillout="1" year="2015">19.75619178</maxSubResource>
                    <maxSubResource fillout="1" year="2020">21.87908858</maxSubResource>
                    <maxSubResource fillout="1" year="2025">24.64597328</maxSubResource>
                    <maxSubResource fillout="1" year="2030">27.67764859</maxSubResource>
                    <maxSubResource fillout="1" year="2035">30.45282338</maxSubResource>
                    <maxSubResource fillout="1" year="2040">33.28445374</maxSubResource>
                    <maxSubResource fillout="1" year="2045">36.16721879</maxSubResource>
                    <maxSubResource fillout="1" year="2050">38.7149359</maxSubResource>
                    <maxSubResource fillout="1" year="2055">40.76455667</maxSubResource>
                    <maxSubResource fillout="1" year="2060">42.60389791</maxSubResource>
                    <maxSubResource fillout="1" year="2065">44.25398195</maxSubResource>
                    <maxSubResource fillout="1" year="2070">45.71869823</maxSubResource>
                    <maxSubResource fillout="1" year="2075">46.97353681</maxSubResource>
                    <maxSubResource fillout="1" year="2080">48.0021888</maxSubResource>
                    <maxSubResource fillout="1" year="2085">48.79276961</maxSubResource>
                    <maxSubResource fillout="1" year="2090">49.35913346</maxSubResource>
                    <maxSubResource fillout="1" year="2095">49.70775619</maxSubResource>
                    <maxSubResource fillout="1" year="2100">49.83114224</maxSubResource>
                </sub-renewable-resource>
            </resource>
            <resource name="Douro_water withdrawals">
                <sub-renewable-resource name="runoff">
                    <maxSubResource fillout="1" year="1975">18.01862321</maxSubResource>
                    <maxSubResource fillout="1" year="1990">18.01862321</maxSubResource>
                    <maxSubResource fillout="1" year="2005">18.01862321</maxSubResource>
                    <maxSubResource fillout="1" year="2010">18.01862321</maxSubResource>
                    <maxSubResource fillout="1" year="2015">16.55272443</maxSubResource>
                    <maxSubResource fillout="1" year="2020">16.11968063</maxSubResource>
                    <maxSubResource fillout="1" year="2025">15.54707817</maxSubResource>
                    <maxSubResource fillout="1" year="2030">14.9816709</maxSubResource>
                    <maxSubResource fillout="1" year="2035">14.64476448</maxSubResource>
                    <maxSubResource fillout="1" year="2040">14.60428632</maxSubResource>
                    <maxSubResource fillout="1" year="2045">14.70845459</maxSubResource>
                    <maxSubResource fillout="1" year="2050">14.79474422</maxSubResource>
                    <maxSubResource fillout="1" year="2055">14.85460277</maxSubResource>
                    <maxSubResource fillout="1" year="2060">14.99829812</maxSubResource>
                    <maxSubResource fillout="1" year="2065">14.99056348</maxSubResource>
                    <maxSubResource fillout="1" year="2070">14.67250037</maxSubResource>
                    <maxSubResource fillout="1" year="2075">14.23769026</maxSubResource>
                    <maxSubResource fillout="1" year="2080">13.66902505</maxSubResource>
                    <maxSubResource fillout="1" year="2085">12.91913965</maxSubResource>
                    <maxSubResource fillout="1" year="2090">11.98767395</maxSubResource>
                    <maxSubResource fillout="1" year="2095">10.89493423</maxSubResource>
                    <maxSubResource fillout="1" year="2100">9.916468571</maxSubResource>
                </sub-renewable-resource>
            </resource>
            <resource name="Ebro_water withdrawals">
                <sub-renewable-resource name="runoff">
                    <maxSubResource fillout="1" year="1975">20.18977161</maxSubResource>
                    <maxSubResource fillout="1" year="1990">20.18977161</maxSubResource>
                    <maxSubResource fillout="1" year="2005">20.18977161</maxSubResource>
                    <maxSubResource fillout="1" year="2010">20.18977161</maxSubResource>
                    <maxSubResource fillout="1" year="2015">20.56291313</maxSubResource>
                    <maxSubResource fillout="1" year="2020">20.55687122</maxSubResource>
                    <maxSubResource fillout="1" year="2025">20.51161118</maxSubResource>
                    <maxSubResource fillout="1" year="2030">20.43599267</maxSubResource>
                    <maxSubResource fillout="1" year="2035">20.33460798</maxSubResource>
                    <maxSubResource fillout="1" year="2040">20.18149116</maxSubResource>
                    <maxSubResource fillout="1" year="2045">19.99651795</maxSubResource>
                    <maxSubResource fillout="1" year="2050">19.82343789</maxSubResource>
                    <maxSubResource fillout="1" year="2055">19.70461464</maxSubResource>
                    <maxSubResource fillout="1" year="2060">19.61261482</maxSubResource>
                    <maxSubResource fillout="1" year="2065">19.46541808</maxSubResource>
                    <maxSubResource fillout="1" year="2070">19.20847991</maxSubResource>
                    <maxSubResource fillout="1" year="2075">18.90532913</maxSubResource>
                    <maxSubResource fillout="1" year="2080">18.55471674</maxSubResource>
                    <maxSubResource fillout="1" year="2085">18.14521568</maxSubResource>
                    <maxSubResource fillout="1" year="2090">17.67480952</maxSubResource>
                    <maxSubResource fillout="1" year="2095">17.14835728</maxSubResource>
                    <maxSubResource fillout="1" year="2100">16.69005472</maxSubResource>
                </sub-renewable-resource>
            </resource>
            <resource name="Elbe_water withdrawals">
                <sub-renewable-resource name="runoff">
                    <maxSubResource fillout="1" year="1975">29.37800364</maxSubResource>
                    <maxSubResource fillout="1" year="1990">29.37800364</maxSubResource>
                    <maxSubResource fillout="1" year="2005">29.37800364</maxSubResource>
                    <maxSubResource fillout="1" year="2010">29.37800364</maxSubResource>
                    <maxSubResource fillout="1" year="2015">31.31910499</maxSubResource>
                    <maxSubResource fillout="1" year="2020">31.84881018</maxSubResource>
                    <maxSubResource fillout="1" year="2025">32.47101547</maxSubResource>
                    <maxSubResource fillout="1" year="2030">33.11292324</maxSubResource>
                    <maxSubResource fillout="1" year="2035">33.65949207</maxSubResource>
                    <maxSubResource fillout="1" year="2040">34.13490869</maxSubResource>
                    <maxSubResource fillout="1" year="2045">34.56886154</maxSubResource>
                    <maxSubResource fillout="1" year="2050">34.94449324</maxSubResource>
                    <maxSubResource fillout="1" year="2055">35.27183988</maxSubResource>
                    <maxSubResource fillout="1" year="2060">35.56973919</maxSubResource>
                    <maxSubResource fillout="1" year="2065">35.78664278</maxSubResource>
                    <maxSubResource fillout="1" year="2070">35.88776113</maxSubResource>
                    <maxSubResource fillout="1" year="2075">35.91358591</maxSubResource>
                    <maxSubResource fillout="1" year="2080">35.85807951</maxSubResource>
                    <maxSubResource fillout="1" year="2085">35.70887031</maxSubResource>
                    <maxSubResource fillout="1" year="2090">35.46682003</maxSubResource>
                    <maxSubResource fillout="1" year="2095">35.13744492</maxSubResource>
                    <maxSubResource fillout="1" year="2100">34.8141395</maxSubResource>
                </sub-renewable-resource>
            </resource>
            <resource name="Ems-Weser_water withdrawals">
                <sub-renewable-resource name="runoff">
                    <maxSubResource fillout="1" year="1975">13.84096128</maxSubResource>
                    <maxSubResource fillout="1" year="1990">13.84096128</maxSubResource>
                    <maxSubResource fillout="1" year="2005">13.84096128</maxSubResource>
                    <maxSubResource fillout="1" year="2010">13.84096128</maxSubResource>
                    <maxSubResource fillout="1" year="2015">18.00338657</maxSubResource>
                    <maxSubResource fillout="1" year="2020">19.25585408</maxSubResource>
                    <maxSubResource fillout="1" year="2025">20.78933866</maxSubResource>
                    <maxSubResource fillout="1" year="2030">22.40698986</maxSubResource>
                    <maxSubResource fillout="1" year="2035">23.81668042</maxSubResource>
                    <maxSubResource fillout="1" year="2040">25.18224698</maxSubResource>
                    <maxSubResource fillout="1" year="2045">26.5033005</maxSubResource>
                    <maxSubResource fillout="1" year="2050">27.57411394</maxSubResource>
                    <maxSubResource fillout="1" year="2055">28.31554186</maxSubResource>
                    <maxSubResource fillout="1" year="2060">28.87792354</maxSubResource>
                    <maxSubResource fillout="1" year="2065">29.23818122</maxSubResource>
                    <maxSubResource fillout="1" year="2070">29.37830304</maxSubResource>
                    <maxSubResource fillout="1" year="2075">29.32137456</maxSubResource>
                    <maxSubResource fillout="1" year="2080">29.05280006</maxSubResource>
                    <maxSubResource fillout="1" year="2085">28.55492556</maxSubResource>
                    <maxSubResource fillout="1" year="2090">27.83396252</maxSubResource>
                    <maxSubResource fillout="1" year="2095">26.89786349</maxSubResource>
                    <maxSubResource fillout="1" year="2100">25.99753068</maxSubResource>
                </sub-renewable-resource>
            </resource>
            <resource name="England and Wales_water withdrawals">
                <sub-renewable-resource name="runoff">
                    <maxSubResource fillout="1" year="1975">42.29905262</maxSubResource>
                    <maxSubResource fillout="1" year="1990">42.29905262</maxSubResource>
                    <maxSubResource fillout="1" year="2005">42.29905262</maxSubResource>
                    <maxSubResource fillout="1" year="2010">42.29905262</maxSubResource>
                    <maxSubResource fillout="1" year="2015">47.47647733</maxSubResource>
                    <maxSubResource fillout="1" year="2020">48.85468454</maxSubResource>
                    <maxSubResource fillout="1" year="2025">50.44443525</maxSubResource>
                    <maxSubResource fillout="1" year="2030">52.0784661</maxSubResource>
                    <maxSubResource fillout="1" year="2035">53.48313784</maxSubResource>
                    <maxSubResource fillout="1" year="2040">54.62530512</maxSubResource>
                    <maxSubResource fillout="1" year="2045">55.63728566</maxSubResource>
                    <maxSubResource fillout="1" year="2050">56.61627014</maxSubResource>
                    <maxSubResource fillout="1" year="2055">57.59075351</maxSubResource>
                    <maxSubResource fillout="1" year="2060">58.51037052</maxSubResource>
                    <maxSubResource fillout="1" year="2065">59.45721862</maxSubResource>
                    <maxSubResource fillout="1" year="2070">60.4869802</maxSubResource>
                    <maxSubResource fillout="1" year="2075">61.52782196</maxSubResource>
                    <maxSubResource fillout="1" year="2080">62.57898219</maxSubResource>
                    <maxSubResource fillout="1" year="2085">63.65113598</maxSubResource>
                    <maxSubResource fillout="1" year="2090">64.74849532</maxSubResource>
                    <maxSubResource fillout="1" year="2095">65.86688118</maxSubResource>
                    <maxSubResource fillout="1" year="2100">66.77354415</maxSubResource>
                </sub-renewable-resource>
            </resource>
            <resource name="Finland_water withdrawals">
                <sub-renewable-resource name="runoff">
                    <maxSubResource fillout="1" year="1975">61.69738918</maxSubResource>
                    <maxSubResource fillout="1" year="1990">61.69738918</maxSubResource>
                    <maxSubResource fillout="1" year="2005">61.69738918</maxSubResource>
                    <maxSubResource fillout="1" year="2010">61.69738918</maxSubResource>
                    <maxSubResource fillout="1" year="2015">65.6661361</maxSubResource>
                    <maxSubResource fillout="1" year="2020">66.89526729</maxSubResource>
                    <maxSubResource fillout="1" year="2025">68.37512856</maxSubResource>
                    <maxSubResource fillout="1" year="2030">69.9633529</maxSubResource>
                    <maxSubResource fillout="1" year="2035">71.44784596</maxSubResource>
                    <maxSubResource fillout="1" year="2040">72.84822472</maxSubResource>
                    <maxSubResource fillout="1" year="2045">74.24091993</maxSubResource>
                    <maxSubResource fillout="1" year="2050">75.63873252</maxSubResource>
                    <maxSubResource fillout="1" year="2055">77.04293737</maxSubResource>
                    <maxSubResource fillout="1" year="2060">78.45976672</maxSubResource>
                    <maxSubResource fillout="1" year="2065">79.93294762</maxSubResource>
                    <maxSubResource fillout="1" year="2070">81.48887957</maxSubResource>
                    <maxSubResource fillout="1" year="2075">83.08067213</maxSubResource>
                    <maxSubResource fillout="1" year="2080">84.70727481</maxSubResource>
                    <maxSubResource fillout="1" year="2085">86.37489696</maxSubResource>
                    <maxSubResource fillout="1" year="2090">88.0883624</maxSubResource>
                    <maxSubResource fillout="1" year="2095">89.84597817</maxSubResource>
                    <maxSubResource fillout="1" year="2100">91.28210982</maxSubResource>
                </sub-renewable-resource>
            </resource>
            <resource name="France-South Coast_water withdrawals">
                <sub-renewable-resource name="runoff">
                    <maxSubResource fillout="1" year="1975">9.096494331</maxSubResource>
                    <maxSubResource fillout="1" year="1990">9.096494331</maxSubResource>
                    <maxSubResource fillout="1" year="2005">9.096494331</maxSubResource>
                    <maxSubResource fillout="1" year="2010">9.096494331</maxSubResource>
                    <maxSubResource fillout="1" year="2015">8.799153633</maxSubResource>
                    <maxSubResource fillout="1" year="2020">8.745358598</maxSubResource>
                    <maxSubResource fillout="1" year="2025">8.688838124</maxSubResource>
                    <maxSubResource fillout="1" year="2030">8.634467656</maxSubResource>
                    <maxSubResource fillout="1" year="2035">8.594837199</maxSubResource>
                    <maxSubResource fillout="1" year="2040">8.581078171</maxSubResource>
                    <maxSubResource fillout="1" year="2045">8.591381223</maxSubResource>
                    <maxSubResource fillout="1" year="2050">8.620684805</maxSubResource>
                    <maxSubResource fillout="1" year="2055">8.685406571</maxSubResource>
                    <maxSubResource fillout="1" year="2060">8.785075623</maxSubResource>
                    <maxSubResource fillout="1" year="2065">8.842925692</maxSubResource>
                    <maxSubResource fillout="1" year="2070">8.807254516</maxSubResource>
                    <maxSubResource fillout="1" year="2075">8.739271343</maxSubResource>
                    <maxSubResource fillout="1" year="2080">8.639018783</maxSubResource>
                    <maxSubResource fillout="1" year="2085">8.496703302</maxSubResource>
                    <maxSubResource fillout="1" year="2090">8.309644872</maxSubResource>
                    <maxSubResource fillout="1" year="2095">8.081977375</maxSubResource>
                    <maxSubResource fillout="1" year="2100">7.873524792</maxSubResource>
                </sub-renewable-resource>
            </resource>
            <resource name="France-West Coast_water withdrawals">
                <sub-renewable-resource name="runoff">
                    <maxSubResource fillout="1" year="1975">24.48049515</maxSubResource>
                    <maxSubResource fillout="1" year="1990">24.48049515</maxSubResource>
                    <maxSubResource fillout="1" year="2005">24.48049515</maxSubResource>
                    <maxSubResource fillout="1" year="2010">24.48049515</maxSubResource>
                    <maxSubResource fillout="1" year="2015">25.29717625</maxSubResource>
                    <maxSubResource fillout="1" year="2020">25.4857479</maxSubResource>
                    <maxSubResource fillout="1" year="2025">25.6593165</maxSubResource>
                    <maxSubResource fillout="1" year="2030">25.83486145</maxSubResource>
                    <maxSubResource fillout="1" year="2035">26.02613671</maxSubResource>
                    <maxSubResource fillout="1" year="2040">26.23358671</maxSubResource>
                    <maxSubResource fillout="1" year="2045">26.44622371</maxSubResource>
                    <maxSubResource fillout="1" year="2050">26.65434358</maxSubResource>
                    <maxSubResource fillout="1" year="2055">26.86678697</maxSubResource>
                    <maxSubResource fillout="1" year="2060">27.09220793</maxSubResource>
                    <maxSubResource fillout="1" year="2065">27.28547275</maxSubResource>
                    <maxSubResource fillout="1" year="2070">27.41667094</maxSubResource>
                    <maxSubResource fillout="1" year="2075">27.52268539</maxSubResource>
                    <maxSubResource fillout="1" year="2080">27.59872888</maxSubResource>
                    <maxSubResource fillout="1" year="2085">27.63420443</maxSubResource>
                    <maxSubResource fillout="1" year="2090">27.62877874</maxSubResource>
                    <maxSubResource fillout="1" year="2095">27.58701825</maxSubResource>
                    <maxSubResource fillout="1" year="2100">27.53016747</maxSubResource>
                </sub-renewable-resource>
            </resource>
            <resource name="Gironde_water withdrawals">
                <sub-renewable-resource name="runoff">
                    <maxSubResource fillout="1" year="1975">27.16004234</maxSubResource>
                    <maxSubResource fillout="1" year="1990">27.16004234</maxSubResource>
                    <maxSubResource fillout="1" year="2005">27.16004234</maxSubResource>
                    <maxSubResource fillout="1" year="2010">27.16004234</maxSubResource>
                    <maxSubResource fillout="1" year="2015">27.73242826</maxSubResource>
                    <maxSubResource fillout="1" year="2020">27.74441127</maxSubResource>
                    <maxSubResource fillout="1" year="2025">27.69880433</maxSubResource>
                    <maxSubResource fillout="1" year="2030">27.61584587</maxSubResource>
                    <maxSubResource fillout="1" year="2035">27.51415459</maxSubResource>
                    <maxSubResource fillout="1" year="2040">27.36153636</maxSubResource>
                    <maxSubResource fillout="1" year="2045">27.17783832</maxSubResource>
                    <maxSubResource fillout="1" year="2050">27.01558485</maxSubResource>
                    <maxSubResource fillout="1" year="2055">26.92676825</maxSubResource>
                    <maxSubResource fillout="1" year="2060">26.87810758</maxSubResource>
                    <maxSubResource fillout="1" year="2065">26.76627326</maxSubResource>
                    <maxSubResource fillout="1" year="2070">26.52260323</maxSubResource>
                    <maxSubResource fillout="1" year="2075">26.22700707</maxSubResource>
                    <maxSubResource fillout="1" year="2080">25.87670046</maxSubResource>
                    <maxSubResource fillout="1" year="2085">25.4561233</maxSubResource>
                    <maxSubResource fillout="1" year="2090">24.96320283</maxSubResource>
                    <maxSubResource fillout="1" year="2095">24.40468058</maxSubResource>
                    <maxSubResource fillout="1" year="2100">23.91496715</maxSubResource>
                </sub-renewable-resource>
            </resource>
            <resource name="Guadalquivir_water withdrawals">
                <sub-renewable-resource name="runoff">
                    <maxSubResource fillout="1" year="1975">8.30951869</maxSubResource>
                    <maxSubResource fillout="1" year="1990">8.30951869</maxSubResource>
                    <maxSubResource fillout="1" year="2005">8.30951869</maxSubResource>
                    <maxSubResource fillout="1" year="2010">8.30951869</maxSubResource>
                    <maxSubResource fillout="1" year="2015">7.880660037</maxSubResource>
                    <maxSubResource fillout="1" year="2020">7.775866944</maxSubResource>
                    <maxSubResource fillout="1" year="2025">7.652300082</maxSubResource>
                    <maxSubResource fillout="1" year="2030">7.5290621</maxSubResource>
                    <maxSubResource fillout="1" year="2035">7.438850125</maxSubResource>
                    <maxSubResource fillout="1" year="2040">7.405485345</maxSubResource>
                    <maxSubResource fillout="1" year="2045">7.402639627</maxSubResource>
                    <maxSubResource fillout="1" year="2050">7.392496243</maxSubResource>
                    <maxSubResource fillout="1" year="2055">7.36707687</maxSubResource>
                    <maxSubResource fillout="1" year="2060">7.348453424</maxSubResource>
                    <maxSubResource fillout="1" year="2065">7.297633253</maxSubResource>
                    <maxSubResource fillout="1" year="2070">7.18811969</maxSubResource>
                    <maxSubResource fillout="1" year="2075">7.052755825</maxSubResource>
                    <maxSubResource fillout="1" year="2080">6.890356959</maxSubResource>
                    <maxSubResource fillout="1" year="2085">6.69453659</maxSubResource>
                    <maxSubResource fillout="1" year="2090">6.46421849</maxSubResource>
                    <maxSubResource fillout="1" year="2095">6.202055647</maxSubResource>
                    <maxSubResource fillout="1" year="2100">5.971133227</maxSubResource>
                </sub-renewable-resource>
            </resource>
            <resource name="Guadiana_water withdrawals">
                <sub-renewable-resource name="runoff">
                    <maxSubResource fillout="1" year="1975">11.84906634</maxSubResource>
                    <maxSubResource fillout="1" year="1990">11.84906634</maxSubResource>
                    <maxSubResource fillout="1" year="2005">11.84906634</maxSubResource>
                    <maxSubResource fillout="1" year="2010">11.84906634</maxSubResource>
                    <maxSubResource fillout="1" year="2015">11.25415257</maxSubResource>
                    <maxSubResource fillout="1" year="2020">11.10115586</maxSubResource>
                    <maxSubResource fillout="1" year="2025">10.9217736</maxSubResource>
                    <maxSubResource fillout="1" year="2030">10.74004305</maxSubResource>
                    <maxSubResource fillout="1" year="2035">10.59620566</maxSubResource>
                    <maxSubResource fillout="1" year="2040">10.51515288</maxSubResource>
                    <maxSubResource fillout="1" year="2045">10.46495754</maxSubResource>
                    <maxSubResource fillout="1" year="2050">10.40250648</maxSubResource>
                    <maxSubResource fillout="1" year="2055">10.31950829</maxSubResource>
                    <maxSubResource fillout="1" year="2060">10.24221826</maxSubResource>
                    <maxSubResource fillout="1" year="2065">10.12519014</maxSubResource>
                    <maxSubResource fillout="1" year="2070">9.937652344</maxSubResource>
                    <maxSubResource fillout="1" year="2075">9.718049987</maxSubResource>
                    <maxSubResource fillout="1" year="2080">9.464323424</maxSubResource>
                    <maxSubResource fillout="1" year="2085">9.168358692</maxSubResource>
                    <maxSubResource fillout="1" year="2090">8.829204232</maxSubResource>
                    <maxSubResource fillout="1" year="2095">8.450250153</maxSubResource>
                    <maxSubResource fillout="1" year="2100">8.120568851</maxSubResource>
                </sub-renewable-resource>
            </resource>
            <resource name="Ireland_water withdrawals">
                <sub-renewable-resource name="runoff">
                    <maxSubResource fillout="1" year="1975">39.6936926</maxSubResource>
                    <maxSubResource fillout="1" year="1990">39.6936926</maxSubResource>
                    <maxSubResource fillout="1" year="2005">39.6936926</maxSubResource>
                    <maxSubResource fillout="1" year="2010">39.6936926</maxSubResource>
                    <maxSubResource fillout="1" year="2015">42.66229896</maxSubResource>
                    <maxSubResource fillout="1" year="2020">43.46502038</maxSubResource>
                    <maxSubResource fillout="1" year="2025">44.39089676</maxSubResource>
                    <maxSubResource fillout="1" year="2030">45.35631956</maxSubResource>
                    <maxSubResource fillout="1" year="2035">46.22587682</maxSubResource>
                    <maxSubResource fillout="1" year="2040">46.98985124</maxSubResource>
                    <maxSubResource fillout="1" year="2045">47.703095</maxSubResource>
                    <maxSubResource fillout="1" year="2050">48.39574077</maxSubResource>
                    <maxSubResource fillout="1" year="2055">49.06701209</maxSubResource>
                    <maxSubResource fillout="1" year="2060">49.71117272</maxSubResource>
                    <maxSubResource fillout="1" year="2065">50.40771128</maxSubResource>
                    <maxSubResource fillout="1" year="2070">51.20843994</maxSubResource>
                    <maxSubResource fillout="1" year="2075">52.04127076</maxSubResource>
                    <maxSubResource fillout="1" year="2080">52.90458821</maxSubResource>
                    <maxSubResource fillout="1" year="2085">53.8082739</maxSubResource>
                    <maxSubResource fillout="1" year="2090">54.7583201</maxSubResource>
                    <maxSubResource fillout="1" year="2095">55.75106301</maxSubResource>
                    <maxSubResource fillout="1" year="2100">56.57279204</maxSubResource>
                </sub-renewable-resource>
            </resource>
            <resource name="Italy-East Coast_water withdrawals">
                <sub-renewable-resource name="runoff">
                    <maxSubResource fillout="1" year="1975">26.56610012</maxSubResource>
                    <maxSubResource fillout="1" year="1990">26.56610012</maxSubResource>
                    <maxSubResource fillout="1" year="2005">26.56610012</maxSubResource>
                    <maxSubResource fillout="1" year="2010">26.56610012</maxSubResource>
                    <maxSubResource fillout="1" year="2015">27.54372517</maxSubResource>
                    <maxSubResource fillout="1" year="2020">27.70123064</maxSubResource>
                    <maxSubResource fillout="1" year="2025">27.76851962</maxSubResource>
                    <maxSubResource fillout="1" year="2030">27.81120567</maxSubResource>
                    <maxSubResource fillout="1" year="2035">27.90551801</maxSubResource>
                    <maxSubResource fillout="1" year="2040">28.01437647</maxSubResource>
                    <maxSubResource fillout="1" year="2045">28.15079081</maxSubResource>
                    <maxSubResource fillout="1" year="2050">28.3814919</maxSubResource>
                    <maxSubResource fillout="1" year="2055">28.87998489</maxSubResource>
                    <maxSubResource fillout="1" year="2060">29.60042192</maxSubResource>
                    <maxSubResource fillout="1" year="2065">30.00401831</maxSubResource>
                    <maxSubResource fillout="1" year="2070">29.73271844</maxSubResource>
                    <maxSubResource fillout="1" year="2075">29.22171159</maxSubResource>
                    <maxSubResource fillout="1" year="2080">28.45694009</maxSubResource>
                    <maxSubResource fillout="1" year="2085">27.35503667</maxSubResource>
                    <maxSubResource fillout="1" year="2090">25.90083151</maxSubResource>
                    <maxSubResource fillout="1" year="2095">24.12922818</maxSubResource>
                    <maxSubResource fillout="1" year="2100">22.5065192</maxSubResource>
                </sub-renewable-resource>
            </resource>
            <resource name="Italy-West Coast_water withdrawals">
                <sub-renewable-resource name="runoff">
                    <maxSubResource fillout="1" year="1975">26.57948772</maxSubResource>
                    <maxSubResource fillout="1" year="1990">26.57948772</maxSubResource>
                    <maxSubResource fillout="1" year="2005">26.57948772</maxSubResource>
                    <maxSubResource fillout="1" year="2010">26.57948772</maxSubResource>
                    <maxSubResource fillout="1" year="2015">27.13621265</maxSubResource>
                    <maxSubResource fillout="1" year="2020">27.37383919</maxSubResource>
                    <maxSubResource fillout="1" year="2025">27.65391114</maxSubResource>
                    <maxSubResource fillout="1" year="2030">27.94793447</maxSubResource>
                    <maxSubResource fillout="1" year="2035">28.21349927</maxSubResource>
                    <maxSubResource fillout="1" year="2040">28.47181862</maxSubResource>
                    <maxSubResource fillout="1" year="2045">28.74689475</maxSubResource>
                    <maxSubResource fillout="1" year="2050">29.0415397</maxSubResource>
                    <maxSubResource fillout="1" year="2055">29.41342874</maxSubResource>
                    <maxSubResource fillout="1" year="2060">29.85575187</maxSubResource>
                    <maxSubResource fillout="1" year="2065">30.14890037</maxSubResource>
                    <maxSubResource fillout="1" year="2070">30.14670407</maxSubResource>
                    <maxSubResource fillout="1" year="2075">30.02795771</maxSubResource>
                    <maxSubResource fillout="1" year="2080">29.78796743</maxSubResource>
                    <maxSubResource fillout="1" year="2085">29.39336862</maxSubResource>
                    <maxSubResource fillout="1" year="2090">28.83583632</maxSubResource>
                    <maxSubResource fillout="1" year="2095">28.12938281</maxSubResource>
                    <maxSubResource fillout="1" year="2100">27.46672738</maxSubResource>
                </sub-renewable-resource>
            </resource>
            <resource name="Loire_water withdrawals">
                <sub-renewable-resource name="runoff">
                    <maxSubResource fillout="1" year="1975">37.6363622</maxSubResource>
                    <maxSubResource fillout="1" year="1990">37.6363622</maxSubResource>
                    <maxSubResource fillout="1" year="2005">37.6363622</maxSubResource>
                    <maxSubResource fillout="1" year="2010">37.6363622</maxSubResource>
                    <maxSubResource fillout="1" year="2015">39.27555388</maxSubResource>
                    <maxSubResource fillout="1" year="2020">39.58985918</maxSubResource>
                    <maxSubResource fillout="1" year="2025">39.88028059</maxSubResource>
                    <maxSubResource fillout="1" year="2030">40.15188074</maxSubResource>
                    <maxSubResource fillout="1" year="2035">40.39558482</maxSubResource>
                    <maxSubResource fillout="1" year="2040">40.61412218</maxSubResource>
                    <maxSubResource fillout="1" year="2045">40.81028802</maxSubResource>
                    <maxSubResource fillout="1" year="2050">40.98281496</maxSubResource>
                    <maxSubResource fillout="1" year="2055">41.15259859</maxSubResource>
                    <maxSubResource fillout="1" year="2060">41.32139662</maxSubResource>
                    <maxSubResource fillout="1" year="2065">41.41080568</maxSubResource>
                    <maxSubResource fillout="1" year="2070">41.36933529</maxSubResource>
                    <maxSubResource fillout="1" year="2075">41.26150102</maxSubResource>
                    <maxSubResource fillout="1" year="2080">41.07985954</maxSubResource>
                    <maxSubResource fillout="1" year="2085">40.80685312</maxSubResource>
                    <maxSubResource fillout="1" year="2090">40.44190147</maxSubResource>
                    <maxSubResource fillout="1" year="2095">39.9926583</maxSubResource>
                    <maxSubResource fillout="1" year="2100">39.57715273</maxSubResource>
                </sub-renewable-resource>
            </resource>
            <resource name="Mediterranean Sea Islands_water withdrawals">
                <sub-renewable-resource name="runoff">
                    <maxSubResource fillout="1" year="1975">16.30451269</maxSubResource>
                    <maxSubResource fillout="1" year="1990">16.30451269</maxSubResource>
                    <maxSubResource fillout="1" year="2005">16.30451269</maxSubResource>
                    <maxSubResource fillout="1" year="2010">16.30451269</maxSubResource>
                    <maxSubResource fillout="1" year="2015">16.59885623</maxSubResource>
                    <maxSubResource fillout="1" year="2020">16.69163017</maxSubResource>
                    <maxSubResource fillout="1" year="2025">16.7638815</maxSubResource>
                    <maxSubResource fillout="1" year="2030">16.83522506</maxSubResource>
                    <maxSubResource fillout="1" year="2035">16.92796132</maxSubResource>
                    <maxSubResource fillout="1" year="2040">17.03023328</maxSubResource>
                    <maxSubResource fillout="1" year="2045">17.15164943</maxSubResource>
                    <maxSubResource fillout="1" year="2050">17.31986055</maxSubResource>
                    <maxSubResource fillout="1" year="2055">17.59280727</maxSubResource>
                    <maxSubResource fillout="1" year="2060">17.95059302</maxSubResource>
                    <maxSubResource fillout="1" year="2065">18.22037897</maxSubResource>
                    <maxSubResource fillout="1" year="2070">18.28747962</maxSubResource>
                    <maxSubResource fillout="1" year="2075">18.29108309</maxSubResource>
                    <maxSubResource fillout="1" year="2080">18.22573663</maxSubResource>
                    <maxSubResource fillout="1" year="2085">18.06362604</maxSubResource>
                    <maxSubResource fillout="1" year="2090">17.79856022</maxSubResource>
                    <maxSubResource fillout="1" year="2095">17.44240692</maxSubResource>
                    <maxSubResource fillout="1" year="2100">17.10000947</maxSubResource>
                </sub-renewable-resource>
            </resource>
            <resource name="Po_water withdrawals">
                <sub-renewable-resource name="runoff">
                    <maxSubResource fillout="1" year="1975">39.32503679</maxSubResource>
                    <maxSubResource fillout="1" year="1990">39.32503679</maxSubResource>
                    <maxSubResource fillout="1" year="2005">39.32503679</maxSubResource>
                    <maxSubResource fillout="1" year="2010">39.32503679</maxSubResource>
                    <maxSubResource fillout="1" year="2015">44.05843926</maxSubResource>
                    <maxSubResource fillout="1" year="2020">45.19359623</maxSubResource>
                    <maxSubResource fillout="1" year="2025">46.41171652</maxSubResource>
                    <maxSubResource fillout="1" year="2030">47.66517042</maxSubResource>
                    <maxSubResource fillout="1" year="2035">48.8783145</maxSubResource>
                    <maxSubResource fillout="1" year="2040">50.13211968</maxSubResource>
                    <maxSubResource fillout="1" year="2045">51.4534698</maxSubResource>
                    <maxSubResource fillout="1" year="2050">52.7993931</maxSubResource>
                    <maxSubResource fillout="1" year="2055">54.30163544</maxSubResource>
                    <maxSubResource fillout="1" year="2060">55.97658705</maxSubResource>
                    <maxSubResource fillout="1" year="2065">57.23851719</maxSubResource>
                    <maxSubResource fillout="1" year="2070">57.69654455</maxSubResource>
                    <maxSubResource fillout="1" year="2075">57.82637487</maxSubResource>
                    <maxSubResource fillout="1" year="2080">57.61088469</maxSubResource>
                    <maxSubResource fillout="1" year="2085">56.95783711</maxSubResource>
                    <maxSubResource fillout="1" year="2090">55.85626069</maxSubResource>
                    <maxSubResource fillout="1" year="2095">54.34515022</maxSubResource>
                    <maxSubResource fillout="1" year="2100">52.86608746</maxSubResource>
                </sub-renewable-resource>
            </resource>
            <resource name="Rhine_water withdrawals">
                <sub-renewable-resource name="runoff">
                    <maxSubResource fillout="1" year="1975">76.90226409</maxSubResource>
                    <maxSubResource fillout="1" year="1990">76.90226409</maxSubResource>
                    <maxSubResource fillout="1" year="2005">76.90226409</maxSubResource>
                    <maxSubResource fillout="1" year="2010">76.90226409</maxSubResource>
                    <maxSubResource fillout="1" year="2015">82.31056869</maxSubResource>
                    <maxSubResource fillout="1" year="2020">83.58646675</maxSubResource>
                    <maxSubResource fillout="1" year="2025">85.00173454</maxSubResource>
                    <maxSubResource fillout="1" year="2030">86.4096951</maxSubResource>
                    <maxSubResource fillout="1" year="2035">87.55856803</maxSubResource>
                    <maxSubResource fillout="1" year="2040">88.4521311</maxSubResource>
                    <maxSubResource fillout="1" year="2045">89.19028001</maxSubResource>
                    <maxSubResource fillout="1" year="2050">89.81244435</maxSubResource>
                    <maxSubResource fillout="1" year="2055">90.36320189</maxSubResource>
                    <maxSubResource fillout="1" year="2060">90.82913263</maxSubResource>
                    <maxSubResource fillout="1" year="2065">91.13323861</maxSubResource>
                    <maxSubResource fillout="1" year="2070">91.22598192</maxSubResource>
                    <maxSubResource fillout="1" year="2075">91.17001682</maxSubResource>
                    <maxSubResource fillout="1" year="2080">90.95313933</maxSubResource>
                    <maxSubResource fillout="1" year="2085">90.55351786</maxSubResource>
                    <maxSubResource fillout="1" year="2090">89.97284817</maxSubResource>
                    <maxSubResource fillout="1" year="2095">89.22078089</maxSubResource>
                    <maxSubResource fillout="1" year="2100">88.50103502</maxSubResource>
                </sub-renewable-resource>
            </resource>
            <resource name="Rhone_water withdrawals">
                <sub-renewable-resource name="runoff">
                    <maxSubResource fillout="1" year="1975">48.57485017</maxSubResource>
                    <maxSubResource fillout="1" year="1990">48.57485017</maxSubResource>
                    <maxSubResource fillout="1" year="2005">48.57485017</maxSubResource>
                    <maxSubResource fillout="1" year="2010">48.57485017</maxSubResource>
                    <maxSubResource fillout="1" year="2015">55.08326979</maxSubResource>
                    <maxSubResource fillout="1" year="2020">56.40769601</maxSubResource>
                    <maxSubResource fillout="1" year="2025">57.76410702</maxSubResource>
                    <maxSubResource fillout="1" year="2030">59.09716829</maxSubResource>
                    <maxSubResource fillout="1" year="2035">60.30059742</maxSubResource>
                    <maxSubResource fillout="1" year="2040">61.48587944</maxSubResource>
                    <maxSubResource fillout="1" year="2045">62.66165717</maxSubResource>
                    <maxSubResource fillout="1" year="2050">63.73141896</maxSubResource>
                    <maxSubResource fillout="1" year="2055">64.77223556</maxSubResource>
                    <maxSubResource fillout="1" year="2060">65.83788663</maxSubResource>
                    <maxSubResource fillout="1" year="2065">66.46060296</maxSubResource>
                    <maxSubResource fillout="1" year="2070">66.3286334</maxSubResource>
                    <maxSubResource fillout="1" year="2075">65.82511553</maxSubResource>
                    <maxSubResource fillout="1" year="2080">64.92689193</maxSubResource>
                    <maxSubResource fillout="1" year="2085">63.55077555</maxSubResource>
                    <maxSubResource fillout="1" year="2090">61.69231439</maxSubResource>
                    <maxSubResource fillout="1" year="2095">59.38721185</maxSubResource>
                    <maxSubResource fillout="1" year="2100">57.24314473</maxSubResource>
                </sub-renewable-resource>
            </resource>
            <resource name="Scheldt_water withdrawals">
                <sub-renewable-resource name="runoff">
                    <maxSubResource fillout="1" year="1975">6.636319243</maxSubResource>
                    <maxSubResource fillout="1" year="1990">6.636319243</maxSubResource>
                    <maxSubResource fillout="1" year="2005">6.636319243</maxSubResource>
                    <maxSubResource fillout="1" year="2010">6.636319243</maxSubResource>
                    <maxSubResource fillout="1" year="2015">7.95230037</maxSubResource>
                    <maxSubResource fillout="1" year="2020">8.286299616</maxSubResource>
                    <maxSubResource fillout="1" year="2025">8.662213903</maxSubResource>
                    <maxSubResource fillout="1" year="2030">9.043923741</maxSubResource>
                    <maxSubResource fillout="1" year="2035">9.370393658</maxSubResource>
                    <maxSubResource fillout="1" year="2040">9.647520935</maxSubResource>
                    <maxSubResource fillout="1" year="2045">9.895736081</maxSubResource>
                    <maxSubResource fillout="1" year="2050">10.11654412</maxSubResource>
                    <maxSubResource fillout="1" year="2055">10.30677648</maxSubResource>
                    <maxSubResource fillout="1" year="2060">10.46665109</maxSubResource>
                    <maxSubResource fillout="1" year="2065">10.61274486</maxSubResource>
                    <maxSubResource fillout="1" year="2070">10.75664163</maxSubResource>
                    <maxSubResource fillout="1" year="2075">10.88613917</maxSubResource>
                    <maxSubResource fillout="1" year="2080">10.99979487</maxSubResource>
                    <maxSubResource fillout="1" year="2085">11.09818302</maxSubResource>
                    <maxSubResource fillout="1" year="2090">11.18207848</maxSubResource>
                    <maxSubResource fillout="1" year="2095">11.25126041</maxSubResource>
                    <maxSubResource fillout="1" year="2100">11.29573417</maxSubResource>
                </sub-renewable-resource>
            </resource>
            <resource name="Scotland_water withdrawals">
                <sub-renewable-resource name="runoff">
                    <maxSubResource fillout="1" year="1975">92.16770926</maxSubResource>
                    <maxSubResource fillout="1" year="1990">92.16770926</maxSubResource>
                    <maxSubResource fillout="1" year="2005">92.16770926</maxSubResource>
                    <maxSubResource fillout="1" year="2010">92.16770926</maxSubResource>
                    <maxSubResource fillout="1" year="2015">109.5692055</maxSubResource>
                    <maxSubResource fillout="1" year="2020">114.3283246</maxSubResource>
                    <maxSubResource fillout="1" year="2025">119.9063099</maxSubResource>
                    <maxSubResource fillout="1" year="2030">125.6567862</maxSubResource>
                    <maxSubResource fillout="1" year="2035">130.5461359</maxSubResource>
                    <maxSubResource fillout="1" year="2040">134.4337604</maxSubResource>
                    <maxSubResource fillout="1" year="2045">137.7976125</maxSubResource>
                    <maxSubResource fillout="1" year="2050">140.986411</maxSubResource>
                    <maxSubResource fillout="1" year="2055">144.0711544</maxSubResource>
                    <maxSubResource fillout="1" year="2060">146.9071978</maxSubResource>
                    <maxSubResource fillout="1" year="2065">149.972021</maxSubResource>
                    <maxSubResource fillout="1" year="2070">153.5831602</maxSubResource>
                    <maxSubResource fillout="1" year="2075">157.3190232</maxSubResource>
                    <maxSubResource fillout="1" year="2080">161.1753633</maxSubResource>
                    <maxSubResource fillout="1" year="2085">165.2151837</maxSubResource>
                    <maxSubResource fillout="1" year="2090">169.4674003</maxSubResource>
                    <maxSubResource fillout="1" year="2095">173.9072059</maxSubResource>
                    <maxSubResource fillout="1" year="2100">177.5743929</maxSubResource>
                </sub-renewable-resource>
            </resource>
            <resource name="Seine_water withdrawals">
                <sub-renewable-resource name="runoff">
                    <maxSubResource fillout="1" year="1975">18.9920006</maxSubResource>
                    <maxSubResource fillout="1" year="1990">18.9920006</maxSubResource>
                    <maxSubResource fillout="1" year="2005">18.9920006</maxSubResource>
                    <maxSubResource fillout="1" year="2010">18.9920006</maxSubResource>
                    <maxSubResource fillout="1" year="2015">21.17130909</maxSubResource>
                    <maxSubResource fillout="1" year="2020">21.58195499</maxSubResource>
                    <maxSubResource fillout="1" year="2025">21.92993482</maxSubResource>
                    <maxSubResource fillout="1" year="2030">22.27031918</maxSubResource>
                    <maxSubResource fillout="1" year="2035">22.66169631</maxSubResource>
                    <maxSubResource fillout="1" year="2040">23.15839652</maxSubResource>
                    <maxSubResource fillout="1" year="2045">23.68370726</maxSubResource>
                    <maxSubResource fillout="1" year="2050">24.12434809</maxSubResource>
                    <maxSubResource fillout="1" year="2055">24.4588845</maxSubResource>
                    <maxSubResource fillout="1" year="2060">24.76355945</maxSubResource>
                    <maxSubResource fillout="1" year="2065">24.93100057</maxSubResource>
                    <maxSubResource fillout="1" year="2070">24.891068</maxSubResource>
                    <maxSubResource fillout="1" year="2075">24.74056365</maxSubResource>
                    <maxSubResource fillout="1" year="2080">24.46133006</maxSubResource>
                    <maxSubResource fillout="1" year="2085">24.0205488</maxSubResource>
                    <maxSubResource fillout="1" year="2090">23.42013526</maxSubResource>
                    <maxSubResource fillout="1" year="2095">22.67415679</maxSubResource>
                    <maxSubResource fillout="1" year="2100">21.98033773</maxSubResource>
                </sub-renewable-resource>
            </resource>
            <resource name="Spain-Portugal-Atlantic Coast_water withdrawals">
                <sub-renewable-resource name="runoff">
                    <maxSubResource fillout="1" year="1975">42.46546191</maxSubResource>
                    <maxSubResource fillout="1" year="1990">42.46546191</maxSubResource>
                    <maxSubResource fillout="1" year="2005">42.46546191</maxSubResource>
                    <maxSubResource fillout="1" year="2010">42.46546191</maxSubResource>
                    <maxSubResource fillout="1" year="2015">39.74017408</maxSubResource>
                    <maxSubResource fillout="1" year="2020">39.04406748</maxSubResource>
                    <maxSubResource fillout="1" year="2025">38.20959556</maxSubResource>
                    <maxSubResource fillout="1" year="2030">37.37875381</maxSubResource>
                    <maxSubResource fillout="1" year="2035">36.77435857</maxSubResource>
                    <maxSubResource fillout="1" year="2040">36.4573997</maxSubResource>
                    <maxSubResource fillout="1" year="2045">36.28635269</maxSubResource>
                    <maxSubResource fillout="1" year="2050">36.11686259</maxSubResource>
                    <maxSubResource fillout="1" year="2055">35.92136323</maxSubResource>
                    <maxSubResource fillout="1" year="2060">35.79376629</maxSubResource>
                    <maxSubResource fillout="1" year="2065">35.5922146</maxSubResource>
                    <maxSubResource fillout="1" year="2070">35.21965066</maxSubResource>
                    <maxSubResource fillout="1" year="2075">34.79197682</maxSubResource>
                    <maxSubResource fillout="1" year="2080">34.29900178</maxSubResource>
                    <maxSubResource fillout="1" year="2085">33.71225747</maxSubResource>
                    <maxSubResource fillout="1" year="2090">33.03091532</maxSubResource>
                    <maxSubResource fillout="1" year="2095">32.26737583</maxSubResource>
                    <maxSubResource fillout="1" year="2100">31.60475662</maxSubResource>
                </sub-renewable-resource>
            </resource>
            <resource name="Spain-South and East Coast_water withdrawals">
                <sub-renewable-resource name="runoff">
                    <maxSubResource fillout="1" year="1975">14.97077523</maxSubResource>
                    <maxSubResource fillout="1" year="1990">14.97077523</maxSubResource>
                    <maxSubResource fillout="1" year="2005">14.97077523</maxSubResource>
                    <maxSubResource fillout="1" year="2010">14.97077523</maxSubResource>
                    <maxSubResource fillout="1" year="2015">14.66989049</maxSubResource>
                    <maxSubResource fillout="1" year="2020">14.58057931</maxSubResource>
                    <maxSubResource fillout="1" year="2025">14.4517485</maxSubResource>
                    <maxSubResource fillout="1" year="2030">14.32074206</maxSubResource>
                    <maxSubResource fillout="1" year="2035">14.24507658</maxSubResource>
                    <maxSubResource fillout="1" year="2040">14.25046901</maxSubResource>
                    <maxSubResource fillout="1" year="2045">14.30446601</maxSubResource>
                    <maxSubResource fillout="1" year="2050">14.36872392</maxSubResource>
                    <maxSubResource fillout="1" year="2055">14.45926443</maxSubResource>
                    <maxSubResource fillout="1" year="2060">14.59674002</maxSubResource>
                    <maxSubResource fillout="1" year="2065">14.64846739</maxSubResource>
                    <maxSubResource fillout="1" year="2070">14.52543641</maxSubResource>
                    <maxSubResource fillout="1" year="2075">14.33619398</maxSubResource>
                    <maxSubResource fillout="1" year="2080">14.07716302</maxSubResource>
                    <maxSubResource fillout="1" year="2085">13.72749407</maxSubResource>
                    <maxSubResource fillout="1" year="2090">13.28344221</maxSubResource>
                    <maxSubResource fillout="1" year="2095">12.75375502</maxSubResource>
                    <maxSubResource fillout="1" year="2100">12.27412973</maxSubResource>
                </sub-renewable-resource>
            </resource>
            <resource name="Sweden_water withdrawals">
                <sub-renewable-resource name="runoff">
                    <maxSubResource fillout="1" year="1975">175.6685126</maxSubResource>
                    <maxSubResource fillout="1" year="1990">175.6685126</maxSubResource>
                    <maxSubResource fillout="1" year="2005">175.6685126</maxSubResource>
                    <maxSubResource fillout="1" year="2010">175.6685126</maxSubResource>
                    <maxSubResource fillout="1" year="2015">182.9509039</maxSubResource>
                    <maxSubResource fillout="1" year="2020">185.7024061</maxSubResource>
                    <maxSubResource fillout="1" year="2025">189.2436693</maxSubResource>
                    <maxSubResource fillout="1" year="2030">193.1666797</maxSubResource>
                    <maxSubResource fillout="1" year="2035">196.9338329</maxSubResource>
                    <maxSubResource fillout="1" year="2040">200.8679494</maxSubResource>
                    <maxSubResource fillout="1" year="2045">204.997843</maxSubResource>
                    <maxSubResource fillout="1" year="2050">208.9694596</maxSubResource>
                    <maxSubResource fillout="1" year="2055">212.5467732</maxSubResource>
                    <maxSubResource fillout="1" year="2060">215.969123</maxSubResource>
                    <maxSubResource fillout="1" year="2065">219.5335856</maxSubResource>
                    <maxSubResource fillout="1" year="2070">223.4265329</maxSubResource>
                    <maxSubResource fillout="1" year="2075">227.3963894</maxSubResource>
                    <maxSubResource fillout="1" year="2080">231.4542717</maxSubResource>
                    <maxSubResource fillout="1" year="2085">235.651699</maxSubResource>
                    <maxSubResource fillout="1" year="2090">240.0072563</maxSubResource>
                    <maxSubResource fillout="1" year="2095">244.5002038</maxSubResource>
                    <maxSubResource fillout="1" year="2100">248.1780129</maxSubResource>
                </sub-renewable-resource>
            </resource>
            <resource name="Tagus_water withdrawals">
                <sub-renewable-resource name="runoff">
                    <maxSubResource fillout="1" year="1975">12.76688256</maxSubResource>
                    <maxSubResource fillout="1" year="1990">12.76688256</maxSubResource>
                    <maxSubResource fillout="1" year="2005">12.76688256</maxSubResource>
                    <maxSubResource fillout="1" year="2010">12.76688256</maxSubResource>
                    <maxSubResource fillout="1" year="2015">11.78517381</maxSubResource>
                    <maxSubResource fillout="1" year="2020">11.55490258</maxSubResource>
                    <maxSubResource fillout="1" year="2025">11.29218697</maxSubResource>
                    <maxSubResource fillout="1" year="2030">11.03557659</maxSubResource>
                    <maxSubResource fillout="1" year="2035">10.85008304</maxSubResource>
                    <maxSubResource fillout="1" year="2040">10.77325759</maxSubResource>
                    <maxSubResource fillout="1" year="2045">10.75148168</maxSubResource>
                    <maxSubResource fillout="1" year="2050">10.71416658</maxSubResource>
                    <maxSubResource fillout="1" year="2055">10.64762312</maxSubResource>
                    <maxSubResource fillout="1" year="2060">10.5973181</maxSubResource>
                    <maxSubResource fillout="1" year="2065">10.49382806</maxSubResource>
                    <maxSubResource fillout="1" year="2070">10.28988733</maxSubResource>
                    <maxSubResource fillout="1" year="2075">10.04352781</maxSubResource>
                    <maxSubResource fillout="1" year="2080">9.750787199</maxSubResource>
                    <maxSubResource fillout="1" year="2085">9.398601132</maxSubResource>
                    <maxSubResource fillout="1" year="2090">8.986271447</maxSubResource>
                    <maxSubResource fillout="1" year="2095">8.519326679</maxSubResource>
                    <maxSubResource fillout="1" year="2100">8.109777846</maxSubResource>
                </sub-renewable-resource>
            </resource>
            <resource name="Tiber_water withdrawals">
                <sub-renewable-resource name="runoff">
                    <maxSubResource fillout="1" year="1975">7.066638914</maxSubResource>
                    <maxSubResource fillout="1" year="1990">7.066638914</maxSubResource>
                    <maxSubResource fillout="1" year="2005">7.066638914</maxSubResource>
                    <maxSubResource fillout="1" year="2010">7.066638914</maxSubResource>
                    <maxSubResource fillout="1" year="2015">7.041229143</maxSubResource>
                    <maxSubResource fillout="1" year="2020">7.055313108</maxSubResource>
                    <maxSubResource fillout="1" year="2025">7.061105402</maxSubResource>
                    <maxSubResource fillout="1" year="2030">7.072841777</maxSubResource>
                    <maxSubResource fillout="1" year="2035">7.111792907</maxSubResource>
                    <maxSubResource fillout="1" year="2040">7.196036069</maxSubResource>
                    <maxSubResource fillout="1" year="2045">7.308236238</maxSubResource>
                    <maxSubResource fillout="1" year="2050">7.421882845</maxSubResource>
                    <maxSubResource fillout="1" year="2055">7.544306013</maxSubResource>
                    <maxSubResource fillout="1" year="2060">7.690610095</maxSubResource>
                    <maxSubResource fillout="1" year="2065">7.78455951</maxSubResource>
                    <maxSubResource fillout="1" year="2070">7.775391713</maxSubResource>
                    <maxSubResource fillout="1" year="2075">7.726814417</maxSubResource>
                    <maxSubResource fillout="1" year="2080">7.635412366</maxSubResource>
                    <maxSubResource fillout="1" year="2085">7.487653487</maxSubResource>
                    <maxSubResource fillout="1" year="2090">7.281197796</maxSubResource>
                    <maxSubResource fillout="1" year="2095">7.021747058</maxSubResource>
                    <maxSubResource fillout="1" year="2100">6.779783594</maxSubResource>
                </sub-renewable-resource>
            </resource>
        </region>
        <region name="Europe_Eastern">
            <resource name="Black Sea-North Coast_water withdrawals">
                <sub-renewable-resource name="runoff">
                    <maxSubResource fillout="1" year="1975">63.89418881</maxSubResource>
                    <maxSubResource fillout="1" year="1990">63.89418881</maxSubResource>
                    <maxSubResource fillout="1" year="2005">63.89418881</maxSubResource>
                    <maxSubResource fillout="1" year="2010">63.89418881</maxSubResource>
                    <maxSubResource fillout="1" year="2015">65.07250559</maxSubResource>
                    <maxSubResource fillout="1" year="2020">65.14494077</maxSubResource>
                    <maxSubResource fillout="1" year="2025">65.25806643</maxSubResource>
                    <maxSubResource fillout="1" year="2030">65.1758168</maxSubResource>
                    <maxSubResource fillout="1" year="2035">64.49791743</maxSubResource>
                    <maxSubResource fillout="1" year="2040">62.95190925</maxSubResource>
                    <maxSubResource fillout="1" year="2045">60.90837066</maxSubResource>
                    <maxSubResource fillout="1" year="2050">58.88034966</maxSubResource>
                    <maxSubResource fillout="1" year="2055">57.01607354</maxSubResource>
                    <maxSubResource fillout="1" year="2060">54.97839791</maxSubResource>
                    <maxSubResource fillout="1" year="2065">53.07775848</maxSubResource>
                    <maxSubResource fillout="1" year="2070">51.52999384</maxSubResource>
                    <maxSubResource fillout="1" year="2075">50.07768137</maxSubResource>
                    <maxSubResource fillout="1" year="2080">48.74622105</maxSubResource>
                    <maxSubResource fillout="1" year="2085">47.60034176</maxSubResource>
                    <maxSubResource fillout="1" year="2090">46.63097308</maxSubResource>
                    <maxSubResource fillout="1" year="2095">45.81025782</maxSubResource>
                    <maxSubResource fillout="1" year="2100">45.24636281</maxSubResource>
                </sub-renewable-resource>
            </resource>
            <resource name="Daugava_water withdrawals">
                <sub-renewable-resource name="runoff">
                    <maxSubResource fillout="1" year="1975">17.29226462</maxSubResource>
                    <maxSubResource fillout="1" year="1990">17.29226462</maxSubResource>
                    <maxSubResource fillout="1" year="2005">17.29226462</maxSubResource>
                    <maxSubResource fillout="1" year="2010">17.29226462</maxSubResource>
                    <maxSubResource fillout="1" year="2015">18.7798103</maxSubResource>
                    <maxSubResource fillout="1" year="2020">19.26703852</maxSubResource>
                    <maxSubResource fillout="1" year="2025">19.87376218</maxSubResource>
                    <maxSubResource fillout="1" year="2030">20.51358463</maxSubResource>
                    <maxSubResource fillout="1" year="2035">21.05915238</maxSubResource>
                    <maxSubResource fillout="1" year="2040">21.51751208</maxSubResource>
                    <maxSubResource fillout="1" year="2045">21.94412478</maxSubResource>
                    <maxSubResource fillout="1" year="2050">22.36203222</maxSubResource>
                    <maxSubResource fillout="1" year="2055">22.77502192</maxSubResource>
                    <maxSubResource fillout="1" year="2060">23.17151085</maxSubResource>
                    <maxSubResource fillout="1" year="2065">23.58269487</maxSubResource>
                    <maxSubResource fillout="1" year="2070">24.02850455</maxSubResource>
                    <maxSubResource fillout="1" year="2075">24.47913244</maxSubResource>
                    <maxSubResource fillout="1" year="2080">24.93694474</maxSubResource>
                    <maxSubResource fillout="1" year="2085">25.40882878</maxSubResource>
                    <maxSubResource fillout="1" year="2090">25.89541127</maxSubResource>
                    <maxSubResource fillout="1" year="2095">26.39403139</maxSubResource>
                    <maxSubResource fillout="1" year="2100">26.79998636</maxSubResource>
                </sub-renewable-resource>
            </resource>
            <resource name="Dnieper_water withdrawals">
                <sub-renewable-resource name="runoff">
                    <maxSubResource fillout="1" year="1975">56.19147051</maxSubResource>
                    <maxSubResource fillout="1" year="1990">56.19147051</maxSubResource>
                    <maxSubResource fillout="1" year="2005">56.19147051</maxSubResource>
                    <maxSubResource fillout="1" year="2010">56.19147051</maxSubResource>
                    <maxSubResource fillout="1" year="2015">62.60123407</maxSubResource>
                    <maxSubResource fillout="1" year="2020">64.40905968</maxSubResource>
                    <maxSubResource fillout="1" year="2025">66.57244164</maxSubResource>
                    <maxSubResource fillout="1" year="2030">68.74780139</maxSubResource>
                    <maxSubResource fillout="1" year="2035">70.39381463</maxSubResource>
                    <maxSubResource fillout="1" year="2040">71.46138084</maxSubResource>
                    <maxSubResource fillout="1" year="2045">72.24145054</maxSubResource>
                    <maxSubResource fillout="1" year="2050">72.95348373</maxSubResource>
                    <maxSubResource fillout="1" year="2055">73.64379168</maxSubResource>
                    <maxSubResource fillout="1" year="2060">74.16972327</maxSubResource>
                    <maxSubResource fillout="1" year="2065">74.73073416</maxSubResource>
                    <maxSubResource fillout="1" year="2070">75.46236731</maxSubResource>
                    <maxSubResource fillout="1" year="2075">76.19581558</maxSubResource>
                    <maxSubResource fillout="1" year="2080">76.94377804</maxSubResource>
                    <maxSubResource fillout="1" year="2085">77.74475618</maxSubResource>
                    <maxSubResource fillout="1" year="2090">78.59577951</maxSubResource>
                    <maxSubResource fillout="1" year="2095">79.48085768</maxSubResource>
                    <maxSubResource fillout="1" year="2100">80.20487106</maxSubResource>
                </sub-renewable-resource>
            </resource>
            <resource name="Dniester_water withdrawals">
                <sub-renewable-resource name="runoff">
                    <maxSubResource fillout="1" year="1975">4.104478615</maxSubResource>
                    <maxSubResource fillout="1" year="1990">4.104478615</maxSubResource>
                    <maxSubResource fillout="1" year="2005">4.104478615</maxSubResource>
                    <maxSubResource fillout="1" year="2010">4.104478615</maxSubResource>
                    <maxSubResource fillout="1" year="2015">4.41382912</maxSubResource>
                    <maxSubResource fillout="1" year="2020">4.491027978</maxSubResource>
                    <maxSubResource fillout="1" year="2025">4.576820957</maxSubResource>
                    <maxSubResource fillout="1" year="2030">4.65845448</maxSubResource>
                    <maxSubResource fillout="1" year="2035">4.713170252</maxSubResource>
                    <maxSubResource fillout="1" year="2040">4.735439526</maxSubResource>
                    <maxSubResource fillout="1" year="2045">4.738077726</maxSubResource>
                    <maxSubResource fillout="1" year="2050">4.73326766</maxSubResource>
                    <maxSubResource fillout="1" year="2055">4.724002371</maxSubResource>
                    <maxSubResource fillout="1" year="2060">4.702772154</maxSubResource>
                    <maxSubResource fillout="1" year="2065">4.679826764</maxSubResource>
                    <maxSubResource fillout="1" year="2070">4.662454751</maxSubResource>
                    <maxSubResource fillout="1" year="2075">4.642775648</maxSubResource>
                    <maxSubResource fillout="1" year="2080">4.620460783</maxSubResource>
                    <maxSubResource fillout="1" year="2085">4.596405186</maxSubResource>
                    <maxSubResource fillout="1" year="2090">4.570430329</maxSubResource>
                    <maxSubResource fillout="1" year="2095">4.542169135</maxSubResource>
                    <maxSubResource fillout="1" year="2100">4.517740399</maxSubResource>
                </sub-renewable-resource>
            </resource>
        </region>
        <region name="Europe_Non_EU">
            <resource name="Black Sea-South Coast_water withdrawals">
                <sub-renewable-resource name="runoff">
                    <maxSubResource fillout="1" year="1975">95.85285606</maxSubResource>
                    <maxSubResource fillout="1" year="1990">95.85285606</maxSubResource>
                    <maxSubResource fillout="1" year="2005">95.85285606</maxSubResource>
                    <maxSubResource fillout="1" year="2010">95.85285606</maxSubResource>
                    <maxSubResource fillout="1" year="2015">95.98314176</maxSubResource>
                    <maxSubResource fillout="1" year="2020">94.60228965</maxSubResource>
                    <maxSubResource fillout="1" year="2025">92.30813581</maxSubResource>
                    <maxSubResource fillout="1" year="2030">89.4696158</maxSubResource>
                    <maxSubResource fillout="1" year="2035">86.41885844</maxSubResource>
                    <maxSubResource fillout="1" year="2040">82.19286003</maxSubResource>
                    <maxSubResource fillout="1" year="2045">77.24216393</maxSubResource>
                    <maxSubResource fillout="1" year="2050">72.87548613</maxSubResource>
                    <maxSubResource fillout="1" year="2055">69.76540467</maxSubResource>
                    <maxSubResource fillout="1" year="2060">67.08211705</maxSubResource>
                    <maxSubResource fillout="1" year="2065">64.57425812</maxSubResource>
                    <maxSubResource fillout="1" year="2070">62.10243308</maxSubResource>
                    <maxSubResource fillout="1" year="2075">59.86234518</maxSubResource>
                    <maxSubResource fillout="1" year="2080">57.84833676</maxSubResource>
                    <maxSubResource fillout="1" year="2085">56.02184519</maxSubResource>
                    <maxSubResource fillout="1" year="2090">54.35363979</maxSubResource>
                    <maxSubResource fillout="1" year="2095">52.85887361</maxSubResource>
                    <maxSubResource fillout="1" year="2100">51.80229383</maxSubResource>
                </sub-renewable-resource>
            </resource>
            <resource name="Mediterranean Sea-East Coast_water withdrawals">
                <sub-renewable-resource name="runoff">
                    <maxSubResource fillout="1" year="1975">69.49845692</maxSubResource>
                    <maxSubResource fillout="1" year="1990">69.49845692</maxSubResource>
                    <maxSubResource fillout="1" year="2005">69.49845692</maxSubResource>
                    <maxSubResource fillout="1" year="2010">69.49845692</maxSubResource>
                    <maxSubResource fillout="1" year="2015">72.67084191</maxSubResource>
                    <maxSubResource fillout="1" year="2020">71.30907859</maxSubResource>
                    <maxSubResource fillout="1" year="2025">68.45028014</maxSubResource>
                    <maxSubResource fillout="1" year="2030">64.96244915</maxSubResource>
                    <maxSubResource fillout="1" year="2035">61.83121908</maxSubResource>
                    <maxSubResource fillout="1" year="2040">58.06427758</maxSubResource>
                    <maxSubResource fillout="1" year="2045">53.78566503</maxSubResource>
                    <maxSubResource fillout="1" year="2050">50.12742861</maxSubResource>
                    <maxSubResource fillout="1" year="2055">47.85250775</maxSubResource>
                    <maxSubResource fillout="1" year="2060">46.24868606</maxSubResource>
                    <maxSubResource fillout="1" year="2065">44.43279519</maxSubResource>
                    <maxSubResource fillout="1" year="2070">41.85303598</maxSubResource>
                    <maxSubResource fillout="1" year="2075">39.25247303</maxSubResource>
                    <maxSubResource fillout="1" year="2080">36.57154577</maxSubResource>
                    <maxSubResource fillout="1" year="2085">33.63370321</maxSubResource>
                    <maxSubResource fillout="1" year="2090">30.40808814</maxSubResource>
                    <maxSubResource fillout="1" year="2095">26.96664892</maxSubResource>
                    <maxSubResource fillout="1" year="2100">24.10522632</maxSubResource>
                </sub-renewable-resource>
            </resource>
        </region>
        <region name="European Free Trade Association">
            <resource name="Iceland_water withdrawals">
                <sub-renewable-resource name="runoff">
                    <maxSubResource fillout="1" year="1975">137.2583003</maxSubResource>
                    <maxSubResource fillout="1" year="1990">137.2583003</maxSubResource>
                    <maxSubResource fillout="1" year="2005">137.2583003</maxSubResource>
                    <maxSubResource fillout="1" year="2010">137.2583003</maxSubResource>
                    <maxSubResource fillout="1" year="2015">139.4431447</maxSubResource>
                    <maxSubResource fillout="1" year="2020">139.8742805</maxSubResource>
                    <maxSubResource fillout="1" year="2025">140.3858</maxSubResource>
                    <maxSubResource fillout="1" year="2030">140.7876908</maxSubResource>
                    <maxSubResource fillout="1" year="2035">140.7584538</maxSubResource>
                    <maxSubResource fillout="1" year="2040">140.1448328</maxSubResource>
                    <maxSubResource fillout="1" year="2045">139.195077</maxSubResource>
                    <maxSubResource fillout="1" year="2050">138.215812</maxSubResource>
                    <maxSubResource fillout="1" year="2055">137.3578905</maxSubResource>
                    <maxSubResource fillout="1" year="2060">136.4404532</maxSubResource>
                    <maxSubResource fillout="1" year="2065">135.4546576</maxSubResource>
                    <maxSubResource fillout="1" year="2070">134.3966671</maxSubResource>
                    <maxSubResource fillout="1" year="2075">133.2582366</maxSubResource>
                    <maxSubResource fillout="1" year="2080">132.0459666</maxSubResource>
                    <maxSubResource fillout="1" year="2085">130.7662758</maxSubResource>
                    <maxSubResource fillout="1" year="2090">129.4098855</maxSubResource>
                    <maxSubResource fillout="1" year="2095">127.9744102</maxSubResource>
                    <maxSubResource fillout="1" year="2100">126.7696395</maxSubResource>
                </sub-renewable-resource>
            </resource>
            <resource name="Scandinavia-North Coast_water withdrawals">
                <sub-renewable-resource name="runoff">
                    <maxSubResource fillout="1" year="1975">411.7192901</maxSubResource>
                    <maxSubResource fillout="1" year="1990">411.7192901</maxSubResource>
                    <maxSubResource fillout="1" year="2005">411.7192901</maxSubResource>
                    <maxSubResource fillout="1" year="2010">411.7192901</maxSubResource>
                    <maxSubResource fillout="1" year="2015">425.8911839</maxSubResource>
                    <maxSubResource fillout="1" year="2020">430.5370071</maxSubResource>
                    <maxSubResource fillout="1" year="2025">436.1165864</maxSubResource>
                    <maxSubResource fillout="1" year="2030">442.3089608</maxSubResource>
                    <maxSubResource fillout="1" year="2035">448.6819188</maxSubResource>
                    <maxSubResource fillout="1" year="2040">455.7439558</maxSubResource>
                    <maxSubResource fillout="1" year="2045">463.2938256</maxSubResource>
                    <maxSubResource fillout="1" year="2050">470.5989704</maxSubResource>
                    <maxSubResource fillout="1" year="2055">477.2862702</maxSubResource>
                    <maxSubResource fillout="1" year="2060">483.8524515</maxSubResource>
                    <maxSubResource fillout="1" year="2065">490.484996</maxSubResource>
                    <maxSubResource fillout="1" year="2070">497.2950542</maxSubResource>
                    <maxSubResource fillout="1" year="2075">504.1388363</maxSubResource>
                    <maxSubResource fillout="1" year="2080">511.0042351</maxSubResource>
                    <maxSubResource fillout="1" year="2085">517.9044728</maxSubResource>
                    <maxSubResource fillout="1" year="2090">524.869788</maxSubResource>
                    <maxSubResource fillout="1" year="2095">531.8948977</maxSubResource>
                    <maxSubResource fillout="1" year="2100">537.5489968</maxSubResource>
                </sub-renewable-resource>
            </resource>
        </region>
        <region name="India">
            <resource name="Brahamani_water withdrawals">
                <sub-renewable-resource name="runoff">
                    <maxSubResource fillout="1" year="1975">50.46231597</maxSubResource>
                    <maxSubResource fillout="1" year="1990">50.46231597</maxSubResource>
                    <maxSubResource fillout="1" year="2005">50.46231597</maxSubResource>
                    <maxSubResource fillout="1" year="2010">50.46231597</maxSubResource>
                    <maxSubResource fillout="1" year="2015">48.87900215</maxSubResource>
                    <maxSubResource fillout="1" year="2020">49.63793449</maxSubResource>
                    <maxSubResource fillout="1" year="2025">51.25058236</maxSubResource>
                    <maxSubResource fillout="1" year="2030">53.19166497</maxSubResource>
                    <maxSubResource fillout="1" year="2035">54.84312741</maxSubResource>
                    <maxSubResource fillout="1" year="2040">56.75864367</maxSubResource>
                    <maxSubResource fillout="1" year="2045">58.8686075</maxSubResource>
                    <maxSubResource fillout="1" year="2050">60.51731617</maxSubResource>
                    <maxSubResource fillout="1" year="2055">61.35426182</maxSubResource>
                    <maxSubResource fillout="1" year="2060">61.81474193</maxSubResource>
                    <maxSubResource fillout="1" year="2065">62.11112657</maxSubResource>
                    <maxSubResource fillout="1" year="2070">62.36707107</maxSubResource>
                    <maxSubResource fillout="1" year="2075">62.40431225</maxSubResource>
                    <maxSubResource fillout="1" year="2080">62.23429875</maxSubResource>
                    <maxSubResource fillout="1" year="2085">61.89710809</maxSubResource>
                    <maxSubResource fillout="1" year="2090">61.40844435</maxSubResource>
                    <maxSubResource fillout="1" year="2095">60.75250445</maxSubResource>
                    <maxSubResource fillout="1" year="2100">60.09528948</maxSubResource>
                </sub-renewable-resource>
            </resource>
            <resource name="Cauvery_water withdrawals">
                <sub-renewable-resource name="runoff">
                    <maxSubResource fillout="1" year="1975">39.12371507</maxSubResource>
                    <maxSubResource fillout="1" year="1990">39.12371507</maxSubResource>
                    <maxSubResource fillout="1" year="2005">39.12371507</maxSubResource>
                    <maxSubResource fillout="1" year="2010">39.12371507</maxSubResource>
                    <maxSubResource fillout="1" year="2015">38.64704997</maxSubResource>
                    <maxSubResource fillout="1" year="2020">38.85313888</maxSubResource>
                    <maxSubResource fillout="1" year="2025">39.32932677</maxSubResource>
                    <maxSubResource fillout="1" year="2030">39.86450529</maxSubResource>
                    <maxSubResource fillout="1" year="2035">40.19025114</maxSubResource>
                    <maxSubResource fillout="1" year="2040">40.50083742</maxSubResource>
                    <maxSubResource fillout="1" year="2045">40.80053186</maxSubResource>
                    <maxSubResource fillout="1" year="2050">40.87845273</maxSubResource>
                    <maxSubResource fillout="1" year="2055">40.59066577</maxSubResource>
                    <maxSubResource fillout="1" year="2060">40.06403248</maxSubResource>
                    <maxSubResource fillout="1" year="2065">39.45913863</maxSubResource>
                    <maxSubResource fillout="1" year="2070">38.88005111</maxSubResource>
                    <maxSubResource fillout="1" year="2075">38.20506817</maxSubResource>
                    <maxSubResource fillout="1" year="2080">37.44259151</maxSubResource>
                    <maxSubResource fillout="1" year="2085">36.62043298</maxSubResource>
                    <maxSubResource fillout="1" year="2090">35.7409286</maxSubResource>
                    <maxSubResource fillout="1" year="2095">34.79209691</maxSubResource>
                    <maxSubResource fillout="1" year="2100">33.97569057</maxSubResource>
                </sub-renewable-resource>
            </resource>
            <resource name="Ganges-Bramaputra_water withdrawals">
                <sub-renewable-resource name="runoff">
                    <maxSubResource fillout="1" year="1975">1570.48934</maxSubResource>
                    <maxSubResource fillout="1" year="1990">1570.48934</maxSubResource>
                    <maxSubResource fillout="1" year="2005">1570.48934</maxSubResource>
                    <maxSubResource fillout="1" year="2010">1570.48934</maxSubResource>
                    <maxSubResource fillout="1" year="2015">1547.907928</maxSubResource>
                    <maxSubResource fillout="1" year="2020">1563.726442</maxSubResource>
                    <maxSubResource fillout="1" year="2025">1589.780892</maxSubResource>
                    <maxSubResource fillout="1" year="2030">1621.899962</maxSubResource>
                    <maxSubResource fillout="1" year="2035">1655.752332</maxSubResource>
                    <maxSubResource fillout="1" year="2040">1702.2922</maxSubResource>
                    <maxSubResource fillout="1" year="2045">1755.998488</maxSubResource>
                    <maxSubResource fillout="1" year="2050">1801.282045</maxSubResource>
                    <maxSubResource fillout="1" year="2055">1830.978429</maxSubResource>
                    <maxSubResource fillout="1" year="2060">1854.976753</maxSubResource>
                    <maxSubResource fillout="1" year="2065">1873.118641</maxSubResource>
                    <maxSubResource fillout="1" year="2070">1885.179217</maxSubResource>
                    <maxSubResource fillout="1" year="2075">1892.0684</maxSubResource>
                    <maxSubResource fillout="1" year="2080">1893.394927</maxSubResource>
                    <maxSubResource fillout="1" year="2085">1888.649746</maxSubResource>
                    <maxSubResource fillout="1" year="2090">1877.893252</maxSubResource>
                    <maxSubResource fillout="1" year="2095">1861.326255</maxSubResource>
                    <maxSubResource fillout="1" year="2100">1843.989832</maxSubResource>
                </sub-renewable-resource>
            </resource>
            <resource name="Godavari_water withdrawals">
                <sub-renewable-resource name="runoff">
                    <maxSubResource fillout="1" year="1975">146.1757699</maxSubResource>
                    <maxSubResource fillout="1" year="1990">146.1757699</maxSubResource>
                    <maxSubResource fillout="1" year="2005">146.1757699</maxSubResource>
                    <maxSubResource fillout="1" year="2010">146.1757699</maxSubResource>
                    <maxSubResource fillout="1" year="2015">150.1760147</maxSubResource>
                    <maxSubResource fillout="1" year="2020">151.6696902</maxSubResource>
                    <maxSubResource fillout="1" year="2025">154.1435596</maxSubResource>
                    <maxSubResource fillout="1" year="2030">156.7707034</maxSubResource>
                    <maxSubResource fillout="1" year="2035">158.4411256</maxSubResource>
                    <maxSubResource fillout="1" year="2040">159.2698427</maxSubResource>
                    <maxSubResource fillout="1" year="2045">159.6791601</maxSubResource>
                    <maxSubResource fillout="1" year="2050">159.756995</maxSubResource>
                    <maxSubResource fillout="1" year="2055">159.3771746</maxSubResource>
                    <maxSubResource fillout="1" year="2060">158.5399275</maxSubResource>
                    <maxSubResource fillout="1" year="2065">157.9707392</maxSubResource>
                    <maxSubResource fillout="1" year="2070">158.135616</maxSubResource>
                    <maxSubResource fillout="1" year="2075">158.3863881</maxSubResource>
                    <maxSubResource fillout="1" year="2080">158.7689212</maxSubResource>
                    <maxSubResource fillout="1" year="2085">159.4317244</maxSubResource>
                    <maxSubResource fillout="1" year="2090">160.4129971</maxSubResource>
                    <maxSubResource fillout="1" year="2095">161.6526636</maxSubResource>
                    <maxSubResource fillout="1" year="2100">162.7886991</maxSubResource>
                </sub-renewable-resource>
            </resource>
            <resource name="India East Coast_water withdrawals">
                <sub-renewable-resource name="runoff">
                    <maxSubResource fillout="1" year="1975">21.40592633</maxSubResource>
                    <maxSubResource fillout="1" year="1990">21.40592633</maxSubResource>
                    <maxSubResource fillout="1" year="2005">21.40592633</maxSubResource>
                    <maxSubResource fillout="1" year="2010">21.40592633</maxSubResource>
                    <maxSubResource fillout="1" year="2015">21.4310877</maxSubResource>
                    <maxSubResource fillout="1" year="2020">21.72668675</maxSubResource>
                    <maxSubResource fillout="1" year="2025">22.24566424</maxSubResource>
                    <maxSubResource fillout="1" year="2030">22.83038631</maxSubResource>
                    <maxSubResource fillout="1" year="2035">23.28114009</maxSubResource>
                    <maxSubResource fillout="1" year="2040">23.76832098</maxSubResource>
                    <maxSubResource fillout="1" year="2045">24.27493826</maxSubResource>
                    <maxSubResource fillout="1" year="2050">24.60162753</maxSubResource>
                    <maxSubResource fillout="1" year="2055">24.63407859</maxSubResource>
                    <maxSubResource fillout="1" year="2060">24.4990249</maxSubResource>
                    <maxSubResource fillout="1" year="2065">24.27958301</maxSubResource>
                    <maxSubResource fillout="1" year="2070">24.02731521</maxSubResource>
                    <maxSubResource fillout="1" year="2075">23.67833852</maxSubResource>
                    <maxSubResource fillout="1" year="2080">23.23588757</maxSubResource>
                    <maxSubResource fillout="1" year="2085">22.71341562</maxSubResource>
                    <maxSubResource fillout="1" year="2090">22.11368805</maxSubResource>
                    <maxSubResource fillout="1" year="2095">21.43105033</maxSubResource>
                    <maxSubResource fillout="1" year="2100">20.8214362</maxSubResource>
                </sub-renewable-resource>
            </resource>
            <resource name="India North East Coast_water withdrawals">
                <sub-renewable-resource name="runoff">
                    <maxSubResource fillout="1" year="1975">28.83468238</maxSubResource>
                    <maxSubResource fillout="1" year="1990">28.83468238</maxSubResource>
                    <maxSubResource fillout="1" year="2005">28.83468238</maxSubResource>
                    <maxSubResource fillout="1" year="2010">28.83468238</maxSubResource>
                    <maxSubResource fillout="1" year="2015">28.38845495</maxSubResource>
                    <maxSubResource fillout="1" year="2020">28.29445343</maxSubResource>
                    <maxSubResource fillout="1" year="2025">28.30032611</maxSubResource>
                    <maxSubResource fillout="1" year="2030">28.30687234</maxSubResource>
                    <maxSubResource fillout="1" year="2035">28.19555536</maxSubResource>
                    <maxSubResource fillout="1" year="2040">28.01602298</maxSubResource>
                    <maxSubResource fillout="1" year="2045">27.80455572</maxSubResource>
                    <maxSubResource fillout="1" year="2050">27.53539812</maxSubResource>
                    <maxSubResource fillout="1" year="2055">27.17699901</maxSubResource>
                    <maxSubResource fillout="1" year="2060">26.74617998</maxSubResource>
                    <maxSubResource fillout="1" year="2065">26.31713279</maxSubResource>
                    <maxSubResource fillout="1" year="2070">25.93486314</maxSubResource>
                    <maxSubResource fillout="1" year="2075">25.52845335</maxSubResource>
                    <maxSubResource fillout="1" year="2080">25.10973723</maxSubResource>
                    <maxSubResource fillout="1" year="2085">24.70163595</maxSubResource>
                    <maxSubResource fillout="1" year="2090">24.30819601</maxSubResource>
                    <maxSubResource fillout="1" year="2095">23.91996747</maxSubResource>
                    <maxSubResource fillout="1" year="2100">23.60692544</maxSubResource>
                </sub-renewable-resource>
            </resource>
            <resource name="India South Coast_water withdrawals">
                <sub-renewable-resource name="runoff">
                    <maxSubResource fillout="1" year="1975">74.40402722</maxSubResource>
                    <maxSubResource fillout="1" year="1990">74.40402722</maxSubResource>
                    <maxSubResource fillout="1" year="2005">74.40402722</maxSubResource>
                    <maxSubResource fillout="1" year="2010">74.40402722</maxSubResource>
                    <maxSubResource fillout="1" year="2015">74.10322571</maxSubResource>
                    <maxSubResource fillout="1" year="2020">74.74020323</maxSubResource>
                    <maxSubResource fillout="1" year="2025">75.951765</maxSubResource>
                    <maxSubResource fillout="1" year="2030">77.27099774</maxSubResource>
                    <maxSubResource fillout="1" year="2035">78.07530541</maxSubResource>
                    <maxSubResource fillout="1" year="2040">78.63913215</maxSubResource>
                    <maxSubResource fillout="1" year="2045">79.0886925</maxSubResource>
                    <maxSubResource fillout="1" year="2050">79.19698921</maxSubResource>
                    <maxSubResource fillout="1" year="2055">78.7673565</maxSubResource>
                    <maxSubResource fillout="1" year="2060">77.92696743</maxSubResource>
                    <maxSubResource fillout="1" year="2065">76.98714196</maxSubResource>
                    <maxSubResource fillout="1" year="2070">76.15273258</maxSubResource>
                    <maxSubResource fillout="1" year="2075">75.18562258</maxSubResource>
                    <maxSubResource fillout="1" year="2080">74.1079567</maxSubResource>
                    <maxSubResource fillout="1" year="2085">72.97915894</maxSubResource>
                    <maxSubResource fillout="1" year="2090">71.79664497</maxSubResource>
                    <maxSubResource fillout="1" year="2095">70.53462647</maxSubResource>
                    <maxSubResource fillout="1" year="2100">69.45327307</maxSubResource>
                </sub-renewable-resource>
            </resource>
            <resource name="India West Coast_water withdrawals">
                <sub-renewable-resource name="runoff">
                    <maxSubResource fillout="1" year="1975">230.262189</maxSubResource>
                    <maxSubResource fillout="1" year="1990">230.262189</maxSubResource>
                    <maxSubResource fillout="1" year="2005">230.262189</maxSubResource>
                    <maxSubResource fillout="1" year="2010">230.262189</maxSubResource>
                    <maxSubResource fillout="1" year="2015">234.7646716</maxSubResource>
                    <maxSubResource fillout="1" year="2020">235.1759216</maxSubResource>
                    <maxSubResource fillout="1" year="2025">235.8654177</maxSubResource>
                    <maxSubResource fillout="1" year="2030">236.280094</maxSubResource>
                    <maxSubResource fillout="1" year="2035">235.5855545</maxSubResource>
                    <maxSubResource fillout="1" year="2040">233.4160952</maxSubResource>
                    <maxSubResource fillout="1" year="2045">230.4227413</maxSubResource>
                    <maxSubResource fillout="1" year="2050">227.3895966</maxSubResource>
                    <maxSubResource fillout="1" year="2055">224.4405436</maxSubResource>
                    <maxSubResource fillout="1" year="2060">221.0835399</maxSubResource>
                    <maxSubResource fillout="1" year="2065">218.2188139</maxSubResource>
                    <maxSubResource fillout="1" year="2070">216.4461708</maxSubResource>
                    <maxSubResource fillout="1" year="2075">214.9789348</maxSubResource>
                    <maxSubResource fillout="1" year="2080">213.8769398</maxSubResource>
                    <maxSubResource fillout="1" year="2085">213.3231127</maxSubResource>
                    <maxSubResource fillout="1" year="2090">213.3387569</maxSubResource>
                    <maxSubResource fillout="1" year="2095">213.8492348</maxSubResource>
                    <maxSubResource fillout="1" year="2100">214.5671391</maxSubResource>
                </sub-renewable-resource>
            </resource>
            <resource name="Krishna_water withdrawals">
                <sub-renewable-resource name="runoff">
                    <maxSubResource fillout="1" year="1975">78.71834534</maxSubResource>
                    <maxSubResource fillout="1" year="1990">78.71834534</maxSubResource>
                    <maxSubResource fillout="1" year="2005">78.71834534</maxSubResource>
                    <maxSubResource fillout="1" year="2010">78.71834534</maxSubResource>
                    <maxSubResource fillout="1" year="2015">81.26542076</maxSubResource>
                    <maxSubResource fillout="1" year="2020">81.43427766</maxSubResource>
                    <maxSubResource fillout="1" year="2025">81.75953668</maxSubResource>
                    <maxSubResource fillout="1" year="2030">81.95019126</maxSubResource>
                    <maxSubResource fillout="1" year="2035">81.5855552</maxSubResource>
                    <maxSubResource fillout="1" year="2040">80.49163807</maxSubResource>
                    <maxSubResource fillout="1" year="2045">78.99201337</maxSubResource>
                    <maxSubResource fillout="1" year="2050">77.46938794</maxSubResource>
                    <maxSubResource fillout="1" year="2055">76.0176681</maxSubResource>
                    <maxSubResource fillout="1" year="2060">74.40878952</maxSubResource>
                    <maxSubResource fillout="1" year="2065">72.97959548</maxSubResource>
                    <maxSubResource fillout="1" year="2070">71.95040468</maxSubResource>
                    <maxSubResource fillout="1" year="2075">71.00733887</maxSubResource>
                    <maxSubResource fillout="1" year="2080">70.18052135</maxSubResource>
                    <maxSubResource fillout="1" year="2085">69.54943814</maxSubResource>
                    <maxSubResource fillout="1" year="2090">69.13052982</maxSubResource>
                    <maxSubResource fillout="1" year="2095">68.89178595</maxSubResource>
                    <maxSubResource fillout="1" year="2100">68.8090832</maxSubResource>
                </sub-renewable-resource>
            </resource>
            <resource name="Mahandi_water withdrawals">
                <sub-renewable-resource name="runoff">
                    <maxSubResource fillout="1" year="1975">102.9812585</maxSubResource>
                    <maxSubResource fillout="1" year="1990">102.9812585</maxSubResource>
                    <maxSubResource fillout="1" year="2005">102.9812585</maxSubResource>
                    <maxSubResource fillout="1" year="2010">102.9812585</maxSubResource>
                    <maxSubResource fillout="1" year="2015">102.9337657</maxSubResource>
                    <maxSubResource fillout="1" year="2020">104.2756252</maxSubResource>
                    <maxSubResource fillout="1" year="2025">106.8451481</maxSubResource>
                    <maxSubResource fillout="1" year="2030">109.8069432</maxSubResource>
                    <maxSubResource fillout="1" year="2035">112.1226638</maxSubResource>
                    <maxSubResource fillout="1" year="2040">114.4080139</maxSubResource>
                    <maxSubResource fillout="1" year="2045">116.7327919</maxSubResource>
                    <maxSubResource fillout="1" year="2050">118.4363812</maxSubResource>
                    <maxSubResource fillout="1" year="2055">119.0767382</maxSubResource>
                    <maxSubResource fillout="1" year="2060">119.1085117</maxSubResource>
                    <maxSubResource fillout="1" year="2065">119.1070212</maxSubResource>
                    <maxSubResource fillout="1" year="2070">119.4327337</maxSubResource>
                    <maxSubResource fillout="1" year="2075">119.5985934</maxSubResource>
                    <maxSubResource fillout="1" year="2080">119.6341057</maxSubResource>
                    <maxSubResource fillout="1" year="2085">119.6465357</maxSubResource>
                    <maxSubResource fillout="1" year="2090">119.6669156</maxSubResource>
                    <maxSubResource fillout="1" year="2095">119.6517509</maxSubResource>
                    <maxSubResource fillout="1" year="2100">119.5831077</maxSubResource>
                </sub-renewable-resource>
            </resource>
            <resource name="Mahi_water withdrawals">
                <sub-renewable-resource name="runoff">
                    <maxSubResource fillout="1" year="1975">9.030789066</maxSubResource>
                    <maxSubResource fillout="1" year="1990">9.030789066</maxSubResource>
                    <maxSubResource fillout="1" year="2005">9.030789066</maxSubResource>
                    <maxSubResource fillout="1" year="2010">9.030789066</maxSubResource>
                    <maxSubResource fillout="1" year="2015">8.99677027</maxSubResource>
                    <maxSubResource fillout="1" year="2020">9.107436348</maxSubResource>
                    <maxSubResource fillout="1" year="2025">9.317805312</maxSubResource>
                    <maxSubResource fillout="1" year="2030">9.582825008</maxSubResource>
                    <maxSubResource fillout="1" year="2035">9.85838033</maxSubResource>
                    <maxSubResource fillout="1" year="2040">10.21849444</maxSubResource>
                    <maxSubResource fillout="1" year="2045">10.63450408</maxSubResource>
                    <maxSubResource fillout="1" year="2050">11.00708697</maxSubResource>
                    <maxSubResource fillout="1" year="2055">11.29844951</maxSubResource>
                    <maxSubResource fillout="1" year="2060">11.57803175</maxSubResource>
                    <maxSubResource fillout="1" year="2065">11.82735755</maxSubResource>
                    <maxSubResource fillout="1" year="2070">12.0302994</maxSubResource>
                    <maxSubResource fillout="1" year="2075">12.19703077</maxSubResource>
                    <maxSubResource fillout="1" year="2080">12.3279756</maxSubResource>
                    <maxSubResource fillout="1" year="2085">12.42213809</maxSubResource>
                    <maxSubResource fillout="1" year="2090">12.48350559</maxSubResource>
                    <maxSubResource fillout="1" year="2095">12.51274446</maxSubResource>
                    <maxSubResource fillout="1" year="2100">12.51263955</maxSubResource>
                </sub-renewable-resource>
            </resource>
            <resource name="Narmada_water withdrawals">
                <sub-renewable-resource name="runoff">
                    <maxSubResource fillout="1" year="1975">54.51674837</maxSubResource>
                    <maxSubResource fillout="1" year="1990">54.51674837</maxSubResource>
                    <maxSubResource fillout="1" year="2005">54.51674837</maxSubResource>
                    <maxSubResource fillout="1" year="2010">54.51674837</maxSubResource>
                    <maxSubResource fillout="1" year="2015">54.32561029</maxSubResource>
                    <maxSubResource fillout="1" year="2020">55.26572374</maxSubResource>
                    <maxSubResource fillout="1" year="2025">56.92725552</maxSubResource>
                    <maxSubResource fillout="1" year="2030">58.91512743</maxSubResource>
                    <maxSubResource fillout="1" year="2035">60.7655292</maxSubResource>
                    <maxSubResource fillout="1" year="2040">62.90959939</maxSubResource>
                    <maxSubResource fillout="1" year="2045">65.26423937</maxSubResource>
                    <maxSubResource fillout="1" year="2050">67.28761427</maxSubResource>
                    <maxSubResource fillout="1" year="2055">68.7022511</maxSubResource>
                    <maxSubResource fillout="1" year="2060">69.87915211</maxSubResource>
                    <maxSubResource fillout="1" year="2065">70.96919046</maxSubResource>
                    <maxSubResource fillout="1" year="2070">72.05730988</maxSubResource>
                    <maxSubResource fillout="1" year="2075">73.01290393</maxSubResource>
                    <maxSubResource fillout="1" year="2080">73.8420211</maxSubResource>
                    <maxSubResource fillout="1" year="2085">74.57208531</maxSubResource>
                    <maxSubResource fillout="1" year="2090">75.22025472</maxSubResource>
                    <maxSubResource fillout="1" year="2095">75.77581038</maxSubResource>
                    <maxSubResource fillout="1" year="2100">76.14413493</maxSubResource>
                </sub-renewable-resource>
            </resource>
            <resource name="Pennar_water withdrawals">
                <sub-renewable-resource name="runoff">
                    <maxSubResource fillout="1" year="1975">16.469204</maxSubResource>
                    <maxSubResource fillout="1" year="1990">16.469204</maxSubResource>
                    <maxSubResource fillout="1" year="2005">16.469204</maxSubResource>
                    <maxSubResource fillout="1" year="2010">16.469204</maxSubResource>
                    <maxSubResource fillout="1" year="2015">16.68218781</maxSubResource>
                    <maxSubResource fillout="1" year="2020">16.81064745</maxSubResource>
                    <maxSubResource fillout="1" year="2025">17.04289418</maxSubResource>
                    <maxSubResource fillout="1" year="2030">17.30159033</maxSubResource>
                    <maxSubResource fillout="1" year="2035">17.49297026</maxSubResource>
                    <maxSubResource fillout="1" year="2040">17.6912881</maxSubResource>
                    <maxSubResource fillout="1" year="2045">17.89574664</maxSubResource>
                    <maxSubResource fillout="1" year="2050">18.02566359</maxSubResource>
                    <maxSubResource fillout="1" year="2055">18.04807458</maxSubResource>
                    <maxSubResource fillout="1" year="2060">18.01876336</maxSubResource>
                    <maxSubResource fillout="1" year="2065">17.93001926</maxSubResource>
                    <maxSubResource fillout="1" year="2070">17.77298876</maxSubResource>
                    <maxSubResource fillout="1" year="2075">17.5484693</maxSubResource>
                    <maxSubResource fillout="1" year="2080">17.25914077</maxSubResource>
                    <maxSubResource fillout="1" year="2085">16.90765104</maxSubResource>
                    <maxSubResource fillout="1" year="2090">16.49727549</maxSubResource>
                    <maxSubResource fillout="1" year="2095">16.02707099</maxSubResource>
                    <maxSubResource fillout="1" year="2100">15.60666707</maxSubResource>
                </sub-renewable-resource>
            </resource>
            <resource name="Sabarmati_water withdrawals">
                <sub-renewable-resource name="runoff">
                    <maxSubResource fillout="1" year="1975">41.34964352</maxSubResource>
                    <maxSubResource fillout="1" year="1990">41.34964352</maxSubResource>
                    <maxSubResource fillout="1" year="2005">41.34964352</maxSubResource>
                    <maxSubResource fillout="1" year="2010">41.34964352</maxSubResource>
                    <maxSubResource fillout="1" year="2015">39.59051309</maxSubResource>
                    <maxSubResource fillout="1" year="2020">39.55712418</maxSubResource>
                    <maxSubResource fillout="1" year="2025">39.86914172</maxSubResource>
                    <maxSubResource fillout="1" year="2030">40.41745127</maxSubResource>
                    <maxSubResource fillout="1" year="2035">41.15734389</maxSubResource>
                    <maxSubResource fillout="1" year="2040">42.3736114</maxSubResource>
                    <maxSubResource fillout="1" year="2045">43.91946587</maxSubResource>
                    <maxSubResource fillout="1" year="2050">45.40890072</maxSubResource>
                    <maxSubResource fillout="1" year="2055">46.79325792</maxSubResource>
                    <maxSubResource fillout="1" year="2060">48.35549122</maxSubResource>
                    <maxSubResource fillout="1" year="2065">49.68134082</maxSubResource>
                    <maxSubResource fillout="1" year="2070">50.47184239</maxSubResource>
                    <maxSubResource fillout="1" year="2075">51.01767186</maxSubResource>
                    <maxSubResource fillout="1" year="2080">51.3187641</maxSubResource>
                    <maxSubResource fillout="1" year="2085">51.32945657</maxSubResource>
                    <maxSubResource fillout="1" year="2090">51.06558045</maxSubResource>
                    <maxSubResource fillout="1" year="2095">50.54837901</maxSubResource>
                    <maxSubResource fillout="1" year="2100">49.96170819</maxSubResource>
                </sub-renewable-resource>
            </resource>
            <resource name="Tapti_water withdrawals">
                <sub-renewable-resource name="runoff">
                    <maxSubResource fillout="1" year="1975">25.83618729</maxSubResource>
                    <maxSubResource fillout="1" year="1990">25.83618729</maxSubResource>
                    <maxSubResource fillout="1" year="2005">25.83618729</maxSubResource>
                    <maxSubResource fillout="1" year="2010">25.83618729</maxSubResource>
                    <maxSubResource fillout="1" year="2015">25.91397326</maxSubResource>
                    <maxSubResource fillout="1" year="2020">26.05533683</maxSubResource>
                    <maxSubResource fillout="1" year="2025">26.33086908</maxSubResource>
                    <maxSubResource fillout="1" year="2030">26.6655536</maxSubResource>
                    <maxSubResource fillout="1" year="2035">26.9694464</maxSubResource>
                    <maxSubResource fillout="1" year="2040">27.29529838</maxSubResource>
                    <maxSubResource fillout="1" year="2045">27.63368859</maxSubResource>
                    <maxSubResource fillout="1" year="2050">27.90780662</maxSubResource>
                    <maxSubResource fillout="1" year="2055">28.06101754</maxSubResource>
                    <maxSubResource fillout="1" year="2060">28.15827442</maxSubResource>
                    <maxSubResource fillout="1" year="2065">28.30825717</maxSubResource>
                    <maxSubResource fillout="1" year="2070">28.57940267</maxSubResource>
                    <maxSubResource fillout="1" year="2075">28.8752716</maxSubResource>
                    <maxSubResource fillout="1" year="2080">29.19596063</maxSubResource>
                    <maxSubResource fillout="1" year="2085">29.55708974</maxSubResource>
                    <maxSubResource fillout="1" year="2090">29.96786354</maxSubResource>
                    <maxSubResource fillout="1" year="2095">30.42245351</maxSubResource>
                    <maxSubResource fillout="1" year="2100">30.8126283</maxSubResource>
                </sub-renewable-resource>
            </resource>
            <resource name="Yasai_water withdrawals">
                <sub-renewable-resource name="runoff">
                    <maxSubResource fillout="1" year="1975">55.98712103</maxSubResource>
                    <maxSubResource fillout="1" year="1990">55.98712103</maxSubResource>
                    <maxSubResource fillout="1" year="2005">55.98712103</maxSubResource>
                    <maxSubResource fillout="1" year="2010">55.98712103</maxSubResource>
                    <maxSubResource fillout="1" year="2015">57.5484111</maxSubResource>
                    <maxSubResource fillout="1" year="2020">59.34362997</maxSubResource>
                    <maxSubResource fillout="1" year="2025">62.11997611</maxSubResource>
                    <maxSubResource fillout="1" year="2030">65.28052665</maxSubResource>
                    <maxSubResource fillout="1" year="2035">68.08464479</maxSubResource>
                    <maxSubResource fillout="1" year="2040">71.15351005</maxSubResource>
                    <maxSubResource fillout="1" year="2045">74.42727579</maxSubResource>
                    <maxSubResource fillout="1" year="2050">77.17750672</maxSubResource>
                    <maxSubResource fillout="1" year="2055">79.06475842</maxSubResource>
                    <maxSubResource fillout="1" year="2060">80.56957405</maxSubResource>
                    <maxSubResource fillout="1" year="2065">81.7359294</maxSubResource>
                    <maxSubResource fillout="1" year="2070">82.57874171</maxSubResource>
                    <maxSubResource fillout="1" year="2075">83.07174686</maxSubResource>
                    <maxSubResource fillout="1" year="2080">83.21066479</maxSubResource>
                    <maxSubResource fillout="1" year="2085">82.99595318</maxSubResource>
                    <maxSubResource fillout="1" year="2090">82.43645009</maxSubResource>
                    <maxSubResource fillout="1" year="2095">81.5326362</maxSubResource>
                    <maxSubResource fillout="1" year="2100">80.56032818</maxSubResource>
                </sub-renewable-resource>
            </resource>
        </region>
        <region name="Indonesia">
            <resource name="Irian Jaya Coast_water withdrawals">
                <sub-renewable-resource name="runoff">
                    <maxSubResource fillout="1" year="1975">658.9908213</maxSubResource>
                    <maxSubResource fillout="1" year="1990">658.9908213</maxSubResource>
                    <maxSubResource fillout="1" year="2005">658.9908213</maxSubResource>
                    <maxSubResource fillout="1" year="2010">658.9908213</maxSubResource>
                    <maxSubResource fillout="1" year="2015">668.0270531</maxSubResource>
                    <maxSubResource fillout="1" year="2020">668.9741719</maxSubResource>
                    <maxSubResource fillout="1" year="2025">668.8456469</maxSubResource>
                    <maxSubResource fillout="1" year="2030">668.8572674</maxSubResource>
                    <maxSubResource fillout="1" year="2035">670.692837</maxSubResource>
                    <maxSubResource fillout="1" year="2040">674.258606</maxSubResource>
                    <maxSubResource fillout="1" year="2045">678.6959416</maxSubResource>
                    <maxSubResource fillout="1" year="2050">683.5388243</maxSubResource>
                    <maxSubResource fillout="1" year="2055">688.7585053</maxSubResource>
                    <maxSubResource fillout="1" year="2060">694.7179404</maxSubResource>
                    <maxSubResource fillout="1" year="2065">700.8443496</maxSubResource>
                    <maxSubResource fillout="1" year="2070">706.7635027</maxSubResource>
                    <maxSubResource fillout="1" year="2075">712.9737086</maxSubResource>
                    <maxSubResource fillout="1" year="2080">719.3557237</maxSubResource>
                    <maxSubResource fillout="1" year="2085">725.7184602</maxSubResource>
                    <maxSubResource fillout="1" year="2090">732.1105651</maxSubResource>
                    <maxSubResource fillout="1" year="2095">738.6145439</maxSubResource>
                    <maxSubResource fillout="1" year="2100">743.9364775</maxSubResource>
                </sub-renewable-resource>
            </resource>
            <resource name="Java-Timor_water withdrawals">
                <sub-renewable-resource name="runoff">
                    <maxSubResource fillout="1" year="1975">245.3406184</maxSubResource>
                    <maxSubResource fillout="1" year="1990">245.3406184</maxSubResource>
                    <maxSubResource fillout="1" year="2005">245.3406184</maxSubResource>
                    <maxSubResource fillout="1" year="2010">245.3406184</maxSubResource>
                    <maxSubResource fillout="1" year="2015">253.2017055</maxSubResource>
                    <maxSubResource fillout="1" year="2020">256.7339525</maxSubResource>
                    <maxSubResource fillout="1" year="2025">261.8084957</maxSubResource>
                    <maxSubResource fillout="1" year="2030">267.1293975</maxSubResource>
                    <maxSubResource fillout="1" year="2035">270.8937386</maxSubResource>
                    <maxSubResource fillout="1" year="2040">273.7896361</maxSubResource>
                    <maxSubResource fillout="1" year="2045">276.2618302</maxSubResource>
                    <maxSubResource fillout="1" year="2050">277.8230501</maxSubResource>
                    <maxSubResource fillout="1" year="2055">278.1244407</maxSubResource>
                    <maxSubResource fillout="1" year="2060">277.4505833</maxSubResource>
                    <maxSubResource fillout="1" year="2065">276.2175379</maxSubResource>
                    <maxSubResource fillout="1" year="2070">274.6914015</maxSubResource>
                    <maxSubResource fillout="1" year="2075">272.5455425</maxSubResource>
                    <maxSubResource fillout="1" year="2080">269.8212804</maxSubResource>
                    <maxSubResource fillout="1" year="2085">266.6098828</maxSubResource>
                    <maxSubResource fillout="1" year="2090">262.9016848</maxSubResource>
                    <maxSubResource fillout="1" year="2095">258.6577623</maxSubResource>
                    <maxSubResource fillout="1" year="2100">254.8563171</maxSubResource>
                </sub-renewable-resource>
            </resource>
            <resource name="Kalimantan_water withdrawals">
                <sub-renewable-resource name="runoff">
                    <maxSubResource fillout="1" year="1975">750.2136726</maxSubResource>
                    <maxSubResource fillout="1" year="1990">750.2136726</maxSubResource>
                    <maxSubResource fillout="1" year="2005">750.2136726</maxSubResource>
                    <maxSubResource fillout="1" year="2010">750.2136726</maxSubResource>
                    <maxSubResource fillout="1" year="2015">764.562787</maxSubResource>
                    <maxSubResource fillout="1" year="2020">771.0767548</maxSubResource>
                    <maxSubResource fillout="1" year="2025">778.6185721</maxSubResource>
                    <maxSubResource fillout="1" year="2030">787.378442</maxSubResource>
                    <maxSubResource fillout="1" year="2035">797.6989621</maxSubResource>
                    <maxSubResource fillout="1" year="2040">811.1118716</maxSubResource>
                    <maxSubResource fillout="1" year="2045">826.3113013</maxSubResource>
                    <maxSubResource fillout="1" year="2050">840.756471</maxSubResource>
                    <maxSubResource fillout="1" year="2055">853.8225086</maxSubResource>
                    <maxSubResource fillout="1" year="2060">867.2052797</maxSubResource>
                    <maxSubResource fillout="1" year="2065">879.0081658</maxSubResource>
                    <maxSubResource fillout="1" year="2070">887.9540314</maxSubResource>
                    <maxSubResource fillout="1" year="2075">895.6980298</maxSubResource>
                    <maxSubResource fillout="1" year="2080">902.0221049</maxSubResource>
                    <maxSubResource fillout="1" year="2085">906.4515005</maxSubResource>
                    <maxSubResource fillout="1" year="2090">908.982102</maxSubResource>
                    <maxSubResource fillout="1" year="2095">909.8172464</maxSubResource>
                    <maxSubResource fillout="1" year="2100">909.3832879</maxSubResource>
                </sub-renewable-resource>
            </resource>
            <resource name="Palau and East Indonesia_water withdrawals">
                <sub-renewable-resource name="runoff">
                    <maxSubResource fillout="1" year="1975">58.20947766</maxSubResource>
                    <maxSubResource fillout="1" year="1990">58.20947766</maxSubResource>
                    <maxSubResource fillout="1" year="2005">58.20947766</maxSubResource>
                    <maxSubResource fillout="1" year="2010">58.20947766</maxSubResource>
                    <maxSubResource fillout="1" year="2015">61.24183637</maxSubResource>
                    <maxSubResource fillout="1" year="2020">62.1584651</maxSubResource>
                    <maxSubResource fillout="1" year="2025">63.22492565</maxSubResource>
                    <maxSubResource fillout="1" year="2030">64.34505335</maxSubResource>
                    <maxSubResource fillout="1" year="2035">65.36609829</maxSubResource>
                    <maxSubResource fillout="1" year="2040">66.32392502</maxSubResource>
                    <maxSubResource fillout="1" year="2045">67.26425767</maxSubResource>
                    <maxSubResource fillout="1" year="2050">68.17046251</maxSubResource>
                    <maxSubResource fillout="1" year="2055">69.03072784</maxSubResource>
                    <maxSubResource fillout="1" year="2060">69.85228785</maxSubResource>
                    <maxSubResource fillout="1" year="2065">70.64442069</maxSubResource>
                    <maxSubResource fillout="1" year="2070">71.41493303</maxSubResource>
                    <maxSubResource fillout="1" year="2075">72.16253913</maxSubResource>
                    <maxSubResource fillout="1" year="2080">72.88457346</maxSubResource>
                    <maxSubResource fillout="1" year="2085">73.57866644</maxSubResource>
                    <maxSubResource fillout="1" year="2090">74.24363912</maxSubResource>
                    <maxSubResource fillout="1" year="2095">74.88039331</maxSubResource>
                    <maxSubResource fillout="1" year="2100">75.37021488</maxSubResource>
                </sub-renewable-resource>
            </resource>
            <resource name="Sulawesi_water withdrawals">
                <sub-renewable-resource name="runoff">
                    <maxSubResource fillout="1" year="1975">210.1581042</maxSubResource>
                    <maxSubResource fillout="1" year="1990">210.1581042</maxSubResource>
                    <maxSubResource fillout="1" year="2005">210.1581042</maxSubResource>
                    <maxSubResource fillout="1" year="2010">210.1581042</maxSubResource>
                    <maxSubResource fillout="1" year="2015">210.7743415</maxSubResource>
                    <maxSubResource fillout="1" year="2020">212.153945</maxSubResource>
                    <maxSubResource fillout="1" year="2025">214.073865</maxSubResource>
                    <maxSubResource fillout="1" year="2030">216.4046418</maxSubResource>
                    <maxSubResource fillout="1" year="2035">219.0545474</maxSubResource>
                    <maxSubResource fillout="1" year="2040">222.6967729</maxSubResource>
                    <maxSubResource fillout="1" year="2045">226.9615425</maxSubResource>
                    <maxSubResource fillout="1" year="2050">230.9118226</maxSubResource>
                    <maxSubResource fillout="1" year="2055">234.3453586</maxSubResource>
                    <maxSubResource fillout="1" year="2060">237.8630155</maxSubResource>
                    <maxSubResource fillout="1" year="2065">240.6149188</maxSubResource>
                    <maxSubResource fillout="1" year="2070">242.019634</maxSubResource>
                    <maxSubResource fillout="1" year="2075">242.7842099</maxSubResource>
                    <maxSubResource fillout="1" year="2080">242.8629245</maxSubResource>
                    <maxSubResource fillout="1" year="2085">242.0983951</maxSubResource>
                    <maxSubResource fillout="1" year="2090">240.4776231</maxSubResource>
                    <maxSubResource fillout="1" year="2095">238.06808</maxSubResource>
                    <maxSubResource fillout="1" year="2100">235.6142461</maxSubResource>
                </sub-renewable-resource>
            </resource>
            <resource name="Sumatra_water withdrawals">
                <sub-renewable-resource name="runoff">
                    <maxSubResource fillout="1" year="1975">623.9497339</maxSubResource>
                    <maxSubResource fillout="1" year="1990">623.9497339</maxSubResource>
                    <maxSubResource fillout="1" year="2005">623.9497339</maxSubResource>
                    <maxSubResource fillout="1" year="2010">623.9497339</maxSubResource>
                    <maxSubResource fillout="1" year="2015">623.2976076</maxSubResource>
                    <maxSubResource fillout="1" year="2020">629.8679298</maxSubResource>
                    <maxSubResource fillout="1" year="2025">639.5628066</maxSubResource>
                    <maxSubResource fillout="1" year="2030">651.2490197</maxSubResource>
                    <maxSubResource fillout="1" year="2035">663.7354819</maxSubResource>
                    <maxSubResource fillout="1" year="2040">679.8649942</maxSubResource>
                    <maxSubResource fillout="1" year="2045">698.327097</maxSubResource>
                    <maxSubResource fillout="1" year="2050">715.2108325</maxSubResource>
                    <maxSubResource fillout="1" year="2055">728.9310616</maxSubResource>
                    <maxSubResource fillout="1" year="2060">741.9580363</maxSubResource>
                    <maxSubResource fillout="1" year="2065">753.4403238</maxSubResource>
                    <maxSubResource fillout="1" year="2070">762.7740218</maxSubResource>
                    <maxSubResource fillout="1" year="2075">770.8171195</maxSubResource>
                    <maxSubResource fillout="1" year="2080">777.4435936</maxSubResource>
                    <maxSubResource fillout="1" year="2085">782.3948747</maxSubResource>
                    <maxSubResource fillout="1" year="2090">785.6545871</maxSubResource>
                    <maxSubResource fillout="1" year="2095">787.3326053</maxSubResource>
                    <maxSubResource fillout="1" year="2100">787.6029726</maxSubResource>
                </sub-renewable-resource>
            </resource>
        </region>
        <region name="Japan">
            <resource name="Japan_water withdrawals">
                <sub-renewable-resource name="runoff">
                    <maxSubResource fillout="1" year="1975">544.1923766</maxSubResource>
                    <maxSubResource fillout="1" year="1990">544.1923766</maxSubResource>
                    <maxSubResource fillout="1" year="2005">544.1923766</maxSubResource>
                    <maxSubResource fillout="1" year="2010">544.1923766</maxSubResource>
                    <maxSubResource fillout="1" year="2015">565.5720864</maxSubResource>
                    <maxSubResource fillout="1" year="2020">571.3979293</maxSubResource>
                    <maxSubResource fillout="1" year="2025">577.7546124</maxSubResource>
                    <maxSubResource fillout="1" year="2030">584.1336213</maxSubResource>
                    <maxSubResource fillout="1" year="2035">589.5817915</maxSubResource>
                    <maxSubResource fillout="1" year="2040">593.8236263</maxSubResource>
                    <maxSubResource fillout="1" year="2045">597.463773</maxSubResource>
                    <maxSubResource fillout="1" year="2050">601.1280477</maxSubResource>
                    <maxSubResource fillout="1" year="2055">604.9674733</maxSubResource>
                    <maxSubResource fillout="1" year="2060">608.5716097</maxSubResource>
                    <maxSubResource fillout="1" year="2065">612.4317545</maxSubResource>
                    <maxSubResource fillout="1" year="2070">616.8958189</maxSubResource>
                    <maxSubResource fillout="1" year="2075">621.5834169</maxSubResource>
                    <maxSubResource fillout="1" year="2080">626.5000415</maxSubResource>
                    <maxSubResource fillout="1" year="2085">631.709491</maxSubResource>
                    <maxSubResource fillout="1" year="2090">637.1943615</maxSubResource>
                    <maxSubResource fillout="1" year="2095">642.9263226</maxSubResource>
                    <maxSubResource fillout="1" year="2100">647.67666</maxSubResource>
                </sub-renewable-resource>
            </resource>
        </region>
        <region name="Mexico">
            <resource name="Baja California_water withdrawals">
                <sub-renewable-resource name="runoff">
                    <maxSubResource fillout="1" year="1975">6.757165979</maxSubResource>
                    <maxSubResource fillout="1" year="1990">6.757165979</maxSubResource>
                    <maxSubResource fillout="1" year="2005">6.757165979</maxSubResource>
                    <maxSubResource fillout="1" year="2010">6.757165979</maxSubResource>
                    <maxSubResource fillout="1" year="2015">6.250231156</maxSubResource>
                    <maxSubResource fillout="1" year="2020">6.136046834</maxSubResource>
                    <maxSubResource fillout="1" year="2025">6.020479744</maxSubResource>
                    <maxSubResource fillout="1" year="2030">5.897404449</maxSubResource>
                    <maxSubResource fillout="1" year="2035">5.758701032</maxSubResource>
                    <maxSubResource fillout="1" year="2040">5.569420426</maxSubResource>
                    <maxSubResource fillout="1" year="2045">5.356966641</maxSubResource>
                    <maxSubResource fillout="1" year="2050">5.17612115</maxSubResource>
                    <maxSubResource fillout="1" year="2055">5.058559945</maxSubResource>
                    <maxSubResource fillout="1" year="2060">4.974831014</maxSubResource>
                    <maxSubResource fillout="1" year="2065">4.91098548</maxSubResource>
                    <maxSubResource fillout="1" year="2070">4.856414602</maxSubResource>
                    <maxSubResource fillout="1" year="2075">4.814300342</maxSubResource>
                    <maxSubResource fillout="1" year="2080">4.787528151</maxSubResource>
                    <maxSubResource fillout="1" year="2085">4.778191736</maxSubResource>
                    <maxSubResource fillout="1" year="2090">4.786204163</maxSubResource>
                    <maxSubResource fillout="1" year="2095">4.810842945</maxSubResource>
                    <maxSubResource fillout="1" year="2100">4.842159415</maxSubResource>
                </sub-renewable-resource>
            </resource>
            <resource name="Grijalva-Usumacinta_water withdrawals">
                <sub-renewable-resource name="runoff">
                    <maxSubResource fillout="1" year="1975">156.2677972</maxSubResource>
                    <maxSubResource fillout="1" year="1990">156.2677972</maxSubResource>
                    <maxSubResource fillout="1" year="2005">156.2677972</maxSubResource>
                    <maxSubResource fillout="1" year="2010">156.2677972</maxSubResource>
                    <maxSubResource fillout="1" year="2015">136.6815293</maxSubResource>
                    <maxSubResource fillout="1" year="2020">140.0818007</maxSubResource>
                    <maxSubResource fillout="1" year="2025">148.8540977</maxSubResource>
                    <maxSubResource fillout="1" year="2030">158.4089149</maxSubResource>
                    <maxSubResource fillout="1" year="2035">162.7238528</maxSubResource>
                    <maxSubResource fillout="1" year="2040">163.506176</maxSubResource>
                    <maxSubResource fillout="1" year="2045">163.4503055</maxSubResource>
                    <maxSubResource fillout="1" year="2050">162.8644242</maxSubResource>
                    <maxSubResource fillout="1" year="2055">161.6060536</maxSubResource>
                    <maxSubResource fillout="1" year="2060">159.0462369</maxSubResource>
                    <maxSubResource fillout="1" year="2065">155.4509188</maxSubResource>
                    <maxSubResource fillout="1" year="2070">150.9189439</maxSubResource>
                    <maxSubResource fillout="1" year="2075">145.0653226</maxSubResource>
                    <maxSubResource fillout="1" year="2080">138.3787597</maxSubResource>
                    <maxSubResource fillout="1" year="2085">131.37902</maxSubResource>
                    <maxSubResource fillout="1" year="2090">123.8310524</maxSubResource>
                    <maxSubResource fillout="1" year="2095">115.5083071</maxSubResource>
                    <maxSubResource fillout="1" year="2100">108.2072672</maxSubResource>
                </sub-renewable-resource>
            </resource>
            <resource name="Isthmus of Tehuantepec_water withdrawals">
                <sub-renewable-resource name="runoff">
                    <maxSubResource fillout="1" year="1975">65.70940656</maxSubResource>
                    <maxSubResource fillout="1" year="1990">65.70940656</maxSubResource>
                    <maxSubResource fillout="1" year="2005">65.70940656</maxSubResource>
                    <maxSubResource fillout="1" year="2010">65.70940656</maxSubResource>
                    <maxSubResource fillout="1" year="2015">63.79086563</maxSubResource>
                    <maxSubResource fillout="1" year="2020">64.44824588</maxSubResource>
                    <maxSubResource fillout="1" year="2025">65.75593225</maxSubResource>
                    <maxSubResource fillout="1" year="2030">67.21202037</maxSubResource>
                    <maxSubResource fillout="1" year="2035">68.15792807</maxSubResource>
                    <maxSubResource fillout="1" year="2040">69.02318779</maxSubResource>
                    <maxSubResource fillout="1" year="2045">69.91554733</maxSubResource>
                    <maxSubResource fillout="1" year="2050">70.47309108</maxSubResource>
                    <maxSubResource fillout="1" year="2055">70.43454722</maxSubResource>
                    <maxSubResource fillout="1" year="2060">69.97833565</maxSubResource>
                    <maxSubResource fillout="1" year="2065">69.36094098</maxSubResource>
                    <maxSubResource fillout="1" year="2070">68.74501525</maxSubResource>
                    <maxSubResource fillout="1" year="2075">67.93119571</maxSubResource>
                    <maxSubResource fillout="1" year="2080">66.95766893</maxSubResource>
                    <maxSubResource fillout="1" year="2085">65.89146547</maxSubResource>
                    <maxSubResource fillout="1" year="2090">64.71090992</maxSubResource>
                    <maxSubResource fillout="1" year="2095">63.38710651</maxSubResource>
                    <maxSubResource fillout="1" year="2100">62.21248439</maxSubResource>
                </sub-renewable-resource>
            </resource>
            <resource name="Mexico-Interior_water withdrawals">
                <sub-renewable-resource name="runoff">
                    <maxSubResource fillout="1" year="1975">11.61887125</maxSubResource>
                    <maxSubResource fillout="1" year="1990">11.61887125</maxSubResource>
                    <maxSubResource fillout="1" year="2005">11.61887125</maxSubResource>
                    <maxSubResource fillout="1" year="2010">11.61887125</maxSubResource>
                    <maxSubResource fillout="1" year="2015">12.37280339</maxSubResource>
                    <maxSubResource fillout="1" year="2020">12.43040055</maxSubResource>
                    <maxSubResource fillout="1" year="2025">12.37807785</maxSubResource>
                    <maxSubResource fillout="1" year="2030">12.31306973</maxSubResource>
                    <maxSubResource fillout="1" year="2035">12.35814887</maxSubResource>
                    <maxSubResource fillout="1" year="2040">12.50230577</maxSubResource>
                    <maxSubResource fillout="1" year="2045">12.67223799</maxSubResource>
                    <maxSubResource fillout="1" year="2050">12.82281997</maxSubResource>
                    <maxSubResource fillout="1" year="2055">12.93558757</maxSubResource>
                    <maxSubResource fillout="1" year="2060">13.04700013</maxSubResource>
                    <maxSubResource fillout="1" year="2065">13.16252131</maxSubResource>
                    <maxSubResource fillout="1" year="2070">13.28794834</maxSubResource>
                    <maxSubResource fillout="1" year="2075">13.42663417</maxSubResource>
                    <maxSubResource fillout="1" year="2080">13.56600787</maxSubResource>
                    <maxSubResource fillout="1" year="2085">13.69360515</maxSubResource>
                    <maxSubResource fillout="1" year="2090">13.81349705</maxSubResource>
                    <maxSubResource fillout="1" year="2095">13.93094807</maxSubResource>
                    <maxSubResource fillout="1" year="2100">14.02537149</maxSubResource>
                </sub-renewable-resource>
            </resource>
            <resource name="Mexico-Northwest Coast_water withdrawals">
                <sub-renewable-resource name="runoff">
                    <maxSubResource fillout="1" year="1975">74.54161036</maxSubResource>
                    <maxSubResource fillout="1" year="1990">74.54161036</maxSubResource>
                    <maxSubResource fillout="1" year="2005">74.54161036</maxSubResource>
                    <maxSubResource fillout="1" year="2010">74.54161036</maxSubResource>
                    <maxSubResource fillout="1" year="2015">71.56135916</maxSubResource>
                    <maxSubResource fillout="1" year="2020">71.24872331</maxSubResource>
                    <maxSubResource fillout="1" year="2025">71.00429065</maxSubResource>
                    <maxSubResource fillout="1" year="2030">70.98238534</maxSubResource>
                    <maxSubResource fillout="1" year="2035">71.50985773</maxSubResource>
                    <maxSubResource fillout="1" year="2040">73.51775579</maxSubResource>
                    <maxSubResource fillout="1" year="2045">76.14813719</maxSubResource>
                    <maxSubResource fillout="1" year="2050">77.81481482</maxSubResource>
                    <maxSubResource fillout="1" year="2055">77.88824212</maxSubResource>
                    <maxSubResource fillout="1" year="2060">77.45596321</maxSubResource>
                    <maxSubResource fillout="1" year="2065">76.28044956</maxSubResource>
                    <maxSubResource fillout="1" year="2070">74.17656666</maxSubResource>
                    <maxSubResource fillout="1" year="2075">71.35545614</maxSubResource>
                    <maxSubResource fillout="1" year="2080">67.74366621</maxSubResource>
                    <maxSubResource fillout="1" year="2085">63.23750421</maxSubResource>
                    <maxSubResource fillout="1" year="2090">57.87224601</maxSubResource>
                    <maxSubResource fillout="1" year="2095">51.69358429</maxSubResource>
                    <maxSubResource fillout="1" year="2100">46.18467887</maxSubResource>
                </sub-renewable-resource>
            </resource>
            <resource name="North Gulf_water withdrawals">
                <sub-renewable-resource name="runoff">
                    <maxSubResource fillout="1" year="1975">29.03080077</maxSubResource>
                    <maxSubResource fillout="1" year="1990">29.03080077</maxSubResource>
                    <maxSubResource fillout="1" year="2005">29.03080077</maxSubResource>
                    <maxSubResource fillout="1" year="2010">29.03080077</maxSubResource>
                    <maxSubResource fillout="1" year="2015">29.49550773</maxSubResource>
                    <maxSubResource fillout="1" year="2020">29.24077861</maxSubResource>
                    <maxSubResource fillout="1" year="2025">28.65336085</maxSubResource>
                    <maxSubResource fillout="1" year="2030">28.02212926</maxSubResource>
                    <maxSubResource fillout="1" year="2035">27.73998956</maxSubResource>
                    <maxSubResource fillout="1" year="2040">27.84028856</maxSubResource>
                    <maxSubResource fillout="1" year="2045">28.08134941</maxSubResource>
                    <maxSubResource fillout="1" year="2050">28.26598902</maxSubResource>
                    <maxSubResource fillout="1" year="2055">28.33203909</maxSubResource>
                    <maxSubResource fillout="1" year="2060">28.41275952</maxSubResource>
                    <maxSubResource fillout="1" year="2065">28.41501396</maxSubResource>
                    <maxSubResource fillout="1" year="2070">28.2807606</maxSubResource>
                    <maxSubResource fillout="1" year="2075">28.10777945</maxSubResource>
                    <maxSubResource fillout="1" year="2080">27.86525992</maxSubResource>
                    <maxSubResource fillout="1" year="2085">27.50855782</maxSubResource>
                    <maxSubResource fillout="1" year="2090">27.0449705</maxSubResource>
                    <maxSubResource fillout="1" year="2095">26.49317583</maxSubResource>
                    <maxSubResource fillout="1" year="2100">25.99750168</maxSubResource>
                </sub-renewable-resource>
            </resource>
            <resource name="Pacific Central Coast_water withdrawals">
                <sub-renewable-resource name="runoff">
                    <maxSubResource fillout="1" year="1975">24.46982223</maxSubResource>
                    <maxSubResource fillout="1" year="1990">24.46982223</maxSubResource>
                    <maxSubResource fillout="1" year="2005">24.46982223</maxSubResource>
                    <maxSubResource fillout="1" year="2010">24.46982223</maxSubResource>
                    <maxSubResource fillout="1" year="2015">23.86806354</maxSubResource>
                    <maxSubResource fillout="1" year="2020">23.79251183</maxSubResource>
                    <maxSubResource fillout="1" year="2025">23.69990087</maxSubResource>
                    <maxSubResource fillout="1" year="2030">23.61081288</maxSubResource>
                    <maxSubResource fillout="1" year="2035">23.54667124</maxSubResource>
                    <maxSubResource fillout="1" year="2040">23.49482764</maxSubResource>
                    <maxSubResource fillout="1" year="2045">23.43767925</maxSubResource>
                    <maxSubResource fillout="1" year="2050">23.36796645</maxSubResource>
                    <maxSubResource fillout="1" year="2055">23.30713884</maxSubResource>
                    <maxSubResource fillout="1" year="2060">23.27325692</maxSubResource>
                    <maxSubResource fillout="1" year="2065">23.19850965</maxSubResource>
                    <maxSubResource fillout="1" year="2070">23.03747894</maxSubResource>
                    <maxSubResource fillout="1" year="2075">22.84322207</maxSubResource>
                    <maxSubResource fillout="1" year="2080">22.60666605</maxSubResource>
                    <maxSubResource fillout="1" year="2085">22.31010448</maxSubResource>
                    <maxSubResource fillout="1" year="2090">21.95198402</maxSubResource>
                    <maxSubResource fillout="1" year="2095">21.54011543</maxSubResource>
                    <maxSubResource fillout="1" year="2100">21.17680584</maxSubResource>
                </sub-renewable-resource>
            </resource>
            <resource name="Papaloapan_water withdrawals">
                <sub-renewable-resource name="runoff">
                    <maxSubResource fillout="1" year="1975">82.03347383</maxSubResource>
                    <maxSubResource fillout="1" year="1990">82.03347383</maxSubResource>
                    <maxSubResource fillout="1" year="2005">82.03347383</maxSubResource>
                    <maxSubResource fillout="1" year="2010">82.03347383</maxSubResource>
                    <maxSubResource fillout="1" year="2015">74.03540127</maxSubResource>
                    <maxSubResource fillout="1" year="2020">73.2882029</maxSubResource>
                    <maxSubResource fillout="1" year="2025">73.2025614</maxSubResource>
                    <maxSubResource fillout="1" year="2030">73.3574751</maxSubResource>
                    <maxSubResource fillout="1" year="2035">73.31045211</maxSubResource>
                    <maxSubResource fillout="1" year="2040">73.92383565</maxSubResource>
                    <maxSubResource fillout="1" year="2045">74.86953338</maxSubResource>
                    <maxSubResource fillout="1" year="2050">75.02269199</maxSubResource>
                    <maxSubResource fillout="1" year="2055">73.64043479</maxSubResource>
                    <maxSubResource fillout="1" year="2060">71.3918936</maxSubResource>
                    <maxSubResource fillout="1" year="2065">69.02692305</maxSubResource>
                    <maxSubResource fillout="1" year="2070">67.02980353</maxSubResource>
                    <maxSubResource fillout="1" year="2075">64.83390188</maxSubResource>
                    <maxSubResource fillout="1" year="2080">62.4708444</maxSubResource>
                    <maxSubResource fillout="1" year="2085">60.06209151</maxSubResource>
                    <maxSubResource fillout="1" year="2090">57.61529654</maxSubResource>
                    <maxSubResource fillout="1" year="2095">55.07825908</maxSubResource>
                    <maxSubResource fillout="1" year="2100">52.95183536</maxSubResource>
                </sub-renewable-resource>
            </resource>
            <resource name="Rio Balsas_water withdrawals">
                <sub-renewable-resource name="runoff">
                    <maxSubResource fillout="1" year="1975">72.44334663</maxSubResource>
                    <maxSubResource fillout="1" year="1990">72.44334663</maxSubResource>
                    <maxSubResource fillout="1" year="2005">72.44334663</maxSubResource>
                    <maxSubResource fillout="1" year="2010">72.44334663</maxSubResource>
                    <maxSubResource fillout="1" year="2015">71.276692</maxSubResource>
                    <maxSubResource fillout="1" year="2020">71.50616267</maxSubResource>
                    <maxSubResource fillout="1" year="2025">72.06587091</maxSubResource>
                    <maxSubResource fillout="1" year="2030">72.69159782</maxSubResource>
                    <maxSubResource fillout="1" year="2035">73.04119726</maxSubResource>
                    <maxSubResource fillout="1" year="2040">73.42552846</maxSubResource>
                    <maxSubResource fillout="1" year="2045">73.81166389</maxSubResource>
                    <maxSubResource fillout="1" year="2050">73.84107968</maxSubResource>
                    <maxSubResource fillout="1" year="2055">73.23595212</maxSubResource>
                    <maxSubResource fillout="1" year="2060">72.20185776</maxSubResource>
                    <maxSubResource fillout="1" year="2065">71.11680789</maxSubResource>
                    <maxSubResource fillout="1" year="2070">70.23089847</maxSubResource>
                    <maxSubResource fillout="1" year="2075">69.26043589</maxSubResource>
                    <maxSubResource fillout="1" year="2080">68.21568713</maxSubResource>
                    <maxSubResource fillout="1" year="2085">67.15159569</maxSubResource>
                    <maxSubResource fillout="1" year="2090">66.06772979</maxSubResource>
                    <maxSubResource fillout="1" year="2095">64.94063786</maxSubResource>
                    <maxSubResource fillout="1" year="2100">63.9943548</maxSubResource>
                </sub-renewable-resource>
            </resource>
            <resource name="Rio Lerma_water withdrawals">
                <sub-renewable-resource name="runoff">
                    <maxSubResource fillout="1" year="1975">36.54335337</maxSubResource>
                    <maxSubResource fillout="1" year="1990">36.54335337</maxSubResource>
                    <maxSubResource fillout="1" year="2005">36.54335337</maxSubResource>
                    <maxSubResource fillout="1" year="2010">36.54335337</maxSubResource>
                    <maxSubResource fillout="1" year="2015">37.09977193</maxSubResource>
                    <maxSubResource fillout="1" year="2020">37.14257604</maxSubResource>
                    <maxSubResource fillout="1" year="2025">37.02819414</maxSubResource>
                    <maxSubResource fillout="1" year="2030">36.89886079</maxSubResource>
                    <maxSubResource fillout="1" year="2035">36.92820082</maxSubResource>
                    <maxSubResource fillout="1" year="2040">37.11148755</maxSubResource>
                    <maxSubResource fillout="1" year="2045">37.32397355</maxSubResource>
                    <maxSubResource fillout="1" year="2050">37.46774198</maxSubResource>
                    <maxSubResource fillout="1" year="2055">37.52564185</maxSubResource>
                    <maxSubResource fillout="1" year="2060">37.58358766</maxSubResource>
                    <maxSubResource fillout="1" year="2065">37.58044514</maxSubResource>
                    <maxSubResource fillout="1" year="2070">37.47817173</maxSubResource>
                    <maxSubResource fillout="1" year="2075">37.33684016</maxSubResource>
                    <maxSubResource fillout="1" year="2080">37.12851751</maxSubResource>
                    <maxSubResource fillout="1" year="2085">36.8163935</maxSubResource>
                    <maxSubResource fillout="1" year="2090">36.40412763</maxSubResource>
                    <maxSubResource fillout="1" year="2095">35.90766232</maxSubResource>
                    <maxSubResource fillout="1" year="2100">35.458408</maxSubResource>
                </sub-renewable-resource>
            </resource>
            <resource name="Rio Verde_water withdrawals">
                <sub-renewable-resource name="runoff">
                    <maxSubResource fillout="1" year="1975">36.79716155</maxSubResource>
                    <maxSubResource fillout="1" year="1990">36.79716155</maxSubResource>
                    <maxSubResource fillout="1" year="2005">36.79716155</maxSubResource>
                    <maxSubResource fillout="1" year="2010">36.79716155</maxSubResource>
                    <maxSubResource fillout="1" year="2015">35.89164774</maxSubResource>
                    <maxSubResource fillout="1" year="2020">35.16407454</maxSubResource>
                    <maxSubResource fillout="1" year="2025">33.90417858</maxSubResource>
                    <maxSubResource fillout="1" year="2030">32.62443661</maxSubResource>
                    <maxSubResource fillout="1" year="2035">32.04980348</maxSubResource>
                    <maxSubResource fillout="1" year="2040">32.29911993</maxSubResource>
                    <maxSubResource fillout="1" year="2045">32.87332683</maxSubResource>
                    <maxSubResource fillout="1" year="2050">33.30358088</maxSubResource>
                    <maxSubResource fillout="1" year="2055">33.43142169</maxSubResource>
                    <maxSubResource fillout="1" year="2060">33.58480212</maxSubResource>
                    <maxSubResource fillout="1" year="2065">33.60240208</maxSubResource>
                    <maxSubResource fillout="1" year="2070">33.38169604</maxSubResource>
                    <maxSubResource fillout="1" year="2075">33.09348814</maxSubResource>
                    <maxSubResource fillout="1" year="2080">32.67518691</maxSubResource>
                    <maxSubResource fillout="1" year="2085">32.04049303</maxSubResource>
                    <maxSubResource fillout="1" year="2090">31.20778822</maxSubResource>
                    <maxSubResource fillout="1" year="2095">30.21364282</maxSubResource>
                    <maxSubResource fillout="1" year="2100">29.31951875</maxSubResource>
                </sub-renewable-resource>
            </resource>
            <resource name="Yucatan Peninsula_water withdrawals">
                <sub-renewable-resource name="runoff">
                    <maxSubResource fillout="1" year="1975">130.5876691</maxSubResource>
                    <maxSubResource fillout="1" year="1990">130.5876691</maxSubResource>
                    <maxSubResource fillout="1" year="2005">130.5876691</maxSubResource>
                    <maxSubResource fillout="1" year="2010">130.5876691</maxSubResource>
                    <maxSubResource fillout="1" year="2015">124.9913452</maxSubResource>
                    <maxSubResource fillout="1" year="2020">129.1139005</maxSubResource>
                    <maxSubResource fillout="1" year="2025">136.967834</maxSubResource>
                    <maxSubResource fillout="1" year="2030">145.2503531</maxSubResource>
                    <maxSubResource fillout="1" year="2035">149.4340283</maxSubResource>
                    <maxSubResource fillout="1" year="2040">149.4491449</maxSubResource>
                    <maxSubResource fillout="1" year="2045">148.1776038</maxSubResource>
                    <maxSubResource fillout="1" year="2050">147.8167169</maxSubResource>
                    <maxSubResource fillout="1" year="2055">149.4145486</maxSubResource>
                    <maxSubResource fillout="1" year="2060">151.2794097</maxSubResource>
                    <maxSubResource fillout="1" year="2065">152.7431664</maxSubResource>
                    <maxSubResource fillout="1" year="2070">153.3347728</maxSubResource>
                    <maxSubResource fillout="1" year="2075">153.4299016</maxSubResource>
                    <maxSubResource fillout="1" year="2080">153.3870109</maxSubResource>
                    <maxSubResource fillout="1" year="2085">153.4809456</maxSubResource>
                    <maxSubResource fillout="1" year="2090">153.5005793</maxSubResource>
                    <maxSubResource fillout="1" year="2095">153.3237537</maxSubResource>
                    <maxSubResource fillout="1" year="2100">153.0114359</maxSubResource>
                </sub-renewable-resource>
            </resource>
        </region>
        <region name="Middle East">
            <resource name="Arabian Peninsula_water withdrawals">
                <sub-renewable-resource name="runoff">
                    <maxSubResource fillout="1" year="1975">50.33498602</maxSubResource>
                    <maxSubResource fillout="1" year="1990">50.33498602</maxSubResource>
                    <maxSubResource fillout="1" year="2005">50.33498602</maxSubResource>
                    <maxSubResource fillout="1" year="2010">50.33498602</maxSubResource>
                    <maxSubResource fillout="1" year="2015">65.70218927</maxSubResource>
                    <maxSubResource fillout="1" year="2020">62.92491928</maxSubResource>
                    <maxSubResource fillout="1" year="2025">56.15451078</maxSubResource>
                    <maxSubResource fillout="1" year="2030">48.10139095</maxSubResource>
                    <maxSubResource fillout="1" year="2035">42.27244011</maxSubResource>
                    <maxSubResource fillout="1" year="2040">37.45556279</maxSubResource>
                    <maxSubResource fillout="1" year="2045">32.83787636</maxSubResource>
                    <maxSubResource fillout="1" year="2050">29.35413326</maxSubResource>
                    <maxSubResource fillout="1" year="2055">27.77008193</maxSubResource>
                    <maxSubResource fillout="1" year="2060">27.43529412</maxSubResource>
                    <maxSubResource fillout="1" year="2065">26.99920778</maxSubResource>
                    <maxSubResource fillout="1" year="2070">25.59444538</maxSubResource>
                    <maxSubResource fillout="1" year="2075">24.32403491</maxSubResource>
                    <maxSubResource fillout="1" year="2080">23.08188366</maxSubResource>
                    <maxSubResource fillout="1" year="2085">21.59364563</maxSubResource>
                    <maxSubResource fillout="1" year="2090">19.8790822</maxSubResource>
                    <maxSubResource fillout="1" year="2095">18.05354683</maxSubResource>
                    <maxSubResource fillout="1" year="2100">16.57566523</maxSubResource>
                </sub-renewable-resource>
            </resource>
            <resource name="Caspian Sea-South West Coast_water withdrawals">
                <sub-renewable-resource name="runoff">
                    <maxSubResource fillout="1" year="1975">86.92891798</maxSubResource>
                    <maxSubResource fillout="1" year="1990">86.92891798</maxSubResource>
                    <maxSubResource fillout="1" year="2005">86.92891798</maxSubResource>
                    <maxSubResource fillout="1" year="2010">86.92891798</maxSubResource>
                    <maxSubResource fillout="1" year="2015">89.67564636</maxSubResource>
                    <maxSubResource fillout="1" year="2020">89.24572171</maxSubResource>
                    <maxSubResource fillout="1" year="2025">88.0498082</maxSubResource>
                    <maxSubResource fillout="1" year="2030">86.61076196</maxSubResource>
                    <maxSubResource fillout="1" year="2035">85.56857521</maxSubResource>
                    <maxSubResource fillout="1" year="2040">84.5244579</maxSubResource>
                    <maxSubResource fillout="1" year="2045">83.41515089</maxSubResource>
                    <maxSubResource fillout="1" year="2050">82.63399038</maxSubResource>
                    <maxSubResource fillout="1" year="2055">82.48865024</maxSubResource>
                    <maxSubResource fillout="1" year="2060">82.73231249</maxSubResource>
                    <maxSubResource fillout="1" year="2065">82.90039305</maxSubResource>
                    <maxSubResource fillout="1" year="2070">82.69794168</maxSubResource>
                    <maxSubResource fillout="1" year="2075">82.51306356</maxSubResource>
                    <maxSubResource fillout="1" year="2080">82.3080418</maxSubResource>
                    <maxSubResource fillout="1" year="2085">81.9845351</maxSubResource>
                    <maxSubResource fillout="1" year="2090">81.53411166</maxSubResource>
                    <maxSubResource fillout="1" year="2095">80.99802233</maxSubResource>
                    <maxSubResource fillout="1" year="2100">80.53288665</maxSubResource>
                </sub-renewable-resource>
            </resource>
            <resource name="Central Iran_water withdrawals">
                <sub-renewable-resource name="runoff">
                    <maxSubResource fillout="1" year="1975">42.54704805</maxSubResource>
                    <maxSubResource fillout="1" year="1990">42.54704805</maxSubResource>
                    <maxSubResource fillout="1" year="2005">42.54704805</maxSubResource>
                    <maxSubResource fillout="1" year="2010">42.54704805</maxSubResource>
                    <maxSubResource fillout="1" year="2015">46.33229122</maxSubResource>
                    <maxSubResource fillout="1" year="2020">45.73787753</maxSubResource>
                    <maxSubResource fillout="1" year="2025">43.98796569</maxSubResource>
                    <maxSubResource fillout="1" year="2030">41.98659622</maxSubResource>
                    <maxSubResource fillout="1" year="2035">40.90980208</maxSubResource>
                    <maxSubResource fillout="1" year="2040">40.25910611</maxSubResource>
                    <maxSubResource fillout="1" year="2045">39.82707999</maxSubResource>
                    <maxSubResource fillout="1" year="2050">40.06980292</maxSubResource>
                    <maxSubResource fillout="1" year="2055">41.51463135</maxSubResource>
                    <maxSubResource fillout="1" year="2060">43.86231984</maxSubResource>
                    <maxSubResource fillout="1" year="2065">45.91355354</maxSubResource>
                    <maxSubResource fillout="1" year="2070">46.88113969</maxSubResource>
                    <maxSubResource fillout="1" year="2075">47.7369673</maxSubResource>
                    <maxSubResource fillout="1" year="2080">48.43352712</maxSubResource>
                    <maxSubResource fillout="1" year="2085">48.77049118</maxSubResource>
                    <maxSubResource fillout="1" year="2090">48.7282127</maxSubResource>
                    <maxSubResource fillout="1" year="2095">48.39008962</maxSubResource>
                    <maxSubResource fillout="1" year="2100">47.95835399</maxSubResource>
                </sub-renewable-resource>
            </resource>
            <resource name="Dead Sea_water withdrawals">
                <sub-renewable-resource name="runoff">
                    <maxSubResource fillout="1" year="1975">4.850296464</maxSubResource>
                    <maxSubResource fillout="1" year="1990">4.850296464</maxSubResource>
                    <maxSubResource fillout="1" year="2005">4.850296464</maxSubResource>
                    <maxSubResource fillout="1" year="2010">4.850296464</maxSubResource>
                    <maxSubResource fillout="1" year="2015">5.015489028</maxSubResource>
                    <maxSubResource fillout="1" year="2020">4.946811891</maxSubResource>
                    <maxSubResource fillout="1" year="2025">4.809231919</maxSubResource>
                    <maxSubResource fillout="1" year="2030">4.646882836</maxSubResource>
                    <maxSubResource fillout="1" year="2035">4.514860013</maxSubResource>
                    <maxSubResource fillout="1" year="2040">4.385708475</maxSubResource>
                    <maxSubResource fillout="1" year="2045">4.2500143</maxSubResource>
                    <maxSubResource fillout="1" year="2050">4.132145298</maxSubResource>
                    <maxSubResource fillout="1" year="2055">4.049557846</maxSubResource>
                    <maxSubResource fillout="1" year="2060">3.986308125</maxSubResource>
                    <maxSubResource fillout="1" year="2065">3.91840033</maxSubResource>
                    <maxSubResource fillout="1" year="2070">3.830828431</maxSubResource>
                    <maxSubResource fillout="1" year="2075">3.74400181</maxSubResource>
                    <maxSubResource fillout="1" year="2080">3.655753024</maxSubResource>
                    <maxSubResource fillout="1" year="2085">3.560788633</maxSubResource>
                    <maxSubResource fillout="1" year="2090">3.45901794</maxSubResource>
                    <maxSubResource fillout="1" year="2095">3.352617218</maxSubResource>
                    <maxSubResource fillout="1" year="2100">3.265423668</maxSubResource>
                </sub-renewable-resource>
            </resource>
            <resource name="Eastern Jordan-Syria_water withdrawals">
                <sub-renewable-resource name="runoff">
                    <maxSubResource fillout="1" year="1975">3.665896406</maxSubResource>
                    <maxSubResource fillout="1" year="1990">3.665896406</maxSubResource>
                    <maxSubResource fillout="1" year="2005">3.665896406</maxSubResource>
                    <maxSubResource fillout="1" year="2010">3.665896406</maxSubResource>
                    <maxSubResource fillout="1" year="2015">3.793371924</maxSubResource>
                    <maxSubResource fillout="1" year="2020">3.637809829</maxSubResource>
                    <maxSubResource fillout="1" year="2025">3.35002515</maxSubResource>
                    <maxSubResource fillout="1" year="2030">3.022929915</maxSubResource>
                    <maxSubResource fillout="1" year="2035">2.775755485</maxSubResource>
                    <maxSubResource fillout="1" year="2040">2.558052604</maxSubResource>
                    <maxSubResource fillout="1" year="2045">2.342851275</maxSubResource>
                    <maxSubResource fillout="1" year="2050">2.168670165</maxSubResource>
                    <maxSubResource fillout="1" year="2055">2.069239238</maxSubResource>
                    <maxSubResource fillout="1" year="2060">2.020416006</maxSubResource>
                    <maxSubResource fillout="1" year="2065">1.963322518</maxSubResource>
                    <maxSubResource fillout="1" year="2070">1.860444499</maxSubResource>
                    <maxSubResource fillout="1" year="2075">1.761224167</maxSubResource>
                    <maxSubResource fillout="1" year="2080">1.660328665</maxSubResource>
                    <maxSubResource fillout="1" year="2085">1.544787011</maxSubResource>
                    <maxSubResource fillout="1" year="2090">1.414282411</maxSubResource>
                    <maxSubResource fillout="1" year="2095">1.274237296</maxSubResource>
                    <maxSubResource fillout="1" year="2100">1.158510442</maxSubResource>
                </sub-renewable-resource>
            </resource>
            <resource name="Persian Gulf Coast_water withdrawals">
                <sub-renewable-resource name="runoff">
                    <maxSubResource fillout="1" year="1975">19.14260835</maxSubResource>
                    <maxSubResource fillout="1" year="1990">19.14260835</maxSubResource>
                    <maxSubResource fillout="1" year="2005">19.14260835</maxSubResource>
                    <maxSubResource fillout="1" year="2010">19.14260835</maxSubResource>
                    <maxSubResource fillout="1" year="2015">24.78650704</maxSubResource>
                    <maxSubResource fillout="1" year="2020">23.44931686</maxSubResource>
                    <maxSubResource fillout="1" year="2025">20.26496622</maxSubResource>
                    <maxSubResource fillout="1" year="2030">16.58482493</maxSubResource>
                    <maxSubResource fillout="1" year="2035">14.15475384</maxSubResource>
                    <maxSubResource fillout="1" year="2040">12.34067738</maxSubResource>
                    <maxSubResource fillout="1" year="2045">10.73050545</maxSubResource>
                    <maxSubResource fillout="1" year="2050">9.799532639</maxSubResource>
                    <maxSubResource fillout="1" year="2055">10.02414192</maxSubResource>
                    <maxSubResource fillout="1" year="2060">11.09960202</maxSubResource>
                    <maxSubResource fillout="1" year="2065">12.06228383</maxSubResource>
                    <maxSubResource fillout="1" year="2070">12.28173676</maxSubResource>
                    <maxSubResource fillout="1" year="2075">12.52975789</maxSubResource>
                    <maxSubResource fillout="1" year="2080">12.75060479</maxSubResource>
                    <maxSubResource fillout="1" year="2085">12.76802145</maxSubResource>
                    <maxSubResource fillout="1" year="2090">12.57809899</maxSubResource>
                    <maxSubResource fillout="1" year="2095">12.25484974</maxSubResource>
                    <maxSubResource fillout="1" year="2100">11.94362407</maxSubResource>
                </sub-renewable-resource>
            </resource>
            <resource name="Red Sea-East Coast_water withdrawals">
                <sub-renewable-resource name="runoff">
                    <maxSubResource fillout="1" year="1975">13.40052471</maxSubResource>
                    <maxSubResource fillout="1" year="1990">13.40052471</maxSubResource>
                    <maxSubResource fillout="1" year="2005">13.40052471</maxSubResource>
                    <maxSubResource fillout="1" year="2010">13.40052471</maxSubResource>
                    <maxSubResource fillout="1" year="2015">19.57632177</maxSubResource>
                    <maxSubResource fillout="1" year="2020">20.0524044</maxSubResource>
                    <maxSubResource fillout="1" year="2025">20.05045691</maxSubResource>
                    <maxSubResource fillout="1" year="2030">19.85366638</maxSubResource>
                    <maxSubResource fillout="1" year="2035">19.77216106</maxSubResource>
                    <maxSubResource fillout="1" year="2040">19.42453835</maxSubResource>
                    <maxSubResource fillout="1" year="2045">18.89748131</maxSubResource>
                    <maxSubResource fillout="1" year="2050">18.65267335</maxSubResource>
                    <maxSubResource fillout="1" year="2055">18.96703552</maxSubResource>
                    <maxSubResource fillout="1" year="2060">19.55148828</maxSubResource>
                    <maxSubResource fillout="1" year="2065">20.17611934</maxSubResource>
                    <maxSubResource fillout="1" year="2070">20.69745976</maxSubResource>
                    <maxSubResource fillout="1" year="2075">21.29495618</maxSubResource>
                    <maxSubResource fillout="1" year="2080">21.95370293</maxSubResource>
                    <maxSubResource fillout="1" year="2085">22.63174653</maxSubResource>
                    <maxSubResource fillout="1" year="2090">23.33545627</maxSubResource>
                    <maxSubResource fillout="1" year="2095">24.08240745</maxSubResource>
                    <maxSubResource fillout="1" year="2100">24.7199303</maxSubResource>
                </sub-renewable-resource>
            </resource>
            <resource name="Tigris-Euphrates_water withdrawals">
                <sub-renewable-resource name="runoff">
                    <maxSubResource fillout="1" year="1975">125.2825411</maxSubResource>
                    <maxSubResource fillout="1" year="1990">125.2825411</maxSubResource>
                    <maxSubResource fillout="1" year="2005">125.2825411</maxSubResource>
                    <maxSubResource fillout="1" year="2010">125.2825411</maxSubResource>
                    <maxSubResource fillout="1" year="2015">134.5219483</maxSubResource>
                    <maxSubResource fillout="1" year="2020">130.7935935</maxSubResource>
                    <maxSubResource fillout="1" year="2025">123.0900011</maxSubResource>
                    <maxSubResource fillout="1" year="2030">114.1999172</maxSubResource>
                    <maxSubResource fillout="1" year="2035">107.7296374</maxSubResource>
                    <maxSubResource fillout="1" year="2040">102.5191937</maxSubResource>
                    <maxSubResource fillout="1" year="2045">97.58545732</maxSubResource>
                    <maxSubResource fillout="1" year="2050">93.64473315</maxSubResource>
                    <maxSubResource fillout="1" year="2055">91.29897505</maxSubResource>
                    <maxSubResource fillout="1" year="2060">90.03366674</maxSubResource>
                    <maxSubResource fillout="1" year="2065">88.7277087</maxSubResource>
                    <maxSubResource fillout="1" year="2070">86.68306604</maxSubResource>
                    <maxSubResource fillout="1" year="2075">84.88465408</maxSubResource>
                    <maxSubResource fillout="1" year="2080">83.19673894</maxSubResource>
                    <maxSubResource fillout="1" year="2085">81.33421717</maxSubResource>
                    <maxSubResource fillout="1" year="2090">79.3010237</maxSubResource>
                    <maxSubResource fillout="1" year="2095">77.21604213</maxSubResource>
                    <maxSubResource fillout="1" year="2100">75.57821106</maxSubResource>
                </sub-renewable-resource>
            </resource>
        </region>
        <region name="Pakistan">
            <resource name="Arabian Sea Coast_water withdrawals">
                <sub-renewable-resource name="runoff">
                    <maxSubResource fillout="1" year="1975">9.27862338</maxSubResource>
                    <maxSubResource fillout="1" year="1990">9.27862338</maxSubResource>
                    <maxSubResource fillout="1" year="2005">9.27862338</maxSubResource>
                    <maxSubResource fillout="1" year="2010">9.27862338</maxSubResource>
                    <maxSubResource fillout="1" year="2015">9.519131732</maxSubResource>
                    <maxSubResource fillout="1" year="2020">9.247174769</maxSubResource>
                    <maxSubResource fillout="1" year="2025">8.823898692</maxSubResource>
                    <maxSubResource fillout="1" year="2030">8.299492347</maxSubResource>
                    <maxSubResource fillout="1" year="2035">7.729146669</maxSubResource>
                    <maxSubResource fillout="1" year="2040">6.860580159</maxSubResource>
                    <maxSubResource fillout="1" year="2045">5.866830079</maxSubResource>
                    <maxSubResource fillout="1" year="2050">5.150717866</maxSubResource>
                    <maxSubResource fillout="1" year="2055">4.957620508</maxSubResource>
                    <maxSubResource fillout="1" year="2060">5.040854778</maxSubResource>
                    <maxSubResource fillout="1" year="2065">5.195975318</maxSubResource>
                    <maxSubResource fillout="1" year="2070">5.282466935</maxSubResource>
                    <maxSubResource fillout="1" year="2075">5.42386023</maxSubResource>
                    <maxSubResource fillout="1" year="2080">5.637372236</maxSubResource>
                    <maxSubResource fillout="1" year="2085">5.919347502</maxSubResource>
                    <maxSubResource fillout="1" year="2090">6.266126823</maxSubResource>
                    <maxSubResource fillout="1" year="2095">6.679807005</maxSubResource>
                    <maxSubResource fillout="1" year="2100">7.060976752</maxSubResource>
                </sub-renewable-resource>
            </resource>
            <resource name="Hamun-i-Mashkel_water withdrawals">
                <sub-renewable-resource name="runoff">
                    <maxSubResource fillout="1" year="1975">4.408845595</maxSubResource>
                    <maxSubResource fillout="1" year="1990">4.408845595</maxSubResource>
                    <maxSubResource fillout="1" year="2005">4.408845595</maxSubResource>
                    <maxSubResource fillout="1" year="2010">4.408845595</maxSubResource>
                    <maxSubResource fillout="1" year="2015">4.218485037</maxSubResource>
                    <maxSubResource fillout="1" year="2020">4.164924241</maxSubResource>
                    <maxSubResource fillout="1" year="2025">4.125189445</maxSubResource>
                    <maxSubResource fillout="1" year="2030">4.063928406</maxSubResource>
                    <maxSubResource fillout="1" year="2035">3.93169819</maxSubResource>
                    <maxSubResource fillout="1" year="2040">3.681531374</maxSubResource>
                    <maxSubResource fillout="1" year="2045">3.38583294</maxSubResource>
                    <maxSubResource fillout="1" year="2050">3.150804268</maxSubResource>
                    <maxSubResource fillout="1" year="2055">3.036364872</maxSubResource>
                    <maxSubResource fillout="1" year="2060">2.972982174</maxSubResource>
                    <maxSubResource fillout="1" year="2065">2.916293787</maxSubResource>
                    <maxSubResource fillout="1" year="2070">2.835137847</maxSubResource>
                    <maxSubResource fillout="1" year="2075">2.753684434</maxSubResource>
                    <maxSubResource fillout="1" year="2080">2.680529036</maxSubResource>
                    <maxSubResource fillout="1" year="2085">2.619808286</maxSubResource>
                    <maxSubResource fillout="1" year="2090">2.568200619</maxSubResource>
                    <maxSubResource fillout="1" year="2095">2.524085931</maxSubResource>
                    <maxSubResource fillout="1" year="2100">2.493946759</maxSubResource>
                </sub-renewable-resource>
            </resource>
            <resource name="Indus_water withdrawals">
                <sub-renewable-resource name="runoff">
                    <maxSubResource fillout="1" year="1975">150.8049372</maxSubResource>
                    <maxSubResource fillout="1" year="1990">150.8049372</maxSubResource>
                    <maxSubResource fillout="1" year="2005">150.8049372</maxSubResource>
                    <maxSubResource fillout="1" year="2010">150.8049372</maxSubResource>
                    <maxSubResource fillout="1" year="2015">151.3164081</maxSubResource>
                    <maxSubResource fillout="1" year="2020">150.1504657</maxSubResource>
                    <maxSubResource fillout="1" year="2025">148.2352231</maxSubResource>
                    <maxSubResource fillout="1" year="2030">146.0004485</maxSubResource>
                    <maxSubResource fillout="1" year="2035">144.0081744</maxSubResource>
                    <maxSubResource fillout="1" year="2040">141.6962029</maxSubResource>
                    <maxSubResource fillout="1" year="2045">139.2905537</maxSubResource>
                    <maxSubResource fillout="1" year="2050">137.6347978</maxSubResource>
                    <maxSubResource fillout="1" year="2055">137.5403303</maxSubResource>
                    <maxSubResource fillout="1" year="2060">138.4908115</maxSubResource>
                    <maxSubResource fillout="1" year="2065">138.9483129</maxSubResource>
                    <maxSubResource fillout="1" year="2070">137.879346</maxSubResource>
                    <maxSubResource fillout="1" year="2075">136.4362479</maxSubResource>
                    <maxSubResource fillout="1" year="2080">134.6047546</maxSubResource>
                    <maxSubResource fillout="1" year="2085">132.1850353</maxSubResource>
                    <maxSubResource fillout="1" year="2090">129.1475232</maxSubResource>
                    <maxSubResource fillout="1" year="2095">125.5795213</maxSubResource>
                    <maxSubResource fillout="1" year="2100">122.4000326</maxSubResource>
                </sub-renewable-resource>
            </resource>
        </region>
        <region name="Russia">
            <resource name="Amur_water withdrawals">
                <sub-renewable-resource name="runoff">
                    <maxSubResource fillout="1" year="1975">310.0084943</maxSubResource>
                    <maxSubResource fillout="1" year="1990">310.0084943</maxSubResource>
                    <maxSubResource fillout="1" year="2005">310.0084943</maxSubResource>
                    <maxSubResource fillout="1" year="2010">310.0084943</maxSubResource>
                    <maxSubResource fillout="1" year="2015">298.1044323</maxSubResource>
                    <maxSubResource fillout="1" year="2020">295.3314583</maxSubResource>
                    <maxSubResource fillout="1" year="2025">292.8300238</maxSubResource>
                    <maxSubResource fillout="1" year="2030">290.2413616</maxSubResource>
                    <maxSubResource fillout="1" year="2035">287.2140285</maxSubResource>
                    <maxSubResource fillout="1" year="2040">283.5446963</maxSubResource>
                    <maxSubResource fillout="1" year="2045">279.7358572</maxSubResource>
                    <maxSubResource fillout="1" year="2050">276.4436791</maxSubResource>
                    <maxSubResource fillout="1" year="2055">273.7478476</maxSubResource>
                    <maxSubResource fillout="1" year="2060">271.1989008</maxSubResource>
                    <maxSubResource fillout="1" year="2065">269.5703276</maxSubResource>
                    <maxSubResource fillout="1" year="2070">269.3418405</maxSubResource>
                    <maxSubResource fillout="1" year="2075">269.7362291</maxSubResource>
                    <maxSubResource fillout="1" year="2080">270.8976634</maxSubResource>
                    <maxSubResource fillout="1" year="2085">273.0864149</maxSubResource>
                    <maxSubResource fillout="1" year="2090">276.3050652</maxSubResource>
                    <maxSubResource fillout="1" year="2095">280.4481296</maxSubResource>
                    <maxSubResource fillout="1" year="2100">284.3677431</maxSubResource>
                </sub-renewable-resource>
            </resource>
            <resource name="Don_water withdrawals">
                <sub-renewable-resource name="runoff">
                    <maxSubResource fillout="1" year="1975">79.62024468</maxSubResource>
                    <maxSubResource fillout="1" year="1990">79.62024468</maxSubResource>
                    <maxSubResource fillout="1" year="2005">79.62024468</maxSubResource>
                    <maxSubResource fillout="1" year="2010">79.62024468</maxSubResource>
                    <maxSubResource fillout="1" year="2015">86.63188213</maxSubResource>
                    <maxSubResource fillout="1" year="2020">87.75246805</maxSubResource>
                    <maxSubResource fillout="1" year="2025">88.97193109</maxSubResource>
                    <maxSubResource fillout="1" year="2030">89.7946373</maxSubResource>
                    <maxSubResource fillout="1" year="2035">89.36957576</maxSubResource>
                    <maxSubResource fillout="1" year="2040">87.01360392</maxSubResource>
                    <maxSubResource fillout="1" year="2045">83.62654887</maxSubResource>
                    <maxSubResource fillout="1" year="2050">80.50970872</maxSubResource>
                    <maxSubResource fillout="1" year="2055">78.01023531</maxSubResource>
                    <maxSubResource fillout="1" year="2060">75.25592157</maxSubResource>
                    <maxSubResource fillout="1" year="2065">73.11026848</maxSubResource>
                    <maxSubResource fillout="1" year="2070">72.1667239</maxSubResource>
                    <maxSubResource fillout="1" year="2075">71.69313463</maxSubResource>
                    <maxSubResource fillout="1" year="2080">71.76252165</maxSubResource>
                    <maxSubResource fillout="1" year="2085">72.56073392</maxSubResource>
                    <maxSubResource fillout="1" year="2090">74.07747158</maxSubResource>
                    <maxSubResource fillout="1" year="2095">76.23403294</maxSubResource>
                    <maxSubResource fillout="1" year="2100">78.37659588</maxSubResource>
                </sub-renewable-resource>
            </resource>
            <resource name="Kara Sea Coast_water withdrawals">
                <sub-renewable-resource name="runoff">
                    <maxSubResource fillout="1" year="1975">219.9217658</maxSubResource>
                    <maxSubResource fillout="1" year="1990">219.9217658</maxSubResource>
                    <maxSubResource fillout="1" year="2005">219.9217658</maxSubResource>
                    <maxSubResource fillout="1" year="2010">219.9217658</maxSubResource>
                    <maxSubResource fillout="1" year="2015">233.7344962</maxSubResource>
                    <maxSubResource fillout="1" year="2020">238.0132802</maxSubResource>
                    <maxSubResource fillout="1" year="2025">243.202644</maxSubResource>
                    <maxSubResource fillout="1" year="2030">248.6587436</maxSubResource>
                    <maxSubResource fillout="1" year="2035">253.4188907</maxSubResource>
                    <maxSubResource fillout="1" year="2040">257.5746158</maxSubResource>
                    <maxSubResource fillout="1" year="2045">261.5402464</maxSubResource>
                    <maxSubResource fillout="1" year="2050">265.4592809</maxSubResource>
                    <maxSubResource fillout="1" year="2055">269.4373525</maxSubResource>
                    <maxSubResource fillout="1" year="2060">273.3867055</maxSubResource>
                    <maxSubResource fillout="1" year="2065">277.1667407</maxSubResource>
                    <maxSubResource fillout="1" year="2070">280.68506</maxSubResource>
                    <maxSubResource fillout="1" year="2075">284.0496085</maxSubResource>
                    <maxSubResource fillout="1" year="2080">287.2597887</maxSubResource>
                    <maxSubResource fillout="1" year="2085">290.2969077</maxSubResource>
                    <maxSubResource fillout="1" year="2090">293.1508425</maxSubResource>
                    <maxSubResource fillout="1" year="2095">295.8303886</maxSubResource>
                    <maxSubResource fillout="1" year="2100">297.8557519</maxSubResource>
                </sub-renewable-resource>
            </resource>
            <resource name="Lena_water withdrawals">
                <sub-renewable-resource name="runoff">
                    <maxSubResource fillout="1" year="1975">460.4220678</maxSubResource>
                    <maxSubResource fillout="1" year="1990">460.4220678</maxSubResource>
                    <maxSubResource fillout="1" year="2005">460.4220678</maxSubResource>
                    <maxSubResource fillout="1" year="2010">460.4220678</maxSubResource>
                    <maxSubResource fillout="1" year="2015">513.1395331</maxSubResource>
                    <maxSubResource fillout="1" year="2020">528.9162158</maxSubResource>
                    <maxSubResource fillout="1" year="2025">547.5159151</maxSubResource>
                    <maxSubResource fillout="1" year="2030">567.1026813</maxSubResource>
                    <maxSubResource fillout="1" year="2035">584.8498677</maxSubResource>
                    <maxSubResource fillout="1" year="2040">600.8353812</maxSubResource>
                    <maxSubResource fillout="1" year="2045">616.3067149</maxSubResource>
                    <maxSubResource fillout="1" year="2050">631.8465298</maxSubResource>
                    <maxSubResource fillout="1" year="2055">647.7211776</maxSubResource>
                    <maxSubResource fillout="1" year="2060">663.5981005</maxSubResource>
                    <maxSubResource fillout="1" year="2065">679.5567101</maxSubResource>
                    <maxSubResource fillout="1" year="2070">695.6566788</maxSubResource>
                    <maxSubResource fillout="1" year="2075">711.8091614</maxSubResource>
                    <maxSubResource fillout="1" year="2080">728.0125423</maxSubResource>
                    <maxSubResource fillout="1" year="2085">744.2795299</maxSubResource>
                    <maxSubResource fillout="1" year="2090">760.6204976</maxSubResource>
                    <maxSubResource fillout="1" year="2095">777.0315758</maxSubResource>
                    <maxSubResource fillout="1" year="2100">790.20692</maxSubResource>
                </sub-renewable-resource>
            </resource>
            <resource name="Narva_water withdrawals">
                <sub-renewable-resource name="runoff">
                    <maxSubResource fillout="1" year="1975">11.71237855</maxSubResource>
                    <maxSubResource fillout="1" year="1990">11.71237855</maxSubResource>
                    <maxSubResource fillout="1" year="2005">11.71237855</maxSubResource>
                    <maxSubResource fillout="1" year="2010">11.71237855</maxSubResource>
                    <maxSubResource fillout="1" year="2015">13.33739727</maxSubResource>
                    <maxSubResource fillout="1" year="2020">13.82916448</maxSubResource>
                    <maxSubResource fillout="1" year="2025">14.47418972</maxSubResource>
                    <maxSubResource fillout="1" year="2030">15.14725878</maxSubResource>
                    <maxSubResource fillout="1" year="2035">15.66330969</maxSubResource>
                    <maxSubResource fillout="1" year="2040">15.97489226</maxSubResource>
                    <maxSubResource fillout="1" year="2045">16.19154178</maxSubResource>
                    <maxSubResource fillout="1" year="2050">16.42078062</maxSubResource>
                    <maxSubResource fillout="1" year="2055">16.69863086</maxSubResource>
                    <maxSubResource fillout="1" year="2060">16.97221099</maxSubResource>
                    <maxSubResource fillout="1" year="2065">17.32078136</maxSubResource>
                    <maxSubResource fillout="1" year="2070">17.79453099</maxSubResource>
                    <maxSubResource fillout="1" year="2075">18.31233611</maxSubResource>
                    <maxSubResource fillout="1" year="2080">18.88028162</maxSubResource>
                    <maxSubResource fillout="1" year="2085">19.51690848</maxSubResource>
                    <maxSubResource fillout="1" year="2090">20.22666691</maxSubResource>
                    <maxSubResource fillout="1" year="2095">21.00246741</maxSubResource>
                    <maxSubResource fillout="1" year="2100">21.66583295</maxSubResource>
                </sub-renewable-resource>
            </resource>
            <resource name="Neva_water withdrawals">
                <sub-renewable-resource name="runoff">
                    <maxSubResource fillout="1" year="1975">44.30472785</maxSubResource>
                    <maxSubResource fillout="1" year="1990">44.30472785</maxSubResource>
                    <maxSubResource fillout="1" year="2005">44.30472785</maxSubResource>
                    <maxSubResource fillout="1" year="2010">44.30472785</maxSubResource>
                    <maxSubResource fillout="1" year="2015">48.19573667</maxSubResource>
                    <maxSubResource fillout="1" year="2020">49.44052551</maxSubResource>
                    <maxSubResource fillout="1" year="2025">50.98842741</maxSubResource>
                    <maxSubResource fillout="1" year="2030">52.63004245</maxSubResource>
                    <maxSubResource fillout="1" year="2035">54.05834859</maxSubResource>
                    <maxSubResource fillout="1" year="2040">55.26376396</maxSubResource>
                    <maxSubResource fillout="1" year="2045">56.39743779</maxSubResource>
                    <maxSubResource fillout="1" year="2050">57.55432752</maxSubResource>
                    <maxSubResource fillout="1" year="2055">58.77249033</maxSubResource>
                    <maxSubResource fillout="1" year="2060">60.00236984</maxSubResource>
                    <maxSubResource fillout="1" year="2065">61.28541151</maxSubResource>
                    <maxSubResource fillout="1" year="2070">62.64648128</maxSubResource>
                    <maxSubResource fillout="1" year="2075">64.03599529</maxSubResource>
                    <maxSubResource fillout="1" year="2080">65.46050997</maxSubResource>
                    <maxSubResource fillout="1" year="2085">66.93394914</maxSubResource>
                    <maxSubResource fillout="1" year="2090">68.4586989</maxSubResource>
                    <maxSubResource fillout="1" year="2095">70.02964787</maxSubResource>
                    <maxSubResource fillout="1" year="2100">71.31640524</maxSubResource>
                </sub-renewable-resource>
            </resource>
            <resource name="Northern Dvina_water withdrawals">
                <sub-renewable-resource name="runoff">
                    <maxSubResource fillout="1" year="1975">72.64559225</maxSubResource>
                    <maxSubResource fillout="1" year="1990">72.64559225</maxSubResource>
                    <maxSubResource fillout="1" year="2005">72.64559225</maxSubResource>
                    <maxSubResource fillout="1" year="2010">72.64559225</maxSubResource>
                    <maxSubResource fillout="1" year="2015">77.22662839</maxSubResource>
                    <maxSubResource fillout="1" year="2020">78.51461473</maxSubResource>
                    <maxSubResource fillout="1" year="2025">80.05304261</maxSubResource>
                    <maxSubResource fillout="1" year="2030">81.67314442</maxSubResource>
                    <maxSubResource fillout="1" year="2035">83.11949857</maxSubResource>
                    <maxSubResource fillout="1" year="2040">84.35577631</maxSubResource>
                    <maxSubResource fillout="1" year="2045">85.51944024</maxSubResource>
                    <maxSubResource fillout="1" year="2050">86.72264361</maxSubResource>
                    <maxSubResource fillout="1" year="2055">87.96169794</maxSubResource>
                    <maxSubResource fillout="1" year="2060">89.16725191</maxSubResource>
                    <maxSubResource fillout="1" year="2065">90.54984139</maxSubResource>
                    <maxSubResource fillout="1" year="2070">92.24893519</maxSubResource>
                    <maxSubResource fillout="1" year="2075">94.08463975</maxSubResource>
                    <maxSubResource fillout="1" year="2080">96.07257107</maxSubResource>
                    <maxSubResource fillout="1" year="2085">98.25689374</maxSubResource>
                    <maxSubResource fillout="1" year="2090">100.6444675</maxSubResource>
                    <maxSubResource fillout="1" year="2095">103.2164989</maxSubResource>
                    <maxSubResource fillout="1" year="2100">105.394694</maxSubResource>
                </sub-renewable-resource>
            </resource>
            <resource name="Ob_water withdrawals">
                <sub-renewable-resource name="runoff">
                    <maxSubResource fillout="1" year="1975">593.7615144</maxSubResource>
                    <maxSubResource fillout="1" year="1990">593.7615144</maxSubResource>
                    <maxSubResource fillout="1" year="2005">593.7615144</maxSubResource>
                    <maxSubResource fillout="1" year="2010">593.7615144</maxSubResource>
                    <maxSubResource fillout="1" year="2015">663.5821544</maxSubResource>
                    <maxSubResource fillout="1" year="2020">683.3150089</maxSubResource>
                    <maxSubResource fillout="1" year="2025">706.7641252</maxSubResource>
                    <maxSubResource fillout="1" year="2030">731.1424909</maxSubResource>
                    <maxSubResource fillout="1" year="2035">752.2083332</maxSubResource>
                    <maxSubResource fillout="1" year="2040">770.1822243</maxSubResource>
                    <maxSubResource fillout="1" year="2045">786.8846403</maxSubResource>
                    <maxSubResource fillout="1" year="2050">803.0574811</maxSubResource>
                    <maxSubResource fillout="1" year="2055">818.7700305</maxSubResource>
                    <maxSubResource fillout="1" year="2060">833.5573056</maxSubResource>
                    <maxSubResource fillout="1" year="2065">848.4509935</maxSubResource>
                    <maxSubResource fillout="1" year="2070">864.1463492</maxSubResource>
                    <maxSubResource fillout="1" year="2075">879.7864682</maxSubResource>
                    <maxSubResource fillout="1" year="2080">895.4391345</maxSubResource>
                    <maxSubResource fillout="1" year="2085">911.309719</maxSubResource>
                    <maxSubResource fillout="1" year="2090">927.434267</maxSubResource>
                    <maxSubResource fillout="1" year="2095">943.7249278</maxSubResource>
                    <maxSubResource fillout="1" year="2100">956.8189513</maxSubResource>
                </sub-renewable-resource>
            </resource>
            <resource name="Russia-Barents Sea Coast_water withdrawals">
                <sub-renewable-resource name="runoff">
                    <maxSubResource fillout="1" year="1975">217.3119226</maxSubResource>
                    <maxSubResource fillout="1" year="1990">217.3119226</maxSubResource>
                    <maxSubResource fillout="1" year="2005">217.3119226</maxSubResource>
                    <maxSubResource fillout="1" year="2010">217.3119226</maxSubResource>
                    <maxSubResource fillout="1" year="2015">224.3943371</maxSubResource>
                    <maxSubResource fillout="1" year="2020">226.7254742</maxSubResource>
                    <maxSubResource fillout="1" year="2025">229.6072331</maxSubResource>
                    <maxSubResource fillout="1" year="2030">232.8679338</maxSubResource>
                    <maxSubResource fillout="1" year="2035">236.2673319</maxSubResource>
                    <maxSubResource fillout="1" year="2040">239.7611992</maxSubResource>
                    <maxSubResource fillout="1" year="2045">243.4197929</maxSubResource>
                    <maxSubResource fillout="1" year="2050">247.2788245</maxSubResource>
                    <maxSubResource fillout="1" year="2055">251.4257528</maxSubResource>
                    <maxSubResource fillout="1" year="2060">255.8787876</maxSubResource>
                    <maxSubResource fillout="1" year="2065">260.4483524</maxSubResource>
                    <maxSubResource fillout="1" year="2070">265.0014163</maxSubResource>
                    <maxSubResource fillout="1" year="2075">269.6737703</maxSubResource>
                    <maxSubResource fillout="1" year="2080">274.4764109</maxSubResource>
                    <maxSubResource fillout="1" year="2085">279.400233</maxSubResource>
                    <maxSubResource fillout="1" year="2090">284.4578554</maxSubResource>
                    <maxSubResource fillout="1" year="2095">289.6516405</maxSubResource>
                    <maxSubResource fillout="1" year="2100">293.9032314</maxSubResource>
                </sub-renewable-resource>
            </resource>
            <resource name="Russia-South East Coast_water withdrawals">
                <sub-renewable-resource name="runoff">
                    <maxSubResource fillout="1" year="1975">42.99186584</maxSubResource>
                    <maxSubResource fillout="1" year="1990">42.99186584</maxSubResource>
                    <maxSubResource fillout="1" year="2005">42.99186584</maxSubResource>
                    <maxSubResource fillout="1" year="2010">42.99186584</maxSubResource>
                    <maxSubResource fillout="1" year="2015">42.36353326</maxSubResource>
                    <maxSubResource fillout="1" year="2020">41.9797669</maxSubResource>
                    <maxSubResource fillout="1" year="2025">41.43634341</maxSubResource>
                    <maxSubResource fillout="1" year="2030">40.83141242</maxSubResource>
                    <maxSubResource fillout="1" year="2035">40.29305024</maxSubResource>
                    <maxSubResource fillout="1" year="2040">39.68897563</maxSubResource>
                    <maxSubResource fillout="1" year="2045">39.05852349</maxSubResource>
                    <maxSubResource fillout="1" year="2050">38.58087439</maxSubResource>
                    <maxSubResource fillout="1" year="2055">38.37327185</maxSubResource>
                    <maxSubResource fillout="1" year="2060">38.32626922</maxSubResource>
                    <maxSubResource fillout="1" year="2065">38.31923262</maxSubResource>
                    <maxSubResource fillout="1" year="2070">38.2707667</maxSubResource>
                    <maxSubResource fillout="1" year="2075">38.26118898</maxSubResource>
                    <maxSubResource fillout="1" year="2080">38.29215204</maxSubResource>
                    <maxSubResource fillout="1" year="2085">38.35190213</maxSubResource>
                    <maxSubResource fillout="1" year="2090">38.43746793</maxSubResource>
                    <maxSubResource fillout="1" year="2095">38.55446303</maxSubResource>
                    <maxSubResource fillout="1" year="2100">38.67465522</maxSubResource>
                </sub-renewable-resource>
            </resource>
            <resource name="Siberia-North Coast_water withdrawals">
                <sub-renewable-resource name="runoff">
                    <maxSubResource fillout="1" year="1975">223.3565705</maxSubResource>
                    <maxSubResource fillout="1" year="1990">223.3565705</maxSubResource>
                    <maxSubResource fillout="1" year="2005">223.3565705</maxSubResource>
                    <maxSubResource fillout="1" year="2010">223.3565705</maxSubResource>
                    <maxSubResource fillout="1" year="2015">261.9389872</maxSubResource>
                    <maxSubResource fillout="1" year="2020">271.7591787</maxSubResource>
                    <maxSubResource fillout="1" year="2025">282.0202322</maxSubResource>
                    <maxSubResource fillout="1" year="2030">292.4774489</maxSubResource>
                    <maxSubResource fillout="1" year="2035">302.4051811</maxSubResource>
                    <maxSubResource fillout="1" year="2040">311.1238526</maxSubResource>
                    <maxSubResource fillout="1" year="2045">319.332923</maxSubResource>
                    <maxSubResource fillout="1" year="2050">328.1162386</maxSubResource>
                    <maxSubResource fillout="1" year="2055">338.256026</maxSubResource>
                    <maxSubResource fillout="1" year="2060">349.1216983</maxSubResource>
                    <maxSubResource fillout="1" year="2065">359.7688789</maxSubResource>
                    <maxSubResource fillout="1" year="2070">369.6021155</maxSubResource>
                    <maxSubResource fillout="1" year="2075">379.3968384</maxSubResource>
                    <maxSubResource fillout="1" year="2080">389.0557447</maxSubResource>
                    <maxSubResource fillout="1" year="2085">398.3584002</maxSubResource>
                    <maxSubResource fillout="1" year="2090">407.277154</maxSubResource>
                    <maxSubResource fillout="1" year="2095">415.9060308</maxSubResource>
                    <maxSubResource fillout="1" year="2100">422.6603665</maxSubResource>
                </sub-renewable-resource>
            </resource>
            <resource name="Siberia-West Coast_water withdrawals">
                <sub-renewable-resource name="runoff">
                    <maxSubResource fillout="1" year="1975">805.3214444</maxSubResource>
                    <maxSubResource fillout="1" year="1990">805.3214444</maxSubResource>
                    <maxSubResource fillout="1" year="2005">805.3214444</maxSubResource>
                    <maxSubResource fillout="1" year="2010">805.3214444</maxSubResource>
                    <maxSubResource fillout="1" year="2015">812.1649478</maxSubResource>
                    <maxSubResource fillout="1" year="2020">821.0630766</maxSubResource>
                    <maxSubResource fillout="1" year="2025">833.3773256</maxSubResource>
                    <maxSubResource fillout="1" year="2030">847.8832341</maxSubResource>
                    <maxSubResource fillout="1" year="2035">863.1907493</maxSubResource>
                    <maxSubResource fillout="1" year="2040">879.9704258</maxSubResource>
                    <maxSubResource fillout="1" year="2045">898.6239022</maxSubResource>
                    <maxSubResource fillout="1" year="2050">918.7622277</maxSubResource>
                    <maxSubResource fillout="1" year="2055">939.9951934</maxSubResource>
                    <maxSubResource fillout="1" year="2060">962.4388656</maxSubResource>
                    <maxSubResource fillout="1" year="2065">986.637971</maxSubResource>
                    <maxSubResource fillout="1" year="2070">1012.952083</maxSubResource>
                    <maxSubResource fillout="1" year="2075">1040.977046</maxSubResource>
                    <maxSubResource fillout="1" year="2080">1070.795661</maxSubResource>
                    <maxSubResource fillout="1" year="2085">1102.552926</maxSubResource>
                    <maxSubResource fillout="1" year="2090">1136.224719</maxSubResource>
                    <maxSubResource fillout="1" year="2095">1171.748661</maxSubResource>
                    <maxSubResource fillout="1" year="2100">1201.46999</maxSubResource>
                </sub-renewable-resource>
            </resource>
            <resource name="Ural_water withdrawals">
                <sub-renewable-resource name="runoff">
                    <maxSubResource fillout="1" year="1975">30.54847248</maxSubResource>
                    <maxSubResource fillout="1" year="1990">30.54847248</maxSubResource>
                    <maxSubResource fillout="1" year="2005">30.54847248</maxSubResource>
                    <maxSubResource fillout="1" year="2010">30.54847248</maxSubResource>
                    <maxSubResource fillout="1" year="2015">32.4483518</maxSubResource>
                    <maxSubResource fillout="1" year="2020">32.9907205</maxSubResource>
                    <maxSubResource fillout="1" year="2025">33.6942127</maxSubResource>
                    <maxSubResource fillout="1" year="2030">34.43880618</maxSubResource>
                    <maxSubResource fillout="1" year="2035">35.06212831</maxSubResource>
                    <maxSubResource fillout="1" year="2040">35.6979538</maxSubResource>
                    <maxSubResource fillout="1" year="2045">36.31705975</maxSubResource>
                    <maxSubResource fillout="1" year="2050">36.74050389</maxSubResource>
                    <maxSubResource fillout="1" year="2055">36.78138268</maxSubResource>
                    <maxSubResource fillout="1" year="2060">36.55411721</maxSubResource>
                    <maxSubResource fillout="1" year="2065">36.44911618</maxSubResource>
                    <maxSubResource fillout="1" year="2070">36.72573274</maxSubResource>
                    <maxSubResource fillout="1" year="2075">37.07615546</maxSubResource>
                    <maxSubResource fillout="1" year="2080">37.50190846</maxSubResource>
                    <maxSubResource fillout="1" year="2085">38.05407225</maxSubResource>
                    <maxSubResource fillout="1" year="2090">38.74705288</maxSubResource>
                    <maxSubResource fillout="1" year="2095">39.55984247</maxSubResource>
                    <maxSubResource fillout="1" year="2100">40.28145538</maxSubResource>
                </sub-renewable-resource>
            </resource>
            <resource name="Volga_water withdrawals">
                <sub-renewable-resource name="runoff">
                    <maxSubResource fillout="1" year="1975">347.9220514</maxSubResource>
                    <maxSubResource fillout="1" year="1990">347.9220514</maxSubResource>
                    <maxSubResource fillout="1" year="2005">347.9220514</maxSubResource>
                    <maxSubResource fillout="1" year="2010">347.9220514</maxSubResource>
                    <maxSubResource fillout="1" year="2015">379.9887569</maxSubResource>
                    <maxSubResource fillout="1" year="2020">388.7328741</maxSubResource>
                    <maxSubResource fillout="1" year="2025">399.1228611</maxSubResource>
                    <maxSubResource fillout="1" year="2030">409.79644</maxSubResource>
                    <maxSubResource fillout="1" year="2035">418.6622718</maxSubResource>
                    <maxSubResource fillout="1" year="2040">425.4420652</maxSubResource>
                    <maxSubResource fillout="1" year="2045">431.3136806</maxSubResource>
                    <maxSubResource fillout="1" year="2050">437.2507583</maxSubResource>
                    <maxSubResource fillout="1" year="2055">443.4134988</maxSubResource>
                    <maxSubResource fillout="1" year="2060">449.1902751</maxSubResource>
                    <maxSubResource fillout="1" year="2065">455.6739526</maxSubResource>
                    <maxSubResource fillout="1" year="2070">463.5950493</maxSubResource>
                    <maxSubResource fillout="1" year="2075">472.0058293</maxSubResource>
                    <maxSubResource fillout="1" year="2080">480.9790633</maxSubResource>
                    <maxSubResource fillout="1" year="2085">490.7364926</maxSubResource>
                    <maxSubResource fillout="1" year="2090">501.3060591</maxSubResource>
                    <maxSubResource fillout="1" year="2095">512.5958214</maxSubResource>
                    <maxSubResource fillout="1" year="2100">522.0879177</maxSubResource>
                </sub-renewable-resource>
            </resource>
            <resource name="Yenisey_water withdrawals">
                <sub-renewable-resource name="runoff">
                    <maxSubResource fillout="1" year="1975">526.7765317</maxSubResource>
                    <maxSubResource fillout="1" year="1990">526.7765317</maxSubResource>
                    <maxSubResource fillout="1" year="2005">526.7765317</maxSubResource>
                    <maxSubResource fillout="1" year="2010">526.7765317</maxSubResource>
                    <maxSubResource fillout="1" year="2015">577.8130752</maxSubResource>
                    <maxSubResource fillout="1" year="2020">591.5362243</maxSubResource>
                    <maxSubResource fillout="1" year="2025">607.1962647</maxSubResource>
                    <maxSubResource fillout="1" year="2030">623.2330826</maxSubResource>
                    <maxSubResource fillout="1" year="2035">637.0727804</maxSubResource>
                    <maxSubResource fillout="1" year="2040">647.9008025</maxSubResource>
                    <maxSubResource fillout="1" year="2045">657.4751197</maxSubResource>
                    <maxSubResource fillout="1" year="2050">667.6921239</maxSubResource>
                    <maxSubResource fillout="1" year="2055">679.5050165</maxSubResource>
                    <maxSubResource fillout="1" year="2060">691.7420374</maxSubResource>
                    <maxSubResource fillout="1" year="2065">704.1751928</maxSubResource>
                    <maxSubResource fillout="1" year="2070">716.6769434</maxSubResource>
                    <maxSubResource fillout="1" year="2075">729.3662815</maxSubResource>
                    <maxSubResource fillout="1" year="2080">742.2543545</maxSubResource>
                    <maxSubResource fillout="1" year="2085">755.3308309</maxSubResource>
                    <maxSubResource fillout="1" year="2090">768.579383</maxSubResource>
                    <maxSubResource fillout="1" year="2095">782.0064714</maxSubResource>
                    <maxSubResource fillout="1" year="2100">792.8841204</maxSubResource>
                </sub-renewable-resource>
            </resource>
        </region>
        <region name="South Africa">
            <resource name="Limpopo_water withdrawals">
                <sub-renewable-resource name="runoff">
                    <maxSubResource fillout="1" year="1975">30.78220957</maxSubResource>
                    <maxSubResource fillout="1" year="1990">30.78220957</maxSubResource>
                    <maxSubResource fillout="1" year="2005">30.78220957</maxSubResource>
                    <maxSubResource fillout="1" year="2010">30.78220957</maxSubResource>
                    <maxSubResource fillout="1" year="2015">34.01480333</maxSubResource>
                    <maxSubResource fillout="1" year="2020">34.14278389</maxSubResource>
                    <maxSubResource fillout="1" year="2025">33.87218996</maxSubResource>
                    <maxSubResource fillout="1" year="2030">33.46247299</maxSubResource>
                    <maxSubResource fillout="1" year="2035">33.21706457</maxSubResource>
                    <maxSubResource fillout="1" year="2040">32.9615869</maxSubResource>
                    <maxSubResource fillout="1" year="2045">32.65220803</maxSubResource>
                    <maxSubResource fillout="1" year="2050">32.44821093</maxSubResource>
                    <maxSubResource fillout="1" year="2055">32.4506789</maxSubResource>
                    <maxSubResource fillout="1" year="2060">32.55518985</maxSubResource>
                    <maxSubResource fillout="1" year="2065">32.65311059</maxSubResource>
                    <maxSubResource fillout="1" year="2070">32.67983804</maxSubResource>
                    <maxSubResource fillout="1" year="2075">32.73267104</maxSubResource>
                    <maxSubResource fillout="1" year="2080">32.79365584</maxSubResource>
                    <maxSubResource fillout="1" year="2085">32.83024791</maxSubResource>
                    <maxSubResource fillout="1" year="2090">32.84334663</maxSubResource>
                    <maxSubResource fillout="1" year="2095">32.84649353</maxSubResource>
                    <maxSubResource fillout="1" year="2100">32.84943125</maxSubResource>
                </sub-renewable-resource>
            </resource>
            <resource name="Orange_water withdrawals">
                <sub-renewable-resource name="runoff">
                    <maxSubResource fillout="1" year="1975">47.94777557</maxSubResource>
                    <maxSubResource fillout="1" year="1990">47.94777557</maxSubResource>
                    <maxSubResource fillout="1" year="2005">47.94777557</maxSubResource>
                    <maxSubResource fillout="1" year="2010">47.94777557</maxSubResource>
                    <maxSubResource fillout="1" year="2015">48.38575986</maxSubResource>
                    <maxSubResource fillout="1" year="2020">47.47031914</maxSubResource>
                    <maxSubResource fillout="1" year="2025">45.93443678</maxSubResource>
                    <maxSubResource fillout="1" year="2030">44.03897333</maxSubResource>
                    <maxSubResource fillout="1" year="2035">42.06721605</maxSubResource>
                    <maxSubResource fillout="1" year="2040">39.60344498</maxSubResource>
                    <maxSubResource fillout="1" year="2045">36.8365816</maxSubResource>
                    <maxSubResource fillout="1" year="2050">34.3727735</maxSubResource>
                    <maxSubResource fillout="1" year="2055">32.4478207</maxSubResource>
                    <maxSubResource fillout="1" year="2060">30.63537633</maxSubResource>
                    <maxSubResource fillout="1" year="2065">29.02425287</maxSubResource>
                    <maxSubResource fillout="1" year="2070">27.68603326</maxSubResource>
                    <maxSubResource fillout="1" year="2075">26.54443617</maxSubResource>
                    <maxSubResource fillout="1" year="2080">25.61733778</maxSubResource>
                    <maxSubResource fillout="1" year="2085">24.93330333</maxSubResource>
                    <maxSubResource fillout="1" year="2090">24.47726893</maxSubResource>
                    <maxSubResource fillout="1" year="2095">24.2365104</maxSubResource>
                    <maxSubResource fillout="1" year="2100">24.19444592</maxSubResource>
                </sub-renewable-resource>
            </resource>
            <resource name="South Africa-South Coast_water withdrawals">
                <sub-renewable-resource name="runoff">
                    <maxSubResource fillout="1" year="1975">69.37353032</maxSubResource>
                    <maxSubResource fillout="1" year="1990">69.37353032</maxSubResource>
                    <maxSubResource fillout="1" year="2005">69.37353032</maxSubResource>
                    <maxSubResource fillout="1" year="2010">69.37353032</maxSubResource>
                    <maxSubResource fillout="1" year="2015">72.88827647</maxSubResource>
                    <maxSubResource fillout="1" year="2020">73.25650995</maxSubResource>
                    <maxSubResource fillout="1" year="2025">73.38226115</maxSubResource>
                    <maxSubResource fillout="1" year="2030">73.34268245</maxSubResource>
                    <maxSubResource fillout="1" year="2035">73.17005596</maxSubResource>
                    <maxSubResource fillout="1" year="2040">72.57313992</maxSubResource>
                    <maxSubResource fillout="1" year="2045">71.74059513</maxSubResource>
                    <maxSubResource fillout="1" year="2050">71.11226201</maxSubResource>
                    <maxSubResource fillout="1" year="2055">70.88058782</maxSubResource>
                    <maxSubResource fillout="1" year="2060">70.74608383</maxSubResource>
                    <maxSubResource fillout="1" year="2065">70.71173279</maxSubResource>
                    <maxSubResource fillout="1" year="2070">70.78998126</maxSubResource>
                    <maxSubResource fillout="1" year="2075">70.98033374</maxSubResource>
                    <maxSubResource fillout="1" year="2080">71.28997291</maxSubResource>
                    <maxSubResource fillout="1" year="2085">71.72566954</maxSubResource>
                    <maxSubResource fillout="1" year="2090">72.27782355</maxSubResource>
                    <maxSubResource fillout="1" year="2095">72.94271926</maxSubResource>
                    <maxSubResource fillout="1" year="2100">73.5554125</maxSubResource>
                </sub-renewable-resource>
            </resource>
            <resource name="South Africa-West Coast_water withdrawals">
                <sub-renewable-resource name="runoff">
                    <maxSubResource fillout="1" year="1975">9.428839937</maxSubResource>
                    <maxSubResource fillout="1" year="1990">9.428839937</maxSubResource>
                    <maxSubResource fillout="1" year="2005">9.428839937</maxSubResource>
                    <maxSubResource fillout="1" year="2010">9.428839937</maxSubResource>
                    <maxSubResource fillout="1" year="2015">8.646543673</maxSubResource>
                    <maxSubResource fillout="1" year="2020">8.367147914</maxSubResource>
                    <maxSubResource fillout="1" year="2025">8.037341593</maxSubResource>
                    <maxSubResource fillout="1" year="2030">7.677229553</maxSubResource>
                    <maxSubResource fillout="1" year="2035">7.309190701</maxSubResource>
                    <maxSubResource fillout="1" year="2040">6.846604648</maxSubResource>
                    <maxSubResource fillout="1" year="2045">6.325553917</maxSubResource>
                    <maxSubResource fillout="1" year="2050">5.855430493</maxSubResource>
                    <maxSubResource fillout="1" year="2055">5.484183637</maxSubResource>
                    <maxSubResource fillout="1" year="2060">5.147521602</maxSubResource>
                    <maxSubResource fillout="1" year="2065">4.864616461</maxSubResource>
                    <maxSubResource fillout="1" year="2070">4.650145878</maxSubResource>
                    <maxSubResource fillout="1" year="2075">4.486611924</maxSubResource>
                    <maxSubResource fillout="1" year="2080">4.374637826</maxSubResource>
                    <maxSubResource fillout="1" year="2085">4.317655347</maxSubResource>
                    <maxSubResource fillout="1" year="2090">4.316334539</maxSubResource>
                    <maxSubResource fillout="1" year="2095">4.369195694</maxSubResource>
                    <maxSubResource fillout="1" year="2100">4.44950191</maxSubResource>
                </sub-renewable-resource>
            </resource>
        </region>
        <region name="South America_Northern">
            <resource name="Caribbean Coast_water withdrawals">
                <sub-renewable-resource name="runoff">
                    <maxSubResource fillout="1" year="1975">236.5635439</maxSubResource>
                    <maxSubResource fillout="1" year="1990">236.5635439</maxSubResource>
                    <maxSubResource fillout="1" year="2005">236.5635439</maxSubResource>
                    <maxSubResource fillout="1" year="2010">236.5635439</maxSubResource>
                    <maxSubResource fillout="1" year="2015">237.5693185</maxSubResource>
                    <maxSubResource fillout="1" year="2020">242.5657138</maxSubResource>
                    <maxSubResource fillout="1" year="2025">250.6325264</maxSubResource>
                    <maxSubResource fillout="1" year="2030">259.3458563</maxSubResource>
                    <maxSubResource fillout="1" year="2035">265.3962443</maxSubResource>
                    <maxSubResource fillout="1" year="2040">269.3886363</maxSubResource>
                    <maxSubResource fillout="1" year="2045">272.7747367</maxSubResource>
                    <maxSubResource fillout="1" year="2050">275.8985134</maxSubResource>
                    <maxSubResource fillout="1" year="2055">278.4284163</maxSubResource>
                    <maxSubResource fillout="1" year="2060">280.0044413</maxSubResource>
                    <maxSubResource fillout="1" year="2065">282.1962798</maxSubResource>
                    <maxSubResource fillout="1" year="2070">286.0307933</maxSubResource>
                    <maxSubResource fillout="1" year="2075">290.1833886</maxSubResource>
                    <maxSubResource fillout="1" year="2080">294.8590522</maxSubResource>
                    <maxSubResource fillout="1" year="2085">300.4596106</maxSubResource>
                    <maxSubResource fillout="1" year="2090">306.9113322</maxSubResource>
                    <maxSubResource fillout="1" year="2095">314.0440223</maxSubResource>
                    <maxSubResource fillout="1" year="2100">320.1570072</maxSubResource>
                </sub-renewable-resource>
            </resource>
            <resource name="Northeast South America-South Atlantic Coast_water withdrawals">
                <sub-renewable-resource name="runoff">
                    <maxSubResource fillout="1" year="1975">554.286766</maxSubResource>
                    <maxSubResource fillout="1" year="1990">554.286766</maxSubResource>
                    <maxSubResource fillout="1" year="2005">554.286766</maxSubResource>
                    <maxSubResource fillout="1" year="2010">554.286766</maxSubResource>
                    <maxSubResource fillout="1" year="2015">478.8985959</maxSubResource>
[truncated: 96,137 more chars]
