# Supplementary material for: The domestic and international implications of future climate for U.S. agriculture in GCAM
Source: PLoS One. 2020 Aug 28;15(8):e0237918. doi: 10.1371/journal.pone.0237918 (PMC7455037; doi:10.1371/journal.pone.0237918)
Supplement: S2 Data — (ZIP) [file pone.0237918.s010.zip › scenariofiles/water_constraint_xml/L201.GrdRenewRsrcMax_wfdei_noresm1-m_8p5_full.xml]

<?xml version="1.0" encoding="UTF-8"?>
<scenario>
    <world>
        <region name="Africa_Eastern">
            <resource name="Africa-Red Sea-Gulf of Aden Coast_water withdrawals">
                <sub-renewable-resource name="runoff">
                    <maxSubResource fillout="1" year="1975">35.37027123</maxSubResource>
                    <maxSubResource fillout="1" year="1990">35.37027123</maxSubResource>
                    <maxSubResource fillout="1" year="2005">35.37027123</maxSubResource>
                    <maxSubResource fillout="1" year="2010">35.37027123</maxSubResource>
                    <maxSubResource fillout="1" year="2015">35.35872533</maxSubResource>
                    <maxSubResource fillout="1" year="2020">34.72937915</maxSubResource>
                    <maxSubResource fillout="1" year="2025">33.43023892</maxSubResource>
                    <maxSubResource fillout="1" year="2030">32.19243698</maxSubResource>
                    <maxSubResource fillout="1" year="2035">32.01251776</maxSubResource>
                    <maxSubResource fillout="1" year="2040">32.60092915</maxSubResource>
                    <maxSubResource fillout="1" year="2045">33.57530133</maxSubResource>
                    <maxSubResource fillout="1" year="2050">34.9710328</maxSubResource>
                    <maxSubResource fillout="1" year="2055">36.85145257</maxSubResource>
                    <maxSubResource fillout="1" year="2060">39.21775724</maxSubResource>
                    <maxSubResource fillout="1" year="2065">41.9382086</maxSubResource>
                    <maxSubResource fillout="1" year="2070">44.93374463</maxSubResource>
                    <maxSubResource fillout="1" year="2075">48.33257231</maxSubResource>
                    <maxSubResource fillout="1" year="2080">52.10330931</maxSubResource>
                    <maxSubResource fillout="1" year="2085">56.19745065</maxSubResource>
                    <maxSubResource fillout="1" year="2090">60.63224308</maxSubResource>
                    <maxSubResource fillout="1" year="2095">65.42656542</maxSubResource>
                    <maxSubResource fillout="1" year="2100">69.52798126</maxSubResource>
                </sub-renewable-resource>
            </resource>
            <resource name="Madasgacar_water withdrawals">
                <sub-renewable-resource name="runoff">
                    <maxSubResource fillout="1" year="1975">466.9618476</maxSubResource>
                    <maxSubResource fillout="1" year="1990">466.9618476</maxSubResource>
                    <maxSubResource fillout="1" year="2005">466.9618476</maxSubResource>
                    <maxSubResource fillout="1" year="2010">466.9618476</maxSubResource>
                    <maxSubResource fillout="1" year="2015">486.0587676</maxSubResource>
                    <maxSubResource fillout="1" year="2020">483.5933439</maxSubResource>
                    <maxSubResource fillout="1" year="2025">475.6976077</maxSubResource>
                    <maxSubResource fillout="1" year="2030">466.9491359</maxSubResource>
                    <maxSubResource fillout="1" year="2035">463.2666532</maxSubResource>
                    <maxSubResource fillout="1" year="2040">464.9103689</maxSubResource>
                    <maxSubResource fillout="1" year="2045">468.0554144</maxSubResource>
                    <maxSubResource fillout="1" year="2050">469.6476971</maxSubResource>
                    <maxSubResource fillout="1" year="2055">468.5356177</maxSubResource>
                    <maxSubResource fillout="1" year="2060">466.9860725</maxSubResource>
                    <maxSubResource fillout="1" year="2065">464.6338439</maxSubResource>
                    <maxSubResource fillout="1" year="2070">461.2632651</maxSubResource>
                    <maxSubResource fillout="1" year="2075">457.3768373</maxSubResource>
                    <maxSubResource fillout="1" year="2080">452.47477</maxSubResource>
                    <maxSubResource fillout="1" year="2085">446.0005923</maxSubResource>
                    <maxSubResource fillout="1" year="2090">438.1357168</maxSubResource>
                    <maxSubResource fillout="1" year="2095">429.1216828</maxSubResource>
                    <maxSubResource fillout="1" year="2100">421.1873461</maxSubResource>
                </sub-renewable-resource>
            </resource>
            <resource name="Nile_water withdrawals">
                <sub-renewable-resource name="runoff">
                    <maxSubResource fillout="1" year="1975">198.9237224</maxSubResource>
                    <maxSubResource fillout="1" year="1990">198.9237224</maxSubResource>
                    <maxSubResource fillout="1" year="2005">198.9237224</maxSubResource>
                    <maxSubResource fillout="1" year="2010">198.9237224</maxSubResource>
                    <maxSubResource fillout="1" year="2015">196.9467453</maxSubResource>
                    <maxSubResource fillout="1" year="2020">196.1344768</maxSubResource>
                    <maxSubResource fillout="1" year="2025">194.6045316</maxSubResource>
                    <maxSubResource fillout="1" year="2030">193.2253231</maxSubResource>
                    <maxSubResource fillout="1" year="2035">193.2365978</maxSubResource>
                    <maxSubResource fillout="1" year="2040">194.6409124</maxSubResource>
                    <maxSubResource fillout="1" year="2045">196.7185887</maxSubResource>
                    <maxSubResource fillout="1" year="2050">198.968093</maxSubResource>
                    <maxSubResource fillout="1" year="2055">200.8524797</maxSubResource>
                    <maxSubResource fillout="1" year="2060">202.6952738</maxSubResource>
                    <maxSubResource fillout="1" year="2065">205.6447806</maxSubResource>
                    <maxSubResource fillout="1" year="2070">210.4694607</maxSubResource>
                    <maxSubResource fillout="1" year="2075">216.2829061</maxSubResource>
                    <maxSubResource fillout="1" year="2080">223.0870646</maxSubResource>
                    <maxSubResource fillout="1" year="2085">231.0288244</maxSubResource>
                    <maxSubResource fillout="1" year="2090">240.1594113</maxSubResource>
                    <maxSubResource fillout="1" year="2095">250.4135548</maxSubResource>
                    <maxSubResource fillout="1" year="2100">259.3772621</maxSubResource>
                </sub-renewable-resource>
            </resource>
            <resource name="Rift Valley_water withdrawals">
                <sub-renewable-resource name="runoff">
                    <maxSubResource fillout="1" year="1975">116.0891792</maxSubResource>
                    <maxSubResource fillout="1" year="1990">116.0891792</maxSubResource>
                    <maxSubResource fillout="1" year="2005">116.0891792</maxSubResource>
                    <maxSubResource fillout="1" year="2010">116.0891792</maxSubResource>
                    <maxSubResource fillout="1" year="2015">108.953231</maxSubResource>
                    <maxSubResource fillout="1" year="2020">106.6523422</maxSubResource>
                    <maxSubResource fillout="1" year="2025">103.4306173</maxSubResource>
                    <maxSubResource fillout="1" year="2030">100.2351568</maxSubResource>
                    <maxSubResource fillout="1" year="2035">98.41339815</maxSubResource>
                    <maxSubResource fillout="1" year="2040">97.75953795</maxSubResource>
                    <maxSubResource fillout="1" year="2045">97.63284453</maxSubResource>
                    <maxSubResource fillout="1" year="2050">97.80341787</maxSubResource>
                    <maxSubResource fillout="1" year="2055">97.93695616</maxSubResource>
                    <maxSubResource fillout="1" year="2060">98.22460262</maxSubResource>
                    <maxSubResource fillout="1" year="2065">99.6005422</maxSubResource>
                    <maxSubResource fillout="1" year="2070">102.6842328</maxSubResource>
                    <maxSubResource fillout="1" year="2075">106.720698</maxSubResource>
                    <maxSubResource fillout="1" year="2080">111.7125624</maxSubResource>
                    <maxSubResource fillout="1" year="2085">117.7848263</maxSubResource>
                    <maxSubResource fillout="1" year="2090">124.9845383</maxSubResource>
                    <maxSubResource fillout="1" year="2095">133.2570594</maxSubResource>
                    <maxSubResource fillout="1" year="2100">140.6061857</maxSubResource>
                </sub-renewable-resource>
            </resource>
            <resource name="Shebelli-Juba_water withdrawals">
                <sub-renewable-resource name="runoff">
                    <maxSubResource fillout="1" year="1975">110.7892363</maxSubResource>
                    <maxSubResource fillout="1" year="1990">110.7892363</maxSubResource>
                    <maxSubResource fillout="1" year="2005">110.7892363</maxSubResource>
                    <maxSubResource fillout="1" year="2010">110.7892363</maxSubResource>
                    <maxSubResource fillout="1" year="2015">96.50907127</maxSubResource>
                    <maxSubResource fillout="1" year="2020">93.09534029</maxSubResource>
                    <maxSubResource fillout="1" year="2025">88.20838608</maxSubResource>
                    <maxSubResource fillout="1" year="2030">83.77650192</maxSubResource>
                    <maxSubResource fillout="1" year="2035">82.65078415</maxSubResource>
                    <maxSubResource fillout="1" year="2040">85.60305414</maxSubResource>
                    <maxSubResource fillout="1" year="2045">90.55082167</maxSubResource>
                    <maxSubResource fillout="1" year="2050">95.3020046</maxSubResource>
                    <maxSubResource fillout="1" year="2055">98.72610815</maxSubResource>
                    <maxSubResource fillout="1" year="2060">102.2526624</maxSubResource>
                    <maxSubResource fillout="1" year="2065">106.3902694</maxSubResource>
                    <maxSubResource fillout="1" year="2070">111.4760273</maxSubResource>
                    <maxSubResource fillout="1" year="2075">117.2329751</maxSubResource>
                    <maxSubResource fillout="1" year="2080">123.5374191</maxSubResource>
                    <maxSubResource fillout="1" year="2085">130.317554</maxSubResource>
                    <maxSubResource fillout="1" year="2090">137.6284578</maxSubResource>
                    <maxSubResource fillout="1" year="2095">145.4983039</maxSubResource>
                    <maxSubResource fillout="1" year="2100">152.2013831</maxSubResource>
                </sub-renewable-resource>
            </resource>
        </region>
        <region name="Africa_Northern">
            <resource name="Africa-North Interior_water withdrawals">
                <sub-renewable-resource name="runoff">
                    <maxSubResource fillout="1" year="1975">37.46573692</maxSubResource>
                    <maxSubResource fillout="1" year="1990">37.46573692</maxSubResource>
                    <maxSubResource fillout="1" year="2005">37.46573692</maxSubResource>
                    <maxSubResource fillout="1" year="2010">37.46573692</maxSubResource>
                    <maxSubResource fillout="1" year="2015">43.09846098</maxSubResource>
                    <maxSubResource fillout="1" year="2020">43.67967812</maxSubResource>
                    <maxSubResource fillout="1" year="2025">43.96900515</maxSubResource>
                    <maxSubResource fillout="1" year="2030">44.25917164</maxSubResource>
                    <maxSubResource fillout="1" year="2035">44.87744662</maxSubResource>
                    <maxSubResource fillout="1" year="2040">45.4256928</maxSubResource>
                    <maxSubResource fillout="1" year="2045">45.87851195</maxSubResource>
                    <maxSubResource fillout="1" year="2050">46.56954178</maxSubResource>
                    <maxSubResource fillout="1" year="2055">47.67249689</maxSubResource>
                    <maxSubResource fillout="1" year="2060">49.06007744</maxSubResource>
                    <maxSubResource fillout="1" year="2065">50.81477387</maxSubResource>
                    <maxSubResource fillout="1" year="2070">52.98931995</maxSubResource>
                    <maxSubResource fillout="1" year="2075">55.47434686</maxSubResource>
                    <maxSubResource fillout="1" year="2080">58.24461807</maxSubResource>
                    <maxSubResource fillout="1" year="2085">61.29358977</maxSubResource>
                    <maxSubResource fillout="1" year="2090">64.65375408</maxSubResource>
                    <maxSubResource fillout="1" year="2095">68.33056515</maxSubResource>
                    <maxSubResource fillout="1" year="2100">71.49719504</maxSubResource>
                </sub-renewable-resource>
            </resource>
            <resource name="Africa-North West Coast_water withdrawals">
                <sub-renewable-resource name="runoff">
                    <maxSubResource fillout="1" year="1975">38.79703032</maxSubResource>
                    <maxSubResource fillout="1" year="1990">38.79703032</maxSubResource>
                    <maxSubResource fillout="1" year="2005">38.79703032</maxSubResource>
                    <maxSubResource fillout="1" year="2010">38.79703032</maxSubResource>
                    <maxSubResource fillout="1" year="2015">42.12766382</maxSubResource>
                    <maxSubResource fillout="1" year="2020">42.80748397</maxSubResource>
                    <maxSubResource fillout="1" year="2025">43.54987013</maxSubResource>
                    <maxSubResource fillout="1" year="2030">44.21790565</maxSubResource>
                    <maxSubResource fillout="1" year="2035">44.55616625</maxSubResource>
                    <maxSubResource fillout="1" year="2040">44.40683836</maxSubResource>
                    <maxSubResource fillout="1" year="2045">43.96683998</maxSubResource>
                    <maxSubResource fillout="1" year="2050">43.50231122</maxSubResource>
                    <maxSubResource fillout="1" year="2055">43.11281237</maxSubResource>
                    <maxSubResource fillout="1" year="2060">42.64196487</maxSubResource>
                    <maxSubResource fillout="1" year="2065">42.20027264</maxSubResource>
                    <maxSubResource fillout="1" year="2070">41.86537082</maxSubResource>
                    <maxSubResource fillout="1" year="2075">41.54055478</maxSubResource>
                    <maxSubResource fillout="1" year="2080">41.22950052</maxSubResource>
                    <maxSubResource fillout="1" year="2085">40.95058614</maxSubResource>
                    <maxSubResource fillout="1" year="2090">40.70196081</maxSubResource>
                    <maxSubResource fillout="1" year="2095">40.47595558</maxSubResource>
                    <maxSubResource fillout="1" year="2100">40.30740607</maxSubResource>
                </sub-renewable-resource>
            </resource>
            <resource name="Mediterranean South Coast_water withdrawals">
                <sub-renewable-resource name="runoff">
                    <maxSubResource fillout="1" year="1975">48.19783435</maxSubResource>
                    <maxSubResource fillout="1" year="1990">48.19783435</maxSubResource>
                    <maxSubResource fillout="1" year="2005">48.19783435</maxSubResource>
                    <maxSubResource fillout="1" year="2010">48.19783435</maxSubResource>
                    <maxSubResource fillout="1" year="2015">49.2473302</maxSubResource>
                    <maxSubResource fillout="1" year="2020">49.75657339</maxSubResource>
                    <maxSubResource fillout="1" year="2025">50.5763666</maxSubResource>
                    <maxSubResource fillout="1" year="2030">51.46085231</maxSubResource>
                    <maxSubResource fillout="1" year="2035">52.08444935</maxSubResource>
                    <maxSubResource fillout="1" year="2040">52.58271306</maxSubResource>
                    <maxSubResource fillout="1" year="2045">53.02150123</maxSubResource>
                    <maxSubResource fillout="1" year="2050">53.28698546</maxSubResource>
                    <maxSubResource fillout="1" year="2055">53.32911771</maxSubResource>
                    <maxSubResource fillout="1" year="2060">53.23241383</maxSubResource>
                    <maxSubResource fillout="1" year="2065">53.00990573</maxSubResource>
                    <maxSubResource fillout="1" year="2070">52.66421715</maxSubResource>
                    <maxSubResource fillout="1" year="2075">52.17426487</maxSubResource>
                    <maxSubResource fillout="1" year="2080">51.54404735</maxSubResource>
                    <maxSubResource fillout="1" year="2085">50.78075055</maxSubResource>
                    <maxSubResource fillout="1" year="2090">49.88858337</maxSubResource>
                    <maxSubResource fillout="1" year="2095">48.86527825</maxSubResource>
                    <maxSubResource fillout="1" year="2100">47.95022378</maxSubResource>
                </sub-renewable-resource>
            </resource>
            <resource name="Sinai Peninsula_water withdrawals">
                <sub-renewable-resource name="runoff">
                    <maxSubResource fillout="1" year="1975">0.162830913</maxSubResource>
                    <maxSubResource fillout="1" year="1990">0.162830913</maxSubResource>
                    <maxSubResource fillout="1" year="2005">0.162830913</maxSubResource>
                    <maxSubResource fillout="1" year="2010">0.162830913</maxSubResource>
                    <maxSubResource fillout="1" year="2015">0.160848924</maxSubResource>
                    <maxSubResource fillout="1" year="2020">0.168945993</maxSubResource>
                    <maxSubResource fillout="1" year="2025">0.186660934</maxSubResource>
                    <maxSubResource fillout="1" year="2030">0.206239784</maxSubResource>
                    <maxSubResource fillout="1" year="2035">0.217978606</maxSubResource>
                    <maxSubResource fillout="1" year="2040">0.223549268</maxSubResource>
                    <maxSubResource fillout="1" year="2045">0.227331373</maxSubResource>
                    <maxSubResource fillout="1" year="2050">0.230556969</maxSubResource>
                    <maxSubResource fillout="1" year="2055">0.232096797</maxSubResource>
                    <maxSubResource fillout="1" year="2060">0.231007904</maxSubResource>
                    <maxSubResource fillout="1" year="2065">0.233332589</maxSubResource>
                    <maxSubResource fillout="1" year="2070">0.242885708</maxSubResource>
                    <maxSubResource fillout="1" year="2075">0.25413189</maxSubResource>
                    <maxSubResource fillout="1" year="2080">0.267985953</maxSubResource>
                    <maxSubResource fillout="1" year="2085">0.286221391</maxSubResource>
                    <maxSubResource fillout="1" year="2090">0.308991815</maxSubResource>
                    <maxSubResource fillout="1" year="2095">0.335558715</maxSubResource>
                    <maxSubResource fillout="1" year="2100">0.359091293</maxSubResource>
                </sub-renewable-resource>
            </resource>
        </region>
        <region name="Africa_Southern">
            <resource name="Africa-East Central Coast_water withdrawals">
                <sub-renewable-resource name="runoff">
                    <maxSubResource fillout="1" year="1975">231.7500882</maxSubResource>
                    <maxSubResource fillout="1" year="1990">231.7500882</maxSubResource>
                    <maxSubResource fillout="1" year="2005">231.7500882</maxSubResource>
                    <maxSubResource fillout="1" year="2010">231.7500882</maxSubResource>
                    <maxSubResource fillout="1" year="2015">239.5961137</maxSubResource>
                    <maxSubResource fillout="1" year="2020">240.3300574</maxSubResource>
                    <maxSubResource fillout="1" year="2025">240.706417</maxSubResource>
                    <maxSubResource fillout="1" year="2030">240.9321037</maxSubResource>
                    <maxSubResource fillout="1" year="2035">241.2052022</maxSubResource>
                    <maxSubResource fillout="1" year="2040">241.882817</maxSubResource>
                    <maxSubResource fillout="1" year="2045">242.4271272</maxSubResource>
                    <maxSubResource fillout="1" year="2050">241.9855389</maxSubResource>
                    <maxSubResource fillout="1" year="2055">239.6962548</maxSubResource>
                    <maxSubResource fillout="1" year="2060">236.1351957</maxSubResource>
                    <maxSubResource fillout="1" year="2065">233.1118731</maxSubResource>
                    <maxSubResource fillout="1" year="2070">231.8316167</maxSubResource>
                    <maxSubResource fillout="1" year="2075">230.8805101</maxSubResource>
                    <maxSubResource fillout="1" year="2080">230.2535576</maxSubResource>
                    <maxSubResource fillout="1" year="2085">230.1756403</maxSubResource>
                    <maxSubResource fillout="1" year="2090">230.7269531</maxSubResource>
                    <maxSubResource fillout="1" year="2095">231.8107238</maxSubResource>
                    <maxSubResource fillout="1" year="2100">232.9888739</maxSubResource>
                </sub-renewable-resource>
            </resource>
            <resource name="Africa-Indian Ocean Coast_water withdrawals">
                <sub-renewable-resource name="runoff">
                    <maxSubResource fillout="1" year="1975">34.66061806</maxSubResource>
                    <maxSubResource fillout="1" year="1990">34.66061806</maxSubResource>
                    <maxSubResource fillout="1" year="2005">34.66061806</maxSubResource>
                    <maxSubResource fillout="1" year="2010">34.66061806</maxSubResource>
                    <maxSubResource fillout="1" year="2015">32.15147741</maxSubResource>
                    <maxSubResource fillout="1" year="2020">32.1055826</maxSubResource>
                    <maxSubResource fillout="1" year="2025">32.57496733</maxSubResource>
                    <maxSubResource fillout="1" year="2030">33.17822939</maxSubResource>
                    <maxSubResource fillout="1" year="2035">33.46720366</maxSubResource>
                    <maxSubResource fillout="1" year="2040">33.78836584</maxSubResource>
                    <maxSubResource fillout="1" year="2045">34.15027828</maxSubResource>
                    <maxSubResource fillout="1" year="2050">34.18863666</maxSubResource>
                    <maxSubResource fillout="1" year="2055">33.60264006</maxSubResource>
                    <maxSubResource fillout="1" year="2060">32.6050282</maxSubResource>
                    <maxSubResource fillout="1" year="2065">31.65601108</maxSubResource>
                    <maxSubResource fillout="1" year="2070">31.05240038</maxSubResource>
                    <maxSubResource fillout="1" year="2075">30.42338311</maxSubResource>
                    <maxSubResource fillout="1" year="2080">29.80497344</maxSubResource>
                    <maxSubResource fillout="1" year="2085">29.29232497</maxSubResource>
                    <maxSubResource fillout="1" year="2090">28.89810269</maxSubResource>
                    <maxSubResource fillout="1" year="2095">28.5815248</maxSubResource>
                    <maxSubResource fillout="1" year="2100">28.35799129</maxSubResource>
                </sub-renewable-resource>
            </resource>
            <resource name="Africa-South Interior_water withdrawals">
                <sub-renewable-resource name="runoff">
                    <maxSubResource fillout="1" year="1975">28.98717972</maxSubResource>
                    <maxSubResource fillout="1" year="1990">28.98717972</maxSubResource>
                    <maxSubResource fillout="1" year="2005">28.98717972</maxSubResource>
                    <maxSubResource fillout="1" year="2010">28.98717972</maxSubResource>
                    <maxSubResource fillout="1" year="2015">31.38265305</maxSubResource>
                    <maxSubResource fillout="1" year="2020">31.98429823</maxSubResource>
                    <maxSubResource fillout="1" year="2025">32.68239052</maxSubResource>
                    <maxSubResource fillout="1" year="2030">33.39261856</maxSubResource>
                    <maxSubResource fillout="1" year="2035">33.98478138</maxSubResource>
                    <maxSubResource fillout="1" year="2040">34.47913611</maxSubResource>
                    <maxSubResource fillout="1" year="2045">34.9279067</maxSubResource>
                    <maxSubResource fillout="1" year="2050">35.34057058</maxSubResource>
                    <maxSubResource fillout="1" year="2055">35.72590867</maxSubResource>
                    <maxSubResource fillout="1" year="2060">36.07522996</maxSubResource>
                    <maxSubResource fillout="1" year="2065">36.36719007</maxSubResource>
                    <maxSubResource fillout="1" year="2070">36.58737657</maxSubResource>
                    <maxSubResource fillout="1" year="2075">36.75271699</maxSubResource>
                    <maxSubResource fillout="1" year="2080">36.865997</maxSubResource>
                    <maxSubResource fillout="1" year="2085">36.92739052</maxSubResource>
                    <maxSubResource fillout="1" year="2090">36.93661209</maxSubResource>
                    <maxSubResource fillout="1" year="2095">36.89336018</maxSubResource>
                    <maxSubResource fillout="1" year="2100">36.8208136</maxSubResource>
                </sub-renewable-resource>
            </resource>
            <resource name="Angola-Coast_water withdrawals">
                <sub-renewable-resource name="runoff">
                    <maxSubResource fillout="1" year="1975">88.51129053</maxSubResource>
                    <maxSubResource fillout="1" year="1990">88.51129053</maxSubResource>
                    <maxSubResource fillout="1" year="2005">88.51129053</maxSubResource>
                    <maxSubResource fillout="1" year="2010">88.51129053</maxSubResource>
                    <maxSubResource fillout="1" year="2015">93.49789756</maxSubResource>
                    <maxSubResource fillout="1" year="2020">94.59904248</maxSubResource>
                    <maxSubResource fillout="1" year="2025">95.71300245</maxSubResource>
                    <maxSubResource fillout="1" year="2030">96.79093061</maxSubResource>
                    <maxSubResource fillout="1" year="2035">97.71095362</maxSubResource>
                    <maxSubResource fillout="1" year="2040">98.18342057</maxSubResource>
                    <maxSubResource fillout="1" year="2045">98.50827776</maxSubResource>
                    <maxSubResource fillout="1" year="2050">99.21463942</maxSubResource>
                    <maxSubResource fillout="1" year="2055">100.6587446</maxSubResource>
                    <maxSubResource fillout="1" year="2060">102.4795342</maxSubResource>
                    <maxSubResource fillout="1" year="2065">104.2137241</maxSubResource>
                    <maxSubResource fillout="1" year="2070">105.5625811</maxSubResource>
                    <maxSubResource fillout="1" year="2075">106.8957906</maxSubResource>
                    <maxSubResource fillout="1" year="2080">108.2124457</maxSubResource>
                    <maxSubResource fillout="1" year="2085">109.4521062</maxSubResource>
                    <maxSubResource fillout="1" year="2090">110.5930581</maxSubResource>
                    <maxSubResource fillout="1" year="2095">111.6609704</maxSubResource>
                    <maxSubResource fillout="1" year="2100">112.4818914</maxSubResource>
                </sub-renewable-resource>
            </resource>
            <resource name="Namibia-Coast_water withdrawals">
                <sub-renewable-resource name="runoff">
                    <maxSubResource fillout="1" year="1975">9.440342775</maxSubResource>
                    <maxSubResource fillout="1" year="1990">9.440342775</maxSubResource>
                    <maxSubResource fillout="1" year="2005">9.440342775</maxSubResource>
                    <maxSubResource fillout="1" year="2010">9.440342775</maxSubResource>
                    <maxSubResource fillout="1" year="2015">8.729417379</maxSubResource>
                    <maxSubResource fillout="1" year="2020">8.495006063</maxSubResource>
                    <maxSubResource fillout="1" year="2025">8.167432738</maxSubResource>
                    <maxSubResource fillout="1" year="2030">7.83836852</maxSubResource>
                    <maxSubResource fillout="1" year="2035">7.638208152</maxSubResource>
                    <maxSubResource fillout="1" year="2040">7.580188228</maxSubResource>
                    <maxSubResource fillout="1" year="2045">7.584574225</maxSubResource>
                    <maxSubResource fillout="1" year="2050">7.585154668</maxSubResource>
                    <maxSubResource fillout="1" year="2055">7.564395943</maxSubResource>
                    <maxSubResource fillout="1" year="2060">7.565948474</maxSubResource>
                    <maxSubResource fillout="1" year="2065">7.544051894</maxSubResource>
                    <maxSubResource fillout="1" year="2070">7.469095591</maxSubResource>
                    <maxSubResource fillout="1" year="2075">7.384869705</maxSubResource>
                    <maxSubResource fillout="1" year="2080">7.283230194</maxSubResource>
                    <maxSubResource fillout="1" year="2085">7.149442759</maxSubResource>
                    <maxSubResource fillout="1" year="2090">6.983916075</maxSubResource>
                    <maxSubResource fillout="1" year="2095">6.792794074</maxSubResource>
                    <maxSubResource fillout="1" year="2100">6.624912105</maxSubResource>
                </sub-renewable-resource>
            </resource>
            <resource name="Zambezi_water withdrawals">
                <sub-renewable-resource name="runoff">
                    <maxSubResource fillout="1" year="1975">118.0038237</maxSubResource>
                    <maxSubResource fillout="1" year="1990">118.0038237</maxSubResource>
                    <maxSubResource fillout="1" year="2005">118.0038237</maxSubResource>
                    <maxSubResource fillout="1" year="2010">118.0038237</maxSubResource>
                    <maxSubResource fillout="1" year="2015">125.3157654</maxSubResource>
                    <maxSubResource fillout="1" year="2020">126.396713</maxSubResource>
                    <maxSubResource fillout="1" year="2025">127.3626444</maxSubResource>
                    <maxSubResource fillout="1" year="2030">128.1875288</maxSubResource>
                    <maxSubResource fillout="1" year="2035">128.7615764</maxSubResource>
                    <maxSubResource fillout="1" year="2040">129.013595</maxSubResource>
                    <maxSubResource fillout="1" year="2045">129.0049231</maxSubResource>
                    <maxSubResource fillout="1" year="2050">128.8220248</maxSubResource>
                    <maxSubResource fillout="1" year="2055">128.5094646</maxSubResource>
                    <maxSubResource fillout="1" year="2060">128.0423244</maxSubResource>
                    <maxSubResource fillout="1" year="2065">127.4585277</maxSubResource>
                    <maxSubResource fillout="1" year="2070">126.7798032</maxSubResource>
                    <maxSubResource fillout="1" year="2075">125.9541052</maxSubResource>
                    <maxSubResource fillout="1" year="2080">124.9764826</maxSubResource>
                    <maxSubResource fillout="1" year="2085">123.8513362</maxSubResource>
                    <maxSubResource fillout="1" year="2090">122.5976974</maxSubResource>
                    <maxSubResource fillout="1" year="2095">121.2139279</maxSubResource>
                    <maxSubResource fillout="1" year="2100">120.0085074</maxSubResource>
                </sub-renewable-resource>
            </resource>
        </region>
        <region name="Africa_Western">
            <resource name="Africa-West Coast_water withdrawals">
                <sub-renewable-resource name="runoff">
                    <maxSubResource fillout="1" year="1975">626.0736844</maxSubResource>
                    <maxSubResource fillout="1" year="1990">626.0736844</maxSubResource>
                    <maxSubResource fillout="1" year="2005">626.0736844</maxSubResource>
                    <maxSubResource fillout="1" year="2010">626.0736844</maxSubResource>
                    <maxSubResource fillout="1" year="2015">604.775624</maxSubResource>
                    <maxSubResource fillout="1" year="2020">603.1084849</maxSubResource>
                    <maxSubResource fillout="1" year="2025">602.5356752</maxSubResource>
                    <maxSubResource fillout="1" year="2030">602.888032</maxSubResource>
                    <maxSubResource fillout="1" year="2035">604.2148898</maxSubResource>
                    <maxSubResource fillout="1" year="2040">608.2213177</maxSubResource>
                    <maxSubResource fillout="1" year="2045">613.6488515</maxSubResource>
                    <maxSubResource fillout="1" year="2050">617.8062216</maxSubResource>
                    <maxSubResource fillout="1" year="2055">618.999594</maxSubResource>
                    <maxSubResource fillout="1" year="2060">618.9918489</maxSubResource>
                    <maxSubResource fillout="1" year="2065">619.5632396</maxSubResource>
                    <maxSubResource fillout="1" year="2070">621.8592529</maxSubResource>
                    <maxSubResource fillout="1" year="2075">624.4938671</maxSubResource>
                    <maxSubResource fillout="1" year="2080">627.4446796</maxSubResource>
                    <maxSubResource fillout="1" year="2085">630.9059666</maxSubResource>
                    <maxSubResource fillout="1" year="2090">634.9016586</maxSubResource>
                    <maxSubResource fillout="1" year="2095">639.3545602</maxSubResource>
                    <maxSubResource fillout="1" year="2100">643.1977777</maxSubResource>
                </sub-renewable-resource>
            </resource>
            <resource name="Congo_water withdrawals">
                <sub-renewable-resource name="runoff">
                    <maxSubResource fillout="1" year="1975">1121.345801</maxSubResource>
                    <maxSubResource fillout="1" year="1990">1121.345801</maxSubResource>
                    <maxSubResource fillout="1" year="2005">1121.345801</maxSubResource>
                    <maxSubResource fillout="1" year="2010">1121.345801</maxSubResource>
                    <maxSubResource fillout="1" year="2015">1107.578991</maxSubResource>
                    <maxSubResource fillout="1" year="2020">1110.642231</maxSubResource>
                    <maxSubResource fillout="1" year="2025">1117.591992</maxSubResource>
                    <maxSubResource fillout="1" year="2030">1126.17973</maxSubResource>
                    <maxSubResource fillout="1" year="2035">1133.79344</maxSubResource>
                    <maxSubResource fillout="1" year="2040">1143.544974</maxSubResource>
                    <maxSubResource fillout="1" year="2045">1154.716739</maxSubResource>
                    <maxSubResource fillout="1" year="2050">1163.500276</maxSubResource>
                    <maxSubResource fillout="1" year="2055">1167.2722</maxSubResource>
                    <maxSubResource fillout="1" year="2060">1168.18175</maxSubResource>
                    <maxSubResource fillout="1" year="2065">1168.957604</maxSubResource>
                    <maxSubResource fillout="1" year="2070">1171.414391</maxSubResource>
                    <maxSubResource fillout="1" year="2075">1173.642386</maxSubResource>
                    <maxSubResource fillout="1" year="2080">1175.720158</maxSubResource>
                    <maxSubResource fillout="1" year="2085">1178.03267</maxSubResource>
                    <maxSubResource fillout="1" year="2090">1180.576462</maxSubResource>
                    <maxSubResource fillout="1" year="2095">1183.185586</maxSubResource>
                    <maxSubResource fillout="1" year="2100">1185.224231</maxSubResource>
                </sub-renewable-resource>
            </resource>
            <resource name="Gulf of Guinea_water withdrawals">
                <sub-renewable-resource name="runoff">
                    <maxSubResource fillout="1" year="1975">929.4686679</maxSubResource>
                    <maxSubResource fillout="1" year="1990">929.4686679</maxSubResource>
                    <maxSubResource fillout="1" year="2005">929.4686679</maxSubResource>
                    <maxSubResource fillout="1" year="2010">929.4686679</maxSubResource>
                    <maxSubResource fillout="1" year="2015">926.3953285</maxSubResource>
                    <maxSubResource fillout="1" year="2020">930.9001521</maxSubResource>
                    <maxSubResource fillout="1" year="2025">938.9545328</maxSubResource>
                    <maxSubResource fillout="1" year="2030">948.4066435</maxSubResource>
                    <maxSubResource fillout="1" year="2035">956.7069579</maxSubResource>
                    <maxSubResource fillout="1" year="2040">966.1903401</maxSubResource>
                    <maxSubResource fillout="1" year="2045">976.7399572</maxSubResource>
                    <maxSubResource fillout="1" year="2050">985.8383319</maxSubResource>
                    <maxSubResource fillout="1" year="2055">992.2238245</maxSubResource>
                    <maxSubResource fillout="1" year="2060">997.4290313</maxSubResource>
                    <maxSubResource fillout="1" year="2065">1001.700475</maxSubResource>
                    <maxSubResource fillout="1" year="2070">1005.157347</maxSubResource>
                    <maxSubResource fillout="1" year="2075">1007.64333</maxSubResource>
                    <maxSubResource fillout="1" year="2080">1009.160802</maxSubResource>
                    <maxSubResource fillout="1" year="2085">1009.735155</maxSubResource>
                    <maxSubResource fillout="1" year="2090">1009.36297</maxSubResource>
                    <maxSubResource fillout="1" year="2095">1008.042654</maxSubResource>
                    <maxSubResource fillout="1" year="2100">1006.305407</maxSubResource>
                </sub-renewable-resource>
            </resource>
            <resource name="Lake Chad_water withdrawals">
                <sub-renewable-resource name="runoff">
                    <maxSubResource fillout="1" year="1975">105.607192</maxSubResource>
                    <maxSubResource fillout="1" year="1990">105.607192</maxSubResource>
                    <maxSubResource fillout="1" year="2005">105.607192</maxSubResource>
                    <maxSubResource fillout="1" year="2010">105.607192</maxSubResource>
                    <maxSubResource fillout="1" year="2015">118.0247319</maxSubResource>
                    <maxSubResource fillout="1" year="2020">119.6779293</maxSubResource>
                    <maxSubResource fillout="1" year="2025">120.5312554</maxSubResource>
                    <maxSubResource fillout="1" year="2030">121.2464004</maxSubResource>
                    <maxSubResource fillout="1" year="2035">122.5641004</maxSubResource>
                    <maxSubResource fillout="1" year="2040">123.7031139</maxSubResource>
                    <maxSubResource fillout="1" year="2045">124.7169247</maxSubResource>
                    <maxSubResource fillout="1" year="2050">126.4276037</maxSubResource>
                    <maxSubResource fillout="1" year="2055">129.2308792</maxSubResource>
                    <maxSubResource fillout="1" year="2060">132.673361</maxSubResource>
                    <maxSubResource fillout="1" year="2065">136.8217906</maxSubResource>
                    <maxSubResource fillout="1" year="2070">141.7309167</maxSubResource>
                    <maxSubResource fillout="1" year="2075">147.2991926</maxSubResource>
                    <maxSubResource fillout="1" year="2080">153.4830874</maxSubResource>
                    <maxSubResource fillout="1" year="2085">160.2557071</maxSubResource>
                    <maxSubResource fillout="1" year="2090">167.6427543</maxSubResource>
                    <maxSubResource fillout="1" year="2095">175.65974</maxSubResource>
                    <maxSubResource fillout="1" year="2100">182.5315426</maxSubResource>
                </sub-renewable-resource>
            </resource>
            <resource name="Niger_water withdrawals">
                <sub-renewable-resource name="runoff">
                    <maxSubResource fillout="1" year="1975">325.5984042</maxSubResource>
                    <maxSubResource fillout="1" year="1990">325.5984042</maxSubResource>
                    <maxSubResource fillout="1" year="2005">325.5984042</maxSubResource>
                    <maxSubResource fillout="1" year="2010">325.5984042</maxSubResource>
                    <maxSubResource fillout="1" year="2015">333.7339544</maxSubResource>
                    <maxSubResource fillout="1" year="2020">334.6998355</maxSubResource>
                    <maxSubResource fillout="1" year="2025">334.5895006</maxSubResource>
                    <maxSubResource fillout="1" year="2030">334.4444607</maxSubResource>
                    <maxSubResource fillout="1" year="2035">335.5406805</maxSubResource>
                    <maxSubResource fillout="1" year="2040">337.0106335</maxSubResource>
                    <maxSubResource fillout="1" year="2045">338.6853482</maxSubResource>
                    <maxSubResource fillout="1" year="2050">341.339821</maxSubResource>
                    <maxSubResource fillout="1" year="2055">345.3833382</maxSubResource>
                    <maxSubResource fillout="1" year="2060">350.3900757</maxSubResource>
                    <maxSubResource fillout="1" year="2065">356.2907537</maxSubResource>
                    <maxSubResource fillout="1" year="2070">363.0576964</maxSubResource>
                    <maxSubResource fillout="1" year="2075">370.727906</maxSubResource>
                    <maxSubResource fillout="1" year="2080">379.2356003</maxSubResource>
                    <maxSubResource fillout="1" year="2085">388.5094036</maxSubResource>
                    <maxSubResource fillout="1" year="2090">398.5601008</maxSubResource>
                    <maxSubResource fillout="1" year="2095">409.420866</maxSubResource>
                    <maxSubResource fillout="1" year="2100">418.7103248</maxSubResource>
                </sub-renewable-resource>
            </resource>
            <resource name="Senegal_water withdrawals">
                <sub-renewable-resource name="runoff">
                    <maxSubResource fillout="1" year="1975">43.15919687</maxSubResource>
                    <maxSubResource fillout="1" year="1990">43.15919687</maxSubResource>
                    <maxSubResource fillout="1" year="2005">43.15919687</maxSubResource>
                    <maxSubResource fillout="1" year="2010">43.15919687</maxSubResource>
                    <maxSubResource fillout="1" year="2015">40.48073393</maxSubResource>
                    <maxSubResource fillout="1" year="2020">39.65121905</maxSubResource>
                    <maxSubResource fillout="1" year="2025">38.61454311</maxSubResource>
                    <maxSubResource fillout="1" year="2030">37.5434138</maxSubResource>
                    <maxSubResource fillout="1" year="2035">36.69183922</maxSubResource>
                    <maxSubResource fillout="1" year="2040">36.24415777</maxSubResource>
                    <maxSubResource fillout="1" year="2045">35.92854797</maxSubResource>
                    <maxSubResource fillout="1" year="2050">35.36486125</maxSubResource>
                    <maxSubResource fillout="1" year="2055">34.33215743</maxSubResource>
                    <maxSubResource fillout="1" year="2060">33.08154532</maxSubResource>
                    <maxSubResource fillout="1" year="2065">31.79999494</maxSubResource>
                    <maxSubResource fillout="1" year="2070">30.60917903</maxSubResource>
                    <maxSubResource fillout="1" year="2075">29.37202097</maxSubResource>
                    <maxSubResource fillout="1" year="2080">28.07209469</maxSubResource>
                    <maxSubResource fillout="1" year="2085">26.71506537</maxSubResource>
                    <maxSubResource fillout="1" year="2090">25.30801077</maxSubResource>
                    <maxSubResource fillout="1" year="2095">23.84910936</maxSubResource>
                    <maxSubResource fillout="1" year="2100">22.64230919</maxSubResource>
                </sub-renewable-resource>
            </resource>
            <resource name="Volta_water withdrawals">
                <sub-renewable-resource name="runoff">
                    <maxSubResource fillout="1" year="1975">29.01354545</maxSubResource>
                    <maxSubResource fillout="1" year="1990">29.01354545</maxSubResource>
                    <maxSubResource fillout="1" year="2005">29.01354545</maxSubResource>
                    <maxSubResource fillout="1" year="2010">29.01354545</maxSubResource>
                    <maxSubResource fillout="1" year="2015">29.33066744</maxSubResource>
                    <maxSubResource fillout="1" year="2020">29.25613436</maxSubResource>
                    <maxSubResource fillout="1" year="2025">28.91625954</maxSubResource>
                    <maxSubResource fillout="1" year="2030">28.59435929</maxSubResource>
                    <maxSubResource fillout="1" year="2035">28.65661165</maxSubResource>
                    <maxSubResource fillout="1" year="2040">28.84296457</maxSubResource>
                    <maxSubResource fillout="1" year="2045">29.13238522</maxSubResource>
                    <maxSubResource fillout="1" year="2050">29.78976581</maxSubResource>
                    <maxSubResource fillout="1" year="2055">31.12667513</maxSubResource>
                    <maxSubResource fillout="1" year="2060">33.00192505</maxSubResource>
                    <maxSubResource fillout="1" year="2065">34.75924769</maxSubResource>
                    <maxSubResource fillout="1" year="2070">35.96051609</maxSubResource>
                    <maxSubResource fillout="1" year="2075">37.11685476</maxSubResource>
                    <maxSubResource fillout="1" year="2080">38.21644594</maxSubResource>
                    <maxSubResource fillout="1" year="2085">39.16604963</maxSubResource>
                    <maxSubResource fillout="1" year="2090">39.9528984</maxSubResource>
                    <maxSubResource fillout="1" year="2095">40.61538337</maxSubResource>
                    <maxSubResource fillout="1" year="2100">41.08031761</maxSubResource>
                </sub-renewable-resource>
            </resource>
        </region>
        <region name="Argentina">
            <resource name="Central Patagonia Highlands_water withdrawals">
                <sub-renewable-resource name="runoff">
                    <maxSubResource fillout="1" year="1975">12.2853875</maxSubResource>
                    <maxSubResource fillout="1" year="1990">12.2853875</maxSubResource>
                    <maxSubResource fillout="1" year="2005">12.2853875</maxSubResource>
                    <maxSubResource fillout="1" year="2010">12.2853875</maxSubResource>
                    <maxSubResource fillout="1" year="2015">13.80460659</maxSubResource>
                    <maxSubResource fillout="1" year="2020">14.07029243</maxSubResource>
                    <maxSubResource fillout="1" year="2025">14.31180314</maxSubResource>
                    <maxSubResource fillout="1" year="2030">14.51359909</maxSubResource>
                    <maxSubResource fillout="1" year="2035">14.63127054</maxSubResource>
                    <maxSubResource fillout="1" year="2040">14.56193501</maxSubResource>
                    <maxSubResource fillout="1" year="2045">14.40266783</maxSubResource>
                    <maxSubResource fillout="1" year="2050">14.32880863</maxSubResource>
                    <maxSubResource fillout="1" year="2055">14.43290441</maxSubResource>
                    <maxSubResource fillout="1" year="2060">14.60523515</maxSubResource>
                    <maxSubResource fillout="1" year="2065">14.80571067</maxSubResource>
                    <maxSubResource fillout="1" year="2070">15.00900775</maxSubResource>
                    <maxSubResource fillout="1" year="2075">15.23844229</maxSubResource>
                    <maxSubResource fillout="1" year="2080">15.49544148</maxSubResource>
                    <maxSubResource fillout="1" year="2085">15.77723075</maxSubResource>
                    <maxSubResource fillout="1" year="2090">16.08087803</maxSubResource>
                    <maxSubResource fillout="1" year="2095">16.40791605</maxSubResource>
                    <maxSubResource fillout="1" year="2100">16.68793398</maxSubResource>
                </sub-renewable-resource>
            </resource>
            <resource name="Mar Chiquita_water withdrawals">
                <sub-renewable-resource name="runoff">
                    <maxSubResource fillout="1" year="1975">19.12480699</maxSubResource>
                    <maxSubResource fillout="1" year="1990">19.12480699</maxSubResource>
                    <maxSubResource fillout="1" year="2005">19.12480699</maxSubResource>
                    <maxSubResource fillout="1" year="2010">19.12480699</maxSubResource>
                    <maxSubResource fillout="1" year="2015">20.87388543</maxSubResource>
                    <maxSubResource fillout="1" year="2020">21.13984355</maxSubResource>
                    <maxSubResource fillout="1" year="2025">21.33123227</maxSubResource>
                    <maxSubResource fillout="1" year="2030">21.49124429</maxSubResource>
                    <maxSubResource fillout="1" year="2035">21.65583113</maxSubResource>
                    <maxSubResource fillout="1" year="2040">21.73326157</maxSubResource>
                    <maxSubResource fillout="1" year="2045">21.76168013</maxSubResource>
                    <maxSubResource fillout="1" year="2050">21.86108344</maxSubResource>
                    <maxSubResource fillout="1" year="2055">22.08317534</maxSubResource>
                    <maxSubResource fillout="1" year="2060">22.34860827</maxSubResource>
                    <maxSubResource fillout="1" year="2065">22.66551713</maxSubResource>
                    <maxSubResource fillout="1" year="2070">23.04311542</maxSubResource>
                    <maxSubResource fillout="1" year="2075">23.47772995</maxSubResource>
                    <maxSubResource fillout="1" year="2080">23.96806078</maxSubResource>
                    <maxSubResource fillout="1" year="2085">24.51358436</maxSubResource>
                    <maxSubResource fillout="1" year="2090">25.11399125</maxSubResource>
                    <maxSubResource fillout="1" year="2095">25.76925443</maxSubResource>
                    <maxSubResource fillout="1" year="2100">26.33295635</maxSubResource>
                </sub-renewable-resource>
            </resource>
            <resource name="Negro_water withdrawals">
                <sub-renewable-resource name="runoff">
                    <maxSubResource fillout="1" year="1975">46.5386916</maxSubResource>
                    <maxSubResource fillout="1" year="1990">46.5386916</maxSubResource>
                    <maxSubResource fillout="1" year="2005">46.5386916</maxSubResource>
                    <maxSubResource fillout="1" year="2010">46.5386916</maxSubResource>
                    <maxSubResource fillout="1" year="2015">45.87172473</maxSubResource>
                    <maxSubResource fillout="1" year="2020">45.44250443</maxSubResource>
                    <maxSubResource fillout="1" year="2025">44.9443621</maxSubResource>
                    <maxSubResource fillout="1" year="2030">44.3541937</maxSubResource>
                    <maxSubResource fillout="1" year="2035">43.64638881</maxSubResource>
                    <maxSubResource fillout="1" year="2040">42.80401582</maxSubResource>
                    <maxSubResource fillout="1" year="2045">41.88513277</maxSubResource>
                    <maxSubResource fillout="1" year="2050">40.96656532</maxSubResource>
                    <maxSubResource fillout="1" year="2055">40.02092825</maxSubResource>
                    <maxSubResource fillout="1" year="2060">38.97998477</maxSubResource>
                    <maxSubResource fillout="1" year="2065">38.04257811</maxSubResource>
                    <maxSubResource fillout="1" year="2070">37.33930311</maxSubResource>
                    <maxSubResource fillout="1" year="2075">36.6993767</maxSubResource>
                    <maxSubResource fillout="1" year="2080">36.14461086</maxSubResource>
                    <maxSubResource fillout="1" year="2085">35.72325318</maxSubResource>
                    <maxSubResource fillout="1" year="2090">35.43596002</maxSubResource>
                    <maxSubResource fillout="1" year="2095">35.2624855</maxSubResource>
                    <maxSubResource fillout="1" year="2100">35.19387749</maxSubResource>
                </sub-renewable-resource>
            </resource>
            <resource name="North Argentina-South Atlantic Coast_water withdrawals">
                <sub-renewable-resource name="runoff">
                    <maxSubResource fillout="1" year="1975">49.73064233</maxSubResource>
                    <maxSubResource fillout="1" year="1990">49.73064233</maxSubResource>
                    <maxSubResource fillout="1" year="2005">49.73064233</maxSubResource>
                    <maxSubResource fillout="1" year="2010">49.73064233</maxSubResource>
                    <maxSubResource fillout="1" year="2015">52.94958067</maxSubResource>
                    <maxSubResource fillout="1" year="2020">53.0847449</maxSubResource>
                    <maxSubResource fillout="1" year="2025">52.70366874</maxSubResource>
                    <maxSubResource fillout="1" year="2030">52.17214869</maxSubResource>
                    <maxSubResource fillout="1" year="2035">51.91975626</maxSubResource>
                    <maxSubResource fillout="1" year="2040">51.51871605</maxSubResource>
                    <maxSubResource fillout="1" year="2045">51.04998038</maxSubResource>
                    <maxSubResource fillout="1" year="2050">51.03863638</maxSubResource>
                    <maxSubResource fillout="1" year="2055">51.82533343</maxSubResource>
                    <maxSubResource fillout="1" year="2060">53.06861784</maxSubResource>
                    <maxSubResource fillout="1" year="2065">54.3877957</maxSubResource>
                    <maxSubResource fillout="1" year="2070">55.54152893</maxSubResource>
                    <maxSubResource fillout="1" year="2075">56.83725157</maxSubResource>
                    <maxSubResource fillout="1" year="2080">58.26133922</maxSubResource>
                    <maxSubResource fillout="1" year="2085">59.75136269</maxSubResource>
                    <maxSubResource fillout="1" year="2090">61.29423237</maxSubResource>
                    <maxSubResource fillout="1" year="2095">62.91552991</maxSubResource>
                    <maxSubResource fillout="1" year="2100">64.28624512</maxSubResource>
                </sub-renewable-resource>
            </resource>
            <resource name="Pampas Region_water withdrawals">
                <sub-renewable-resource name="runoff">
                    <maxSubResource fillout="1" year="1975">29.81804317</maxSubResource>
                    <maxSubResource fillout="1" year="1990">29.81804317</maxSubResource>
                    <maxSubResource fillout="1" year="2005">29.81804317</maxSubResource>
                    <maxSubResource fillout="1" year="2010">29.81804317</maxSubResource>
                    <maxSubResource fillout="1" year="2015">32.46587238</maxSubResource>
                    <maxSubResource fillout="1" year="2020">32.67794981</maxSubResource>
                    <maxSubResource fillout="1" year="2025">32.61326094</maxSubResource>
                    <maxSubResource fillout="1" year="2030">32.4653246</maxSubResource>
                    <maxSubResource fillout="1" year="2035">32.46826759</maxSubResource>
                    <maxSubResource fillout="1" year="2040">32.45804383</maxSubResource>
                    <maxSubResource fillout="1" year="2045">32.4431111</maxSubResource>
                    <maxSubResource fillout="1" year="2050">32.61968506</maxSubResource>
                    <maxSubResource fillout="1" year="2055">33.11954401</maxSubResource>
                    <maxSubResource fillout="1" year="2060">33.80252782</maxSubResource>
                    <maxSubResource fillout="1" year="2065">34.48653358</maxSubResource>
                    <maxSubResource fillout="1" year="2070">35.05704025</maxSubResource>
                    <maxSubResource fillout="1" year="2075">35.66929058</maxSubResource>
                    <maxSubResource fillout="1" year="2080">36.31856951</maxSubResource>
                    <maxSubResource fillout="1" year="2085">36.9760948</maxSubResource>
                    <maxSubResource fillout="1" year="2090">37.63697083</maxSubResource>
                    <maxSubResource fillout="1" year="2095">38.31232346</maxSubResource>
                    <maxSubResource fillout="1" year="2100">38.87021031</maxSubResource>
                </sub-renewable-resource>
            </resource>
            <resource name="Salinas Grandes_water withdrawals">
                <sub-renewable-resource name="runoff">
                    <maxSubResource fillout="1" year="1975">16.4315845</maxSubResource>
                    <maxSubResource fillout="1" year="1990">16.4315845</maxSubResource>
                    <maxSubResource fillout="1" year="2005">16.4315845</maxSubResource>
                    <maxSubResource fillout="1" year="2010">16.4315845</maxSubResource>
                    <maxSubResource fillout="1" year="2015">18.31236333</maxSubResource>
                    <maxSubResource fillout="1" year="2020">18.65205654</maxSubResource>
                    <maxSubResource fillout="1" year="2025">18.96976342</maxSubResource>
                    <maxSubResource fillout="1" year="2030">19.26015433</maxSubResource>
                    <maxSubResource fillout="1" year="2035">19.49339294</maxSubResource>
                    <maxSubResource fillout="1" year="2040">19.6009302</maxSubResource>
                    <maxSubResource fillout="1" year="2045">19.64094336</maxSubResource>
                    <maxSubResource fillout="1" year="2050">19.72178304</maxSubResource>
                    <maxSubResource fillout="1" year="2055">19.89385067</maxSubResource>
                    <maxSubResource fillout="1" year="2060">20.08597342</maxSubResource>
                    <maxSubResource fillout="1" year="2065">20.29250376</maxSubResource>
                    <maxSubResource fillout="1" year="2070">20.5121433</maxSubResource>
                    <maxSubResource fillout="1" year="2075">20.7495182</maxSubResource>
                    <maxSubResource fillout="1" year="2080">21.00561038</maxSubResource>
                    <maxSubResource fillout="1" year="2085">21.28071239</maxSubResource>
                    <maxSubResource fillout="1" year="2090">21.57394669</maxSubResource>
                    <maxSubResource fillout="1" year="2095">21.88497509</maxSubResource>
                    <maxSubResource fillout="1" year="2100">22.14654571</maxSubResource>
                </sub-renewable-resource>
            </resource>
            <resource name="South America-Colorado_water withdrawals">
                <sub-renewable-resource name="runoff">
                    <maxSubResource fillout="1" year="1975">40.29123646</maxSubResource>
                    <maxSubResource fillout="1" year="1990">40.29123646</maxSubResource>
                    <maxSubResource fillout="1" year="2005">40.29123646</maxSubResource>
                    <maxSubResource fillout="1" year="2010">40.29123646</maxSubResource>
                    <maxSubResource fillout="1" year="2015">41.78653714</maxSubResource>
                    <maxSubResource fillout="1" year="2020">41.93929703</maxSubResource>
                    <maxSubResource fillout="1" year="2025">42.12081056</maxSubResource>
                    <maxSubResource fillout="1" year="2030">42.22181507</maxSubResource>
                    <maxSubResource fillout="1" year="2035">42.07963036</maxSubResource>
                    <maxSubResource fillout="1" year="2040">41.67237461</maxSubResource>
                    <maxSubResource fillout="1" year="2045">41.12118234</maxSubResource>
                    <maxSubResource fillout="1" year="2050">40.54001814</maxSubResource>
                    <maxSubResource fillout="1" year="2055">39.94350374</maxSubResource>
                    <maxSubResource fillout="1" year="2060">39.24244098</maxSubResource>
                    <maxSubResource fillout="1" year="2065">38.54777131</maxSubResource>
                    <maxSubResource fillout="1" year="2070">37.93317983</maxSubResource>
                    <maxSubResource fillout="1" year="2075">37.30212139</maxSubResource>
                    <maxSubResource fillout="1" year="2080">36.67273706</maxSubResource>
                    <maxSubResource fillout="1" year="2085">36.07805714</maxSubResource>
                    <maxSubResource fillout="1" year="2090">35.51709854</maxSubResource>
                    <maxSubResource fillout="1" year="2095">34.97572027</maxSubResource>
                    <maxSubResource fillout="1" year="2100">34.54871915</maxSubResource>
                </sub-renewable-resource>
            </resource>
            <resource name="South Argentina-South Atlantic Coast_water withdrawals">
                <sub-renewable-resource name="runoff">
                    <maxSubResource fillout="1" year="1975">90.13291331</maxSubResource>
                    <maxSubResource fillout="1" year="1990">90.13291331</maxSubResource>
                    <maxSubResource fillout="1" year="2005">90.13291331</maxSubResource>
                    <maxSubResource fillout="1" year="2010">90.13291331</maxSubResource>
                    <maxSubResource fillout="1" year="2015">95.63018344</maxSubResource>
                    <maxSubResource fillout="1" year="2020">97.10285605</maxSubResource>
                    <maxSubResource fillout="1" year="2025">98.760922</maxSubResource>
                    <maxSubResource fillout="1" year="2030">100.3749429</maxSubResource>
                    <maxSubResource fillout="1" year="2035">101.5460572</maxSubResource>
                    <maxSubResource fillout="1" year="2040">101.9282475</maxSubResource>
                    <maxSubResource fillout="1" year="2045">101.9683272</maxSubResource>
                    <maxSubResource fillout="1" year="2050">102.3249868</maxSubResource>
                    <maxSubResource fillout="1" year="2055">103.2391674</maxSubResource>
                    <maxSubResource fillout="1" year="2060">104.2775906</maxSubResource>
                    <maxSubResource fillout="1" year="2065">105.6490865</maxSubResource>
                    <maxSubResource fillout="1" year="2070">107.5004011</maxSubResource>
                    <maxSubResource fillout="1" year="2075">109.640093</maxSubResource>
                    <maxSubResource fillout="1" year="2080">112.0965796</maxSubResource>
                    <maxSubResource fillout="1" year="2085">114.9264393</maxSubResource>
                    <maxSubResource fillout="1" year="2090">118.1174835</maxSubResource>
                    <maxSubResource fillout="1" year="2095">121.646056</maxSubResource>
                    <maxSubResource fillout="1" year="2100">124.7007855</maxSubResource>
                </sub-renewable-resource>
            </resource>
        </region>
        <region name="Australia_NZ">
            <resource name="Australia-East Coast_water withdrawals">
                <sub-renewable-resource name="runoff">
                    <maxSubResource fillout="1" year="1975">163.3230686</maxSubResource>
                    <maxSubResource fillout="1" year="1990">163.3230686</maxSubResource>
                    <maxSubResource fillout="1" year="2005">163.3230686</maxSubResource>
                    <maxSubResource fillout="1" year="2010">163.3230686</maxSubResource>
                    <maxSubResource fillout="1" year="2015">175.2457961</maxSubResource>
                    <maxSubResource fillout="1" year="2020">175.5732314</maxSubResource>
                    <maxSubResource fillout="1" year="2025">174.0955983</maxSubResource>
                    <maxSubResource fillout="1" year="2030">172.2294571</maxSubResource>
                    <maxSubResource fillout="1" year="2035">171.6511557</maxSubResource>
                    <maxSubResource fillout="1" year="2040">170.3199224</maxSubResource>
                    <maxSubResource fillout="1" year="2045">168.6130804</maxSubResource>
                    <maxSubResource fillout="1" year="2050">168.8952199</maxSubResource>
                    <maxSubResource fillout="1" year="2055">172.8150873</maxSubResource>
                    <maxSubResource fillout="1" year="2060">179.0343509</maxSubResource>
                    <maxSubResource fillout="1" year="2065">185.7772108</maxSubResource>
                    <maxSubResource fillout="1" year="2070">191.8866392</maxSubResource>
                    <maxSubResource fillout="1" year="2075">198.692337</maxSubResource>
                    <maxSubResource fillout="1" year="2080">206.1068294</maxSubResource>
                    <maxSubResource fillout="1" year="2085">213.83259</maxSubResource>
                    <maxSubResource fillout="1" year="2090">221.8668482</maxSubResource>
                    <maxSubResource fillout="1" year="2095">230.3367182</maxSubResource>
                    <maxSubResource fillout="1" year="2100">237.5004055</maxSubResource>
                </sub-renewable-resource>
            </resource>
            <resource name="Australia-Interior_water withdrawals">
                <sub-renewable-resource name="runoff">
                    <maxSubResource fillout="1" year="1975">85.45821265</maxSubResource>
                    <maxSubResource fillout="1" year="1990">85.45821265</maxSubResource>
                    <maxSubResource fillout="1" year="2005">85.45821265</maxSubResource>
                    <maxSubResource fillout="1" year="2010">85.45821265</maxSubResource>
                    <maxSubResource fillout="1" year="2015">91.49962546</maxSubResource>
                    <maxSubResource fillout="1" year="2020">92.5687359</maxSubResource>
                    <maxSubResource fillout="1" year="2025">93.44898685</maxSubResource>
                    <maxSubResource fillout="1" year="2030">94.34323387</maxSubResource>
                    <maxSubResource fillout="1" year="2035">95.446646</maxSubResource>
                    <maxSubResource fillout="1" year="2040">95.98406191</maxSubResource>
                    <maxSubResource fillout="1" year="2045">96.31961348</maxSubResource>
                    <maxSubResource fillout="1" year="2050">97.483681</maxSubResource>
                    <maxSubResource fillout="1" year="2055">100.0496153</maxSubResource>
                    <maxSubResource fillout="1" year="2060">103.4353218</maxSubResource>
                    <maxSubResource fillout="1" year="2065">107.4104202</maxSubResource>
                    <maxSubResource fillout="1" year="2070">111.818728</maxSubResource>
                    <maxSubResource fillout="1" year="2075">116.7610026</maxSubResource>
                    <maxSubResource fillout="1" year="2080">122.2546977</maxSubResource>
                    <maxSubResource fillout="1" year="2085">128.3003467</maxSubResource>
                    <maxSubResource fillout="1" year="2090">134.9098396</maxSubResource>
                    <maxSubResource fillout="1" year="2095">142.0835718</maxSubResource>
                    <maxSubResource fillout="1" year="2100">148.226785</maxSubResource>
                </sub-renewable-resource>
            </resource>
            <resource name="Australia-North Coast_water withdrawals">
                <sub-renewable-resource name="runoff">
                    <maxSubResource fillout="1" year="1975">223.1163611</maxSubResource>
                    <maxSubResource fillout="1" year="1990">223.1163611</maxSubResource>
                    <maxSubResource fillout="1" year="2005">223.1163611</maxSubResource>
                    <maxSubResource fillout="1" year="2010">223.1163611</maxSubResource>
                    <maxSubResource fillout="1" year="2015">244.9635615</maxSubResource>
                    <maxSubResource fillout="1" year="2020">249.0890519</maxSubResource>
                    <maxSubResource fillout="1" year="2025">252.4444009</maxSubResource>
                    <maxSubResource fillout="1" year="2030">255.8339594</maxSubResource>
                    <maxSubResource fillout="1" year="2035">260.1862746</maxSubResource>
                    <maxSubResource fillout="1" year="2040">264.7620202</maxSubResource>
                    <maxSubResource fillout="1" year="2045">269.5078288</maxSubResource>
                    <maxSubResource fillout="1" year="2050">275.1461838</maxSubResource>
                    <maxSubResource fillout="1" year="2055">282.2403153</maxSubResource>
                    <maxSubResource fillout="1" year="2060">290.4086472</maxSubResource>
                    <maxSubResource fillout="1" year="2065">298.9369902</maxSubResource>
                    <maxSubResource fillout="1" year="2070">307.3660124</maxSubResource>
                    <maxSubResource fillout="1" year="2075">316.2507079</maxSubResource>
                    <maxSubResource fillout="1" year="2080">325.4982017</maxSubResource>
                    <maxSubResource fillout="1" year="2085">334.931664</maxSubResource>
                    <maxSubResource fillout="1" year="2090">344.5814571</maxSubResource>
                    <maxSubResource fillout="1" year="2095">354.5243395</maxSubResource>
                    <maxSubResource fillout="1" year="2100">362.7282776</maxSubResource>
                </sub-renewable-resource>
            </resource>
            <resource name="Australia-South Coast_water withdrawals">
                <sub-renewable-resource name="runoff">
                    <maxSubResource fillout="1" year="1975">16.66034265</maxSubResource>
                    <maxSubResource fillout="1" year="1990">16.66034265</maxSubResource>
                    <maxSubResource fillout="1" year="2005">16.66034265</maxSubResource>
                    <maxSubResource fillout="1" year="2010">16.66034265</maxSubResource>
                    <maxSubResource fillout="1" year="2015">17.71218529</maxSubResource>
                    <maxSubResource fillout="1" year="2020">17.71172719</maxSubResource>
                    <maxSubResource fillout="1" year="2025">17.53527953</maxSubResource>
                    <maxSubResource fillout="1" year="2030">17.31492542</maxSubResource>
                    <maxSubResource fillout="1" year="2035">17.21202954</maxSubResource>
                    <maxSubResource fillout="1" year="2040">17.09036854</maxSubResource>
                    <maxSubResource fillout="1" year="2045">16.95249209</maxSubResource>
                    <maxSubResource fillout="1" year="2050">16.9441353</maxSubResource>
                    <maxSubResource fillout="1" year="2055">17.17231339</maxSubResource>
                    <maxSubResource fillout="1" year="2060">17.55388933</maxSubResource>
                    <maxSubResource fillout="1" year="2065">17.95806908</maxSubResource>
                    <maxSubResource fillout="1" year="2070">18.29960834</maxSubResource>
                    <maxSubResource fillout="1" year="2075">18.67841938</maxSubResource>
                    <maxSubResource fillout="1" year="2080">19.08750563</maxSubResource>
                    <maxSubResource fillout="1" year="2085">19.50427495</maxSubResource>
                    <maxSubResource fillout="1" year="2090">19.92948375</maxSubResource>
                    <maxSubResource fillout="1" year="2095">20.37258341</maxSubResource>
                    <maxSubResource fillout="1" year="2100">20.74522389</maxSubResource>
                </sub-renewable-resource>
            </resource>
            <resource name="Australia-West Coast_water withdrawals">
                <sub-renewable-resource name="runoff">
                    <maxSubResource fillout="1" year="1975">45.19560744</maxSubResource>
                    <maxSubResource fillout="1" year="1990">45.19560744</maxSubResource>
                    <maxSubResource fillout="1" year="2005">45.19560744</maxSubResource>
                    <maxSubResource fillout="1" year="2010">45.19560744</maxSubResource>
                    <maxSubResource fillout="1" year="2015">45.59428742</maxSubResource>
                    <maxSubResource fillout="1" year="2020">44.98680437</maxSubResource>
                    <maxSubResource fillout="1" year="2025">43.76492702</maxSubResource>
                    <maxSubResource fillout="1" year="2030">42.35340279</maxSubResource>
                    <maxSubResource fillout="1" year="2035">41.27575557</maxSubResource>
                    <maxSubResource fillout="1" year="2040">40.1024289</maxSubResource>
                    <maxSubResource fillout="1" year="2045">38.84742787</maxSubResource>
                    <maxSubResource fillout="1" year="2050">37.98307858</maxSubResource>
                    <maxSubResource fillout="1" year="2055">37.70187131</maxSubResource>
                    <maxSubResource fillout="1" year="2060">37.69111838</maxSubResource>
                    <maxSubResource fillout="1" year="2065">38.02331014</maxSubResource>
                    <maxSubResource fillout="1" year="2070">38.75972155</maxSubResource>
                    <maxSubResource fillout="1" year="2075">39.85031192</maxSubResource>
                    <maxSubResource fillout="1" year="2080">41.30245398</maxSubResource>
                    <maxSubResource fillout="1" year="2085">43.13211951</maxSubResource>
                    <maxSubResource fillout="1" year="2090">45.33742372</maxSubResource>
                    <maxSubResource fillout="1" year="2095">47.90867653</maxSubResource>
                    <maxSubResource fillout="1" year="2100">50.22333988</maxSubResource>
                </sub-renewable-resource>
            </resource>
            <resource name="Murray-Darling_water withdrawals">
                <sub-renewable-resource name="runoff">
                    <maxSubResource fillout="1" year="1975">36.42273711</maxSubResource>
                    <maxSubResource fillout="1" year="1990">36.42273711</maxSubResource>
                    <maxSubResource fillout="1" year="2005">36.42273711</maxSubResource>
                    <maxSubResource fillout="1" year="2010">36.42273711</maxSubResource>
                    <maxSubResource fillout="1" year="2015">39.68317573</maxSubResource>
                    <maxSubResource fillout="1" year="2020">39.53687311</maxSubResource>
                    <maxSubResource fillout="1" year="2025">38.75551749</maxSubResource>
                    <maxSubResource fillout="1" year="2030">37.77817687</maxSubResource>
                    <maxSubResource fillout="1" year="2035">37.13115216</maxSubResource>
                    <maxSubResource fillout="1" year="2040">36.30782545</maxSubResource>
                    <maxSubResource fillout="1" year="2045">35.37675792</maxSubResource>
                    <maxSubResource fillout="1" year="2050">34.93064569</maxSubResource>
                    <maxSubResource fillout="1" year="2055">35.38034522</maxSubResource>
                    <maxSubResource fillout="1" year="2060">36.37587424</maxSubResource>
                    <maxSubResource fillout="1" year="2065">37.45439741</maxSubResource>
                    <maxSubResource fillout="1" year="2070">38.31431931</maxSubResource>
                    <maxSubResource fillout="1" year="2075">39.30310963</maxSubResource>
                    <maxSubResource fillout="1" year="2080">40.39926362</maxSubResource>
                    <maxSubResource fillout="1" year="2085">41.52596484</maxSubResource>
                    <maxSubResource fillout="1" year="2090">42.67856989</maxSubResource>
                    <maxSubResource fillout="1" year="2095">43.89005882</maxSubResource>
                    <maxSubResource fillout="1" year="2100">44.92170426</maxSubResource>
                </sub-renewable-resource>
            </resource>
            <resource name="New Zealand_water withdrawals">
                <sub-renewable-resource name="runoff">
                    <maxSubResource fillout="1" year="1975">249.7459593</maxSubResource>
                    <maxSubResource fillout="1" year="1990">249.7459593</maxSubResource>
                    <maxSubResource fillout="1" year="2005">249.7459593</maxSubResource>
                    <maxSubResource fillout="1" year="2010">249.7459593</maxSubResource>
                    <maxSubResource fillout="1" year="2015">269.491193</maxSubResource>
                    <maxSubResource fillout="1" year="2020">273.2950387</maxSubResource>
                    <maxSubResource fillout="1" year="2025">276.7429696</maxSubResource>
                    <maxSubResource fillout="1" year="2030">279.9402126</maxSubResource>
                    <maxSubResource fillout="1" year="2035">282.7911674</maxSubResource>
                    <maxSubResource fillout="1" year="2040">284.4571706</maxSubResource>
                    <maxSubResource fillout="1" year="2045">285.5420704</maxSubResource>
                    <maxSubResource fillout="1" year="2050">287.3253987</maxSubResource>
                    <maxSubResource fillout="1" year="2055">290.5587076</maxSubResource>
                    <maxSubResource fillout="1" year="2060">294.4366304</maxSubResource>
                    <maxSubResource fillout="1" year="2065">298.3736623</maxSubResource>
                    <maxSubResource fillout="1" year="2070">302.0031192</maxSubResource>
                    <maxSubResource fillout="1" year="2075">305.7751071</maxSubResource>
                    <maxSubResource fillout="1" year="2080">309.670094</maxSubResource>
                    <maxSubResource fillout="1" year="2085">313.5965014</maxSubResource>
                    <maxSubResource fillout="1" year="2090">317.5350051</maxSubResource>
                    <maxSubResource fillout="1" year="2095">321.5236978</maxSubResource>
                    <maxSubResource fillout="1" year="2100">324.7765016</maxSubResource>
                </sub-renewable-resource>
            </resource>
            <resource name="Tasmania_water withdrawals">
                <sub-renewable-resource name="runoff">
                    <maxSubResource fillout="1" year="1975">41.55798887</maxSubResource>
                    <maxSubResource fillout="1" year="1990">41.55798887</maxSubResource>
                    <maxSubResource fillout="1" year="2005">41.55798887</maxSubResource>
                    <maxSubResource fillout="1" year="2010">41.55798887</maxSubResource>
                    <maxSubResource fillout="1" year="2015">42.70037243</maxSubResource>
                    <maxSubResource fillout="1" year="2020">42.77045132</maxSubResource>
                    <maxSubResource fillout="1" year="2025">42.68135756</maxSubResource>
                    <maxSubResource fillout="1" year="2030">42.5622751</maxSubResource>
                    <maxSubResource fillout="1" year="2035">42.57023342</maxSubResource>
                    <maxSubResource fillout="1" year="2040">42.55219506</maxSubResource>
                    <maxSubResource fillout="1" year="2045">42.52375396</maxSubResource>
                    <maxSubResource fillout="1" year="2050">42.6566721</maxSubResource>
                    <maxSubResource fillout="1" year="2055">43.09935686</maxSubResource>
                    <maxSubResource fillout="1" year="2060">43.760063</maxSubResource>
                    <maxSubResource fillout="1" year="2065">44.41297645</maxSubResource>
                    <maxSubResource fillout="1" year="2070">44.90845771</maxSubResource>
                    <maxSubResource fillout="1" year="2075">45.41723153</maxSubResource>
                    <maxSubResource fillout="1" year="2080">45.92836793</maxSubResource>
                    <maxSubResource fillout="1" year="2085">46.40392047</maxSubResource>
                    <maxSubResource fillout="1" year="2090">46.84350431</maxSubResource>
                    <maxSubResource fillout="1" year="2095">47.26342319</maxSubResource>
                    <maxSubResource fillout="1" year="2100">47.5947349</maxSubResource>
                </sub-renewable-resource>
            </resource>
        </region>
        <region name="Brazil">
            <resource name="Amazon_water withdrawals">
                <sub-renewable-resource name="runoff">
                    <maxSubResource fillout="1" year="1975">5607.787885</maxSubResource>
                    <maxSubResource fillout="1" year="1990">5607.787885</maxSubResource>
                    <maxSubResource fillout="1" year="2005">5607.787885</maxSubResource>
                    <maxSubResource fillout="1" year="2010">5607.787885</maxSubResource>
                    <maxSubResource fillout="1" year="2015">5695.588344</maxSubResource>
                    <maxSubResource fillout="1" year="2020">5712.108182</maxSubResource>
                    <maxSubResource fillout="1" year="2025">5731.581108</maxSubResource>
                    <maxSubResource fillout="1" year="2030">5750.733746</maxSubResource>
                    <maxSubResource fillout="1" year="2035">5764.595054</maxSubResource>
                    <maxSubResource fillout="1" year="2040">5772.072184</maxSubResource>
                    <maxSubResource fillout="1" year="2045">5776.887529</maxSubResource>
                    <maxSubResource fillout="1" year="2050">5782.820271</maxSubResource>
                    <maxSubResource fillout="1" year="2055">5794.475693</maxSubResource>
                    <maxSubResource fillout="1" year="2060">5809.487094</maxSubResource>
                    <maxSubResource fillout="1" year="2065">5817.245679</maxSubResource>
                    <maxSubResource fillout="1" year="2070">5810.566315</maxSubResource>
                    <maxSubResource fillout="1" year="2075">5797.46494</maxSubResource>
                    <maxSubResource fillout="1" year="2080">5778.096581</maxSubResource>
                    <maxSubResource fillout="1" year="2085">5751.341219</maxSubResource>
                    <maxSubResource fillout="1" year="2090">5717.079768</maxSubResource>
                    <maxSubResource fillout="1" year="2095">5675.787692</maxSubResource>
                    <maxSubResource fillout="1" year="2100">5637.990492</maxSubResource>
                </sub-renewable-resource>
            </resource>
            <resource name="East Brazil-South Atlantic Coast_water withdrawals">
                <sub-renewable-resource name="runoff">
                    <maxSubResource fillout="1" year="1975">81.10957495</maxSubResource>
                    <maxSubResource fillout="1" year="1990">81.10957495</maxSubResource>
                    <maxSubResource fillout="1" year="2005">81.10957495</maxSubResource>
                    <maxSubResource fillout="1" year="2010">81.10957495</maxSubResource>
                    <maxSubResource fillout="1" year="2015">75.78619514</maxSubResource>
                    <maxSubResource fillout="1" year="2020">74.62572834</maxSubResource>
                    <maxSubResource fillout="1" year="2025">73.80345703</maxSubResource>
                    <maxSubResource fillout="1" year="2030">72.99851014</maxSubResource>
                    <maxSubResource fillout="1" year="2035">71.9049666</maxSubResource>
                    <maxSubResource fillout="1" year="2040">70.92478265</maxSubResource>
                    <maxSubResource fillout="1" year="2045">70.07703154</maxSubResource>
                    <maxSubResource fillout="1" year="2050">69.02486715</maxSubResource>
                    <maxSubResource fillout="1" year="2055">67.65401116</maxSubResource>
                    <maxSubResource fillout="1" year="2060">66.11460455</maxSubResource>
                    <maxSubResource fillout="1" year="2065">64.13510931</maxSubResource>
                    <maxSubResource fillout="1" year="2070">61.51984436</maxSubResource>
                    <maxSubResource fillout="1" year="2075">58.47975991</maxSubResource>
                    <maxSubResource fillout="1" year="2080">55.06247217</maxSubResource>
                    <maxSubResource fillout="1" year="2085">51.2823832</maxSubResource>
                    <maxSubResource fillout="1" year="2090">47.13459376</maxSubResource>
                    <maxSubResource fillout="1" year="2095">42.61164571</maxSubResource>
                    <maxSubResource fillout="1" year="2100">38.71956816</maxSubResource>
                </sub-renewable-resource>
            </resource>
            <resource name="La Plata_water withdrawals">
                <sub-renewable-resource name="runoff">
                    <maxSubResource fillout="1" year="1975">844.7619056</maxSubResource>
                    <maxSubResource fillout="1" year="1990">844.7619056</maxSubResource>
                    <maxSubResource fillout="1" year="2005">844.7619056</maxSubResource>
                    <maxSubResource fillout="1" year="2010">844.7619056</maxSubResource>
                    <maxSubResource fillout="1" year="2015">916.4389982</maxSubResource>
                    <maxSubResource fillout="1" year="2020">923.2852682</maxSubResource>
                    <maxSubResource fillout="1" year="2025">926.6121771</maxSubResource>
                    <maxSubResource fillout="1" year="2030">927.7532408</maxSubResource>
                    <maxSubResource fillout="1" year="2035">928.0460637</maxSubResource>
                    <maxSubResource fillout="1" year="2040">925.9955388</maxSubResource>
                    <maxSubResource fillout="1" year="2045">922.7187878</maxSubResource>
                    <maxSubResource fillout="1" year="2050">921.0707392</maxSubResource>
                    <maxSubResource fillout="1" year="2055">923.2633491</maxSubResource>
                    <maxSubResource fillout="1" year="2060">927.1481857</maxSubResource>
                    <maxSubResource fillout="1" year="2065">928.7757067</maxSubResource>
                    <maxSubResource fillout="1" year="2070">925.5074868</maxSubResource>
                    <maxSubResource fillout="1" year="2075">920.326076</maxSubResource>
                    <maxSubResource fillout="1" year="2080">913.3423229</maxSubResource>
                    <maxSubResource fillout="1" year="2085">904.1937424</maxSubResource>
                    <maxSubResource fillout="1" year="2090">892.8243197</maxSubResource>
                    <maxSubResource fillout="1" year="2095">879.3858925</maxSubResource>
                    <maxSubResource fillout="1" year="2100">867.2439762</maxSubResource>
                </sub-renewable-resource>
            </resource>
            <resource name="North Brazil-South Atlantic Coast_water withdrawals">
                <sub-renewable-resource name="runoff">
                    <maxSubResource fillout="1" year="1975">151.9838196</maxSubResource>
                    <maxSubResource fillout="1" year="1990">151.9838196</maxSubResource>
                    <maxSubResource fillout="1" year="2005">151.9838196</maxSubResource>
                    <maxSubResource fillout="1" year="2010">151.9838196</maxSubResource>
                    <maxSubResource fillout="1" year="2015">144.8982947</maxSubResource>
                    <maxSubResource fillout="1" year="2020">143.709891</maxSubResource>
                    <maxSubResource fillout="1" year="2025">143.0948051</maxSubResource>
                    <maxSubResource fillout="1" year="2030">142.6394512</maxSubResource>
                    <maxSubResource fillout="1" year="2035">141.9662398</maxSubResource>
                    <maxSubResource fillout="1" year="2040">141.7594203</maxSubResource>
                    <maxSubResource fillout="1" year="2045">141.8882886</maxSubResource>
                    <maxSubResource fillout="1" year="2050">141.6184023</maxSubResource>
                    <maxSubResource fillout="1" year="2055">140.7117029</maxSubResource>
                    <maxSubResource fillout="1" year="2060">139.553349</maxSubResource>
                    <maxSubResource fillout="1" year="2065">137.6161635</maxSubResource>
                    <maxSubResource fillout="1" year="2070">134.5320269</maxSubResource>
                    <maxSubResource fillout="1" year="2075">130.7471134</maxSubResource>
                    <maxSubResource fillout="1" year="2080">126.3053145</maxSubResource>
                    <maxSubResource fillout="1" year="2085">121.1817757</maxSubResource>
                    <maxSubResource fillout="1" year="2090">115.3709842</maxSubResource>
                    <maxSubResource fillout="1" year="2095">108.8802246</maxSubResource>
                    <maxSubResource fillout="1" year="2100">103.2026764</maxSubResource>
                </sub-renewable-resource>
            </resource>
            <resource name="Orinoco_water withdrawals">
                <sub-renewable-resource name="runoff">
                    <maxSubResource fillout="1" year="1975">1240.024774</maxSubResource>
                    <maxSubResource fillout="1" year="1990">1240.024774</maxSubResource>
                    <maxSubResource fillout="1" year="2005">1240.024774</maxSubResource>
                    <maxSubResource fillout="1" year="2010">1240.024774</maxSubResource>
                    <maxSubResource fillout="1" year="2015">1274.472574</maxSubResource>
                    <maxSubResource fillout="1" year="2020">1259.81392</maxSubResource>
                    <maxSubResource fillout="1" year="2025">1231.753586</maxSubResource>
                    <maxSubResource fillout="1" year="2030">1198.303558</maxSubResource>
                    <maxSubResource fillout="1" year="2035">1169.158941</maxSubResource>
                    <maxSubResource fillout="1" year="2040">1139.056633</maxSubResource>
                    <maxSubResource fillout="1" year="2045">1106.192028</maxSubResource>
                    <maxSubResource fillout="1" year="2050">1074.936798</maxSubResource>
                    <maxSubResource fillout="1" year="2055">1047.372483</maxSubResource>
                    <maxSubResource fillout="1" year="2060">1020.976021</maxSubResource>
                    <maxSubResource fillout="1" year="2065">995.9817535</maxSubResource>
                    <maxSubResource fillout="1" year="2070">972.6587635</maxSubResource>
                    <maxSubResource fillout="1" year="2075">950.7355091</maxSubResource>
                    <maxSubResource fillout="1" year="2080">929.8721435</maxSubResource>
                    <maxSubResource fillout="1" year="2085">909.7831188</maxSubResource>
                    <maxSubResource fillout="1" year="2090">890.6079464</maxSubResource>
                    <maxSubResource fillout="1" year="2095">872.4754118</maxSubResource>
                    <maxSubResource fillout="1" year="2100">858.7680956</maxSubResource>
                </sub-renewable-resource>
            </resource>
            <resource name="Parnaiba_water withdrawals">
                <sub-renewable-resource name="runoff">
                    <maxSubResource fillout="1" year="1975">84.36736804</maxSubResource>
                    <maxSubResource fillout="1" year="1990">84.36736804</maxSubResource>
                    <maxSubResource fillout="1" year="2005">84.36736804</maxSubResource>
                    <maxSubResource fillout="1" year="2010">84.36736804</maxSubResource>
                    <maxSubResource fillout="1" year="2015">73.87440936</maxSubResource>
                    <maxSubResource fillout="1" year="2020">72.08877024</maxSubResource>
                    <maxSubResource fillout="1" year="2025">71.07660948</maxSubResource>
                    <maxSubResource fillout="1" year="2030">70.20936488</maxSubResource>
                    <maxSubResource fillout="1" year="2035">68.86131529</maxSubResource>
                    <maxSubResource fillout="1" year="2040">67.4927357</maxSubResource>
                    <maxSubResource fillout="1" year="2045">66.3630843</maxSubResource>
                    <maxSubResource fillout="1" year="2050">65.29800398</maxSubResource>
                    <maxSubResource fillout="1" year="2055">64.3332479</maxSubResource>
                    <maxSubResource fillout="1" year="2060">63.47811158</maxSubResource>
                    <maxSubResource fillout="1" year="2065">62.11204553</maxSubResource>
                    <maxSubResource fillout="1" year="2070">59.79402314</maxSubResource>
                    <maxSubResource fillout="1" year="2075">56.97724621</maxSubResource>
                    <maxSubResource fillout="1" year="2080">53.76271091</maxSubResource>
                    <maxSubResource fillout="1" year="2085">50.1777453</maxSubResource>
                    <maxSubResource fillout="1" year="2090">46.2003386</maxSubResource>
                    <maxSubResource fillout="1" year="2095">41.81711299</maxSubResource>
                    <maxSubResource fillout="1" year="2100">38.01465674</maxSubResource>
                </sub-renewable-resource>
            </resource>
            <resource name="Sao Francisco_water withdrawals">
                <sub-renewable-resource name="runoff">
                    <maxSubResource fillout="1" year="1975">119.6421145</maxSubResource>
                    <maxSubResource fillout="1" year="1990">119.6421145</maxSubResource>
                    <maxSubResource fillout="1" year="2005">119.6421145</maxSubResource>
                    <maxSubResource fillout="1" year="2010">119.6421145</maxSubResource>
                    <maxSubResource fillout="1" year="2015">121.9272784</maxSubResource>
                    <maxSubResource fillout="1" year="2020">123.5037145</maxSubResource>
                    <maxSubResource fillout="1" year="2025">126.6789513</maxSubResource>
                    <maxSubResource fillout="1" year="2030">130.0602012</maxSubResource>
                    <maxSubResource fillout="1" year="2035">131.8932617</maxSubResource>
                    <maxSubResource fillout="1" year="2040">132.8054206</maxSubResource>
                    <maxSubResource fillout="1" year="2045">133.4991247</maxSubResource>
                    <maxSubResource fillout="1" year="2050">133.8751565</maxSubResource>
                    <maxSubResource fillout="1" year="2055">133.8778295</maxSubResource>
                    <maxSubResource fillout="1" year="2060">133.4598327</maxSubResource>
                    <maxSubResource fillout="1" year="2065">132.4549957</maxSubResource>
                    <maxSubResource fillout="1" year="2070">130.7196429</maxSubResource>
                    <maxSubResource fillout="1" year="2075">128.321329</maxSubResource>
                    <maxSubResource fillout="1" year="2080">125.4017025</maxSubResource>
                    <maxSubResource fillout="1" year="2085">122.0889054</maxSubResource>
                    <maxSubResource fillout="1" year="2090">118.3666733</maxSubResource>
                    <maxSubResource fillout="1" year="2095">114.1792544</maxSubResource>
                    <maxSubResource fillout="1" year="2100">110.4651572</maxSubResource>
                </sub-renewable-resource>
            </resource>
            <resource name="Tocantins_water withdrawals">
                <sub-renewable-resource name="runoff">
                    <maxSubResource fillout="1" year="1975">409.9288152</maxSubResource>
                    <maxSubResource fillout="1" year="1990">409.9288152</maxSubResource>
                    <maxSubResource fillout="1" year="2005">409.9288152</maxSubResource>
                    <maxSubResource fillout="1" year="2010">409.9288152</maxSubResource>
                    <maxSubResource fillout="1" year="2015">404.720329</maxSubResource>
                    <maxSubResource fillout="1" year="2020">404.6025544</maxSubResource>
                    <maxSubResource fillout="1" year="2025">407.0605907</maxSubResource>
                    <maxSubResource fillout="1" year="2030">409.5257765</maxSubResource>
                    <maxSubResource fillout="1" year="2035">408.742768</maxSubResource>
                    <maxSubResource fillout="1" year="2040">404.8747364</maxSubResource>
                    <maxSubResource fillout="1" year="2045">400.0296785</maxSubResource>
                    <maxSubResource fillout="1" year="2050">395.6980817</maxSubResource>
                    <maxSubResource fillout="1" year="2055">393.193998</maxSubResource>
                    <maxSubResource fillout="1" year="2060">391.3819244</maxSubResource>
                    <maxSubResource fillout="1" year="2065">387.5801866</maxSubResource>
                    <maxSubResource fillout="1" year="2070">379.9345278</maxSubResource>
                    <maxSubResource fillout="1" year="2075">370.3635562</maxSubResource>
                    <maxSubResource fillout="1" year="2080">359.1584898</maxSubResource>
                    <maxSubResource fillout="1" year="2085">346.2964713</maxSubResource>
                    <maxSubResource fillout="1" year="2090">331.683297</maxSubResource>
                    <maxSubResource fillout="1" year="2095">315.3259315</maxSubResource>
                    <maxSubResource fillout="1" year="2100">301.006549</maxSubResource>
                </sub-renewable-resource>
            </resource>
            <resource name="Uruguay-Brazil-South Atlantic Coast_water withdrawals">
                <sub-renewable-resource name="runoff">
                    <maxSubResource fillout="1" year="1975">324.0860789</maxSubResource>
                    <maxSubResource fillout="1" year="1990">324.0860789</maxSubResource>
                    <maxSubResource fillout="1" year="2005">324.0860789</maxSubResource>
                    <maxSubResource fillout="1" year="2010">324.0860789</maxSubResource>
                    <maxSubResource fillout="1" year="2015">339.2168499</maxSubResource>
                    <maxSubResource fillout="1" year="2020">341.1816082</maxSubResource>
                    <maxSubResource fillout="1" year="2025">343.0280941</maxSubResource>
                    <maxSubResource fillout="1" year="2030">344.4337857</maxSubResource>
                    <maxSubResource fillout="1" year="2035">344.886505</maxSubResource>
                    <maxSubResource fillout="1" year="2040">344.3230552</maxSubResource>
                    <maxSubResource fillout="1" year="2045">343.2805853</maxSubResource>
                    <maxSubResource fillout="1" year="2050">342.3152669</maxSubResource>
                    <maxSubResource fillout="1" year="2055">341.9068354</maxSubResource>
                    <maxSubResource fillout="1" year="2060">341.5963924</maxSubResource>
                    <maxSubResource fillout="1" year="2065">340.3581038</maxSubResource>
                    <maxSubResource fillout="1" year="2070">337.5034781</maxSubResource>
                    <maxSubResource fillout="1" year="2075">333.8182405</maxSubResource>
                    <maxSubResource fillout="1" year="2080">329.3508986</maxSubResource>
                    <maxSubResource fillout="1" year="2085">324.0241745</maxSubResource>
                    <maxSubResource fillout="1" year="2090">317.8089789</maxSubResource>
                    <maxSubResource fillout="1" year="2095">310.7372096</maxSubResource>
                    <maxSubResource fillout="1" year="2100">304.4871263</maxSubResource>
                </sub-renewable-resource>
            </resource>
        </region>
        <region name="Canada">
            <resource name="Atlantic Ocean Seaboard_water withdrawals">
                <sub-renewable-resource name="runoff">
                    <maxSubResource fillout="1" year="1975">487.0900954</maxSubResource>
                    <maxSubResource fillout="1" year="1990">487.0900954</maxSubResource>
                    <maxSubResource fillout="1" year="2005">487.0900954</maxSubResource>
                    <maxSubResource fillout="1" year="2010">487.0900954</maxSubResource>
                    <maxSubResource fillout="1" year="2015">497.4681839</maxSubResource>
                    <maxSubResource fillout="1" year="2020">501.3984322</maxSubResource>
                    <maxSubResource fillout="1" year="2025">506.819065</maxSubResource>
                    <maxSubResource fillout="1" year="2030">512.4755518</maxSubResource>
                    <maxSubResource fillout="1" year="2035">516.6008698</maxSubResource>
                    <maxSubResource fillout="1" year="2040">519.4822078</maxSubResource>
                    <maxSubResource fillout="1" year="2045">521.8540443</maxSubResource>
                    <maxSubResource fillout="1" year="2050">523.8703861</maxSubResource>
                    <maxSubResource fillout="1" year="2055">525.4302987</maxSubResource>
                    <maxSubResource fillout="1" year="2060">526.3845403</maxSubResource>
                    <maxSubResource fillout="1" year="2065">527.2805995</maxSubResource>
                    <maxSubResource fillout="1" year="2070">528.479474</maxSubResource>
                    <maxSubResource fillout="1" year="2075">529.5253581</maxSubResource>
                    <maxSubResource fillout="1" year="2080">530.4860576</maxSubResource>
                    <maxSubResource fillout="1" year="2085">531.4989312</maxSubResource>
                    <maxSubResource fillout="1" year="2090">532.5517254</maxSubResource>
                    <maxSubResource fillout="1" year="2095">533.5869538</maxSubResource>
                    <maxSubResource fillout="1" year="2100">534.3719066</maxSubResource>
                </sub-renewable-resource>
            </resource>
            <resource name="Churchill_water withdrawals">
                <sub-renewable-resource name="runoff">
                    <maxSubResource fillout="1" year="1975">69.21977597</maxSubResource>
                    <maxSubResource fillout="1" year="1990">69.21977597</maxSubResource>
                    <maxSubResource fillout="1" year="2005">69.21977597</maxSubResource>
                    <maxSubResource fillout="1" year="2010">69.21977597</maxSubResource>
                    <maxSubResource fillout="1" year="2015">72.08786451</maxSubResource>
                    <maxSubResource fillout="1" year="2020">72.79660445</maxSubResource>
                    <maxSubResource fillout="1" year="2025">73.57260083</maxSubResource>
                    <maxSubResource fillout="1" year="2030">74.3217127</maxSubResource>
                    <maxSubResource fillout="1" year="2035">74.86629579</maxSubResource>
                    <maxSubResource fillout="1" year="2040">75.02626562</maxSubResource>
                    <maxSubResource fillout="1" year="2045">75.00896655</maxSubResource>
                    <maxSubResource fillout="1" year="2050">75.1350528</maxSubResource>
                    <maxSubResource fillout="1" year="2055">75.54531211</maxSubResource>
                    <maxSubResource fillout="1" year="2060">76.02978247</maxSubResource>
                    <maxSubResource fillout="1" year="2065">76.60421457</maxSubResource>
                    <maxSubResource fillout="1" year="2070">77.28410585</maxSubResource>
                    <maxSubResource fillout="1" year="2075">78.05056751</maxSubResource>
                    <maxSubResource fillout="1" year="2080">78.91353831</maxSubResource>
                    <maxSubResource fillout="1" year="2085">79.88516503</maxSubResource>
                    <maxSubResource fillout="1" year="2090">80.95800708</maxSubResource>
                    <maxSubResource fillout="1" year="2095">82.1267002</maxSubResource>
                    <maxSubResource fillout="1" year="2100">83.12901629</maxSubResource>
                </sub-renewable-resource>
            </resource>
            <resource name="Fraser_water withdrawals">
                <sub-renewable-resource name="runoff">
                    <maxSubResource fillout="1" year="1975">83.11104821</maxSubResource>
                    <maxSubResource fillout="1" year="1990">83.11104821</maxSubResource>
                    <maxSubResource fillout="1" year="2005">83.11104821</maxSubResource>
                    <maxSubResource fillout="1" year="2010">83.11104821</maxSubResource>
                    <maxSubResource fillout="1" year="2015">86.67796641</maxSubResource>
                    <maxSubResource fillout="1" year="2020">87.04119932</maxSubResource>
                    <maxSubResource fillout="1" year="2025">87.19133613</maxSubResource>
                    <maxSubResource fillout="1" year="2030">87.17414727</maxSubResource>
                    <maxSubResource fillout="1" year="2035">86.96742032</maxSubResource>
                    <maxSubResource fillout="1" year="2040">86.28023151</maxSubResource>
                    <maxSubResource fillout="1" year="2045">85.285819</maxSubResource>
                    <maxSubResource fillout="1" year="2050">84.38507784</maxSubResource>
                    <maxSubResource fillout="1" year="2055">83.77071296</maxSubResource>
                    <maxSubResource fillout="1" year="2060">83.19733349</maxSubResource>
                    <maxSubResource fillout="1" year="2065">82.65384507</maxSubResource>
                    <maxSubResource fillout="1" year="2070">82.14211511</maxSubResource>
                    <maxSubResource fillout="1" year="2075">81.66931913</maxSubResource>
                    <maxSubResource fillout="1" year="2080">81.2293252</maxSubResource>
                    <maxSubResource fillout="1" year="2085">80.81473316</maxSubResource>
                    <maxSubResource fillout="1" year="2090">80.42233054</maxSubResource>
                    <maxSubResource fillout="1" year="2095">80.05499673</maxSubResource>
                    <maxSubResource fillout="1" year="2100">79.78143181</maxSubResource>
                </sub-renewable-resource>
            </resource>
            <resource name="Great Lakes_water withdrawals">
                <sub-renewable-resource name="runoff">
                    <maxSubResource fillout="1" year="1975">319.1342069</maxSubResource>
                    <maxSubResource fillout="1" year="1990">319.1342069</maxSubResource>
                    <maxSubResource fillout="1" year="2005">319.1342069</maxSubResource>
                    <maxSubResource fillout="1" year="2010">319.1342069</maxSubResource>
                    <maxSubResource fillout="1" year="2015">348.2876077</maxSubResource>
                    <maxSubResource fillout="1" year="2020">355.8892152</maxSubResource>
                    <maxSubResource fillout="1" year="2025">364.8201753</maxSubResource>
                    <maxSubResource fillout="1" year="2030">373.8258303</maxSubResource>
                    <maxSubResource fillout="1" year="2035">380.9177124</maxSubResource>
                    <maxSubResource fillout="1" year="2040">385.8264485</maxSubResource>
                    <maxSubResource fillout="1" year="2045">389.6565107</maxSubResource>
                    <maxSubResource fillout="1" year="2050">393.316746</maxSubResource>
                    <maxSubResource fillout="1" year="2055">397.1361096</maxSubResource>
                    <maxSubResource fillout="1" year="2060">400.5469617</maxSubResource>
                    <maxSubResource fillout="1" year="2065">403.9059987</maxSubResource>
                    <maxSubResource fillout="1" year="2070">407.4615079</maxSubResource>
                    <maxSubResource fillout="1" year="2075">410.8934252</maxSubResource>
                    <maxSubResource fillout="1" year="2080">414.2339815</maxSubResource>
                    <maxSubResource fillout="1" year="2085">417.5647206</maxSubResource>
                    <maxSubResource fillout="1" year="2090">420.8851586</maxSubResource>
                    <maxSubResource fillout="1" year="2095">424.1615564</maxSubResource>
                    <maxSubResource fillout="1" year="2100">426.7317545</maxSubResource>
                </sub-renewable-resource>
            </resource>
            <resource name="Hudson Bay Coast_water withdrawals">
                <sub-renewable-resource name="runoff">
                    <maxSubResource fillout="1" year="1975">646.8713148</maxSubResource>
                    <maxSubResource fillout="1" year="1990">646.8713148</maxSubResource>
                    <maxSubResource fillout="1" year="2005">646.8713148</maxSubResource>
                    <maxSubResource fillout="1" year="2010">646.8713148</maxSubResource>
                    <maxSubResource fillout="1" year="2015">638.9057792</maxSubResource>
                    <maxSubResource fillout="1" year="2020">637.6551809</maxSubResource>
                    <maxSubResource fillout="1" year="2025">635.882513</maxSubResource>
                    <maxSubResource fillout="1" year="2030">634.2175233</maxSubResource>
                    <maxSubResource fillout="1" year="2035">633.5478675</maxSubResource>
                    <maxSubResource fillout="1" year="2040">633.5890048</maxSubResource>
                    <maxSubResource fillout="1" year="2045">634.165731</maxSubResource>
                    <maxSubResource fillout="1" year="2050">635.5399081</maxSubResource>
                    <maxSubResource fillout="1" year="2055">637.7798753</maxSubResource>
                    <maxSubResource fillout="1" year="2060">640.6364708</maxSubResource>
                    <maxSubResource fillout="1" year="2065">644.1536533</maxSubResource>
                    <maxSubResource fillout="1" year="2070">648.3899721</maxSubResource>
                    <maxSubResource fillout="1" year="2075">653.3763876</maxSubResource>
                    <maxSubResource fillout="1" year="2080">659.0788434</maxSubResource>
                    <maxSubResource fillout="1" year="2085">665.4568832</maxSubResource>
                    <maxSubResource fillout="1" year="2090">672.4731461</maxSubResource>
                    <maxSubResource fillout="1" year="2095">680.1455293</maxSubResource>
                    <maxSubResource fillout="1" year="2100">686.773815</maxSubResource>
                </sub-renewable-resource>
            </resource>
            <resource name="Mackenzie_water withdrawals">
                <sub-renewable-resource name="runoff">
                    <maxSubResource fillout="1" year="1975">383.1471292</maxSubResource>
                    <maxSubResource fillout="1" year="1990">383.1471292</maxSubResource>
                    <maxSubResource fillout="1" year="2005">383.1471292</maxSubResource>
                    <maxSubResource fillout="1" year="2010">383.1471292</maxSubResource>
                    <maxSubResource fillout="1" year="2015">423.7649799</maxSubResource>
                    <maxSubResource fillout="1" year="2020">434.3637499</maxSubResource>
                    <maxSubResource fillout="1" year="2025">446.2272057</maxSubResource>
                    <maxSubResource fillout="1" year="2030">458.3391379</maxSubResource>
                    <maxSubResource fillout="1" year="2035">468.9347207</maxSubResource>
                    <maxSubResource fillout="1" year="2040">477.3368149</maxSubResource>
                    <maxSubResource fillout="1" year="2045">484.7689734</maxSubResource>
                    <maxSubResource fillout="1" year="2050">492.6303918</maxSubResource>
                    <maxSubResource fillout="1" year="2055">501.6160896</maxSubResource>
                    <maxSubResource fillout="1" year="2060">510.8716146</maxSubResource>
                    <maxSubResource fillout="1" year="2065">520.278184</maxSubResource>
                    <maxSubResource fillout="1" year="2070">529.781586</maxSubResource>
                    <maxSubResource fillout="1" year="2075">539.4503468</maxSubResource>
                    <maxSubResource fillout="1" year="2080">549.2772029</maxSubResource>
                    <maxSubResource fillout="1" year="2085">559.2432927</maxSubResource>
                    <maxSubResource fillout="1" year="2090">569.3406829</maxSubResource>
                    <maxSubResource fillout="1" year="2095">579.5777552</maxSubResource>
                    <maxSubResource fillout="1" year="2100">587.8744927</maxSubResource>
                </sub-renewable-resource>
            </resource>
            <resource name="Northwest Territories_water withdrawals">
                <sub-renewable-resource name="runoff">
                    <maxSubResource fillout="1" year="1975">623.7458687</maxSubResource>
                    <maxSubResource fillout="1" year="1990">623.7458687</maxSubResource>
                    <maxSubResource fillout="1" year="2005">623.7458687</maxSubResource>
                    <maxSubResource fillout="1" year="2010">623.7458687</maxSubResource>
                    <maxSubResource fillout="1" year="2015">693.0094661</maxSubResource>
                    <maxSubResource fillout="1" year="2020">710.7704344</maxSubResource>
                    <maxSubResource fillout="1" year="2025">730.3487986</maxSubResource>
                    <maxSubResource fillout="1" year="2030">750.3506665</maxSubResource>
                    <maxSubResource fillout="1" year="2035">768.2468029</maxSubResource>
                    <maxSubResource fillout="1" year="2040">783.0258228</maxSubResource>
                    <maxSubResource fillout="1" year="2045">796.4198378</maxSubResource>
                    <maxSubResource fillout="1" year="2050">810.432515</maxSubResource>
                    <maxSubResource fillout="1" year="2055">826.0515229</maxSubResource>
                    <maxSubResource fillout="1" year="2060">842.0745636</maxSubResource>
                    <maxSubResource fillout="1" year="2065">858.3990919</maxSubResource>
                    <maxSubResource fillout="1" year="2070">874.9919042</maxSubResource>
                    <maxSubResource fillout="1" year="2075">891.8903303</maxSubResource>
                    <maxSubResource fillout="1" year="2080">909.0724486</maxSubResource>
                    <maxSubResource fillout="1" year="2085">926.510344</maxSubResource>
                    <maxSubResource fillout="1" year="2090">944.206278</maxSubResource>
                    <maxSubResource fillout="1" year="2095">962.1721893</maxSubResource>
                    <maxSubResource fillout="1" year="2100">976.7457634</maxSubResource>
                </sub-renewable-resource>
            </resource>
            <resource name="Saskatchewan-Nelson_water withdrawals">
                <sub-renewable-resource name="runoff">
                    <maxSubResource fillout="1" year="1975">92.61425372</maxSubResource>
                    <maxSubResource fillout="1" year="1990">92.61425372</maxSubResource>
                    <maxSubResource fillout="1" year="2005">92.61425372</maxSubResource>
                    <maxSubResource fillout="1" year="2010">92.61425372</maxSubResource>
                    <maxSubResource fillout="1" year="2015">103.83871</maxSubResource>
                    <maxSubResource fillout="1" year="2020">106.8116591</maxSubResource>
                    <maxSubResource fillout="1" year="2025">110.1504459</maxSubResource>
                    <maxSubResource fillout="1" year="2030">113.5624519</maxSubResource>
                    <maxSubResource fillout="1" year="2035">116.5464152</maxSubResource>
                    <maxSubResource fillout="1" year="2040">118.9626919</maxSubResource>
                    <maxSubResource fillout="1" year="2045">121.131532</maxSubResource>
                    <maxSubResource fillout="1" year="2050">123.3816452</maxSubResource>
                    <maxSubResource fillout="1" year="2055">125.8827721</maxSubResource>
                    <maxSubResource fillout="1" year="2060">128.4295382</maxSubResource>
                    <maxSubResource fillout="1" year="2065">130.9613918</maxSubResource>
                    <maxSubResource fillout="1" year="2070">133.4452054</maxSubResource>
                    <maxSubResource fillout="1" year="2075">135.927686</maxSubResource>
                    <maxSubResource fillout="1" year="2080">138.404508</maxSubResource>
                    <maxSubResource fillout="1" year="2085">140.863784</maxSubResource>
                    <maxSubResource fillout="1" year="2090">143.3014605</maxSubResource>
                    <maxSubResource fillout="1" year="2095">145.7226009</maxSubResource>
                    <maxSubResource fillout="1" year="2100">147.651348</maxSubResource>
                </sub-renewable-resource>
            </resource>
            <resource name="St Lawrence_water withdrawals">
                <sub-renewable-resource name="runoff">
                    <maxSubResource fillout="1" year="1975">147.7077749</maxSubResource>
                    <maxSubResource fillout="1" year="1990">147.7077749</maxSubResource>
                    <maxSubResource fillout="1" year="2005">147.7077749</maxSubResource>
                    <maxSubResource fillout="1" year="2010">147.7077749</maxSubResource>
                    <maxSubResource fillout="1" year="2015">163.5702283</maxSubResource>
                    <maxSubResource fillout="1" year="2020">167.7716673</maxSubResource>
                    <maxSubResource fillout="1" year="2025">172.6223186</maxSubResource>
                    <maxSubResource fillout="1" year="2030">177.5462518</maxSubResource>
                    <maxSubResource fillout="1" year="2035">181.6036273</maxSubResource>
                    <maxSubResource fillout="1" year="2040">184.5904215</maxSubResource>
                    <maxSubResource fillout="1" year="2045">187.071939</maxSubResource>
                    <maxSubResource fillout="1" year="2050">189.582378</maxSubResource>
                    <maxSubResource fillout="1" year="2055">192.3511392</maxSubResource>
                    <maxSubResource fillout="1" year="2060">195.0467209</maxSubResource>
                    <maxSubResource fillout="1" year="2065">197.7482073</maxSubResource>
                    <maxSubResource fillout="1" year="2070">200.5163319</maxSubResource>
                    <maxSubResource fillout="1" year="2075">203.2734309</maxSubResource>
                    <maxSubResource fillout="1" year="2080">206.0283423</maxSubResource>
                    <maxSubResource fillout="1" year="2085">208.8014286</maxSubResource>
                    <maxSubResource fillout="1" year="2090">211.5886226</maxSubResource>
                    <maxSubResource fillout="1" year="2095">214.3816039</maxSubResource>
                    <maxSubResource fillout="1" year="2100">216.6162311</maxSubResource>
                </sub-renewable-resource>
            </resource>
        </region>
        <region name="Central America and Caribbean">
            <resource name="Caribbean_water withdrawals">
                <sub-renewable-resource name="runoff">
                    <maxSubResource fillout="1" year="1975">132.2412057</maxSubResource>
                    <maxSubResource fillout="1" year="1990">132.2412057</maxSubResource>
                    <maxSubResource fillout="1" year="2005">132.2412057</maxSubResource>
                    <maxSubResource fillout="1" year="2010">132.2412057</maxSubResource>
                    <maxSubResource fillout="1" year="2015">135.1669444</maxSubResource>
                    <maxSubResource fillout="1" year="2020">134.2455562</maxSubResource>
                    <maxSubResource fillout="1" year="2025">132.1463724</maxSubResource>
                    <maxSubResource fillout="1" year="2030">129.632619</maxSubResource>
                    <maxSubResource fillout="1" year="2035">127.5997459</maxSubResource>
                    <maxSubResource fillout="1" year="2040">125.78078</maxSubResource>
                    <maxSubResource fillout="1" year="2045">123.7962722</maxSubResource>
                    <maxSubResource fillout="1" year="2050">121.6360712</maxSubResource>
                    <maxSubResource fillout="1" year="2055">119.185351</maxSubResource>
                    <maxSubResource fillout="1" year="2060">116.4639576</maxSubResource>
                    <maxSubResource fillout="1" year="2065">113.9075117</maxSubResource>
                    <maxSubResource fillout="1" year="2070">111.8256378</maxSubResource>
                    <maxSubResource fillout="1" year="2075">109.9145199</maxSubResource>
                    <maxSubResource fillout="1" year="2080">108.1218899</maxSubResource>
                    <maxSubResource fillout="1" year="2085">106.4451848</maxSubResource>
                    <maxSubResource fillout="1" year="2090">104.8941761</maxSubResource>
                    <maxSubResource fillout="1" year="2095">103.4696677</maxSubResource>
                    <maxSubResource fillout="1" year="2100">102.4195894</maxSubResource>
                </sub-renewable-resource>
            </resource>
            <resource name="Southern Central America_water withdrawals">
                <sub-renewable-resource name="runoff">
                    <maxSubResource fillout="1" year="1975">463.7103379</maxSubResource>
                    <maxSubResource fillout="1" year="1990">463.7103379</maxSubResource>
                    <maxSubResource fillout="1" year="2005">463.7103379</maxSubResource>
                    <maxSubResource fillout="1" year="2010">463.7103379</maxSubResource>
                    <maxSubResource fillout="1" year="2015">483.7180407</maxSubResource>
                    <maxSubResource fillout="1" year="2020">476.9883073</maxSubResource>
                    <maxSubResource fillout="1" year="2025">462.6627206</maxSubResource>
                    <maxSubResource fillout="1" year="2030">445.3029464</maxSubResource>
                    <maxSubResource fillout="1" year="2035">430.2489571</maxSubResource>
                    <maxSubResource fillout="1" year="2040">414.3825223</maxSubResource>
                    <maxSubResource fillout="1" year="2045">396.7370289</maxSubResource>
                    <maxSubResource fillout="1" year="2050">379.8951671</maxSubResource>
                    <maxSubResource fillout="1" year="2055">364.6673686</maxSubResource>
                    <maxSubResource fillout="1" year="2060">349.4355079</maxSubResource>
                    <maxSubResource fillout="1" year="2065">335.6679993</maxSubResource>
                    <maxSubResource fillout="1" year="2070">324.4647603</maxSubResource>
                    <maxSubResource fillout="1" year="2075">314.7741248</maxSubResource>
                    <maxSubResource fillout="1" year="2080">306.4038607</maxSubResource>
                    <maxSubResource fillout="1" year="2085">299.3340636</maxSubResource>
                    <maxSubResource fillout="1" year="2090">293.5916379</maxSubResource>
                    <maxSubResource fillout="1" year="2095">289.1809692</maxSubResource>
                    <maxSubResource fillout="1" year="2100">286.6076026</maxSubResource>
                </sub-renewable-resource>
            </resource>
        </region>
        <region name="Central Asia">
            <resource name="Amu Darya_water withdrawals">
                <sub-renewable-resource name="runoff">
                    <maxSubResource fillout="1" year="1975">42.15630835</maxSubResource>
                    <maxSubResource fillout="1" year="1990">42.15630835</maxSubResource>
                    <maxSubResource fillout="1" year="2005">42.15630835</maxSubResource>
                    <maxSubResource fillout="1" year="2010">42.15630835</maxSubResource>
                    <maxSubResource fillout="1" year="2015">37.19962042</maxSubResource>
                    <maxSubResource fillout="1" year="2020">36.79938268</maxSubResource>
                    <maxSubResource fillout="1" year="2025">37.18286348</maxSubResource>
                    <maxSubResource fillout="1" year="2030">37.73540021</maxSubResource>
                    <maxSubResource fillout="1" year="2035">37.75272307</maxSubResource>
                    <maxSubResource fillout="1" year="2040">37.65769105</maxSubResource>
                    <maxSubResource fillout="1" year="2045">37.60967679</maxSubResource>
                    <maxSubResource fillout="1" year="2050">37.30182236</maxSubResource>
                    <maxSubResource fillout="1" year="2055">36.51064332</maxSubResource>
                    <maxSubResource fillout="1" year="2060">35.4085854</maxSubResource>
                    <maxSubResource fillout="1" year="2065">34.25936621</maxSubResource>
                    <maxSubResource fillout="1" year="2070">33.21435747</maxSubResource>
                    <maxSubResource fillout="1" year="2075">32.01801241</maxSubResource>
                    <maxSubResource fillout="1" year="2080">30.74233858</maxSubResource>
                    <maxSubResource fillout="1" year="2085">29.49835364</maxSubResource>
                    <maxSubResource fillout="1" year="2090">28.29193994</maxSubResource>
                    <maxSubResource fillout="1" year="2095">27.0761714</maxSubResource>
                    <maxSubResource fillout="1" year="2100">26.06857744</maxSubResource>
                </sub-renewable-resource>
            </resource>
            <resource name="Caspian Sea-East Coast_water withdrawals">
                <sub-renewable-resource name="runoff">
                    <maxSubResource fillout="1" year="1975">47.51855664</maxSubResource>
                    <maxSubResource fillout="1" year="1990">47.51855664</maxSubResource>
                    <maxSubResource fillout="1" year="2005">47.51855664</maxSubResource>
                    <maxSubResource fillout="1" year="2010">47.51855664</maxSubResource>
                    <maxSubResource fillout="1" year="2015">49.39896361</maxSubResource>
                    <maxSubResource fillout="1" year="2020">50.56786035</maxSubResource>
                    <maxSubResource fillout="1" year="2025">52.41686709</maxSubResource>
                    <maxSubResource fillout="1" year="2030">54.47687556</maxSubResource>
                    <maxSubResource fillout="1" year="2035">56.15695914</maxSubResource>
                    <maxSubResource fillout="1" year="2040">57.77805511</maxSubResource>
                    <maxSubResource fillout="1" year="2045">59.43000911</maxSubResource>
                    <maxSubResource fillout="1" year="2050">60.82027527</maxSubResource>
                    <maxSubResource fillout="1" year="2055">61.76569224</maxSubResource>
                    <maxSubResource fillout="1" year="2060">62.45327547</maxSubResource>
                    <maxSubResource fillout="1" year="2065">63.06446883</maxSubResource>
                    <maxSubResource fillout="1" year="2070">63.70878834</maxSubResource>
                    <maxSubResource fillout="1" year="2075">64.22882752</maxSubResource>
                    <maxSubResource fillout="1" year="2080">64.64730778</maxSubResource>
                    <maxSubResource fillout="1" year="2085">65.01192466</maxSubResource>
                    <maxSubResource fillout="1" year="2090">65.33185972</maxSubResource>
                    <maxSubResource fillout="1" year="2095">65.58744169</maxSubResource>
                    <maxSubResource fillout="1" year="2100">65.73248971</maxSubResource>
                </sub-renewable-resource>
            </resource>
            <resource name="Caspian Sea Coast_water withdrawals">
                <sub-renewable-resource name="runoff">
                    <maxSubResource fillout="1" year="1975">69.56332178</maxSubResource>
                    <maxSubResource fillout="1" year="1990">69.56332178</maxSubResource>
                    <maxSubResource fillout="1" year="2005">69.56332178</maxSubResource>
                    <maxSubResource fillout="1" year="2010">69.56332178</maxSubResource>
                    <maxSubResource fillout="1" year="2015">67.05781703</maxSubResource>
                    <maxSubResource fillout="1" year="2020">66.05203423</maxSubResource>
                    <maxSubResource fillout="1" year="2025">64.76819004</maxSubResource>
                    <maxSubResource fillout="1" year="2030">63.39173837</maxSubResource>
                    <maxSubResource fillout="1" year="2035">62.21223472</maxSubResource>
                    <maxSubResource fillout="1" year="2040">61.09283835</maxSubResource>
                    <maxSubResource fillout="1" year="2045">60.04897966</maxSubResource>
                    <maxSubResource fillout="1" year="2050">59.28773275</maxSubResource>
                    <maxSubResource fillout="1" year="2055">58.88708257</maxSubResource>
                    <maxSubResource fillout="1" year="2060">58.68770766</maxSubResource>
                    <maxSubResource fillout="1" year="2065">58.70438894</maxSubResource>
                    <maxSubResource fillout="1" year="2070">58.94518016</maxSubResource>
                    <maxSubResource fillout="1" year="2075">59.37998992</maxSubResource>
                    <maxSubResource fillout="1" year="2080">60.03361613</maxSubResource>
                    <maxSubResource fillout="1" year="2085">60.93510176</maxSubResource>
                    <maxSubResource fillout="1" year="2090">62.08317901</maxSubResource>
                    <maxSubResource fillout="1" year="2095">63.46540129</maxSubResource>
                    <maxSubResource fillout="1" year="2100">64.73280336</maxSubResource>
                </sub-renewable-resource>
            </resource>
            <resource name="Lake Balkash_water withdrawals">
                <sub-renewable-resource name="runoff">
                    <maxSubResource fillout="1" year="1975">49.19705659</maxSubResource>
                    <maxSubResource fillout="1" year="1990">49.19705659</maxSubResource>
                    <maxSubResource fillout="1" year="2005">49.19705659</maxSubResource>
                    <maxSubResource fillout="1" year="2010">49.19705659</maxSubResource>
                    <maxSubResource fillout="1" year="2015">53.78599925</maxSubResource>
                    <maxSubResource fillout="1" year="2020">54.98404</maxSubResource>
                    <maxSubResource fillout="1" year="2025">56.43073246</maxSubResource>
                    <maxSubResource fillout="1" year="2030">57.88893172</maxSubResource>
                    <maxSubResource fillout="1" year="2035">58.99960475</maxSubResource>
                    <maxSubResource fillout="1" year="2040">59.76583014</maxSubResource>
                    <maxSubResource fillout="1" year="2045">60.36059573</maxSubResource>
                    <maxSubResource fillout="1" year="2050">60.88099941</maxSubResource>
                    <maxSubResource fillout="1" year="2055">61.36300221</maxSubResource>
                    <maxSubResource fillout="1" year="2060">61.74568329</maxSubResource>
                    <maxSubResource fillout="1" year="2065">62.06359525</maxSubResource>
                    <maxSubResource fillout="1" year="2070">62.33919287</maxSubResource>
                    <maxSubResource fillout="1" year="2075">62.53710116</maxSubResource>
                    <maxSubResource fillout="1" year="2080">62.66665846</maxSubResource>
                    <maxSubResource fillout="1" year="2085">62.74262098</maxSubResource>
                    <maxSubResource fillout="1" year="2090">62.76548356</maxSubResource>
                    <maxSubResource fillout="1" year="2095">62.72889852</maxSubResource>
                    <maxSubResource fillout="1" year="2100">62.65304503</maxSubResource>
                </sub-renewable-resource>
            </resource>
            <resource name="Syr Darya_water withdrawals">
                <sub-renewable-resource name="runoff">
                    <maxSubResource fillout="1" year="1975">120.1359153</maxSubResource>
                    <maxSubResource fillout="1" year="1990">120.1359153</maxSubResource>
                    <maxSubResource fillout="1" year="2005">120.1359153</maxSubResource>
                    <maxSubResource fillout="1" year="2010">120.1359153</maxSubResource>
                    <maxSubResource fillout="1" year="2015">119.9237523</maxSubResource>
                    <maxSubResource fillout="1" year="2020">120.2980746</maxSubResource>
                    <maxSubResource fillout="1" year="2025">121.5415755</maxSubResource>
                    <maxSubResource fillout="1" year="2030">122.687623</maxSubResource>
                    <maxSubResource fillout="1" year="2035">122.4491271</maxSubResource>
                    <maxSubResource fillout="1" year="2040">120.6488071</maxSubResource>
                    <maxSubResource fillout="1" year="2045">118.1960742</maxSubResource>
                    <maxSubResource fillout="1" year="2050">115.932038</maxSubResource>
                    <maxSubResource fillout="1" year="2055">114.2102026</maxSubResource>
                    <maxSubResource fillout="1" year="2060">112.4690846</maxSubResource>
                    <maxSubResource fillout="1" year="2065">110.7892069</maxSubResource>
                    <maxSubResource fillout="1" year="2070">109.204251</maxSubResource>
                    <maxSubResource fillout="1" year="2075">107.5419905</maxSubResource>
                    <maxSubResource fillout="1" year="2080">105.9205704</maxSubResource>
                    <maxSubResource fillout="1" year="2085">104.4804917</maxSubResource>
                    <maxSubResource fillout="1" year="2090">103.2066277</maxSubResource>
                    <maxSubResource fillout="1" year="2095">102.0399616</maxSubResource>
                    <maxSubResource fillout="1" year="2100">101.1528797</maxSubResource>
                </sub-renewable-resource>
            </resource>
        </region>
        <region name="China">
            <resource name="Bo Hai-Korean Bay-North Coast_water withdrawals">
                <sub-renewable-resource name="runoff">
                    <maxSubResource fillout="1" year="1975">74.05174268</maxSubResource>
                    <maxSubResource fillout="1" year="1990">74.05174268</maxSubResource>
                    <maxSubResource fillout="1" year="2005">74.05174268</maxSubResource>
                    <maxSubResource fillout="1" year="2010">74.05174268</maxSubResource>
                    <maxSubResource fillout="1" year="2015">81.13276177</maxSubResource>
                    <maxSubResource fillout="1" year="2020">81.67053963</maxSubResource>
                    <maxSubResource fillout="1" year="2025">81.33989919</maxSubResource>
                    <maxSubResource fillout="1" year="2030">80.83517407</maxSubResource>
                    <maxSubResource fillout="1" year="2035">80.96542363</maxSubResource>
                    <maxSubResource fillout="1" year="2040">80.98486575</maxSubResource>
                    <maxSubResource fillout="1" year="2045">80.89916215</maxSubResource>
                    <maxSubResource fillout="1" year="2050">81.46974978</maxSubResource>
                    <maxSubResource fillout="1" year="2055">83.19790675</maxSubResource>
                    <maxSubResource fillout="1" year="2060">85.63276892</maxSubResource>
                    <maxSubResource fillout="1" year="2065">88.27651597</maxSubResource>
                    <maxSubResource fillout="1" year="2070">90.82111517</maxSubResource>
                    <maxSubResource fillout="1" year="2075">93.68043911</maxSubResource>
                    <maxSubResource fillout="1" year="2080">96.801491</maxSubResource>
                    <maxSubResource fillout="1" year="2085">100.067811</maxSubResource>
                    <maxSubResource fillout="1" year="2090">103.4796971</maxSubResource>
                    <maxSubResource fillout="1" year="2095">107.0854625</maxSubResource>
                    <maxSubResource fillout="1" year="2100">110.1372838</maxSubResource>
                </sub-renewable-resource>
            </resource>
            <resource name="China Coast_water withdrawals">
                <sub-renewable-resource name="runoff">
                    <maxSubResource fillout="1" year="1975">303.6077798</maxSubResource>
                    <maxSubResource fillout="1" year="1990">303.6077798</maxSubResource>
                    <maxSubResource fillout="1" year="2005">303.6077798</maxSubResource>
                    <maxSubResource fillout="1" year="2010">303.6077798</maxSubResource>
                    <maxSubResource fillout="1" year="2015">304.345551</maxSubResource>
                    <maxSubResource fillout="1" year="2020">308.3804102</maxSubResource>
                    <maxSubResource fillout="1" year="2025">314.7314399</maxSubResource>
                    <maxSubResource fillout="1" year="2030">321.9836971</maxSubResource>
                    <maxSubResource fillout="1" year="2035">328.395466</maxSubResource>
                    <maxSubResource fillout="1" year="2040">336.0383367</maxSubResource>
                    <maxSubResource fillout="1" year="2045">344.538841</maxSubResource>
                    <maxSubResource fillout="1" year="2050">351.4951575</maxSubResource>
                    <maxSubResource fillout="1" year="2055">356.0149367</maxSubResource>
                    <maxSubResource fillout="1" year="2060">359.6137811</maxSubResource>
                    <maxSubResource fillout="1" year="2065">361.4634287</maxSubResource>
                    <maxSubResource fillout="1" year="2070">360.9574703</maxSubResource>
                    <maxSubResource fillout="1" year="2075">358.7713481</maxSubResource>
                    <maxSubResource fillout="1" year="2080">354.8790815</maxSubResource>
                    <maxSubResource fillout="1" year="2085">349.1427373</maxSubResource>
                    <maxSubResource fillout="1" year="2090">341.5223121</maxSubResource>
                    <maxSubResource fillout="1" year="2095">332.0806533</maxSubResource>
                    <maxSubResource fillout="1" year="2100">323.2612437</maxSubResource>
                </sub-renewable-resource>
            </resource>
            <resource name="Gobi Interior_water withdrawals">
                <sub-renewable-resource name="runoff">
                    <maxSubResource fillout="1" year="1975">91.17742244</maxSubResource>
                    <maxSubResource fillout="1" year="1990">91.17742244</maxSubResource>
                    <maxSubResource fillout="1" year="2005">91.17742244</maxSubResource>
                    <maxSubResource fillout="1" year="2010">91.17742244</maxSubResource>
                    <maxSubResource fillout="1" year="2015">93.97162788</maxSubResource>
                    <maxSubResource fillout="1" year="2020">94.30010185</maxSubResource>
                    <maxSubResource fillout="1" year="2025">94.43687595</maxSubResource>
                    <maxSubResource fillout="1" year="2030">94.58221345</maxSubResource>
                    <maxSubResource fillout="1" year="2035">94.97695979</maxSubResource>
                    <maxSubResource fillout="1" year="2040">95.55659664</maxSubResource>
                    <maxSubResource fillout="1" year="2045">96.18413453</maxSubResource>
                    <maxSubResource fillout="1" year="2050">96.80713657</maxSubResource>
                    <maxSubResource fillout="1" year="2055">97.47942263</maxSubResource>
                    <maxSubResource fillout="1" year="2060">98.26852672</maxSubResource>
                    <maxSubResource fillout="1" year="2065">98.94620398</maxSubResource>
                    <maxSubResource fillout="1" year="2070">99.35870092</maxSubResource>
                    <maxSubResource fillout="1" year="2075">99.68763881</maxSubResource>
                    <maxSubResource fillout="1" year="2080">99.91407867</maxSubResource>
                    <maxSubResource fillout="1" year="2085">99.99155667</maxSubResource>
                    <maxSubResource fillout="1" year="2090">99.92864055</maxSubResource>
                    <maxSubResource fillout="1" year="2095">99.74431351</maxSubResource>
                    <maxSubResource fillout="1" year="2100">99.5185322</maxSubResource>
                </sub-renewable-resource>
            </resource>
            <resource name="Hainan_water withdrawals">
                <sub-renewable-resource name="runoff">
                    <maxSubResource fillout="1" year="1975">32.13239076</maxSubResource>
                    <maxSubResource fillout="1" year="1990">32.13239076</maxSubResource>
                    <maxSubResource fillout="1" year="2005">32.13239076</maxSubResource>
                    <maxSubResource fillout="1" year="2010">32.13239076</maxSubResource>
                    <maxSubResource fillout="1" year="2015">31.75811184</maxSubResource>
                    <maxSubResource fillout="1" year="2020">32.30254034</maxSubResource>
                    <maxSubResource fillout="1" year="2025">33.20122311</maxSubResource>
                    <maxSubResource fillout="1" year="2030">34.25165427</maxSubResource>
                    <maxSubResource fillout="1" year="2035">35.2249645</maxSubResource>
                    <maxSubResource fillout="1" year="2040">36.29729363</maxSubResource>
                    <maxSubResource fillout="1" year="2045">37.5171721</maxSubResource>
                    <maxSubResource fillout="1" year="2050">38.75604096</maxSubResource>
                    <maxSubResource fillout="1" year="2055">40.01566803</maxSubResource>
                    <maxSubResource fillout="1" year="2060">41.3615937</maxSubResource>
                    <maxSubResource fillout="1" year="2065">42.53599397</maxSubResource>
                    <maxSubResource fillout="1" year="2070">43.36120237</maxSubResource>
                    <maxSubResource fillout="1" year="2075">44.04233962</maxSubResource>
                    <maxSubResource fillout="1" year="2080">44.59215238</maxSubResource>
                    <maxSubResource fillout="1" year="2085">44.99045443</maxSubResource>
                    <maxSubResource fillout="1" year="2090">45.22790065</maxSubResource>
                    <maxSubResource fillout="1" year="2095">45.31217512</maxSubResource>
                    <maxSubResource fillout="1" year="2100">45.27543867</maxSubResource>
                </sub-renewable-resource>
            </resource>
            <resource name="Huang He_water withdrawals">
                <sub-renewable-resource name="runoff">
                    <maxSubResource fillout="1" year="1975">85.90641054</maxSubResource>
                    <maxSubResource fillout="1" year="1990">85.90641054</maxSubResource>
                    <maxSubResource fillout="1" year="2005">85.90641054</maxSubResource>
                    <maxSubResource fillout="1" year="2010">85.90641054</maxSubResource>
                    <maxSubResource fillout="1" year="2015">85.5413903</maxSubResource>
                    <maxSubResource fillout="1" year="2020">86.47011735</maxSubResource>
                    <maxSubResource fillout="1" year="2025">88.17554859</maxSubResource>
                    <maxSubResource fillout="1" year="2030">90.19396555</maxSubResource>
                    <maxSubResource fillout="1" year="2035">91.94295313</maxSubResource>
                    <maxSubResource fillout="1" year="2040">93.64335189</maxSubResource>
                    <maxSubResource fillout="1" year="2045">95.36802982</maxSubResource>
                    <maxSubResource fillout="1" year="2050">96.86914698</maxSubResource>
                    <maxSubResource fillout="1" year="2055">98.09458696</maxSubResource>
                    <maxSubResource fillout="1" year="2060">99.27800428</maxSubResource>
                    <maxSubResource fillout="1" year="2065">100.3269324</maxSubResource>
                    <maxSubResource fillout="1" year="2070">101.1612003</maxSubResource>
                    <maxSubResource fillout="1" year="2075">101.8166445</maxSubResource>
                    <maxSubResource fillout="1" year="2080">102.2973768</maxSubResource>
                    <maxSubResource fillout="1" year="2085">102.6017159</maxSubResource>
                    <maxSubResource fillout="1" year="2090">102.7449522</maxSubResource>
                    <maxSubResource fillout="1" year="2095">102.7289634</maxSubResource>
                    <maxSubResource fillout="1" year="2100">102.5997925</maxSubResource>
                </sub-renewable-resource>
            </resource>
            <resource name="Plateau of Tibet Interior_water withdrawals">
                <sub-renewable-resource name="runoff">
                    <maxSubResource fillout="1" year="1975">39.24998664</maxSubResource>
                    <maxSubResource fillout="1" year="1990">39.24998664</maxSubResource>
                    <maxSubResource fillout="1" year="2005">39.24998664</maxSubResource>
                    <maxSubResource fillout="1" year="2010">39.24998664</maxSubResource>
                    <maxSubResource fillout="1" year="2015">55.36804621</maxSubResource>
                    <maxSubResource fillout="1" year="2020">59.65239502</maxSubResource>
                    <maxSubResource fillout="1" year="2025">64.83809014</maxSubResource>
                    <maxSubResource fillout="1" year="2030">69.96451884</maxSubResource>
                    <maxSubResource fillout="1" year="2035">73.51224194</maxSubResource>
                    <maxSubResource fillout="1" year="2040">75.29313165</maxSubResource>
                    <maxSubResource fillout="1" year="2045">76.10407254</maxSubResource>
                    <maxSubResource fillout="1" year="2050">76.56753988</maxSubResource>
                    <maxSubResource fillout="1" year="2055">76.99743665</maxSubResource>
                    <maxSubResource fillout="1" year="2060">77.03502702</maxSubResource>
                    <maxSubResource fillout="1" year="2065">76.64927409</maxSubResource>
                    <maxSubResource fillout="1" year="2070">75.82743408</maxSubResource>
                    <maxSubResource fillout="1" year="2075">74.57668923</maxSubResource>
                    <maxSubResource fillout="1" year="2080">72.90477411</maxSubResource>
                    <maxSubResource fillout="1" year="2085">70.81682963</maxSubResource>
                    <maxSubResource fillout="1" year="2090">68.30169195</maxSubResource>
                    <maxSubResource fillout="1" year="2095">65.35702581</maxSubResource>
                    <maxSubResource fillout="1" year="2100">62.69288813</maxSubResource>
                </sub-renewable-resource>
            </resource>
            <resource name="Salween_water withdrawals">
                <sub-renewable-resource name="runoff">
                    <maxSubResource fillout="1" year="1975">181.2680144</maxSubResource>
                    <maxSubResource fillout="1" year="1990">181.2680144</maxSubResource>
                    <maxSubResource fillout="1" year="2005">181.2680144</maxSubResource>
                    <maxSubResource fillout="1" year="2010">181.2680144</maxSubResource>
                    <maxSubResource fillout="1" year="2015">183.8467171</maxSubResource>
                    <maxSubResource fillout="1" year="2020">185.8603202</maxSubResource>
                    <maxSubResource fillout="1" year="2025">188.5723438</maxSubResource>
                    <maxSubResource fillout="1" year="2030">191.6832356</maxSubResource>
                    <maxSubResource fillout="1" year="2035">194.8341392</maxSubResource>
                    <maxSubResource fillout="1" year="2040">197.827607</maxSubResource>
                    <maxSubResource fillout="1" year="2045">201.0845682</maxSubResource>
                    <maxSubResource fillout="1" year="2050">205.1496468</maxSubResource>
                    <maxSubResource fillout="1" year="2055">210.5501099</maxSubResource>
                    <maxSubResource fillout="1" year="2060">216.904652</maxSubResource>
                    <maxSubResource fillout="1" year="2065">223.1194108</maxSubResource>
                    <maxSubResource fillout="1" year="2070">228.4652155</maxSubResource>
                    <maxSubResource fillout="1" year="2075">233.8012157</maxSubResource>
                    <maxSubResource fillout="1" year="2080">239.1549011</maxSubResource>
                    <maxSubResource fillout="1" year="2085">244.4161488</maxSubResource>
                    <maxSubResource fillout="1" year="2090">249.5475296</maxSubResource>
                    <maxSubResource fillout="1" year="2095">254.5931641</maxSubResource>
                    <maxSubResource fillout="1" year="2100">258.6003753</maxSubResource>
                </sub-renewable-resource>
            </resource>
            <resource name="South China Sea Coast_water withdrawals">
                <sub-renewable-resource name="runoff">
                    <maxSubResource fillout="1" year="1975">81.55283001</maxSubResource>
                    <maxSubResource fillout="1" year="1990">81.55283001</maxSubResource>
                    <maxSubResource fillout="1" year="2005">81.55283001</maxSubResource>
                    <maxSubResource fillout="1" year="2010">81.55283001</maxSubResource>
                    <maxSubResource fillout="1" year="2015">75.66086412</maxSubResource>
                    <maxSubResource fillout="1" year="2020">77.054711</maxSubResource>
                    <maxSubResource fillout="1" year="2025">80.28682502</maxSubResource>
                    <maxSubResource fillout="1" year="2030">84.01941617</maxSubResource>
                    <maxSubResource fillout="1" year="2035">86.61267285</maxSubResource>
                    <maxSubResource fillout="1" year="2040">88.61837038</maxSubResource>
                    <maxSubResource fillout="1" year="2045">90.71334388</maxSubResource>
                    <maxSubResource fillout="1" year="2050">92.85291524</maxSubResource>
                    <maxSubResource fillout="1" year="2055">95.15831977</maxSubResource>
                    <maxSubResource fillout="1" year="2060">97.59506389</maxSubResource>
                    <maxSubResource fillout="1" year="2065">99.51810097</maxSubResource>
                    <maxSubResource fillout="1" year="2070">100.4696501</maxSubResource>
                    <maxSubResource fillout="1" year="2075">100.9123494</maxSubResource>
                    <maxSubResource fillout="1" year="2080">100.9442957</maxSubResource>
                    <maxSubResource fillout="1" year="2085">100.5851514</maxSubResource>
                    <maxSubResource fillout="1" year="2090">99.78918387</maxSubResource>
                    <maxSubResource fillout="1" year="2095">98.54699717</maxSubResource>
                    <maxSubResource fillout="1" year="2100">97.23548637</maxSubResource>
                </sub-renewable-resource>
            </resource>
            <resource name="Tarim Interior_water withdrawals">
                <sub-renewable-resource name="runoff">
                    <maxSubResource fillout="1" year="1975">44.49582963</maxSubResource>
                    <maxSubResource fillout="1" year="1990">44.49582963</maxSubResource>
                    <maxSubResource fillout="1" year="2005">44.49582963</maxSubResource>
                    <maxSubResource fillout="1" year="2010">44.49582963</maxSubResource>
                    <maxSubResource fillout="1" year="2015">51.5620691</maxSubResource>
                    <maxSubResource fillout="1" year="2020">53.56498753</maxSubResource>
                    <maxSubResource fillout="1" year="2025">55.80103995</maxSubResource>
                    <maxSubResource fillout="1" year="2030">58.17547728</maxSubResource>
                    <maxSubResource fillout="1" year="2035">60.52889019</maxSubResource>
                    <maxSubResource fillout="1" year="2040">62.75547175</maxSubResource>
                    <maxSubResource fillout="1" year="2045">65.01976158</maxSubResource>
                    <maxSubResource fillout="1" year="2050">67.54624281</maxSubResource>
                    <maxSubResource fillout="1" year="2055">70.49765909</maxSubResource>
                    <maxSubResource fillout="1" year="2060">73.75501891</maxSubResource>
                    <maxSubResource fillout="1" year="2065">77.14136152</maxSubResource>
                    <maxSubResource fillout="1" year="2070">80.53005772</maxSubResource>
                    <maxSubResource fillout="1" year="2075">84.01851208</maxSubResource>
                    <maxSubResource fillout="1" year="2080">87.61510559</maxSubResource>
                    <maxSubResource fillout="1" year="2085">91.3118131</maxSubResource>
                    <maxSubResource fillout="1" year="2090">95.11267826</maxSubResource>
                    <maxSubResource fillout="1" year="2095">99.02219568</maxSubResource>
                    <maxSubResource fillout="1" year="2100">102.2300506</maxSubResource>
                </sub-renewable-resource>
            </resource>
            <resource name="Xun Jiang_water withdrawals">
                <sub-renewable-resource name="runoff">
                    <maxSubResource fillout="1" year="1975">274.4244724</maxSubResource>
                    <maxSubResource fillout="1" year="1990">274.4244724</maxSubResource>
                    <maxSubResource fillout="1" year="2005">274.4244724</maxSubResource>
                    <maxSubResource fillout="1" year="2010">274.4244724</maxSubResource>
                    <maxSubResource fillout="1" year="2015">262.9581324</maxSubResource>
                    <maxSubResource fillout="1" year="2020">265.3752037</maxSubResource>
                    <maxSubResource fillout="1" year="2025">271.4620088</maxSubResource>
                    <maxSubResource fillout="1" year="2030">278.5888212</maxSubResource>
                    <maxSubResource fillout="1" year="2035">283.5436716</maxSubResource>
                    <maxSubResource fillout="1" year="2040">287.7392318</maxSubResource>
                    <maxSubResource fillout="1" year="2045">292.2437301</maxSubResource>
                    <maxSubResource fillout="1" year="2050">296.4262782</maxSubResource>
                    <maxSubResource fillout="1" year="2055">300.2260377</maxSubResource>
                    <maxSubResource fillout="1" year="2060">303.9400878</maxSubResource>
                    <maxSubResource fillout="1" year="2065">306.5174125</maxSubResource>
                    <maxSubResource fillout="1" year="2070">307.1938468</maxSubResource>
                    <maxSubResource fillout="1" year="2075">306.7000028</maxSubResource>
                    <maxSubResource fillout="1" year="2080">305.1904047</maxSubResource>
                    <maxSubResource fillout="1" year="2085">302.6932243</maxSubResource>
                    <maxSubResource fillout="1" year="2090">299.1320644</maxSubResource>
                    <maxSubResource fillout="1" year="2095">294.4994233</maxSubResource>
                    <maxSubResource fillout="1" year="2100">290.0337369</maxSubResource>
                </sub-renewable-resource>
            </resource>
            <resource name="Yangtze_water withdrawals">
                <sub-renewable-resource name="runoff">
                    <maxSubResource fillout="1" year="1975">990.5866869</maxSubResource>
                    <maxSubResource fillout="1" year="1990">990.5866869</maxSubResource>
                    <maxSubResource fillout="1" year="2005">990.5866869</maxSubResource>
                    <maxSubResource fillout="1" year="2010">990.5866869</maxSubResource>
                    <maxSubResource fillout="1" year="2015">960.310091</maxSubResource>
                    <maxSubResource fillout="1" year="2020">969.2612309</maxSubResource>
                    <maxSubResource fillout="1" year="2025">989.652395</maxSubResource>
                    <maxSubResource fillout="1" year="2030">1014.811743</maxSubResource>
                    <maxSubResource fillout="1" year="2035">1037.094047</maxSubResource>
                    <maxSubResource fillout="1" year="2040">1065.206166</maxSubResource>
                    <maxSubResource fillout="1" year="2045">1097.183031</maxSubResource>
                    <maxSubResource fillout="1" year="2050">1122.307335</maxSubResource>
                    <maxSubResource fillout="1" year="2055">1134.434737</maxSubResource>
                    <maxSubResource fillout="1" year="2060">1140.41574</maxSubResource>
                    <maxSubResource fillout="1" year="2065">1144.785203</maxSubResource>
                    <maxSubResource fillout="1" year="2070">1150.339395</maxSubResource>
                    <maxSubResource fillout="1" year="2075">1153.486003</maxSubResource>
                    <maxSubResource fillout="1" year="2080">1154.333789</maxSubResource>
                    <maxSubResource fillout="1" year="2085">1153.562764</maxSubResource>
                    <maxSubResource fillout="1" year="2090">1151.35467</maxSubResource>
                    <maxSubResource fillout="1" year="2095">1147.446027</maxSubResource>
                    <maxSubResource fillout="1" year="2100">1142.911319</maxSubResource>
                </sub-renewable-resource>
            </resource>
            <resource name="Ziya He-Interior_water withdrawals">
                <sub-renewable-resource name="runoff">
                    <maxSubResource fillout="1" year="1975">42.83153772</maxSubResource>
                    <maxSubResource fillout="1" year="1990">42.83153772</maxSubResource>
                    <maxSubResource fillout="1" year="2005">42.83153772</maxSubResource>
                    <maxSubResource fillout="1" year="2010">42.83153772</maxSubResource>
                    <maxSubResource fillout="1" year="2015">45.26972665</maxSubResource>
                    <maxSubResource fillout="1" year="2020">45.71296995</maxSubResource>
                    <maxSubResource fillout="1" year="2025">46.16342546</maxSubResource>
                    <maxSubResource fillout="1" year="2030">46.64495407</maxSubResource>
                    <maxSubResource fillout="1" year="2035">47.17977749</maxSubResource>
                    <maxSubResource fillout="1" year="2040">47.65105365</maxSubResource>
                    <maxSubResource fillout="1" year="2045">48.09008837</maxSubResource>
                    <maxSubResource fillout="1" year="2050">48.61927916</maxSubResource>
                    <maxSubResource fillout="1" year="2055">49.35324278</maxSubResource>
                    <maxSubResource fillout="1" year="2060">50.25507258</maxSubResource>
                    <maxSubResource fillout="1" year="2065">51.18315874</maxSubResource>
                    <maxSubResource fillout="1" year="2070">52.04041524</maxSubResource>
                    <maxSubResource fillout="1" year="2075">52.91978823</maxSubResource>
                    <maxSubResource fillout="1" year="2080">53.80715856</maxSubResource>
                    <maxSubResource fillout="1" year="2085">54.67438965</maxSubResource>
                    <maxSubResource fillout="1" year="2090">55.53398445</maxSubResource>
                    <maxSubResource fillout="1" year="2095">56.3989459</maxSubResource>
                    <maxSubResource fillout="1" year="2100">57.10000466</maxSubResource>
                </sub-renewable-resource>
            </resource>
        </region>
        <region name="Colombia">
            <resource name="Magdalena_water withdrawals">
                <sub-renewable-resource name="runoff">
                    <maxSubResource fillout="1" year="1975">226.1669408</maxSubResource>
                    <maxSubResource fillout="1" year="1990">226.1669408</maxSubResource>
                    <maxSubResource fillout="1" year="2005">226.1669408</maxSubResource>
                    <maxSubResource fillout="1" year="2010">226.1669408</maxSubResource>
                    <maxSubResource fillout="1" year="2015">246.323839</maxSubResource>
                    <maxSubResource fillout="1" year="2020">248.5546125</maxSubResource>
                    <maxSubResource fillout="1" year="2025">248.4348813</maxSubResource>
                    <maxSubResource fillout="1" year="2030">247.9497746</maxSubResource>
                    <maxSubResource fillout="1" year="2035">249.4593763</maxSubResource>
                    <maxSubResource fillout="1" year="2040">252.0593595</maxSubResource>
                    <maxSubResource fillout="1" year="2045">254.9125977</maxSubResource>
                    <maxSubResource fillout="1" year="2050">258.3302543</maxSubResource>
                    <maxSubResource fillout="1" year="2055">262.5944559</maxSubResource>
                    <maxSubResource fillout="1" year="2060">267.6263049</maxSubResource>
                    <maxSubResource fillout="1" year="2065">273.1277943</maxSubResource>
                    <maxSubResource fillout="1" year="2070">278.9388072</maxSubResource>
                    <maxSubResource fillout="1" year="2075">285.3558664</maxSubResource>
                    <maxSubResource fillout="1" year="2080">292.1880183</maxSubResource>
                    <maxSubResource fillout="1" year="2085">299.2009235</maxSubResource>
                    <maxSubResource fillout="1" year="2090">306.4148858</maxSubResource>
                    <maxSubResource fillout="1" year="2095">313.9321437</maxSubResource>
                    <maxSubResource fillout="1" year="2100">320.2198852</maxSubResource>
                </sub-renewable-resource>
            </resource>
        </region>
        <region name="EU-12">
            <resource name="Baltic Sea Coast_water withdrawals">
                <sub-renewable-resource name="runoff">
                    <maxSubResource fillout="1" year="1975">14.15934013</maxSubResource>
                    <maxSubResource fillout="1" year="1990">14.15934013</maxSubResource>
                    <maxSubResource fillout="1" year="2005">14.15934013</maxSubResource>
                    <maxSubResource fillout="1" year="2010">14.15934013</maxSubResource>
                    <maxSubResource fillout="1" year="2015">16.23219185</maxSubResource>
                    <maxSubResource fillout="1" year="2020">16.95417357</maxSubResource>
                    <maxSubResource fillout="1" year="2025">17.99547616</maxSubResource>
                    <maxSubResource fillout="1" year="2030">19.076812</maxSubResource>
                    <maxSubResource fillout="1" year="2035">19.80443642</maxSubResource>
                    <maxSubResource fillout="1" year="2040">20.26226515</maxSubResource>
                    <maxSubResource fillout="1" year="2045">20.58096856</maxSubResource>
                    <maxSubResource fillout="1" year="2050">20.7396218</maxSubResource>
                    <maxSubResource fillout="1" year="2055">20.66523076</maxSubResource>
                    <maxSubResource fillout="1" year="2060">20.36904037</maxSubResource>
                    <maxSubResource fillout="1" year="2065">20.08359766</maxSubResource>
                    <maxSubResource fillout="1" year="2070">19.96153636</maxSubResource>
                    <maxSubResource fillout="1" year="2075">19.81068379</maxSubResource>
                    <maxSubResource fillout="1" year="2080">19.64673323</maxSubResource>
                    <maxSubResource fillout="1" year="2085">19.51555991</maxSubResource>
                    <maxSubResource fillout="1" year="2090">19.42084633</maxSubResource>
                    <maxSubResource fillout="1" year="2095">19.34335435</maxSubResource>
                    <maxSubResource fillout="1" year="2100">19.28195854</maxSubResource>
                </sub-renewable-resource>
            </resource>
            <resource name="Danube_water withdrawals">
                <sub-renewable-resource name="runoff">
                    <maxSubResource fillout="1" year="1975">258.8183242</maxSubResource>
                    <maxSubResource fillout="1" year="1990">258.8183242</maxSubResource>
                    <maxSubResource fillout="1" year="2005">258.8183242</maxSubResource>
                    <maxSubResource fillout="1" year="2010">258.8183242</maxSubResource>
                    <maxSubResource fillout="1" year="2015">268.1095458</maxSubResource>
                    <maxSubResource fillout="1" year="2020">269.4998482</maxSubResource>
                    <maxSubResource fillout="1" year="2025">270.7405695</maxSubResource>
                    <maxSubResource fillout="1" year="2030">271.7578311</maxSubResource>
                    <maxSubResource fillout="1" year="2035">272.3522432</maxSubResource>
                    <maxSubResource fillout="1" year="2040">272.5152702</maxSubResource>
                    <maxSubResource fillout="1" year="2045">272.3563436</maxSubResource>
                    <maxSubResource fillout="1" year="2050">271.9531456</maxSubResource>
                    <maxSubResource fillout="1" year="2055">271.3523542</maxSubResource>
                    <maxSubResource fillout="1" year="2060">270.478425</maxSubResource>
                    <maxSubResource fillout="1" year="2065">269.2428687</maxSubResource>
                    <maxSubResource fillout="1" year="2070">267.5955512</maxSubResource>
                    <maxSubResource fillout="1" year="2075">265.6300625</maxSubResource>
                    <maxSubResource fillout="1" year="2080">263.3370106</maxSubResource>
                    <maxSubResource fillout="1" year="2085">260.6932705</maxSubResource>
                    <maxSubResource fillout="1" year="2090">257.6966527</maxSubResource>
                    <maxSubResource fillout="1" year="2095">254.3560564</maxSubResource>
                    <maxSubResource fillout="1" year="2100">251.4413044</maxSubResource>
                </sub-renewable-resource>
            </resource>
            <resource name="Neman_water withdrawals">
                <sub-renewable-resource name="runoff">
                    <maxSubResource fillout="1" year="1975">18.49061208</maxSubResource>
                    <maxSubResource fillout="1" year="1990">18.49061208</maxSubResource>
                    <maxSubResource fillout="1" year="2005">18.49061208</maxSubResource>
                    <maxSubResource fillout="1" year="2010">18.49061208</maxSubResource>
                    <maxSubResource fillout="1" year="2015">19.03248375</maxSubResource>
                    <maxSubResource fillout="1" year="2020">19.09333551</maxSubResource>
                    <maxSubResource fillout="1" year="2025">19.16294331</maxSubResource>
                    <maxSubResource fillout="1" year="2030">19.20608817</maxSubResource>
                    <maxSubResource fillout="1" year="2035">19.1665493</maxSubResource>
                    <maxSubResource fillout="1" year="2040">19.02751393</maxSubResource>
                    <maxSubResource fillout="1" year="2045">18.82750733</maxSubResource>
                    <maxSubResource fillout="1" year="2050">18.60749201</maxSubResource>
                    <maxSubResource fillout="1" year="2055">18.3768037</maxSubResource>
                    <maxSubResource fillout="1" year="2060">18.11007806</maxSubResource>
                    <maxSubResource fillout="1" year="2065">17.84428377</maxSubResource>
                    <maxSubResource fillout="1" year="2070">17.60409454</maxSubResource>
                    <maxSubResource fillout="1" year="2075">17.35672178</maxSubResource>
                    <maxSubResource fillout="1" year="2080">17.10486746</maxSubResource>
                    <maxSubResource fillout="1" year="2085">16.85634781</maxSubResource>
                    <maxSubResource fillout="1" year="2090">16.6119948</maxSubResource>
                    <maxSubResource fillout="1" year="2095">16.36860628</maxSubResource>
                    <maxSubResource fillout="1" year="2100">16.17259747</maxSubResource>
                </sub-renewable-resource>
            </resource>
            <resource name="Oder_water withdrawals">
                <sub-renewable-resource name="runoff">
                    <maxSubResource fillout="1" year="1975">21.44147245</maxSubResource>
                    <maxSubResource fillout="1" year="1990">21.44147245</maxSubResource>
                    <maxSubResource fillout="1" year="2005">21.44147245</maxSubResource>
                    <maxSubResource fillout="1" year="2010">21.44147245</maxSubResource>
                    <maxSubResource fillout="1" year="2015">22.15166323</maxSubResource>
                    <maxSubResource fillout="1" year="2020">22.3183596</maxSubResource>
                    <maxSubResource fillout="1" year="2025">22.49802154</maxSubResource>
                    <maxSubResource fillout="1" year="2030">22.67642018</maxSubResource>
                    <maxSubResource fillout="1" year="2035">22.83121813</maxSubResource>
                    <maxSubResource fillout="1" year="2040">22.98736595</maxSubResource>
                    <maxSubResource fillout="1" year="2045">23.14248239</maxSubResource>
                    <maxSubResource fillout="1" year="2050">23.26990068</maxSubResource>
                    <maxSubResource fillout="1" year="2055">23.3591733</maxSubResource>
                    <maxSubResource fillout="1" year="2060">23.42415168</maxSubResource>
                    <maxSubResource fillout="1" year="2065">23.45218052</maxSubResource>
                    <maxSubResource fillout="1" year="2070">23.43504062</maxSubResource>
                    <maxSubResource fillout="1" year="2075">23.3857872</maxSubResource>
                    <maxSubResource fillout="1" year="2080">23.30369498</maxSubResource>
                    <maxSubResource fillout="1" year="2085">23.18608602</maxSubResource>
                    <maxSubResource fillout="1" year="2090">23.03268261</maxSubResource>
                    <maxSubResource fillout="1" year="2095">22.84447885</maxSubResource>
                    <maxSubResource fillout="1" year="2100">22.66945993</maxSubResource>
                </sub-renewable-resource>
            </resource>
            <resource name="Poland Coast_water withdrawals">
                <sub-renewable-resource name="runoff">
                    <maxSubResource fillout="1" year="1975">7.30589198</maxSubResource>
                    <maxSubResource fillout="1" year="1990">7.30589198</maxSubResource>
                    <maxSubResource fillout="1" year="2005">7.30589198</maxSubResource>
                    <maxSubResource fillout="1" year="2010">7.30589198</maxSubResource>
                    <maxSubResource fillout="1" year="2015">7.977732218</maxSubResource>
                    <maxSubResource fillout="1" year="2020">8.334586425</maxSubResource>
                    <maxSubResource fillout="1" year="2025">8.826207684</maxSubResource>
                    <maxSubResource fillout="1" year="2030">9.363416569</maxSubResource>
                    <maxSubResource fillout="1" year="2035">9.826152183</maxSubResource>
                    <maxSubResource fillout="1" year="2040">10.26036847</maxSubResource>
                    <maxSubResource fillout="1" year="2045">10.69991348</maxSubResource>
                    <maxSubResource fillout="1" year="2050">11.1177157</maxSubResource>
                    <maxSubResource fillout="1" year="2055">11.49571061</maxSubResource>
                    <maxSubResource fillout="1" year="2060">11.84704058</maxSubResource>
                    <maxSubResource fillout="1" year="2065">12.18499837</maxSubResource>
                    <maxSubResource fillout="1" year="2070">12.51808271</maxSubResource>
                    <maxSubResource fillout="1" year="2075">12.83708572</maxSubResource>
                    <maxSubResource fillout="1" year="2080">13.14453696</maxSubResource>
                    <maxSubResource fillout="1" year="2085">13.44425891</maxSubResource>
                    <maxSubResource fillout="1" year="2090">13.73449488</maxSubResource>
                    <maxSubResource fillout="1" year="2095">14.01368001</maxSubResource>
                    <maxSubResource fillout="1" year="2100">14.22853143</maxSubResource>
                </sub-renewable-resource>
            </resource>
            <resource name="Wisla_water withdrawals">
                <sub-renewable-resource name="runoff">
                    <maxSubResource fillout="1" year="1975">32.97031402</maxSubResource>
                    <maxSubResource fillout="1" year="1990">32.97031402</maxSubResource>
                    <maxSubResource fillout="1" year="2005">32.97031402</maxSubResource>
                    <maxSubResource fillout="1" year="2010">32.97031402</maxSubResource>
                    <maxSubResource fillout="1" year="2015">33.75568863</maxSubResource>
                    <maxSubResource fillout="1" year="2020">33.85473629</maxSubResource>
                    <maxSubResource fillout="1" year="2025">33.96270738</maxSubResource>
                    <maxSubResource fillout="1" year="2030">34.04643014</maxSubResource>
                    <maxSubResource fillout="1" year="2035">34.0595425</maxSubResource>
                    <maxSubResource fillout="1" year="2040">34.04526881</maxSubResource>
                    <maxSubResource fillout="1" year="2045">34.00605375</maxSubResource>
                    <maxSubResource fillout="1" year="2050">33.90152658</maxSubResource>
                    <maxSubResource fillout="1" year="2055">33.69950986</maxSubResource>
                    <maxSubResource fillout="1" year="2060">33.41938686</maxSubResource>
                    <maxSubResource fillout="1" year="2065">33.10013155</maxSubResource>
                    <maxSubResource fillout="1" year="2070">32.76716996</maxSubResource>
                    <maxSubResource fillout="1" year="2075">32.39057194</maxSubResource>
                    <maxSubResource fillout="1" year="2080">31.97329169</maxSubResource>
                    <maxSubResource fillout="1" year="2085">31.52317292</maxSubResource>
                    <maxSubResource fillout="1" year="2090">31.04168108</maxSubResource>
                    <maxSubResource fillout="1" year="2095">30.52543931</maxSubResource>
                    <maxSubResource fillout="1" year="2100">30.08517201</maxSubResource>
                </sub-renewable-resource>
            </resource>
        </region>
        <region name="EU-15">
            <resource name="Adriatic Sea-Greece-Black Sea Coast_water withdrawals">
                <sub-renewable-resource name="runoff">
                    <maxSubResource fillout="1" year="1975">111.9101078</maxSubResource>
                    <maxSubResource fillout="1" year="1990">111.9101078</maxSubResource>
                    <maxSubResource fillout="1" year="2005">111.9101078</maxSubResource>
                    <maxSubResource fillout="1" year="2010">111.9101078</maxSubResource>
                    <maxSubResource fillout="1" year="2015">111.466293</maxSubResource>
                    <maxSubResource fillout="1" year="2020">111.6768042</maxSubResource>
                    <maxSubResource fillout="1" year="2025">112.0188078</maxSubResource>
                    <maxSubResource fillout="1" year="2030">112.5177571</maxSubResource>
                    <maxSubResource fillout="1" year="2035">113.2809895</maxSubResource>
                    <maxSubResource fillout="1" year="2040">114.942877</maxSubResource>
                    <maxSubResource fillout="1" year="2045">117.0766323</maxSubResource>
                    <maxSubResource fillout="1" year="2050">118.7651854</maxSubResource>
                    <maxSubResource fillout="1" year="2055">119.6863723</maxSubResource>
                    <maxSubResource fillout="1" year="2060">120.3696466</maxSubResource>
                    <maxSubResource fillout="1" year="2065">120.3389453</maxSubResource>
                    <maxSubResource fillout="1" year="2070">119.2745157</maxSubResource>
                    <maxSubResource fillout="1" year="2075">117.626141</maxSubResource>
                    <maxSubResource fillout="1" year="2080">115.369564</maxSubResource>
                    <maxSubResource fillout="1" year="2085">112.4113182</maxSubResource>
                    <maxSubResource fillout="1" year="2090">108.7391782</maxSubResource>
                    <maxSubResource fillout="1" year="2095">104.3903834</maxSubResource>
                    <maxSubResource fillout="1" year="2100">100.4476125</maxSubResource>
                </sub-renewable-resource>
            </resource>
            <resource name="Arctic Ocean Islands_water withdrawals">
                <sub-renewable-resource name="runoff">
                    <maxSubResource fillout="1" year="1975">457.5151704</maxSubResource>
                    <maxSubResource fillout="1" year="1990">457.5151704</maxSubResource>
                    <maxSubResource fillout="1" year="2005">457.5151704</maxSubResource>
                    <maxSubResource fillout="1" year="2010">457.5151704</maxSubResource>
                    <maxSubResource fillout="1" year="2015">551.357182</maxSubResource>
                    <maxSubResource fillout="1" year="2020">598.7228849</maxSubResource>
                    <maxSubResource fillout="1" year="2025">668.7159138</maxSubResource>
                    <maxSubResource fillout="1" year="2030">749.6411998</maxSubResource>
                    <maxSubResource fillout="1" year="2035">826.5140528</maxSubResource>
                    <maxSubResource fillout="1" year="2040">900.9076411</maxSubResource>
                    <maxSubResource fillout="1" year="2045">977.0410534</maxSubResource>
                    <maxSubResource fillout="1" year="2050">1054.176008</maxSubResource>
                    <maxSubResource fillout="1" year="2055">1137.37515</maxSubResource>
                    <maxSubResource fillout="1" year="2060">1229.656898</maxSubResource>
                    <maxSubResource fillout="1" year="2065">1315.547402</maxSubResource>
                    <maxSubResource fillout="1" year="2070">1384.146961</maxSubResource>
                    <maxSubResource fillout="1" year="2075">1446.245973</maxSubResource>
                    <maxSubResource fillout="1" year="2080">1501.870313</maxSubResource>
                    <maxSubResource fillout="1" year="2085">1549.337587</maxSubResource>
                    <maxSubResource fillout="1" year="2090">1589.02189</maxSubResource>
                    <maxSubResource fillout="1" year="2095">1621.676077</maxSubResource>
                    <maxSubResource fillout="1" year="2100">1643.105693</maxSubResource>
                </sub-renewable-resource>
            </resource>
            <resource name="Denmark-Germany Coast_water withdrawals">
                <sub-renewable-resource name="runoff">
                    <maxSubResource fillout="1" year="1975">14.34250483</maxSubResource>
                    <maxSubResource fillout="1" year="1990">14.34250483</maxSubResource>
                    <maxSubResource fillout="1" year="2005">14.34250483</maxSubResource>
                    <maxSubResource fillout="1" year="2010">14.34250483</maxSubResource>
                    <maxSubResource fillout="1" year="2015">14.68357005</maxSubResource>
                    <maxSubResource fillout="1" year="2020">15.09197573</maxSubResource>
                    <maxSubResource fillout="1" year="2025">15.6117931</maxSubResource>
                    <maxSubResource fillout="1" year="2030">16.20506603</maxSubResource>
                    <maxSubResource fillout="1" year="2035">16.8192137</maxSubResource>
                    <maxSubResource fillout="1" year="2040">17.48492124</maxSubResource>
                    <maxSubResource fillout="1" year="2045">18.21228348</maxSubResource>
                    <maxSubResource fillout="1" year="2050">18.97662611</maxSubResource>
                    <maxSubResource fillout="1" year="2055">19.77411792</maxSubResource>
                    <maxSubResource fillout="1" year="2060">20.60910904</maxSubResource>
                    <maxSubResource fillout="1" year="2065">21.4325402</maxSubResource>
                    <maxSubResource fillout="1" year="2070">22.2151209</maxSubResource>
                    <maxSubResource fillout="1" year="2075">23.01030766</maxSubResource>
                    <maxSubResource fillout="1" year="2080">23.81500178</maxSubResource>
                    <maxSubResource fillout="1" year="2085">24.61754273</maxSubResource>
                    <maxSubResource fillout="1" year="2090">25.41060617</maxSubResource>
                    <maxSubResource fillout="1" year="2095">26.19863011</maxSubResource>
                    <maxSubResource fillout="1" year="2100">26.82934574</maxSubResource>
                </sub-renewable-resource>
            </resource>
            <resource name="Douro_water withdrawals">
                <sub-renewable-resource name="runoff">
                    <maxSubResource fillout="1" year="1975">18.01862321</maxSubResource>
                    <maxSubResource fillout="1" year="1990">18.01862321</maxSubResource>
                    <maxSubResource fillout="1" year="2005">18.01862321</maxSubResource>
                    <maxSubResource fillout="1" year="2010">18.01862321</maxSubResource>
                    <maxSubResource fillout="1" year="2015">17.60148111</maxSubResource>
                    <maxSubResource fillout="1" year="2020">17.63078326</maxSubResource>
                    <maxSubResource fillout="1" year="2025">17.75056769</maxSubResource>
                    <maxSubResource fillout="1" year="2030">17.90644956</maxSubResource>
                    <maxSubResource fillout="1" year="2035">18.04115114</maxSubResource>
                    <maxSubResource fillout="1" year="2040">18.36697555</maxSubResource>
                    <maxSubResource fillout="1" year="2045">18.7637242</maxSubResource>
                    <maxSubResource fillout="1" year="2050">18.9214603</maxSubResource>
                    <maxSubResource fillout="1" year="2055">18.66435842</maxSubResource>
                    <maxSubResource fillout="1" year="2060">18.17921797</maxSubResource>
                    <maxSubResource fillout="1" year="2065">17.56941749</maxSubResource>
                    <maxSubResource fillout="1" year="2070">16.90405935</maxSubResource>
                    <maxSubResource fillout="1" year="2075">16.12343023</maxSubResource>
                    <maxSubResource fillout="1" year="2080">15.22173232</maxSubResource>
                    <maxSubResource fillout="1" year="2085">14.20341875</maxSubResource>
                    <maxSubResource fillout="1" year="2090">13.07072021</maxSubResource>
                    <maxSubResource fillout="1" year="2095">11.82119814</maxSubResource>
                    <maxSubResource fillout="1" year="2100">10.73549867</maxSubResource>
                </sub-renewable-resource>
            </resource>
            <resource name="Ebro_water withdrawals">
                <sub-renewable-resource name="runoff">
                    <maxSubResource fillout="1" year="1975">20.18977161</maxSubResource>
                    <maxSubResource fillout="1" year="1990">20.18977161</maxSubResource>
                    <maxSubResource fillout="1" year="2005">20.18977161</maxSubResource>
                    <maxSubResource fillout="1" year="2010">20.18977161</maxSubResource>
                    <maxSubResource fillout="1" year="2015">20.5749446</maxSubResource>
                    <maxSubResource fillout="1" year="2020">20.65463715</maxSubResource>
                    <maxSubResource fillout="1" year="2025">20.76475865</maxSubResource>
                    <maxSubResource fillout="1" year="2030">20.87591492</maxSubResource>
                    <maxSubResource fillout="1" year="2035">20.94738591</maxSubResource>
                    <maxSubResource fillout="1" year="2040">21.02823001</maxSubResource>
                    <maxSubResource fillout="1" year="2045">21.09862741</maxSubResource>
                    <maxSubResource fillout="1" year="2050">21.08771974</maxSubResource>
                    <maxSubResource fillout="1" year="2055">20.96520829</maxSubResource>
                    <maxSubResource fillout="1" year="2060">20.77827523</maxSubResource>
                    <maxSubResource fillout="1" year="2065">20.52185105</maxSubResource>
                    <maxSubResource fillout="1" year="2070">20.1921499</maxSubResource>
                    <maxSubResource fillout="1" year="2075">19.79717355</maxSubResource>
                    <maxSubResource fillout="1" year="2080">19.33405205</maxSubResource>
                    <maxSubResource fillout="1" year="2085">18.79895474</maxSubResource>
                    <maxSubResource fillout="1" year="2090">18.19359274</maxSubResource>
                    <maxSubResource fillout="1" year="2095">17.51948938</maxSubResource>
                    <maxSubResource fillout="1" year="2100">16.93122879</maxSubResource>
                </sub-renewable-resource>
            </resource>
            <resource name="Elbe_water withdrawals">
                <sub-renewable-resource name="runoff">
                    <maxSubResource fillout="1" year="1975">29.37800364</maxSubResource>
                    <maxSubResource fillout="1" year="1990">29.37800364</maxSubResource>
                    <maxSubResource fillout="1" year="2005">29.37800364</maxSubResource>
                    <maxSubResource fillout="1" year="2010">29.37800364</maxSubResource>
                    <maxSubResource fillout="1" year="2015">30.22816025</maxSubResource>
                    <maxSubResource fillout="1" year="2020">30.38753062</maxSubResource>
                    <maxSubResource fillout="1" year="2025">30.53611711</maxSubResource>
                    <maxSubResource fillout="1" year="2030">30.67197224</maxSubResource>
                    <maxSubResource fillout="1" year="2035">30.78458684</maxSubResource>
                    <maxSubResource fillout="1" year="2040">30.87371006</maxSubResource>
                    <maxSubResource fillout="1" year="2045">30.9458861</maxSubResource>
                    <maxSubResource fillout="1" year="2050">31.00608451</maxSubResource>
                    <maxSubResource fillout="1" year="2055">31.06532379</maxSubResource>
                    <maxSubResource fillout="1" year="2060">31.11920835</maxSubResource>
                    <maxSubResource fillout="1" year="2065">31.13290915</maxSubResource>
                    <maxSubResource fillout="1" year="2070">31.08389003</maxSubResource>
                    <maxSubResource fillout="1" year="2075">31.00203617</maxSubResource>
                    <maxSubResource fillout="1" year="2080">30.88536608</maxSubResource>
                    <maxSubResource fillout="1" year="2085">30.72725467</maxSubResource>
                    <maxSubResource fillout="1" year="2090">30.52703439</maxSubResource>
                    <maxSubResource fillout="1" year="2095">30.28740432</maxSubResource>
                    <maxSubResource fillout="1" year="2100">30.06899463</maxSubResource>
                </sub-renewable-resource>
            </resource>
            <resource name="Ems-Weser_water withdrawals">
                <sub-renewable-resource name="runoff">
                    <maxSubResource fillout="1" year="1975">13.84096128</maxSubResource>
                    <maxSubResource fillout="1" year="1990">13.84096128</maxSubResource>
                    <maxSubResource fillout="1" year="2005">13.84096128</maxSubResource>
                    <maxSubResource fillout="1" year="2010">13.84096128</maxSubResource>
                    <maxSubResource fillout="1" year="2015">15.81220605</maxSubResource>
                    <maxSubResource fillout="1" year="2020">16.51044344</maxSubResource>
                    <maxSubResource fillout="1" year="2025">17.33994126</maxSubResource>
                    <maxSubResource fillout="1" year="2030">18.21767955</maxSubResource>
                    <maxSubResource fillout="1" year="2035">19.01316705</maxSubResource>
                    <maxSubResource fillout="1" year="2040">19.77116995</maxSubResource>
                    <maxSubResource fillout="1" year="2045">20.51463227</maxSubResource>
                    <maxSubResource fillout="1" year="2050">21.19956198</maxSubResource>
                    <maxSubResource fillout="1" year="2055">21.83296796</maxSubResource>
                    <maxSubResource fillout="1" year="2060">22.44519165</maxSubResource>
                    <maxSubResource fillout="1" year="2065">22.93866912</maxSubResource>
                    <maxSubResource fillout="1" year="2070">23.25077612</maxSubResource>
                    <maxSubResource fillout="1" year="2075">23.4711398</maxSubResource>
                    <maxSubResource fillout="1" year="2080">23.58976491</maxSubResource>
                    <maxSubResource fillout="1" year="2085">23.58262725</maxSubResource>
                    <maxSubResource fillout="1" year="2090">23.44575645</maxSubResource>
                    <maxSubResource fillout="1" year="2095">23.18904448</maxSubResource>
                    <maxSubResource fillout="1" year="2100">22.90383534</maxSubResource>
                </sub-renewable-resource>
            </resource>
            <resource name="England and Wales_water withdrawals">
                <sub-renewable-resource name="runoff">
                    <maxSubResource fillout="1" year="1975">42.29905262</maxSubResource>
                    <maxSubResource fillout="1" year="1990">42.29905262</maxSubResource>
                    <maxSubResource fillout="1" year="2005">42.29905262</maxSubResource>
                    <maxSubResource fillout="1" year="2010">42.29905262</maxSubResource>
                    <maxSubResource fillout="1" year="2015">45.79440944</maxSubResource>
                    <maxSubResource fillout="1" year="2020">46.71659741</maxSubResource>
                    <maxSubResource fillout="1" year="2025">47.7295728</maxSubResource>
                    <maxSubResource fillout="1" year="2030">48.77071122</maxSubResource>
                    <maxSubResource fillout="1" year="2035">49.72616096</maxSubResource>
                    <maxSubResource fillout="1" year="2040">50.59994288</maxSubResource>
                    <maxSubResource fillout="1" year="2045">51.43758889</maxSubResource>
                    <maxSubResource fillout="1" year="2050">52.25592258</maxSubResource>
                    <maxSubResource fillout="1" year="2055">53.06691583</maxSubResource>
                    <maxSubResource fillout="1" year="2060">53.85822738</maxSubResource>
                    <maxSubResource fillout="1" year="2065">54.61113579</maxSubResource>
                    <maxSubResource fillout="1" year="2070">55.31574778</maxSubResource>
                    <maxSubResource fillout="1" year="2075">55.99372671</maxSubResource>
                    <maxSubResource fillout="1" year="2080">56.64011878</maxSubResource>
                    <maxSubResource fillout="1" year="2085">57.24677899</maxSubResource>
                    <maxSubResource fillout="1" year="2090">57.81290401</maxSubResource>
                    <maxSubResource fillout="1" year="2095">58.34171334</maxSubResource>
                    <maxSubResource fillout="1" year="2100">58.73986492</maxSubResource>
                </sub-renewable-resource>
            </resource>
            <resource name="Finland_water withdrawals">
                <sub-renewable-resource name="runoff">
                    <maxSubResource fillout="1" year="1975">61.69738918</maxSubResource>
                    <maxSubResource fillout="1" year="1990">61.69738918</maxSubResource>
                    <maxSubResource fillout="1" year="2005">61.69738918</maxSubResource>
                    <maxSubResource fillout="1" year="2010">61.69738918</maxSubResource>
                    <maxSubResource fillout="1" year="2015">65.3934845</maxSubResource>
                    <maxSubResource fillout="1" year="2020">66.32647202</maxSubResource>
                    <maxSubResource fillout="1" year="2025">67.39807589</maxSubResource>
                    <maxSubResource fillout="1" year="2030">68.49009252</maxSubResource>
                    <maxSubResource fillout="1" year="2035">69.40573044</maxSubResource>
                    <maxSubResource fillout="1" year="2040">70.19215274</maxSubResource>
                    <maxSubResource fillout="1" year="2045">70.88767818</maxSubResource>
                    <maxSubResource fillout="1" year="2050">71.44370241</maxSubResource>
                    <maxSubResource fillout="1" year="2055">71.83255507</maxSubResource>
                    <maxSubResource fillout="1" year="2060">72.09431021</maxSubResource>
                    <maxSubResource fillout="1" year="2065">72.26537323</maxSubResource>
                    <maxSubResource fillout="1" year="2070">72.36979934</maxSubResource>
                    <maxSubResource fillout="1" year="2075">72.3802748</maxSubResource>
                    <maxSubResource fillout="1" year="2080">72.29246874</maxSubResource>
                    <maxSubResource fillout="1" year="2085">72.10663783</maxSubResource>
                    <maxSubResource fillout="1" year="2090">71.82592137</maxSubResource>
                    <maxSubResource fillout="1" year="2095">71.45021834</maxSubResource>
                    <maxSubResource fillout="1" year="2100">71.08058004</maxSubResource>
                </sub-renewable-resource>
            </resource>
            <resource name="France-South Coast_water withdrawals">
                <sub-renewable-resource name="runoff">
                    <maxSubResource fillout="1" year="1975">9.096494331</maxSubResource>
                    <maxSubResource fillout="1" year="1990">9.096494331</maxSubResource>
                    <maxSubResource fillout="1" year="2005">9.096494331</maxSubResource>
                    <maxSubResource fillout="1" year="2010">9.096494331</maxSubResource>
                    <maxSubResource fillout="1" year="2015">9.107156402</maxSubResource>
                    <maxSubResource fillout="1" year="2020">9.074874218</maxSubResource>
                    <maxSubResource fillout="1" year="2025">9.019301626</maxSubResource>
                    <maxSubResource fillout="1" year="2030">8.959159857</maxSubResource>
                    <maxSubResource fillout="1" year="2035">8.919232085</maxSubResource>
                    <maxSubResource fillout="1" year="2040">8.913808673</maxSubResource>
                    <maxSubResource fillout="1" year="2045">8.915910239</maxSubResource>
                    <maxSubResource fillout="1" year="2050">8.890205534</maxSubResource>
                    <maxSubResource fillout="1" year="2055">8.820250788</maxSubResource>
                    <maxSubResource fillout="1" year="2060">8.727621072</maxSubResource>
                    <maxSubResource fillout="1" year="2065">8.611186397</maxSubResource>
                    <maxSubResource fillout="1" year="2070">8.471087039</maxSubResource>
                    <maxSubResource fillout="1" year="2075">8.313722595</maxSubResource>
                    <maxSubResource fillout="1" year="2080">8.136453484</maxSubResource>
                    <maxSubResource fillout="1" year="2085">7.935897616</maxSubResource>
                    <maxSubResource fillout="1" year="2090">7.712532357</maxSubResource>
                    <maxSubResource fillout="1" year="2095">7.467549503</maxSubResource>
                    <maxSubResource fillout="1" year="2100">7.256540916</maxSubResource>
                </sub-renewable-resource>
            </resource>
            <resource name="France-West Coast_water withdrawals">
                <sub-renewable-resource name="runoff">
                    <maxSubResource fillout="1" year="1975">24.48049515</maxSubResource>
                    <maxSubResource fillout="1" year="1990">24.48049515</maxSubResource>
                    <maxSubResource fillout="1" year="2005">24.48049515</maxSubResource>
                    <maxSubResource fillout="1" year="2010">24.48049515</maxSubResource>
                    <maxSubResource fillout="1" year="2015">24.60398531</maxSubResource>
                    <maxSubResource fillout="1" year="2020">24.68575211</maxSubResource>
                    <maxSubResource fillout="1" year="2025">24.77608957</maxSubResource>
                    <maxSubResource fillout="1" year="2030">24.89352746</maxSubResource>
                    <maxSubResource fillout="1" year="2035">25.07036073</maxSubResource>
                    <maxSubResource fillout="1" year="2040">25.39674214</maxSubResource>
                    <maxSubResource fillout="1" year="2045">25.79313724</maxSubResource>
                    <maxSubResource fillout="1" year="2050">26.11074706</maxSubResource>
                    <maxSubResource fillout="1" year="2055">26.27687987</maxSubResource>
                    <maxSubResource fillout="1" year="2060">26.38073051</maxSubResource>
                    <maxSubResource fillout="1" year="2065">26.42729852</maxSubResource>
                    <maxSubResource fillout="1" year="2070">26.42026969</maxSubResource>
                    <maxSubResource fillout="1" year="2075">26.36796772</maxSubResource>
                    <maxSubResource fillout="1" year="2080">26.2659654</maxSubResource>
                    <maxSubResource fillout="1" year="2085">26.10902795</maxSubResource>
                    <maxSubResource fillout="1" year="2090">25.89796381</maxSubResource>
                    <maxSubResource fillout="1" year="2095">25.63451239</maxSubResource>
                    <maxSubResource fillout="1" year="2100">25.38677536</maxSubResource>
                </sub-renewable-resource>
            </resource>
            <resource name="Gironde_water withdrawals">
                <sub-renewable-resource name="runoff">
                    <maxSubResource fillout="1" year="1975">27.16004234</maxSubResource>
                    <maxSubResource fillout="1" year="1990">27.16004234</maxSubResource>
                    <maxSubResource fillout="1" year="2005">27.16004234</maxSubResource>
                    <maxSubResource fillout="1" year="2010">27.16004234</maxSubResource>
                    <maxSubResource fillout="1" year="2015">27.76460903</maxSubResource>
                    <maxSubResource fillout="1" year="2020">27.79865697</maxSubResource>
                    <maxSubResource fillout="1" year="2025">27.78323075</maxSubResource>
                    <maxSubResource fillout="1" year="2030">27.74246144</maxSubResource>
                    <maxSubResource fillout="1" year="2035">27.70103451</maxSubResource>
                    <maxSubResource fillout="1" year="2040">27.67061967</maxSubResource>
                    <maxSubResource fillout="1" year="2045">27.62551246</maxSubResource>
                    <maxSubResource fillout="1" year="2050">27.5336598</maxSubResource>
                    <maxSubResource fillout="1" year="2055">27.38003407</maxSubResource>
                    <maxSubResource fillout="1" year="2060">27.18187081</maxSubResource>
                    <maxSubResource fillout="1" year="2065">26.9342535</maxSubResource>
                    <maxSubResource fillout="1" year="2070">26.63561577</maxSubResource>
                    <maxSubResource fillout="1" year="2075">26.29795187</maxSubResource>
                    <maxSubResource fillout="1" year="2080">25.91818825</maxSubResource>
                    <maxSubResource fillout="1" year="2085">25.49175979</maxSubResource>
                    <maxSubResource fillout="1" year="2090">25.01909002</maxSubResource>
                    <maxSubResource fillout="1" year="2095">24.50166359</maxSubResource>
                    <maxSubResource fillout="1" year="2100">24.05617667</maxSubResource>
                </sub-renewable-resource>
            </resource>
            <resource name="Guadalquivir_water withdrawals">
                <sub-renewable-resource name="runoff">
                    <maxSubResource fillout="1" year="1975">8.30951869</maxSubResource>
                    <maxSubResource fillout="1" year="1990">8.30951869</maxSubResource>
                    <maxSubResource fillout="1" year="2005">8.30951869</maxSubResource>
                    <maxSubResource fillout="1" year="2010">8.30951869</maxSubResource>
                    <maxSubResource fillout="1" year="2015">8.767238605</maxSubResource>
                    <maxSubResource fillout="1" year="2020">8.882728424</maxSubResource>
                    <maxSubResource fillout="1" year="2025">9.026928662</maxSubResource>
                    <maxSubResource fillout="1" year="2030">9.167252267</maxSubResource>
                    <maxSubResource fillout="1" year="2035">9.250209667</maxSubResource>
                    <maxSubResource fillout="1" year="2040">9.276992058</maxSubResource>
                    <maxSubResource fillout="1" year="2045">9.264216633</maxSubResource>
                    <maxSubResource fillout="1" year="2050">9.214070817</maxSubResource>
                    <maxSubResource fillout="1" year="2055">9.124522317</maxSubResource>
                    <maxSubResource fillout="1" year="2060">8.996801871</maxSubResource>
                    <maxSubResource fillout="1" year="2065">8.847082869</maxSubResource>
                    <maxSubResource fillout="1" year="2070">8.686746045</maxSubResource>
                    <maxSubResource fillout="1" year="2075">8.504351654</maxSubResource>
                    <maxSubResource fillout="1" year="2080">8.298648514</maxSubResource>
                    <maxSubResource fillout="1" year="2085">8.070228702</maxSubResource>
                    <maxSubResource fillout="1" year="2090">7.819214867</maxSubResource>
                    <maxSubResource fillout="1" year="2095">7.545343665</maxSubResource>
                    <maxSubResource fillout="1" year="2100">7.309610224</maxSubResource>
                </sub-renewable-resource>
            </resource>
            <resource name="Guadiana_water withdrawals">
                <sub-renewable-resource name="runoff">
                    <maxSubResource fillout="1" year="1975">11.84906634</maxSubResource>
                    <maxSubResource fillout="1" year="1990">11.84906634</maxSubResource>
                    <maxSubResource fillout="1" year="2005">11.84906634</maxSubResource>
                    <maxSubResource fillout="1" year="2010">11.84906634</maxSubResource>
                    <maxSubResource fillout="1" year="2015">12.20852804</maxSubResource>
                    <maxSubResource fillout="1" year="2020">12.32635631</maxSubResource>
                    <maxSubResource fillout="1" year="2025">12.48687502</maxSubResource>
                    <maxSubResource fillout="1" year="2030">12.64746237</maxSubResource>
                    <maxSubResource fillout="1" year="2035">12.74211608</maxSubResource>
                    <maxSubResource fillout="1" year="2040">12.7913178</maxSubResource>
                    <maxSubResource fillout="1" year="2045">12.80424183</maxSubResource>
                    <maxSubResource fillout="1" year="2050">12.75687536</maxSubResource>
                    <maxSubResource fillout="1" year="2055">12.63281919</maxSubResource>
                    <maxSubResource fillout="1" year="2060">12.44877727</maxSubResource>
                    <maxSubResource fillout="1" year="2065">12.22722543</maxSubResource>
                    <maxSubResource fillout="1" year="2070">11.98385957</maxSubResource>
                    <maxSubResource fillout="1" year="2075">11.70464183</maxSubResource>
                    <maxSubResource fillout="1" year="2080">11.3880451</maxSubResource>
                    <maxSubResource fillout="1" year="2085">11.0348446</maxSubResource>
                    <maxSubResource fillout="1" year="2090">10.6448912</maxSubResource>
                    <maxSubResource fillout="1" year="2095">10.2177454</maxSubResource>
                    <maxSubResource fillout="1" year="2100">9.849003366</maxSubResource>
                </sub-renewable-resource>
            </resource>
            <resource name="Ireland_water withdrawals">
                <sub-renewable-resource name="runoff">
                    <maxSubResource fillout="1" year="1975">39.6936926</maxSubResource>
                    <maxSubResource fillout="1" year="1990">39.6936926</maxSubResource>
                    <maxSubResource fillout="1" year="2005">39.6936926</maxSubResource>
                    <maxSubResource fillout="1" year="2010">39.6936926</maxSubResource>
                    <maxSubResource fillout="1" year="2015">42.07259552</maxSubResource>
                    <maxSubResource fillout="1" year="2020">42.62189356</maxSubResource>
                    <maxSubResource fillout="1" year="2025">43.19249377</maxSubResource>
                    <maxSubResource fillout="1" year="2030">43.75986778</maxSubResource>
                    <maxSubResource fillout="1" year="2035">44.27068521</maxSubResource>
                    <maxSubResource fillout="1" year="2040">44.70601324</maxSubResource>
                    <maxSubResource fillout="1" year="2045">45.11285396</maxSubResource>
                    <maxSubResource fillout="1" year="2050">45.5454554</maxSubResource>
                    <maxSubResource fillout="1" year="2055">46.04131177</maxSubResource>
                    <maxSubResource fillout="1" year="2060">46.55878591</maxSubResource>
                    <maxSubResource fillout="1" year="2065">47.03826092</maxSubResource>
                    <maxSubResource fillout="1" year="2070">47.44141249</maxSubResource>
                    <maxSubResource fillout="1" year="2075">47.8175839</maxSubResource>
                    <maxSubResource fillout="1" year="2080">48.16771405</maxSubResource>
                    <maxSubResource fillout="1" year="2085">48.48486658</maxSubResource>
                    <maxSubResource fillout="1" year="2090">48.76593718</maxSubResource>
                    <maxSubResource fillout="1" year="2095">49.01357992</maxSubResource>
                    <maxSubResource fillout="1" year="2100">49.18972097</maxSubResource>
                </sub-renewable-resource>
            </resource>
            <resource name="Italy-East Coast_water withdrawals">
                <sub-renewable-resource name="runoff">
                    <maxSubResource fillout="1" year="1975">26.56610012</maxSubResource>
                    <maxSubResource fillout="1" year="1990">26.56610012</maxSubResource>
                    <maxSubResource fillout="1" year="2005">26.56610012</maxSubResource>
                    <maxSubResource fillout="1" year="2010">26.56610012</maxSubResource>
                    <maxSubResource fillout="1" year="2015">27.12051289</maxSubResource>
                    <maxSubResource fillout="1" year="2020">26.9683256</maxSubResource>
                    <maxSubResource fillout="1" year="2025">26.60917644</maxSubResource>
                    <maxSubResource fillout="1" year="2030">26.20982257</maxSubResource>
                    <maxSubResource fillout="1" year="2035">25.99184988</maxSubResource>
                    <maxSubResource fillout="1" year="2040">26.00452928</maxSubResource>
                    <maxSubResource fillout="1" year="2045">26.09452997</maxSubResource>
                    <maxSubResource fillout="1" year="2050">26.10929212</maxSubResource>
                    <maxSubResource fillout="1" year="2055">26.00218837</maxSubResource>
                    <maxSubResource fillout="1" year="2060">25.86586941</maxSubResource>
                    <maxSubResource fillout="1" year="2065">25.60355654</maxSubResource>
                    <maxSubResource fillout="1" year="2070">25.15369961</maxSubResource>
                    <maxSubResource fillout="1" year="2075">24.61373175</maxSubResource>
                    <maxSubResource fillout="1" year="2080">23.96704437</maxSubResource>
                    <maxSubResource fillout="1" year="2085">23.18264643</maxSubResource>
                    <maxSubResource fillout="1" year="2090">22.26193046</maxSubResource>
                    <maxSubResource fillout="1" year="2095">21.21744795</maxSubResource>
                    <maxSubResource fillout="1" year="2100">20.29959648</maxSubResource>
                </sub-renewable-resource>
            </resource>
            <resource name="Italy-West Coast_water withdrawals">
                <sub-renewable-resource name="runoff">
                    <maxSubResource fillout="1" year="1975">26.57948772</maxSubResource>
                    <maxSubResource fillout="1" year="1990">26.57948772</maxSubResource>
                    <maxSubResource fillout="1" year="2005">26.57948772</maxSubResource>
                    <maxSubResource fillout="1" year="2010">26.57948772</maxSubResource>
                    <maxSubResource fillout="1" year="2015">27.56983575</maxSubResource>
                    <maxSubResource fillout="1" year="2020">27.80501823</maxSubResource>
                    <maxSubResource fillout="1" year="2025">28.07718353</maxSubResource>
                    <maxSubResource fillout="1" year="2030">28.35979021</maxSubResource>
                    <maxSubResource fillout="1" year="2035">28.61363515</maxSubResource>
                    <maxSubResource fillout="1" year="2040">28.88917775</maxSubResource>
                    <maxSubResource fillout="1" year="2045">29.16648371</maxSubResource>
                    <maxSubResource fillout="1" year="2050">29.37418039</maxSubResource>
                    <maxSubResource fillout="1" year="2055">29.48341462</maxSubResource>
                    <maxSubResource fillout="1" year="2060">29.53896362</maxSubResource>
                    <maxSubResource fillout="1" year="2065">29.52445243</maxSubResource>
                    <maxSubResource fillout="1" year="2070">29.42931412</maxSubResource>
                    <maxSubResource fillout="1" year="2075">29.27303285</maxSubResource>
                    <maxSubResource fillout="1" year="2080">29.05149959</maxSubResource>
                    <maxSubResource fillout="1" year="2085">28.75793782</maxSubResource>
                    <maxSubResource fillout="1" year="2090">28.39386245</maxSubResource>
                    <maxSubResource fillout="1" year="2095">27.9619996</maxSubResource>
                    <maxSubResource fillout="1" year="2100">27.5689425</maxSubResource>
                </sub-renewable-resource>
            </resource>
            <resource name="Loire_water withdrawals">
                <sub-renewable-resource name="runoff">
                    <maxSubResource fillout="1" year="1975">37.6363622</maxSubResource>
                    <maxSubResource fillout="1" year="1990">37.6363622</maxSubResource>
                    <maxSubResource fillout="1" year="2005">37.6363622</maxSubResource>
                    <maxSubResource fillout="1" year="2010">37.6363622</maxSubResource>
                    <maxSubResource fillout="1" year="2015">39.29243452</maxSubResource>
                    <maxSubResource fillout="1" year="2020">39.56223138</maxSubResource>
                    <maxSubResource fillout="1" year="2025">39.76291293</maxSubResource>
                    <maxSubResource fillout="1" year="2030">39.9405455</maxSubResource>
                    <maxSubResource fillout="1" year="2035">40.13990373</maxSubResource>
                    <maxSubResource fillout="1" year="2040">40.38025392</maxSubResource>
                    <maxSubResource fillout="1" year="2045">40.61661055</maxSubResource>
                    <maxSubResource fillout="1" year="2050">40.7941569</maxSubResource>
                    <maxSubResource fillout="1" year="2055">40.8893859</maxSubResource>
                    <maxSubResource fillout="1" year="2060">40.93215934</maxSubResource>
                    <maxSubResource fillout="1" year="2065">40.9065958</maxSubResource>
                    <maxSubResource fillout="1" year="2070">40.80530867</maxSubResource>
                    <maxSubResource fillout="1" year="2075">40.655039</maxSubResource>
                    <maxSubResource fillout="1" year="2080">40.44816891</maxSubResource>
                    <maxSubResource fillout="1" year="2085">40.17347307</maxSubResource>
                    <maxSubResource fillout="1" year="2090">39.83114642</maxSubResource>
                    <maxSubResource fillout="1" year="2095">39.42531852</maxSubResource>
                    <maxSubResource fillout="1" year="2100">39.05715023</maxSubResource>
                </sub-renewable-resource>
            </resource>
            <resource name="Mediterranean Sea Islands_water withdrawals">
                <sub-renewable-resource name="runoff">
                    <maxSubResource fillout="1" year="1975">16.30451269</maxSubResource>
                    <maxSubResource fillout="1" year="1990">16.30451269</maxSubResource>
                    <maxSubResource fillout="1" year="2005">16.30451269</maxSubResource>
                    <maxSubResource fillout="1" year="2010">16.30451269</maxSubResource>
                    <maxSubResource fillout="1" year="2015">16.55069476</maxSubResource>
                    <maxSubResource fillout="1" year="2020">16.71741619</maxSubResource>
                    <maxSubResource fillout="1" year="2025">16.99294423</maxSubResource>
                    <maxSubResource fillout="1" year="2030">17.29965914</maxSubResource>
                    <maxSubResource fillout="1" year="2035">17.53863636</maxSubResource>
                    <maxSubResource fillout="1" year="2040">17.77434827</maxSubResource>
                    <maxSubResource fillout="1" year="2045">18.0104616</maxSubResource>
                    <maxSubResource fillout="1" year="2050">18.17649175</maxSubResource>
                    <maxSubResource fillout="1" year="2055">18.23793735</maxSubResource>
                    <maxSubResource fillout="1" year="2060">18.2412942</maxSubResource>
                    <maxSubResource fillout="1" year="2065">18.19699336</maxSubResource>
                    <maxSubResource fillout="1" year="2070">18.11042409</maxSubResource>
                    <maxSubResource fillout="1" year="2075">17.97380524</maxSubResource>
                    <maxSubResource fillout="1" year="2080">17.78789413</maxSubResource>
                    <maxSubResource fillout="1" year="2085">17.5548064</maxSubResource>
                    <maxSubResource fillout="1" year="2090">17.27609914</maxSubResource>
                    <maxSubResource fillout="1" year="2095">16.95093478</maxSubResource>
                    <maxSubResource fillout="1" year="2100">16.656571</maxSubResource>
                </sub-renewable-resource>
            </resource>
            <resource name="Po_water withdrawals">
                <sub-renewable-resource name="runoff">
                    <maxSubResource fillout="1" year="1975">39.32503679</maxSubResource>
                    <maxSubResource fillout="1" year="1990">39.32503679</maxSubResource>
                    <maxSubResource fillout="1" year="2005">39.32503679</maxSubResource>
                    <maxSubResource fillout="1" year="2010">39.32503679</maxSubResource>
                    <maxSubResource fillout="1" year="2015">43.17550758</maxSubResource>
                    <maxSubResource fillout="1" year="2020">43.61621431</maxSubResource>
                    <maxSubResource fillout="1" year="2025">43.73009541</maxSubResource>
                    <maxSubResource fillout="1" year="2030">43.75342472</maxSubResource>
                    <maxSubResource fillout="1" year="2035">43.95010457</maxSubResource>
                    <maxSubResource fillout="1" year="2040">44.24249786</maxSubResource>
                    <maxSubResource fillout="1" year="2045">44.51186159</maxSubResource>
                    <maxSubResource fillout="1" year="2050">44.74561919</maxSubResource>
                    <maxSubResource fillout="1" year="2055">44.96148809</maxSubResource>
                    <maxSubResource fillout="1" year="2060">45.16772384</maxSubResource>
                    <maxSubResource fillout="1" year="2065">45.27702922</maxSubResource>
                    <maxSubResource fillout="1" year="2070">45.24130432</maxSubResource>
                    <maxSubResource fillout="1" year="2075">45.1607565</maxSubResource>
                    <maxSubResource fillout="1" year="2080">45.00721899</maxSubResource>
                    <maxSubResource fillout="1" year="2085">44.73811814</maxSubResource>
                    <maxSubResource fillout="1" year="2090">44.35428738</maxSubResource>
                    <maxSubResource fillout="1" year="2095">43.87273145</maxSubResource>
                    <maxSubResource fillout="1" year="2100">43.42655953</maxSubResource>
                </sub-renewable-resource>
            </resource>
            <resource name="Rhine_water withdrawals">
                <sub-renewable-resource name="runoff">
                    <maxSubResource fillout="1" year="1975">76.90226409</maxSubResource>
                    <maxSubResource fillout="1" year="1990">76.90226409</maxSubResource>
                    <maxSubResource fillout="1" year="2005">76.90226409</maxSubResource>
                    <maxSubResource fillout="1" year="2010">76.90226409</maxSubResource>
                    <maxSubResource fillout="1" year="2015">80.74745672</maxSubResource>
                    <maxSubResource fillout="1" year="2020">81.41548665</maxSubResource>
                    <maxSubResource fillout="1" year="2025">81.96437161</maxSubResource>
                    <maxSubResource fillout="1" year="2030">82.4525736</maxSubResource>
                    <maxSubResource fillout="1" year="2035">82.91586724</maxSubResource>
                    <maxSubResource fillout="1" year="2040">83.30949519</maxSubResource>
                    <maxSubResource fillout="1" year="2045">83.63773877</maxSubResource>
                    <maxSubResource fillout="1" year="2050">83.94696128</maxSubResource>
                    <maxSubResource fillout="1" year="2055">84.29347767</maxSubResource>
                    <maxSubResource fillout="1" year="2060">84.64805471</maxSubResource>
                    <maxSubResource fillout="1" year="2065">84.88086122</maxSubResource>
                    <maxSubResource fillout="1" year="2070">84.9094078</maxSubResource>
                    <maxSubResource fillout="1" year="2075">84.84624286</maxSubResource>
                    <maxSubResource fillout="1" year="2080">84.67766955</maxSubResource>
                    <maxSubResource fillout="1" year="2085">84.37256312</maxSubResource>
                    <maxSubResource fillout="1" year="2090">83.92905166</maxSubResource>
                    <maxSubResource fillout="1" year="2095">83.36006674</maxSubResource>
                    <maxSubResource fillout="1" year="2100">82.82232468</maxSubResource>
                </sub-renewable-resource>
            </resource>
            <resource name="Rhone_water withdrawals">
                <sub-renewable-resource name="runoff">
                    <maxSubResource fillout="1" year="1975">48.57485017</maxSubResource>
                    <maxSubResource fillout="1" year="1990">48.57485017</maxSubResource>
                    <maxSubResource fillout="1" year="2005">48.57485017</maxSubResource>
                    <maxSubResource fillout="1" year="2010">48.57485017</maxSubResource>
                    <maxSubResource fillout="1" year="2015">54.65513726</maxSubResource>
                    <maxSubResource fillout="1" year="2020">55.4818086</maxSubResource>
                    <maxSubResource fillout="1" year="2025">55.92318279</maxSubResource>
                    <maxSubResource fillout="1" year="2030">56.22138249</maxSubResource>
                    <maxSubResource fillout="1" year="2035">56.61388711</maxSubResource>
                    <maxSubResource fillout="1" year="2040">57.01036435</maxSubResource>
                    <maxSubResource fillout="1" year="2045">57.29360034</maxSubResource>
                    <maxSubResource fillout="1" year="2050">57.45192997</maxSubResource>
                    <maxSubResource fillout="1" year="2055">57.47569167</maxSubResource>
                    <maxSubResource fillout="1" year="2060">57.36936326</maxSubResource>
                    <maxSubResource fillout="1" year="2065">57.14349861</maxSubResource>
                    <maxSubResource fillout="1" year="2070">56.8207963</maxSubResource>
                    <maxSubResource fillout="1" year="2075">56.43859347</maxSubResource>
                    <maxSubResource fillout="1" year="2080">55.9602185</maxSubResource>
                    <maxSubResource fillout="1" year="2085">55.34508992</maxSubResource>
                    <maxSubResource fillout="1" year="2090">54.59502103</maxSubResource>
                    <maxSubResource fillout="1" year="2095">53.72576077</maxSubResource>
                    <maxSubResource fillout="1" year="2100">52.95296319</maxSubResource>
                </sub-renewable-resource>
            </resource>
            <resource name="Scheldt_water withdrawals">
                <sub-renewable-resource name="runoff">
                    <maxSubResource fillout="1" year="1975">6.636319243</maxSubResource>
                    <maxSubResource fillout="1" year="1990">6.636319243</maxSubResource>
                    <maxSubResource fillout="1" year="2005">6.636319243</maxSubResource>
                    <maxSubResource fillout="1" year="2010">6.636319243</maxSubResource>
                    <maxSubResource fillout="1" year="2015">7.184516641</maxSubResource>
                    <maxSubResource fillout="1" year="2020">7.354496389</maxSubResource>
                    <maxSubResource fillout="1" year="2025">7.538259464</maxSubResource>
                    <maxSubResource fillout="1" year="2030">7.73364375</maxSubResource>
                    <maxSubResource fillout="1" year="2035">7.933852712</maxSubResource>
                    <maxSubResource fillout="1" year="2040">8.155315168</maxSubResource>
                    <maxSubResource fillout="1" year="2045">8.387576623</maxSubResource>
                    <maxSubResource fillout="1" year="2050">8.604347707</maxSubResource>
                    <maxSubResource fillout="1" year="2055">8.798699074</maxSubResource>
                    <maxSubResource fillout="1" year="2060">8.98758799</maxSubResource>
                    <maxSubResource fillout="1" year="2065">9.152035962</maxSubResource>
                    <maxSubResource fillout="1" year="2070">9.279930874</maxSubResource>
                    <maxSubResource fillout="1" year="2075">9.389979698</maxSubResource>
                    <maxSubResource fillout="1" year="2080">9.478882935</maxSubResource>
                    <maxSubResource fillout="1" year="2085">9.540481792</maxSubResource>
                    <maxSubResource fillout="1" year="2090">9.574357926</maxSubResource>
                    <maxSubResource fillout="1" year="2095">9.583038607</maxSubResource>
                    <maxSubResource fillout="1" year="2100">9.573368081</maxSubResource>
                </sub-renewable-resource>
            </resource>
            <resource name="Scotland_water withdrawals">
                <sub-renewable-resource name="runoff">
                    <maxSubResource fillout="1" year="1975">92.16770926</maxSubResource>
                    <maxSubResource fillout="1" year="1990">92.16770926</maxSubResource>
                    <maxSubResource fillout="1" year="2005">92.16770926</maxSubResource>
                    <maxSubResource fillout="1" year="2010">92.16770926</maxSubResource>
                    <maxSubResource fillout="1" year="2015">98.5185114</maxSubResource>
                    <maxSubResource fillout="1" year="2020">101.7083526</maxSubResource>
                    <maxSubResource fillout="1" year="2025">106.0142701</maxSubResource>
                    <maxSubResource fillout="1" year="2030">110.6225028</maxSubResource>
                    <maxSubResource fillout="1" year="2035">114.3745674</maxSubResource>
                    <maxSubResource fillout="1" year="2040">117.2480774</maxSubResource>
                    <maxSubResource fillout="1" year="2045">119.874807</maxSubResource>
                    <maxSubResource fillout="1" year="2050">122.6835801</maxSubResource>
                    <maxSubResource fillout="1" year="2055">125.8562659</maxSubResource>
                    <maxSubResource fillout="1" year="2060">129.0937368</maxSubResource>
                    <maxSubResource fillout="1" year="2065">132.4072532</maxSubResource>
                    <maxSubResource fillout="1" year="2070">135.8057482</maxSubResource>
                    <maxSubResource fillout="1" year="2075">139.26271</maxSubResource>
                    <maxSubResource fillout="1" year="2080">142.8214882</maxSubResource>
                    <maxSubResource fillout="1" year="2085">146.5263429</maxSubResource>
                    <maxSubResource fillout="1" year="2090">150.3486906</maxSubResource>
                    <maxSubResource fillout="1" year="2095">154.2693187</maxSubResource>
                    <maxSubResource fillout="1" year="2100">157.4711229</maxSubResource>
                </sub-renewable-resource>
            </resource>
            <resource name="Seine_water withdrawals">
                <sub-renewable-resource name="runoff">
                    <maxSubResource fillout="1" year="1975">18.9920006</maxSubResource>
                    <maxSubResource fillout="1" year="1990">18.9920006</maxSubResource>
                    <maxSubResource fillout="1" year="2005">18.9920006</maxSubResource>
                    <maxSubResource fillout="1" year="2010">18.9920006</maxSubResource>
                    <maxSubResource fillout="1" year="2015">19.93741755</maxSubResource>
                    <maxSubResource fillout="1" year="2020">20.11989938</maxSubResource>
                    <maxSubResource fillout="1" year="2025">20.18448652</maxSubResource>
                    <maxSubResource fillout="1" year="2030">20.25120157</maxSubResource>
                    <maxSubResource fillout="1" year="2035">20.47727139</maxSubResource>
                    <maxSubResource fillout="1" year="2040">20.94836996</maxSubResource>
                    <maxSubResource fillout="1" year="2045">21.52423727</maxSubResource>
                    <maxSubResource fillout="1" year="2050">22.0237692</maxSubResource>
                    <maxSubResource fillout="1" year="2055">22.39028628</maxSubResource>
                    <maxSubResource fillout="1" year="2060">22.73234324</maxSubResource>
                    <maxSubResource fillout="1" year="2065">22.93737692</maxSubResource>
                    <maxSubResource fillout="1" year="2070">22.93393816</maxSubResource>
                    <maxSubResource fillout="1" year="2075">22.83623202</maxSubResource>
                    <maxSubResource fillout="1" year="2080">22.62530542</maxSubResource>
                    <maxSubResource fillout="1" year="2085">22.2649123</maxSubResource>
                    <maxSubResource fillout="1" year="2090">21.75275248</maxSubResource>
                    <maxSubResource fillout="1" year="2095">21.1035107</maxSubResource>
                    <maxSubResource fillout="1" year="2100">20.49421653</maxSubResource>
                </sub-renewable-resource>
            </resource>
            <resource name="Spain-Portugal-Atlantic Coast_water withdrawals">
                <sub-renewable-resource name="runoff">
                    <maxSubResource fillout="1" year="1975">42.46546191</maxSubResource>
                    <maxSubResource fillout="1" year="1990">42.46546191</maxSubResource>
                    <maxSubResource fillout="1" year="2005">42.46546191</maxSubResource>
                    <maxSubResource fillout="1" year="2010">42.46546191</maxSubResource>
                    <maxSubResource fillout="1" year="2015">40.55338366</maxSubResource>
                    <maxSubResource fillout="1" year="2020">40.30028354</maxSubResource>
                    <maxSubResource fillout="1" year="2025">40.15559761</maxSubResource>
                    <maxSubResource fillout="1" year="2030">40.04855091</maxSubResource>
                    <maxSubResource fillout="1" year="2035">39.90681603</maxSubResource>
                    <maxSubResource fillout="1" year="2040">39.91680497</maxSubResource>
                    <maxSubResource fillout="1" year="2045">39.98534985</maxSubResource>
                    <maxSubResource fillout="1" year="2050">39.84865602</maxSubResource>
                    <maxSubResource fillout="1" year="2055">39.3379139</maxSubResource>
                    <maxSubResource fillout="1" year="2060">38.60617091</maxSubResource>
                    <maxSubResource fillout="1" year="2065">37.801981</maxSubResource>
                    <maxSubResource fillout="1" year="2070">37.02520429</maxSubResource>
                    <maxSubResource fillout="1" year="2075">36.17999798</maxSubResource>
                    <maxSubResource fillout="1" year="2080">35.26786033</maxSubResource>
                    <maxSubResource fillout="1" year="2085">34.30605718</maxSubResource>
                    <maxSubResource fillout="1" year="2090">33.29470404</maxSubResource>
                    <maxSubResource fillout="1" year="2095">32.22557087</maxSubResource>
                    <maxSubResource fillout="1" year="2100">31.3236992</maxSubResource>
                </sub-renewable-resource>
            </resource>
            <resource name="Spain-South and East Coast_water withdrawals">
                <sub-renewable-resource name="runoff">
                    <maxSubResource fillout="1" year="1975">14.97077523</maxSubResource>
                    <maxSubResource fillout="1" year="1990">14.97077523</maxSubResource>
                    <maxSubResource fillout="1" year="2005">14.97077523</maxSubResource>
                    <maxSubResource fillout="1" year="2010">14.97077523</maxSubResource>
                    <maxSubResource fillout="1" year="2015">15.76427889</maxSubResource>
                    <maxSubResource fillout="1" year="2020">15.97688859</maxSubResource>
                    <maxSubResource fillout="1" year="2025">16.26489469</maxSubResource>
                    <maxSubResource fillout="1" year="2030">16.55368107</maxSubResource>
                    <maxSubResource fillout="1" year="2035">16.72981686</maxSubResource>
                    <maxSubResource fillout="1" year="2040">16.80834579</maxSubResource>
                    <maxSubResource fillout="1" year="2045">16.81986143</maxSubResource>
                    <maxSubResource fillout="1" year="2050">16.75504676</maxSubResource>
                    <maxSubResource fillout="1" year="2055">16.60428434</maxSubResource>
                    <maxSubResource fillout="1" year="2060">16.37961165</maxSubResource>
                    <maxSubResource fillout="1" year="2065">16.11211432</maxSubResource>
                    <maxSubResource fillout="1" year="2070">15.82265213</maxSubResource>
                    <maxSubResource fillout="1" year="2075">15.48712608</maxSubResource>
                    <maxSubResource fillout="1" year="2080">15.10430981</maxSubResource>
                    <maxSubResource fillout="1" year="2085">14.67687704</maxSubResource>
                    <maxSubResource fillout="1" year="2090">14.20613268</maxSubResource>
                    <maxSubResource fillout="1" year="2095">13.69100301</maxSubResource>
                    <maxSubResource fillout="1" year="2100">13.24607287</maxSubResource>
                </sub-renewable-resource>
            </resource>
            <resource name="Sweden_water withdrawals">
                <sub-renewable-resource name="runoff">
                    <maxSubResource fillout="1" year="1975">175.6685126</maxSubResource>
                    <maxSubResource fillout="1" year="1990">175.6685126</maxSubResource>
                    <maxSubResource fillout="1" year="2005">175.6685126</maxSubResource>
                    <maxSubResource fillout="1" year="2010">175.6685126</maxSubResource>
                    <maxSubResource fillout="1" year="2015">180.5611505</maxSubResource>
                    <maxSubResource fillout="1" year="2020">181.5086564</maxSubResource>
                    <maxSubResource fillout="1" year="2025">182.3781266</maxSubResource>
                    <maxSubResource fillout="1" year="2030">183.1870548</maxSubResource>
                    <maxSubResource fillout="1" year="2035">183.8873106</maxSubResource>
                    <maxSubResource fillout="1" year="2040">184.4291034</maxSubResource>
                    <maxSubResource fillout="1" year="2045">184.8285331</maxSubResource>
                    <maxSubResource fillout="1" year="2050">185.1214009</maxSubResource>
                    <maxSubResource fillout="1" year="2055">185.3513805</maxSubResource>
                    <maxSubResource fillout="1" year="2060">185.5021612</maxSubResource>
                    <maxSubResource fillout="1" year="2065">185.4843073</maxSubResource>
                    <maxSubResource fillout="1" year="2070">185.2440228</maxSubResource>
                    <maxSubResource fillout="1" year="2075">184.8681689</maxSubResource>
                    <maxSubResource fillout="1" year="2080">184.3408592</maxSubResource>
                    <maxSubResource fillout="1" year="2085">183.6330896</maxSubResource>
                    <maxSubResource fillout="1" year="2090">182.7432891</maxSubResource>
                    <maxSubResource fillout="1" year="2095">181.6828381</maxSubResource>
                    <maxSubResource fillout="1" year="2100">180.7183045</maxSubResource>
                </sub-renewable-resource>
            </resource>
            <resource name="Tagus_water withdrawals">
                <sub-renewable-resource name="runoff">
                    <maxSubResource fillout="1" year="1975">12.76688256</maxSubResource>
                    <maxSubResource fillout="1" year="1990">12.76688256</maxSubResource>
                    <maxSubResource fillout="1" year="2005">12.76688256</maxSubResource>
                    <maxSubResource fillout="1" year="2010">12.76688256</maxSubResource>
                    <maxSubResource fillout="1" year="2015">12.65530727</maxSubResource>
                    <maxSubResource fillout="1" year="2020">12.7009809</maxSubResource>
                    <maxSubResource fillout="1" year="2025">12.80519806</maxSubResource>
                    <maxSubResource fillout="1" year="2030">12.92318948</maxSubResource>
                    <maxSubResource fillout="1" year="2035">12.99511269</maxSubResource>
                    <maxSubResource fillout="1" year="2040">13.08202932</maxSubResource>
                    <maxSubResource fillout="1" year="2045">13.1638347</maxSubResource>
                    <maxSubResource fillout="1" year="2050">13.15505582</maxSubResource>
                    <maxSubResource fillout="1" year="2055">13.00456186</maxSubResource>
                    <maxSubResource fillout="1" year="2060">12.76637967</maxSubResource>
                    <maxSubResource fillout="1" year="2065">12.48349986</maxSubResource>
                    <maxSubResource fillout="1" year="2070">12.18479491</maxSubResource>
                    <maxSubResource fillout="1" year="2075">11.84273906</maxSubResource>
                    <maxSubResource fillout="1" year="2080">11.45565116</maxSubResource>
                    <maxSubResource fillout="1" year="2085">11.0264263</maxSubResource>
                    <maxSubResource fillout="1" year="2090">10.55576908</maxSubResource>
                    <maxSubResource fillout="1" year="2095">10.042275</maxSubResource>
                    <maxSubResource fillout="1" year="2100">9.599648432</maxSubResource>
                </sub-renewable-resource>
            </resource>
            <resource name="Tiber_water withdrawals">
                <sub-renewable-resource name="runoff">
                    <maxSubResource fillout="1" year="1975">7.066638914</maxSubResource>
                    <maxSubResource fillout="1" year="1990">7.066638914</maxSubResource>
                    <maxSubResource fillout="1" year="2005">7.066638914</maxSubResource>
                    <maxSubResource fillout="1" year="2010">7.066638914</maxSubResource>
                    <maxSubResource fillout="1" year="2015">7.102161996</maxSubResource>
                    <maxSubResource fillout="1" year="2020">7.104576053</maxSubResource>
                    <maxSubResource fillout="1" year="2025">7.109358851</maxSubResource>
                    <maxSubResource fillout="1" year="2030">7.117944664</maxSubResource>
                    <maxSubResource fillout="1" year="2035">7.13514654</maxSubResource>
                    <maxSubResource fillout="1" year="2040">7.184129971</maxSubResource>
                    <maxSubResource fillout="1" year="2045">7.246215276</maxSubResource>
                    <maxSubResource fillout="1" year="2050">7.284229629</maxSubResource>
                    <maxSubResource fillout="1" year="2055">7.28067927</maxSubResource>
                    <maxSubResource fillout="1" year="2060">7.25839265</maxSubResource>
                    <maxSubResource fillout="1" year="2065">7.217137595</maxSubResource>
                    <maxSubResource fillout="1" year="2070">7.156700968</maxSubResource>
                    <maxSubResource fillout="1" year="2075">7.079798865</maxSubResource>
                    <maxSubResource fillout="1" year="2080">6.985176439</maxSubResource>
                    <maxSubResource fillout="1" year="2085">6.871330009</maxSubResource>
                    <maxSubResource fillout="1" year="2090">6.739144242</maxSubResource>
                    <maxSubResource fillout="1" year="2095">6.589199377</maxSubResource>
                    <maxSubResource fillout="1" year="2100">6.45660288</maxSubResource>
                </sub-renewable-resource>
            </resource>
        </region>
        <region name="Europe_Eastern">
            <resource name="Black Sea-North Coast_water withdrawals">
                <sub-renewable-resource name="runoff">
                    <maxSubResource fillout="1" year="1975">63.89418881</maxSubResource>
                    <maxSubResource fillout="1" year="1990">63.89418881</maxSubResource>
                    <maxSubResource fillout="1" year="2005">63.89418881</maxSubResource>
                    <maxSubResource fillout="1" year="2010">63.89418881</maxSubResource>
                    <maxSubResource fillout="1" year="2015">63.37792909</maxSubResource>
                    <maxSubResource fillout="1" year="2020">62.64065126</maxSubResource>
                    <maxSubResource fillout="1" year="2025">61.51315528</maxSubResource>
                    <maxSubResource fillout="1" year="2030">60.22319927</maxSubResource>
                    <maxSubResource fillout="1" year="2035">59.06995388</maxSubResource>
                    <maxSubResource fillout="1" year="2040">57.80383949</maxSubResource>
                    <maxSubResource fillout="1" year="2045">56.48004858</maxSubResource>
                    <maxSubResource fillout="1" year="2050">55.43199465</maxSubResource>
                    <maxSubResource fillout="1" year="2055">54.80473338</maxSubResource>
                    <maxSubResource fillout="1" year="2060">54.36821777</maxSubResource>
                    <maxSubResource fillout="1" year="2065">54.12222613</maxSubResource>
                    <maxSubResource fillout="1" year="2070">54.07048711</maxSubResource>
                    <maxSubResource fillout="1" year="2075">54.20167752</maxSubResource>
                    <maxSubResource fillout="1" year="2080">54.52851799</maxSubResource>
                    <maxSubResource fillout="1" year="2085">55.06516788</maxSubResource>
                    <maxSubResource fillout="1" year="2090">55.80900696</maxSubResource>
                    <maxSubResource fillout="1" year="2095">56.75374953</maxSubResource>
                    <maxSubResource fillout="1" year="2100">57.65103115</maxSubResource>
                </sub-renewable-resource>
            </resource>
            <resource name="Daugava_water withdrawals">
                <sub-renewable-resource name="runoff">
                    <maxSubResource fillout="1" year="1975">17.29226462</maxSubResource>
                    <maxSubResource fillout="1" year="1990">17.29226462</maxSubResource>
                    <maxSubResource fillout="1" year="2005">17.29226462</maxSubResource>
                    <maxSubResource fillout="1" year="2010">17.29226462</maxSubResource>
                    <maxSubResource fillout="1" year="2015">18.72330983</maxSubResource>
                    <maxSubResource fillout="1" year="2020">19.05759691</maxSubResource>
                    <maxSubResource fillout="1" year="2025">19.43705899</maxSubResource>
                    <maxSubResource fillout="1" year="2030">19.81000117</maxSubResource>
                    <maxSubResource fillout="1" year="2035">20.09048378</maxSubResource>
                    <maxSubResource fillout="1" year="2040">20.24705365</maxSubResource>
                    <maxSubResource fillout="1" year="2045">20.33939833</maxSubResource>
                    <maxSubResource fillout="1" year="2050">20.43482192</maxSubResource>
                    <maxSubResource fillout="1" year="2055">20.56267357</maxSubResource>
                    <maxSubResource fillout="1" year="2060">20.68209583</maxSubResource>
                    <maxSubResource fillout="1" year="2065">20.80305705</maxSubResource>
                    <maxSubResource fillout="1" year="2070">20.93275444</maxSubResource>
                    <maxSubResource fillout="1" year="2075">21.06009756</maxSubResource>
                    <maxSubResource fillout="1" year="2080">21.18710273</maxSubResource>
                    <maxSubResource fillout="1" year="2085">21.31746393</maxSubResource>
                    <maxSubResource fillout="1" year="2090">21.45125295</maxSubResource>
                    <maxSubResource fillout="1" year="2095">21.5869075</maxSubResource>
                    <maxSubResource fillout="1" year="2100">21.69585866</maxSubResource>
                </sub-renewable-resource>
            </resource>
            <resource name="Dnieper_water withdrawals">
                <sub-renewable-resource name="runoff">
                    <maxSubResource fillout="1" year="1975">56.19147051</maxSubResource>
                    <maxSubResource fillout="1" year="1990">56.19147051</maxSubResource>
                    <maxSubResource fillout="1" year="2005">56.19147051</maxSubResource>
                    <maxSubResource fillout="1" year="2010">56.19147051</maxSubResource>
                    <maxSubResource fillout="1" year="2015">62.1426832</maxSubResource>
                    <maxSubResource fillout="1" year="2020">63.44043641</maxSubResource>
                    <maxSubResource fillout="1" year="2025">64.86717536</maxSubResource>
                    <maxSubResource fillout="1" year="2030">66.25579076</maxSubResource>
                    <maxSubResource fillout="1" year="2035">67.32529919</maxSubResource>
                    <maxSubResource fillout="1" year="2040">67.95021014</maxSubResource>
                    <maxSubResource fillout="1" year="2045">68.36220081</maxSubResource>
                    <maxSubResource fillout="1" year="2050">68.84286292</maxSubResource>
                    <maxSubResource fillout="1" year="2055">69.52872714</maxSubResource>
                    <maxSubResource fillout="1" year="2060">70.23623116</maxSubResource>
                    <maxSubResource fillout="1" year="2065">70.93260552</maxSubResource>
                    <maxSubResource fillout="1" year="2070">71.59814617</maxSubResource>
                    <maxSubResource fillout="1" year="2075">72.24717186</maxSubResource>
                    <maxSubResource fillout="1" year="2080">72.89130888</maxSubResource>
                    <maxSubResource fillout="1" year="2085">73.53964511</maxSubResource>
                    <maxSubResource fillout="1" year="2090">74.19043238</maxSubResource>
                    <maxSubResource fillout="1" year="2095">74.83958821</maxSubResource>
                    <maxSubResource fillout="1" year="2100">75.3556837</maxSubResource>
                </sub-renewable-resource>
            </resource>
            <resource name="Dniester_water withdrawals">
                <sub-renewable-resource name="runoff">
                    <maxSubResource fillout="1" year="1975">4.104478615</maxSubResource>
                    <maxSubResource fillout="1" year="1990">4.104478615</maxSubResource>
                    <maxSubResource fillout="1" year="2005">4.104478615</maxSubResource>
                    <maxSubResource fillout="1" year="2010">4.104478615</maxSubResource>
                    <maxSubResource fillout="1" year="2015">4.291377015</maxSubResource>
                    <maxSubResource fillout="1" year="2020">4.33949375</maxSubResource>
                    <maxSubResource fillout="1" year="2025">4.402227571</maxSubResource>
                    <maxSubResource fillout="1" year="2030">4.465173746</maxSubResource>
                    <maxSubResource fillout="1" year="2035">4.508543017</maxSubResource>
                    <maxSubResource fillout="1" year="2040">4.533508649</maxSubResource>
                    <maxSubResource fillout="1" year="2045">4.551796937</maxSubResource>
                    <maxSubResource fillout="1" year="2050">4.570949078</maxSubResource>
                    <maxSubResource fillout="1" year="2055">4.591069835</maxSubResource>
                    <maxSubResource fillout="1" year="2060">4.605497746</maxSubResource>
                    <maxSubResource fillout="1" year="2065">4.623397038</maxSubResource>
                    <maxSubResource fillout="1" year="2070">4.650859524</maxSubResource>
                    <maxSubResource fillout="1" year="2075">4.680205819</maxSubResource>
                    <maxSubResource fillout="1" year="2080">4.713288793</maxSubResource>
                    <maxSubResource fillout="1" year="2085">4.753160082</maxSubResource>
                    <maxSubResource fillout="1" year="2090">4.799708775</maxSubResource>
                    <maxSubResource fillout="1" year="2095">4.851594521</maxSubResource>
                    <maxSubResource fillout="1" year="2100">4.896184465</maxSubResource>
                </sub-renewable-resource>
            </resource>
        </region>
        <region name="Europe_Non_EU">
            <resource name="Black Sea-South Coast_water withdrawals">
                <sub-renewable-resource name="runoff">
                    <maxSubResource fillout="1" year="1975">95.85285606</maxSubResource>
                    <maxSubResource fillout="1" year="1990">95.85285606</maxSubResource>
                    <maxSubResource fillout="1" year="2005">95.85285606</maxSubResource>
                    <maxSubResource fillout="1" year="2010">95.85285606</maxSubResource>
                    <maxSubResource fillout="1" year="2015">95.19358403</maxSubResource>
                    <maxSubResource fillout="1" year="2020">93.81576576</maxSubResource>
                    <maxSubResource fillout="1" year="2025">91.66027416</maxSubResource>
                    <maxSubResource fillout="1" year="2030">89.19306459</maxSubResource>
                    <maxSubResource fillout="1" year="2035">87.01836047</maxSubResource>
                    <maxSubResource fillout="1" year="2040">84.68376078</maxSubResource>
                    <maxSubResource fillout="1" year="2045">82.24506843</maxSubResource>
                    <maxSubResource fillout="1" year="2050">80.27097619</maxSubResource>
                    <maxSubResource fillout="1" year="2055">79.09064465</maxSubResource>
                    <maxSubResource fillout="1" year="2060">78.31942156</maxSubResource>
                    <maxSubResource fillout="1" year="2065">77.6661254</maxSubResource>
                    <maxSubResource fillout="1" year="2070">76.94429084</maxSubResource>
                    <maxSubResource fillout="1" year="2075">76.37251912</maxSubResource>
                    <maxSubResource fillout="1" year="2080">75.95820621</maxSubResource>
                    <maxSubResource fillout="1" year="2085">75.67389788</maxSubResource>
                    <maxSubResource fillout="1" year="2090">75.51167066</maxSubResource>
                    <maxSubResource fillout="1" year="2095">75.48243013</maxSubResource>
                    <maxSubResource fillout="1" year="2100">75.56252011</maxSubResource>
                </sub-renewable-resource>
            </resource>
            <resource name="Mediterranean Sea-East Coast_water withdrawals">
                <sub-renewable-resource name="runoff">
                    <maxSubResource fillout="1" year="1975">69.49845692</maxSubResource>
                    <maxSubResource fillout="1" year="1990">69.49845692</maxSubResource>
                    <maxSubResource fillout="1" year="2005">69.49845692</maxSubResource>
                    <maxSubResource fillout="1" year="2010">69.49845692</maxSubResource>
                    <maxSubResource fillout="1" year="2015">71.72814003</maxSubResource>
                    <maxSubResource fillout="1" year="2020">71.77521962</maxSubResource>
                    <maxSubResource fillout="1" year="2025">71.80168805</maxSubResource>
                    <maxSubResource fillout="1" year="2030">71.73723655</maxSubResource>
                    <maxSubResource fillout="1" year="2035">71.50382597</maxSubResource>
                    <maxSubResource fillout="1" year="2040">71.21122853</maxSubResource>
                    <maxSubResource fillout="1" year="2045">70.8861537</maxSubResource>
                    <maxSubResource fillout="1" year="2050">70.4662566</maxSubResource>
                    <maxSubResource fillout="1" year="2055">69.94927699</maxSubResource>
                    <maxSubResource fillout="1" year="2060">69.34007934</maxSubResource>
                    <maxSubResource fillout="1" year="2065">68.47574601</maxSubResource>
                    <maxSubResource fillout="1" year="2070">67.24336638</maxSubResource>
                    <maxSubResource fillout="1" year="2075">65.77185163</maxSubResource>
                    <maxSubResource fillout="1" year="2080">64.08315767</maxSubResource>
                    <maxSubResource fillout="1" year="2085">62.17939025</maxSubResource>
                    <maxSubResource fillout="1" year="2090">60.0599242</maxSubResource>
                    <maxSubResource fillout="1" year="2095">57.72279677</maxSubResource>
                    <maxSubResource fillout="1" year="2100">55.69514898</maxSubResource>
                </sub-renewable-resource>
            </resource>
        </region>
        <region name="European Free Trade Association">
            <resource name="Iceland_water withdrawals">
                <sub-renewable-resource name="runoff">
                    <maxSubResource fillout="1" year="1975">137.2583003</maxSubResource>
                    <maxSubResource fillout="1" year="1990">137.2583003</maxSubResource>
                    <maxSubResource fillout="1" year="2005">137.2583003</maxSubResource>
                    <maxSubResource fillout="1" year="2010">137.2583003</maxSubResource>
                    <maxSubResource fillout="1" year="2015">132.7167346</maxSubResource>
                    <maxSubResource fillout="1" year="2020">132.488753</maxSubResource>
                    <maxSubResource fillout="1" year="2025">132.8681563</maxSubResource>
                    <maxSubResource fillout="1" year="2030">133.4244215</maxSubResource>
                    <maxSubResource fillout="1" year="2035">133.6504768</maxSubResource>
                    <maxSubResource fillout="1" year="2040">133.7303421</maxSubResource>
                    <maxSubResource fillout="1" year="2045">133.8328966</maxSubResource>
                    <maxSubResource fillout="1" year="2050">133.8836557</maxSubResource>
                    <maxSubResource fillout="1" year="2055">133.7242187</maxSubResource>
                    <maxSubResource fillout="1" year="2060">133.3874832</maxSubResource>
                    <maxSubResource fillout="1" year="2065">133.3096265</maxSubResource>
                    <maxSubResource fillout="1" year="2070">133.7716876</maxSubResource>
                    <maxSubResource fillout="1" year="2075">134.4006935</maxSubResource>
                    <maxSubResource fillout="1" year="2080">135.2395905</maxSubResource>
                    <maxSubResource fillout="1" year="2085">136.3890236</maxSubResource>
                    <maxSubResource fillout="1" year="2090">137.8525063</maxSubResource>
                    <maxSubResource fillout="1" year="2095">139.5884668</maxSubResource>
                    <maxSubResource fillout="1" year="2100">141.1489397</maxSubResource>
                </sub-renewable-resource>
            </resource>
            <resource name="Scandinavia-North Coast_water withdrawals">
                <sub-renewable-resource name="runoff">
                    <maxSubResource fillout="1" year="1975">411.7192901</maxSubResource>
                    <maxSubResource fillout="1" year="1990">411.7192901</maxSubResource>
                    <maxSubResource fillout="1" year="2005">411.7192901</maxSubResource>
                    <maxSubResource fillout="1" year="2010">411.7192901</maxSubResource>
                    <maxSubResource fillout="1" year="2015">417.9197651</maxSubResource>
                    <maxSubResource fillout="1" year="2020">419.6491301</maxSubResource>
                    <maxSubResource fillout="1" year="2025">421.6462575</maxSubResource>
                    <maxSubResource fillout="1" year="2030">423.6770682</maxSubResource>
                    <maxSubResource fillout="1" year="2035">425.3246021</maxSubResource>
                    <maxSubResource fillout="1" year="2040">426.5103065</maxSubResource>
                    <maxSubResource fillout="1" year="2045">427.3856659</maxSubResource>
                    <maxSubResource fillout="1" year="2050">428.0519266</maxSubResource>
                    <maxSubResource fillout="1" year="2055">428.4563679</maxSubResource>
                    <maxSubResource fillout="1" year="2060">428.5822754</maxSubResource>
                    <maxSubResource fillout="1" year="2065">428.8884306</maxSubResource>
                    <maxSubResource fillout="1" year="2070">429.687298</maxSubResource>
                    <maxSubResource fillout="1" year="2075">430.6114466</maxSubResource>
                    <maxSubResource fillout="1" year="2080">431.6345609</maxSubResource>
                    <maxSubResource fillout="1" year="2085">432.7885006</maxSubResource>
                    <maxSubResource fillout="1" year="2090">434.0859933</maxSubResource>
                    <maxSubResource fillout="1" year="2095">435.5158474</maxSubResource>
                    <maxSubResource fillout="1" year="2100">436.7464994</maxSubResource>
                </sub-renewable-resource>
            </resource>
        </region>
        <region name="India">
            <resource name="Brahamani_water withdrawals">
                <sub-renewable-resource name="runoff">
                    <maxSubResource fillout="1" year="1975">50.46231597</maxSubResource>
                    <maxSubResource fillout="1" year="1990">50.46231597</maxSubResource>
                    <maxSubResource fillout="1" year="2005">50.46231597</maxSubResource>
                    <maxSubResource fillout="1" year="2010">50.46231597</maxSubResource>
                    <maxSubResource fillout="1" year="2015">51.18713958</maxSubResource>
                    <maxSubResource fillout="1" year="2020">51.55737306</maxSubResource>
                    <maxSubResource fillout="1" year="2025">51.86946073</maxSubResource>
                    <maxSubResource fillout="1" year="2030">52.19702441</maxSubResource>
                    <maxSubResource fillout="1" year="2035">52.59951143</maxSubResource>
                    <maxSubResource fillout="1" year="2040">53.13396495</maxSubResource>
                    <maxSubResource fillout="1" year="2045">53.67710572</maxSubResource>
                    <maxSubResource fillout="1" year="2050">54.05414031</maxSubResource>
                    <maxSubResource fillout="1" year="2055">54.15383223</maxSubResource>
                    <maxSubResource fillout="1" year="2060">54.07554817</maxSubResource>
                    <maxSubResource fillout="1" year="2065">53.91165248</maxSubResource>
                    <maxSubResource fillout="1" year="2070">53.73333991</maxSubResource>
                    <maxSubResource fillout="1" year="2075">53.51333275</maxSubResource>
                    <maxSubResource fillout="1" year="2080">53.24331003</maxSubResource>
                    <maxSubResource fillout="1" year="2085">52.92044872</maxSubResource>
                    <maxSubResource fillout="1" year="2090">52.53850156</maxSubResource>
                    <maxSubResource fillout="1" year="2095">52.09520958</maxSubResource>
                    <maxSubResource fillout="1" year="2100">51.69563911</maxSubResource>
                </sub-renewable-resource>
            </resource>
            <resource name="Cauvery_water withdrawals">
                <sub-renewable-resource name="runoff">
                    <maxSubResource fillout="1" year="1975">39.12371507</maxSubResource>
                    <maxSubResource fillout="1" year="1990">39.12371507</maxSubResource>
                    <maxSubResource fillout="1" year="2005">39.12371507</maxSubResource>
                    <maxSubResource fillout="1" year="2010">39.12371507</maxSubResource>
                    <maxSubResource fillout="1" year="2015">41.03774421</maxSubResource>
                    <maxSubResource fillout="1" year="2020">40.53169209</maxSubResource>
                    <maxSubResource fillout="1" year="2025">39.24013445</maxSubResource>
                    <maxSubResource fillout="1" year="2030">37.94544374</maxSubResource>
                    <maxSubResource fillout="1" year="2035">37.70378595</maxSubResource>
                    <maxSubResource fillout="1" year="2040">38.28406658</maxSubResource>
                    <maxSubResource fillout="1" year="2045">39.24495246</maxSubResource>
                    <maxSubResource fillout="1" year="2050">40.52919528</maxSubResource>
                    <maxSubResource fillout="1" year="2055">42.25093769</maxSubResource>
                    <maxSubResource fillout="1" year="2060">44.49514346</maxSubResource>
                    <maxSubResource fillout="1" year="2065">46.8266222</maxSubResource>
                    <maxSubResource fillout="1" year="2070">48.95321817</maxSubResource>
                    <maxSubResource fillout="1" year="2075">51.21776609</maxSubResource>
                    <maxSubResource fillout="1" year="2080">53.58013201</maxSubResource>
                    <maxSubResource fillout="1" year="2085">55.94854015</maxSubResource>
                    <maxSubResource fillout="1" year="2090">58.34338273</maxSubResource>
                    <maxSubResource fillout="1" year="2095">60.80303334</maxSubResource>
                    <maxSubResource fillout="1" year="2100">62.83537609</maxSubResource>
                </sub-renewable-resource>
            </resource>
            <resource name="Ganges-Bramaputra_water withdrawals">
                <sub-renewable-resource name="runoff">
                    <maxSubResource fillout="1" year="1975">1570.48934</maxSubResource>
                    <maxSubResource fillout="1" year="1990">1570.48934</maxSubResource>
                    <maxSubResource fillout="1" year="2005">1570.48934</maxSubResource>
                    <maxSubResource fillout="1" year="2010">1570.48934</maxSubResource>
                    <maxSubResource fillout="1" year="2015">1626.298441</maxSubResource>
                    <maxSubResource fillout="1" year="2020">1629.720764</maxSubResource>
                    <maxSubResource fillout="1" year="2025">1626.516417</maxSubResource>
                    <maxSubResource fillout="1" year="2030">1622.676387</maxSubResource>
                    <maxSubResource fillout="1" year="2035">1625.855091</maxSubResource>
                    <maxSubResource fillout="1" year="2040">1632.907593</maxSubResource>
                    <maxSubResource fillout="1" year="2045">1641.132592</maxSubResource>
                    <maxSubResource fillout="1" year="2050">1651.691821</maxSubResource>
                    <maxSubResource fillout="1" year="2055">1664.872787</maxSubResource>
                    <maxSubResource fillout="1" year="2060">1680.327839</maxSubResource>
                    <maxSubResource fillout="1" year="2065">1699.704348</maxSubResource>
                    <maxSubResource fillout="1" year="2070">1724.136645</maxSubResource>
                    <maxSubResource fillout="1" year="2075">1752.285622</maxSubResource>
                    <maxSubResource fillout="1" year="2080">1784.015161</maxSubResource>
                    <maxSubResource fillout="1" year="2085">1819.436764</maxSubResource>
                    <maxSubResource fillout="1" year="2090">1858.889809</maxSubResource>
                    <maxSubResource fillout="1" year="2095">1902.30471</maxSubResource>
                    <maxSubResource fillout="1" year="2100">1939.776385</maxSubResource>
                </sub-renewable-resource>
            </resource>
            <resource name="Godavari_water withdrawals">
                <sub-renewable-resource name="runoff">
                    <maxSubResource fillout="1" year="1975">146.1757699</maxSubResource>
                    <maxSubResource fillout="1" year="1990">146.1757699</maxSubResource>
                    <maxSubResource fillout="1" year="2005">146.1757699</maxSubResource>
                    <maxSubResource fillout="1" year="2010">146.1757699</maxSubResource>
                    <maxSubResource fillout="1" year="2015">149.6392324</maxSubResource>
                    <maxSubResource fillout="1" year="2020">151.1892391</maxSubResource>
                    <maxSubResource fillout="1" year="2025">153.1809216</maxSubResource>
                    <maxSubResource fillout="1" year="2030">155.3056356</maxSubResource>
                    <maxSubResource fillout="1" year="2035">157.089911</maxSubResource>
                    <maxSubResource fillout="1" year="2040">158.491193</maxSubResource>
                    <maxSubResource fillout="1" year="2045">159.7325756</maxSubResource>
                    <maxSubResource fillout="1" year="2050">160.965264</maxSubResource>
                    <maxSubResource fillout="1" year="2055">161.9793818</maxSubResource>
                    <maxSubResource fillout="1" year="2060">162.6053217</maxSubResource>
                    <maxSubResource fillout="1" year="2065">163.7515199</maxSubResource>
                    <maxSubResource fillout="1" year="2070">166.0408803</maxSubResource>
                    <maxSubResource fillout="1" year="2075">168.8004046</maxSubResource>
                    <maxSubResource fillout="1" year="2080">172.0945896</maxSubResource>
                    <maxSubResource fillout="1" year="2085">176.0958691</maxSubResource>
                    <maxSubResource fillout="1" year="2090">180.8010144</maxSubResource>
                    <maxSubResource fillout="1" year="2095">186.1300901</maxSubResource>
                    <maxSubResource fillout="1" year="2100">190.7956592</maxSubResource>
                </sub-renewable-resource>
            </resource>
            <resource name="India East Coast_water withdrawals">
                <sub-renewable-resource name="runoff">
                    <maxSubResource fillout="1" year="1975">21.40592633</maxSubResource>
                    <maxSubResource fillout="1" year="1990">21.40592633</maxSubResource>
                    <maxSubResource fillout="1" year="2005">21.40592633</maxSubResource>
                    <maxSubResource fillout="1" year="2010">21.40592633</maxSubResource>
                    <maxSubResource fillout="1" year="2015">24.67937905</maxSubResource>
                    <maxSubResource fillout="1" year="2020">24.63635042</maxSubResource>
                    <maxSubResource fillout="1" year="2025">23.99790876</maxSubResource>
                    <maxSubResource fillout="1" year="2030">23.27512809</maxSubResource>
                    <maxSubResource fillout="1" year="2035">23.12076991</maxSubResource>
                    <maxSubResource fillout="1" year="2040">23.21298377</maxSubResource>
                    <maxSubResource fillout="1" year="2045">23.40436704</maxSubResource>
                    <maxSubResource fillout="1" year="2050">23.93516286</maxSubResource>
                    <maxSubResource fillout="1" year="2055">24.99612894</maxSubResource>
                    <maxSubResource fillout="1" year="2060">26.46201064</maxSubResource>
                    <maxSubResource fillout="1" year="2065">28.08536959</maxSubResource>
                    <maxSubResource fillout="1" year="2070">29.70536232</maxSubResource>
                    <maxSubResource fillout="1" year="2075">31.51103025</maxSubResource>
                    <maxSubResource fillout="1" year="2080">33.47579343</maxSubResource>
                    <maxSubResource fillout="1" year="2085">35.54437037</maxSubResource>
                    <maxSubResource fillout="1" year="2090">37.72688365</maxSubResource>
                    <maxSubResource fillout="1" year="2095">40.04702094</maxSubResource>
                    <maxSubResource fillout="1" year="2100">42.01392113</maxSubResource>
                </sub-renewable-resource>
            </resource>
            <resource name="India North East Coast_water withdrawals">
                <sub-renewable-resource name="runoff">
                    <maxSubResource fillout="1" year="1975">28.83468238</maxSubResource>
                    <maxSubResource fillout="1" year="1990">28.83468238</maxSubResource>
                    <maxSubResource fillout="1" year="2005">28.83468238</maxSubResource>
                    <maxSubResource fillout="1" year="2010">28.83468238</maxSubResource>
                    <maxSubResource fillout="1" year="2015">28.61472587</maxSubResource>
                    <maxSubResource fillout="1" year="2020">28.74828049</maxSubResource>
                    <maxSubResource fillout="1" year="2025">28.96102935</maxSubResource>
                    <maxSubResource fillout="1" year="2030">29.24414519</maxSubResource>
                    <maxSubResource fillout="1" year="2035">29.5874193</maxSubResource>
                    <maxSubResource fillout="1" year="2040">30.02971757</maxSubResource>
                    <maxSubResource fillout="1" year="2045">30.50375114</maxSubResource>
                    <maxSubResource fillout="1" year="2050">30.89444652</maxSubResource>
                    <maxSubResource fillout="1" year="2055">31.08414469</maxSubResource>
                    <maxSubResource fillout="1" year="2060">31.15570334</maxSubResource>
                    <maxSubResource fillout="1" year="2065">31.36779248</maxSubResource>
                    <maxSubResource fillout="1" year="2070">31.89428013</maxSubResource>
                    <maxSubResource fillout="1" year="2075">32.5396166</maxSubResource>
                    <maxSubResource fillout="1" year="2080">33.30434696</maxSubResource>
                    <maxSubResource fillout="1" year="2085">34.22098592</maxSubResource>
                    <maxSubResource fillout="1" year="2090">35.29916409</maxSubResource>
                    <maxSubResource fillout="1" year="2095">36.52415089</maxSubResource>
                    <maxSubResource fillout="1" year="2100">37.59921224</maxSubResource>
                </sub-renewable-resource>
            </resource>
            <resource name="India South Coast_water withdrawals">
                <sub-renewable-resource name="runoff">
                    <maxSubResource fillout="1" year="1975">74.40402722</maxSubResource>
                    <maxSubResource fillout="1" year="1990">74.40402722</maxSubResource>
                    <maxSubResource fillout="1" year="2005">74.40402722</maxSubResource>
                    <maxSubResource fillout="1" year="2010">74.40402722</maxSubResource>
                    <maxSubResource fillout="1" year="2015">73.05158405</maxSubResource>
                    <maxSubResource fillout="1" year="2020">71.99731273</maxSubResource>
                    <maxSubResource fillout="1" year="2025">70.35350447</maxSubResource>
                    <maxSubResource fillout="1" year="2030">68.93889481</maxSubResource>
                    <maxSubResource fillout="1" year="2035">68.98539395</maxSubResource>
                    <maxSubResource fillout="1" year="2040">70.74602486</maxSubResource>
                    <maxSubResource fillout="1" year="2045">73.35552318</maxSubResource>
                    <maxSubResource fillout="1" year="2050">75.962483</maxSubResource>
                    <maxSubResource fillout="1" year="2055">78.21156394</maxSubResource>
                    <maxSubResource fillout="1" year="2060">80.70352395</maxSubResource>
                    <maxSubResource fillout="1" year="2065">83.40716207</maxSubResource>
                    <maxSubResource fillout="1" year="2070">86.28112128</maxSubResource>
                    <maxSubResource fillout="1" year="2075">89.34036735</maxSubResource>
                    <maxSubResource fillout="1" year="2080">92.55301845</maxSubResource>
                    <maxSubResource fillout="1" year="2085">95.88982308</maxSubResource>
                    <maxSubResource fillout="1" year="2090">99.40676092</maxSubResource>
                    <maxSubResource fillout="1" year="2095">103.1164006</maxSubResource>
                    <maxSubResource fillout="1" year="2100">106.2189354</maxSubResource>
                </sub-renewable-resource>
            </resource>
            <resource name="India West Coast_water withdrawals">
                <sub-renewable-resource name="runoff">
                    <maxSubResource fillout="1" year="1975">230.262189</maxSubResource>
                    <maxSubResource fillout="1" year="1990">230.262189</maxSubResource>
                    <maxSubResource fillout="1" year="2005">230.262189</maxSubResource>
                    <maxSubResource fillout="1" year="2010">230.262189</maxSubResource>
                    <maxSubResource fillout="1" year="2015">231.6583627</maxSubResource>
                    <maxSubResource fillout="1" year="2020">230.3413075</maxSubResource>
                    <maxSubResource fillout="1" year="2025">227.4573546</maxSubResource>
                    <maxSubResource fillout="1" year="2030">224.5297926</maxSubResource>
                    <maxSubResource fillout="1" year="2035">223.5645633</maxSubResource>
                    <maxSubResource fillout="1" year="2040">222.9214749</maxSubResource>
                    <maxSubResource fillout="1" year="2045">222.6349489</maxSubResource>
                    <maxSubResource fillout="1" year="2050">224.4863037</maxSubResource>
                    <maxSubResource fillout="1" year="2055">229.8974258</maxSubResource>
                    <maxSubResource fillout="1" year="2060">237.8114743</maxSubResource>
                    <maxSubResource fillout="1" year="2065">246.1301698</maxSubResource>
                    <maxSubResource fillout="1" year="2070">253.4643244</maxSubResource>
                    <maxSubResource fillout="1" year="2075">261.4265503</maxSubResource>
                    <maxSubResource fillout="1" year="2080">270.0228075</maxSubResource>
                    <maxSubResource fillout="1" year="2085">279.0057183</maxSubResource>
                    <maxSubResource fillout="1" year="2090">288.358859</maxSubResource>
                    <maxSubResource fillout="1" year="2095">298.1785733</maxSubResource>
                    <maxSubResource fillout="1" year="2100">306.4274275</maxSubResource>
                </sub-renewable-resource>
            </resource>
            <resource name="Krishna_water withdrawals">
                <sub-renewable-resource name="runoff">
                    <maxSubResource fillout="1" year="1975">78.71834534</maxSubResource>
                    <maxSubResource fillout="1" year="1990">78.71834534</maxSubResource>
                    <maxSubResource fillout="1" year="2005">78.71834534</maxSubResource>
                    <maxSubResource fillout="1" year="2010">78.71834534</maxSubResource>
                    <maxSubResource fillout="1" year="2015">80.60818248</maxSubResource>
                    <maxSubResource fillout="1" year="2020">80.0741614</maxSubResource>
                    <maxSubResource fillout="1" year="2025">78.71959075</maxSubResource>
                    <maxSubResource fillout="1" year="2030">77.28492831</maxSubResource>
                    <maxSubResource fillout="1" year="2035">76.72997014</maxSubResource>
                    <maxSubResource fillout="1" year="2040">76.12757008</maxSubResource>
                    <maxSubResource fillout="1" year="2045">75.59436623</maxSubResource>
                    <maxSubResource fillout="1" year="2050">76.20247008</maxSubResource>
                    <maxSubResource fillout="1" year="2055">78.5488707</maxSubResource>
                    <maxSubResource fillout="1" year="2060">81.95971666</maxSubResource>
                    <maxSubResource fillout="1" year="2065">86.06832033</maxSubResource>
                    <maxSubResource fillout="1" year="2070">90.63960494</maxSubResource>
                    <maxSubResource fillout="1" year="2075">95.9326529</maxSubResource>
                    <maxSubResource fillout="1" year="2080">101.9873769</maxSubResource>
                    <maxSubResource fillout="1" year="2085">108.8039238</maxSubResource>
                    <maxSubResource fillout="1" year="2090">116.3844056</maxSubResource>
                    <maxSubResource fillout="1" year="2095">124.7232852</maxSubResource>
                    <maxSubResource fillout="1" year="2100">131.9356814</maxSubResource>
                </sub-renewable-resource>
            </resource>
            <resource name="Mahandi_water withdrawals">
                <sub-renewable-resource name="runoff">
                    <maxSubResource fillout="1" year="1975">102.9812585</maxSubResource>
                    <maxSubResource fillout="1" year="1990">102.9812585</maxSubResource>
                    <maxSubResource fillout="1" year="2005">102.9812585</maxSubResource>
                    <maxSubResource fillout="1" year="2010">102.9812585</maxSubResource>
                    <maxSubResource fillout="1" year="2015">103.8580026</maxSubResource>
                    <maxSubResource fillout="1" year="2020">104.8756027</maxSubResource>
                    <maxSubResource fillout="1" year="2025">106.1546747</maxSubResource>
                    <maxSubResource fillout="1" year="2030">107.5342044</maxSubResource>
                    <maxSubResource fillout="1" year="2035">108.729471</maxSubResource>
                    <maxSubResource fillout="1" year="2040">109.9500708</maxSubResource>
                    <maxSubResource fillout="1" year="2045">111.1038965</maxSubResource>
                    <maxSubResource fillout="1" year="2050">111.8403327</maxSubResource>
                    <maxSubResource fillout="1" year="2055">111.8770054</maxSubResource>
                    <maxSubResource fillout="1" year="2060">111.4178557</maxSubResource>
                    <maxSubResource fillout="1" year="2065">110.8777387</maxSubResource>
                    <maxSubResource fillout="1" year="2070">110.5482974</maxSubResource>
                    <maxSubResource fillout="1" year="2075">110.172615</maxSubResource>
                    <maxSubResource fillout="1" year="2080">109.7403022</maxSubResource>
                    <maxSubResource fillout="1" year="2085">109.2825921</maxSubResource>
                    <maxSubResource fillout="1" year="2090">108.7876413</maxSubResource>
                    <maxSubResource fillout="1" year="2095">108.2380726</maxSubResource>
                    <maxSubResource fillout="1" year="2100">107.7505755</maxSubResource>
                </sub-renewable-resource>
            </resource>
            <resource name="Mahi_water withdrawals">
                <sub-renewable-resource name="runoff">
                    <maxSubResource fillout="1" year="1975">9.030789066</maxSubResource>
                    <maxSubResource fillout="1" year="1990">9.030789066</maxSubResource>
                    <maxSubResource fillout="1" year="2005">9.030789066</maxSubResource>
                    <maxSubResource fillout="1" year="2010">9.030789066</maxSubResource>
                    <maxSubResource fillout="1" year="2015">10.87195883</maxSubResource>
                    <maxSubResource fillout="1" year="2020">11.09074696</maxSubResource>
                    <maxSubResource fillout="1" year="2025">11.17412217</maxSubResource>
                    <maxSubResource fillout="1" year="2030">11.21840408</maxSubResource>
                    <maxSubResource fillout="1" year="2035">11.33606953</maxSubResource>
                    <maxSubResource fillout="1" year="2040">11.49453961</maxSubResource>
                    <maxSubResource fillout="1" year="2045">11.66175894</maxSubResource>
                    <maxSubResource fillout="1" year="2050">11.85598222</maxSubResource>
                    <maxSubResource fillout="1" year="2055">12.0955757</maxSubResource>
                    <maxSubResource fillout="1" year="2060">12.35856588</maxSubResource>
                    <maxSubResource fillout="1" year="2065">12.58879096</maxSubResource>
                    <maxSubResource fillout="1" year="2070">12.75178762</maxSubResource>
                    <maxSubResource fillout="1" year="2075">12.90168806</maxSubResource>
                    <maxSubResource fillout="1" year="2080">13.0362078</maxSubResource>
                    <maxSubResource fillout="1" year="2085">13.14504291</maxSubResource>
                    <maxSubResource fillout="1" year="2090">13.22760614</maxSubResource>
                    <maxSubResource fillout="1" year="2095">13.28739052</maxSubResource>
                    <maxSubResource fillout="1" year="2100">13.32077038</maxSubResource>
                </sub-renewable-resource>
            </resource>
            <resource name="Narmada_water withdrawals">
                <sub-renewable-resource name="runoff">
                    <maxSubResource fillout="1" year="1975">54.51674837</maxSubResource>
                    <maxSubResource fillout="1" year="1990">54.51674837</maxSubResource>
                    <maxSubResource fillout="1" year="2005">54.51674837</maxSubResource>
                    <maxSubResource fillout="1" year="2010">54.51674837</maxSubResource>
                    <maxSubResource fillout="1" year="2015">59.99156167</maxSubResource>
                    <maxSubResource fillout="1" year="2020">60.96083175</maxSubResource>
                    <maxSubResource fillout="1" year="2025">61.62905269</maxSubResource>
                    <maxSubResource fillout="1" year="2030">62.19442293</maxSubResource>
                    <maxSubResource fillout="1" year="2035">62.83942721</maxSubResource>
                    <maxSubResource fillout="1" year="2040">63.5085567</maxSubResource>
                    <maxSubResource fillout="1" year="2045">64.12596226</maxSubResource>
                    <maxSubResource fillout="1" year="2050">64.69218468</maxSubResource>
                    <maxSubResource fillout="1" year="2055">65.18832999</maxSubResource>
                    <maxSubResource fillout="1" year="2060">65.57517923</maxSubResource>
                    <maxSubResource fillout="1" year="2065">65.85265535</maxSubResource>
                    <maxSubResource fillout="1" year="2070">66.03719416</maxSubResource>
                    <maxSubResource fillout="1" year="2075">66.18331844</maxSubResource>
                    <maxSubResource fillout="1" year="2080">66.27730694</maxSubResource>
                    <maxSubResource fillout="1" year="2085">66.2982504</maxSubResource>
                    <maxSubResource fillout="1" year="2090">66.23596141</maxSubResource>
                    <maxSubResource fillout="1" year="2095">66.09582137</maxSubResource>
                    <maxSubResource fillout="1" year="2100">65.93208301</maxSubResource>
                </sub-renewable-resource>
            </resource>
            <resource name="Pennar_water withdrawals">
                <sub-renewable-resource name="runoff">
                    <maxSubResource fillout="1" year="1975">16.469204</maxSubResource>
                    <maxSubResource fillout="1" year="1990">16.469204</maxSubResource>
                    <maxSubResource fillout="1" year="2005">16.469204</maxSubResource>
                    <maxSubResource fillout="1" year="2010">16.469204</maxSubResource>
                    <maxSubResource fillout="1" year="2015">18.16834068</maxSubResource>
                    <maxSubResource fillout="1" year="2020">18.08451502</maxSubResource>
                    <maxSubResource fillout="1" year="2025">17.62650277</maxSubResource>
                    <maxSubResource fillout="1" year="2030">17.12908021</maxSubResource>
                    <maxSubResource fillout="1" year="2035">17.02295197</maxSubResource>
                    <maxSubResource fillout="1" year="2040">17.09351259</maxSubResource>
                    <maxSubResource fillout="1" year="2045">17.23083797</maxSubResource>
                    <maxSubResource fillout="1" year="2050">17.57852994</maxSubResource>
                    <maxSubResource fillout="1" year="2055">18.227875</maxSubResource>
                    <maxSubResource fillout="1" year="2060">19.11278351</maxSubResource>
                    <maxSubResource fillout="1" year="2065">20.18634219</maxSubResource>
                    <maxSubResource fillout="1" year="2070">21.41980668</maxSubResource>
                    <maxSubResource fillout="1" year="2075">22.84344148</maxSubResource>
                    <maxSubResource fillout="1" year="2080">24.43947915</maxSubResource>
                    <maxSubResource fillout="1" year="2085">26.18631235</maxSubResource>
                    <maxSubResource fillout="1" year="2090">28.09499115</maxSubResource>
                    <maxSubResource fillout="1" year="2095">30.17504767</maxSubResource>
                    <maxSubResource fillout="1" year="2100">31.965852</maxSubResource>
                </sub-renewable-resource>
            </resource>
            <resource name="Sabarmati_water withdrawals">
                <sub-renewable-resource name="runoff">
                    <maxSubResource fillout="1" year="1975">41.34964352</maxSubResource>
                    <maxSubResource fillout="1" year="1990">41.34964352</maxSubResource>
                    <maxSubResource fillout="1" year="2005">41.34964352</maxSubResource>
                    <maxSubResource fillout="1" year="2010">41.34964352</maxSubResource>
                    <maxSubResource fillout="1" year="2015">55.48234731</maxSubResource>
                    <maxSubResource fillout="1" year="2020">56.65900106</maxSubResource>
                    <maxSubResource fillout="1" year="2025">56.35835292</maxSubResource>
                    <maxSubResource fillout="1" year="2030">55.71843104</maxSubResource>
                    <maxSubResource fillout="1" year="2035">56.13507598</maxSubResource>
                    <maxSubResource fillout="1" year="2040">57.31398684</maxSubResource>
                    <maxSubResource fillout="1" year="2045">58.70444803</maxSubResource>
                    <maxSubResource fillout="1" year="2050">60.26573444</maxSubResource>
                    <maxSubResource fillout="1" year="2055">62.16673803</maxSubResource>
                    <maxSubResource fillout="1" year="2060">64.39911637</maxSubResource>
                    <maxSubResource fillout="1" year="2065">66.19953005</maxSubResource>
                    <maxSubResource fillout="1" year="2070">67.0819969</maxSubResource>
                    <maxSubResource fillout="1" year="2075">67.73945261</maxSubResource>
                    <maxSubResource fillout="1" year="2080">68.11472176</maxSubResource>
                    <maxSubResource fillout="1" year="2085">68.0470104</maxSubResource>
                    <maxSubResource fillout="1" year="2090">67.54178992</maxSubResource>
                    <maxSubResource fillout="1" year="2095">66.65977302</maxSubResource>
                    <maxSubResource fillout="1" year="2100">65.71528014</maxSubResource>
                </sub-renewable-resource>
            </resource>
            <resource name="Tapti_water withdrawals">
                <sub-renewable-resource name="runoff">
                    <maxSubResource fillout="1" year="1975">25.83618729</maxSubResource>
                    <maxSubResource fillout="1" year="1990">25.83618729</maxSubResource>
                    <maxSubResource fillout="1" year="2005">25.83618729</maxSubResource>
                    <maxSubResource fillout="1" year="2010">25.83618729</maxSubResource>
                    <maxSubResource fillout="1" year="2015">28.70231519</maxSubResource>
                    <maxSubResource fillout="1" year="2020">29.13051188</maxSubResource>
                    <maxSubResource fillout="1" year="2025">29.34299196</maxSubResource>
                    <maxSubResource fillout="1" year="2030">29.50043368</maxSubResource>
                    <maxSubResource fillout="1" year="2035">29.78258747</maxSubResource>
                    <maxSubResource fillout="1" year="2040">30.06916404</maxSubResource>
                    <maxSubResource fillout="1" year="2045">30.3596629</maxSubResource>
                    <maxSubResource fillout="1" year="2050">30.79210585</maxSubResource>
                    <maxSubResource fillout="1" year="2055">31.44796179</maxSubResource>
                    <maxSubResource fillout="1" year="2060">32.2132625</maxSubResource>
                    <maxSubResource fillout="1" year="2065">32.97351887</maxSubResource>
                    <maxSubResource fillout="1" year="2070">33.66040546</maxSubResource>
                    <maxSubResource fillout="1" year="2075">34.38487135</maxSubResource>
                    <maxSubResource fillout="1" year="2080">35.14854193</maxSubResource>
                    <maxSubResource fillout="1" year="2085">35.93606906</maxSubResource>
                    <maxSubResource fillout="1" year="2090">36.73991836</maxSubResource>
                    <maxSubResource fillout="1" year="2095">37.5644224</maxSubResource>
                    <maxSubResource fillout="1" year="2100">38.24245756</maxSubResource>
                </sub-renewable-resource>
            </resource>
            <resource name="Yasai_water withdrawals">
                <sub-renewable-resource name="runoff">
                    <maxSubResource fillout="1" year="1975">55.98712103</maxSubResource>
                    <maxSubResource fillout="1" year="1990">55.98712103</maxSubResource>
                    <maxSubResource fillout="1" year="2005">55.98712103</maxSubResource>
                    <maxSubResource fillout="1" year="2010">55.98712103</maxSubResource>
                    <maxSubResource fillout="1" year="2015">58.29720708</maxSubResource>
                    <maxSubResource fillout="1" year="2020">58.80725155</maxSubResource>
                    <maxSubResource fillout="1" year="2025">59.1433792</maxSubResource>
                    <maxSubResource fillout="1" year="2030">59.46000029</maxSubResource>
                    <maxSubResource fillout="1" year="2035">59.9212635</maxSubResource>
                    <maxSubResource fillout="1" year="2040">60.50068708</maxSubResource>
                    <maxSubResource fillout="1" year="2045">61.08545006</maxSubResource>
                    <maxSubResource fillout="1" year="2050">61.60358527</maxSubResource>
                    <maxSubResource fillout="1" year="2055">62.00583859</maxSubResource>
                    <maxSubResource fillout="1" year="2060">62.32431981</maxSubResource>
                    <maxSubResource fillout="1" year="2065">62.59375873</maxSubResource>
                    <maxSubResource fillout="1" year="2070">62.84578805</maxSubResource>
                    <maxSubResource fillout="1" year="2075">63.09087256</maxSubResource>
                    <maxSubResource fillout="1" year="2080">63.33060032</maxSubResource>
                    <maxSubResource fillout="1" year="2085">63.5665907</maxSubResource>
                    <maxSubResource fillout="1" year="2090">63.79677828</maxSubResource>
                    <maxSubResource fillout="1" year="2095">64.01597763</maxSubResource>
                    <maxSubResource fillout="1" year="2100">64.17991352</maxSubResource>
                </sub-renewable-resource>
            </resource>
        </region>
        <region name="Indonesia">
            <resource name="Irian Jaya Coast_water withdrawals">
                <sub-renewable-resource name="runoff">
                    <maxSubResource fillout="1" year="1975">658.9908213</maxSubResource>
                    <maxSubResource fillout="1" year="1990">658.9908213</maxSubResource>
                    <maxSubResource fillout="1" year="2005">658.9908213</maxSubResource>
                    <maxSubResource fillout="1" year="2010">658.9908213</maxSubResource>
                    <maxSubResource fillout="1" year="2015">715.7952014</maxSubResource>
                    <maxSubResource fillout="1" year="2020">722.3756352</maxSubResource>
                    <maxSubResource fillout="1" year="2025">724.8012868</maxSubResource>
                    <maxSubResource fillout="1" year="2030">726.6034582</maxSubResource>
                    <maxSubResource fillout="1" year="2035">732.1740548</maxSubResource>
                    <maxSubResource fillout="1" year="2040">738.5740792</maxSubResource>
                    <maxSubResource fillout="1" year="2045">745.551526</maxSubResource>
                    <maxSubResource fillout="1" year="2050">756.1693031</maxSubResource>
                    <maxSubResource fillout="1" year="2055">773.0723757</maxSubResource>
                    <maxSubResource fillout="1" year="2060">794.5999165</maxSubResource>
                    <maxSubResource fillout="1" year="2065">816.6850397</maxSubResource>
                    <maxSubResource fillout="1" year="2070">836.5925692</maxSubResource>
                    <maxSubResource fillout="1" year="2075">857.2682141</maxSubResource>
                    <maxSubResource fillout="1" year="2080">878.5800875</maxSubResource>
                    <maxSubResource fillout="1" year="2085">899.9359369</maxSubResource>
                    <maxSubResource fillout="1" year="2090">921.4218328</maxSubResource>
                    <maxSubResource fillout="1" year="2095">943.2917397</maxSubResource>
                    <maxSubResource fillout="1" year="2100">961.1941424</maxSubResource>
                </sub-renewable-resource>
            </resource>
            <resource name="Java-Timor_water withdrawals">
                <sub-renewable-resource name="runoff">
                    <maxSubResource fillout="1" year="1975">245.3406184</maxSubResource>
                    <maxSubResource fillout="1" year="1990">245.3406184</maxSubResource>
                    <maxSubResource fillout="1" year="2005">245.3406184</maxSubResource>
                    <maxSubResource fillout="1" year="2010">245.3406184</maxSubResource>
                    <maxSubResource fillout="1" year="2015">289.039282</maxSubResource>
                    <maxSubResource fillout="1" year="2020">292.8469945</maxSubResource>
                    <maxSubResource fillout="1" year="2025">291.7267775</maxSubResource>
                    <maxSubResource fillout="1" year="2030">289.6434248</maxSubResource>
                    <maxSubResource fillout="1" year="2035">291.5731301</maxSubResource>
                    <maxSubResource fillout="1" year="2040">295.2716552</maxSubResource>
                    <maxSubResource fillout="1" year="2045">299.6871033</maxSubResource>
                    <maxSubResource fillout="1" year="2050">306.610413</maxSubResource>
                    <maxSubResource fillout="1" year="2055">318.0283307</maxSubResource>
                    <maxSubResource fillout="1" year="2060">333.0255028</maxSubResource>
                    <maxSubResource fillout="1" year="2065">347.6839725</maxSubResource>
                    <maxSubResource fillout="1" year="2070">359.4129203</maxSubResource>
                    <maxSubResource fillout="1" year="2075">371.2617349</maxSubResource>
                    <maxSubResource fillout="1" year="2080">382.9625392</maxSubResource>
                    <maxSubResource fillout="1" year="2085">393.773436</maxSubResource>
                    <maxSubResource fillout="1" year="2090">403.7388712</maxSubResource>
                    <maxSubResource fillout="1" year="2095">413.1717565</maxSubResource>
                    <maxSubResource fillout="1" year="2100">420.5060602</maxSubResource>
                </sub-renewable-resource>
            </resource>
            <resource name="Kalimantan_water withdrawals">
                <sub-renewable-resource name="runoff">
                    <maxSubResource fillout="1" year="1975">750.2136726</maxSubResource>
                    <maxSubResource fillout="1" year="1990">750.2136726</maxSubResource>
                    <maxSubResource fillout="1" year="2005">750.2136726</maxSubResource>
                    <maxSubResource fillout="1" year="2010">750.2136726</maxSubResource>
                    <maxSubResource fillout="1" year="2015">787.1956482</maxSubResource>
                    <maxSubResource fillout="1" year="2020">795.2990812</maxSubResource>
                    <maxSubResource fillout="1" year="2025">802.9599613</maxSubResource>
                    <maxSubResource fillout="1" year="2030">810.8700369</maxSubResource>
                    <maxSubResource fillout="1" year="2035">819.6734677</maxSubResource>
                    <maxSubResource fillout="1" year="2040">828.1269356</maxSubResource>
                    <maxSubResource fillout="1" year="2045">836.7658001</maxSubResource>
                    <maxSubResource fillout="1" year="2050">847.2944098</maxSubResource>
                    <maxSubResource fillout="1" year="2055">860.588943</maxSubResource>
                    <maxSubResource fillout="1" year="2060">875.5799856</maxSubResource>
                    <maxSubResource fillout="1" year="2065">891.9598336</maxSubResource>
                    <maxSubResource fillout="1" year="2070">909.5312697</maxSubResource>
                    <maxSubResource fillout="1" year="2075">928.4213849</maxSubResource>
                    <maxSubResource fillout="1" year="2080">948.6226882</maxSubResource>
                    <maxSubResource fillout="1" year="2085">970.1041885</maxSubResource>
                    <maxSubResource fillout="1" year="2090">992.8695298</maxSubResource>
                    <maxSubResource fillout="1" year="2095">1016.938905</maxSubResource>
                    <maxSubResource fillout="1" year="2100">1037.1457</maxSubResource>
                </sub-renewable-resource>
            </resource>
            <resource name="Palau and East Indonesia_water withdrawals">
                <sub-renewable-resource name="runoff">
                    <maxSubResource fillout="1" year="1975">58.20947766</maxSubResource>
                    <maxSubResource fillout="1" year="1990">58.20947766</maxSubResource>
                    <maxSubResource fillout="1" year="2005">58.20947766</maxSubResource>
                    <maxSubResource fillout="1" year="2010">58.20947766</maxSubResource>
                    <maxSubResource fillout="1" year="2015">65.75996082</maxSubResource>
                    <maxSubResource fillout="1" year="2020">66.75853115</maxSubResource>
                    <maxSubResource fillout="1" year="2025">67.37626513</maxSubResource>
                    <maxSubResource fillout="1" year="2030">67.87119842</maxSubResource>
                    <maxSubResource fillout="1" year="2035">68.52319186</maxSubResource>
                    <maxSubResource fillout="1" year="2040">69.07281057</maxSubResource>
                    <maxSubResource fillout="1" year="2045">69.54331904</maxSubResource>
                    <maxSubResource fillout="1" year="2050">70.22652606</maxSubResource>
                    <maxSubResource fillout="1" year="2055">71.3249062</maxSubResource>
                    <maxSubResource fillout="1" year="2060">72.66198717</maxSubResource>
                    <maxSubResource fillout="1" year="2065">74.00152091</maxSubResource>
                    <maxSubResource fillout="1" year="2070">75.18978874</maxSubResource>
                    <maxSubResource fillout="1" year="2075">76.40582681</maxSubResource>
                    <maxSubResource fillout="1" year="2080">77.63932827</maxSubResource>
                    <maxSubResource fillout="1" year="2085">78.8527878</maxSubResource>
                    <maxSubResource fillout="1" year="2090">80.05362873</maxSubResource>
                    <maxSubResource fillout="1" year="2095">81.25706187</maxSubResource>
                    <maxSubResource fillout="1" year="2100">82.22882737</maxSubResource>
                </sub-renewable-resource>
            </resource>
            <resource name="Sulawesi_water withdrawals">
                <sub-renewable-resource name="runoff">
                    <maxSubResource fillout="1" year="1975">210.1581042</maxSubResource>
                    <maxSubResource fillout="1" year="1990">210.1581042</maxSubResource>
                    <maxSubResource fillout="1" year="2005">210.1581042</maxSubResource>
                    <maxSubResource fillout="1" year="2010">210.1581042</maxSubResource>
                    <maxSubResource fillout="1" year="2015">226.4797695</maxSubResource>
                    <maxSubResource fillout="1" year="2020">228.172677</maxSubResource>
                    <maxSubResource fillout="1" year="2025">228.5475832</maxSubResource>
                    <maxSubResource fillout="1" year="2030">228.6045337</maxSubResource>
                    <maxSubResource fillout="1" year="2035">229.552996</maxSubResource>
                    <maxSubResource fillout="1" year="2040">230.8033337</maxSubResource>
                    <maxSubResource fillout="1" year="2045">232.1482338</maxSubResource>
                    <maxSubResource fillout="1" year="2050">234.1134696</maxSubResource>
                    <maxSubResource fillout="1" year="2055">237.1827986</maxSubResource>
                    <maxSubResource fillout="1" year="2060">241.0660074</maxSubResource>
                    <maxSubResource fillout="1" year="2065">244.9446375</maxSubResource>
                    <maxSubResource fillout="1" year="2070">248.2762205</maxSubResource>
                    <maxSubResource fillout="1" year="2075">251.6740139</maxSubResource>
                    <maxSubResource fillout="1" year="2080">255.0711458</maxSubResource>
                    <maxSubResource fillout="1" year="2085">258.304976</maxSubResource>
                    <maxSubResource fillout="1" year="2090">261.3912448</maxSubResource>
                    <maxSubResource fillout="1" year="2095">264.4017161</maxSubResource>
                    <maxSubResource fillout="1" year="2100">266.7943836</maxSubResource>
                </sub-renewable-resource>
            </resource>
            <resource name="Sumatra_water withdrawals">
                <sub-renewable-resource name="runoff">
                    <maxSubResource fillout="1" year="1975">623.9497339</maxSubResource>
                    <maxSubResource fillout="1" year="1990">623.9497339</maxSubResource>
                    <maxSubResource fillout="1" year="2005">623.9497339</maxSubResource>
                    <maxSubResource fillout="1" year="2010">623.9497339</maxSubResource>
                    <maxSubResource fillout="1" year="2015">640.1072601</maxSubResource>
                    <maxSubResource fillout="1" year="2020">643.1846475</maxSubResource>
                    <maxSubResource fillout="1" year="2025">645.8603284</maxSubResource>
                    <maxSubResource fillout="1" year="2030">648.9078261</maxSubResource>
                    <maxSubResource fillout="1" year="2035">653.3815479</maxSubResource>
                    <maxSubResource fillout="1" year="2040">658.5277768</maxSubResource>
                    <maxSubResource fillout="1" year="2045">664.3219696</maxSubResource>
                    <maxSubResource fillout="1" year="2050">671.5764749</maxSubResource>
                    <maxSubResource fillout="1" year="2055">681.2656962</maxSubResource>
                    <maxSubResource fillout="1" year="2060">693.0302286</maxSubResource>
                    <maxSubResource fillout="1" year="2065">704.9222696</maxSubResource>
                    <maxSubResource fillout="1" year="2070">715.5996513</maxSubResource>
                    <maxSubResource fillout="1" year="2075">726.4278308</maxSubResource>
                    <maxSubResource fillout="1" year="2080">737.3868254</maxSubResource>
                    <maxSubResource fillout="1" year="2085">748.2411728</maxSubResource>
                    <maxSubResource fillout="1" year="2090">759.034482</maxSubResource>
                    <maxSubResource fillout="1" year="2095">769.871562</maxSubResource>
                    <maxSubResource fillout="1" year="2100">778.6255525</maxSubResource>
                </sub-renewable-resource>
            </resource>
        </region>
        <region name="Japan">
            <resource name="Japan_water withdrawals">
                <sub-renewable-resource name="runoff">
                    <maxSubResource fillout="1" year="1975">544.1923766</maxSubResource>
                    <maxSubResource fillout="1" year="1990">544.1923766</maxSubResource>
                    <maxSubResource fillout="1" year="2005">544.1923766</maxSubResource>
                    <maxSubResource fillout="1" year="2010">544.1923766</maxSubResource>
                    <maxSubResource fillout="1" year="2015">543.1206941</maxSubResource>
                    <maxSubResource fillout="1" year="2020">545.6378262</maxSubResource>
                    <maxSubResource fillout="1" year="2025">550.2195753</maxSubResource>
                    <maxSubResource fillout="1" year="2030">555.7337733</maxSubResource>
                    <maxSubResource fillout="1" year="2035">560.9250529</maxSubResource>
                    <maxSubResource fillout="1" year="2040">567.4874859</maxSubResource>
                    <maxSubResource fillout="1" year="2045">574.9304338</maxSubResource>
                    <maxSubResource fillout="1" year="2050">581.1091923</maxSubResource>
                    <maxSubResource fillout="1" year="2055">584.7586199</maxSubResource>
                    <maxSubResource fillout="1" year="2060">587.2825412</maxSubResource>
                    <maxSubResource fillout="1" year="2065">589.7817215</maxSubResource>
                    <maxSubResource fillout="1" year="2070">592.9315443</maxSubResource>
                    <maxSubResource fillout="1" year="2075">595.8093291</maxSubResource>
                    <maxSubResource fillout="1" year="2080">598.4434011</maxSubResource>
                    <maxSubResource fillout="1" year="2085">601.0092463</maxSubResource>
                    <maxSubResource fillout="1" year="2090">603.571972</maxSubResource>
                    <maxSubResource fillout="1" year="2095">606.0634535</maxSubResource>
                    <maxSubResource fillout="1" year="2100">607.9542657</maxSubResource>
                </sub-renewable-resource>
            </resource>
        </region>
        <region name="Mexico">
            <resource name="Baja California_water withdrawals">
                <sub-renewable-resource name="runoff">
                    <maxSubResource fillout="1" year="1975">6.757165979</maxSubResource>
                    <maxSubResource fillout="1" year="1990">6.757165979</maxSubResource>
                    <maxSubResource fillout="1" year="2005">6.757165979</maxSubResource>
                    <maxSubResource fillout="1" year="2010">6.757165979</maxSubResource>
                    <maxSubResource fillout="1" year="2015">6.123354499</maxSubResource>
                    <maxSubResource fillout="1" year="2020">5.919620025</maxSubResource>
                    <maxSubResource fillout="1" year="2025">5.668321275</maxSubResource>
                    <maxSubResource fillout="1" year="2030">5.390391958</maxSubResource>
                    <maxSubResource fillout="1" year="2035">5.11047996</maxSubResource>
                    <maxSubResource fillout="1" year="2040">4.789590747</maxSubResource>
                    <maxSubResource fillout="1" year="2045">4.43673074</maxSubResource>
                    <maxSubResource fillout="1" year="2050">4.096847026</maxSubResource>
                    <maxSubResource fillout="1" year="2055">3.785170953</maxSubResource>
                    <maxSubResource fillout="1" year="2060">3.475534157</maxSubResource>
                    <maxSubResource fillout="1" year="2065">3.192950143</maxSubResource>
                    <maxSubResource fillout="1" year="2070">2.955143474</maxSubResource>
                    <maxSubResource fillout="1" year="2075">2.741586501</maxSubResource>
                    <maxSubResource fillout="1" year="2080">2.551806159</maxSubResource>
                    <maxSubResource fillout="1" year="2085">2.388493042</maxSubResource>
                    <maxSubResource fillout="1" year="2090">2.251361914</maxSubResource>
                    <maxSubResource fillout="1" year="2095">2.139295963</maxSubResource>
                    <maxSubResource fillout="1" year="2100">2.067107383</maxSubResource>
                </sub-renewable-resource>
            </resource>
            <resource name="Grijalva-Usumacinta_water withdrawals">
                <sub-renewable-resource name="runoff">
                    <maxSubResource fillout="1" year="1975">156.2677972</maxSubResource>
                    <maxSubResource fillout="1" year="1990">156.2677972</maxSubResource>
                    <maxSubResource fillout="1" year="2005">156.2677972</maxSubResource>
                    <maxSubResource fillout="1" year="2010">156.2677972</maxSubResource>
                    <maxSubResource fillout="1" year="2015">155.136375</maxSubResource>
                    <maxSubResource fillout="1" year="2020">150.8272424</maxSubResource>
                    <maxSubResource fillout="1" year="2025">143.4981501</maxSubResource>
                    <maxSubResource fillout="1" year="2030">135.1209706</maxSubResource>
                    <maxSubResource fillout="1" year="2035">128.1394366</maxSubResource>
                    <maxSubResource fillout="1" year="2040">122.1635065</maxSubResource>
                    <maxSubResource fillout="1" year="2045">116.0190709</maxSubResource>
                    <maxSubResource fillout="1" year="2050">109.2842896</maxSubResource>
                    <maxSubResource fillout="1" year="2055">101.4511511</maxSubResource>
                    <maxSubResource fillout="1" year="2060">92.78965794</maxSubResource>
                    <maxSubResource fillout="1" year="2065">84.47216706</maxSubResource>
                    <maxSubResource fillout="1" year="2070">77.322467</maxSubResource>
                    <maxSubResource fillout="1" year="2075">70.53153233</maxSubResource>
                    <maxSubResource fillout="1" year="2080">63.98918389</maxSubResource>
                    <maxSubResource fillout="1" year="2085">57.71820725</maxSubResource>
                    <maxSubResource fillout="1" year="2090">51.74490566</maxSubResource>
                    <maxSubResource fillout="1" year="2095">46.05677081</maxSubResource>
                    <maxSubResource fillout="1" year="2100">41.69850192</maxSubResource>
                </sub-renewable-resource>
            </resource>
            <resource name="Isthmus of Tehuantepec_water withdrawals">
                <sub-renewable-resource name="runoff">
                    <maxSubResource fillout="1" year="1975">65.70940656</maxSubResource>
                    <maxSubResource fillout="1" year="1990">65.70940656</maxSubResource>
                    <maxSubResource fillout="1" year="2005">65.70940656</maxSubResource>
                    <maxSubResource fillout="1" year="2010">65.70940656</maxSubResource>
                    <maxSubResource fillout="1" year="2015">66.76681512</maxSubResource>
                    <maxSubResource fillout="1" year="2020">65.8849377</maxSubResource>
                    <maxSubResource fillout="1" year="2025">64.19505984</maxSubResource>
                    <maxSubResource fillout="1" year="2030">62.20526202</maxSubResource>
                    <maxSubResource fillout="1" year="2035">60.53176007</maxSubResource>
                    <maxSubResource fillout="1" year="2040">59.10514878</maxSubResource>
                    <maxSubResource fillout="1" year="2045">57.6130247</maxSubResource>
                    <maxSubResource fillout="1" year="2050">55.90952193</maxSubResource>
                    <maxSubResource fillout="1" year="2055">53.79036297</maxSubResource>
                    <maxSubResource fillout="1" year="2060">51.33176823</maxSubResource>
                    <maxSubResource fillout="1" year="2065">49.01436278</maxSubResource>
                    <maxSubResource fillout="1" year="2070">47.17129999</maxSubResource>
                    <maxSubResource fillout="1" year="2075">45.46001974</maxSubResource>
                    <maxSubResource fillout="1" year="2080">43.86107494</maxSubResource>
                    <maxSubResource fillout="1" year="2085">42.41071393</maxSubResource>
                    <maxSubResource fillout="1" year="2090">41.1163553</maxSubResource>
                    <maxSubResource fillout="1" year="2095">39.96108359</maxSubResource>
                    <maxSubResource fillout="1" year="2100">39.12543547</maxSubResource>
                </sub-renewable-resource>
            </resource>
            <resource name="Mexico-Interior_water withdrawals">
                <sub-renewable-resource name="runoff">
                    <maxSubResource fillout="1" year="1975">11.61887125</maxSubResource>
                    <maxSubResource fillout="1" year="1990">11.61887125</maxSubResource>
                    <maxSubResource fillout="1" year="2005">11.61887125</maxSubResource>
                    <maxSubResource fillout="1" year="2010">11.61887125</maxSubResource>
                    <maxSubResource fillout="1" year="2015">11.58562404</maxSubResource>
                    <maxSubResource fillout="1" year="2020">11.59484381</maxSubResource>
                    <maxSubResource fillout="1" year="2025">11.6324587</maxSubResource>
                    <maxSubResource fillout="1" year="2030">11.66729844</maxSubResource>
                    <maxSubResource fillout="1" year="2035">11.65658143</maxSubResource>
                    <maxSubResource fillout="1" year="2040">11.60443484</maxSubResource>
                    <maxSubResource fillout="1" year="2045">11.53145771</maxSubResource>
                    <maxSubResource fillout="1" year="2050">11.44681037</maxSubResource>
                    <maxSubResource fillout="1" year="2055">11.34794023</maxSubResource>
                    <maxSubResource fillout="1" year="2060">11.22661025</maxSubResource>
                    <maxSubResource fillout="1" year="2065">11.1036848</maxSubResource>
                    <maxSubResource fillout="1" year="2070">10.99269501</maxSubResource>
                    <maxSubResource fillout="1" year="2075">10.87562132</maxSubResource>
                    <maxSubResource fillout="1" year="2080">10.75638033</maxSubResource>
                    <maxSubResource fillout="1" year="2085">10.64165248</maxSubResource>
                    <maxSubResource fillout="1" year="2090">10.53110833</maxSubResource>
                    <maxSubResource fillout="1" year="2095">10.42183644</maxSubResource>
                    <maxSubResource fillout="1" year="2100">10.3337035</maxSubResource>
                </sub-renewable-resource>
            </resource>
            <resource name="Mexico-Northwest Coast_water withdrawals">
                <sub-renewable-resource name="runoff">
                    <maxSubResource fillout="1" year="1975">74.54161036</maxSubResource>
                    <maxSubResource fillout="1" year="1990">74.54161036</maxSubResource>
                    <maxSubResource fillout="1" year="2005">74.54161036</maxSubResource>
                    <maxSubResource fillout="1" year="2010">74.54161036</maxSubResource>
                    <maxSubResource fillout="1" year="2015">68.07824301</maxSubResource>
                    <maxSubResource fillout="1" year="2020">67.53121921</maxSubResource>
                    <maxSubResource fillout="1" year="2025">67.94231527</maxSubResource>
                    <maxSubResource fillout="1" year="2030">68.47585343</maxSubResource>
                    <maxSubResource fillout="1" year="2035">68.0888817</maxSubResource>
                    <maxSubResource fillout="1" year="2040">67.12338368</maxSubResource>
                    <maxSubResource fillout="1" year="2045">65.90686903</maxSubResource>
                    <maxSubResource fillout="1" year="2050">64.28375669</maxSubResource>
                    <maxSubResource fillout="1" year="2055">61.95879496</maxSubResource>
                    <maxSubResource fillout="1" year="2060">59.00528555</maxSubResource>
                    <maxSubResource fillout="1" year="2065">56.209857</maxSubResource>
                    <maxSubResource fillout="1" year="2070">54.08254971</maxSubResource>
                    <maxSubResource fillout="1" year="2075">51.9665933</maxSubResource>
                    <maxSubResource fillout="1" year="2080">49.94255385</maxSubResource>
                    <maxSubResource fillout="1" year="2085">48.19376862</maxSubResource>
                    <maxSubResource fillout="1" year="2090">46.72934278</maxSubResource>
                    <maxSubResource fillout="1" year="2095">45.4711463</maxSubResource>
                    <maxSubResource fillout="1" year="2100">44.56605575</maxSubResource>
                </sub-renewable-resource>
            </resource>
            <resource name="North Gulf_water withdrawals">
                <sub-renewable-resource name="runoff">
                    <maxSubResource fillout="1" year="1975">29.03080077</maxSubResource>
                    <maxSubResource fillout="1" year="1990">29.03080077</maxSubResource>
                    <maxSubResource fillout="1" year="2005">29.03080077</maxSubResource>
                    <maxSubResource fillout="1" year="2010">29.03080077</maxSubResource>
                    <maxSubResource fillout="1" year="2015">27.48964761</maxSubResource>
                    <maxSubResource fillout="1" year="2020">27.11133444</maxSubResource>
                    <maxSubResource fillout="1" year="2025">26.70489018</maxSubResource>
                    <maxSubResource fillout="1" year="2030">26.25784245</maxSubResource>
                    <maxSubResource fillout="1" year="2035">25.75574566</maxSubResource>
                    <maxSubResource fillout="1" year="2040">25.11145368</maxSubResource>
                    <maxSubResource fillout="1" year="2045">24.41149511</maxSubResource>
                    <maxSubResource fillout="1" year="2050">23.81795295</maxSubResource>
                    <maxSubResource fillout="1" year="2055">23.36215915</maxSubResource>
                    <maxSubResource fillout="1" year="2060">22.92561081</maxSubResource>
                    <maxSubResource fillout="1" year="2065">22.6421466</maxSubResource>
                    <maxSubResource fillout="1" year="2070">22.60174507</maxSubResource>
                    <maxSubResource fillout="1" year="2075">22.68967997</maxSubResource>
                    <maxSubResource fillout="1" year="2080">22.92610562</maxSubResource>
                    <maxSubResource fillout="1" year="2085">23.34860703</maxSubResource>
                    <maxSubResource fillout="1" year="2090">23.95309936</maxSubResource>
                    <maxSubResource fillout="1" year="2095">24.72319881</maxSubResource>
                    <maxSubResource fillout="1" year="2100">25.44978088</maxSubResource>
                </sub-renewable-resource>
            </resource>
            <resource name="Pacific Central Coast_water withdrawals">
                <sub-renewable-resource name="runoff">
                    <maxSubResource fillout="1" year="1975">24.46982223</maxSubResource>
                    <maxSubResource fillout="1" year="1990">24.46982223</maxSubResource>
                    <maxSubResource fillout="1" year="2005">24.46982223</maxSubResource>
                    <maxSubResource fillout="1" year="2010">24.46982223</maxSubResource>
                    <maxSubResource fillout="1" year="2015">24.96512475</maxSubResource>
                    <maxSubResource fillout="1" year="2020">24.85562002</maxSubResource>
                    <maxSubResource fillout="1" year="2025">24.61491828</maxSubResource>
                    <maxSubResource fillout="1" year="2030">24.31650535</maxSubResource>
                    <maxSubResource fillout="1" year="2035">24.04714582</maxSubResource>
                    <maxSubResource fillout="1" year="2040">23.76237854</maxSubResource>
                    <maxSubResource fillout="1" year="2045">23.44503353</maxSubResource>
                    <maxSubResource fillout="1" year="2050">23.13123895</maxSubResource>
                    <maxSubResource fillout="1" year="2055">22.82169438</maxSubResource>
                    <maxSubResource fillout="1" year="2060">22.48837879</maxSubResource>
                    <maxSubResource fillout="1" year="2065">22.18161868</maxSubResource>
                    <maxSubResource fillout="1" year="2070">21.93767445</maxSubResource>
                    <maxSubResource fillout="1" year="2075">21.72138608</maxSubResource>
                    <maxSubResource fillout="1" year="2080">21.53151893</maxSubResource>
                    <maxSubResource fillout="1" year="2085">21.37274526</maxSubResource>
                    <maxSubResource fillout="1" year="2090">21.24652949</maxSubResource>
                    <maxSubResource fillout="1" year="2095">21.15058541</maxSubResource>
                    <maxSubResource fillout="1" year="2100">21.09394914</maxSubResource>
                </sub-renewable-resource>
            </resource>
            <resource name="Papaloapan_water withdrawals">
                <sub-renewable-resource name="runoff">
                    <maxSubResource fillout="1" year="1975">82.03347383</maxSubResource>
                    <maxSubResource fillout="1" year="1990">82.03347383</maxSubResource>
                    <maxSubResource fillout="1" year="2005">82.03347383</maxSubResource>
                    <maxSubResource fillout="1" year="2010">82.03347383</maxSubResource>
                    <maxSubResource fillout="1" year="2015">78.7817046</maxSubResource>
                    <maxSubResource fillout="1" year="2020">77.40224237</maxSubResource>
                    <maxSubResource fillout="1" year="2025">75.53536867</maxSubResource>
                    <maxSubResource fillout="1" year="2030">73.41933167</maxSubResource>
                    <maxSubResource fillout="1" year="2035">71.34682613</maxSubResource>
                    <maxSubResource fillout="1" year="2040">69.21603659</maxSubResource>
                    <maxSubResource fillout="1" year="2045">66.95175697</maxSubResource>
                    <maxSubResource fillout="1" year="2050">64.62292105</maxSubResource>
                    <maxSubResource fillout="1" year="2055">62.07371765</maxSubResource>
                    <maxSubResource fillout="1" year="2060">59.22618402</maxSubResource>
                    <maxSubResource fillout="1" year="2065">56.71766849</maxSubResource>
                    <maxSubResource fillout="1" year="2070">54.97932892</maxSubResource>
                    <maxSubResource fillout="1" year="2075">53.51373544</maxSubResource>
                    <maxSubResource fillout="1" year="2080">52.34904622</maxSubResource>
                    <maxSubResource fillout="1" year="2085">51.59158436</maxSubResource>
                    <maxSubResource fillout="1" year="2090">51.2396442</maxSubResource>
                    <maxSubResource fillout="1" year="2095">51.24618273</maxSubResource>
                    <maxSubResource fillout="1" year="2100">51.48229066</maxSubResource>
                </sub-renewable-resource>
            </resource>
            <resource name="Rio Balsas_water withdrawals">
                <sub-renewable-resource name="runoff">
                    <maxSubResource fillout="1" year="1975">72.44334663</maxSubResource>
                    <maxSubResource fillout="1" year="1990">72.44334663</maxSubResource>
                    <maxSubResource fillout="1" year="2005">72.44334663</maxSubResource>
                    <maxSubResource fillout="1" year="2010">72.44334663</maxSubResource>
                    <maxSubResource fillout="1" year="2015">76.01673134</maxSubResource>
                    <maxSubResource fillout="1" year="2020">75.52628428</maxSubResource>
                    <maxSubResource fillout="1" year="2025">74.20208058</maxSubResource>
                    <maxSubResource fillout="1" year="2030">72.52254092</maxSubResource>
                    <maxSubResource fillout="1" year="2035">71.03125571</maxSubResource>
                    <maxSubResource fillout="1" year="2040">69.45249337</maxSubResource>
                    <maxSubResource fillout="1" year="2045">67.65420248</maxSubResource>
                    <maxSubResource fillout="1" year="2050">65.82934904</maxSubResource>
                    <maxSubResource fillout="1" year="2055">63.94776511</maxSubResource>
                    <maxSubResource fillout="1" year="2060">61.86757305</maxSubResource>
                    <maxSubResource fillout="1" year="2065">59.99841216</maxSubResource>
                    <maxSubResource fillout="1" year="2070">58.63057879</maxSubResource>
                    <maxSubResource fillout="1" year="2075">57.46756644</maxSubResource>
                    <maxSubResource fillout="1" year="2080">56.49290175</maxSubResource>
                    <maxSubResource fillout="1" year="2085">55.73837546</maxSubResource>
                    <maxSubResource fillout="1" year="2090">55.21025019</maxSubResource>
                    <maxSubResource fillout="1" year="2095">54.89398801</maxSubResource>
                    <maxSubResource fillout="1" year="2100">54.78365162</maxSubResource>
                </sub-renewable-resource>
            </resource>
            <resource name="Rio Lerma_water withdrawals">
                <sub-renewable-resource name="runoff">
                    <maxSubResource fillout="1" year="1975">36.54335337</maxSubResource>
                    <maxSubResource fillout="1" year="1990">36.54335337</maxSubResource>
                    <maxSubResource fillout="1" year="2005">36.54335337</maxSubResource>
                    <maxSubResource fillout="1" year="2010">36.54335337</maxSubResource>
                    <maxSubResource fillout="1" year="2015">38.34042603</maxSubResource>
                    <maxSubResource fillout="1" year="2020">38.36716991</maxSubResource>
                    <maxSubResource fillout="1" year="2025">38.20432477</maxSubResource>
                    <maxSubResource fillout="1" year="2030">37.94108329</maxSubResource>
                    <maxSubResource fillout="1" year="2035">37.66082117</maxSubResource>
                    <maxSubResource fillout="1" year="2040">37.27380152</maxSubResource>
                    <maxSubResource fillout="1" year="2045">36.77871679</maxSubResource>
                    <maxSubResource fillout="1" year="2050">36.25978902</maxSubResource>
                    <maxSubResource fillout="1" year="2055">35.73174959</maxSubResource>
                    <maxSubResource fillout="1" year="2060">35.13885047</maxSubResource>
                    <maxSubResource fillout="1" year="2065">34.56714097</maxSubResource>
                    <maxSubResource fillout="1" year="2070">34.07844144</maxSubResource>
                    <maxSubResource fillout="1" year="2075">33.60964658</maxSubResource>
                    <maxSubResource fillout="1" year="2080">33.15656303</maxSubResource>
                    <maxSubResource fillout="1" year="2085">32.72548139</maxSubResource>
                    <maxSubResource fillout="1" year="2090">32.31960001</maxSubResource>
                    <maxSubResource fillout="1" year="2095">31.93606569</maxSubResource>
                    <maxSubResource fillout="1" year="2100">31.64300146</maxSubResource>
                </sub-renewable-resource>
            </resource>
            <resource name="Rio Verde_water withdrawals">
                <sub-renewable-resource name="runoff">
                    <maxSubResource fillout="1" year="1975">36.79716155</maxSubResource>
                    <maxSubResource fillout="1" year="1990">36.79716155</maxSubResource>
                    <maxSubResource fillout="1" year="2005">36.79716155</maxSubResource>
                    <maxSubResource fillout="1" year="2010">36.79716155</maxSubResource>
                    <maxSubResource fillout="1" year="2015">34.21417909</maxSubResource>
                    <maxSubResource fillout="1" year="2020">33.42331841</maxSubResource>
                    <maxSubResource fillout="1" year="2025">32.49844767</maxSubResource>
                    <maxSubResource fillout="1" year="2030">31.47588853</maxSubResource>
                    <maxSubResource fillout="1" year="2035">30.40695105</maxSubResource>
                    <maxSubResource fillout="1" year="2040">29.15482247</maxSubResource>
                    <maxSubResource fillout="1" year="2045">27.8187804</maxSubResource>
                    <maxSubResource fillout="1" year="2050">26.63168667</maxSubResource>
                    <maxSubResource fillout="1" year="2055">25.61489557</maxSubResource>
                    <maxSubResource fillout="1" year="2060">24.59321268</maxSubResource>
                    <maxSubResource fillout="1" year="2065">23.83811434</maxSubResource>
                    <maxSubResource fillout="1" year="2070">23.53185133</maxSubResource>
                    <maxSubResource fillout="1" year="2075">23.44567347</maxSubResource>
                    <maxSubResource fillout="1" year="2080">23.61088483</maxSubResource>
                    <maxSubResource fillout="1" year="2085">24.09390793</maxSubResource>
                    <maxSubResource fillout="1" year="2090">24.8900888</maxSubResource>
                    <maxSubResource fillout="1" year="2095">25.97078415</maxSubResource>
                    <maxSubResource fillout="1" year="2100">27.02448485</maxSubResource>
                </sub-renewable-resource>
            </resource>
            <resource name="Yucatan Peninsula_water withdrawals">
                <sub-renewable-resource name="runoff">
                    <maxSubResource fillout="1" year="1975">130.5876691</maxSubResource>
                    <maxSubResource fillout="1" year="1990">130.5876691</maxSubResource>
                    <maxSubResource fillout="1" year="2005">130.5876691</maxSubResource>
                    <maxSubResource fillout="1" year="2010">130.5876691</maxSubResource>
                    <maxSubResource fillout="1" year="2015">131.0074905</maxSubResource>
                    <maxSubResource fillout="1" year="2020">128.457959</maxSubResource>
                    <maxSubResource fillout="1" year="2025">123.9502231</maxSubResource>
                    <maxSubResource fillout="1" year="2030">118.7632394</maxSubResource>
                    <maxSubResource fillout="1" year="2035">114.4791777</maxSubResource>
                    <maxSubResource fillout="1" year="2040">110.6899675</maxSubResource>
                    <maxSubResource fillout="1" year="2045">106.7488286</maxSubResource>
                    <maxSubResource fillout="1" year="2050">102.6278801</maxSubResource>
                    <maxSubResource fillout="1" year="2055">98.09404834</maxSubResource>
                    <maxSubResource fillout="1" year="2060">93.16783407</maxSubResource>
                    <maxSubResource fillout="1" year="2065">88.67602666</maxSubResource>
                    <maxSubResource fillout="1" year="2070">85.19813519</maxSubResource>
                    <maxSubResource fillout="1" year="2075">82.14113084</maxSubResource>
                    <maxSubResource fillout="1" year="2080">79.44475061</maxSubResource>
                    <maxSubResource fillout="1" year="2085">77.14572655</maxSubResource>
                    <maxSubResource fillout="1" year="2090">75.26496378</maxSubResource>
                    <maxSubResource fillout="1" year="2095">73.78508496</maxSubResource>
                    <maxSubResource fillout="1" year="2100">72.8752235</maxSubResource>
                </sub-renewable-resource>
            </resource>
        </region>
        <region name="Middle East">
            <resource name="Arabian Peninsula_water withdrawals">
                <sub-renewable-resource name="runoff">
                    <maxSubResource fillout="1" year="1975">50.33498602</maxSubResource>
                    <maxSubResource fillout="1" year="1990">50.33498602</maxSubResource>
                    <maxSubResource fillout="1" year="2005">50.33498602</maxSubResource>
                    <maxSubResource fillout="1" year="2010">50.33498602</maxSubResource>
                    <maxSubResource fillout="1" year="2015">59.80273336</maxSubResource>
                    <maxSubResource fillout="1" year="2020">64.84213233</maxSubResource>
                    <maxSubResource fillout="1" year="2025">72.87818135</maxSubResource>
                    <maxSubResource fillout="1" year="2030">81.00289216</maxSubResource>
                    <maxSubResource fillout="1" year="2035">85.1519759</maxSubResource>
                    <maxSubResource fillout="1" year="2040">85.70255597</maxSubResource>
                    <maxSubResource fillout="1" year="2045">84.59995134</maxSubResource>
                    <maxSubResource fillout="1" year="2050">82.7089384</maxSubResource>
                    <maxSubResource fillout="1" year="2055">79.12955161</maxSubResource>
                    <maxSubResource fillout="1" year="2060">73.06356738</maxSubResource>
                    <maxSubResource fillout="1" year="2065">68.90176534</maxSubResource>
                    <maxSubResource fillout="1" year="2070">69.57751722</maxSubResource>
                    <maxSubResource fillout="1" year="2075">71.5343218</maxSubResource>
                    <maxSubResource fillout="1" year="2080">75.08458397</maxSubResource>
                    <maxSubResource fillout="1" year="2085">81.09478128</maxSubResource>
                    <maxSubResource fillout="1" year="2090">89.55304298</maxSubResource>
                    <maxSubResource fillout="1" year="2095">100.0913142</maxSubResource>
                    <maxSubResource fillout="1" year="2100">109.8092603</maxSubResource>
                </sub-renewable-resource>
            </resource>
            <resource name="Caspian Sea-South West Coast_water withdrawals">
                <sub-renewable-resource name="runoff">
                    <maxSubResource fillout="1" year="1975">86.92891798</maxSubResource>
                    <maxSubResource fillout="1" year="1990">86.92891798</maxSubResource>
                    <maxSubResource fillout="1" year="2005">86.92891798</maxSubResource>
                    <maxSubResource fillout="1" year="2010">86.92891798</maxSubResource>
                    <maxSubResource fillout="1" year="2015">88.52329507</maxSubResource>
                    <maxSubResource fillout="1" year="2020">88.87736159</maxSubResource>
                    <maxSubResource fillout="1" year="2025">89.30906212</maxSubResource>
                    <maxSubResource fillout="1" year="2030">89.70119663</maxSubResource>
                    <maxSubResource fillout="1" year="2035">89.87125977</maxSubResource>
                    <maxSubResource fillout="1" year="2040">89.84688252</maxSubResource>
                    <maxSubResource fillout="1" year="2045">89.69552431</maxSubResource>
                    <maxSubResource fillout="1" year="2050">89.42354442</maxSubResource>
                    <maxSubResource fillout="1" year="2055">89.0343932</maxSubResource>
                    <maxSubResource fillout="1" year="2060">88.52475918</maxSubResource>
                    <maxSubResource fillout="1" year="2065">87.89406677</maxSubResource>
                    <maxSubResource fillout="1" year="2070">87.14218534</maxSubResource>
                    <maxSubResource fillout="1" year="2075">86.27052765</maxSubResource>
                    <maxSubResource fillout="1" year="2080">85.28012345</maxSubResource>
                    <maxSubResource fillout="1" year="2085">84.17159631</maxSubResource>
                    <maxSubResource fillout="1" year="2090">82.94284021</maxSubResource>
                    <maxSubResource fillout="1" year="2095">81.59349627</maxSubResource>
                    <maxSubResource fillout="1" year="2100">80.42739298</maxSubResource>
                </sub-renewable-resource>
            </resource>
            <resource name="Central Iran_water withdrawals">
                <sub-renewable-resource name="runoff">
                    <maxSubResource fillout="1" year="1975">42.54704805</maxSubResource>
                    <maxSubResource fillout="1" year="1990">42.54704805</maxSubResource>
                    <maxSubResource fillout="1" year="2005">42.54704805</maxSubResource>
                    <maxSubResource fillout="1" year="2010">42.54704805</maxSubResource>
                    <maxSubResource fillout="1" year="2015">42.19746722</maxSubResource>
                    <maxSubResource fillout="1" year="2020">43.60901158</maxSubResource>
                    <maxSubResource fillout="1" year="2025">46.26190818</maxSubResource>
                    <maxSubResource fillout="1" year="2030">49.35351119</maxSubResource>
                    <maxSubResource fillout="1" year="2035">51.94119146</maxSubResource>
                    <maxSubResource fillout="1" year="2040">54.92389771</maxSubResource>
                    <maxSubResource fillout="1" year="2045">58.22894084</maxSubResource>
                    <maxSubResource fillout="1" year="2050">60.86478791</maxSubResource>
                    <maxSubResource fillout="1" year="2055">62.26276099</maxSubResource>
                    <maxSubResource fillout="1" year="2060">63.03377733</maxSubResource>
                    <maxSubResource fillout="1" year="2065">63.55614518</maxSubResource>
                    <maxSubResource fillout="1" year="2070">64.05423509</maxSubResource>
                    <maxSubResource fillout="1" year="2075">64.21446699</maxSubResource>
                    <maxSubResource fillout="1" year="2080">64.07881073</maxSubResource>
                    <maxSubResource fillout="1" year="2085">63.73890454</maxSubResource>
                    <maxSubResource fillout="1" year="2090">63.21073817</maxSubResource>
                    <maxSubResource fillout="1" year="2095">62.45674927</maxSubResource>
                    <maxSubResource fillout="1" year="2100">61.66634178</maxSubResource>
                </sub-renewable-resource>
            </resource>
            <resource name="Dead Sea_water withdrawals">
                <sub-renewable-resource name="runoff">
                    <maxSubResource fillout="1" year="1975">4.850296464</maxSubResource>
                    <maxSubResource fillout="1" year="1990">4.850296464</maxSubResource>
                    <maxSubResource fillout="1" year="2005">4.850296464</maxSubResource>
                    <maxSubResource fillout="1" year="2010">4.850296464</maxSubResource>
                    <maxSubResource fillout="1" year="2015">5.077838701</maxSubResource>
                    <maxSubResource fillout="1" year="2020">5.109495507</maxSubResource>
                    <maxSubResource fillout="1" year="2025">5.148501457</maxSubResource>
                    <maxSubResource fillout="1" year="2030">5.182037698</maxSubResource>
                    <maxSubResource fillout="1" year="2035">5.192082328</maxSubResource>
                    <maxSubResource fillout="1" year="2040">5.181097213</maxSubResource>
                    <maxSubResource fillout="1" year="2045">5.157244358</maxSubResource>
                    <maxSubResource fillout="1" year="2050">5.123257482</maxSubResource>
                    <maxSubResource fillout="1" year="2055">5.076794631</maxSubResource>
                    <maxSubResource fillout="1" year="2060">5.016032889</maxSubResource>
                    <maxSubResource fillout="1" year="2065">4.954263795</maxSubResource>
                    <maxSubResource fillout="1" year="2070">4.9001233</maxSubResource>
                    <maxSubResource fillout="1" year="2075">4.841899125</maxSubResource>
                    <maxSubResource fillout="1" year="2080">4.780422243</maxSubResource>
                    <maxSubResource fillout="1" year="2085">4.718394325</maxSubResource>
                    <maxSubResource fillout="1" year="2090">4.656573732</maxSubResource>
                    <maxSubResource fillout="1" year="2095">4.593897251</maxSubResource>
                    <maxSubResource fillout="1" year="2100">4.542391051</maxSubResource>
                </sub-renewable-resource>
            </resource>
            <resource name="Eastern Jordan-Syria_water withdrawals">
                <sub-renewable-resource name="runoff">
                    <maxSubResource fillout="1" year="1975">3.665896406</maxSubResource>
                    <maxSubResource fillout="1" year="1990">3.665896406</maxSubResource>
                    <maxSubResource fillout="1" year="2005">3.665896406</maxSubResource>
                    <maxSubResource fillout="1" year="2010">3.665896406</maxSubResource>
                    <maxSubResource fillout="1" year="2015">3.773093231</maxSubResource>
                    <maxSubResource fillout="1" year="2020">3.755066712</maxSubResource>
                    <maxSubResource fillout="1" year="2025">3.737756145</maxSubResource>
                    <maxSubResource fillout="1" year="2030">3.712325408</maxSubResource>
                    <maxSubResource fillout="1" year="2035">3.668651018</maxSubResource>
                    <maxSubResource fillout="1" year="2040">3.604303658</maxSubResource>
                    <maxSubResource fillout="1" year="2045">3.528394333</maxSubResource>
                    <maxSubResource fillout="1" year="2050">3.45072355</maxSubResource>
                    <maxSubResource fillout="1" year="2055">3.3657557</maxSubResource>
                    <maxSubResource fillout="1" year="2060">3.266290537</maxSubResource>
                    <maxSubResource fillout="1" year="2065">3.188082003</maxSubResource>
                    <maxSubResource fillout="1" year="2070">3.154394877</maxSubResource>
                    <maxSubResource fillout="1" year="2075">3.133924277</maxSubResource>
                    <maxSubResource fillout="1" year="2080">3.129742172</maxSubResource>
                    <maxSubResource fillout="1" year="2085">3.149903876</maxSubResource>
                    <maxSubResource fillout="1" year="2090">3.196065004</maxSubResource>
                    <maxSubResource fillout="1" year="2095">3.264904841</maxSubResource>
                    <maxSubResource fillout="1" year="2100">3.334075949</maxSubResource>
                </sub-renewable-resource>
            </resource>
            <resource name="Persian Gulf Coast_water withdrawals">
                <sub-renewable-resource name="runoff">
                    <maxSubResource fillout="1" year="1975">19.14260835</maxSubResource>
                    <maxSubResource fillout="1" year="1990">19.14260835</maxSubResource>
                    <maxSubResource fillout="1" year="2005">19.14260835</maxSubResource>
                    <maxSubResource fillout="1" year="2010">19.14260835</maxSubResource>
                    <maxSubResource fillout="1" year="2015">17.92142195</maxSubResource>
                    <maxSubResource fillout="1" year="2020">19.64852455</maxSubResource>
                    <maxSubResource fillout="1" year="2025">23.29613336</maxSubResource>
                    <maxSubResource fillout="1" year="2030">27.38607046</maxSubResource>
                    <maxSubResource fillout="1" year="2035">30.06442203</maxSubResource>
                    <maxSubResource fillout="1" year="2040">32.37069115</maxSubResource>
                    <maxSubResource fillout="1" year="2045">34.62813979</maxSubResource>
                    <maxSubResource fillout="1" year="2050">35.95161518</maxSubResource>
                    <maxSubResource fillout="1" year="2055">35.65128997</maxSubResource>
                    <maxSubResource fillout="1" year="2060">34.23896503</maxSubResource>
                    <maxSubResource fillout="1" year="2065">32.67033931</maxSubResource>
                    <maxSubResource fillout="1" year="2070">31.54652133</maxSubResource>
                    <maxSubResource fillout="1" year="2075">30.06501174</maxSubResource>
                    <maxSubResource fillout="1" year="2080">28.33903751</maxSubResource>
                    <maxSubResource fillout="1" year="2085">26.60724854</maxSubResource>
                    <maxSubResource fillout="1" year="2090">24.885314</maxSubResource>
                    <maxSubResource fillout="1" year="2095">23.07243948</maxSubResource>
                    <maxSubResource fillout="1" year="2100">21.49540638</maxSubResource>
                </sub-renewable-resource>
            </resource>
            <resource name="Red Sea-East Coast_water withdrawals">
                <sub-renewable-resource name="runoff">
                    <maxSubResource fillout="1" year="1975">13.40052471</maxSubResource>
                    <maxSubResource fillout="1" year="1990">13.40052471</maxSubResource>
                    <maxSubResource fillout="1" year="2005">13.40052471</maxSubResource>
                    <maxSubResource fillout="1" year="2010">13.40052471</maxSubResource>
                    <maxSubResource fillout="1" year="2015">16.60487049</maxSubResource>
                    <maxSubResource fillout="1" year="2020">16.76714895</maxSubResource>
                    <maxSubResource fillout="1" year="2025">16.55354544</maxSubResource>
                    <maxSubResource fillout="1" year="2030">16.21583321</maxSubResource>
                    <maxSubResource fillout="1" year="2035">16.00903034</maxSubResource>
                    <maxSubResource fillout="1" year="2040">15.46184571</maxSubResource>
                    <maxSubResource fillout="1" year="2045">14.66876928</maxSubResource>
                    <maxSubResource fillout="1" year="2050">14.13967697</maxSubResource>
                    <maxSubResource fillout="1" year="2055">14.06018753</maxSubResource>
                    <maxSubResource fillout="1" year="2060">14.1550889</maxSubResource>
                    <maxSubResource fillout="1" year="2065">14.70004228</maxSubResource>
                    <maxSubResource fillout="1" year="2070">15.88842695</maxSubResource>
                    <maxSubResource fillout="1" year="2075">17.48285369</maxSubResource>
                    <maxSubResource fillout="1" year="2080">19.46779966</maxSubResource>
                    <maxSubResource fillout="1" year="2085">21.86578892</maxSubResource>
                    <maxSubResource fillout="1" year="2090">24.69141326</maxSubResource>
                    <maxSubResource fillout="1" year="2095">27.93603761</maxSubResource>
                    <maxSubResource fillout="1" year="2100">30.82569768</maxSubResource>
                </sub-renewable-resource>
            </resource>
            <resource name="Tigris-Euphrates_water withdrawals">
                <sub-renewable-resource name="runoff">
                    <maxSubResource fillout="1" year="1975">125.2825411</maxSubResource>
                    <maxSubResource fillout="1" year="1990">125.2825411</maxSubResource>
                    <maxSubResource fillout="1" year="2005">125.2825411</maxSubResource>
                    <maxSubResource fillout="1" year="2010">125.2825411</maxSubResource>
                    <maxSubResource fillout="1" year="2015">127.9540093</maxSubResource>
                    <maxSubResource fillout="1" year="2020">128.6318322</maxSubResource>
                    <maxSubResource fillout="1" year="2025">129.8974632</maxSubResource>
                    <maxSubResource fillout="1" year="2030">131.1719719</maxSubResource>
                    <maxSubResource fillout="1" year="2035">131.7450471</maxSubResource>
                    <maxSubResource fillout="1" year="2040">132.1576611</maxSubResource>
                    <maxSubResource fillout="1" year="2045">132.4984974</maxSubResource>
                    <maxSubResource fillout="1" year="2050">132.292271</maxSubResource>
                    <maxSubResource fillout="1" year="2055">131.0696639</maxSubResource>
                    <maxSubResource fillout="1" year="2060">129.0823012</maxSubResource>
                    <maxSubResource fillout="1" year="2065">127.169787</maxSubResource>
                    <maxSubResource fillout="1" year="2070">125.8735309</maxSubResource>
                    <maxSubResource fillout="1" year="2075">124.4957052</maxSubResource>
                    <maxSubResource fillout="1" year="2080">123.0973864</maxSubResource>
                    <maxSubResource fillout="1" year="2085">121.8497031</maxSubResource>
                    <maxSubResource fillout="1" year="2090">120.7742423</maxSubResource>
                    <maxSubResource fillout="1" year="2095">119.800896</maxSubResource>
                    <maxSubResource fillout="1" year="2100">119.0514439</maxSubResource>
                </sub-renewable-resource>
            </resource>
        </region>
        <region name="Pakistan">
            <resource name="Arabian Sea Coast_water withdrawals">
                <sub-renewable-resource name="runoff">
                    <maxSubResource fillout="1" year="1975">9.27862338</maxSubResource>
                    <maxSubResource fillout="1" year="1990">9.27862338</maxSubResource>
                    <maxSubResource fillout="1" year="2005">9.27862338</maxSubResource>
                    <maxSubResource fillout="1" year="2010">9.27862338</maxSubResource>
                    <maxSubResource fillout="1" year="2015">8.076427589</maxSubResource>
                    <maxSubResource fillout="1" year="2020">8.148425444</maxSubResource>
                    <maxSubResource fillout="1" year="2025">8.568590876</maxSubResource>
                    <maxSubResource fillout="1" year="2030">9.100403181</maxSubResource>
                    <maxSubResource fillout="1" year="2035">9.474328332</maxSubResource>
                    <maxSubResource fillout="1" year="2040">9.969542203</maxSubResource>
                    <maxSubResource fillout="1" year="2045">10.53904419</maxSubResource>
                    <maxSubResource fillout="1" year="2050">10.85141319</maxSubResource>
                    <maxSubResource fillout="1" year="2055">10.64203181</maxSubResource>
                    <maxSubResource fillout="1" year="2060">10.10385662</maxSubResource>
                    <maxSubResource fillout="1" year="2065">9.620785742</maxSubResource>
                    <maxSubResource fillout="1" year="2070">9.441881901</maxSubResource>
                    <maxSubResource fillout="1" year="2075">9.264666019</maxSubResource>
                    <maxSubResource fillout="1" year="2080">9.116434201</maxSubResource>
                    <maxSubResource fillout="1" year="2085">9.07309851</maxSubResource>
                    <maxSubResource fillout="1" year="2090">9.145862174</maxSubResource>
                    <maxSubResource fillout="1" year="2095">9.301782823</maxSubResource>
                    <maxSubResource fillout="1" year="2100">9.464970524</maxSubResource>
                </sub-renewable-resource>
            </resource>
            <resource name="Hamun-i-Mashkel_water withdrawals">
                <sub-renewable-resource name="runoff">
                    <maxSubResource fillout="1" year="1975">4.408845595</maxSubResource>
                    <maxSubResource fillout="1" year="1990">4.408845595</maxSubResource>
                    <maxSubResource fillout="1" year="2005">4.408845595</maxSubResource>
                    <maxSubResource fillout="1" year="2010">4.408845595</maxSubResource>
                    <maxSubResource fillout="1" year="2015">4.227241661</maxSubResource>
                    <maxSubResource fillout="1" year="2020">4.467584617</maxSubResource>
                    <maxSubResource fillout="1" year="2025">5.039842448</maxSubResource>
                    <maxSubResource fillout="1" year="2030">5.679354156</maxSubResource>
                    <maxSubResource fillout="1" year="2035">6.051691914</maxSubResource>
                    <maxSubResource fillout="1" year="2040">6.322025453</maxSubResource>
                    <maxSubResource fillout="1" year="2045">6.550139521</maxSubResource>
                    <maxSubResource fillout="1" year="2050">6.592473804</maxSubResource>
                    <maxSubResource fillout="1" year="2055">6.29409654</maxSubResource>
                    <maxSubResource fillout="1" year="2060">5.73926957</maxSubResource>
                    <maxSubResource fillout="1" year="2065">5.245945181</maxSubResource>
                    <maxSubResource fillout="1" year="2070">5.02003162</maxSubResource>
                    <maxSubResource fillout="1" year="2075">4.799398376</maxSubResource>
                    <maxSubResource fillout="1" year="2080">4.608867582</maxSubResource>
                    <maxSubResource fillout="1" year="2085">4.514724198</maxSubResource>
                    <maxSubResource fillout="1" year="2090">4.524632205</maxSubResource>
                    <maxSubResource fillout="1" year="2095">4.610508224</maxSubResource>
                    <maxSubResource fillout="1" year="2100">4.71615969</maxSubResource>
                </sub-renewable-resource>
            </resource>
            <resource name="Indus_water withdrawals">
                <sub-renewable-resource name="runoff">
                    <maxSubResource fillout="1" year="1975">150.8049372</maxSubResource>
                    <maxSubResource fillout="1" year="1990">150.8049372</maxSubResource>
                    <maxSubResource fillout="1" year="2005">150.8049372</maxSubResource>
                    <maxSubResource fillout="1" year="2010">150.8049372</maxSubResource>
                    <maxSubResource fillout="1" year="2015">151.0323247</maxSubResource>
                    <maxSubResource fillout="1" year="2020">150.3846282</maxSubResource>
                    <maxSubResource fillout="1" year="2025">149.2013257</maxSubResource>
                    <maxSubResource fillout="1" year="2030">148.0683198</maxSubResource>
                    <maxSubResource fillout="1" year="2035">147.8250508</maxSubResource>
                    <maxSubResource fillout="1" year="2040">148.6380139</maxSubResource>
                    <maxSubResource fillout="1" year="2045">149.9820201</maxSubResource>
                    <maxSubResource fillout="1" year="2050">151.3637865</maxSubResource>
                    <maxSubResource fillout="1" year="2055">152.8947499</maxSubResource>
                    <maxSubResource fillout="1" year="2060">154.9354617</maxSubResource>
                    <maxSubResource fillout="1" year="2065">156.3067732</maxSubResource>
                    <maxSubResource fillout="1" year="2070">156.193146</maxSubResource>
                    <maxSubResource fillout="1" year="2075">155.4937205</maxSubResource>
                    <maxSubResource fillout="1" year="2080">154.1955336</maxSubResource>
                    <maxSubResource fillout="1" year="2085">152.1436455</maxSubResource>
                    <maxSubResource fillout="1" year="2090">149.3408261</maxSubResource>
                    <maxSubResource fillout="1" year="2095">145.8517773</maxSubResource>
                    <maxSubResource fillout="1" year="2100">142.6030519</maxSubResource>
                </sub-renewable-resource>
            </resource>
        </region>
        <region name="Russia">
            <resource name="Amur_water withdrawals">
                <sub-renewable-resource name="runoff">
                    <maxSubResource fillout="1" year="1975">310.0084943</maxSubResource>
                    <maxSubResource fillout="1" year="1990">310.0084943</maxSubResource>
                    <maxSubResource fillout="1" year="2005">310.0084943</maxSubResource>
                    <maxSubResource fillout="1" year="2010">310.0084943</maxSubResource>
                    <maxSubResource fillout="1" year="2015">319.2338634</maxSubResource>
                    <maxSubResource fillout="1" year="2020">320.7913253</maxSubResource>
                    <maxSubResource fillout="1" year="2025">322.1493779</maxSubResource>
                    <maxSubResource fillout="1" year="2030">323.1564641</maxSubResource>
                    <maxSubResource fillout="1" year="2035">323.3340869</maxSubResource>
                    <maxSubResource fillout="1" year="2040">321.1989772</maxSubResource>
                    <maxSubResource fillout="1" year="2045">317.8891504</maxSubResource>
                    <maxSubResource fillout="1" year="2050">315.6509844</maxSubResource>
                    <maxSubResource fillout="1" year="2055">315.4193859</maxSubResource>
                    <maxSubResource fillout="1" year="2060">315.8072245</maxSubResource>
                    <maxSubResource fillout="1" year="2065">317.2707476</maxSubResource>
                    <maxSubResource fillout="1" year="2070">320.1376386</maxSubResource>
                    <maxSubResource fillout="1" year="2075">323.952885</maxSubResource>
                    <maxSubResource fillout="1" year="2080">328.7820607</maxSubResource>
                    <maxSubResource fillout="1" year="2085">334.7581859</maxSubResource>
                    <maxSubResource fillout="1" year="2090">341.8636302</maxSubResource>
                    <maxSubResource fillout="1" year="2095">350.0411687</maxSubResource>
                    <maxSubResource fillout="1" year="2100">357.3254266</maxSubResource>
                </sub-renewable-resource>
            </resource>
            <resource name="Don_water withdrawals">
                <sub-renewable-resource name="runoff">
                    <maxSubResource fillout="1" year="1975">79.62024468</maxSubResource>
                    <maxSubResource fillout="1" year="1990">79.62024468</maxSubResource>
                    <maxSubResource fillout="1" year="2005">79.62024468</maxSubResource>
                    <maxSubResource fillout="1" year="2010">79.62024468</maxSubResource>
                    <maxSubResource fillout="1" year="2015">79.58122747</maxSubResource>
                    <maxSubResource fillout="1" year="2020">78.67845965</maxSubResource>
                    <maxSubResource fillout="1" year="2025">77.30166645</maxSubResource>
                    <maxSubResource fillout="1" year="2030">75.69686772</maxSubResource>
                    <maxSubResource fillout="1" year="2035">74.19632183</maxSubResource>
                    <maxSubResource fillout="1" year="2040">72.42257293</maxSubResource>
                    <maxSubResource fillout="1" year="2045">70.57085714</maxSubResource>
                    <maxSubResource fillout="1" year="2050">69.24806442</maxSubResource>
                    <maxSubResource fillout="1" year="2055">68.79101808</maxSubResource>
                    <maxSubResource fillout="1" year="2060">68.78331678</maxSubResource>
                    <maxSubResource fillout="1" year="2065">68.95724847</maxSubResource>
                    <maxSubResource fillout="1" year="2070">69.13102103</maxSubResource>
                    <maxSubResource fillout="1" year="2075">69.4703987</maxSubResource>
                    <maxSubResource fillout="1" year="2080">70.01404552</maxSubResource>
                    <maxSubResource fillout="1" year="2085">70.77239548</maxSubResource>
                    <maxSubResource fillout="1" year="2090">71.73383674</maxSubResource>
                    <maxSubResource fillout="1" year="2095">72.89406001</maxSubResource>
                    <maxSubResource fillout="1" year="2100">73.9652233</maxSubResource>
                </sub-renewable-resource>
            </resource>
            <resource name="Kara Sea Coast_water withdrawals">
                <sub-renewable-resource name="runoff">
                    <maxSubResource fillout="1" year="1975">219.9217658</maxSubResource>
                    <maxSubResource fillout="1" year="1990">219.9217658</maxSubResource>
                    <maxSubResource fillout="1" year="2005">219.9217658</maxSubResource>
                    <maxSubResource fillout="1" year="2010">219.9217658</maxSubResource>
                    <maxSubResource fillout="1" year="2015">224.7690792</maxSubResource>
                    <maxSubResource fillout="1" year="2020">225.113686</maxSubResource>
                    <maxSubResource fillout="1" year="2025">224.7991559</maxSubResource>
                    <maxSubResource fillout="1" year="2030">224.3625443</maxSubResource>
                    <maxSubResource fillout="1" year="2035">224.4925229</maxSubResource>
                    <maxSubResource fillout="1" year="2040">225.1662592</maxSubResource>
                    <maxSubResource fillout="1" year="2045">226.0533946</maxSubResource>
                    <maxSubResource fillout="1" year="2050">226.9803263</maxSubResource>
                    <maxSubResource fillout="1" year="2055">227.6962171</maxSubResource>
                    <maxSubResource fillout="1" year="2060">228.296952</maxSubResource>
                    <maxSubResource fillout="1" year="2065">229.3928529</maxSubResource>
                    <maxSubResource fillout="1" year="2070">231.4044454</maxSubResource>
                    <maxSubResource fillout="1" year="2075">233.8721555</maxSubResource>
                    <maxSubResource fillout="1" year="2080">236.7387022</maxSubResource>
                    <maxSubResource fillout="1" year="2085">240.0207433</maxSubResource>
                    <maxSubResource fillout="1" year="2090">243.7378604</maxSubResource>
                    <maxSubResource fillout="1" year="2095">247.8876852</maxSubResource>
                    <maxSubResource fillout="1" year="2100">251.514777</maxSubResource>
                </sub-renewable-resource>
            </resource>
            <resource name="Lena_water withdrawals">
                <sub-renewable-resource name="runoff">
                    <maxSubResource fillout="1" year="1975">460.4220678</maxSubResource>
                    <maxSubResource fillout="1" year="1990">460.4220678</maxSubResource>
                    <maxSubResource fillout="1" year="2005">460.4220678</maxSubResource>
                    <maxSubResource fillout="1" year="2010">460.4220678</maxSubResource>
                    <maxSubResource fillout="1" year="2015">507.7375709</maxSubResource>
                    <maxSubResource fillout="1" year="2020">520.9295304</maxSubResource>
                    <maxSubResource fillout="1" year="2025">535.9412483</maxSubResource>
                    <maxSubResource fillout="1" year="2030">551.4881264</maxSubResource>
                    <maxSubResource fillout="1" year="2035">565.4353265</maxSubResource>
                    <maxSubResource fillout="1" year="2040">577.4492867</maxSubResource>
                    <maxSubResource fillout="1" year="2045">588.7276268</maxSubResource>
                    <maxSubResource fillout="1" year="2050">600.2895977</maxSubResource>
                    <maxSubResource fillout="1" year="2055">612.5766223</maxSubResource>
                    <maxSubResource fillout="1" year="2060">624.9705207</maxSubResource>
                    <maxSubResource fillout="1" year="2065">637.6346334</maxSubResource>
                    <maxSubResource fillout="1" year="2070">650.6955196</maxSubResource>
                    <maxSubResource fillout="1" year="2075">663.9931964</maxSubResource>
                    <maxSubResource fillout="1" year="2080">677.5162978</maxSubResource>
                    <maxSubResource fillout="1" year="2085">691.277</maxSubResource>
                    <maxSubResource fillout="1" year="2090">705.2697107</maxSubResource>
                    <maxSubResource fillout="1" year="2095">719.4915948</maxSubResource>
                    <maxSubResource fillout="1" year="2100">731.0340721</maxSubResource>
                </sub-renewable-resource>
            </resource>
            <resource name="Narva_water withdrawals">
                <sub-renewable-resource name="runoff">
                    <maxSubResource fillout="1" year="1975">11.71237855</maxSubResource>
                    <maxSubResource fillout="1" year="1990">11.71237855</maxSubResource>
                    <maxSubResource fillout="1" year="2005">11.71237855</maxSubResource>
                    <maxSubResource fillout="1" year="2010">11.71237855</maxSubResource>
                    <maxSubResource fillout="1" year="2015">12.3282106</maxSubResource>
                    <maxSubResource fillout="1" year="2020">12.48018535</maxSubResource>
                    <maxSubResource fillout="1" year="2025">12.72071016</maxSubResource>
                    <maxSubResource fillout="1" year="2030">12.95239533</maxSubResource>
                    <maxSubResource fillout="1" year="2035">13.03475075</maxSubResource>
                    <maxSubResource fillout="1" year="2040">12.9561021</maxSubResource>
                    <maxSubResource fillout="1" year="2045">12.78945864</maxSubResource>
                    <maxSubResource fillout="1" year="2050">12.58786977</maxSubResource>
                    <maxSubResource fillout="1" year="2055">12.34691924</maxSubResource>
                    <maxSubResource fillout="1" year="2060">12.03404056</maxSubResource>
                    <maxSubResource fillout="1" year="2065">11.75922408</maxSubResource>
                    <maxSubResource fillout="1" year="2070">11.59461657</maxSubResource>
                    <maxSubResource fillout="1" year="2075">11.44497891</maxSubResource>
                    <maxSubResource fillout="1" year="2080">11.32081203</maxSubResource>
                    <maxSubResource fillout="1" year="2085">11.24752149</maxSubResource>
                    <maxSubResource fillout="1" year="2090">11.22725295</maxSubResource>
                    <maxSubResource fillout="1" year="2095">11.24919596</maxSubResource>
                    <maxSubResource fillout="1" year="2100">11.2904629</maxSubResource>
                </sub-renewable-resource>
            </resource>
            <resource name="Neva_water withdrawals">
                <sub-renewable-resource name="runoff">
                    <maxSubResource fillout="1" year="1975">44.30472785</maxSubResource>
                    <maxSubResource fillout="1" year="1990">44.30472785</maxSubResource>
                    <maxSubResource fillout="1" year="2005">44.30472785</maxSubResource>
                    <maxSubResource fillout="1" year="2010">44.30472785</maxSubResource>
                    <maxSubResource fillout="1" year="2015">47.96882357</maxSubResource>
                    <maxSubResource fillout="1" year="2020">48.90268365</maxSubResource>
                    <maxSubResource fillout="1" year="2025">49.9846924</maxSubResource>
                    <maxSubResource fillout="1" year="2030">51.08021843</maxSubResource>
                    <maxSubResource fillout="1" year="2035">51.96909797</maxSubResource>
                    <maxSubResource fillout="1" year="2040">52.62011892</maxSubResource>
                    <maxSubResource fillout="1" year="2045">53.14551479</maxSubResource>
                    <maxSubResource fillout="1" year="2050">53.63382312</maxSubResource>
                    <maxSubResource fillout="1" year="2055">54.11975059</maxSubResource>
                    <maxSubResource fillout="1" year="2060">54.55334333</maxSubResource>
                    <maxSubResource fillout="1" year="2065">54.96925193</maxSubResource>
                    <maxSubResource fillout="1" year="2070">55.39152881</maxSubResource>
                    <maxSubResource fillout="1" year="2075">55.78879824</maxSubResource>
                    <maxSubResource fillout="1" year="2080">56.1629249</maxSubResource>
                    <maxSubResource fillout="1" year="2085">56.52070448</maxSubResource>
                    <maxSubResource fillout="1" year="2090">56.863157</maxSubResource>
                    <maxSubResource fillout="1" year="2095">57.18740024</maxSubResource>
                    <maxSubResource fillout="1" year="2100">57.43181543</maxSubResource>
                </sub-renewable-resource>
            </resource>
            <resource name="Northern Dvina_water withdrawals">
                <sub-renewable-resource name="runoff">
                    <maxSubResource fillout="1" year="1975">72.64559225</maxSubResource>
                    <maxSubResource fillout="1" year="1990">72.64559225</maxSubResource>
                    <maxSubResource fillout="1" year="2005">72.64559225</maxSubResource>
                    <maxSubResource fillout="1" year="2010">72.64559225</maxSubResource>
                    <maxSubResource fillout="1" year="2015">76.30127383</maxSubResource>
                    <maxSubResource fillout="1" year="2020">77.17257964</maxSubResource>
                    <maxSubResource fillout="1" year="2025">78.13853772</maxSubResource>
                    <maxSubResource fillout="1" year="2030">79.08830611</maxSubResource>
                    <maxSubResource fillout="1" year="2035">79.81773999</maxSubResource>
                    <maxSubResource fillout="1" year="2040">80.285473</maxSubResource>
                    <maxSubResource fillout="1" year="2045">80.58262255</maxSubResource>
                    <maxSubResource fillout="1" year="2050">80.78247826</maxSubResource>
                    <maxSubResource fillout="1" year="2055">80.87499421</maxSubResource>
                    <maxSubResource fillout="1" year="2060">80.82594879</maxSubResource>
                    <maxSubResource fillout="1" year="2065">80.82182913</maxSubResource>
                    <maxSubResource fillout="1" year="2070">80.99018536</maxSubResource>
                    <maxSubResource fillout="1" year="2075">81.18176029</maxSubResource>
                    <maxSubResource fillout="1" year="2080">81.38960996</maxSubResource>
                    <maxSubResource fillout="1" year="2085">81.63031086</maxSubResource>
                    <maxSubResource fillout="1" year="2090">81.9072968</maxSubResource>
                    <maxSubResource fillout="1" year="2095">82.21436335</maxSubResource>
                    <maxSubResource fillout="1" year="2100">82.47757496</maxSubResource>
                </sub-renewable-resource>
            </resource>
            <resource name="Ob_water withdrawals">
                <sub-renewable-resource name="runoff">
                    <maxSubResource fillout="1" year="1975">593.7615144</maxSubResource>
                    <maxSubResource fillout="1" year="1990">593.7615144</maxSubResource>
                    <maxSubResource fillout="1" year="2005">593.7615144</maxSubResource>
                    <maxSubResource fillout="1" year="2010">593.7615144</maxSubResource>
                    <maxSubResource fillout="1" year="2015">647.2152457</maxSubResource>
                    <maxSubResource fillout="1" year="2020">660.1669358</maxSubResource>
                    <maxSubResource fillout="1" year="2025">674.3230488</maxSubResource>
                    <maxSubResource fillout="1" year="2030">688.5338178</maxSubResource>
                    <maxSubResource fillout="1" year="2035">700.7061866</maxSubResource>
                    <maxSubResource fillout="1" year="2040">710.0887297</maxSubResource>
                    <maxSubResource fillout="1" year="2045">718.0678619</maxSubResource>
                    <maxSubResource fillout="1" year="2050">726.1866725</maxSubResource>
                    <maxSubResource fillout="1" year="2055">735.2258522</maxSubResource>
                    <maxSubResource fillout="1" year="2060">744.2388822</maxSubResource>
                    <maxSubResource fillout="1" year="2065">753.0340805</maxSubResource>
                    <maxSubResource fillout="1" year="2070">761.5177444</maxSubResource>
                    <maxSubResource fillout="1" year="2075">769.8340326</maxSubResource>
                    <maxSubResource fillout="1" year="2080">777.9600525</maxSubResource>
                    <maxSubResource fillout="1" year="2085">785.8509727</maxSubResource>
                    <maxSubResource fillout="1" year="2090">793.5040096</maxSubResource>
                    <maxSubResource fillout="1" year="2095">800.9372104</maxSubResource>
                    <maxSubResource fillout="1" year="2100">806.7362682</maxSubResource>
                </sub-renewable-resource>
            </resource>
            <resource name="Russia-Barents Sea Coast_water withdrawals">
                <sub-renewable-resource name="runoff">
                    <maxSubResource fillout="1" year="1975">217.3119226</maxSubResource>
                    <maxSubResource fillout="1" year="1990">217.3119226</maxSubResource>
                    <maxSubResource fillout="1" year="2005">217.3119226</maxSubResource>
                    <maxSubResource fillout="1" year="2010">217.3119226</maxSubResource>
                    <maxSubResource fillout="1" year="2015">216.8617825</maxSubResource>
                    <maxSubResource fillout="1" year="2020">216.9229556</maxSubResource>
                    <maxSubResource fillout="1" year="2025">216.9665478</maxSubResource>
                    <maxSubResource fillout="1" year="2030">217.0507285</maxSubResource>
                    <maxSubResource fillout="1" year="2035">217.2249544</maxSubResource>
                    <maxSubResource fillout="1" year="2040">217.6789235</maxSubResource>
                    <maxSubResource fillout="1" year="2045">218.1539486</maxSubResource>
                    <maxSubResource fillout="1" year="2050">218.2126885</maxSubResource>
                    <maxSubResource fillout="1" year="2055">217.4869843</maxSubResource>
                    <maxSubResource fillout="1" year="2060">216.2844442</maxSubResource>
                    <maxSubResource fillout="1" year="2065">215.2799132</maxSubResource>
                    <maxSubResource fillout="1" year="2070">214.9300477</maxSubResource>
                    <maxSubResource fillout="1" year="2075">214.7294883</maxSubResource>
                    <maxSubResource fillout="1" year="2080">214.6338515</maxSubResource>
                    <maxSubResource fillout="1" year="2085">214.6798904</maxSubResource>
                    <maxSubResource fillout="1" year="2090">214.8860935</maxSubResource>
                    <maxSubResource fillout="1" year="2095">215.2394355</maxSubResource>
                    <maxSubResource fillout="1" year="2100">215.6173543</maxSubResource>
                </sub-renewable-resource>
            </resource>
            <resource name="Russia-South East Coast_water withdrawals">
                <sub-renewable-resource name="runoff">
                    <maxSubResource fillout="1" year="1975">42.99186584</maxSubResource>
                    <maxSubResource fillout="1" year="1990">42.99186584</maxSubResource>
                    <maxSubResource fillout="1" year="2005">42.99186584</maxSubResource>
                    <maxSubResource fillout="1" year="2010">42.99186584</maxSubResource>
                    <maxSubResource fillout="1" year="2015">44.43786829</maxSubResource>
                    <maxSubResource fillout="1" year="2020">44.51255363</maxSubResource>
                    <maxSubResource fillout="1" year="2025">44.41954677</maxSubResource>
                    <maxSubResource fillout="1" year="2030">44.27762684</maxSubResource>
                    <maxSubResource fillout="1" year="2035">44.21779161</maxSubResource>
                    <maxSubResource fillout="1" year="2040">43.98495663</maxSubResource>
                    <maxSubResource fillout="1" year="2045">43.66321627</maxSubResource>
                    <maxSubResource fillout="1" year="2050">43.56862569</maxSubResource>
                    <maxSubResource fillout="1" year="2055">43.84900983</maxSubResource>
                    <maxSubResource fillout="1" year="2060">44.31261027</maxSubResource>
                    <maxSubResource fillout="1" year="2065">44.96910404</maxSubResource>
                    <maxSubResource fillout="1" year="2070">45.82923098</maxSubResource>
                    <maxSubResource fillout="1" year="2075">46.87573167</maxSubResource>
                    <maxSubResource fillout="1" year="2080">48.11260733</maxSubResource>
                    <maxSubResource fillout="1" year="2085">49.54686644</maxSubResource>
                    <maxSubResource fillout="1" year="2090">51.1817533</maxSubResource>
                    <maxSubResource fillout="1" year="2095">53.01372964</maxSubResource>
                    <maxSubResource fillout="1" year="2100">54.61840486</maxSubResource>
                </sub-renewable-resource>
            </resource>
            <resource name="Siberia-North Coast_water withdrawals">
                <sub-renewable-resource name="runoff">
                    <maxSubResource fillout="1" year="1975">223.3565705</maxSubResource>
                    <maxSubResource fillout="1" year="1990">223.3565705</maxSubResource>
                    <maxSubResource fillout="1" year="2005">223.3565705</maxSubResource>
                    <maxSubResource fillout="1" year="2010">223.3565705</maxSubResource>
                    <maxSubResource fillout="1" year="2015">248.3017555</maxSubResource>
                    <maxSubResource fillout="1" year="2020">255.1968377</maxSubResource>
                    <maxSubResource fillout="1" year="2025">263.4660687</maxSubResource>
                    <maxSubResource fillout="1" year="2030">271.9297513</maxSubResource>
                    <maxSubResource fillout="1" year="2035">278.7895856</maxSubResource>
                    <maxSubResource fillout="1" year="2040">283.8318705</maxSubResource>
                    <maxSubResource fillout="1" year="2045">288.0823174</maxSubResource>
                    <maxSubResource fillout="1" year="2050">292.3784951</maxSubResource>
                    <maxSubResource fillout="1" year="2055">296.8268952</maxSubResource>
                    <maxSubResource fillout="1" year="2060">300.8924642</maxSubResource>
                    <maxSubResource fillout="1" year="2065">305.6158239</maxSubResource>
                    <maxSubResource fillout="1" year="2070">311.6928811</maxSubResource>
                    <maxSubResource fillout="1" year="2075">318.2270913</maxSubResource>
                    <maxSubResource fillout="1" year="2080">325.2820551</maxSubResource>
                    <maxSubResource fillout="1" year="2085">333.0611239</maxSubResource>
                    <maxSubResource fillout="1" year="2090">341.5803647</maxSubResource>
                    <maxSubResource fillout="1" year="2095">350.7564049</maxSubResource>
                    <maxSubResource fillout="1" year="2100">358.5193644</maxSubResource>
                </sub-renewable-resource>
            </resource>
            <resource name="Siberia-West Coast_water withdrawals">
                <sub-renewable-resource name="runoff">
                    <maxSubResource fillout="1" year="1975">805.3214444</maxSubResource>
                    <maxSubResource fillout="1" year="1990">805.3214444</maxSubResource>
                    <maxSubResource fillout="1" year="2005">805.3214444</maxSubResource>
                    <maxSubResource fillout="1" year="2010">805.3214444</maxSubResource>
                    <maxSubResource fillout="1" year="2015">840.6208007</maxSubResource>
                    <maxSubResource fillout="1" year="2020">845.9862228</maxSubResource>
                    <maxSubResource fillout="1" year="2025">849.7246351</maxSubResource>
                    <maxSubResource fillout="1" year="2030">852.808912</maxSubResource>
                    <maxSubResource fillout="1" year="2035">856.120399</maxSubResource>
                    <maxSubResource fillout="1" year="2040">856.9958771</maxSubResource>
                    <maxSubResource fillout="1" year="2045">856.9023235</maxSubResource>
                    <maxSubResource fillout="1" year="2050">859.7313175</maxSubResource>
                    <maxSubResource fillout="1" year="2055">868.099152</maxSubResource>
                    <maxSubResource fillout="1" year="2060">879.5792562</maxSubResource>
                    <maxSubResource fillout="1" year="2065">891.1996417</maxSubResource>
                    <maxSubResource fillout="1" year="2070">901.0118924</maxSubResource>
                    <maxSubResource fillout="1" year="2075">911.2265924</maxSubResource>
                    <maxSubResource fillout="1" year="2080">921.811419</maxSubResource>
                    <maxSubResource fillout="1" year="2085">932.3796253</maxSubResource>
                    <maxSubResource fillout="1" year="2090">942.8754309</maxSubResource>
                    <maxSubResource fillout="1" year="2095">953.465206</maxSubResource>
                    <maxSubResource fillout="1" year="2100">962.1124161</maxSubResource>
                </sub-renewable-resource>
            </resource>
            <resource name="Ural_water withdrawals">
                <sub-renewable-resource name="runoff">
                    <maxSubResource fillout="1" year="1975">30.54847248</maxSubResource>
                    <maxSubResource fillout="1" year="1990">30.54847248</maxSubResource>
                    <maxSubResource fillout="1" year="2005">30.54847248</maxSubResource>
                    <maxSubResource fillout="1" year="2010">30.54847248</maxSubResource>
                    <maxSubResource fillout="1" year="2015">30.12248577</maxSubResource>
                    <maxSubResource fillout="1" year="2020">29.82980955</maxSubResource>
                    <maxSubResource fillout="1" year="2025">29.47515099</maxSubResource>
                    <maxSubResource fillout="1" year="2030">29.03408879</maxSubResource>
                    <maxSubResource fillout="1" year="2035">28.4643111</maxSubResource>
                    <maxSubResource fillout="1" year="2040">27.53369855</maxSubResource>
                    <maxSubResource fillout="1" year="2045">26.44741388</maxSubResource>
                    <maxSubResource fillout="1" year="2050">25.60319015</maxSubResource>
                    <maxSubResource fillout="1" year="2055">25.18366385</maxSubResource>
                    <maxSubResource fillout="1" year="2060">24.93122951</maxSubResource>
                    <maxSubResource fillout="1" year="2065">24.84074973</maxSubResource>
                    <maxSubResource fillout="1" year="2070">24.9098954</maxSubResource>
                    <maxSubResource fillout="1" year="2075">25.11919801</maxSubResource>
                    <maxSubResource fillout="1" year="2080">25.48861695</maxSubResource>
                    <maxSubResource fillout="1" year="2085">26.04018992</maxSubResource>
                    <maxSubResource fillout="1" year="2090">26.7696753</maxSubResource>
                    <maxSubResource fillout="1" year="2095">27.66791781</maxSubResource>
                    <maxSubResource fillout="1" year="2100">28.50361939</maxSubResource>
                </sub-renewable-resource>
            </resource>
            <resource name="Volga_water withdrawals">
                <sub-renewable-resource name="runoff">
                    <maxSubResource fillout="1" year="1975">347.9220514</maxSubResource>
                    <maxSubResource fillout="1" year="1990">347.9220514</maxSubResource>
                    <maxSubResource fillout="1" year="2005">347.9220514</maxSubResource>
                    <maxSubResource fillout="1" year="2010">347.9220514</maxSubResource>
                    <maxSubResource fillout="1" year="2015">370.020585</maxSubResource>
                    <maxSubResource fillout="1" year="2020">374.9991244</maxSubResource>
                    <maxSubResource fillout="1" year="2025">380.5215353</maxSubResource>
                    <maxSubResource fillout="1" year="2030">385.877463</maxSubResource>
                    <maxSubResource fillout="1" year="2035">389.8504631</maxSubResource>
                    <maxSubResource fillout="1" year="2040">391.9525143</maxSubResource>
                    <maxSubResource fillout="1" year="2045">393.0837846</maxSubResource>
                    <maxSubResource fillout="1" year="2050">394.2955403</maxSubResource>
                    <maxSubResource fillout="1" year="2055">396.0790895</maxSubResource>
                    <maxSubResource fillout="1" year="2060">397.7788697</maxSubResource>
                    <maxSubResource fillout="1" year="2065">399.3958982</maxSubResource>
                    <maxSubResource fillout="1" year="2070">400.9414451</maxSubResource>
                    <maxSubResource fillout="1" year="2075">402.3716063</maxSubResource>
                    <maxSubResource fillout="1" year="2080">403.7090029</maxSubResource>
                    <maxSubResource fillout="1" year="2085">404.9813201</maxSubResource>
                    <maxSubResource fillout="1" year="2090">406.1798267</maxSubResource>
                    <maxSubResource fillout="1" year="2095">407.2936095</maxSubResource>
                    <maxSubResource fillout="1" year="2100">408.1192532</maxSubResource>
                </sub-renewable-resource>
            </resource>
            <resource name="Yenisey_water withdrawals">
                <sub-renewable-resource name="runoff">
                    <maxSubResource fillout="1" year="1975">526.7765317</maxSubResource>
                    <maxSubResource fillout="1" year="1990">526.7765317</maxSubResource>
                    <maxSubResource fillout="1" year="2005">526.7765317</maxSubResource>
                    <maxSubResource fillout="1" year="2010">526.7765317</maxSubResource>
                    <maxSubResource fillout="1" year="2015">569.8942587</maxSubResource>
                    <maxSubResource fillout="1" year="2020">581.2349596</maxSubResource>
                    <maxSubResource fillout="1" year="2025">594.2232084</maxSubResource>
                    <maxSubResource fillout="1" year="2030">607.6288855</maxSubResource>
                    <maxSubResource fillout="1" year="2035">619.4522308</maxSubResource>
                    <maxSubResource fillout="1" year="2040">630.0296864</maxSubResource>
                    <maxSubResource fillout="1" year="2045">639.9089411</maxSubResource>
                    <maxSubResource fillout="1" year="2050">648.8911835</maxSubResource>
                    <maxSubResource fillout="1" year="2055">656.6757823</maxSubResource>
                    <maxSubResource fillout="1" year="2060">663.4648757</maxSubResource>
                    <maxSubResource fillout="1" year="2065">670.177141</maxSubResource>
                    <maxSubResource fillout="1" year="2070">677.4349978</maxSubResource>
                    <maxSubResource fillout="1" year="2075">684.519819</maxSubResource>
                    <maxSubResource fillout="1" year="2080">691.3683763</maxSubResource>
                    <maxSubResource fillout="1" year="2085">698.0345133</maxSubResource>
                    <maxSubResource fillout="1" year="2090">704.5684141</maxSubResource>
                    <maxSubResource fillout="1" year="2095">710.9520711</maxSubResource>
                    <maxSubResource fillout="1" year="2100">715.931369</maxSubResource>
                </sub-renewable-resource>
            </resource>
        </region>
        <region name="South Africa">
            <resource name="Limpopo_water withdrawals">
                <sub-renewable-resource name="runoff">
                    <maxSubResource fillout="1" year="1975">30.78220957</maxSubResource>
                    <maxSubResource fillout="1" year="1990">30.78220957</maxSubResource>
                    <maxSubResource fillout="1" year="2005">30.78220957</maxSubResource>
                    <maxSubResource fillout="1" year="2010">30.78220957</maxSubResource>
                    <maxSubResource fillout="1" year="2015">32.71866606</maxSubResource>
                    <maxSubResource fillout="1" year="2020">33.46707763</maxSubResource>
                    <maxSubResource fillout="1" year="2025">34.5322635</maxSubResource>
                    <maxSubResource fillout="1" year="2030">35.65360606</maxSubResource>
                    <maxSubResource fillout="1" year="2035">36.47045204</maxSubResource>
                    <maxSubResource fillout="1" year="2040">37.04902068</maxSubResource>
                    <maxSubResource fillout="1" year="2045">37.52199616</maxSubResource>
                    <maxSubResource fillout="1" year="2050">37.89375073</maxSubResource>
                    <maxSubResource fillout="1" year="2055">38.12604219</maxSubResource>
                    <maxSubResource fillout="1" year="2060">38.21060572</maxSubResource>
                    <maxSubResource fillout="1" year="2065">38.28758268</maxSubResource>
                    <maxSubResource fillout="1" year="2070">38.44929922</maxSubResource>
                    <maxSubResource fillout="1" year="2075">38.58214466</maxSubResource>
                    <maxSubResource fillout="1" year="2080">38.70206304</maxSubResource>
                    <maxSubResource fillout="1" year="2085">38.84298967</maxSubResource>
                    <maxSubResource fillout="1" year="2090">39.00639903</maxSubResource>
                    <maxSubResource fillout="1" year="2095">39.17738151</maxSubResource>
                    <maxSubResource fillout="1" year="2100">39.310608</maxSubResource>
                </sub-renewable-resource>
            </resource>
            <resource name="Orange_water withdrawals">
                <sub-renewable-resource name="runoff">
                    <maxSubResource fillout="1" year="1975">47.94777557</maxSubResource>
                    <maxSubResource fillout="1" year="1990">47.94777557</maxSubResource>
                    <maxSubResource fillout="1" year="2005">47.94777557</maxSubResource>
                    <maxSubResource fillout="1" year="2010">47.94777557</maxSubResource>
                    <maxSubResource fillout="1" year="2015">46.55504185</maxSubResource>
                    <maxSubResource fillout="1" year="2020">46.15670451</maxSubResource>
                    <maxSubResource fillout="1" year="2025">45.69025825</maxSubResource>
                    <maxSubResource fillout="1" year="2030">45.24148621</maxSubResource>
                    <maxSubResource fillout="1" year="2035">44.94656413</maxSubResource>
                    <maxSubResource fillout="1" year="2040">44.86371132</maxSubResource>
                    <maxSubResource fillout="1" year="2045">44.87537076</maxSubResource>
                    <maxSubResource fillout="1" year="2050">44.83991578</maxSubResource>
                    <maxSubResource fillout="1" year="2055">44.77118431</maxSubResource>
                    <maxSubResource fillout="1" year="2060">44.7736295</maxSubResource>
                    <maxSubResource fillout="1" year="2065">44.5781767</maxSubResource>
                    <maxSubResource fillout="1" year="2070">44.0043971</maxSubResource>
                    <maxSubResource fillout="1" year="2075">43.27548192</maxSubResource>
                    <maxSubResource fillout="1" year="2080">42.37197052</maxSubResource>
                    <maxSubResource fillout="1" year="2085">41.23962647</maxSubResource>
                    <maxSubResource fillout="1" year="2090">39.87791055</maxSubResource>
                    <maxSubResource fillout="1" year="2095">38.30999214</maxSubResource>
                    <maxSubResource fillout="1" year="2100">36.92071363</maxSubResource>
                </sub-renewable-resource>
            </resource>
            <resource name="South Africa-South Coast_water withdrawals">
                <sub-renewable-resource name="runoff">
                    <maxSubResource fillout="1" year="1975">69.37353032</maxSubResource>
                    <maxSubResource fillout="1" year="1990">69.37353032</maxSubResource>
                    <maxSubResource fillout="1" year="2005">69.37353032</maxSubResource>
                    <maxSubResource fillout="1" year="2010">69.37353032</maxSubResource>
                    <maxSubResource fillout="1" year="2015">74.09877158</maxSubResource>
                    <maxSubResource fillout="1" year="2020">75.29532454</maxSubResource>
                    <maxSubResource fillout="1" year="2025">76.65317976</maxSubResource>
                    <maxSubResource fillout="1" year="2030">78.035731</maxSubResource>
                    <maxSubResource fillout="1" year="2035">79.21852109</maxSubResource>
                    <maxSubResource fillout="1" year="2040">80.17046838</maxSubResource>
                    <maxSubResource fillout="1" year="2045">81.01396957</maxSubResource>
                    <maxSubResource fillout="1" year="2050">81.84910809</maxSubResource>
                    <maxSubResource fillout="1" year="2055">82.74740924</maxSubResource>
                    <maxSubResource fillout="1" year="2060">83.64745184</maxSubResource>
                    <maxSubResource fillout="1" year="2065">84.45879454</maxSubResource>
                    <maxSubResource fillout="1" year="2070">85.12401687</maxSubResource>
                    <maxSubResource fillout="1" year="2075">85.71819559</maxSubResource>
                    <maxSubResource fillout="1" year="2080">86.23743376</maxSubResource>
                    <maxSubResource fillout="1" year="2085">86.66620437</maxSubResource>
                    <maxSubResource fillout="1" year="2090">87.00326492</maxSubResource>
                    <maxSubResource fillout="1" year="2095">87.25497627</maxSubResource>
                    <maxSubResource fillout="1" year="2100">87.39876951</maxSubResource>
                </sub-renewable-resource>
            </resource>
            <resource name="South Africa-West Coast_water withdrawals">
                <sub-renewable-resource name="runoff">
                    <maxSubResource fillout="1" year="1975">9.428839937</maxSubResource>
                    <maxSubResource fillout="1" year="1990">9.428839937</maxSubResource>
                    <maxSubResource fillout="1" year="2005">9.428839937</maxSubResource>
                    <maxSubResource fillout="1" year="2010">9.428839937</maxSubResource>
                    <maxSubResource fillout="1" year="2015">9.243766473</maxSubResource>
                    <maxSubResource fillout="1" year="2020">9.055062981</maxSubResource>
                    <maxSubResource fillout="1" year="2025">8.744258165</maxSubResource>
                    <maxSubResource fillout="1" year="2030">8.390472434</maxSubResource>
                    <maxSubResource fillout="1" year="2035">8.096104571</maxSubResource>
                    <maxSubResource fillout="1" year="2040">7.831371266</maxSubResource>
                    <maxSubResource fillout="1" year="2045">7.567077637</maxSubResource>
                    <maxSubResource fillout="1" year="2050">7.319906126</maxSubResource>
                    <maxSubResource fillout="1" year="2055">7.102477329</maxSubResource>
                    <maxSubResource fillout="1" year="2060">6.902201019</maxSubResource>
                    <maxSubResource fillout="1" year="2065">6.697069077</maxSubResource>
                    <maxSubResource fillout="1" year="2070">6.474428368</maxSubResource>
                    <maxSubResource fillout="1" year="2075">6.256056914</maxSubResource>
                    <maxSubResource fillout="1" year="2080">6.036224674</maxSubResource>
                    <maxSubResource fillout="1" year="2085">5.80586172</maxSubResource>
                    <maxSubResource fillout="1" year="2090">5.564201709</maxSubResource>
                    <maxSubResource fillout="1" year="2095">5.315103128</maxSubResource>
                    <maxSubResource fillout="1" year="2100">5.112852579</maxSubResource>
                </sub-renewable-resource>
            </resource>
        </region>
        <region name="South America_Northern">
            <resource name="Caribbean Coast_water withdrawals">
                <sub-renewable-resource name="runoff">
                    <maxSubResource fillout="1" year="1975">236.5635439</maxSubResource>
                    <maxSubResource fillout="1" year="1990">236.5635439</maxSubResource>
                    <maxSubResource fillout="1" year="2005">236.5635439</maxSubResource>
                    <maxSubResource fillout="1" year="2010">236.5635439</maxSubResource>
                    <maxSubResource fillout="1" year="2015">250.5268134</maxSubResource>
                    <maxSubResource fillout="1" year="2020">247.1121177</maxSubResource>
                    <maxSubResource fillout="1" year="2025">238.5635071</maxSubResource>
                    <maxSubResource fillout="1" year="2030">228.5392521</maxSubResource>
                    <maxSubResource fillout="1" year="2035">221.5409801</maxSubResource>
                    <maxSubResource fillout="1" year="2040">215.3583676</maxSubResource>
                    <maxSubResource fillout="1" year="2045">208.9732631</maxSubResource>
                    <maxSubResource fillout="1" year="2050">204.0344766</maxSubResource>
                    <maxSubResource fillout="1" year="2055">201.3769043</maxSubResource>
                    <maxSubResource fillout="1" year="2060">200.0290486</maxSubResource>
                    <maxSubResource fillout="1" year="2065">199.8567502</maxSubResource>
                    <maxSubResource fillout="1" year="2070">200.8473354</maxSubResource>
                    <maxSubResource fillout="1" year="2075">203.1782595</maxSubResource>
                    <maxSubResource fillout="1" year="2080">206.6412081</maxSubResource>
                    <maxSubResource fillout="1" year="2085">211.0047387</maxSubResource>
                    <maxSubResource fillout="1" year="2090">216.2893512</maxSubResource>
                    <maxSubResource fillout="1" year="2095">222.5943062</maxSubResource>
                    <maxSubResource fillout="1" year="2100">228.4263575</maxSubResource>
                </sub-renewable-resource>
            </resource>
            <resource name="Northeast South America-South Atlantic Coast_water withdrawals">
                <sub-renewable-resource name="runoff">
                    <maxSubResource fillout="1" year="1975">554.286766</maxSubResource>
                    <maxSubResource fillout="1" year="1990">554.286766</maxSubResource>
                    <maxSubResource fillout="1" year="2005">554.286766</maxSubResource>
                    <maxSubResource fillout="1" year="2010">554.286766</maxSubResource>
                    <maxSubResource fillout="1" year="2015">597.3821354</maxSubResource>
[truncated: 96,128 more chars]
