# Supplementary material for: The domestic and international implications of future climate for U.S. agriculture in GCAM
Source: PLoS One. 2020 Aug 28;15(8):e0237918. doi: 10.1371/journal.pone.0237918 (PMC7455037; doi:10.1371/journal.pone.0237918)
Supplement: S2 Data — (ZIP) [file pone.0237918.s010.zip › scenariofiles/water_constraint_xml/L201.GrdRenewRsrcMax_wfdei_ipsl-cm5a-lr_8p5_full.xml]

<?xml version="1.0" encoding="UTF-8"?>
<scenario>
    <world>
        <region name="Africa_Eastern">
            <resource name="Africa-Red Sea-Gulf of Aden Coast_water withdrawals">
                <sub-renewable-resource name="runoff">
                    <maxSubResource fillout="1" year="1975">35.37027123</maxSubResource>
                    <maxSubResource fillout="1" year="1990">35.37027123</maxSubResource>
                    <maxSubResource fillout="1" year="2005">35.37027123</maxSubResource>
                    <maxSubResource fillout="1" year="2010">35.37027123</maxSubResource>
                    <maxSubResource fillout="1" year="2015">46.09642103</maxSubResource>
                    <maxSubResource fillout="1" year="2020">50.42149701</maxSubResource>
                    <maxSubResource fillout="1" year="2025">56.07468806</maxSubResource>
                    <maxSubResource fillout="1" year="2030">62.29969635</maxSubResource>
                    <maxSubResource fillout="1" year="2035">68.04925782</maxSubResource>
                    <maxSubResource fillout="1" year="2040">73.70268731</maxSubResource>
                    <maxSubResource fillout="1" year="2045">79.53181743</maxSubResource>
                    <maxSubResource fillout="1" year="2050">85.28399124</maxSubResource>
                    <maxSubResource fillout="1" year="2055">90.9399258</maxSubResource>
                    <maxSubResource fillout="1" year="2060">96.6918237</maxSubResource>
                    <maxSubResource fillout="1" year="2065">102.2345191</maxSubResource>
                    <maxSubResource fillout="1" year="2070">107.354516</maxSubResource>
                    <maxSubResource fillout="1" year="2075">112.270047</maxSubResource>
                    <maxSubResource fillout="1" year="2080">116.9358987</maxSubResource>
                    <maxSubResource fillout="1" year="2085">121.2697502</maxSubResource>
                    <maxSubResource fillout="1" year="2090">125.2648254</maxSubResource>
                    <maxSubResource fillout="1" year="2095">128.9643754</maxSubResource>
                    <maxSubResource fillout="1" year="2100">131.7392971</maxSubResource>
                </sub-renewable-resource>
            </resource>
            <resource name="Madasgacar_water withdrawals">
                <sub-renewable-resource name="runoff">
                    <maxSubResource fillout="1" year="1975">466.9618476</maxSubResource>
                    <maxSubResource fillout="1" year="1990">466.9618476</maxSubResource>
                    <maxSubResource fillout="1" year="2005">466.9618476</maxSubResource>
                    <maxSubResource fillout="1" year="2010">466.9618476</maxSubResource>
                    <maxSubResource fillout="1" year="2015">508.0374648</maxSubResource>
                    <maxSubResource fillout="1" year="2020">515.4673711</maxSubResource>
                    <maxSubResource fillout="1" year="2025">523.5064717</maxSubResource>
                    <maxSubResource fillout="1" year="2030">530.2853901</maxSubResource>
                    <maxSubResource fillout="1" year="2035">532.5294314</maxSubResource>
                    <maxSubResource fillout="1" year="2040">526.8641312</maxSubResource>
                    <maxSubResource fillout="1" year="2045">517.2909267</maxSubResource>
                    <maxSubResource fillout="1" year="2050">509.9868901</maxSubResource>
                    <maxSubResource fillout="1" year="2055">507.3037247</maxSubResource>
                    <maxSubResource fillout="1" year="2060">505.1976619</maxSubResource>
                    <maxSubResource fillout="1" year="2065">505.3187679</maxSubResource>
                    <maxSubResource fillout="1" year="2070">508.8237978</maxSubResource>
                    <maxSubResource fillout="1" year="2075">514.1423055</maxSubResource>
                    <maxSubResource fillout="1" year="2080">521.5942543</maxSubResource>
                    <maxSubResource fillout="1" year="2085">531.7349563</maxSubResource>
                    <maxSubResource fillout="1" year="2090">544.50215</maxSubResource>
                    <maxSubResource fillout="1" year="2095">559.6576476</maxSubResource>
                    <maxSubResource fillout="1" year="2100">573.3759991</maxSubResource>
                </sub-renewable-resource>
            </resource>
            <resource name="Nile_water withdrawals">
                <sub-renewable-resource name="runoff">
                    <maxSubResource fillout="1" year="1975">198.9237224</maxSubResource>
                    <maxSubResource fillout="1" year="1990">198.9237224</maxSubResource>
                    <maxSubResource fillout="1" year="2005">198.9237224</maxSubResource>
                    <maxSubResource fillout="1" year="2010">198.9237224</maxSubResource>
                    <maxSubResource fillout="1" year="2015">260.3453583</maxSubResource>
                    <maxSubResource fillout="1" year="2020">277.9162371</maxSubResource>
                    <maxSubResource fillout="1" year="2025">296.7290289</maxSubResource>
                    <maxSubResource fillout="1" year="2030">316.5574601</maxSubResource>
                    <maxSubResource fillout="1" year="2035">336.6417417</maxSubResource>
                    <maxSubResource fillout="1" year="2040">356.6493449</maxSubResource>
                    <maxSubResource fillout="1" year="2045">377.1468789</maxSubResource>
                    <maxSubResource fillout="1" year="2050">398.8142224</maxSubResource>
                    <maxSubResource fillout="1" year="2055">422.2777023</maxSubResource>
                    <maxSubResource fillout="1" year="2060">447.2041573</maxSubResource>
                    <maxSubResource fillout="1" year="2065">472.6098006</maxSubResource>
                    <maxSubResource fillout="1" year="2070">497.8668273</maxSubResource>
                    <maxSubResource fillout="1" year="2075">523.7392385</maxSubResource>
                    <maxSubResource fillout="1" year="2080">549.9903769</maxSubResource>
                    <maxSubResource fillout="1" year="2085">576.2585726</maxSubResource>
                    <maxSubResource fillout="1" year="2090">602.5266389</maxSubResource>
                    <maxSubResource fillout="1" year="2095">628.9650776</maxSubResource>
                    <maxSubResource fillout="1" year="2100">650.3439406</maxSubResource>
                </sub-renewable-resource>
            </resource>
            <resource name="Rift Valley_water withdrawals">
                <sub-renewable-resource name="runoff">
                    <maxSubResource fillout="1" year="1975">116.0891792</maxSubResource>
                    <maxSubResource fillout="1" year="1990">116.0891792</maxSubResource>
                    <maxSubResource fillout="1" year="2005">116.0891792</maxSubResource>
                    <maxSubResource fillout="1" year="2010">116.0891792</maxSubResource>
                    <maxSubResource fillout="1" year="2015">170.663947</maxSubResource>
                    <maxSubResource fillout="1" year="2020">185.7190664</maxSubResource>
                    <maxSubResource fillout="1" year="2025">200.8256678</maxSubResource>
                    <maxSubResource fillout="1" year="2030">216.8678297</maxSubResource>
                    <maxSubResource fillout="1" year="2035">234.6091742</maxSubResource>
                    <maxSubResource fillout="1" year="2040">253.2422037</maxSubResource>
                    <maxSubResource fillout="1" year="2045">272.8845649</maxSubResource>
                    <maxSubResource fillout="1" year="2050">294.4657318</maxSubResource>
                    <maxSubResource fillout="1" year="2055">319.4125622</maxSubResource>
                    <maxSubResource fillout="1" year="2060">347.311019</maxSubResource>
                    <maxSubResource fillout="1" year="2065">374.7632014</maxSubResource>
                    <maxSubResource fillout="1" year="2070">399.5409861</maxSubResource>
                    <maxSubResource fillout="1" year="2075">424.3558912</maxSubResource>
                    <maxSubResource fillout="1" year="2080">448.8345492</maxSubResource>
                    <maxSubResource fillout="1" year="2085">472.1704188</maxSubResource>
                    <maxSubResource fillout="1" year="2090">494.3067774</maxSubResource>
                    <maxSubResource fillout="1" year="2095">515.6050432</maxSubResource>
                    <maxSubResource fillout="1" year="2100">532.2643041</maxSubResource>
                </sub-renewable-resource>
            </resource>
            <resource name="Shebelli-Juba_water withdrawals">
                <sub-renewable-resource name="runoff">
                    <maxSubResource fillout="1" year="1975">110.7892363</maxSubResource>
                    <maxSubResource fillout="1" year="1990">110.7892363</maxSubResource>
                    <maxSubResource fillout="1" year="2005">110.7892363</maxSubResource>
                    <maxSubResource fillout="1" year="2010">110.7892363</maxSubResource>
                    <maxSubResource fillout="1" year="2015">189.9767255</maxSubResource>
                    <maxSubResource fillout="1" year="2020">207.0622964</maxSubResource>
                    <maxSubResource fillout="1" year="2025">218.6900048</maxSubResource>
                    <maxSubResource fillout="1" year="2030">231.1935121</maxSubResource>
                    <maxSubResource fillout="1" year="2035">252.4335252</maxSubResource>
                    <maxSubResource fillout="1" year="2040">281.9724059</maxSubResource>
                    <maxSubResource fillout="1" year="2045">315.9058371</maxSubResource>
                    <maxSubResource fillout="1" year="2050">352.1926042</maxSubResource>
                    <maxSubResource fillout="1" year="2055">391.8386587</maxSubResource>
                    <maxSubResource fillout="1" year="2060">436.2311361</maxSubResource>
                    <maxSubResource fillout="1" year="2065">478.2648484</maxSubResource>
                    <maxSubResource fillout="1" year="2070">513.3784554</maxSubResource>
                    <maxSubResource fillout="1" year="2075">547.837428</maxSubResource>
                    <maxSubResource fillout="1" year="2080">580.5842613</maxSubResource>
                    <maxSubResource fillout="1" year="2085">609.5837197</maxSubResource>
                    <maxSubResource fillout="1" year="2090">634.7138329</maxSubResource>
                    <maxSubResource fillout="1" year="2095">656.8577807</maxSubResource>
                    <maxSubResource fillout="1" year="2100">672.9614782</maxSubResource>
                </sub-renewable-resource>
            </resource>
        </region>
        <region name="Africa_Northern">
            <resource name="Africa-North Interior_water withdrawals">
                <sub-renewable-resource name="runoff">
                    <maxSubResource fillout="1" year="1975">37.46573692</maxSubResource>
                    <maxSubResource fillout="1" year="1990">37.46573692</maxSubResource>
                    <maxSubResource fillout="1" year="2005">37.46573692</maxSubResource>
                    <maxSubResource fillout="1" year="2010">37.46573692</maxSubResource>
                    <maxSubResource fillout="1" year="2015">35.51845626</maxSubResource>
                    <maxSubResource fillout="1" year="2020">34.70147096</maxSubResource>
                    <maxSubResource fillout="1" year="2025">33.73771099</maxSubResource>
                    <maxSubResource fillout="1" year="2030">32.61358961</maxSubResource>
                    <maxSubResource fillout="1" year="2035">31.30800115</maxSubResource>
                    <maxSubResource fillout="1" year="2040">29.37460819</maxSubResource>
                    <maxSubResource fillout="1" year="2045">27.23396706</maxSubResource>
                    <maxSubResource fillout="1" year="2050">25.70532165</maxSubResource>
                    <maxSubResource fillout="1" year="2055">25.2214538</maxSubResource>
                    <maxSubResource fillout="1" year="2060">25.22369356</maxSubResource>
                    <maxSubResource fillout="1" year="2065">25.43867959</maxSubResource>
                    <maxSubResource fillout="1" year="2070">25.68136983</maxSubResource>
                    <maxSubResource fillout="1" year="2075">26.1149945</maxSubResource>
                    <maxSubResource fillout="1" year="2080">26.80308711</maxSubResource>
                    <maxSubResource fillout="1" year="2085">27.78030483</maxSubResource>
                    <maxSubResource fillout="1" year="2090">29.0241868</maxSubResource>
                    <maxSubResource fillout="1" year="2095">30.51899556</maxSubResource>
                    <maxSubResource fillout="1" year="2100">31.89070637</maxSubResource>
                </sub-renewable-resource>
            </resource>
            <resource name="Africa-North West Coast_water withdrawals">
                <sub-renewable-resource name="runoff">
                    <maxSubResource fillout="1" year="1975">38.79703032</maxSubResource>
                    <maxSubResource fillout="1" year="1990">38.79703032</maxSubResource>
                    <maxSubResource fillout="1" year="2005">38.79703032</maxSubResource>
                    <maxSubResource fillout="1" year="2010">38.79703032</maxSubResource>
                    <maxSubResource fillout="1" year="2015">39.69192272</maxSubResource>
                    <maxSubResource fillout="1" year="2020">39.74729318</maxSubResource>
                    <maxSubResource fillout="1" year="2025">39.79058188</maxSubResource>
                    <maxSubResource fillout="1" year="2030">39.80405124</maxSubResource>
                    <maxSubResource fillout="1" year="2035">39.75077729</maxSubResource>
                    <maxSubResource fillout="1" year="2040">39.58911872</maxSubResource>
                    <maxSubResource fillout="1" year="2045">39.34336448</maxSubResource>
                    <maxSubResource fillout="1" year="2050">39.05857345</maxSubResource>
                    <maxSubResource fillout="1" year="2055">38.73749166</maxSubResource>
                    <maxSubResource fillout="1" year="2060">38.36105694</maxSubResource>
                    <maxSubResource fillout="1" year="2065">38.01426685</maxSubResource>
                    <maxSubResource fillout="1" year="2070">37.75486907</maxSubResource>
                    <maxSubResource fillout="1" year="2075">37.51323231</maxSubResource>
                    <maxSubResource fillout="1" year="2080">37.28748338</maxSubResource>
                    <maxSubResource fillout="1" year="2085">37.08726829</maxSubResource>
                    <maxSubResource fillout="1" year="2090">36.91907625</maxSubResource>
                    <maxSubResource fillout="1" year="2095">36.77900302</maxSubResource>
                    <maxSubResource fillout="1" year="2100">36.68367419</maxSubResource>
                </sub-renewable-resource>
            </resource>
            <resource name="Mediterranean South Coast_water withdrawals">
                <sub-renewable-resource name="runoff">
                    <maxSubResource fillout="1" year="1975">48.19783435</maxSubResource>
                    <maxSubResource fillout="1" year="1990">48.19783435</maxSubResource>
                    <maxSubResource fillout="1" year="2005">48.19783435</maxSubResource>
                    <maxSubResource fillout="1" year="2010">48.19783435</maxSubResource>
                    <maxSubResource fillout="1" year="2015">49.43818724</maxSubResource>
                    <maxSubResource fillout="1" year="2020">49.12550311</maxSubResource>
                    <maxSubResource fillout="1" year="2025">48.50927761</maxSubResource>
                    <maxSubResource fillout="1" year="2030">47.72327396</maxSubResource>
                    <maxSubResource fillout="1" year="2035">46.91977182</maxSubResource>
                    <maxSubResource fillout="1" year="2040">45.88363037</maxSubResource>
                    <maxSubResource fillout="1" year="2045">44.70251911</maxSubResource>
                    <maxSubResource fillout="1" year="2050">43.67905802</maxSubResource>
                    <maxSubResource fillout="1" year="2055">42.9531556</maxSubResource>
                    <maxSubResource fillout="1" year="2060">42.32371673</maxSubResource>
                    <maxSubResource fillout="1" year="2065">41.77392928</maxSubResource>
                    <maxSubResource fillout="1" year="2070">41.29724785</maxSubResource>
                    <maxSubResource fillout="1" year="2075">40.89880419</maxSubResource>
                    <maxSubResource fillout="1" year="2080">40.582063</maxSubResource>
                    <maxSubResource fillout="1" year="2085">40.34959165</maxSubResource>
                    <maxSubResource fillout="1" year="2090">40.20086267</maxSubResource>
                    <maxSubResource fillout="1" year="2095">40.13491072</maxSubResource>
                    <maxSubResource fillout="1" year="2100">40.14132242</maxSubResource>
                </sub-renewable-resource>
            </resource>
            <resource name="Sinai Peninsula_water withdrawals">
                <sub-renewable-resource name="runoff">
                    <maxSubResource fillout="1" year="1975">0.162830913</maxSubResource>
                    <maxSubResource fillout="1" year="1990">0.162830913</maxSubResource>
                    <maxSubResource fillout="1" year="2005">0.162830913</maxSubResource>
                    <maxSubResource fillout="1" year="2010">0.162830913</maxSubResource>
                    <maxSubResource fillout="1" year="2015">0.195356468</maxSubResource>
                    <maxSubResource fillout="1" year="2020">0.198312852</maxSubResource>
                    <maxSubResource fillout="1" year="2025">0.203797109</maxSubResource>
                    <maxSubResource fillout="1" year="2030">0.20902221</maxSubResource>
                    <maxSubResource fillout="1" year="2035">0.210117794</maxSubResource>
                    <maxSubResource fillout="1" year="2040">0.208606426</maxSubResource>
                    <maxSubResource fillout="1" year="2045">0.204783323</maxSubResource>
                    <maxSubResource fillout="1" year="2050">0.196722627</maxSubResource>
                    <maxSubResource fillout="1" year="2055">0.182986866</maxSubResource>
                    <maxSubResource fillout="1" year="2060">0.165065433</maxSubResource>
                    <maxSubResource fillout="1" year="2065">0.145492456</maxSubResource>
                    <maxSubResource fillout="1" year="2070">0.125888895</maxSubResource>
                    <maxSubResource fillout="1" year="2075">0.104152068</maxSubResource>
                    <maxSubResource fillout="1" year="2080">0.080390524</maxSubResource>
                    <maxSubResource fillout="1" year="2085">0.055060771</maxSubResource>
                    <maxSubResource fillout="1" year="2090">0.028376769</maxSubResource>
                    <maxSubResource fillout="1" year="2095">0.000146931</maxSubResource>
                    <maxSubResource fillout="1" year="2100">0</maxSubResource>
                </sub-renewable-resource>
            </resource>
        </region>
        <region name="Africa_Southern">
            <resource name="Africa-East Central Coast_water withdrawals">
                <sub-renewable-resource name="runoff">
                    <maxSubResource fillout="1" year="1975">231.7500882</maxSubResource>
                    <maxSubResource fillout="1" year="1990">231.7500882</maxSubResource>
                    <maxSubResource fillout="1" year="2005">231.7500882</maxSubResource>
                    <maxSubResource fillout="1" year="2010">231.7500882</maxSubResource>
                    <maxSubResource fillout="1" year="2015">255.5983419</maxSubResource>
                    <maxSubResource fillout="1" year="2020">262.209529</maxSubResource>
                    <maxSubResource fillout="1" year="2025">269.9023237</maxSubResource>
                    <maxSubResource fillout="1" year="2030">277.5537448</maxSubResource>
                    <maxSubResource fillout="1" year="2035">283.296429</maxSubResource>
                    <maxSubResource fillout="1" year="2040">286.6602814</maxSubResource>
                    <maxSubResource fillout="1" year="2045">288.8329259</maxSubResource>
                    <maxSubResource fillout="1" year="2050">291.0000488</maxSubResource>
                    <maxSubResource fillout="1" year="2055">293.9560238</maxSubResource>
                    <maxSubResource fillout="1" year="2060">297.0640063</maxSubResource>
                    <maxSubResource fillout="1" year="2065">299.6173017</maxSubResource>
                    <maxSubResource fillout="1" year="2070">301.139741</maxSubResource>
                    <maxSubResource fillout="1" year="2075">302.0802481</maxSubResource>
                    <maxSubResource fillout="1" year="2080">302.4000873</maxSubResource>
                    <maxSubResource fillout="1" year="2085">301.9810794</maxSubResource>
                    <maxSubResource fillout="1" year="2090">300.7855157</maxSubResource>
                    <maxSubResource fillout="1" year="2095">298.8727415</maxSubResource>
                    <maxSubResource fillout="1" year="2100">296.8698635</maxSubResource>
                </sub-renewable-resource>
            </resource>
            <resource name="Africa-Indian Ocean Coast_water withdrawals">
                <sub-renewable-resource name="runoff">
                    <maxSubResource fillout="1" year="1975">34.66061806</maxSubResource>
                    <maxSubResource fillout="1" year="1990">34.66061806</maxSubResource>
                    <maxSubResource fillout="1" year="2005">34.66061806</maxSubResource>
                    <maxSubResource fillout="1" year="2010">34.66061806</maxSubResource>
                    <maxSubResource fillout="1" year="2015">34.69209789</maxSubResource>
                    <maxSubResource fillout="1" year="2020">34.58351648</maxSubResource>
                    <maxSubResource fillout="1" year="2025">34.10942361</maxSubResource>
                    <maxSubResource fillout="1" year="2030">33.61429184</maxSubResource>
                    <maxSubResource fillout="1" year="2035">33.52789965</maxSubResource>
                    <maxSubResource fillout="1" year="2040">33.81133909</maxSubResource>
                    <maxSubResource fillout="1" year="2045">34.22110785</maxSubResource>
                    <maxSubResource fillout="1" year="2050">34.61637675</maxSubResource>
                    <maxSubResource fillout="1" year="2055">35.1102786</maxSubResource>
                    <maxSubResource fillout="1" year="2060">35.83796694</maxSubResource>
                    <maxSubResource fillout="1" year="2065">36.21863005</maxSubResource>
                    <maxSubResource fillout="1" year="2070">35.86776473</maxSubResource>
                    <maxSubResource fillout="1" year="2075">35.26572657</maxSubResource>
                    <maxSubResource fillout="1" year="2080">34.3537829</maxSubResource>
                    <maxSubResource fillout="1" year="2085">32.99740825</maxSubResource>
                    <maxSubResource fillout="1" year="2090">31.18870523</maxSubResource>
                    <maxSubResource fillout="1" year="2095">28.98506768</maxSubResource>
                    <maxSubResource fillout="1" year="2100">26.9725999</maxSubResource>
                </sub-renewable-resource>
            </resource>
            <resource name="Africa-South Interior_water withdrawals">
                <sub-renewable-resource name="runoff">
                    <maxSubResource fillout="1" year="1975">28.98717972</maxSubResource>
                    <maxSubResource fillout="1" year="1990">28.98717972</maxSubResource>
                    <maxSubResource fillout="1" year="2005">28.98717972</maxSubResource>
                    <maxSubResource fillout="1" year="2010">28.98717972</maxSubResource>
                    <maxSubResource fillout="1" year="2015">29.3389297</maxSubResource>
                    <maxSubResource fillout="1" year="2020">29.58707154</maxSubResource>
                    <maxSubResource fillout="1" year="2025">29.87719797</maxSubResource>
                    <maxSubResource fillout="1" year="2030">30.23070352</maxSubResource>
                    <maxSubResource fillout="1" year="2035">30.68218869</maxSubResource>
                    <maxSubResource fillout="1" year="2040">31.34925303</maxSubResource>
                    <maxSubResource fillout="1" year="2045">32.12234106</maxSubResource>
                    <maxSubResource fillout="1" year="2050">32.79725712</maxSubResource>
                    <maxSubResource fillout="1" year="2055">33.31245399</maxSubResource>
                    <maxSubResource fillout="1" year="2060">33.79588562</maxSubResource>
                    <maxSubResource fillout="1" year="2065">34.12205763</maxSubResource>
                    <maxSubResource fillout="1" year="2070">34.20867253</maxSubResource>
                    <maxSubResource fillout="1" year="2075">34.17732868</maxSubResource>
                    <maxSubResource fillout="1" year="2080">34.01564556</maxSubResource>
                    <maxSubResource fillout="1" year="2085">33.69277096</maxSubResource>
                    <maxSubResource fillout="1" year="2090">33.20670052</maxSubResource>
                    <maxSubResource fillout="1" year="2095">32.56956853</maxSubResource>
                    <maxSubResource fillout="1" year="2100">31.95831042</maxSubResource>
                </sub-renewable-resource>
            </resource>
            <resource name="Angola-Coast_water withdrawals">
                <sub-renewable-resource name="runoff">
                    <maxSubResource fillout="1" year="1975">88.51129053</maxSubResource>
                    <maxSubResource fillout="1" year="1990">88.51129053</maxSubResource>
                    <maxSubResource fillout="1" year="2005">88.51129053</maxSubResource>
                    <maxSubResource fillout="1" year="2010">88.51129053</maxSubResource>
                    <maxSubResource fillout="1" year="2015">90.24515809</maxSubResource>
                    <maxSubResource fillout="1" year="2020">91.07672998</maxSubResource>
                    <maxSubResource fillout="1" year="2025">92.19935243</maxSubResource>
                    <maxSubResource fillout="1" year="2030">93.51828275</maxSubResource>
                    <maxSubResource fillout="1" year="2035">94.91442223</maxSubResource>
                    <maxSubResource fillout="1" year="2040">96.57540659</maxSubResource>
                    <maxSubResource fillout="1" year="2045">98.37113792</maxSubResource>
                    <maxSubResource fillout="1" year="2050">99.97321995</maxSubResource>
                    <maxSubResource fillout="1" year="2055">101.3310764</maxSubResource>
                    <maxSubResource fillout="1" year="2060">102.6788582</maxSubResource>
                    <maxSubResource fillout="1" year="2065">103.6862986</maxSubResource>
                    <maxSubResource fillout="1" year="2070">104.1311162</maxSubResource>
                    <maxSubResource fillout="1" year="2075">104.3010082</maxSubResource>
                    <maxSubResource fillout="1" year="2080">104.1768203</maxSubResource>
                    <maxSubResource fillout="1" year="2085">103.6956999</maxSubResource>
                    <maxSubResource fillout="1" year="2090">102.8611943</maxSubResource>
                    <maxSubResource fillout="1" year="2095">101.6981814</maxSubResource>
                    <maxSubResource fillout="1" year="2100">100.5445329</maxSubResource>
                </sub-renewable-resource>
            </resource>
            <resource name="Namibia-Coast_water withdrawals">
                <sub-renewable-resource name="runoff">
                    <maxSubResource fillout="1" year="1975">9.440342775</maxSubResource>
                    <maxSubResource fillout="1" year="1990">9.440342775</maxSubResource>
                    <maxSubResource fillout="1" year="2005">9.440342775</maxSubResource>
                    <maxSubResource fillout="1" year="2010">9.440342775</maxSubResource>
                    <maxSubResource fillout="1" year="2015">8.464839096</maxSubResource>
                    <maxSubResource fillout="1" year="2020">8.30027658</maxSubResource>
                    <maxSubResource fillout="1" year="2025">8.108524871</maxSubResource>
                    <maxSubResource fillout="1" year="2030">7.947823613</maxSubResource>
                    <maxSubResource fillout="1" year="2035">7.909136966</maxSubResource>
                    <maxSubResource fillout="1" year="2040">8.033296556</maxSubResource>
                    <maxSubResource fillout="1" year="2045">8.236391598</maxSubResource>
                    <maxSubResource fillout="1" year="2050">8.415635113</maxSubResource>
                    <maxSubResource fillout="1" year="2055">8.520093882</maxSubResource>
                    <maxSubResource fillout="1" year="2060">8.605905361</maxSubResource>
                    <maxSubResource fillout="1" year="2065">8.669133699</maxSubResource>
                    <maxSubResource fillout="1" year="2070">8.710821865</maxSubResource>
                    <maxSubResource fillout="1" year="2075">8.755450224</maxSubResource>
                    <maxSubResource fillout="1" year="2080">8.799535572</maxSubResource>
                    <maxSubResource fillout="1" year="2085">8.836574775</maxSubResource>
                    <maxSubResource fillout="1" year="2090">8.865619365</maxSubResource>
                    <maxSubResource fillout="1" year="2095">8.888127247</maxSubResource>
                    <maxSubResource fillout="1" year="2100">8.902189805</maxSubResource>
                </sub-renewable-resource>
            </resource>
            <resource name="Zambezi_water withdrawals">
                <sub-renewable-resource name="runoff">
                    <maxSubResource fillout="1" year="1975">118.0038237</maxSubResource>
                    <maxSubResource fillout="1" year="1990">118.0038237</maxSubResource>
                    <maxSubResource fillout="1" year="2005">118.0038237</maxSubResource>
                    <maxSubResource fillout="1" year="2010">118.0038237</maxSubResource>
                    <maxSubResource fillout="1" year="2015">125.1286268</maxSubResource>
                    <maxSubResource fillout="1" year="2020">128.3705557</maxSubResource>
                    <maxSubResource fillout="1" year="2025">132.7910696</maxSubResource>
                    <maxSubResource fillout="1" year="2030">137.5665107</maxSubResource>
                    <maxSubResource fillout="1" year="2035">141.5522253</maxSubResource>
                    <maxSubResource fillout="1" year="2040">145.2698057</maxSubResource>
                    <maxSubResource fillout="1" year="2045">148.8781119</maxSubResource>
                    <maxSubResource fillout="1" year="2050">151.8545454</maxSubResource>
                    <maxSubResource fillout="1" year="2055">154.1286094</maxSubResource>
                    <maxSubResource fillout="1" year="2060">156.1245537</maxSubResource>
                    <maxSubResource fillout="1" year="2065">157.3745022</maxSubResource>
                    <maxSubResource fillout="1" year="2070">157.5394249</maxSubResource>
                    <maxSubResource fillout="1" year="2075">156.9477374</maxSubResource>
                    <maxSubResource fillout="1" year="2080">155.5821093</maxSubResource>
                    <maxSubResource fillout="1" year="2085">153.3714453</maxSubResource>
                    <maxSubResource fillout="1" year="2090">150.3179872</maxSubResource>
                    <maxSubResource fillout="1" year="2095">146.4542342</maxSubResource>
                    <maxSubResource fillout="1" year="2100">142.7986233</maxSubResource>
                </sub-renewable-resource>
            </resource>
        </region>
        <region name="Africa_Western">
            <resource name="Africa-West Coast_water withdrawals">
                <sub-renewable-resource name="runoff">
                    <maxSubResource fillout="1" year="1975">626.0736844</maxSubResource>
                    <maxSubResource fillout="1" year="1990">626.0736844</maxSubResource>
                    <maxSubResource fillout="1" year="2005">626.0736844</maxSubResource>
                    <maxSubResource fillout="1" year="2010">626.0736844</maxSubResource>
                    <maxSubResource fillout="1" year="2015">608.2555623</maxSubResource>
                    <maxSubResource fillout="1" year="2020">604.0694492</maxSubResource>
                    <maxSubResource fillout="1" year="2025">601.1240657</maxSubResource>
                    <maxSubResource fillout="1" year="2030">597.667178</maxSubResource>
                    <maxSubResource fillout="1" year="2035">591.480575</maxSubResource>
                    <maxSubResource fillout="1" year="2040">582.4490197</maxSubResource>
                    <maxSubResource fillout="1" year="2045">572.1520796</maxSubResource>
                    <maxSubResource fillout="1" year="2050">561.9341278</maxSubResource>
                    <maxSubResource fillout="1" year="2055">551.8800729</maxSubResource>
                    <maxSubResource fillout="1" year="2060">540.9608315</maxSubResource>
                    <maxSubResource fillout="1" year="2065">530.8544595</maxSubResource>
                    <maxSubResource fillout="1" year="2070">522.6480775</maxSubResource>
                    <maxSubResource fillout="1" year="2075">514.8273205</maxSubResource>
                    <maxSubResource fillout="1" year="2080">507.6905486</maxSubResource>
                    <maxSubResource fillout="1" year="2085">501.7646331</maxSubResource>
                    <maxSubResource fillout="1" year="2090">497.0154727</maxSubResource>
                    <maxSubResource fillout="1" year="2095">493.2215028</maxSubResource>
                    <maxSubResource fillout="1" year="2100">490.753341</maxSubResource>
                </sub-renewable-resource>
            </resource>
            <resource name="Congo_water withdrawals">
                <sub-renewable-resource name="runoff">
                    <maxSubResource fillout="1" year="1975">1121.345801</maxSubResource>
                    <maxSubResource fillout="1" year="1990">1121.345801</maxSubResource>
                    <maxSubResource fillout="1" year="2005">1121.345801</maxSubResource>
                    <maxSubResource fillout="1" year="2010">1121.345801</maxSubResource>
                    <maxSubResource fillout="1" year="2015">1128.04236</maxSubResource>
                    <maxSubResource fillout="1" year="2020">1130.446654</maxSubResource>
                    <maxSubResource fillout="1" year="2025">1132.714885</maxSubResource>
                    <maxSubResource fillout="1" year="2030">1135.48682</maxSubResource>
                    <maxSubResource fillout="1" year="2035">1139.668403</maxSubResource>
                    <maxSubResource fillout="1" year="2040">1145.059002</maxSubResource>
                    <maxSubResource fillout="1" year="2045">1151.282001</maxSubResource>
                    <maxSubResource fillout="1" year="2050">1158.292338</maxSubResource>
                    <maxSubResource fillout="1" year="2055">1167.888063</maxSubResource>
                    <maxSubResource fillout="1" year="2060">1180.41458</maxSubResource>
                    <maxSubResource fillout="1" year="2065">1189.667532</maxSubResource>
                    <maxSubResource fillout="1" year="2070">1191.477555</maxSubResource>
                    <maxSubResource fillout="1" year="2075">1190.73828</maxSubResource>
                    <maxSubResource fillout="1" year="2080">1187.178188</maxSubResource>
                    <maxSubResource fillout="1" year="2085">1179.75245</maxSubResource>
                    <maxSubResource fillout="1" year="2090">1168.410034</maxSubResource>
                    <maxSubResource fillout="1" year="2095">1153.596472</maxSubResource>
                    <maxSubResource fillout="1" year="2100">1139.514398</maxSubResource>
                </sub-renewable-resource>
            </resource>
            <resource name="Gulf of Guinea_water withdrawals">
                <sub-renewable-resource name="runoff">
                    <maxSubResource fillout="1" year="1975">929.4686679</maxSubResource>
                    <maxSubResource fillout="1" year="1990">929.4686679</maxSubResource>
                    <maxSubResource fillout="1" year="2005">929.4686679</maxSubResource>
                    <maxSubResource fillout="1" year="2010">929.4686679</maxSubResource>
                    <maxSubResource fillout="1" year="2015">942.6175474</maxSubResource>
                    <maxSubResource fillout="1" year="2020">944.8701758</maxSubResource>
                    <maxSubResource fillout="1" year="2025">947.1060266</maxSubResource>
                    <maxSubResource fillout="1" year="2030">949.3112537</maxSubResource>
                    <maxSubResource fillout="1" year="2035">951.4821503</maxSubResource>
                    <maxSubResource fillout="1" year="2040">953.0138995</maxSubResource>
                    <maxSubResource fillout="1" year="2045">954.5370539</maxSubResource>
                    <maxSubResource fillout="1" year="2050">957.2486337</maxSubResource>
                    <maxSubResource fillout="1" year="2055">961.5728483</maxSubResource>
                    <maxSubResource fillout="1" year="2060">966.4886779</maxSubResource>
                    <maxSubResource fillout="1" year="2065">971.9967728</maxSubResource>
                    <maxSubResource fillout="1" year="2070">978.1349161</maxSubResource>
                    <maxSubResource fillout="1" year="2075">984.9870214</maxSubResource>
                    <maxSubResource fillout="1" year="2080">992.7226095</maxSubResource>
                    <maxSubResource fillout="1" year="2085">1001.504194</maxSubResource>
                    <maxSubResource fillout="1" year="2090">1011.313062</maxSubResource>
                    <maxSubResource fillout="1" year="2095">1022.062432</maxSubResource>
                    <maxSubResource fillout="1" year="2100">1031.289027</maxSubResource>
                </sub-renewable-resource>
            </resource>
            <resource name="Lake Chad_water withdrawals">
                <sub-renewable-resource name="runoff">
                    <maxSubResource fillout="1" year="1975">105.607192</maxSubResource>
                    <maxSubResource fillout="1" year="1990">105.607192</maxSubResource>
                    <maxSubResource fillout="1" year="2005">105.607192</maxSubResource>
                    <maxSubResource fillout="1" year="2010">105.607192</maxSubResource>
                    <maxSubResource fillout="1" year="2015">117.8352805</maxSubResource>
                    <maxSubResource fillout="1" year="2020">119.9744617</maxSubResource>
                    <maxSubResource fillout="1" year="2025">122.3787163</maxSubResource>
                    <maxSubResource fillout="1" year="2030">124.356325</maxSubResource>
                    <maxSubResource fillout="1" year="2035">124.7645904</maxSubResource>
                    <maxSubResource fillout="1" year="2040">122.9094975</maxSubResource>
                    <maxSubResource fillout="1" year="2045">119.9303173</maxSubResource>
                    <maxSubResource fillout="1" year="2050">117.3433545</maxSubResource>
                    <maxSubResource fillout="1" year="2055">115.8547131</maxSubResource>
                    <maxSubResource fillout="1" year="2060">114.4402134</maxSubResource>
                    <maxSubResource fillout="1" year="2065">112.9661729</maxSubResource>
                    <maxSubResource fillout="1" year="2070">111.3505693</maxSubResource>
                    <maxSubResource fillout="1" year="2075">109.6294459</maxSubResource>
                    <maxSubResource fillout="1" year="2080">107.900146</maxSubResource>
                    <maxSubResource fillout="1" year="2085">106.2491975</maxSubResource>
                    <maxSubResource fillout="1" year="2090">104.6362888</maxSubResource>
                    <maxSubResource fillout="1" year="2095">103.0232296</maxSubResource>
                    <maxSubResource fillout="1" year="2100">101.7183865</maxSubResource>
                </sub-renewable-resource>
            </resource>
            <resource name="Niger_water withdrawals">
                <sub-renewable-resource name="runoff">
                    <maxSubResource fillout="1" year="1975">325.5984042</maxSubResource>
                    <maxSubResource fillout="1" year="1990">325.5984042</maxSubResource>
                    <maxSubResource fillout="1" year="2005">325.5984042</maxSubResource>
                    <maxSubResource fillout="1" year="2010">325.5984042</maxSubResource>
                    <maxSubResource fillout="1" year="2015">343.1794751</maxSubResource>
                    <maxSubResource fillout="1" year="2020">346.1635142</maxSubResource>
                    <maxSubResource fillout="1" year="2025">350.013238</maxSubResource>
                    <maxSubResource fillout="1" year="2030">353.0065532</maxSubResource>
                    <maxSubResource fillout="1" year="2035">352.5146119</maxSubResource>
                    <maxSubResource fillout="1" year="2040">347.5349994</maxSubResource>
                    <maxSubResource fillout="1" year="2045">340.3030582</maxSubResource>
                    <maxSubResource fillout="1" year="2050">333.4316183</maxSubResource>
                    <maxSubResource fillout="1" year="2055">327.7681566</maxSubResource>
                    <maxSubResource fillout="1" year="2060">321.4928087</maxSubResource>
                    <maxSubResource fillout="1" year="2065">315.6518185</maxSubResource>
                    <maxSubResource fillout="1" year="2070">310.9544809</maxSubResource>
                    <maxSubResource fillout="1" year="2075">306.4326765</maxSubResource>
                    <maxSubResource fillout="1" year="2080">302.3172644</maxSubResource>
                    <maxSubResource fillout="1" year="2085">298.9827694</maxSubResource>
                    <maxSubResource fillout="1" year="2090">296.3755655</maxSubResource>
                    <maxSubResource fillout="1" year="2095">294.3356989</maxSubResource>
                    <maxSubResource fillout="1" year="2100">293.0304329</maxSubResource>
                </sub-renewable-resource>
            </resource>
            <resource name="Senegal_water withdrawals">
                <sub-renewable-resource name="runoff">
                    <maxSubResource fillout="1" year="1975">43.15919687</maxSubResource>
                    <maxSubResource fillout="1" year="1990">43.15919687</maxSubResource>
                    <maxSubResource fillout="1" year="2005">43.15919687</maxSubResource>
                    <maxSubResource fillout="1" year="2010">43.15919687</maxSubResource>
                    <maxSubResource fillout="1" year="2015">36.25694541</maxSubResource>
                    <maxSubResource fillout="1" year="2020">34.97925085</maxSubResource>
                    <maxSubResource fillout="1" year="2025">33.93609247</maxSubResource>
                    <maxSubResource fillout="1" year="2030">32.89795772</maxSubResource>
                    <maxSubResource fillout="1" year="2035">31.62358767</maxSubResource>
                    <maxSubResource fillout="1" year="2040">30.24955704</maxSubResource>
                    <maxSubResource fillout="1" year="2045">28.8799127</maxSubResource>
                    <maxSubResource fillout="1" year="2050">27.47861007</maxSubResource>
                    <maxSubResource fillout="1" year="2055">25.99822445</maxSubResource>
                    <maxSubResource fillout="1" year="2060">24.42684067</maxSubResource>
                    <maxSubResource fillout="1" year="2065">22.81526519</maxSubResource>
                    <maxSubResource fillout="1" year="2070">21.19107256</maxSubResource>
                    <maxSubResource fillout="1" year="2075">19.50418092</maxSubResource>
                    <maxSubResource fillout="1" year="2080">17.79274015</maxSubResource>
                    <maxSubResource fillout="1" year="2085">16.10101908</maxSubResource>
                    <maxSubResource fillout="1" year="2090">14.41452105</maxSubResource>
                    <maxSubResource fillout="1" year="2095">12.7141168</maxSubResource>
                    <maxSubResource fillout="1" year="2100">11.33556512</maxSubResource>
                </sub-renewable-resource>
            </resource>
            <resource name="Volta_water withdrawals">
                <sub-renewable-resource name="runoff">
                    <maxSubResource fillout="1" year="1975">29.01354545</maxSubResource>
                    <maxSubResource fillout="1" year="1990">29.01354545</maxSubResource>
                    <maxSubResource fillout="1" year="2005">29.01354545</maxSubResource>
                    <maxSubResource fillout="1" year="2010">29.01354545</maxSubResource>
                    <maxSubResource fillout="1" year="2015">26.97151422</maxSubResource>
                    <maxSubResource fillout="1" year="2020">25.9159438</maxSubResource>
                    <maxSubResource fillout="1" year="2025">24.62935015</maxSubResource>
                    <maxSubResource fillout="1" year="2030">23.12790112</maxSubResource>
                    <maxSubResource fillout="1" year="2035">21.4254959</maxSubResource>
                    <maxSubResource fillout="1" year="2040">19.30388187</maxSubResource>
                    <maxSubResource fillout="1" year="2045">16.95715077</maxSubResource>
                    <maxSubResource fillout="1" year="2050">14.77936746</maxSubResource>
                    <maxSubResource fillout="1" year="2055">12.88227212</maxSubResource>
                    <maxSubResource fillout="1" year="2060">10.98712038</maxSubResource>
                    <maxSubResource fillout="1" year="2065">9.303829622</maxSubResource>
                    <maxSubResource fillout="1" year="2070">7.97303633</maxSubResource>
                    <maxSubResource fillout="1" year="2075">6.802215065</maxSubResource>
                    <maxSubResource fillout="1" year="2080">5.828652081</maxSubResource>
                    <maxSubResource fillout="1" year="2085">5.118622465</maxSubResource>
                    <maxSubResource fillout="1" year="2090">4.666441258</maxSubResource>
                    <maxSubResource fillout="1" year="2095">4.444006944</maxSubResource>
                    <maxSubResource fillout="1" year="2100">4.41638989</maxSubResource>
                </sub-renewable-resource>
            </resource>
        </region>
        <region name="Argentina">
            <resource name="Central Patagonia Highlands_water withdrawals">
                <sub-renewable-resource name="runoff">
                    <maxSubResource fillout="1" year="1975">12.2853875</maxSubResource>
                    <maxSubResource fillout="1" year="1990">12.2853875</maxSubResource>
                    <maxSubResource fillout="1" year="2005">12.2853875</maxSubResource>
                    <maxSubResource fillout="1" year="2010">12.2853875</maxSubResource>
                    <maxSubResource fillout="1" year="2015">13.0110918</maxSubResource>
                    <maxSubResource fillout="1" year="2020">13.02111948</maxSubResource>
                    <maxSubResource fillout="1" year="2025">12.91120094</maxSubResource>
                    <maxSubResource fillout="1" year="2030">12.74482184</maxSubResource>
                    <maxSubResource fillout="1" year="2035">12.59515882</maxSubResource>
                    <maxSubResource fillout="1" year="2040">12.41161899</maxSubResource>
                    <maxSubResource fillout="1" year="2045">12.20129614</maxSubResource>
                    <maxSubResource fillout="1" year="2050">12.03082742</maxSubResource>
                    <maxSubResource fillout="1" year="2055">11.91090429</maxSubResource>
                    <maxSubResource fillout="1" year="2060">11.78174692</maxSubResource>
                    <maxSubResource fillout="1" year="2065">11.68620785</maxSubResource>
                    <maxSubResource fillout="1" year="2070">11.65875707</maxSubResource>
                    <maxSubResource fillout="1" year="2075">11.6785613</maxSubResource>
                    <maxSubResource fillout="1" year="2080">11.74379643</maxSubResource>
                    <maxSubResource fillout="1" year="2085">11.85628162</maxSubResource>
                    <maxSubResource fillout="1" year="2090">12.01361173</maxSubResource>
                    <maxSubResource fillout="1" year="2095">12.21450888</maxSubResource>
                    <maxSubResource fillout="1" year="2100">12.40623391</maxSubResource>
                </sub-renewable-resource>
            </resource>
            <resource name="Mar Chiquita_water withdrawals">
                <sub-renewable-resource name="runoff">
                    <maxSubResource fillout="1" year="1975">19.12480699</maxSubResource>
                    <maxSubResource fillout="1" year="1990">19.12480699</maxSubResource>
                    <maxSubResource fillout="1" year="2005">19.12480699</maxSubResource>
                    <maxSubResource fillout="1" year="2010">19.12480699</maxSubResource>
                    <maxSubResource fillout="1" year="2015">20.21502272</maxSubResource>
                    <maxSubResource fillout="1" year="2020">20.35714203</maxSubResource>
                    <maxSubResource fillout="1" year="2025">20.44397854</maxSubResource>
                    <maxSubResource fillout="1" year="2030">20.48353777</maxSubResource>
                    <maxSubResource fillout="1" year="2035">20.45660749</maxSubResource>
                    <maxSubResource fillout="1" year="2040">20.18889191</maxSubResource>
                    <maxSubResource fillout="1" year="2045">19.79489363</maxSubResource>
                    <maxSubResource fillout="1" year="2050">19.52657552</maxSubResource>
                    <maxSubResource fillout="1" year="2055">19.51011031</maxSubResource>
                    <maxSubResource fillout="1" year="2060">19.59982962</maxSubResource>
                    <maxSubResource fillout="1" year="2065">19.78563475</maxSubResource>
                    <maxSubResource fillout="1" year="2070">20.06282867</maxSubResource>
                    <maxSubResource fillout="1" year="2075">20.42515705</maxSubResource>
                    <maxSubResource fillout="1" year="2080">20.87014175</maxSubResource>
                    <maxSubResource fillout="1" year="2085">21.39574416</maxSubResource>
                    <maxSubResource fillout="1" year="2090">22.00164477</maxSubResource>
                    <maxSubResource fillout="1" year="2095">22.689514</maxSubResource>
                    <maxSubResource fillout="1" year="2100">23.30002226</maxSubResource>
                </sub-renewable-resource>
            </resource>
            <resource name="Negro_water withdrawals">
                <sub-renewable-resource name="runoff">
                    <maxSubResource fillout="1" year="1975">46.5386916</maxSubResource>
                    <maxSubResource fillout="1" year="1990">46.5386916</maxSubResource>
                    <maxSubResource fillout="1" year="2005">46.5386916</maxSubResource>
                    <maxSubResource fillout="1" year="2010">46.5386916</maxSubResource>
                    <maxSubResource fillout="1" year="2015">42.98118924</maxSubResource>
                    <maxSubResource fillout="1" year="2020">41.88751266</maxSubResource>
                    <maxSubResource fillout="1" year="2025">40.55260473</maxSubResource>
                    <maxSubResource fillout="1" year="2030">39.1164319</maxSubResource>
                    <maxSubResource fillout="1" year="2035">37.79004474</maxSubResource>
                    <maxSubResource fillout="1" year="2040">36.57810301</maxSubResource>
                    <maxSubResource fillout="1" year="2045">35.39234114</maxSubResource>
                    <maxSubResource fillout="1" year="2050">34.18888519</maxSubResource>
                    <maxSubResource fillout="1" year="2055">32.91442748</maxSubResource>
                    <maxSubResource fillout="1" year="2060">31.5671293</maxSubResource>
                    <maxSubResource fillout="1" year="2065">30.21564255</maxSubResource>
                    <maxSubResource fillout="1" year="2070">28.91224748</maxSubResource>
                    <maxSubResource fillout="1" year="2075">27.62874727</maxSubResource>
                    <maxSubResource fillout="1" year="2080">26.36944451</maxSubResource>
                    <maxSubResource fillout="1" year="2085">25.14367773</maxSubResource>
                    <maxSubResource fillout="1" year="2090">23.94573863</maxSubResource>
                    <maxSubResource fillout="1" year="2095">22.76990653</maxSubResource>
                    <maxSubResource fillout="1" year="2100">21.84263348</maxSubResource>
                </sub-renewable-resource>
            </resource>
            <resource name="North Argentina-South Atlantic Coast_water withdrawals">
                <sub-renewable-resource name="runoff">
                    <maxSubResource fillout="1" year="1975">49.73064233</maxSubResource>
                    <maxSubResource fillout="1" year="1990">49.73064233</maxSubResource>
                    <maxSubResource fillout="1" year="2005">49.73064233</maxSubResource>
                    <maxSubResource fillout="1" year="2010">49.73064233</maxSubResource>
                    <maxSubResource fillout="1" year="2015">50.00317749</maxSubResource>
                    <maxSubResource fillout="1" year="2020">50.75311046</maxSubResource>
                    <maxSubResource fillout="1" year="2025">51.89882127</maxSubResource>
                    <maxSubResource fillout="1" year="2030">53.28370712</maxSubResource>
                    <maxSubResource fillout="1" year="2035">54.72545356</maxSubResource>
                    <maxSubResource fillout="1" year="2040">56.9089536</maxSubResource>
                    <maxSubResource fillout="1" year="2045">59.37190616</maxSubResource>
                    <maxSubResource fillout="1" year="2050">61.01912649</maxSubResource>
                    <maxSubResource fillout="1" year="2055">61.19309109</maxSubResource>
                    <maxSubResource fillout="1" year="2060">60.58530645</maxSubResource>
                    <maxSubResource fillout="1" year="2065">59.75409254</maxSubResource>
                    <maxSubResource fillout="1" year="2070">59.0764873</maxSubResource>
                    <maxSubResource fillout="1" year="2075">58.18870871</maxSubResource>
                    <maxSubResource fillout="1" year="2080">57.03929802</maxSubResource>
                    <maxSubResource fillout="1" year="2085">55.63763615</maxSubResource>
                    <maxSubResource fillout="1" year="2090">54.00303576</maxSubResource>
                    <maxSubResource fillout="1" year="2095">52.13240867</maxSubResource>
                    <maxSubResource fillout="1" year="2100">50.46050011</maxSubResource>
                </sub-renewable-resource>
            </resource>
            <resource name="Pampas Region_water withdrawals">
                <sub-renewable-resource name="runoff">
                    <maxSubResource fillout="1" year="1975">29.81804317</maxSubResource>
                    <maxSubResource fillout="1" year="1990">29.81804317</maxSubResource>
                    <maxSubResource fillout="1" year="2005">29.81804317</maxSubResource>
                    <maxSubResource fillout="1" year="2010">29.81804317</maxSubResource>
                    <maxSubResource fillout="1" year="2015">30.19190716</maxSubResource>
                    <maxSubResource fillout="1" year="2020">30.79510004</maxSubResource>
                    <maxSubResource fillout="1" year="2025">31.70378385</maxSubResource>
                    <maxSubResource fillout="1" year="2030">32.77682678</maxSubResource>
                    <maxSubResource fillout="1" year="2035">33.82870029</maxSubResource>
                    <maxSubResource fillout="1" year="2040">35.12002553</maxSubResource>
                    <maxSubResource fillout="1" year="2045">36.4979078</maxSubResource>
                    <maxSubResource fillout="1" year="2050">37.53514209</maxSubResource>
                    <maxSubResource fillout="1" year="2055">38.02692488</maxSubResource>
                    <maxSubResource fillout="1" year="2060">38.27522407</maxSubResource>
                    <maxSubResource fillout="1" year="2065">38.36426543</maxSubResource>
                    <maxSubResource fillout="1" year="2070">38.34943325</maxSubResource>
                    <maxSubResource fillout="1" year="2075">38.18620665</maxSubResource>
                    <maxSubResource fillout="1" year="2080">37.84195836</maxSubResource>
                    <maxSubResource fillout="1" year="2085">37.29226303</maxSubResource>
                    <maxSubResource fillout="1" year="2090">36.54678953</maxSubResource>
                    <maxSubResource fillout="1" year="2095">35.61699634</maxSubResource>
                    <maxSubResource fillout="1" year="2100">34.74535916</maxSubResource>
                </sub-renewable-resource>
            </resource>
            <resource name="Salinas Grandes_water withdrawals">
                <sub-renewable-resource name="runoff">
                    <maxSubResource fillout="1" year="1975">16.4315845</maxSubResource>
                    <maxSubResource fillout="1" year="1990">16.4315845</maxSubResource>
                    <maxSubResource fillout="1" year="2005">16.4315845</maxSubResource>
                    <maxSubResource fillout="1" year="2010">16.4315845</maxSubResource>
                    <maxSubResource fillout="1" year="2015">17.27557828</maxSubResource>
                    <maxSubResource fillout="1" year="2020">17.415977</maxSubResource>
                    <maxSubResource fillout="1" year="2025">17.53900169</maxSubResource>
                    <maxSubResource fillout="1" year="2030">17.6396193</maxSubResource>
                    <maxSubResource fillout="1" year="2035">17.691597</maxSubResource>
                    <maxSubResource fillout="1" year="2040">17.5983179</maxSubResource>
                    <maxSubResource fillout="1" year="2045">17.42797079</maxSubResource>
                    <maxSubResource fillout="1" year="2050">17.32092335</maxSubResource>
                    <maxSubResource fillout="1" year="2055">17.35658174</maxSubResource>
                    <maxSubResource fillout="1" year="2060">17.45654582</maxSubResource>
                    <maxSubResource fillout="1" year="2065">17.58623538</maxSubResource>
                    <maxSubResource fillout="1" year="2070">17.72323853</maxSubResource>
                    <maxSubResource fillout="1" year="2075">17.88594422</maxSubResource>
                    <maxSubResource fillout="1" year="2080">18.07226391</maxSubResource>
                    <maxSubResource fillout="1" year="2085">18.27689199</maxSubResource>
                    <maxSubResource fillout="1" year="2090">18.49970255</maxSubResource>
                    <maxSubResource fillout="1" year="2095">18.7433969</maxSubResource>
                    <maxSubResource fillout="1" year="2100">18.95506724</maxSubResource>
                </sub-renewable-resource>
            </resource>
            <resource name="South America-Colorado_water withdrawals">
                <sub-renewable-resource name="runoff">
                    <maxSubResource fillout="1" year="1975">40.29123646</maxSubResource>
                    <maxSubResource fillout="1" year="1990">40.29123646</maxSubResource>
                    <maxSubResource fillout="1" year="2005">40.29123646</maxSubResource>
                    <maxSubResource fillout="1" year="2010">40.29123646</maxSubResource>
                    <maxSubResource fillout="1" year="2015">39.55597063</maxSubResource>
                    <maxSubResource fillout="1" year="2020">39.05030102</maxSubResource>
                    <maxSubResource fillout="1" year="2025">38.29724318</maxSubResource>
                    <maxSubResource fillout="1" year="2030">37.46559159</maxSubResource>
                    <maxSubResource fillout="1" year="2035">36.76288594</maxSubResource>
                    <maxSubResource fillout="1" year="2040">35.99360197</maxSubResource>
                    <maxSubResource fillout="1" year="2045">35.15786632</maxSubResource>
                    <maxSubResource fillout="1" year="2050">34.451974</maxSubResource>
                    <maxSubResource fillout="1" year="2055">34.00299297</maxSubResource>
                    <maxSubResource fillout="1" year="2060">33.71154235</maxSubResource>
                    <maxSubResource fillout="1" year="2065">33.48833906</maxSubResource>
                    <maxSubResource fillout="1" year="2070">33.27554583</maxSubResource>
                    <maxSubResource fillout="1" year="2075">33.13202889</maxSubResource>
                    <maxSubResource fillout="1" year="2080">33.04419846</maxSubResource>
                    <maxSubResource fillout="1" year="2085">32.98902329</maxSubResource>
                    <maxSubResource fillout="1" year="2090">32.96924213</maxSubResource>
                    <maxSubResource fillout="1" year="2095">32.99557271</maxSubResource>
                    <maxSubResource fillout="1" year="2100">33.05567478</maxSubResource>
                </sub-renewable-resource>
            </resource>
            <resource name="South Argentina-South Atlantic Coast_water withdrawals">
                <sub-renewable-resource name="runoff">
                    <maxSubResource fillout="1" year="1975">90.13291331</maxSubResource>
                    <maxSubResource fillout="1" year="1990">90.13291331</maxSubResource>
                    <maxSubResource fillout="1" year="2005">90.13291331</maxSubResource>
                    <maxSubResource fillout="1" year="2010">90.13291331</maxSubResource>
                    <maxSubResource fillout="1" year="2015">94.23244526</maxSubResource>
                    <maxSubResource fillout="1" year="2020">95.59093851</maxSubResource>
                    <maxSubResource fillout="1" year="2025">97.07631684</maxSubResource>
                    <maxSubResource fillout="1" year="2030">98.70969609</maxSubResource>
                    <maxSubResource fillout="1" year="2035">100.5236573</maxSubResource>
                    <maxSubResource fillout="1" year="2040">102.7601301</maxSubResource>
                    <maxSubResource fillout="1" year="2045">105.256134</maxSubResource>
                    <maxSubResource fillout="1" year="2050">107.6587584</maxSubResource>
                    <maxSubResource fillout="1" year="2055">109.7373544</maxSubResource>
                    <maxSubResource fillout="1" year="2060">111.6550689</maxSubResource>
                    <maxSubResource fillout="1" year="2065">113.5520663</maxSubResource>
                    <maxSubResource fillout="1" year="2070">115.5348429</maxSubResource>
                    <maxSubResource fillout="1" year="2075">117.560197</maxSubResource>
                    <maxSubResource fillout="1" year="2080">119.6172329</maxSubResource>
                    <maxSubResource fillout="1" year="2085">121.7040543</maxSubResource>
                    <maxSubResource fillout="1" year="2090">123.8160669</maxSubResource>
                    <maxSubResource fillout="1" year="2095">125.9515753</maxSubResource>
                    <maxSubResource fillout="1" year="2100">127.6763227</maxSubResource>
                </sub-renewable-resource>
            </resource>
        </region>
        <region name="Australia_NZ">
            <resource name="Australia-East Coast_water withdrawals">
                <sub-renewable-resource name="runoff">
                    <maxSubResource fillout="1" year="1975">163.3230686</maxSubResource>
                    <maxSubResource fillout="1" year="1990">163.3230686</maxSubResource>
                    <maxSubResource fillout="1" year="2005">163.3230686</maxSubResource>
                    <maxSubResource fillout="1" year="2010">163.3230686</maxSubResource>
                    <maxSubResource fillout="1" year="2015">158.8153817</maxSubResource>
                    <maxSubResource fillout="1" year="2020">156.8266931</maxSubResource>
                    <maxSubResource fillout="1" year="2025">154.3977813</maxSubResource>
                    <maxSubResource fillout="1" year="2030">151.6050614</maxSubResource>
                    <maxSubResource fillout="1" year="2035">148.6585248</maxSubResource>
                    <maxSubResource fillout="1" year="2040">145.6193</maxSubResource>
                    <maxSubResource fillout="1" year="2045">142.7162221</maxSubResource>
                    <maxSubResource fillout="1" year="2050">140.2782842</maxSubResource>
                    <maxSubResource fillout="1" year="2055">138.2347821</maxSubResource>
                    <maxSubResource fillout="1" year="2060">136.2360287</maxSubResource>
                    <maxSubResource fillout="1" year="2065">134.8540432</maxSubResource>
                    <maxSubResource fillout="1" year="2070">134.4486839</maxSubResource>
                    <maxSubResource fillout="1" year="2075">134.458714</maxSubResource>
                    <maxSubResource fillout="1" year="2080">134.9713004</maxSubResource>
                    <maxSubResource fillout="1" year="2085">136.1559378</maxSubResource>
                    <maxSubResource fillout="1" year="2090">138.0011956</maxSubResource>
                    <maxSubResource fillout="1" year="2095">140.4429234</maxSubResource>
                    <maxSubResource fillout="1" year="2100">142.7926106</maxSubResource>
                </sub-renewable-resource>
            </resource>
            <resource name="Australia-Interior_water withdrawals">
                <sub-renewable-resource name="runoff">
                    <maxSubResource fillout="1" year="1975">85.45821265</maxSubResource>
                    <maxSubResource fillout="1" year="1990">85.45821265</maxSubResource>
                    <maxSubResource fillout="1" year="2005">85.45821265</maxSubResource>
                    <maxSubResource fillout="1" year="2010">85.45821265</maxSubResource>
                    <maxSubResource fillout="1" year="2015">90.70434226</maxSubResource>
                    <maxSubResource fillout="1" year="2020">90.44950922</maxSubResource>
                    <maxSubResource fillout="1" year="2025">89.76855018</maxSubResource>
                    <maxSubResource fillout="1" year="2030">88.73580073</maxSubResource>
                    <maxSubResource fillout="1" year="2035">87.52866896</maxSubResource>
                    <maxSubResource fillout="1" year="2040">86.47582851</maxSubResource>
                    <maxSubResource fillout="1" year="2045">85.56891969</maxSubResource>
                    <maxSubResource fillout="1" year="2050">84.64944068</maxSubResource>
                    <maxSubResource fillout="1" year="2055">83.42570494</maxSubResource>
                    <maxSubResource fillout="1" year="2060">81.81565315</maxSubResource>
                    <maxSubResource fillout="1" year="2065">80.29837647</maxSubResource>
                    <maxSubResource fillout="1" year="2070">79.18212593</maxSubResource>
                    <maxSubResource fillout="1" year="2075">78.07134979</maxSubResource>
                    <maxSubResource fillout="1" year="2080">77.0730274</maxSubResource>
                    <maxSubResource fillout="1" year="2085">76.35726206</maxSubResource>
                    <maxSubResource fillout="1" year="2090">75.92980567</maxSubResource>
                    <maxSubResource fillout="1" year="2095">75.71551866</maxSubResource>
                    <maxSubResource fillout="1" year="2100">75.65240815</maxSubResource>
                </sub-renewable-resource>
            </resource>
            <resource name="Australia-North Coast_water withdrawals">
                <sub-renewable-resource name="runoff">
                    <maxSubResource fillout="1" year="1975">223.1163611</maxSubResource>
                    <maxSubResource fillout="1" year="1990">223.1163611</maxSubResource>
                    <maxSubResource fillout="1" year="2005">223.1163611</maxSubResource>
                    <maxSubResource fillout="1" year="2010">223.1163611</maxSubResource>
                    <maxSubResource fillout="1" year="2015">251.1781683</maxSubResource>
                    <maxSubResource fillout="1" year="2020">256.0881361</maxSubResource>
                    <maxSubResource fillout="1" year="2025">261.8585922</maxSubResource>
                    <maxSubResource fillout="1" year="2030">266.9575303</maxSubResource>
                    <maxSubResource fillout="1" year="2035">269.321305</maxSubResource>
                    <maxSubResource fillout="1" year="2040">269.4626989</maxSubResource>
                    <maxSubResource fillout="1" year="2045">268.8207993</maxSubResource>
                    <maxSubResource fillout="1" year="2050">268.2126997</maxSubResource>
                    <maxSubResource fillout="1" year="2055">267.3639279</maxSubResource>
                    <maxSubResource fillout="1" year="2060">265.2576025</maxSubResource>
                    <maxSubResource fillout="1" year="2065">263.4103658</maxSubResource>
                    <maxSubResource fillout="1" year="2070">262.8341337</maxSubResource>
                    <maxSubResource fillout="1" year="2075">262.2860346</maxSubResource>
                    <maxSubResource fillout="1" year="2080">262.0583373</maxSubResource>
                    <maxSubResource fillout="1" year="2085">262.6374202</maxSubResource>
                    <maxSubResource fillout="1" year="2090">263.9997783</maxSubResource>
                    <maxSubResource fillout="1" year="2095">265.9361829</maxSubResource>
                    <maxSubResource fillout="1" year="2100">267.7818962</maxSubResource>
                </sub-renewable-resource>
            </resource>
            <resource name="Australia-South Coast_water withdrawals">
                <sub-renewable-resource name="runoff">
                    <maxSubResource fillout="1" year="1975">16.66034265</maxSubResource>
                    <maxSubResource fillout="1" year="1990">16.66034265</maxSubResource>
                    <maxSubResource fillout="1" year="2005">16.66034265</maxSubResource>
                    <maxSubResource fillout="1" year="2010">16.66034265</maxSubResource>
                    <maxSubResource fillout="1" year="2015">16.82617571</maxSubResource>
                    <maxSubResource fillout="1" year="2020">16.89672715</maxSubResource>
                    <maxSubResource fillout="1" year="2025">17.00446635</maxSubResource>
                    <maxSubResource fillout="1" year="2030">17.10683398</maxSubResource>
                    <maxSubResource fillout="1" year="2035">17.14924488</maxSubResource>
                    <maxSubResource fillout="1" year="2040">17.18224166</maxSubResource>
                    <maxSubResource fillout="1" year="2045">17.21694997</maxSubResource>
                    <maxSubResource fillout="1" year="2050">17.21670167</maxSubResource>
                    <maxSubResource fillout="1" year="2055">17.14763329</maxSubResource>
                    <maxSubResource fillout="1" year="2060">17.02062361</maxSubResource>
                    <maxSubResource fillout="1" year="2065">16.87600182</maxSubResource>
                    <maxSubResource fillout="1" year="2070">16.73951151</maxSubResource>
                    <maxSubResource fillout="1" year="2075">16.57915852</maxSubResource>
                    <maxSubResource fillout="1" year="2080">16.40319639</maxSubResource>
                    <maxSubResource fillout="1" year="2085">16.22474896</maxSubResource>
                    <maxSubResource fillout="1" year="2090">16.04208636</maxSubResource>
                    <maxSubResource fillout="1" year="2095">15.84936423</maxSubResource>
                    <maxSubResource fillout="1" year="2100">15.68485763</maxSubResource>
                </sub-renewable-resource>
            </resource>
            <resource name="Australia-West Coast_water withdrawals">
                <sub-renewable-resource name="runoff">
                    <maxSubResource fillout="1" year="1975">45.19560744</maxSubResource>
                    <maxSubResource fillout="1" year="1990">45.19560744</maxSubResource>
                    <maxSubResource fillout="1" year="2005">45.19560744</maxSubResource>
                    <maxSubResource fillout="1" year="2010">45.19560744</maxSubResource>
                    <maxSubResource fillout="1" year="2015">45.0692942</maxSubResource>
                    <maxSubResource fillout="1" year="2020">45.53238783</maxSubResource>
                    <maxSubResource fillout="1" year="2025">46.70052679</maxSubResource>
                    <maxSubResource fillout="1" year="2030">48.00521547</maxSubResource>
                    <maxSubResource fillout="1" year="2035">48.73706752</maxSubResource>
                    <maxSubResource fillout="1" year="2040">49.27700949</maxSubResource>
                    <maxSubResource fillout="1" year="2045">49.75180434</maxSubResource>
                    <maxSubResource fillout="1" year="2050">49.8374211</maxSubResource>
                    <maxSubResource fillout="1" year="2055">49.18916715</maxSubResource>
                    <maxSubResource fillout="1" year="2060">47.98646926</maxSubResource>
                    <maxSubResource fillout="1" year="2065">46.90850872</maxSubResource>
                    <maxSubResource fillout="1" year="2070">46.39202593</maxSubResource>
                    <maxSubResource fillout="1" year="2075">45.86877592</maxSubResource>
                    <maxSubResource fillout="1" year="2080">45.39969686</maxSubResource>
                    <maxSubResource fillout="1" year="2085">45.13606553</maxSubResource>
                    <maxSubResource fillout="1" year="2090">45.1005652</maxSubResource>
                    <maxSubResource fillout="1" year="2095">45.22905072</maxSubResource>
                    <maxSubResource fillout="1" year="2100">45.40832647</maxSubResource>
                </sub-renewable-resource>
            </resource>
            <resource name="Murray-Darling_water withdrawals">
                <sub-renewable-resource name="runoff">
                    <maxSubResource fillout="1" year="1975">36.42273711</maxSubResource>
                    <maxSubResource fillout="1" year="1990">36.42273711</maxSubResource>
                    <maxSubResource fillout="1" year="2005">36.42273711</maxSubResource>
                    <maxSubResource fillout="1" year="2010">36.42273711</maxSubResource>
                    <maxSubResource fillout="1" year="2015">35.6837044</maxSubResource>
                    <maxSubResource fillout="1" year="2020">35.64707675</maxSubResource>
                    <maxSubResource fillout="1" year="2025">35.79156291</maxSubResource>
                    <maxSubResource fillout="1" year="2030">35.88424548</maxSubResource>
                    <maxSubResource fillout="1" year="2035">35.587227</maxSubResource>
                    <maxSubResource fillout="1" year="2040">34.72695858</maxSubResource>
                    <maxSubResource fillout="1" year="2045">33.59307497</maxSubResource>
                    <maxSubResource fillout="1" year="2050">32.55283846</maxSubResource>
                    <maxSubResource fillout="1" year="2055">31.64990974</maxSubResource>
                    <maxSubResource fillout="1" year="2060">30.68257464</maxSubResource>
                    <maxSubResource fillout="1" year="2065">30.17897288</maxSubResource>
                    <maxSubResource fillout="1" year="2070">30.48031743</maxSubResource>
                    <maxSubResource fillout="1" year="2075">31.09366604</maxSubResource>
                    <maxSubResource fillout="1" year="2080">32.05190406</maxSubResource>
                    <maxSubResource fillout="1" year="2085">33.462935</maxSubResource>
                    <maxSubResource fillout="1" year="2090">35.33580817</maxSubResource>
                    <maxSubResource fillout="1" year="2095">37.62824863</maxSubResource>
                    <maxSubResource fillout="1" year="2100">39.73878685</maxSubResource>
                </sub-renewable-resource>
            </resource>
            <resource name="New Zealand_water withdrawals">
                <sub-renewable-resource name="runoff">
                    <maxSubResource fillout="1" year="1975">249.7459593</maxSubResource>
                    <maxSubResource fillout="1" year="1990">249.7459593</maxSubResource>
                    <maxSubResource fillout="1" year="2005">249.7459593</maxSubResource>
                    <maxSubResource fillout="1" year="2010">249.7459593</maxSubResource>
                    <maxSubResource fillout="1" year="2015">260.6311645</maxSubResource>
                    <maxSubResource fillout="1" year="2020">263.1442444</maxSubResource>
                    <maxSubResource fillout="1" year="2025">265.8854711</maxSubResource>
                    <maxSubResource fillout="1" year="2030">268.5564414</maxSubResource>
                    <maxSubResource fillout="1" year="2035">270.6972757</maxSubResource>
                    <maxSubResource fillout="1" year="2040">272.5411964</maxSubResource>
                    <maxSubResource fillout="1" year="2045">274.2154267</maxSubResource>
                    <maxSubResource fillout="1" year="2050">275.5767551</maxSubResource>
                    <maxSubResource fillout="1" year="2055">276.4030574</maxSubResource>
                    <maxSubResource fillout="1" year="2060">276.6967368</maxSubResource>
                    <maxSubResource fillout="1" year="2065">276.8769035</maxSubResource>
                    <maxSubResource fillout="1" year="2070">277.2406821</maxSubResource>
                    <maxSubResource fillout="1" year="2075">277.5179764</maxSubResource>
                    <maxSubResource fillout="1" year="2080">277.7123475</maxSubResource>
                    <maxSubResource fillout="1" year="2085">277.8726346</maxSubResource>
                    <maxSubResource fillout="1" year="2090">278.0009954</maxSubResource>
                    <maxSubResource fillout="1" year="2095">278.0746687</maxSubResource>
                    <maxSubResource fillout="1" year="2100">278.0802325</maxSubResource>
                </sub-renewable-resource>
            </resource>
            <resource name="Tasmania_water withdrawals">
                <sub-renewable-resource name="runoff">
                    <maxSubResource fillout="1" year="1975">41.55798887</maxSubResource>
                    <maxSubResource fillout="1" year="1990">41.55798887</maxSubResource>
                    <maxSubResource fillout="1" year="2005">41.55798887</maxSubResource>
                    <maxSubResource fillout="1" year="2010">41.55798887</maxSubResource>
                    <maxSubResource fillout="1" year="2015">40.73245711</maxSubResource>
                    <maxSubResource fillout="1" year="2020">40.53643479</maxSubResource>
                    <maxSubResource fillout="1" year="2025">40.36095921</maxSubResource>
                    <maxSubResource fillout="1" year="2030">40.15840915</maxSubResource>
                    <maxSubResource fillout="1" year="2035">39.87826412</maxSubResource>
                    <maxSubResource fillout="1" year="2040">39.56689701</maxSubResource>
                    <maxSubResource fillout="1" year="2045">39.24104665</maxSubResource>
                    <maxSubResource fillout="1" year="2050">38.87534528</maxSubResource>
                    <maxSubResource fillout="1" year="2055">38.39381797</maxSubResource>
                    <maxSubResource fillout="1" year="2060">37.78985693</maxSubResource>
                    <maxSubResource fillout="1" year="2065">37.26144297</maxSubResource>
                    <maxSubResource fillout="1" year="2070">36.94339238</maxSubResource>
                    <maxSubResource fillout="1" year="2075">36.68702857</maxSubResource>
                    <maxSubResource fillout="1" year="2080">36.4996731</maxSubResource>
                    <maxSubResource fillout="1" year="2085">36.41236055</maxSubResource>
                    <maxSubResource fillout="1" year="2090">36.42579471</maxSubResource>
                    <maxSubResource fillout="1" year="2095">36.52681851</maxSubResource>
                    <maxSubResource fillout="1" year="2100">36.66296446</maxSubResource>
                </sub-renewable-resource>
            </resource>
        </region>
        <region name="Brazil">
            <resource name="Amazon_water withdrawals">
                <sub-renewable-resource name="runoff">
                    <maxSubResource fillout="1" year="1975">5607.787885</maxSubResource>
                    <maxSubResource fillout="1" year="1990">5607.787885</maxSubResource>
                    <maxSubResource fillout="1" year="2005">5607.787885</maxSubResource>
                    <maxSubResource fillout="1" year="2010">5607.787885</maxSubResource>
                    <maxSubResource fillout="1" year="2015">6055.357128</maxSubResource>
                    <maxSubResource fillout="1" year="2020">6096.290116</maxSubResource>
                    <maxSubResource fillout="1" year="2025">6088.469865</maxSubResource>
                    <maxSubResource fillout="1" year="2030">6066.353482</maxSubResource>
                    <maxSubResource fillout="1" year="2035">6071.20233</maxSubResource>
                    <maxSubResource fillout="1" year="2040">6079.608447</maxSubResource>
                    <maxSubResource fillout="1" year="2045">6088.79393</maxSubResource>
                    <maxSubResource fillout="1" year="2050">6124.331182</maxSubResource>
                    <maxSubResource fillout="1" year="2055">6211.215127</maxSubResource>
                    <maxSubResource fillout="1" year="2060">6332.981216</maxSubResource>
                    <maxSubResource fillout="1" year="2065">6440.02948</maxSubResource>
                    <maxSubResource fillout="1" year="2070">6499.805886</maxSubResource>
                    <maxSubResource fillout="1" year="2075">6551.944981</maxSubResource>
                    <maxSubResource fillout="1" year="2080">6594.541308</maxSubResource>
                    <maxSubResource fillout="1" year="2085">6619.437626</maxSubResource>
                    <maxSubResource fillout="1" year="2090">6625.810716</maxSubResource>
                    <maxSubResource fillout="1" year="2095">6617.026645</maxSubResource>
                    <maxSubResource fillout="1" year="2100">6601.175548</maxSubResource>
                </sub-renewable-resource>
            </resource>
            <resource name="East Brazil-South Atlantic Coast_water withdrawals">
                <sub-renewable-resource name="runoff">
                    <maxSubResource fillout="1" year="1975">81.10957495</maxSubResource>
                    <maxSubResource fillout="1" year="1990">81.10957495</maxSubResource>
                    <maxSubResource fillout="1" year="2005">81.10957495</maxSubResource>
                    <maxSubResource fillout="1" year="2010">81.10957495</maxSubResource>
                    <maxSubResource fillout="1" year="2015">92.80083427</maxSubResource>
                    <maxSubResource fillout="1" year="2020">95.15368203</maxSubResource>
                    <maxSubResource fillout="1" year="2025">97.22316602</maxSubResource>
                    <maxSubResource fillout="1" year="2030">99.36720842</maxSubResource>
                    <maxSubResource fillout="1" year="2035">101.926398</maxSubResource>
                    <maxSubResource fillout="1" year="2040">104.5173428</maxSubResource>
                    <maxSubResource fillout="1" year="2045">107.115378</maxSubResource>
                    <maxSubResource fillout="1" year="2050">110.0503149</maxSubResource>
                    <maxSubResource fillout="1" year="2055">113.6758422</maxSubResource>
                    <maxSubResource fillout="1" year="2060">117.8569635</maxSubResource>
                    <maxSubResource fillout="1" year="2065">121.9793748</maxSubResource>
                    <maxSubResource fillout="1" year="2070">125.6328051</maxSubResource>
                    <maxSubResource fillout="1" year="2075">129.2752162</maxSubResource>
                    <maxSubResource fillout="1" year="2080">132.8555846</maxSubResource>
                    <maxSubResource fillout="1" year="2085">136.2503752</maxSubResource>
                    <maxSubResource fillout="1" year="2090">139.46511</maxSubResource>
                    <maxSubResource fillout="1" year="2095">142.5545249</maxSubResource>
                    <maxSubResource fillout="1" year="2100">144.9668133</maxSubResource>
                </sub-renewable-resource>
            </resource>
            <resource name="La Plata_water withdrawals">
                <sub-renewable-resource name="runoff">
                    <maxSubResource fillout="1" year="1975">844.7619056</maxSubResource>
                    <maxSubResource fillout="1" year="1990">844.7619056</maxSubResource>
                    <maxSubResource fillout="1" year="2005">844.7619056</maxSubResource>
                    <maxSubResource fillout="1" year="2010">844.7619056</maxSubResource>
                    <maxSubResource fillout="1" year="2015">856.0458959</maxSubResource>
                    <maxSubResource fillout="1" year="2020">863.0413908</maxSubResource>
                    <maxSubResource fillout="1" year="2025">874.9604578</maxSubResource>
                    <maxSubResource fillout="1" year="2030">886.9232198</maxSubResource>
                    <maxSubResource fillout="1" year="2035">891.944734</maxSubResource>
                    <maxSubResource fillout="1" year="2040">890.0312211</maxSubResource>
                    <maxSubResource fillout="1" year="2045">884.3945433</maxSubResource>
                    <maxSubResource fillout="1" year="2050">876.7596871</maxSubResource>
                    <maxSubResource fillout="1" year="2055">865.7130006</maxSubResource>
                    <maxSubResource fillout="1" year="2060">850.0739605</maxSubResource>
                    <maxSubResource fillout="1" year="2065">837.9346207</maxSubResource>
                    <maxSubResource fillout="1" year="2070">834.7181707</maxSubResource>
                    <maxSubResource fillout="1" year="2075">833.8715673</maxSubResource>
                    <maxSubResource fillout="1" year="2080">835.759744</maxSubResource>
                    <maxSubResource fillout="1" year="2085">841.7742035</maxSubResource>
                    <maxSubResource fillout="1" year="2090">851.9669389</maxSubResource>
                    <maxSubResource fillout="1" year="2095">865.7527084</maxSubResource>
                    <maxSubResource fillout="1" year="2100">879.0209556</maxSubResource>
                </sub-renewable-resource>
            </resource>
            <resource name="North Brazil-South Atlantic Coast_water withdrawals">
                <sub-renewable-resource name="runoff">
                    <maxSubResource fillout="1" year="1975">151.9838196</maxSubResource>
                    <maxSubResource fillout="1" year="1990">151.9838196</maxSubResource>
                    <maxSubResource fillout="1" year="2005">151.9838196</maxSubResource>
                    <maxSubResource fillout="1" year="2010">151.9838196</maxSubResource>
                    <maxSubResource fillout="1" year="2015">188.6485062</maxSubResource>
                    <maxSubResource fillout="1" year="2020">194.8031457</maxSubResource>
                    <maxSubResource fillout="1" year="2025">199.6857411</maxSubResource>
                    <maxSubResource fillout="1" year="2030">203.7270534</maxSubResource>
                    <maxSubResource fillout="1" year="2035">206.8399576</maxSubResource>
                    <maxSubResource fillout="1" year="2040">207.3518009</maxSubResource>
                    <maxSubResource fillout="1" year="2045">206.2488075</maxSubResource>
                    <maxSubResource fillout="1" year="2050">205.8372932</maxSubResource>
                    <maxSubResource fillout="1" year="2055">207.8006577</maxSubResource>
                    <maxSubResource fillout="1" year="2060">210.7483476</maxSubResource>
                    <maxSubResource fillout="1" year="2065">212.510666</maxSubResource>
                    <maxSubResource fillout="1" year="2070">211.6902415</maxSubResource>
                    <maxSubResource fillout="1" year="2075">210.0149829</maxSubResource>
                    <maxSubResource fillout="1" year="2080">207.3766794</maxSubResource>
                    <maxSubResource fillout="1" year="2085">203.3900797</maxSubResource>
                    <maxSubResource fillout="1" year="2090">197.978688</maxSubResource>
                    <maxSubResource fillout="1" year="2095">191.3036058</maxSubResource>
                    <maxSubResource fillout="1" year="2100">185.1615626</maxSubResource>
                </sub-renewable-resource>
            </resource>
            <resource name="Orinoco_water withdrawals">
                <sub-renewable-resource name="runoff">
                    <maxSubResource fillout="1" year="1975">1240.024774</maxSubResource>
                    <maxSubResource fillout="1" year="1990">1240.024774</maxSubResource>
                    <maxSubResource fillout="1" year="2005">1240.024774</maxSubResource>
                    <maxSubResource fillout="1" year="2010">1240.024774</maxSubResource>
                    <maxSubResource fillout="1" year="2015">1198.498993</maxSubResource>
                    <maxSubResource fillout="1" year="2020">1179.914417</maxSubResource>
                    <maxSubResource fillout="1" year="2025">1154.040485</maxSubResource>
                    <maxSubResource fillout="1" year="2030">1126.168748</maxSubResource>
                    <maxSubResource fillout="1" year="2035">1104.256976</maxSubResource>
                    <maxSubResource fillout="1" year="2040">1089.912486</maxSubResource>
                    <maxSubResource fillout="1" year="2045">1079.206589</maxSubResource>
                    <maxSubResource fillout="1" year="2050">1068.799452</maxSubResource>
                    <maxSubResource fillout="1" year="2055">1058.458978</maxSubResource>
                    <maxSubResource fillout="1" year="2060">1049.854583</maxSubResource>
                    <maxSubResource fillout="1" year="2065">1037.264515</maxSubResource>
                    <maxSubResource fillout="1" year="2070">1016.842634</maxSubResource>
                    <maxSubResource fillout="1" year="2075">993.3882212</maxSubResource>
                    <maxSubResource fillout="1" year="2080">966.8050824</maxSubResource>
                    <maxSubResource fillout="1" year="2085">936.2470605</maxSubResource>
                    <maxSubResource fillout="1" year="2090">901.6165193</maxSubResource>
                    <maxSubResource fillout="1" year="2095">863.2508618</maxSubResource>
                    <maxSubResource fillout="1" year="2100">830.0790037</maxSubResource>
                </sub-renewable-resource>
            </resource>
            <resource name="Parnaiba_water withdrawals">
                <sub-renewable-resource name="runoff">
                    <maxSubResource fillout="1" year="1975">84.36736804</maxSubResource>
                    <maxSubResource fillout="1" year="1990">84.36736804</maxSubResource>
                    <maxSubResource fillout="1" year="2005">84.36736804</maxSubResource>
                    <maxSubResource fillout="1" year="2010">84.36736804</maxSubResource>
                    <maxSubResource fillout="1" year="2015">97.61153864</maxSubResource>
                    <maxSubResource fillout="1" year="2020">101.1539061</maxSubResource>
                    <maxSubResource fillout="1" year="2025">105.0489741</maxSubResource>
                    <maxSubResource fillout="1" year="2030">109.3087329</maxSubResource>
                    <maxSubResource fillout="1" year="2035">113.8929988</maxSubResource>
                    <maxSubResource fillout="1" year="2040">119.0984067</maxSubResource>
                    <maxSubResource fillout="1" year="2045">124.6998947</maxSubResource>
                    <maxSubResource fillout="1" year="2050">130.2044918</maxSubResource>
                    <maxSubResource fillout="1" year="2055">135.6106321</maxSubResource>
                    <maxSubResource fillout="1" year="2060">141.2521644</maxSubResource>
                    <maxSubResource fillout="1" year="2065">146.3233886</maxSubResource>
                    <maxSubResource fillout="1" year="2070">150.2706511</maxSubResource>
                    <maxSubResource fillout="1" year="2075">153.7312228</maxSubResource>
                    <maxSubResource fillout="1" year="2080">156.6867081</maxSubResource>
                    <maxSubResource fillout="1" year="2085">159.0193438</maxSubResource>
                    <maxSubResource fillout="1" year="2090">160.7341884</maxSubResource>
                    <maxSubResource fillout="1" year="2095">161.8796943</maxSubResource>
                    <maxSubResource fillout="1" year="2100">162.4128323</maxSubResource>
                </sub-renewable-resource>
            </resource>
            <resource name="Sao Francisco_water withdrawals">
                <sub-renewable-resource name="runoff">
                    <maxSubResource fillout="1" year="1975">119.6421145</maxSubResource>
                    <maxSubResource fillout="1" year="1990">119.6421145</maxSubResource>
                    <maxSubResource fillout="1" year="2005">119.6421145</maxSubResource>
                    <maxSubResource fillout="1" year="2010">119.6421145</maxSubResource>
                    <maxSubResource fillout="1" year="2015">118.7501833</maxSubResource>
                    <maxSubResource fillout="1" year="2020">121.2240651</maxSubResource>
                    <maxSubResource fillout="1" year="2025">125.3361834</maxSubResource>
                    <maxSubResource fillout="1" year="2030">130.5777174</maxSubResource>
                    <maxSubResource fillout="1" year="2035">136.5595021</maxSubResource>
                    <maxSubResource fillout="1" year="2040">144.7323016</maxSubResource>
                    <maxSubResource fillout="1" year="2045">154.3092998</maxSubResource>
                    <maxSubResource fillout="1" year="2050">163.2179193</maxSubResource>
                    <maxSubResource fillout="1" year="2055">170.4351837</maxSubResource>
                    <maxSubResource fillout="1" year="2060">177.3072367</maxSubResource>
                    <maxSubResource fillout="1" year="2065">184.1336913</maxSubResource>
                    <maxSubResource fillout="1" year="2070">191.0604601</maxSubResource>
                    <maxSubResource fillout="1" year="2075">197.8321425</maxSubResource>
                    <maxSubResource fillout="1" year="2080">204.4718344</maxSubResource>
                    <maxSubResource fillout="1" year="2085">211.0467081</maxSubResource>
                    <maxSubResource fillout="1" year="2090">217.6144204</maxSubResource>
                    <maxSubResource fillout="1" year="2095">224.1476993</maxSubResource>
                    <maxSubResource fillout="1" year="2100">229.322484</maxSubResource>
                </sub-renewable-resource>
            </resource>
            <resource name="Tocantins_water withdrawals">
                <sub-renewable-resource name="runoff">
                    <maxSubResource fillout="1" year="1975">409.9288152</maxSubResource>
                    <maxSubResource fillout="1" year="1990">409.9288152</maxSubResource>
                    <maxSubResource fillout="1" year="2005">409.9288152</maxSubResource>
                    <maxSubResource fillout="1" year="2010">409.9288152</maxSubResource>
                    <maxSubResource fillout="1" year="2015">450.4307213</maxSubResource>
                    <maxSubResource fillout="1" year="2020">465.0312341</maxSubResource>
                    <maxSubResource fillout="1" year="2025">483.1619163</maxSubResource>
                    <maxSubResource fillout="1" year="2030">502.8877028</maxSubResource>
                    <maxSubResource fillout="1" year="2035">521.5537628</maxSubResource>
                    <maxSubResource fillout="1" year="2040">541.190541</maxSubResource>
                    <maxSubResource fillout="1" year="2045">562.0288075</maxSubResource>
                    <maxSubResource fillout="1" year="2050">582.1568132</maxSubResource>
                    <maxSubResource fillout="1" year="2055">601.1901955</maxSubResource>
                    <maxSubResource fillout="1" year="2060">620.1741663</maxSubResource>
                    <maxSubResource fillout="1" year="2065">636.9369092</maxSubResource>
                    <maxSubResource fillout="1" year="2070">649.9684156</maxSubResource>
                    <maxSubResource fillout="1" year="2075">661.0102368</maxSubResource>
                    <maxSubResource fillout="1" year="2080">670.1565089</maxSubResource>
                    <maxSubResource fillout="1" year="2085">677.2226352</maxSubResource>
                    <maxSubResource fillout="1" year="2090">682.1388302</maxSubResource>
                    <maxSubResource fillout="1" year="2095">684.9748594</maxSubResource>
                    <maxSubResource fillout="1" year="2100">685.7984645</maxSubResource>
                </sub-renewable-resource>
            </resource>
            <resource name="Uruguay-Brazil-South Atlantic Coast_water withdrawals">
                <sub-renewable-resource name="runoff">
                    <maxSubResource fillout="1" year="1975">324.0860789</maxSubResource>
                    <maxSubResource fillout="1" year="1990">324.0860789</maxSubResource>
                    <maxSubResource fillout="1" year="2005">324.0860789</maxSubResource>
                    <maxSubResource fillout="1" year="2010">324.0860789</maxSubResource>
                    <maxSubResource fillout="1" year="2015">322.9064493</maxSubResource>
                    <maxSubResource fillout="1" year="2020">326.0843375</maxSubResource>
                    <maxSubResource fillout="1" year="2025">331.6694605</maxSubResource>
                    <maxSubResource fillout="1" year="2030">338.4857776</maxSubResource>
                    <maxSubResource fillout="1" year="2035">345.1803466</maxSubResource>
                    <maxSubResource fillout="1" year="2040">353.0519204</maxSubResource>
                    <maxSubResource fillout="1" year="2045">361.7409439</maxSubResource>
                    <maxSubResource fillout="1" year="2050">369.4895597</maxSubResource>
                    <maxSubResource fillout="1" year="2055">374.9918147</maxSubResource>
                    <maxSubResource fillout="1" year="2060">379.4043378</maxSubResource>
                    <maxSubResource fillout="1" year="2065">384.6442141</maxSubResource>
                    <maxSubResource fillout="1" year="2070">391.9522399</maxSubResource>
                    <maxSubResource fillout="1" year="2075">399.8008691</maxSubResource>
                    <maxSubResource fillout="1" year="2080">408.2622552</maxSubResource>
                    <maxSubResource fillout="1" year="2085">417.6546327</maxSubResource>
                    <maxSubResource fillout="1" year="2090">428.0562476</maxSubResource>
                    <maxSubResource fillout="1" year="2095">439.3323046</maxSubResource>
                    <maxSubResource fillout="1" year="2100">448.8892708</maxSubResource>
                </sub-renewable-resource>
            </resource>
        </region>
        <region name="Canada">
            <resource name="Atlantic Ocean Seaboard_water withdrawals">
                <sub-renewable-resource name="runoff">
                    <maxSubResource fillout="1" year="1975">487.0900954</maxSubResource>
                    <maxSubResource fillout="1" year="1990">487.0900954</maxSubResource>
                    <maxSubResource fillout="1" year="2005">487.0900954</maxSubResource>
                    <maxSubResource fillout="1" year="2010">487.0900954</maxSubResource>
                    <maxSubResource fillout="1" year="2015">502.1481346</maxSubResource>
                    <maxSubResource fillout="1" year="2020">505.2180351</maxSubResource>
                    <maxSubResource fillout="1" year="2025">508.6069762</maxSubResource>
                    <maxSubResource fillout="1" year="2030">511.799623</maxSubResource>
                    <maxSubResource fillout="1" year="2035">513.9406962</maxSubResource>
                    <maxSubResource fillout="1" year="2040">514.8714063</maxSubResource>
                    <maxSubResource fillout="1" year="2045">515.1091578</maxSubResource>
                    <maxSubResource fillout="1" year="2050">515.1268108</maxSubResource>
                    <maxSubResource fillout="1" year="2055">514.996765</maxSubResource>
                    <maxSubResource fillout="1" year="2060">514.4063606</maxSubResource>
                    <maxSubResource fillout="1" year="2065">513.8777993</maxSubResource>
                    <maxSubResource fillout="1" year="2070">513.7643665</maxSubResource>
                    <maxSubResource fillout="1" year="2075">513.6267585</maxSubResource>
                    <maxSubResource fillout="1" year="2080">513.4982052</maxSubResource>
                    <maxSubResource fillout="1" year="2085">513.48131</maxSubResource>
                    <maxSubResource fillout="1" year="2090">513.5863304</maxSubResource>
                    <maxSubResource fillout="1" year="2095">513.7697365</maxSubResource>
                    <maxSubResource fillout="1" year="2100">513.9457046</maxSubResource>
                </sub-renewable-resource>
            </resource>
            <resource name="Churchill_water withdrawals">
                <sub-renewable-resource name="runoff">
                    <maxSubResource fillout="1" year="1975">69.21977597</maxSubResource>
                    <maxSubResource fillout="1" year="1990">69.21977597</maxSubResource>
                    <maxSubResource fillout="1" year="2005">69.21977597</maxSubResource>
                    <maxSubResource fillout="1" year="2010">69.21977597</maxSubResource>
                    <maxSubResource fillout="1" year="2015">70.34919515</maxSubResource>
                    <maxSubResource fillout="1" year="2020">71.15993247</maxSubResource>
                    <maxSubResource fillout="1" year="2025">72.43155037</maxSubResource>
                    <maxSubResource fillout="1" year="2030">73.82733537</maxSubResource>
                    <maxSubResource fillout="1" year="2035">74.91427456</maxSubResource>
                    <maxSubResource fillout="1" year="2040">75.95691646</maxSubResource>
                    <maxSubResource fillout="1" year="2045">77.00639768</maxSubResource>
                    <maxSubResource fillout="1" year="2050">77.81069802</maxSubResource>
                    <maxSubResource fillout="1" year="2055">78.13535564</maxSubResource>
                    <maxSubResource fillout="1" year="2060">78.12017748</maxSubResource>
                    <maxSubResource fillout="1" year="2065">78.16839305</maxSubResource>
                    <maxSubResource fillout="1" year="2070">78.54392399</maxSubResource>
                    <maxSubResource fillout="1" year="2075">78.92813492</maxSubResource>
                    <maxSubResource fillout="1" year="2080">79.34728123</maxSubResource>
                    <maxSubResource fillout="1" year="2085">79.87817204</maxSubResource>
                    <maxSubResource fillout="1" year="2090">80.52705597</maxSubResource>
                    <maxSubResource fillout="1" year="2095">81.26086384</maxSubResource>
                    <maxSubResource fillout="1" year="2100">81.88860533</maxSubResource>
                </sub-renewable-resource>
            </resource>
            <resource name="Fraser_water withdrawals">
                <sub-renewable-resource name="runoff">
                    <maxSubResource fillout="1" year="1975">83.11104821</maxSubResource>
                    <maxSubResource fillout="1" year="1990">83.11104821</maxSubResource>
                    <maxSubResource fillout="1" year="2005">83.11104821</maxSubResource>
                    <maxSubResource fillout="1" year="2010">83.11104821</maxSubResource>
                    <maxSubResource fillout="1" year="2015">82.26319438</maxSubResource>
                    <maxSubResource fillout="1" year="2020">81.6720746</maxSubResource>
                    <maxSubResource fillout="1" year="2025">80.82196543</maxSubResource>
                    <maxSubResource fillout="1" year="2030">79.86953076</maxSubResource>
                    <maxSubResource fillout="1" year="2035">79.02969739</maxSubResource>
                    <maxSubResource fillout="1" year="2040">78.12723703</maxSubResource>
                    <maxSubResource fillout="1" year="2045">77.20378508</maxSubResource>
                    <maxSubResource fillout="1" year="2050">76.49883942</maxSubResource>
                    <maxSubResource fillout="1" year="2055">76.11488818</maxSubResource>
                    <maxSubResource fillout="1" year="2060">75.88581667</maxSubResource>
                    <maxSubResource fillout="1" year="2065">75.81624531</maxSubResource>
                    <maxSubResource fillout="1" year="2070">75.91146151</maxSubResource>
                    <maxSubResource fillout="1" year="2075">76.15776619</maxSubResource>
                    <maxSubResource fillout="1" year="2080">76.56593747</maxSubResource>
                    <maxSubResource fillout="1" year="2085">77.14866424</maxSubResource>
                    <maxSubResource fillout="1" year="2090">77.90468716</maxSubResource>
                    <maxSubResource fillout="1" year="2095">78.82853025</maxSubResource>
                    <maxSubResource fillout="1" year="2100">79.68550579</maxSubResource>
                </sub-renewable-resource>
            </resource>
            <resource name="Great Lakes_water withdrawals">
                <sub-renewable-resource name="runoff">
                    <maxSubResource fillout="1" year="1975">319.1342069</maxSubResource>
                    <maxSubResource fillout="1" year="1990">319.1342069</maxSubResource>
                    <maxSubResource fillout="1" year="2005">319.1342069</maxSubResource>
                    <maxSubResource fillout="1" year="2010">319.1342069</maxSubResource>
                    <maxSubResource fillout="1" year="2015">351.6371622</maxSubResource>
                    <maxSubResource fillout="1" year="2020">359.4807618</maxSubResource>
                    <maxSubResource fillout="1" year="2025">368.7070811</maxSubResource>
                    <maxSubResource fillout="1" year="2030">377.7747913</maxSubResource>
                    <maxSubResource fillout="1" year="2035">384.2300111</maxSubResource>
                    <maxSubResource fillout="1" year="2040">387.7148859</maxSubResource>
                    <maxSubResource fillout="1" year="2045">389.5936145</maxSubResource>
                    <maxSubResource fillout="1" year="2050">391.0055144</maxSubResource>
                    <maxSubResource fillout="1" year="2055">392.3660101</maxSubResource>
                    <maxSubResource fillout="1" year="2060">392.9704416</maxSubResource>
                    <maxSubResource fillout="1" year="2065">393.2673108</maxSubResource>
                    <maxSubResource fillout="1" year="2070">393.569084</maxSubResource>
                    <maxSubResource fillout="1" year="2075">393.4769184</maxSubResource>
                    <maxSubResource fillout="1" year="2080">393.0347355</maxSubResource>
                    <maxSubResource fillout="1" year="2085">392.3482187</maxSubResource>
                    <maxSubResource fillout="1" year="2090">391.4174205</maxSubResource>
                    <maxSubResource fillout="1" year="2095">390.197671</maxSubResource>
                    <maxSubResource fillout="1" year="2100">388.9880525</maxSubResource>
                </sub-renewable-resource>
            </resource>
            <resource name="Hudson Bay Coast_water withdrawals">
                <sub-renewable-resource name="runoff">
                    <maxSubResource fillout="1" year="1975">646.8713148</maxSubResource>
                    <maxSubResource fillout="1" year="1990">646.8713148</maxSubResource>
                    <maxSubResource fillout="1" year="2005">646.8713148</maxSubResource>
                    <maxSubResource fillout="1" year="2010">646.8713148</maxSubResource>
                    <maxSubResource fillout="1" year="2015">670.9692366</maxSubResource>
                    <maxSubResource fillout="1" year="2020">674.7315366</maxSubResource>
                    <maxSubResource fillout="1" year="2025">678.0622466</maxSubResource>
                    <maxSubResource fillout="1" year="2030">680.7194934</maxSubResource>
                    <maxSubResource fillout="1" year="2035">682.0172254</maxSubResource>
                    <maxSubResource fillout="1" year="2040">680.6680579</maxSubResource>
                    <maxSubResource fillout="1" year="2045">677.7916203</maxSubResource>
                    <maxSubResource fillout="1" year="2050">675.4142019</maxSubResource>
                    <maxSubResource fillout="1" year="2055">674.2392161</maxSubResource>
                    <maxSubResource fillout="1" year="2060">673.0189401</maxSubResource>
                    <maxSubResource fillout="1" year="2065">672.6933854</maxSubResource>
                    <maxSubResource fillout="1" year="2070">673.917311</maxSubResource>
                    <maxSubResource fillout="1" year="2075">675.8580026</maxSubResource>
                    <maxSubResource fillout="1" year="2080">678.5410783</maxSubResource>
                    <maxSubResource fillout="1" year="2085">682.1229655</maxSubResource>
                    <maxSubResource fillout="1" year="2090">686.629102</maxSubResource>
                    <maxSubResource fillout="1" year="2095">691.996162</maxSubResource>
                    <maxSubResource fillout="1" year="2100">696.8686355</maxSubResource>
                </sub-renewable-resource>
            </resource>
            <resource name="Mackenzie_water withdrawals">
                <sub-renewable-resource name="runoff">
                    <maxSubResource fillout="1" year="1975">383.1471292</maxSubResource>
                    <maxSubResource fillout="1" year="1990">383.1471292</maxSubResource>
                    <maxSubResource fillout="1" year="2005">383.1471292</maxSubResource>
                    <maxSubResource fillout="1" year="2010">383.1471292</maxSubResource>
                    <maxSubResource fillout="1" year="2015">423.5890995</maxSubResource>
                    <maxSubResource fillout="1" year="2020">434.1535818</maxSubResource>
                    <maxSubResource fillout="1" year="2025">446.2250454</maxSubResource>
                    <maxSubResource fillout="1" year="2030">458.484639</maxSubResource>
                    <maxSubResource fillout="1" year="2035">468.752122</maxSubResource>
                    <maxSubResource fillout="1" year="2040">476.7045083</maxSubResource>
                    <maxSubResource fillout="1" year="2045">483.515481</maxSubResource>
                    <maxSubResource fillout="1" year="2050">490.1509795</maxSubResource>
                    <maxSubResource fillout="1" year="2055">496.9640573</maxSubResource>
                    <maxSubResource fillout="1" year="2060">503.3691777</maxSubResource>
                    <maxSubResource fillout="1" year="2065">509.7653012</maxSubResource>
                    <maxSubResource fillout="1" year="2070">516.4372484</maxSubResource>
                    <maxSubResource fillout="1" year="2075">523.0477365</maxSubResource>
                    <maxSubResource fillout="1" year="2080">529.6018908</maxSubResource>
                    <maxSubResource fillout="1" year="2085">536.1577301</maxSubResource>
                    <maxSubResource fillout="1" year="2090">542.718557</maxSubResource>
                    <maxSubResource fillout="1" year="2095">549.2603709</maxSubResource>
                    <maxSubResource fillout="1" year="2100">554.4657372</maxSubResource>
                </sub-renewable-resource>
            </resource>
            <resource name="Northwest Territories_water withdrawals">
                <sub-renewable-resource name="runoff">
                    <maxSubResource fillout="1" year="1975">623.7458687</maxSubResource>
                    <maxSubResource fillout="1" year="1990">623.7458687</maxSubResource>
                    <maxSubResource fillout="1" year="2005">623.7458687</maxSubResource>
                    <maxSubResource fillout="1" year="2010">623.7458687</maxSubResource>
                    <maxSubResource fillout="1" year="2015">694.4941867</maxSubResource>
                    <maxSubResource fillout="1" year="2020">713.9742954</maxSubResource>
                    <maxSubResource fillout="1" year="2025">736.4798465</maxSubResource>
                    <maxSubResource fillout="1" year="2030">759.8097923</maxSubResource>
                    <maxSubResource fillout="1" year="2035">780.4236969</maxSubResource>
                    <maxSubResource fillout="1" year="2040">797.8532752</maxSubResource>
                    <maxSubResource fillout="1" year="2045">814.0169271</maxSubResource>
                    <maxSubResource fillout="1" year="2050">830.4635775</maxSubResource>
                    <maxSubResource fillout="1" year="2055">848.1939709</maxSubResource>
                    <maxSubResource fillout="1" year="2060">866.3303121</maxSubResource>
                    <maxSubResource fillout="1" year="2065">884.0030847</maxSubResource>
                    <maxSubResource fillout="1" year="2070">900.6371318</maxSubResource>
                    <maxSubResource fillout="1" year="2075">916.8344921</maxSubResource>
                    <maxSubResource fillout="1" year="2080">932.5925585</maxSubResource>
                    <maxSubResource fillout="1" year="2085">947.8116996</maxSubResource>
                    <maxSubResource fillout="1" year="2090">962.4874464</maxSubResource>
                    <maxSubResource fillout="1" year="2095">976.6636082</maxSubResource>
                    <maxSubResource fillout="1" year="2100">987.6713519</maxSubResource>
                </sub-renewable-resource>
            </resource>
            <resource name="Saskatchewan-Nelson_water withdrawals">
                <sub-renewable-resource name="runoff">
                    <maxSubResource fillout="1" year="1975">92.61425372</maxSubResource>
                    <maxSubResource fillout="1" year="1990">92.61425372</maxSubResource>
                    <maxSubResource fillout="1" year="2005">92.61425372</maxSubResource>
                    <maxSubResource fillout="1" year="2010">92.61425372</maxSubResource>
                    <maxSubResource fillout="1" year="2015">105.5526558</maxSubResource>
                    <maxSubResource fillout="1" year="2020">108.8732328</maxSubResource>
                    <maxSubResource fillout="1" year="2025">112.7588633</maxSubResource>
                    <maxSubResource fillout="1" year="2030">116.6730122</maxSubResource>
                    <maxSubResource fillout="1" year="2035">119.7612157</maxSubResource>
                    <maxSubResource fillout="1" year="2040">121.8571104</maxSubResource>
                    <maxSubResource fillout="1" year="2045">123.4600377</maxSubResource>
                    <maxSubResource fillout="1" year="2050">125.0246513</maxSubResource>
                    <maxSubResource fillout="1" year="2055">126.6954898</maxSubResource>
                    <maxSubResource fillout="1" year="2060">128.1931952</maxSubResource>
                    <maxSubResource fillout="1" year="2065">129.7793894</maxSubResource>
                    <maxSubResource fillout="1" year="2070">131.6330526</maxSubResource>
                    <maxSubResource fillout="1" year="2075">133.5245265</maxSubResource>
                    <maxSubResource fillout="1" year="2080">135.4724295</maxSubResource>
                    <maxSubResource fillout="1" year="2085">137.5312563</maxSubResource>
                    <maxSubResource fillout="1" year="2090">139.7050476</maxSubResource>
                    <maxSubResource fillout="1" year="2095">141.9710572</maxSubResource>
                    <maxSubResource fillout="1" year="2100">143.8363934</maxSubResource>
                </sub-renewable-resource>
            </resource>
            <resource name="St Lawrence_water withdrawals">
                <sub-renewable-resource name="runoff">
                    <maxSubResource fillout="1" year="1975">147.7077749</maxSubResource>
                    <maxSubResource fillout="1" year="1990">147.7077749</maxSubResource>
                    <maxSubResource fillout="1" year="2005">147.7077749</maxSubResource>
                    <maxSubResource fillout="1" year="2010">147.7077749</maxSubResource>
                    <maxSubResource fillout="1" year="2015">163.5602407</maxSubResource>
                    <maxSubResource fillout="1" year="2020">167.7639282</maxSubResource>
                    <maxSubResource fillout="1" year="2025">172.6322564</maxSubResource>
                    <maxSubResource fillout="1" year="2030">177.6104822</maxSubResource>
                    <maxSubResource fillout="1" year="2035">181.8182746</maxSubResource>
                    <maxSubResource fillout="1" year="2040">185.228594</maxSubResource>
                    <maxSubResource fillout="1" year="2045">188.2721583</maxSubResource>
                    <maxSubResource fillout="1" year="2050">191.2175124</maxSubResource>
                    <maxSubResource fillout="1" year="2055">194.1751063</maxSubResource>
                    <maxSubResource fillout="1" year="2060">196.9751976</maxSubResource>
                    <maxSubResource fillout="1" year="2065">199.6700273</maxSubResource>
                    <maxSubResource fillout="1" year="2070">202.2988312</maxSubResource>
                    <maxSubResource fillout="1" year="2075">204.8142158</maxSubResource>
                    <maxSubResource fillout="1" year="2080">207.2223343</maxSubResource>
                    <maxSubResource fillout="1" year="2085">209.5368924</maxSubResource>
                    <maxSubResource fillout="1" year="2090">211.7587831</maxSubResource>
                    <maxSubResource fillout="1" year="2095">213.8821454</maxSubResource>
                    <maxSubResource fillout="1" year="2100">215.5063216</maxSubResource>
                </sub-renewable-resource>
            </resource>
        </region>
        <region name="Central America and Caribbean">
            <resource name="Caribbean_water withdrawals">
                <sub-renewable-resource name="runoff">
                    <maxSubResource fillout="1" year="1975">132.2412057</maxSubResource>
                    <maxSubResource fillout="1" year="1990">132.2412057</maxSubResource>
                    <maxSubResource fillout="1" year="2005">132.2412057</maxSubResource>
                    <maxSubResource fillout="1" year="2010">132.2412057</maxSubResource>
                    <maxSubResource fillout="1" year="2015">134.8922019</maxSubResource>
                    <maxSubResource fillout="1" year="2020">135.12822</maxSubResource>
                    <maxSubResource fillout="1" year="2025">135.7213211</maxSubResource>
                    <maxSubResource fillout="1" year="2030">136.2277343</maxSubResource>
                    <maxSubResource fillout="1" year="2035">136.0780879</maxSubResource>
                    <maxSubResource fillout="1" year="2040">135.0540083</maxSubResource>
                    <maxSubResource fillout="1" year="2045">133.6471463</maxSubResource>
                    <maxSubResource fillout="1" year="2050">132.4338945</maxSubResource>
                    <maxSubResource fillout="1" year="2055">131.7117919</maxSubResource>
                    <maxSubResource fillout="1" year="2060">131.1483073</maxSubResource>
                    <maxSubResource fillout="1" year="2065">130.6883993</maxSubResource>
                    <maxSubResource fillout="1" year="2070">130.2740316</maxSubResource>
                    <maxSubResource fillout="1" year="2075">129.8458736</maxSubResource>
                    <maxSubResource fillout="1" year="2080">129.4676963</maxSubResource>
                    <maxSubResource fillout="1" year="2085">129.2113369</maxSubResource>
                    <maxSubResource fillout="1" year="2090">129.0959991</maxSubResource>
                    <maxSubResource fillout="1" year="2095">129.0930752</maxSubResource>
                    <maxSubResource fillout="1" year="2100">129.1516924</maxSubResource>
                </sub-renewable-resource>
            </resource>
            <resource name="Southern Central America_water withdrawals">
                <sub-renewable-resource name="runoff">
                    <maxSubResource fillout="1" year="1975">463.7103379</maxSubResource>
                    <maxSubResource fillout="1" year="1990">463.7103379</maxSubResource>
                    <maxSubResource fillout="1" year="2005">463.7103379</maxSubResource>
                    <maxSubResource fillout="1" year="2010">463.7103379</maxSubResource>
                    <maxSubResource fillout="1" year="2015">443.2152692</maxSubResource>
                    <maxSubResource fillout="1" year="2020">435.7922674</maxSubResource>
                    <maxSubResource fillout="1" year="2025">428.0351708</maxSubResource>
                    <maxSubResource fillout="1" year="2030">419.9117951</maxSubResource>
                    <maxSubResource fillout="1" year="2035">411.8696395</maxSubResource>
                    <maxSubResource fillout="1" year="2040">403.9210132</maxSubResource>
                    <maxSubResource fillout="1" year="2045">396.2197076</maxSubResource>
                    <maxSubResource fillout="1" year="2050">389.1110663</maxSubResource>
                    <maxSubResource fillout="1" year="2055">383.2785807</maxSubResource>
                    <maxSubResource fillout="1" year="2060">378.5835288</maxSubResource>
                    <maxSubResource fillout="1" year="2065">373.2190205</maxSubResource>
                    <maxSubResource fillout="1" year="2070">365.8945344</maxSubResource>
                    <maxSubResource fillout="1" year="2075">357.7791598</maxSubResource>
                    <maxSubResource fillout="1" year="2080">348.9683473</maxSubResource>
                    <maxSubResource fillout="1" year="2085">339.3717712</maxSubResource>
                    <maxSubResource fillout="1" year="2090">329.050473</maxSubResource>
                    <maxSubResource fillout="1" year="2095">318.0523509</maxSubResource>
                    <maxSubResource fillout="1" year="2100">308.783957</maxSubResource>
                </sub-renewable-resource>
            </resource>
        </region>
        <region name="Central Asia">
            <resource name="Amu Darya_water withdrawals">
                <sub-renewable-resource name="runoff">
                    <maxSubResource fillout="1" year="1975">42.15630835</maxSubResource>
                    <maxSubResource fillout="1" year="1990">42.15630835</maxSubResource>
                    <maxSubResource fillout="1" year="2005">42.15630835</maxSubResource>
                    <maxSubResource fillout="1" year="2010">42.15630835</maxSubResource>
                    <maxSubResource fillout="1" year="2015">39.95003012</maxSubResource>
                    <maxSubResource fillout="1" year="2020">38.56856655</maxSubResource>
                    <maxSubResource fillout="1" year="2025">36.72091158</maxSubResource>
                    <maxSubResource fillout="1" year="2030">34.68101223</maxSubResource>
                    <maxSubResource fillout="1" year="2035">32.84099519</maxSubResource>
                    <maxSubResource fillout="1" year="2040">31.03580822</maxSubResource>
                    <maxSubResource fillout="1" year="2045">29.22950056</maxSubResource>
                    <maxSubResource fillout="1" year="2050">27.61626183</maxSubResource>
                    <maxSubResource fillout="1" year="2055">26.18160849</maxSubResource>
                    <maxSubResource fillout="1" year="2060">24.74718668</maxSubResource>
                    <maxSubResource fillout="1" year="2065">23.60055007</maxSubResource>
                    <maxSubResource fillout="1" year="2070">22.94090156</maxSubResource>
                    <maxSubResource fillout="1" year="2075">22.55179718</maxSubResource>
                    <maxSubResource fillout="1" year="2080">22.4656474</maxSubResource>
                    <maxSubResource fillout="1" year="2085">22.75012499</maxSubResource>
                    <maxSubResource fillout="1" year="2090">23.40739016</maxSubResource>
                    <maxSubResource fillout="1" year="2095">24.40644164</maxSubResource>
                    <maxSubResource fillout="1" year="2100">25.43295787</maxSubResource>
                </sub-renewable-resource>
            </resource>
            <resource name="Caspian Sea-East Coast_water withdrawals">
                <sub-renewable-resource name="runoff">
                    <maxSubResource fillout="1" year="1975">47.51855664</maxSubResource>
                    <maxSubResource fillout="1" year="1990">47.51855664</maxSubResource>
                    <maxSubResource fillout="1" year="2005">47.51855664</maxSubResource>
                    <maxSubResource fillout="1" year="2010">47.51855664</maxSubResource>
                    <maxSubResource fillout="1" year="2015">53.44969601</maxSubResource>
                    <maxSubResource fillout="1" year="2020">55.02095318</maxSubResource>
                    <maxSubResource fillout="1" year="2025">57.08801694</maxSubResource>
                    <maxSubResource fillout="1" year="2030">59.21740225</maxSubResource>
                    <maxSubResource fillout="1" year="2035">60.79039974</maxSubResource>
                    <maxSubResource fillout="1" year="2040">61.82890579</maxSubResource>
                    <maxSubResource fillout="1" year="2045">62.59649477</maxSubResource>
                    <maxSubResource fillout="1" year="2050">63.20538584</maxSubResource>
                    <maxSubResource fillout="1" year="2055">63.47012051</maxSubResource>
                    <maxSubResource fillout="1" year="2060">63.28615498</maxSubResource>
                    <maxSubResource fillout="1" year="2065">63.47775028</maxSubResource>
                    <maxSubResource fillout="1" year="2070">64.59950773</maxSubResource>
                    <maxSubResource fillout="1" year="2075">66.0032423</maxSubResource>
                    <maxSubResource fillout="1" year="2080">67.74325037</maxSubResource>
                    <maxSubResource fillout="1" year="2085">69.97814337</maxSubResource>
                    <maxSubResource fillout="1" year="2090">72.72596642</maxSubResource>
                    <maxSubResource fillout="1" year="2095">75.91654945</maxSubResource>
                    <maxSubResource fillout="1" year="2100">78.74306716</maxSubResource>
                </sub-renewable-resource>
            </resource>
            <resource name="Caspian Sea Coast_water withdrawals">
                <sub-renewable-resource name="runoff">
                    <maxSubResource fillout="1" year="1975">69.56332178</maxSubResource>
                    <maxSubResource fillout="1" year="1990">69.56332178</maxSubResource>
                    <maxSubResource fillout="1" year="2005">69.56332178</maxSubResource>
                    <maxSubResource fillout="1" year="2010">69.56332178</maxSubResource>
                    <maxSubResource fillout="1" year="2015">66.19660989</maxSubResource>
                    <maxSubResource fillout="1" year="2020">65.72427418</maxSubResource>
                    <maxSubResource fillout="1" year="2025">65.59667798</maxSubResource>
                    <maxSubResource fillout="1" year="2030">65.62633444</maxSubResource>
                    <maxSubResource fillout="1" year="2035">65.64298148</maxSubResource>
                    <maxSubResource fillout="1" year="2040">66.12753375</maxSubResource>
                    <maxSubResource fillout="1" year="2045">66.80948376</maxSubResource>
                    <maxSubResource fillout="1" year="2050">66.97502835</maxSubResource>
                    <maxSubResource fillout="1" year="2055">66.02327455</maxSubResource>
                    <maxSubResource fillout="1" year="2060">64.38734744</maxSubResource>
                    <maxSubResource fillout="1" year="2065">63.04190299</maxSubResource>
                    <maxSubResource fillout="1" year="2070">62.62996299</maxSubResource>
                    <maxSubResource fillout="1" year="2075">62.39622775</maxSubResource>
                    <maxSubResource fillout="1" year="2080">62.36407424</maxSubResource>
                    <maxSubResource fillout="1" year="2085">62.67846564</maxSubResource>
                    <maxSubResource fillout="1" year="2090">63.36891293</maxSubResource>
                    <maxSubResource fillout="1" year="2095">64.37403779</maxSubResource>
                    <maxSubResource fillout="1" year="2100">65.36337153</maxSubResource>
                </sub-renewable-resource>
            </resource>
            <resource name="Lake Balkash_water withdrawals">
                <sub-renewable-resource name="runoff">
                    <maxSubResource fillout="1" year="1975">49.19705659</maxSubResource>
                    <maxSubResource fillout="1" year="1990">49.19705659</maxSubResource>
                    <maxSubResource fillout="1" year="2005">49.19705659</maxSubResource>
                    <maxSubResource fillout="1" year="2010">49.19705659</maxSubResource>
                    <maxSubResource fillout="1" year="2015">52.28791925</maxSubResource>
                    <maxSubResource fillout="1" year="2020">52.98374812</maxSubResource>
                    <maxSubResource fillout="1" year="2025">53.72021621</maxSubResource>
                    <maxSubResource fillout="1" year="2030">54.43597239</maxSubResource>
                    <maxSubResource fillout="1" year="2035">55.01515595</maxSubResource>
                    <maxSubResource fillout="1" year="2040">55.47718405</maxSubResource>
                    <maxSubResource fillout="1" year="2045">55.86199226</maxSubResource>
                    <maxSubResource fillout="1" year="2050">56.16869539</maxSubResource>
                    <maxSubResource fillout="1" year="2055">56.39179998</maxSubResource>
                    <maxSubResource fillout="1" year="2060">56.52648186</maxSubResource>
                    <maxSubResource fillout="1" year="2065">56.58180575</maxSubResource>
                    <maxSubResource fillout="1" year="2070">56.56619734</maxSubResource>
                    <maxSubResource fillout="1" year="2075">56.47971206</maxSubResource>
                    <maxSubResource fillout="1" year="2080">56.31930106</maxSubResource>
                    <maxSubResource fillout="1" year="2085">56.08200928</maxSubResource>
                    <maxSubResource fillout="1" year="2090">55.76610966</maxSubResource>
                    <maxSubResource fillout="1" year="2095">55.37261358</maxSubResource>
                    <maxSubResource fillout="1" year="2100">55.00282717</maxSubResource>
                </sub-renewable-resource>
            </resource>
            <resource name="Syr Darya_water withdrawals">
                <sub-renewable-resource name="runoff">
                    <maxSubResource fillout="1" year="1975">120.1359153</maxSubResource>
                    <maxSubResource fillout="1" year="1990">120.1359153</maxSubResource>
                    <maxSubResource fillout="1" year="2005">120.1359153</maxSubResource>
                    <maxSubResource fillout="1" year="2010">120.1359153</maxSubResource>
                    <maxSubResource fillout="1" year="2015">114.2624596</maxSubResource>
                    <maxSubResource fillout="1" year="2020">112.5531602</maxSubResource>
                    <maxSubResource fillout="1" year="2025">110.425563</maxSubResource>
                    <maxSubResource fillout="1" year="2030">108.1816058</maxSubResource>
                    <maxSubResource fillout="1" year="2035">106.2833675</maxSubResource>
                    <maxSubResource fillout="1" year="2040">104.9886026</maxSubResource>
                    <maxSubResource fillout="1" year="2045">103.9600143</maxSubResource>
                    <maxSubResource fillout="1" year="2050">102.7582223</maxSubResource>
                    <maxSubResource fillout="1" year="2055">101.0730407</maxSubResource>
                    <maxSubResource fillout="1" year="2060">99.110993</maxSubResource>
                    <maxSubResource fillout="1" year="2065">97.13875583</maxSubResource>
                    <maxSubResource fillout="1" year="2070">95.33925251</maxSubResource>
                    <maxSubResource fillout="1" year="2075">93.54995099</maxSubResource>
                    <maxSubResource fillout="1" year="2080">91.78070685</maxSubResource>
                    <maxSubResource fillout="1" year="2085">90.06742625</maxSubResource>
                    <maxSubResource fillout="1" year="2090">88.39850739</maxSubResource>
                    <maxSubResource fillout="1" year="2095">86.75639906</maxSubResource>
                    <maxSubResource fillout="1" year="2100">85.45372393</maxSubResource>
                </sub-renewable-resource>
            </resource>
        </region>
        <region name="China">
            <resource name="Bo Hai-Korean Bay-North Coast_water withdrawals">
                <sub-renewable-resource name="runoff">
                    <maxSubResource fillout="1" year="1975">74.05174268</maxSubResource>
                    <maxSubResource fillout="1" year="1990">74.05174268</maxSubResource>
                    <maxSubResource fillout="1" year="2005">74.05174268</maxSubResource>
                    <maxSubResource fillout="1" year="2010">74.05174268</maxSubResource>
                    <maxSubResource fillout="1" year="2015">74.80453166</maxSubResource>
                    <maxSubResource fillout="1" year="2020">75.15965648</maxSubResource>
                    <maxSubResource fillout="1" year="2025">75.51580746</maxSubResource>
                    <maxSubResource fillout="1" year="2030">75.93567871</maxSubResource>
                    <maxSubResource fillout="1" year="2035">76.53394977</maxSubResource>
                    <maxSubResource fillout="1" year="2040">77.36924906</maxSubResource>
                    <maxSubResource fillout="1" year="2045">78.40633428</maxSubResource>
                    <maxSubResource fillout="1" year="2050">79.60209516</maxSubResource>
                    <maxSubResource fillout="1" year="2055">80.97611225</maxSubResource>
                    <maxSubResource fillout="1" year="2060">82.53713331</maxSubResource>
                    <maxSubResource fillout="1" year="2065">84.10351162</maxSubResource>
                    <maxSubResource fillout="1" year="2070">85.55139245</maxSubResource>
                    <maxSubResource fillout="1" year="2075">87.02067675</maxSubResource>
                    <maxSubResource fillout="1" year="2080">88.50963154</maxSubResource>
                    <maxSubResource fillout="1" year="2085">89.9938</maxSubResource>
                    <maxSubResource fillout="1" year="2090">91.46761867</maxSubResource>
                    <maxSubResource fillout="1" year="2095">92.94237142</maxSubResource>
                    <maxSubResource fillout="1" year="2100">94.13066531</maxSubResource>
                </sub-renewable-resource>
            </resource>
            <resource name="China Coast_water withdrawals">
                <sub-renewable-resource name="runoff">
                    <maxSubResource fillout="1" year="1975">303.6077798</maxSubResource>
                    <maxSubResource fillout="1" year="1990">303.6077798</maxSubResource>
                    <maxSubResource fillout="1" year="2005">303.6077798</maxSubResource>
                    <maxSubResource fillout="1" year="2010">303.6077798</maxSubResource>
                    <maxSubResource fillout="1" year="2015">306.6900309</maxSubResource>
                    <maxSubResource fillout="1" year="2020">305.5549835</maxSubResource>
                    <maxSubResource fillout="1" year="2025">303.8749923</maxSubResource>
                    <maxSubResource fillout="1" year="2030">301.6867491</maxSubResource>
                    <maxSubResource fillout="1" year="2035">299.0150534</maxSubResource>
                    <maxSubResource fillout="1" year="2040">296.7300404</maxSubResource>
                    <maxSubResource fillout="1" year="2045">294.1439662</maxSubResource>
                    <maxSubResource fillout="1" year="2050">289.8245491</maxSubResource>
                    <maxSubResource fillout="1" year="2055">282.9780686</maxSubResource>
                    <maxSubResource fillout="1" year="2060">274.5691584</maxSubResource>
                    <maxSubResource fillout="1" year="2065">265.1918966</maxSubResource>
                    <maxSubResource fillout="1" year="2070">255.2495531</maxSubResource>
                    <maxSubResource fillout="1" year="2075">244.3555854</maxSubResource>
                    <maxSubResource fillout="1" year="2080">232.3683246</maxSubResource>
                    <maxSubResource fillout="1" year="2085">219.2125712</maxSubResource>
                    <maxSubResource fillout="1" year="2090">204.938047</maxSubResource>
                    <maxSubResource fillout="1" year="2095">189.5837101</maxSubResource>
                    <maxSubResource fillout="1" year="2100">176.5367743</maxSubResource>
                </sub-renewable-resource>
            </resource>
            <resource name="Gobi Interior_water withdrawals">
                <sub-renewable-resource name="runoff">
                    <maxSubResource fillout="1" year="1975">91.17742244</maxSubResource>
                    <maxSubResource fillout="1" year="1990">91.17742244</maxSubResource>
                    <maxSubResource fillout="1" year="2005">91.17742244</maxSubResource>
                    <maxSubResource fillout="1" year="2010">91.17742244</maxSubResource>
                    <maxSubResource fillout="1" year="2015">89.00406064</maxSubResource>
                    <maxSubResource fillout="1" year="2020">87.55573494</maxSubResource>
                    <maxSubResource fillout="1" year="2025">85.13756968</maxSubResource>
                    <maxSubResource fillout="1" year="2030">82.58923533</maxSubResource>
                    <maxSubResource fillout="1" year="2035">81.07157264</maxSubResource>
                    <maxSubResource fillout="1" year="2040">80.61655442</maxSubResource>
                    <maxSubResource fillout="1" year="2045">80.62422172</maxSubResource>
                    <maxSubResource fillout="1" year="2050">80.7015182</maxSubResource>
                    <maxSubResource fillout="1" year="2055">80.88774142</maxSubResource>
                    <maxSubResource fillout="1" year="2060">81.44938633</maxSubResource>
                    <maxSubResource fillout="1" year="2065">81.59332471</maxSubResource>
                    <maxSubResource fillout="1" year="2070">80.79495817</maxSubResource>
                    <maxSubResource fillout="1" year="2075">79.72724221</maxSubResource>
                    <maxSubResource fillout="1" year="2080">78.31376911</maxSubResource>
                    <maxSubResource fillout="1" year="2085">76.37360312</maxSubResource>
                    <maxSubResource fillout="1" year="2090">73.90346675</maxSubResource>
                    <maxSubResource fillout="1" year="2095">70.97993893</maxSubResource>
                    <maxSubResource fillout="1" year="2100">68.35951995</maxSubResource>
                </sub-renewable-resource>
            </resource>
            <resource name="Hainan_water withdrawals">
                <sub-renewable-resource name="runoff">
                    <maxSubResource fillout="1" year="1975">32.13239076</maxSubResource>
                    <maxSubResource fillout="1" year="1990">32.13239076</maxSubResource>
                    <maxSubResource fillout="1" year="2005">32.13239076</maxSubResource>
                    <maxSubResource fillout="1" year="2010">32.13239076</maxSubResource>
                    <maxSubResource fillout="1" year="2015">29.93430201</maxSubResource>
                    <maxSubResource fillout="1" year="2020">30.05845352</maxSubResource>
                    <maxSubResource fillout="1" year="2025">30.65824697</maxSubResource>
                    <maxSubResource fillout="1" year="2030">31.4566633</maxSubResource>
                    <maxSubResource fillout="1" year="2035">32.17838421</maxSubResource>
                    <maxSubResource fillout="1" year="2040">33.39742523</maxSubResource>
                    <maxSubResource fillout="1" year="2045">34.90974635</maxSubResource>
                    <maxSubResource fillout="1" year="2050">35.99176089</maxSubResource>
                    <maxSubResource fillout="1" year="2055">36.23855598</maxSubResource>
                    <maxSubResource fillout="1" year="2060">36.08581292</maxSubResource>
                    <maxSubResource fillout="1" year="2065">35.7533002</maxSubResource>
                    <maxSubResource fillout="1" year="2070">35.37600693</maxSubResource>
                    <maxSubResource fillout="1" year="2075">34.79524451</maxSubResource>
                    <maxSubResource fillout="1" year="2080">34.01985494</maxSubResource>
                    <maxSubResource fillout="1" year="2085">33.08456475</maxSubResource>
                    <maxSubResource fillout="1" year="2090">31.99794567</maxSubResource>
                    <maxSubResource fillout="1" year="2095">30.74554951</maxSubResource>
                    <maxSubResource fillout="1" year="2100">29.61427065</maxSubResource>
                </sub-renewable-resource>
            </resource>
            <resource name="Huang He_water withdrawals">
                <sub-renewable-resource name="runoff">
                    <maxSubResource fillout="1" year="1975">85.90641054</maxSubResource>
                    <maxSubResource fillout="1" year="1990">85.90641054</maxSubResource>
                    <maxSubResource fillout="1" year="2005">85.90641054</maxSubResource>
                    <maxSubResource fillout="1" year="2010">85.90641054</maxSubResource>
                    <maxSubResource fillout="1" year="2015">89.0051132</maxSubResource>
                    <maxSubResource fillout="1" year="2020">89.91885283</maxSubResource>
                    <maxSubResource fillout="1" year="2025">90.58704537</maxSubResource>
                    <maxSubResource fillout="1" year="2030">91.61940124</maxSubResource>
                    <maxSubResource fillout="1" year="2035">93.94633211</maxSubResource>
                    <maxSubResource fillout="1" year="2040">98.32800559</maxSubResource>
                    <maxSubResource fillout="1" year="2045">103.714687</maxSubResource>
                    <maxSubResource fillout="1" year="2050">108.5901163</maxSubResource>
                    <maxSubResource fillout="1" year="2055">112.3953265</maxSubResource>
                    <maxSubResource fillout="1" year="2060">116.1207415</maxSubResource>
                    <maxSubResource fillout="1" year="2065">119.2890399</maxSubResource>
                    <maxSubResource fillout="1" year="2070">121.5766715</maxSubResource>
                    <maxSubResource fillout="1" year="2075">123.4561513</maxSubResource>
                    <maxSubResource fillout="1" year="2080">124.8355943</maxSubResource>
                    <maxSubResource fillout="1" year="2085">125.5550026</maxSubResource>
                    <maxSubResource fillout="1" year="2090">125.6452017</maxSubResource>
                    <maxSubResource fillout="1" year="2095">125.1713783</maxSubResource>
                    <maxSubResource fillout="1" year="2100">124.4171382</maxSubResource>
                </sub-renewable-resource>
            </resource>
            <resource name="Plateau of Tibet Interior_water withdrawals">
                <sub-renewable-resource name="runoff">
                    <maxSubResource fillout="1" year="1975">39.24998664</maxSubResource>
                    <maxSubResource fillout="1" year="1990">39.24998664</maxSubResource>
                    <maxSubResource fillout="1" year="2005">39.24998664</maxSubResource>
                    <maxSubResource fillout="1" year="2010">39.24998664</maxSubResource>
                    <maxSubResource fillout="1" year="2015">48.47450863</maxSubResource>
                    <maxSubResource fillout="1" year="2020">51.40000545</maxSubResource>
                    <maxSubResource fillout="1" year="2025">55.05082423</maxSubResource>
                    <maxSubResource fillout="1" year="2030">58.84081905</maxSubResource>
                    <maxSubResource fillout="1" year="2035">61.96763813</maxSubResource>
                    <maxSubResource fillout="1" year="2040">65.09738344</maxSubResource>
                    <maxSubResource fillout="1" year="2045">68.26436818</maxSubResource>
                    <maxSubResource fillout="1" year="2050">70.81173632</maxSubResource>
                    <maxSubResource fillout="1" year="2055">72.4083098</maxSubResource>
                    <maxSubResource fillout="1" year="2060">73.41313382</maxSubResource>
                    <maxSubResource fillout="1" year="2065">73.82284768</maxSubResource>
                    <maxSubResource fillout="1" year="2070">73.63140564</maxSubResource>
                    <maxSubResource fillout="1" year="2075">72.87994572</maxSubResource>
                    <maxSubResource fillout="1" year="2080">71.56735528</maxSubResource>
                    <maxSubResource fillout="1" year="2085">69.68624224</maxSubResource>
                    <maxSubResource fillout="1" year="2090">67.2276787</maxSubResource>
                    <maxSubResource fillout="1" year="2095">64.194566</maxSubResource>
                    <maxSubResource fillout="1" year="2100">61.35781589</maxSubResource>
                </sub-renewable-resource>
            </resource>
            <resource name="Salween_water withdrawals">
                <sub-renewable-resource name="runoff">
                    <maxSubResource fillout="1" year="1975">181.2680144</maxSubResource>
                    <maxSubResource fillout="1" year="1990">181.2680144</maxSubResource>
                    <maxSubResource fillout="1" year="2005">181.2680144</maxSubResource>
                    <maxSubResource fillout="1" year="2010">181.2680144</maxSubResource>
                    <maxSubResource fillout="1" year="2015">167.6187579</maxSubResource>
                    <maxSubResource fillout="1" year="2020">167.2362829</maxSubResource>
                    <maxSubResource fillout="1" year="2025">168.3466004</maxSubResource>
                    <maxSubResource fillout="1" year="2030">170.493278</maxSubResource>
                    <maxSubResource fillout="1" year="2035">173.5225079</maxSubResource>
                    <maxSubResource fillout="1" year="2040">179.444949</maxSubResource>
                    <maxSubResource fillout="1" year="2045">187.1189574</maxSubResource>
                    <maxSubResource fillout="1" year="2050">193.7393739</maxSubResource>
                    <maxSubResource fillout="1" year="2055">198.1371445</maxSubResource>
                    <maxSubResource fillout="1" year="2060">202.0877291</maxSubResource>
                    <maxSubResource fillout="1" year="2065">205.1069502</maxSubResource>
                    <maxSubResource fillout="1" year="2070">206.819496</maxSubResource>
                    <maxSubResource fillout="1" year="2075">207.6573623</maxSubResource>
                    <maxSubResource fillout="1" year="2080">207.5851879</maxSubResource>
                    <maxSubResource fillout="1" year="2085">206.5028344</maxSubResource>
                    <maxSubResource fillout="1" year="2090">204.4398016</maxSubResource>
                    <maxSubResource fillout="1" year="2095">201.4410296</maxSubResource>
                    <maxSubResource fillout="1" year="2100">198.3888331</maxSubResource>
                </sub-renewable-resource>
            </resource>
            <resource name="South China Sea Coast_water withdrawals">
                <sub-renewable-resource name="runoff">
                    <maxSubResource fillout="1" year="1975">81.55283001</maxSubResource>
                    <maxSubResource fillout="1" year="1990">81.55283001</maxSubResource>
                    <maxSubResource fillout="1" year="2005">81.55283001</maxSubResource>
                    <maxSubResource fillout="1" year="2010">81.55283001</maxSubResource>
                    <maxSubResource fillout="1" year="2015">70.03076731</maxSubResource>
                    <maxSubResource fillout="1" year="2020">69.1258332</maxSubResource>
                    <maxSubResource fillout="1" year="2025">69.20538977</maxSubResource>
                    <maxSubResource fillout="1" year="2030">69.78474812</maxSubResource>
                    <maxSubResource fillout="1" year="2035">70.47591684</maxSubResource>
                    <maxSubResource fillout="1" year="2040">72.77666069</maxSubResource>
                    <maxSubResource fillout="1" year="2045">75.99383204</maxSubResource>
                    <maxSubResource fillout="1" year="2050">78.14622227</maxSubResource>
                    <maxSubResource fillout="1" year="2055">78.14467516</maxSubResource>
                    <maxSubResource fillout="1" year="2060">77.16496399</maxSubResource>
                    <maxSubResource fillout="1" year="2065">75.704491</maxSubResource>
                    <maxSubResource fillout="1" year="2070">74.07307381</maxSubResource>
                    <maxSubResource fillout="1" year="2075">71.95154186</maxSubResource>
                    <maxSubResource fillout="1" year="2080">69.34814941</maxSubResource>
                    <maxSubResource fillout="1" year="2085">66.32293978</maxSubResource>
                    <maxSubResource fillout="1" year="2090">62.87869359</maxSubResource>
                    <maxSubResource fillout="1" year="2095">58.98969673</maxSubResource>
                    <maxSubResource fillout="1" year="2100">55.54282128</maxSubResource>
                </sub-renewable-resource>
            </resource>
            <resource name="Tarim Interior_water withdrawals">
                <sub-renewable-resource name="runoff">
                    <maxSubResource fillout="1" year="1975">44.49582963</maxSubResource>
                    <maxSubResource fillout="1" year="1990">44.49582963</maxSubResource>
                    <maxSubResource fillout="1" year="2005">44.49582963</maxSubResource>
                    <maxSubResource fillout="1" year="2010">44.49582963</maxSubResource>
                    <maxSubResource fillout="1" year="2015">52.72370127</maxSubResource>
                    <maxSubResource fillout="1" year="2020">54.57664728</maxSubResource>
                    <maxSubResource fillout="1" year="2025">56.20706982</maxSubResource>
                    <maxSubResource fillout="1" year="2030">57.90768888</maxSubResource>
                    <maxSubResource fillout="1" year="2035">60.00254885</maxSubResource>
                    <maxSubResource fillout="1" year="2040">62.34869995</maxSubResource>
                    <maxSubResource fillout="1" year="2045">64.83466726</maxSubResource>
                    <maxSubResource fillout="1" year="2050">67.51959197</maxSubResource>
                    <maxSubResource fillout="1" year="2055">70.49791524</maxSubResource>
                    <maxSubResource fillout="1" year="2060">73.74030006</maxSubResource>
                    <maxSubResource fillout="1" year="2065">77.0114102</maxSubResource>
                    <maxSubResource fillout="1" year="2070">80.16718169</maxSubResource>
                    <maxSubResource fillout="1" year="2075">83.42698931</maxSubResource>
                    <maxSubResource fillout="1" year="2080">86.74525556</maxSubResource>
                    <maxSubResource fillout="1" year="2085">90.04319131</maxSubResource>
                    <maxSubResource fillout="1" year="2090">93.32050793</maxSubResource>
                    <maxSubResource fillout="1" year="2095">96.61032921</maxSubResource>
                    <maxSubResource fillout="1" year="2100">99.27031471</maxSubResource>
                </sub-renewable-resource>
            </resource>
            <resource name="Xun Jiang_water withdrawals">
                <sub-renewable-resource name="runoff">
                    <maxSubResource fillout="1" year="1975">274.4244724</maxSubResource>
                    <maxSubResource fillout="1" year="1990">274.4244724</maxSubResource>
                    <maxSubResource fillout="1" year="2005">274.4244724</maxSubResource>
                    <maxSubResource fillout="1" year="2010">274.4244724</maxSubResource>
                    <maxSubResource fillout="1" year="2015">243.8973787</maxSubResource>
                    <maxSubResource fillout="1" year="2020">239.82848</maxSubResource>
                    <maxSubResource fillout="1" year="2025">237.4439464</maxSubResource>
                    <maxSubResource fillout="1" year="2030">235.8813149</maxSubResource>
                    <maxSubResource fillout="1" year="2035">234.4880542</maxSubResource>
                    <maxSubResource fillout="1" year="2040">235.9117543</maxSubResource>
                    <maxSubResource fillout="1" year="2045">238.8447425</maxSubResource>
                    <maxSubResource fillout="1" year="2050">239.6900494</maxSubResource>
                    <maxSubResource fillout="1" year="2055">236.317456</maxSubResource>
                    <maxSubResource fillout="1" year="2060">230.9218899</maxSubResource>
                    <maxSubResource fillout="1" year="2065">225.0874593</maxSubResource>
                    <maxSubResource fillout="1" year="2070">219.8220102</maxSubResource>
                    <maxSubResource fillout="1" year="2075">213.9587818</maxSubResource>
                    <maxSubResource fillout="1" year="2080">207.514657</maxSubResource>
                    <maxSubResource fillout="1" year="2085">200.6918381</maxSubResource>
                    <maxSubResource fillout="1" year="2090">193.5141387</maxSubResource>
                    <maxSubResource fillout="1" year="2095">185.8996071</maxSubResource>
                    <maxSubResource fillout="1" year="2100">179.4421564</maxSubResource>
                </sub-renewable-resource>
            </resource>
            <resource name="Yangtze_water withdrawals">
                <sub-renewable-resource name="runoff">
                    <maxSubResource fillout="1" year="1975">990.5866869</maxSubResource>
                    <maxSubResource fillout="1" year="1990">990.5866869</maxSubResource>
                    <maxSubResource fillout="1" year="2005">990.5866869</maxSubResource>
                    <maxSubResource fillout="1" year="2010">990.5866869</maxSubResource>
                    <maxSubResource fillout="1" year="2015">1015.985021</maxSubResource>
                    <maxSubResource fillout="1" year="2020">1018.754251</maxSubResource>
                    <maxSubResource fillout="1" year="2025">1018.283044</maxSubResource>
                    <maxSubResource fillout="1" year="2030">1017.588768</maxSubResource>
                    <maxSubResource fillout="1" year="2035">1020.497233</maxSubResource>
                    <maxSubResource fillout="1" year="2040">1028.735802</maxSubResource>
                    <maxSubResource fillout="1" year="2045">1038.402843</maxSubResource>
                    <maxSubResource fillout="1" year="2050">1044.688303</maxSubResource>
                    <maxSubResource fillout="1" year="2055">1045.160688</maxSubResource>
                    <maxSubResource fillout="1" year="2060">1043.148741</maxSubResource>
                    <maxSubResource fillout="1" year="2065">1039.938233</maxSubResource>
                    <maxSubResource fillout="1" year="2070">1036.465888</maxSubResource>
                    <maxSubResource fillout="1" year="2075">1032.188148</maxSubResource>
                    <maxSubResource fillout="1" year="2080">1026.503807</maxSubResource>
                    <maxSubResource fillout="1" year="2085">1018.92551</maxSubResource>
                    <maxSubResource fillout="1" year="2090">1009.620715</maxSubResource>
                    <maxSubResource fillout="1" year="2095">998.7978741</maxSubResource>
                    <maxSubResource fillout="1" year="2100">989.1338006</maxSubResource>
                </sub-renewable-resource>
            </resource>
            <resource name="Ziya He-Interior_water withdrawals">
                <sub-renewable-resource name="runoff">
                    <maxSubResource fillout="1" year="1975">42.83153772</maxSubResource>
                    <maxSubResource fillout="1" year="1990">42.83153772</maxSubResource>
                    <maxSubResource fillout="1" year="2005">42.83153772</maxSubResource>
                    <maxSubResource fillout="1" year="2010">42.83153772</maxSubResource>
                    <maxSubResource fillout="1" year="2015">44.16851437</maxSubResource>
                    <maxSubResource fillout="1" year="2020">44.56471142</maxSubResource>
                    <maxSubResource fillout="1" year="2025">44.99077148</maxSubResource>
                    <maxSubResource fillout="1" year="2030">45.50830869</maxSubResource>
                    <maxSubResource fillout="1" year="2035">46.2382027</maxSubResource>
                    <maxSubResource fillout="1" year="2040">47.44145607</maxSubResource>
                    <maxSubResource fillout="1" year="2045">48.90079146</maxSubResource>
                    <maxSubResource fillout="1" year="2050">50.21164025</maxSubResource>
                    <maxSubResource fillout="1" year="2055">51.21558002</maxSubResource>
                    <maxSubResource fillout="1" year="2060">52.15275471</maxSubResource>
                    <maxSubResource fillout="1" year="2065">52.88605837</maxSubResource>
                    <maxSubResource fillout="1" year="2070">53.32045756</maxSubResource>
                    <maxSubResource fillout="1" year="2075">53.58873521</maxSubResource>
                    <maxSubResource fillout="1" year="2080">53.68880817</maxSubResource>
                    <maxSubResource fillout="1" year="2085">53.59910453</maxSubResource>
                    <maxSubResource fillout="1" year="2090">53.32290746</maxSubResource>
                    <maxSubResource fillout="1" year="2095">52.86743105</maxSubResource>
                    <maxSubResource fillout="1" year="2100">52.37707635</maxSubResource>
                </sub-renewable-resource>
            </resource>
        </region>
        <region name="Colombia">
            <resource name="Magdalena_water withdrawals">
                <sub-renewable-resource name="runoff">
                    <maxSubResource fillout="1" year="1975">226.1669408</maxSubResource>
                    <maxSubResource fillout="1" year="1990">226.1669408</maxSubResource>
                    <maxSubResource fillout="1" year="2005">226.1669408</maxSubResource>
                    <maxSubResource fillout="1" year="2010">226.1669408</maxSubResource>
                    <maxSubResource fillout="1" year="2015">223.2469929</maxSubResource>
                    <maxSubResource fillout="1" year="2020">218.9714546</maxSubResource>
                    <maxSubResource fillout="1" year="2025">212.1355148</maxSubResource>
                    <maxSubResource fillout="1" year="2030">204.7583065</maxSubResource>
                    <maxSubResource fillout="1" year="2035">199.7777527</maxSubResource>
                    <maxSubResource fillout="1" year="2040">196.9245704</maxSubResource>
                    <maxSubResource fillout="1" year="2045">195.1880195</maxSubResource>
                    <maxSubResource fillout="1" year="2050">194.4511257</maxSubResource>
                    <maxSubResource fillout="1" year="2055">194.9650871</maxSubResource>
                    <maxSubResource fillout="1" year="2060">196.733994</maxSubResource>
                    <maxSubResource fillout="1" year="2065">198.4897437</maxSubResource>
                    <maxSubResource fillout="1" year="2070">199.3718049</maxSubResource>
                    <maxSubResource fillout="1" year="2075">200.3643675</maxSubResource>
                    <maxSubResource fillout="1" year="2080">201.459713</maxSubResource>
                    <maxSubResource fillout="1" year="2085">202.4992676</maxSubResource>
                    <maxSubResource fillout="1" year="2090">203.5111003</maxSubResource>
                    <maxSubResource fillout="1" year="2095">204.5593452</maxSubResource>
                    <maxSubResource fillout="1" year="2100">205.4549245</maxSubResource>
                </sub-renewable-resource>
            </resource>
        </region>
        <region name="EU-12">
            <resource name="Baltic Sea Coast_water withdrawals">
                <sub-renewable-resource name="runoff">
                    <maxSubResource fillout="1" year="1975">14.15934013</maxSubResource>
                    <maxSubResource fillout="1" year="1990">14.15934013</maxSubResource>
                    <maxSubResource fillout="1" year="2005">14.15934013</maxSubResource>
                    <maxSubResource fillout="1" year="2010">14.15934013</maxSubResource>
                    <maxSubResource fillout="1" year="2015">18.04614749</maxSubResource>
                    <maxSubResource fillout="1" year="2020">19.15722051</maxSubResource>
                    <maxSubResource fillout="1" year="2025">20.42530692</maxSubResource>
                    <maxSubResource fillout="1" year="2030">21.73836668</maxSubResource>
                    <maxSubResource fillout="1" year="2035">22.9205229</maxSubResource>
                    <maxSubResource fillout="1" year="2040">24.11325749</maxSubResource>
                    <maxSubResource fillout="1" year="2045">25.30558965</maxSubResource>
                    <maxSubResource fillout="1" year="2050">26.33254269</maxSubResource>
                    <maxSubResource fillout="1" year="2055">27.13809892</maxSubResource>
                    <maxSubResource fillout="1" year="2060">27.82457657</maxSubResource>
                    <maxSubResource fillout="1" year="2065">28.31211127</maxSubResource>
                    <maxSubResource fillout="1" year="2070">28.54705149</maxSubResource>
                    <maxSubResource fillout="1" year="2075">28.60422478</maxSubResource>
                    <maxSubResource fillout="1" year="2080">28.47437798</maxSubResource>
                    <maxSubResource fillout="1" year="2085">28.13678692</maxSubResource>
                    <maxSubResource fillout="1" year="2090">27.59072035</maxSubResource>
                    <maxSubResource fillout="1" year="2095">26.84461957</maxSubResource>
                    <maxSubResource fillout="1" year="2100">26.10866327</maxSubResource>
                </sub-renewable-resource>
            </resource>
            <resource name="Danube_water withdrawals">
                <sub-renewable-resource name="runoff">
                    <maxSubResource fillout="1" year="1975">258.8183242</maxSubResource>
                    <maxSubResource fillout="1" year="1990">258.8183242</maxSubResource>
                    <maxSubResource fillout="1" year="2005">258.8183242</maxSubResource>
                    <maxSubResource fillout="1" year="2010">258.8183242</maxSubResource>
                    <maxSubResource fillout="1" year="2015">276.5596302</maxSubResource>
                    <maxSubResource fillout="1" year="2020">279.6788567</maxSubResource>
                    <maxSubResource fillout="1" year="2025">283.1290633</maxSubResource>
                    <maxSubResource fillout="1" year="2030">286.1685292</maxSubResource>
                    <maxSubResource fillout="1" year="2035">287.5451257</maxSubResource>
                    <maxSubResource fillout="1" year="2040">287.3536242</maxSubResource>
                    <maxSubResource fillout="1" year="2045">285.9829863</maxSubResource>
                    <maxSubResource fillout="1" year="2050">283.441836</maxSubResource>
                    <maxSubResource fillout="1" year="2055">279.617312</maxSubResource>
                    <maxSubResource fillout="1" year="2060">274.5642579</maxSubResource>
                    <maxSubResource fillout="1" year="2065">268.8296387</maxSubResource>
                    <maxSubResource fillout="1" year="2070">262.7885855</maxSubResource>
                    <maxSubResource fillout="1" year="2075">256.0216316</maxSubResource>
                    <maxSubResource fillout="1" year="2080">248.4923831</maxSubResource>
                    <maxSubResource fillout="1" year="2085">240.2330837</maxSubResource>
                    <maxSubResource fillout="1" year="2090">231.2709216</maxSubResource>
                    <maxSubResource fillout="1" year="2095">221.5937811</maxSubResource>
                    <maxSubResource fillout="1" year="2100">213.3251645</maxSubResource>
                </sub-renewable-resource>
            </resource>
            <resource name="Neman_water withdrawals">
                <sub-renewable-resource name="runoff">
                    <maxSubResource fillout="1" year="1975">18.49061208</maxSubResource>
                    <maxSubResource fillout="1" year="1990">18.49061208</maxSubResource>
                    <maxSubResource fillout="1" year="2005">18.49061208</maxSubResource>
                    <maxSubResource fillout="1" year="2010">18.49061208</maxSubResource>
                    <maxSubResource fillout="1" year="2015">19.51437726</maxSubResource>
                    <maxSubResource fillout="1" year="2020">19.755293</maxSubResource>
                    <maxSubResource fillout="1" year="2025">20.0390333</maxSubResource>
                    <maxSubResource fillout="1" year="2030">20.31434257</maxSubResource>
                    <maxSubResource fillout="1" year="2035">20.4976597</maxSubResource>
                    <maxSubResource fillout="1" year="2040">20.59621908</maxSubResource>
                    <maxSubResource fillout="1" year="2045">20.63703144</maxSubResource>
                    <maxSubResource fillout="1" year="2050">20.62145272</maxSubResource>
                    <maxSubResource fillout="1" year="2055">20.53214477</maxSubResource>
                    <maxSubResource fillout="1" year="2060">20.36858935</maxSubResource>
                    <maxSubResource fillout="1" year="2065">20.19845148</maxSubResource>
                    <maxSubResource fillout="1" year="2070">20.06782156</maxSubResource>
                    <maxSubResource fillout="1" year="2075">19.92500965</maxSubResource>
                    <maxSubResource fillout="1" year="2080">19.77055786</maxSubResource>
                    <maxSubResource fillout="1" year="2085">19.61329274</maxSubResource>
                    <maxSubResource fillout="1" year="2090">19.45432664</maxSubResource>
                    <maxSubResource fillout="1" year="2095">19.28982214</maxSubResource>
                    <maxSubResource fillout="1" year="2100">19.15177267</maxSubResource>
                </sub-renewable-resource>
            </resource>
            <resource name="Oder_water withdrawals">
                <sub-renewable-resource name="runoff">
                    <maxSubResource fillout="1" year="1975">21.44147245</maxSubResource>
                    <maxSubResource fillout="1" year="1990">21.44147245</maxSubResource>
                    <maxSubResource fillout="1" year="2005">21.44147245</maxSubResource>
                    <maxSubResource fillout="1" year="2010">21.44147245</maxSubResource>
                    <maxSubResource fillout="1" year="2015">23.64477645</maxSubResource>
                    <maxSubResource fillout="1" year="2020">24.13136793</maxSubResource>
                    <maxSubResource fillout="1" year="2025">24.70476612</maxSubResource>
                    <maxSubResource fillout="1" year="2030">25.24406511</maxSubResource>
                    <maxSubResource fillout="1" year="2035">25.55529316</maxSubResource>
                    <maxSubResource fillout="1" year="2040">25.6004512</maxSubResource>
                    <maxSubResource fillout="1" year="2045">25.49401877</maxSubResource>
                    <maxSubResource fillout="1" year="2050">25.34080529</maxSubResource>
                    <maxSubResource fillout="1" year="2055">25.17132141</maxSubResource>
                    <maxSubResource fillout="1" year="2060">24.92081075</maxSubResource>
                    <maxSubResource fillout="1" year="2065">24.65940988</maxSubResource>
                    <maxSubResource fillout="1" year="2070">24.43499378</maxSubResource>
                    <maxSubResource fillout="1" year="2075">24.1868192</maxSubResource>
                    <maxSubResource fillout="1" year="2080">23.91933296</maxSubResource>
                    <maxSubResource fillout="1" year="2085">23.64638401</maxSubResource>
                    <maxSubResource fillout="1" year="2090">23.36821797</maxSubResource>
                    <maxSubResource fillout="1" year="2095">23.07910412</maxSubResource>
                    <maxSubResource fillout="1" year="2100">22.83660169</maxSubResource>
                </sub-renewable-resource>
            </resource>
            <resource name="Poland Coast_water withdrawals">
                <sub-renewable-resource name="runoff">
                    <maxSubResource fillout="1" year="1975">7.30589198</maxSubResource>
                    <maxSubResource fillout="1" year="1990">7.30589198</maxSubResource>
                    <maxSubResource fillout="1" year="2005">7.30589198</maxSubResource>
                    <maxSubResource fillout="1" year="2010">7.30589198</maxSubResource>
                    <maxSubResource fillout="1" year="2015">10.27469507</maxSubResource>
                    <maxSubResource fillout="1" year="2020">11.02906443</maxSubResource>
                    <maxSubResource fillout="1" year="2025">11.9022333</maxSubResource>
                    <maxSubResource fillout="1" year="2030">12.78877818</maxSubResource>
                    <maxSubResource fillout="1" year="2035">13.52078566</maxSubResource>
                    <maxSubResource fillout="1" year="2040">14.10663625</maxSubResource>
                    <maxSubResource fillout="1" year="2045">14.61872387</maxSubResource>
                    <maxSubResource fillout="1" year="2050">15.08706508</maxSubResource>
                    <maxSubResource fillout="1" year="2055">15.51794502</maxSubResource>
                    <maxSubResource fillout="1" year="2060">15.89118259</maxSubResource>
                    <maxSubResource fillout="1" year="2065">16.23300875</maxSubResource>
                    <maxSubResource fillout="1" year="2070">16.56148423</maxSubResource>
                    <maxSubResource fillout="1" year="2075">16.85524832</maxSubResource>
                    <maxSubResource fillout="1" year="2080">17.11618921</maxSubResource>
                    <maxSubResource fillout="1" year="2085">17.3496406</maxSubResource>
                    <maxSubResource fillout="1" year="2090">17.55633583</maxSubResource>
                    <maxSubResource fillout="1" year="2095">17.73395388</maxSubResource>
                    <maxSubResource fillout="1" year="2100">17.85361335</maxSubResource>
                </sub-renewable-resource>
            </resource>
            <resource name="Wisla_water withdrawals">
                <sub-renewable-resource name="runoff">
                    <maxSubResource fillout="1" year="1975">32.97031402</maxSubResource>
                    <maxSubResource fillout="1" year="1990">32.97031402</maxSubResource>
                    <maxSubResource fillout="1" year="2005">32.97031402</maxSubResource>
                    <maxSubResource fillout="1" year="2010">32.97031402</maxSubResource>
                    <maxSubResource fillout="1" year="2015">35.36510465</maxSubResource>
                    <maxSubResource fillout="1" year="2020">35.898616</maxSubResource>
                    <maxSubResource fillout="1" year="2025">36.55048954</maxSubResource>
                    <maxSubResource fillout="1" year="2030">37.16682991</maxSubResource>
                    <maxSubResource fillout="1" year="2035">37.50825304</maxSubResource>
                    <maxSubResource fillout="1" year="2040">37.61838945</maxSubResource>
                    <maxSubResource fillout="1" year="2045">37.56764175</maxSubResource>
                    <maxSubResource fillout="1" year="2050">37.33632213</maxSubResource>
                    <maxSubResource fillout="1" year="2055">36.87615007</maxSubResource>
                    <maxSubResource fillout="1" year="2060">36.20390255</maxSubResource>
                    <maxSubResource fillout="1" year="2065">35.47366223</maxSubResource>
                    <maxSubResource fillout="1" year="2070">34.78910602</maxSubResource>
                    <maxSubResource fillout="1" year="2075">34.02923126</maxSubResource>
                    <maxSubResource fillout="1" year="2080">33.19360109</maxSubResource>
                    <maxSubResource fillout="1" year="2085">32.30107583</maxSubResource>
                    <maxSubResource fillout="1" year="2090">31.35534256</maxSubResource>
                    <maxSubResource fillout="1" year="2095">30.34865911</maxSubResource>
                    <maxSubResource fillout="1" year="2100">29.49427201</maxSubResource>
                </sub-renewable-resource>
            </resource>
        </region>
        <region name="EU-15">
            <resource name="Adriatic Sea-Greece-Black Sea Coast_water withdrawals">
                <sub-renewable-resource name="runoff">
                    <maxSubResource fillout="1" year="1975">111.9101078</maxSubResource>
                    <maxSubResource fillout="1" year="1990">111.9101078</maxSubResource>
                    <maxSubResource fillout="1" year="2005">111.9101078</maxSubResource>
                    <maxSubResource fillout="1" year="2010">111.9101078</maxSubResource>
                    <maxSubResource fillout="1" year="2015">119.8519035</maxSubResource>
                    <maxSubResource fillout="1" year="2020">120.1238493</maxSubResource>
                    <maxSubResource fillout="1" year="2025">119.9923477</maxSubResource>
                    <maxSubResource fillout="1" year="2030">119.4615343</maxSubResource>
                    <maxSubResource fillout="1" year="2035">118.388251</maxSubResource>
                    <maxSubResource fillout="1" year="2040">116.7425706</maxSubResource>
                    <maxSubResource fillout="1" year="2045">114.4320904</maxSubResource>
                    <maxSubResource fillout="1" year="2050">111.3071189</maxSubResource>
                    <maxSubResource fillout="1" year="2055">107.2135732</maxSubResource>
                    <maxSubResource fillout="1" year="2060">102.3173266</maxSubResource>
                    <maxSubResource fillout="1" year="2065">97.0655565</maxSubResource>
                    <maxSubResource fillout="1" year="2070">91.76866158</maxSubResource>
                    <maxSubResource fillout="1" year="2075">86.09985128</maxSubResource>
                    <maxSubResource fillout="1" year="2080">79.99544376</maxSubResource>
                    <maxSubResource fillout="1" year="2085">73.44730953</maxSubResource>
                    <maxSubResource fillout="1" year="2090">66.49311325</maxSubResource>
                    <maxSubResource fillout="1" year="2095">59.13832884</maxSubResource>
                    <maxSubResource fillout="1" year="2100">52.96211337</maxSubResource>
                </sub-renewable-resource>
            </resource>
            <resource name="Arctic Ocean Islands_water withdrawals">
                <sub-renewable-resource name="runoff">
                    <maxSubResource fillout="1" year="1975">457.5151704</maxSubResource>
                    <maxSubResource fillout="1" year="1990">457.5151704</maxSubResource>
                    <maxSubResource fillout="1" year="2005">457.5151704</maxSubResource>
                    <maxSubResource fillout="1" year="2010">457.5151704</maxSubResource>
                    <maxSubResource fillout="1" year="2015">602.6080875</maxSubResource>
                    <maxSubResource fillout="1" year="2020">655.7934831</maxSubResource>
                    <maxSubResource fillout="1" year="2025">733.3610321</maxSubResource>
                    <maxSubResource fillout="1" year="2030">816.2847473</maxSubResource>
                    <maxSubResource fillout="1" year="2035">878.6898999</maxSubResource>
                    <maxSubResource fillout="1" year="2040">912.0807156</maxSubResource>
                    <maxSubResource fillout="1" year="2045">934.7354725</maxSubResource>
                    <maxSubResource fillout="1" year="2050">966.6952673</maxSubResource>
                    <maxSubResource fillout="1" year="2055">1022.603449</maxSubResource>
                    <maxSubResource fillout="1" year="2060">1092.401079</maxSubResource>
                    <maxSubResource fillout="1" year="2065">1160.901649</maxSubResource>
                    <maxSubResource fillout="1" year="2070">1217.194038</maxSubResource>
                    <maxSubResource fillout="1" year="2075">1269.84294</maxSubResource>
                    <maxSubResource fillout="1" year="2080">1320.437589</maxSubResource>
                    <maxSubResource fillout="1" year="2085">1369.140443</maxSubResource>
                    <maxSubResource fillout="1" year="2090">1416.215658</maxSubResource>
                    <maxSubResource fillout="1" year="2095">1461.633554</maxSubResource>
                    <maxSubResource fillout="1" year="2100">1496.712668</maxSubResource>
                </sub-renewable-resource>
            </resource>
            <resource name="Denmark-Germany Coast_water withdrawals">
                <sub-renewable-resource name="runoff">
                    <maxSubResource fillout="1" year="1975">14.34250483</maxSubResource>
                    <maxSubResource fillout="1" year="1990">14.34250483</maxSubResource>
                    <maxSubResource fillout="1" year="2005">14.34250483</maxSubResource>
                    <maxSubResource fillout="1" year="2010">14.34250483</maxSubResource>
                    <maxSubResource fillout="1" year="2015">17.05989936</maxSubResource>
                    <maxSubResource fillout="1" year="2020">18.10126634</maxSubResource>
                    <maxSubResource fillout="1" year="2025">19.31098536</maxSubResource>
                    <maxSubResource fillout="1" year="2030">20.65221572</maxSubResource>
                    <maxSubResource fillout="1" year="2035">22.06993924</maxSubResource>
                    <maxSubResource fillout="1" year="2040">23.81676419</maxSubResource>
                    <maxSubResource fillout="1" year="2045">25.72199513</maxSubResource>
                    <maxSubResource fillout="1" year="2050">27.38568412</maxSubResource>
                    <maxSubResource fillout="1" year="2055">28.60399633</maxSubResource>
                    <maxSubResource fillout="1" year="2060">29.64333173</maxSubResource>
                    <maxSubResource fillout="1" year="2065">30.59770118</maxSubResource>
                    <maxSubResource fillout="1" year="2070">31.52751627</maxSubResource>
                    <maxSubResource fillout="1" year="2075">32.37426944</maxSubResource>
                    <maxSubResource fillout="1" year="2080">33.11515582</maxSubResource>
                    <maxSubResource fillout="1" year="2085">33.73720708</maxSubResource>
                    <maxSubResource fillout="1" year="2090">34.2463395</maxSubResource>
                    <maxSubResource fillout="1" year="2095">34.64865641</maxSubResource>
                    <maxSubResource fillout="1" year="2100">34.89606699</maxSubResource>
                </sub-renewable-resource>
            </resource>
            <resource name="Douro_water withdrawals">
                <sub-renewable-resource name="runoff">
                    <maxSubResource fillout="1" year="1975">18.01862321</maxSubResource>
                    <maxSubResource fillout="1" year="1990">18.01862321</maxSubResource>
                    <maxSubResource fillout="1" year="2005">18.01862321</maxSubResource>
                    <maxSubResource fillout="1" year="2010">18.01862321</maxSubResource>
                    <maxSubResource fillout="1" year="2015">21.7708968</maxSubResource>
                    <maxSubResource fillout="1" year="2020">22.46691216</maxSubResource>
                    <maxSubResource fillout="1" year="2025">23.30200194</maxSubResource>
                    <maxSubResource fillout="1" year="2030">24.10878666</maxSubResource>
                    <maxSubResource fillout="1" year="2035">24.61266891</maxSubResource>
                    <maxSubResource fillout="1" year="2040">24.86805363</maxSubResource>
                    <maxSubResource fillout="1" year="2045">24.88827625</maxSubResource>
                    <maxSubResource fillout="1" year="2050">24.56098634</maxSubResource>
                    <maxSubResource fillout="1" year="2055">23.7761852</maxSubResource>
                    <maxSubResource fillout="1" year="2060">22.64594074</maxSubResource>
                    <maxSubResource fillout="1" year="2065">21.46194602</maxSubResource>
                    <maxSubResource fillout="1" year="2070">20.41832967</maxSubResource>
                    <maxSubResource fillout="1" year="2075">19.28140269</maxSubResource>
                    <maxSubResource fillout="1" year="2080">18.03559289</maxSubResource>
                    <maxSubResource fillout="1" year="2085">16.70358389</maxSubResource>
                    <maxSubResource fillout="1" year="2090">15.30522675</maxSubResource>
                    <maxSubResource fillout="1" year="2095">13.83203244</maxSubResource>
                    <maxSubResource fillout="1" year="2100">12.59094982</maxSubResource>
                </sub-renewable-resource>
            </resource>
            <resource name="Ebro_water withdrawals">
                <sub-renewable-resource name="runoff">
                    <maxSubResource fillout="1" year="1975">20.18977161</maxSubResource>
                    <maxSubResource fillout="1" year="1990">20.18977161</maxSubResource>
                    <maxSubResource fillout="1" year="2005">20.18977161</maxSubResource>
                    <maxSubResource fillout="1" year="2010">20.18977161</maxSubResource>
                    <maxSubResource fillout="1" year="2015">21.48963338</maxSubResource>
                    <maxSubResource fillout="1" year="2020">21.73190477</maxSubResource>
                    <maxSubResource fillout="1" year="2025">22.02701011</maxSubResource>
                    <maxSubResource fillout="1" year="2030">22.29449473</maxSubResource>
                    <maxSubResource fillout="1" year="2035">22.40841689</maxSubResource>
                    <maxSubResource fillout="1" year="2040">22.37839934</maxSubResource>
                    <maxSubResource fillout="1" year="2045">22.24800249</maxSubResource>
                    <maxSubResource fillout="1" year="2050">22.02376235</maxSubResource>
                    <maxSubResource fillout="1" year="2055">21.69410068</maxSubResource>
                    <maxSubResource fillout="1" year="2060">21.25902715</maxSubResource>
                    <maxSubResource fillout="1" year="2065">20.78066563</maxSubResource>
                    <maxSubResource fillout="1" year="2070">20.30100071</maxSubResource>
                    <maxSubResource fillout="1" year="2075">19.77068878</maxSubResource>
                    <maxSubResource fillout="1" year="2080">19.1890707</maxSubResource>
                    <maxSubResource fillout="1" year="2085">18.56348391</maxSubResource>
                    <maxSubResource fillout="1" year="2090">17.89667669</maxSubResource>
                    <maxSubResource fillout="1" year="2095">17.18567579</maxSubResource>
                    <maxSubResource fillout="1" year="2100">16.58281686</maxSubResource>
                </sub-renewable-resource>
            </resource>
            <resource name="Elbe_water withdrawals">
                <sub-renewable-resource name="runoff">
                    <maxSubResource fillout="1" year="1975">29.37800364</maxSubResource>
                    <maxSubResource fillout="1" year="1990">29.37800364</maxSubResource>
                    <maxSubResource fillout="1" year="2005">29.37800364</maxSubResource>
                    <maxSubResource fillout="1" year="2010">29.37800364</maxSubResource>
                    <maxSubResource fillout="1" year="2015">31.58713651</maxSubResource>
                    <maxSubResource fillout="1" year="2020">32.06740938</maxSubResource>
                    <maxSubResource fillout="1" year="2025">32.63937341</maxSubResource>
                    <maxSubResource fillout="1" year="2030">33.16784866</maxSubResource>
                    <maxSubResource fillout="1" year="2035">33.43667512</maxSubResource>
                    <maxSubResource fillout="1" year="2040">33.40177372</maxSubResource>
                    <maxSubResource fillout="1" year="2045">33.19232476</maxSubResource>
                    <maxSubResource fillout="1" year="2050">32.92830075</maxSubResource>
                    <maxSubResource fillout="1" year="2055">32.64376322</maxSubResource>
                    <maxSubResource fillout="1" year="2060">32.26440405</maxSubResource>
                    <maxSubResource fillout="1" year="2065">31.87339073</maxSubResource>
                    <maxSubResource fillout="1" year="2070">31.52736591</maxSubResource>
                    <maxSubResource fillout="1" year="2075">31.15437784</maxSubResource>
                    <maxSubResource fillout="1" year="2080">30.76017846</maxSubResource>
                    <maxSubResource fillout="1" year="2085">30.36162026</maxSubResource>
                    <maxSubResource fillout="1" year="2090">29.95862817</maxSubResource>
                    <maxSubResource fillout="1" year="2095">29.54418351</maxSubResource>
                    <maxSubResource fillout="1" year="2100">29.20037061</maxSubResource>
                </sub-renewable-resource>
            </resource>
            <resource name="Ems-Weser_water withdrawals">
                <sub-renewable-resource name="runoff">
                    <maxSubResource fillout="1" year="1975">13.84096128</maxSubResource>
                    <maxSubResource fillout="1" year="1990">13.84096128</maxSubResource>
                    <maxSubResource fillout="1" year="2005">13.84096128</maxSubResource>
                    <maxSubResource fillout="1" year="2010">13.84096128</maxSubResource>
                    <maxSubResource fillout="1" year="2015">17.26536782</maxSubResource>
                    <maxSubResource fillout="1" year="2020">18.24448085</maxSubResource>
                    <maxSubResource fillout="1" year="2025">19.45413534</maxSubResource>
                    <maxSubResource fillout="1" year="2030">20.64675567</maxSubResource>
                    <maxSubResource fillout="1" year="2035">21.43899105</maxSubResource>
                    <maxSubResource fillout="1" year="2040">21.84141182</maxSubResource>
                    <maxSubResource fillout="1" year="2045">22.02887902</maxSubResource>
                    <maxSubResource fillout="1" year="2050">22.08773349</maxSubResource>
                    <maxSubResource fillout="1" year="2055">22.00067416</maxSubResource>
                    <maxSubResource fillout="1" year="2060">21.7076251</maxSubResource>
                    <maxSubResource fillout="1" year="2065">21.41233053</maxSubResource>
                    <maxSubResource fillout="1" year="2070">21.25209085</maxSubResource>
                    <maxSubResource fillout="1" year="2075">21.06215017</maxSubResource>
                    <maxSubResource fillout="1" year="2080">20.85515716</maxSubResource>
                    <maxSubResource fillout="1" year="2085">20.66919226</maxSubResource>
                    <maxSubResource fillout="1" year="2090">20.50145345</maxSubResource>
                    <maxSubResource fillout="1" year="2095">20.33556709</maxSubResource>
                    <maxSubResource fillout="1" year="2100">20.19525173</maxSubResource>
                </sub-renewable-resource>
            </resource>
            <resource name="England and Wales_water withdrawals">
                <sub-renewable-resource name="runoff">
                    <maxSubResource fillout="1" year="1975">42.29905262</maxSubResource>
                    <maxSubResource fillout="1" year="1990">42.29905262</maxSubResource>
                    <maxSubResource fillout="1" year="2005">42.29905262</maxSubResource>
                    <maxSubResource fillout="1" year="2010">42.29905262</maxSubResource>
                    <maxSubResource fillout="1" year="2015">45.97893269</maxSubResource>
                    <maxSubResource fillout="1" year="2020">47.14951008</maxSubResource>
                    <maxSubResource fillout="1" year="2025">48.52047844</maxSubResource>
                    <maxSubResource fillout="1" year="2030">49.97376321</maxSubResource>
                    <maxSubResource fillout="1" year="2035">51.31412657</maxSubResource>
                    <maxSubResource fillout="1" year="2040">52.59744411</maxSubResource>
                    <maxSubResource fillout="1" year="2045">53.84876795</maxSubResource>
                    <maxSubResource fillout="1" year="2050">54.99737136</maxSubResource>
                    <maxSubResource fillout="1" year="2055">55.99124605</maxSubResource>
                    <maxSubResource fillout="1" year="2060">56.88575413</maxSubResource>
                    <maxSubResource fillout="1" year="2065">57.77226254</maxSubResource>
                    <maxSubResource fillout="1" year="2070">58.71359954</maxSubResource>
                    <maxSubResource fillout="1" year="2075">59.64490304</maxSubResource>
                    <maxSubResource fillout="1" year="2080">60.55542047</maxSubResource>
                    <maxSubResource fillout="1" year="2085">61.44483611</maxSubResource>
                    <maxSubResource fillout="1" year="2090">62.31498927</maxSubResource>
                    <maxSubResource fillout="1" year="2095">63.1663266</maxSubResource>
                    <maxSubResource fillout="1" year="2100">63.83380327</maxSubResource>
                </sub-renewable-resource>
            </resource>
            <resource name="Finland_water withdrawals">
                <sub-renewable-resource name="runoff">
                    <maxSubResource fillout="1" year="1975">61.69738918</maxSubResource>
                    <maxSubResource fillout="1" year="1990">61.69738918</maxSubResource>
                    <maxSubResource fillout="1" year="2005">61.69738918</maxSubResource>
                    <maxSubResource fillout="1" year="2010">61.69738918</maxSubResource>
                    <maxSubResource fillout="1" year="2015">64.32013565</maxSubResource>
                    <maxSubResource fillout="1" year="2020">65.13732361</maxSubResource>
                    <maxSubResource fillout="1" year="2025">66.02009277</maxSubResource>
                    <maxSubResource fillout="1" year="2030">66.97641697</maxSubResource>
                    <maxSubResource fillout="1" year="2035">68.01112706</maxSubResource>
                    <maxSubResource fillout="1" year="2040">69.2152397</maxSubResource>
                    <maxSubResource fillout="1" year="2045">70.527504</maxSubResource>
                    <maxSubResource fillout="1" year="2050">71.81266591</maxSubResource>
                    <maxSubResource fillout="1" year="2055">73.00548861</maxSubResource>
                    <maxSubResource fillout="1" year="2060">74.18183672</maxSubResource>
                    <maxSubResource fillout="1" year="2065">75.33354228</maxSubResource>
                    <maxSubResource fillout="1" year="2070">76.45639287</maxSubResource>
                    <maxSubResource fillout="1" year="2075">77.57091458</maxSubResource>
                    <maxSubResource fillout="1" year="2080">78.67187206</maxSubResource>
                    <maxSubResource fillout="1" year="2085">79.75129664</maxSubResource>
                    <maxSubResource fillout="1" year="2090">80.80897679</maxSubResource>
                    <maxSubResource fillout="1" year="2095">81.84763079</maxSubResource>
                    <maxSubResource fillout="1" year="2100">82.66633032</maxSubResource>
                </sub-renewable-resource>
            </resource>
            <resource name="France-South Coast_water withdrawals">
                <sub-renewable-resource name="runoff">
                    <maxSubResource fillout="1" year="1975">9.096494331</maxSubResource>
                    <maxSubResource fillout="1" year="1990">9.096494331</maxSubResource>
                    <maxSubResource fillout="1" year="2005">9.096494331</maxSubResource>
                    <maxSubResource fillout="1" year="2010">9.096494331</maxSubResource>
                    <maxSubResource fillout="1" year="2015">9.697081735</maxSubResource>
                    <maxSubResource fillout="1" year="2020">9.801851764</maxSubResource>
                    <maxSubResource fillout="1" year="2025">9.935199832</maxSubResource>
                    <maxSubResource fillout="1" year="2030">10.06153698</maxSubResource>
                    <maxSubResource fillout="1" year="2035">10.1254174</maxSubResource>
                    <maxSubResource fillout="1" year="2040">10.13122677</maxSubResource>
                    <maxSubResource fillout="1" year="2045">10.09060081</maxSubResource>
                    <maxSubResource fillout="1" year="2050">9.996591034</maxSubResource>
                    <maxSubResource fillout="1" year="2055">9.844419776</maxSubResource>
                    <maxSubResource fillout="1" year="2060">9.645430767</maxSubResource>
                    <maxSubResource fillout="1" year="2065">9.418223871</maxSubResource>
                    <maxSubResource fillout="1" year="2070">9.175305582</maxSubResource>
                    <maxSubResource fillout="1" year="2075">8.901726961</maxSubResource>
                    <maxSubResource fillout="1" year="2080">8.59425997</maxSubResource>
                    <maxSubResource fillout="1" year="2085">8.252270626</maxSubResource>
                    <maxSubResource fillout="1" year="2090">7.878595145</maxSubResource>
                    <maxSubResource fillout="1" year="2095">7.473707453</maxSubResource>
                    <maxSubResource fillout="1" year="2100">7.127072484</maxSubResource>
                </sub-renewable-resource>
            </resource>
            <resource name="France-West Coast_water withdrawals">
                <sub-renewable-resource name="runoff">
                    <maxSubResource fillout="1" year="1975">24.48049515</maxSubResource>
                    <maxSubResource fillout="1" year="1990">24.48049515</maxSubResource>
                    <maxSubResource fillout="1" year="2005">24.48049515</maxSubResource>
                    <maxSubResource fillout="1" year="2010">24.48049515</maxSubResource>
                    <maxSubResource fillout="1" year="2015">26.00922492</maxSubResource>
                    <maxSubResource fillout="1" year="2020">26.3868562</maxSubResource>
                    <maxSubResource fillout="1" year="2025">26.80642152</maxSubResource>
                    <maxSubResource fillout="1" year="2030">27.22122605</maxSubResource>
                    <maxSubResource fillout="1" year="2035">27.54205812</maxSubResource>
                    <maxSubResource fillout="1" year="2040">27.76988549</maxSubResource>
                    <maxSubResource fillout="1" year="2045">27.92003794</maxSubResource>
                    <maxSubResource fillout="1" year="2050">27.98083169</maxSubResource>
                    <maxSubResource fillout="1" year="2055">27.93124138</maxSubResource>
                    <maxSubResource fillout="1" year="2060">27.78910626</maxSubResource>
                    <maxSubResource fillout="1" year="2065">27.63190824</maxSubResource>
                    <maxSubResource fillout="1" year="2070">27.51325637</maxSubResource>
                    <maxSubResource fillout="1" year="2075">27.3756357</maxSubResource>
                    <maxSubResource fillout="1" year="2080">27.2109249</maxSubResource>
                    <maxSubResource fillout="1" year="2085">27.02026629</maxSubResource>
                    <maxSubResource fillout="1" year="2090">26.80588965</maxSubResource>
                    <maxSubResource fillout="1" year="2095">26.56759323</maxSubResource>
                    <maxSubResource fillout="1" year="2100">26.35922924</maxSubResource>
                </sub-renewable-resource>
            </resource>
            <resource name="Gironde_water withdrawals">
                <sub-renewable-resource name="runoff">
                    <maxSubResource fillout="1" year="1975">27.16004234</maxSubResource>
                    <maxSubResource fillout="1" year="1990">27.16004234</maxSubResource>
                    <maxSubResource fillout="1" year="2005">27.16004234</maxSubResource>
                    <maxSubResource fillout="1" year="2010">27.16004234</maxSubResource>
                    <maxSubResource fillout="1" year="2015">28.93439962</maxSubResource>
                    <maxSubResource fillout="1" year="2020">29.23090057</maxSubResource>
                    <maxSubResource fillout="1" year="2025">29.54940916</maxSubResource>
                    <maxSubResource fillout="1" year="2030">29.82277863</maxSubResource>
                    <maxSubResource fillout="1" year="2035">29.9328042</maxSubResource>
                    <maxSubResource fillout="1" year="2040">29.87939668</maxSubResource>
                    <maxSubResource fillout="1" year="2045">29.69908922</maxSubResource>
                    <maxSubResource fillout="1" year="2050">29.39820352</maxSubResource>
                    <maxSubResource fillout="1" year="2055">28.96408334</maxSubResource>
                    <maxSubResource fillout="1" year="2060">28.40149405</maxSubResource>
                    <maxSubResource fillout="1" year="2065">27.78471032</maxSubResource>
                    <maxSubResource fillout="1" year="2070">27.16475081</maxSubResource>
                    <maxSubResource fillout="1" year="2075">26.48417367</maxSubResource>
                    <maxSubResource fillout="1" year="2080">25.73717336</maxSubResource>
                    <maxSubResource fillout="1" year="2085">24.92729021</maxSubResource>
                    <maxSubResource fillout="1" year="2090">24.05808395</maxSubResource>
                    <maxSubResource fillout="1" year="2095">23.12837421</maxSubResource>
                    <maxSubResource fillout="1" year="2100">22.33971569</maxSubResource>
                </sub-renewable-resource>
            </resource>
            <resource name="Guadalquivir_water withdrawals">
                <sub-renewable-resource name="runoff">
                    <maxSubResource fillout="1" year="1975">8.30951869</maxSubResource>
                    <maxSubResource fillout="1" year="1990">8.30951869</maxSubResource>
                    <maxSubResource fillout="1" year="2005">8.30951869</maxSubResource>
                    <maxSubResource fillout="1" year="2010">8.30951869</maxSubResource>
                    <maxSubResource fillout="1" year="2015">9.184010463</maxSubResource>
                    <maxSubResource fillout="1" year="2020">9.321236338</maxSubResource>
                    <maxSubResource fillout="1" year="2025">9.47389957</maxSubResource>
                    <maxSubResource fillout="1" year="2030">9.60816109</maxSubResource>
                    <maxSubResource fillout="1" year="2035">9.663988537</maxSubResource>
                    <maxSubResource fillout="1" year="2040">9.60998924</maxSubResource>
                    <maxSubResource fillout="1" year="2045">9.480994139</maxSubResource>
                    <maxSubResource fillout="1" year="2050">9.321154946</maxSubResource>
                    <maxSubResource fillout="1" year="2055">9.142211795</maxSubResource>
                    <maxSubResource fillout="1" year="2060">8.923758094</maxSubResource>
                    <maxSubResource fillout="1" year="2065">8.712133361</maxSubResource>
                    <maxSubResource fillout="1" year="2070">8.538914874</maxSubResource>
                    <maxSubResource fillout="1" year="2075">8.364907523</maxSubResource>
                    <maxSubResource fillout="1" year="2080">8.188930056</maxSubResource>
                    <maxSubResource fillout="1" year="2085">8.016171644</maxSubResource>
                    <maxSubResource fillout="1" year="2090">7.849699549</maxSubResource>
                    <maxSubResource fillout="1" year="2095">7.687472874</maxSubResource>
                    <maxSubResource fillout="1" year="2100">7.55898837</maxSubResource>
                </sub-renewable-resource>
            </resource>
            <resource name="Guadiana_water withdrawals">
                <sub-renewable-resource name="runoff">
                    <maxSubResource fillout="1" year="1975">11.84906634</maxSubResource>
                    <maxSubResource fillout="1" year="1990">11.84906634</maxSubResource>
                    <maxSubResource fillout="1" year="2005">11.84906634</maxSubResource>
                    <maxSubResource fillout="1" year="2010">11.84906634</maxSubResource>
                    <maxSubResource fillout="1" year="2015">13.31653126</maxSubResource>
                    <maxSubResource fillout="1" year="2020">13.5490412</maxSubResource>
                    <maxSubResource fillout="1" year="2025">13.79194746</maxSubResource>
                    <maxSubResource fillout="1" year="2030">14.00588958</maxSubResource>
                    <maxSubResource fillout="1" year="2035">14.11377064</maxSubResource>
                    <maxSubResource fillout="1" year="2040">14.07111227</maxSubResource>
                    <maxSubResource fillout="1" year="2045">13.91950801</maxSubResource>
                    <maxSubResource fillout="1" year="2050">13.71425812</maxSubResource>
                    <maxSubResource fillout="1" year="2055">13.4726409</maxSubResource>
                    <maxSubResource fillout="1" year="2060">13.1725305</maxSubResource>
                    <maxSubResource fillout="1" year="2065">12.8686795</maxSubResource>
                    <maxSubResource fillout="1" year="2070">12.5988087</maxSubResource>
                    <maxSubResource fillout="1" year="2075">12.31697523</maxSubResource>
                    <maxSubResource fillout="1" year="2080">12.01866245</maxSubResource>
                    <maxSubResource fillout="1" year="2085">11.70690908</maxSubResource>
                    <maxSubResource fillout="1" year="2090">11.38629834</maxSubResource>
                    <maxSubResource fillout="1" year="2095">11.05583852</maxSubResource>
                    <maxSubResource fillout="1" year="2100">10.78295004</maxSubResource>
                </sub-renewable-resource>
            </resource>
            <resource name="Ireland_water withdrawals">
                <sub-renewable-resource name="runoff">
                    <maxSubResource fillout="1" year="1975">39.6936926</maxSubResource>
                    <maxSubResource fillout="1" year="1990">39.6936926</maxSubResource>
                    <maxSubResource fillout="1" year="2005">39.6936926</maxSubResource>
                    <maxSubResource fillout="1" year="2010">39.6936926</maxSubResource>
                    <maxSubResource fillout="1" year="2015">41.18207083</maxSubResource>
                    <maxSubResource fillout="1" year="2020">41.67696395</maxSubResource>
                    <maxSubResource fillout="1" year="2025">42.19017786</maxSubResource>
                    <maxSubResource fillout="1" year="2030">42.7686626</maxSubResource>
                    <maxSubResource fillout="1" year="2035">43.46571654</maxSubResource>
                    <maxSubResource fillout="1" year="2040">44.35156029</maxSubResource>
                    <maxSubResource fillout="1" year="2045">45.32485593</maxSubResource>
                    <maxSubResource fillout="1" year="2050">46.22861266</maxSubResource>
                    <maxSubResource fillout="1" year="2055">46.96806787</maxSubResource>
                    <maxSubResource fillout="1" year="2060">47.65079647</maxSubResource>
                    <maxSubResource fillout="1" year="2065">48.37427463</maxSubResource>
                    <maxSubResource fillout="1" year="2070">49.20524475</maxSubResource>
                    <maxSubResource fillout="1" year="2075">50.07819618</maxSubResource>
                    <maxSubResource fillout="1" year="2080">50.97647387</maxSubResource>
                    <maxSubResource fillout="1" year="2085">51.89427871</maxSubResource>
                    <maxSubResource fillout="1" year="2090">52.83585832</maxSubResource>
                    <maxSubResource fillout="1" year="2095">53.80415749</maxSubResource>
                    <maxSubResource fillout="1" year="2100">54.59898503</maxSubResource>
                </sub-renewable-resource>
            </resource>
            <resource name="Italy-East Coast_water withdrawals">
                <sub-renewable-resource name="runoff">
                    <maxSubResource fillout="1" year="1975">26.56610012</maxSubResource>
                    <maxSubResource fillout="1" year="1990">26.56610012</maxSubResource>
                    <maxSubResource fillout="1" year="2005">26.56610012</maxSubResource>
                    <maxSubResource fillout="1" year="2010">26.56610012</maxSubResource>
                    <maxSubResource fillout="1" year="2015">30.46673749</maxSubResource>
                    <maxSubResource fillout="1" year="2020">31.09923964</maxSubResource>
                    <maxSubResource fillout="1" year="2025">31.81240132</maxSubResource>
                    <maxSubResource fillout="1" year="2030">32.47455253</maxSubResource>
                    <maxSubResource fillout="1" year="2035">32.85545597</maxSubResource>
                    <maxSubResource fillout="1" year="2040">32.99051515</maxSubResource>
                    <maxSubResource fillout="1" year="2045">32.88020741</maxSubResource>
                    <maxSubResource fillout="1" year="2050">32.42301698</maxSubResource>
                    <maxSubResource fillout="1" year="2055">31.5358156</maxSubResource>
                    <maxSubResource fillout="1" year="2060">30.32450442</maxSubResource>
                    <maxSubResource fillout="1" year="2065">29.00049981</maxSubResource>
                    <maxSubResource fillout="1" year="2070">27.70632297</maxSubResource>
                    <maxSubResource fillout="1" year="2075">26.27818631</maxSubResource>
                    <maxSubResource fillout="1" year="2080">24.69430226</maxSubResource>
                    <maxSubResource fillout="1" year="2085">22.96043491</maxSubResource>
                    <maxSubResource fillout="1" year="2090">21.09603284</maxSubResource>
                    <maxSubResource fillout="1" year="2095">19.09952763</maxSubResource>
                    <maxSubResource fillout="1" year="2100">17.40258902</maxSubResource>
                </sub-renewable-resource>
            </resource>
            <resource name="Italy-West Coast_water withdrawals">
                <sub-renewable-resource name="runoff">
                    <maxSubResource fillout="1" year="1975">26.57948772</maxSubResource>
                    <maxSubResource fillout="1" year="1990">26.57948772</maxSubResource>
                    <maxSubResource fillout="1" year="2005">26.57948772</maxSubResource>
                    <maxSubResource fillout="1" year="2010">26.57948772</maxSubResource>
                    <maxSubResource fillout="1" year="2015">29.26429443</maxSubResource>
                    <maxSubResource fillout="1" year="2020">29.70813425</maxSubResource>
                    <maxSubResource fillout="1" year="2025">30.17767044</maxSubResource>
                    <maxSubResource fillout="1" year="2030">30.60517712</maxSubResource>
                    <maxSubResource fillout="1" year="2035">30.86801421</maxSubResource>
                    <maxSubResource fillout="1" year="2040">30.9218737</maxSubResource>
                    <maxSubResource fillout="1" year="2045">30.82663852</maxSubResource>
                    <maxSubResource fillout="1" year="2050">30.64535104</maxSubResource>
                    <maxSubResource fillout="1" year="2055">30.42060842</maxSubResource>
                    <maxSubResource fillout="1" year="2060">30.13375974</maxSubResource>
                    <maxSubResource fillout="1" year="2065">29.77386296</maxSubResource>
                    <maxSubResource fillout="1" year="2070">29.33423941</maxSubResource>
                    <maxSubResource fillout="1" year="2075">28.81820259</maxSubResource>
                    <maxSubResource fillout="1" year="2080">28.21528634</maxSubResource>
                    <maxSubResource fillout="1" year="2085">27.51497354</maxSubResource>
                    <maxSubResource fillout="1" year="2090">26.72427255</maxSubResource>
                    <maxSubResource fillout="1" year="2095">25.84837906</maxSubResource>
                    <maxSubResource fillout="1" year="2100">25.08807428</maxSubResource>
                </sub-renewable-resource>
            </resource>
            <resource name="Loire_water withdrawals">
                <sub-renewable-resource name="runoff">
                    <maxSubResource fillout="1" year="1975">37.6363622</maxSubResource>
                    <maxSubResource fillout="1" year="1990">37.6363622</maxSubResource>
                    <maxSubResource fillout="1" year="2005">37.6363622</maxSubResource>
                    <maxSubResource fillout="1" year="2010">37.6363622</maxSubResource>
                    <maxSubResource fillout="1" year="2015">40.28960391</maxSubResource>
                    <maxSubResource fillout="1" year="2020">40.87044901</maxSubResource>
                    <maxSubResource fillout="1" year="2025">41.52261449</maxSubResource>
                    <maxSubResource fillout="1" year="2030">42.14400028</maxSubResource>
                    <maxSubResource fillout="1" year="2035">42.55629952</maxSubResource>
                    <maxSubResource fillout="1" year="2040">42.7536255</maxSubResource>
                    <maxSubResource fillout="1" year="2045">42.79666414</maxSubResource>
                    <maxSubResource fillout="1" year="2050">42.70580646</maxSubResource>
                    <maxSubResource fillout="1" year="2055">42.47514818</maxSubResource>
                    <maxSubResource fillout="1" year="2060">42.10386698</maxSubResource>
                    <maxSubResource fillout="1" year="2065">41.67145206</maxSubResource>
                    <maxSubResource fillout="1" year="2070">41.23318704</maxSubResource>
                    <maxSubResource fillout="1" year="2075">40.72852867</maxSubResource>
                    <maxSubResource fillout="1" year="2080">40.14946711</maxSubResource>
                    <maxSubResource fillout="1" year="2085">39.49774061</maxSubResource>
                    <maxSubResource fillout="1" year="2090">38.77601366</maxSubResource>
                    <maxSubResource fillout="1" year="2095">37.9839177</maxSubResource>
                    <maxSubResource fillout="1" year="2100">37.29890497</maxSubResource>
                </sub-renewable-resource>
            </resource>
            <resource name="Mediterranean Sea Islands_water withdrawals">
                <sub-renewable-resource name="runoff">
                    <maxSubResource fillout="1" year="1975">16.30451269</maxSubResource>
                    <maxSubResource fillout="1" year="1990">16.30451269</maxSubResource>
                    <maxSubResource fillout="1" year="2005">16.30451269</maxSubResource>
                    <maxSubResource fillout="1" year="2010">16.30451269</maxSubResource>
                    <maxSubResource fillout="1" year="2015">17.08234909</maxSubResource>
                    <maxSubResource fillout="1" year="2020">17.16612275</maxSubResource>
                    <maxSubResource fillout="1" year="2025">17.23737367</maxSubResource>
                    <maxSubResource fillout="1" year="2030">17.28796967</maxSubResource>
                    <maxSubResource fillout="1" year="2035">17.29949572</maxSubResource>
                    <maxSubResource fillout="1" year="2040">17.24682437</maxSubResource>
                    <maxSubResource fillout="1" year="2045">17.148415</maxSubResource>
                    <maxSubResource fillout="1" year="2050">17.03770082</maxSubResource>
                    <maxSubResource fillout="1" year="2055">16.94183076</maxSubResource>
                    <maxSubResource fillout="1" year="2060">16.84897399</maxSubResource>
                    <maxSubResource fillout="1" year="2065">16.73274978</maxSubResource>
                    <maxSubResource fillout="1" year="2070">16.57533787</maxSubResource>
                    <maxSubResource fillout="1" year="2075">16.393283</maxSubResource>
                    <maxSubResource fillout="1" year="2080">16.18160269</maxSubResource>
                    <maxSubResource fillout="1" year="2085">15.93283489</maxSubResource>
                    <maxSubResource fillout="1" year="2090">15.64999082</maxSubResource>
                    <maxSubResource fillout="1" year="2095">15.33672784</maxSubResource>
                    <maxSubResource fillout="1" year="2100">15.06582662</maxSubResource>
                </sub-renewable-resource>
            </resource>
            <resource name="Po_water withdrawals">
                <sub-renewable-resource name="runoff">
                    <maxSubResource fillout="1" year="1975">39.32503679</maxSubResource>
                    <maxSubResource fillout="1" year="1990">39.32503679</maxSubResource>
                    <maxSubResource fillout="1" year="2005">39.32503679</maxSubResource>
                    <maxSubResource fillout="1" year="2010">39.32503679</maxSubResource>
                    <maxSubResource fillout="1" year="2015">47.39554727</maxSubResource>
                    <maxSubResource fillout="1" year="2020">49.33165731</maxSubResource>
                    <maxSubResource fillout="1" year="2025">51.80318179</maxSubResource>
                    <maxSubResource fillout="1" year="2030">54.28258064</maxSubResource>
                    <maxSubResource fillout="1" year="2035">55.97372797</maxSubResource>
                    <maxSubResource fillout="1" year="2040">56.97325749</maxSubResource>
                    <maxSubResource fillout="1" year="2045">57.50903149</maxSubResource>
                    <maxSubResource fillout="1" year="2050">57.538304</maxSubResource>
                    <maxSubResource fillout="1" year="2055">56.95792862</maxSubResource>
                    <maxSubResource fillout="1" year="2060">55.83835909</maxSubResource>
                    <maxSubResource fillout="1" year="2065">54.57046416</maxSubResource>
                    <maxSubResource fillout="1" year="2070">53.41430015</maxSubResource>
                    <maxSubResource fillout="1" year="2075">52.05290362</maxSubResource>
                    <maxSubResource fillout="1" year="2080">50.48243715</maxSubResource>
                    <maxSubResource fillout="1" year="2085">48.7506462</maxSubResource>
                    <maxSubResource fillout="1" year="2090">46.88030999</maxSubResource>
                    <maxSubResource fillout="1" year="2095">44.85217377</maxSubResource>
                    <maxSubResource fillout="1" year="2100">43.10057276</maxSubResource>
                </sub-renewable-resource>
            </resource>
            <resource name="Rhine_water withdrawals">
                <sub-renewable-resource name="runoff">
                    <maxSubResource fillout="1" year="1975">76.90226409</maxSubResource>
                    <maxSubResource fillout="1" year="1990">76.90226409</maxSubResource>
                    <maxSubResource fillout="1" year="2005">76.90226409</maxSubResource>
                    <maxSubResource fillout="1" year="2010">76.90226409</maxSubResource>
                    <maxSubResource fillout="1" year="2015">81.61610727</maxSubResource>
                    <maxSubResource fillout="1" year="2020">82.75050669</maxSubResource>
                    <maxSubResource fillout="1" year="2025">84.11646254</maxSubResource>
                    <maxSubResource fillout="1" year="2030">85.42808996</maxSubResource>
                    <maxSubResource fillout="1" year="2035">86.23281537</maxSubResource>
                    <maxSubResource fillout="1" year="2040">86.53189181</maxSubResource>
                    <maxSubResource fillout="1" year="2045">86.52142713</maxSubResource>
                    <maxSubResource fillout="1" year="2050">86.29716712</maxSubResource>
                    <maxSubResource fillout="1" year="2055">85.86063468</maxSubResource>
                    <maxSubResource fillout="1" year="2060">85.15738527</maxSubResource>
                    <maxSubResource fillout="1" year="2065">84.35847952</maxSubResource>
                    <maxSubResource fillout="1" year="2070">83.58032306</maxSubResource>
                    <maxSubResource fillout="1" year="2075">82.68501839</maxSubResource>
                    <maxSubResource fillout="1" year="2080">81.67634235</maxSubResource>
                    <maxSubResource fillout="1" year="2085">80.57964897</maxSubResource>
                    <maxSubResource fillout="1" year="2090">79.39562664</maxSubResource>
                    <maxSubResource fillout="1" year="2095">78.11369055</maxSubResource>
                    <maxSubResource fillout="1" year="2100">77.01142837</maxSubResource>
                </sub-renewable-resource>
            </resource>
            <resource name="Rhone_water withdrawals">
                <sub-renewable-resource name="runoff">
                    <maxSubResource fillout="1" year="1975">48.57485017</maxSubResource>
                    <maxSubResource fillout="1" year="1990">48.57485017</maxSubResource>
                    <maxSubResource fillout="1" year="2005">48.57485017</maxSubResource>
                    <maxSubResource fillout="1" year="2010">48.57485017</maxSubResource>
                    <maxSubResource fillout="1" year="2015">57.7561052</maxSubResource>
                    <maxSubResource fillout="1" year="2020">59.74241593</maxSubResource>
                    <maxSubResource fillout="1" year="2025">62.099538</maxSubResource>
                    <maxSubResource fillout="1" year="2030">64.35974139</maxSubResource>
                    <maxSubResource fillout="1" year="2035">65.76995403</maxSubResource>
                    <maxSubResource fillout="1" year="2040">66.33199885</maxSubResource>
                    <maxSubResource fillout="1" year="2045">66.33148225</maxSubResource>
                    <maxSubResource fillout="1" year="2050">65.87535867</maxSubResource>
                    <maxSubResource fillout="1" year="2055">64.92072731</maxSubResource>
                    <maxSubResource fillout="1" year="2060">63.42550634</maxSubResource>
                    <maxSubResource fillout="1" year="2065">61.78167928</maxSubResource>
                    <maxSubResource fillout="1" year="2070">60.25525475</maxSubResource>
                    <maxSubResource fillout="1" year="2075">58.53409135</maxSubResource>
                    <maxSubResource fillout="1" year="2080">56.61614656</maxSubResource>
                    <maxSubResource fillout="1" year="2085">54.54949904</maxSubResource>
                    <maxSubResource fillout="1" year="2090">52.34711618</maxSubResource>
                    <maxSubResource fillout="1" year="2095">49.98920457</maxSubResource>
                    <maxSubResource fillout="1" year="2100">47.97699069</maxSubResource>
                </sub-renewable-resource>
            </resource>
            <resource name="Scheldt_water withdrawals">
                <sub-renewable-resource name="runoff">
                    <maxSubResource fillout="1" year="1975">6.636319243</maxSubResource>
                    <maxSubResource fillout="1" year="1990">6.636319243</maxSubResource>
                    <maxSubResource fillout="1" year="2005">6.636319243</maxSubResource>
                    <maxSubResource fillout="1" year="2010">6.636319243</maxSubResource>
                    <maxSubResource fillout="1" year="2015">7.544533072</maxSubResource>
                    <maxSubResource fillout="1" year="2020">7.838584887</maxSubResource>
                    <maxSubResource fillout="1" year="2025">8.206876889</maxSubResource>
                    <maxSubResource fillout="1" year="2030">8.587731122</maxSubResource>
                    <maxSubResource fillout="1" year="2035">8.888661567</maxSubResource>
                    <maxSubResource fillout="1" year="2040">9.136127128</maxSubResource>
                    <maxSubResource fillout="1" year="2045">9.353267784</maxSubResource>
                    <maxSubResource fillout="1" year="2050">9.521130767</maxSubResource>
                    <maxSubResource fillout="1" year="2055">9.622220904</maxSubResource>
                    <maxSubResource fillout="1" year="2060">9.668861058</maxSubResource>
                    <maxSubResource fillout="1" year="2065">9.694191174</maxSubResource>
                    <maxSubResource fillout="1" year="2070">9.720477419</maxSubResource>
                    <maxSubResource fillout="1" year="2075">9.722980498</maxSubResource>
                    <maxSubResource fillout="1" year="2080">9.701923668</maxSubResource>
                    <maxSubResource fillout="1" year="2085">9.661419913</maxSubResource>
                    <maxSubResource fillout="1" year="2090">9.601315186</maxSubResource>
                    <maxSubResource fillout="1" year="2095">9.519838686</maxSubResource>
                    <maxSubResource fillout="1" year="2100">9.438272626</maxSubResource>
                </sub-renewable-resource>
            </resource>
            <resource name="Scotland_water withdrawals">
                <sub-renewable-resource name="runoff">
                    <maxSubResource fillout="1" year="1975">92.16770926</maxSubResource>
                    <maxSubResource fillout="1" year="1990">92.16770926</maxSubResource>
                    <maxSubResource fillout="1" year="2005">92.16770926</maxSubResource>
                    <maxSubResource fillout="1" year="2010">92.16770926</maxSubResource>
                    <maxSubResource fillout="1" year="2015">100.3805542</maxSubResource>
                    <maxSubResource fillout="1" year="2020">103.7645813</maxSubResource>
                    <maxSubResource fillout="1" year="2025">107.9599813</maxSubResource>
                    <maxSubResource fillout="1" year="2030">112.5979924</maxSubResource>
                    <maxSubResource fillout="1" year="2035">117.1620993</maxSubResource>
                    <maxSubResource fillout="1" year="2040">122.3776295</maxSubResource>
                    <maxSubResource fillout="1" year="2045">127.9591691</maxSubResource>
                    <maxSubResource fillout="1" year="2050">132.8984881</maxSubResource>
                    <maxSubResource fillout="1" year="2055">136.5875997</maxSubResource>
                    <maxSubResource fillout="1" year="2060">139.6497447</maxSubResource>
                    <maxSubResource fillout="1" year="2065">142.5842924</maxSubResource>
                    <maxSubResource fillout="1" year="2070">145.7249712</maxSubResource>
                    <maxSubResource fillout="1" year="2075">148.7389106</maxSubResource>
                    <maxSubResource fillout="1" year="2080">151.5914855</maxSubResource>
                    <maxSubResource fillout="1" year="2085">154.302039</maxSubResource>
                    <maxSubResource fillout="1" year="2090">156.8760934</maxSubResource>
                    <maxSubResource fillout="1" year="2095">159.306065</maxSubResource>
                    <maxSubResource fillout="1" year="2100">161.1409454</maxSubResource>
                </sub-renewable-resource>
            </resource>
            <resource name="Seine_water withdrawals">
                <sub-renewable-resource name="runoff">
                    <maxSubResource fillout="1" year="1975">18.9920006</maxSubResource>
                    <maxSubResource fillout="1" year="1990">18.9920006</maxSubResource>
                    <maxSubResource fillout="1" year="2005">18.9920006</maxSubResource>
                    <maxSubResource fillout="1" year="2010">18.9920006</maxSubResource>
                    <maxSubResource fillout="1" year="2015">21.38642162</maxSubResource>
                    <maxSubResource fillout="1" year="2020">22.09672027</maxSubResource>
                    <maxSubResource fillout="1" year="2025">22.99310969</maxSubResource>
                    <maxSubResource fillout="1" year="2030">23.90085221</maxSubResource>
                    <maxSubResource fillout="1" year="2035">24.55163579</maxSubResource>
                    <maxSubResource fillout="1" year="2040">25.06129202</maxSubResource>
                    <maxSubResource fillout="1" year="2045">25.45404862</maxSubResource>
                    <maxSubResource fillout="1" year="2050">25.59471093</maxSubResource>
                    <maxSubResource fillout="1" year="2055">25.37361856</maxSubResource>
                    <maxSubResource fillout="1" year="2060">24.88218082</maxSubResource>
                    <maxSubResource fillout="1" year="2065">24.30676155</maxSubResource>
                    <maxSubResource fillout="1" year="2070">23.7723802</maxSubResource>
                    <maxSubResource fillout="1" year="2075">23.13986202</maxSubResource>
                    <maxSubResource fillout="1" year="2080">22.40520953</maxSubResource>
                    <maxSubResource fillout="1" year="2085">21.5866047</maxSubResource>
                    <maxSubResource fillout="1" year="2090">20.6865987</maxSubResource>
                    <maxSubResource fillout="1" year="2095">19.69757847</maxSubResource>
                    <maxSubResource fillout="1" year="2100">18.83738507</maxSubResource>
                </sub-renewable-resource>
            </resource>
            <resource name="Spain-Portugal-Atlantic Coast_water withdrawals">
                <sub-renewable-resource name="runoff">
                    <maxSubResource fillout="1" year="1975">42.46546191</maxSubResource>
                    <maxSubResource fillout="1" year="1990">42.46546191</maxSubResource>
                    <maxSubResource fillout="1" year="2005">42.46546191</maxSubResource>
                    <maxSubResource fillout="1" year="2010">42.46546191</maxSubResource>
                    <maxSubResource fillout="1" year="2015">45.51613096</maxSubResource>
                    <maxSubResource fillout="1" year="2020">45.96413611</maxSubResource>
                    <maxSubResource fillout="1" year="2025">46.42907893</maxSubResource>
                    <maxSubResource fillout="1" year="2030">46.83787772</maxSubResource>
                    <maxSubResource fillout="1" year="2035">47.04653274</maxSubResource>
                    <maxSubResource fillout="1" year="2040">47.08431921</maxSubResource>
                    <maxSubResource fillout="1" year="2045">46.92413946</maxSubResource>
                    <maxSubResource fillout="1" year="2050">46.46261567</maxSubResource>
                    <maxSubResource fillout="1" year="2055">45.60940504</maxSubResource>
                    <maxSubResource fillout="1" year="2060">44.47113694</maxSubResource>
                    <maxSubResource fillout="1" year="2065">43.28210321</maxSubResource>
                    <maxSubResource fillout="1" year="2070">42.19908849</maxSubResource>
                    <maxSubResource fillout="1" year="2075">41.0352905</maxSubResource>
                    <maxSubResource fillout="1" year="2080">39.76789802</maxSubResource>
                    <maxSubResource fillout="1" year="2085">38.40477608</maxSubResource>
                    <maxSubResource fillout="1" year="2090">36.96375651</maxSubResource>
                    <maxSubResource fillout="1" year="2095">35.44297052</maxSubResource>
                    <maxSubResource fillout="1" year="2100">34.16456239</maxSubResource>
                </sub-renewable-resource>
            </resource>
            <resource name="Spain-South and East Coast_water withdrawals">
                <sub-renewable-resource name="runoff">
                    <maxSubResource fillout="1" year="1975">14.97077523</maxSubResource>
                    <maxSubResource fillout="1" year="1990">14.97077523</maxSubResource>
                    <maxSubResource fillout="1" year="2005">14.97077523</maxSubResource>
                    <maxSubResource fillout="1" year="2010">14.97077523</maxSubResource>
                    <maxSubResource fillout="1" year="2015">16.26277858</maxSubResource>
                    <maxSubResource fillout="1" year="2020">16.5061125</maxSubResource>
                    <maxSubResource fillout="1" year="2025">16.82680248</maxSubResource>
                    <maxSubResource fillout="1" year="2030">17.1280471</maxSubResource>
                    <maxSubResource fillout="1" year="2035">17.26027138</maxSubResource>
                    <maxSubResource fillout="1" year="2040">17.1906998</maxSubResource>
                    <maxSubResource fillout="1" year="2045">16.99231374</maxSubResource>
                    <maxSubResource fillout="1" year="2050">16.72840713</maxSubResource>
                    <maxSubResource fillout="1" year="2055">16.40732895</maxSubResource>
                    <maxSubResource fillout="1" year="2060">16.00044639</maxSubResource>
                    <maxSubResource fillout="1" year="2065">15.60697965</maxSubResource>
                    <maxSubResource fillout="1" year="2070">15.29346097</maxSubResource>
                    <maxSubResource fillout="1" year="2075">14.9755487</maxSubResource>
                    <maxSubResource fillout="1" year="2080">14.6540494</maxSubResource>
                    <maxSubResource fillout="1" year="2085">14.34335245</maxSubResource>
                    <maxSubResource fillout="1" year="2090">14.04901255</maxSubResource>
                    <maxSubResource fillout="1" year="2095">13.7652664</maxSubResource>
                    <maxSubResource fillout="1" year="2100">13.54152646</maxSubResource>
                </sub-renewable-resource>
            </resource>
            <resource name="Sweden_water withdrawals">
                <sub-renewable-resource name="runoff">
                    <maxSubResource fillout="1" year="1975">175.6685126</maxSubResource>
                    <maxSubResource fillout="1" year="1990">175.6685126</maxSubResource>
                    <maxSubResource fillout="1" year="2005">175.6685126</maxSubResource>
                    <maxSubResource fillout="1" year="2010">175.6685126</maxSubResource>
                    <maxSubResource fillout="1" year="2015">178.2833502</maxSubResource>
                    <maxSubResource fillout="1" year="2020">179.3874111</maxSubResource>
                    <maxSubResource fillout="1" year="2025">180.4963359</maxSubResource>
                    <maxSubResource fillout="1" year="2030">181.7713154</maxSubResource>
                    <maxSubResource fillout="1" year="2035">183.4310212</maxSubResource>
                    <maxSubResource fillout="1" year="2040">185.5697733</maxSubResource>
                    <maxSubResource fillout="1" year="2045">188.0189416</maxSubResource>
                    <maxSubResource fillout="1" year="2050">190.5765639</maxSubResource>
                    <maxSubResource fillout="1" year="2055">193.0834171</maxSubResource>
                    <maxSubResource fillout="1" year="2060">195.6450441</maxSubResource>
                    <maxSubResource fillout="1" year="2065">198.4656588</maxSubResource>
                    <maxSubResource fillout="1" year="2070">201.6848604</maxSubResource>
                    <maxSubResource fillout="1" year="2075">205.1627554</maxSubResource>
                    <maxSubResource fillout="1" year="2080">208.8961144</maxSubResource>
                    <maxSubResource fillout="1" year="2085">212.9042693</maxSubResource>
                    <maxSubResource fillout="1" year="2090">217.1866104</maxSubResource>
                    <maxSubResource fillout="1" year="2095">221.7337759</maxSubResource>
                    <maxSubResource fillout="1" year="2100">225.5566574</maxSubResource>
                </sub-renewable-resource>
            </resource>
            <resource name="Tagus_water withdrawals">
                <sub-renewable-resource name="runoff">
                    <maxSubResource fillout="1" year="1975">12.76688256</maxSubResource>
                    <maxSubResource fillout="1" year="1990">12.76688256</maxSubResource>
                    <maxSubResource fillout="1" year="2005">12.76688256</maxSubResource>
                    <maxSubResource fillout="1" year="2010">12.76688256</maxSubResource>
                    <maxSubResource fillout="1" year="2015">14.49987937</maxSubResource>
                    <maxSubResource fillout="1" year="2020">14.76579147</maxSubResource>
                    <maxSubResource fillout="1" year="2025">15.03885967</maxSubResource>
                    <maxSubResource fillout="1" year="2030">15.2795669</maxSubResource>
                    <maxSubResource fillout="1" year="2035">15.40780244</maxSubResource>
                    <maxSubResource fillout="1" year="2040">15.39065882</maxSubResource>
                    <maxSubResource fillout="1" year="2045">15.25683665</maxSubResource>
                    <maxSubResource fillout="1" year="2050">15.03659845</maxSubResource>
                    <maxSubResource fillout="1" year="2055">14.73444123</maxSubResource>
                    <maxSubResource fillout="1" year="2060">14.34788948</maxSubResource>
                    <maxSubResource fillout="1" year="2065">13.94312751</maxSubResource>
                    <maxSubResource fillout="1" year="2070">13.56529486</maxSubResource>
                    <maxSubResource fillout="1" year="2075">13.15970475</maxSubResource>
                    <maxSubResource fillout="1" year="2080">12.7190707</maxSubResource>
                    <maxSubResource fillout="1" year="2085">12.24517259</maxSubResource>
                    <maxSubResource fillout="1" year="2090">11.74430141</maxSubResource>
                    <maxSubResource fillout="1" year="2095">11.21614041</maxSubResource>
                    <maxSubResource fillout="1" year="2100">10.77261054</maxSubResource>
                </sub-renewable-resource>
            </resource>
            <resource name="Tiber_water withdrawals">
                <sub-renewable-resource name="runoff">
                    <maxSubResource fillout="1" year="1975">7.066638914</maxSubResource>
                    <maxSubResource fillout="1" year="1990">7.066638914</maxSubResource>
                    <maxSubResource fillout="1" year="2005">7.066638914</maxSubResource>
                    <maxSubResource fillout="1" year="2010">7.066638914</maxSubResource>
                    <maxSubResource fillout="1" year="2015">7.861078276</maxSubResource>
                    <maxSubResource fillout="1" year="2020">7.963459968</maxSubResource>
                    <maxSubResource fillout="1" year="2025">8.056523544</maxSubResource>
                    <maxSubResource fillout="1" year="2030">8.131595887</maxSubResource>
                    <maxSubResource fillout="1" year="2035">8.166451472</maxSubResource>
                    <maxSubResource fillout="1" year="2040">8.141048527</maxSubResource>
                    <maxSubResource fillout="1" year="2045">8.068461766</maxSubResource>
                    <maxSubResource fillout="1" year="2050">7.970624118</maxSubResource>
                    <maxSubResource fillout="1" year="2055">7.864612217</maxSubResource>
                    <maxSubResource fillout="1" year="2060">7.744673223</maxSubResource>
                    <maxSubResource fillout="1" year="2065">7.599933082</maxSubResource>
                    <maxSubResource fillout="1" year="2070">7.423282216</maxSubResource>
                    <maxSubResource fillout="1" year="2075">7.221243535</maxSubResource>
                    <maxSubResource fillout="1" year="2080">6.989651261</maxSubResource>
                    <maxSubResource fillout="1" year="2085">6.723466468</maxSubResource>
                    <maxSubResource fillout="1" year="2090">6.425121893</maxSubResource>
                    <maxSubResource fillout="1" year="2095">6.097014527</maxSubResource>
                    <maxSubResource fillout="1" year="2100">5.814050085</maxSubResource>
                </sub-renewable-resource>
            </resource>
        </region>
        <region name="Europe_Eastern">
            <resource name="Black Sea-North Coast_water withdrawals">
                <sub-renewable-resource name="runoff">
                    <maxSubResource fillout="1" year="1975">63.89418881</maxSubResource>
                    <maxSubResource fillout="1" year="1990">63.89418881</maxSubResource>
                    <maxSubResource fillout="1" year="2005">63.89418881</maxSubResource>
                    <maxSubResource fillout="1" year="2010">63.89418881</maxSubResource>
                    <maxSubResource fillout="1" year="2015">63.27242674</maxSubResource>
                    <maxSubResource fillout="1" year="2020">62.57905207</maxSubResource>
                    <maxSubResource fillout="1" year="2025">61.70186094</maxSubResource>
                    <maxSubResource fillout="1" year="2030">60.71791886</maxSubResource>
                    <maxSubResource fillout="1" year="2035">59.73680485</maxSubResource>
                    <maxSubResource fillout="1" year="2040">58.8173387</maxSubResource>
                    <maxSubResource fillout="1" year="2045">57.83691726</maxSubResource>
                    <maxSubResource fillout="1" year="2050">56.63782419</maxSubResource>
                    <maxSubResource fillout="1" year="2055">55.07888904</maxSubResource>
                    <maxSubResource fillout="1" year="2060">53.26438786</maxSubResource>
                    <maxSubResource fillout="1" year="2065">51.45680021</maxSubResource>
                    <maxSubResource fillout="1" year="2070">49.83184884</maxSubResource>
                    <maxSubResource fillout="1" year="2075">48.18906204</maxSubResource>
                    <maxSubResource fillout="1" year="2080">46.52351439</maxSubResource>
                    <maxSubResource fillout="1" year="2085">44.86342392</maxSubResource>
                    <maxSubResource fillout="1" year="2090">43.22383485</maxSubResource>
                    <maxSubResource fillout="1" year="2095">41.59301075</maxSubResource>
                    <maxSubResource fillout="1" year="2100">40.28491916</maxSubResource>
                </sub-renewable-resource>
            </resource>
            <resource name="Daugava_water withdrawals">
                <sub-renewable-resource name="runoff">
                    <maxSubResource fillout="1" year="1975">17.29226462</maxSubResource>
                    <maxSubResource fillout="1" year="1990">17.29226462</maxSubResource>
                    <maxSubResource fillout="1" year="2005">17.29226462</maxSubResource>
                    <maxSubResource fillout="1" year="2010">17.29226462</maxSubResource>
                    <maxSubResource fillout="1" year="2015">18.70094065</maxSubResource>
                    <maxSubResource fillout="1" year="2020">19.10033071</maxSubResource>
                    <maxSubResource fillout="1" year="2025">19.5703078</maxSubResource>
                    <maxSubResource fillout="1" year="2030">20.05544278</maxSubResource>
                    <maxSubResource fillout="1" year="2035">20.46610104</maxSubResource>
                    <maxSubResource fillout="1" year="2040">20.79948781</maxSubResource>
                    <maxSubResource fillout="1" year="2045">21.09251109</maxSubResource>
                    <maxSubResource fillout="1" year="2050">21.36357631</maxSubResource>
                    <maxSubResource fillout="1" year="2055">21.60927671</maxSubResource>
                    <maxSubResource fillout="1" year="2060">21.81869243</maxSubResource>
                    <maxSubResource fillout="1" year="2065">22.03767654</maxSubResource>
                    <maxSubResource fillout="1" year="2070">22.29773192</maxSubResource>
                    <maxSubResource fillout="1" year="2075">22.56366929</maxSubResource>
                    <maxSubResource fillout="1" year="2080">22.83658129</maxSubResource>
                    <maxSubResource fillout="1" year="2085">23.12320403</maxSubResource>
                    <maxSubResource fillout="1" year="2090">23.42413973</maxSubResource>
                    <maxSubResource fillout="1" year="2095">23.73636654</maxSubResource>
                    <maxSubResource fillout="1" year="2100">23.99237781</maxSubResource>
                </sub-renewable-resource>
            </resource>
            <resource name="Dnieper_water withdrawals">
                <sub-renewable-resource name="runoff">
                    <maxSubResource fillout="1" year="1975">56.19147051</maxSubResource>
                    <maxSubResource fillout="1" year="1990">56.19147051</maxSubResource>
                    <maxSubResource fillout="1" year="2005">56.19147051</maxSubResource>
                    <maxSubResource fillout="1" year="2010">56.19147051</maxSubResource>
                    <maxSubResource fillout="1" year="2015">61.62923273</maxSubResource>
                    <maxSubResource fillout="1" year="2020">63.16699556</maxSubResource>
                    <maxSubResource fillout="1" year="2025">65.10054607</maxSubResource>
                    <maxSubResource fillout="1" year="2030">67.11065518</maxSubResource>
                    <maxSubResource fillout="1" year="2035">68.72277309</maxSubResource>
                    <maxSubResource fillout="1" year="2040">70.02816735</maxSubResource>
                    <maxSubResource fillout="1" year="2045">71.14511532</maxSubResource>
                    <maxSubResource fillout="1" year="2050">72.00408423</maxSubResource>
                    <maxSubResource fillout="1" year="2055">72.50624592</maxSubResource>
                    <maxSubResource fillout="1" year="2060">72.7144072</maxSubResource>
                    <maxSubResource fillout="1" year="2065">72.91178986</maxSubResource>
                    <maxSubResource fillout="1" year="2070">73.2882089</maxSubResource>
                    <maxSubResource fillout="1" year="2075">73.62155503</maxSubResource>
                    <maxSubResource fillout="1" year="2080">73.90898625</maxSubResource>
                    <maxSubResource fillout="1" year="2085">74.18374858</maxSubResource>
                    <maxSubResource fillout="1" year="2090">74.45860476</maxSubResource>
                    <maxSubResource fillout="1" year="2095">74.71985672</maxSubResource>
                    <maxSubResource fillout="1" year="2100">74.90867978</maxSubResource>
                </sub-renewable-resource>
            </resource>
            <resource name="Dniester_water withdrawals">
                <sub-renewable-resource name="runoff">
                    <maxSubResource fillout="1" year="1975">4.104478615</maxSubResource>
                    <maxSubResource fillout="1" year="1990">4.104478615</maxSubResource>
                    <maxSubResource fillout="1" year="2005">4.104478615</maxSubResource>
                    <maxSubResource fillout="1" year="2010">4.104478615</maxSubResource>
                    <maxSubResource fillout="1" year="2015">4.385275381</maxSubResource>
                    <maxSubResource fillout="1" year="2020">4.451485319</maxSubResource>
                    <maxSubResource fillout="1" year="2025">4.536739593</maxSubResource>
                    <maxSubResource fillout="1" year="2030">4.622187515</maxSubResource>
                    <maxSubResource fillout="1" year="2035">4.679792987</maxSubResource>
                    <maxSubResource fillout="1" year="2040">4.717977741</maxSubResource>
                    <maxSubResource fillout="1" year="2045">4.740682871</maxSubResource>
                    <maxSubResource fillout="1" year="2050">4.737942245</maxSubResource>
                    <maxSubResource fillout="1" year="2055">4.699114579</maxSubResource>
                    <maxSubResource fillout="1" year="2060">4.631714272</maxSubResource>
                    <maxSubResource fillout="1" year="2065">4.560450057</maxSubResource>
                    <maxSubResource fillout="1" year="2070">4.501938814</maxSubResource>
                    <maxSubResource fillout="1" year="2075">4.437264973</maxSubResource>
                    <maxSubResource fillout="1" year="2080">4.366018179</maxSubResource>
                    <maxSubResource fillout="1" year="2085">4.290882424</maxSubResource>
                    <maxSubResource fillout="1" year="2090">4.212981656</maxSubResource>
                    <maxSubResource fillout="1" year="2095">4.131196434</maxSubResource>
                    <maxSubResource fillout="1" year="2100">4.062103773</maxSubResource>
                </sub-renewable-resource>
            </resource>
        </region>
        <region name="Europe_Non_EU">
            <resource name="Black Sea-South Coast_water withdrawals">
                <sub-renewable-resource name="runoff">
                    <maxSubResource fillout="1" year="1975">95.85285606</maxSubResource>
                    <maxSubResource fillout="1" year="1990">95.85285606</maxSubResource>
                    <maxSubResource fillout="1" year="2005">95.85285606</maxSubResource>
                    <maxSubResource fillout="1" year="2010">95.85285606</maxSubResource>
                    <maxSubResource fillout="1" year="2015">88.15342175</maxSubResource>
                    <maxSubResource fillout="1" year="2020">85.81105076</maxSubResource>
                    <maxSubResource fillout="1" year="2025">83.26389621</maxSubResource>
                    <maxSubResource fillout="1" year="2030">80.61709049</maxSubResource>
                    <maxSubResource fillout="1" year="2035">78.1068291</maxSubResource>
                    <maxSubResource fillout="1" year="2040">75.98584955</maxSubResource>
                    <maxSubResource fillout="1" year="2045">73.97703758</maxSubResource>
                    <maxSubResource fillout="1" year="2050">71.64374924</maxSubResource>
                    <maxSubResource fillout="1" year="2055">68.65040167</maxSubResource>
                    <maxSubResource fillout="1" year="2060">65.26329612</maxSubResource>
                    <maxSubResource fillout="1" year="2065">61.96175314</maxSubResource>
                    <maxSubResource fillout="1" year="2070">59.05746357</maxSubResource>
                    <maxSubResource fillout="1" year="2075">56.17131503</maxSubResource>
                    <maxSubResource fillout="1" year="2080">53.3203196</maxSubResource>
                    <maxSubResource fillout="1" year="2085">50.58275473</maxSubResource>
                    <maxSubResource fillout="1" year="2090">47.97850526</maxSubResource>
                    <maxSubResource fillout="1" year="2095">45.47452176</maxSubResource>
                    <maxSubResource fillout="1" year="2100">43.52048927</maxSubResource>
                </sub-renewable-resource>
            </resource>
            <resource name="Mediterranean Sea-East Coast_water withdrawals">
                <sub-renewable-resource name="runoff">
                    <maxSubResource fillout="1" year="1975">69.49845692</maxSubResource>
                    <maxSubResource fillout="1" year="1990">69.49845692</maxSubResource>
                    <maxSubResource fillout="1" year="2005">69.49845692</maxSubResource>
                    <maxSubResource fillout="1" year="2010">69.49845692</maxSubResource>
                    <maxSubResource fillout="1" year="2015">70.07286594</maxSubResource>
                    <maxSubResource fillout="1" year="2020">68.95574901</maxSubResource>
                    <maxSubResource fillout="1" year="2025">67.33614171</maxSubResource>
                    <maxSubResource fillout="1" year="2030">65.25950358</maxSubResource>
                    <maxSubResource fillout="1" year="2035">62.67102071</maxSubResource>
                    <maxSubResource fillout="1" year="2040">58.94777175</maxSubResource>
                    <maxSubResource fillout="1" year="2045">54.5043852</maxSubResource>
                    <maxSubResource fillout="1" year="2050">50.25312069</maxSubResource>
                    <maxSubResource fillout="1" year="2055">46.45348243</maxSubResource>
                    <maxSubResource fillout="1" year="2060">42.50668082</maxSubResource>
                    <maxSubResource fillout="1" year="2065">38.98113569</maxSubResource>
                    <maxSubResource fillout="1" year="2070">36.27636172</maxSubResource>
                    <maxSubResource fillout="1" year="2075">33.93258381</maxSubResource>
                    <maxSubResource fillout="1" year="2080">31.97830326</maxSubResource>
                    <maxSubResource fillout="1" year="2085">30.51436911</maxSubResource>
                    <maxSubResource fillout="1" year="2090">29.5397113</maxSubResource>
                    <maxSubResource fillout="1" year="2095">29.01086847</maxSubResource>
                    <maxSubResource fillout="1" year="2100">28.88375521</maxSubResource>
                </sub-renewable-resource>
            </resource>
        </region>
        <region name="European Free Trade Association">
            <resource name="Iceland_water withdrawals">
                <sub-renewable-resource name="runoff">
                    <maxSubResource fillout="1" year="1975">137.2583003</maxSubResource>
                    <maxSubResource fillout="1" year="1990">137.2583003</maxSubResource>
                    <maxSubResource fillout="1" year="2005">137.2583003</maxSubResource>
                    <maxSubResource fillout="1" year="2010">137.2583003</maxSubResource>
                    <maxSubResource fillout="1" year="2015">135.9401447</maxSubResource>
                    <maxSubResource fillout="1" year="2020">135.7182959</maxSubResource>
                    <maxSubResource fillout="1" year="2025">135.347954</maxSubResource>
                    <maxSubResource fillout="1" year="2030">134.9889358</maxSubResource>
                    <maxSubResource fillout="1" year="2035">134.8461616</maxSubResource>
                    <maxSubResource fillout="1" year="2040">134.7234634</maxSubResource>
                    <maxSubResource fillout="1" year="2045">134.6624465</maxSubResource>
                    <maxSubResource fillout="1" year="2050">134.9124295</maxSubResource>
                    <maxSubResource fillout="1" year="2055">135.630335</maxSubResource>
                    <maxSubResource fillout="1" year="2060">136.6511571</maxSubResource>
                    <maxSubResource fillout="1" year="2065">137.8068351</maxSubResource>
                    <maxSubResource fillout="1" year="2070">138.9901844</maxSubResource>
                    <maxSubResource fillout="1" year="2075">140.3342968</maxSubResource>
                    <maxSubResource fillout="1" year="2080">141.8373015</maxSubResource>
                    <maxSubResource fillout="1" year="2085">143.4751682</maxSubResource>
                    <maxSubResource fillout="1" year="2090">145.2340666</maxSubResource>
                    <maxSubResource fillout="1" year="2095">147.1240069</maxSubResource>
                    <maxSubResource fillout="1" year="2100">148.738823</maxSubResource>
                </sub-renewable-resource>
            </resource>
            <resource name="Scandinavia-North Coast_water withdrawals">
                <sub-renewable-resource name="runoff">
                    <maxSubResource fillout="1" year="1975">411.7192901</maxSubResource>
                    <maxSubResource fillout="1" year="1990">411.7192901</maxSubResource>
                    <maxSubResource fillout="1" year="2005">411.7192901</maxSubResource>
                    <maxSubResource fillout="1" year="2010">411.7192901</maxSubResource>
                    <maxSubResource fillout="1" year="2015">418.640823</maxSubResource>
                    <maxSubResource fillout="1" year="2020">420.2091615</maxSubResource>
                    <maxSubResource fillout="1" year="2025">421.2685005</maxSubResource>
                    <maxSubResource fillout="1" year="2030">422.3898145</maxSubResource>
                    <maxSubResource fillout="1" year="2035">424.3192203</maxSubResource>
                    <maxSubResource fillout="1" year="2040">426.2447497</maxSubResource>
                    <maxSubResource fillout="1" year="2045">428.5379096</maxSubResource>
                    <maxSubResource fillout="1" year="2050">432.452517</maxSubResource>
                    <maxSubResource fillout="1" year="2055">438.5668402</maxSubResource>
                    <maxSubResource fillout="1" year="2060">445.9174908</maxSubResource>
                    <maxSubResource fillout="1" year="2065">454.2005213</maxSubResource>
                    <maxSubResource fillout="1" year="2070">463.2377155</maxSubResource>
                    <maxSubResource fillout="1" year="2075">473.2842822</maxSubResource>
                    <maxSubResource fillout="1" year="2080">484.433837</maxSubResource>
                    <maxSubResource fillout="1" year="2085">496.7387291</maxSubResource>
                    <maxSubResource fillout="1" year="2090">510.1560121</maxSubResource>
                    <maxSubResource fillout="1" year="2095">524.6550778</maxSubResource>
                    <maxSubResource fillout="1" year="2100">537.0224011</maxSubResource>
                </sub-renewable-resource>
            </resource>
        </region>
        <region name="India">
            <resource name="Brahamani_water withdrawals">
                <sub-renewable-resource name="runoff">
                    <maxSubResource fillout="1" year="1975">50.46231597</maxSubResource>
                    <maxSubResource fillout="1" year="1990">50.46231597</maxSubResource>
                    <maxSubResource fillout="1" year="2005">50.46231597</maxSubResource>
                    <maxSubResource fillout="1" year="2010">50.46231597</maxSubResource>
                    <maxSubResource fillout="1" year="2015">52.06095761</maxSubResource>
                    <maxSubResource fillout="1" year="2020">52.14985936</maxSubResource>
                    <maxSubResource fillout="1" year="2025">51.77011727</maxSubResource>
                    <maxSubResource fillout="1" year="2030">51.42934748</maxSubResource>
                    <maxSubResource fillout="1" year="2035">51.83430304</maxSubResource>
                    <maxSubResource fillout="1" year="2040">53.31377404</maxSubResource>
                    <maxSubResource fillout="1" year="2045">55.28419764</maxSubResource>
                    <maxSubResource fillout="1" year="2050">57.02785946</maxSubResource>
                    <maxSubResource fillout="1" year="2055">58.3600396</maxSubResource>
                    <maxSubResource fillout="1" year="2060">59.75959755</maxSubResource>
                    <maxSubResource fillout="1" year="2065">60.72106494</maxSubResource>
                    <maxSubResource fillout="1" year="2070">60.90282963</maxSubResource>
                    <maxSubResource fillout="1" year="2075">60.73863451</maxSubResource>
                    <maxSubResource fillout="1" year="2080">60.15595066</maxSubResource>
                    <maxSubResource fillout="1" year="2085">59.01515293</maxSubResource>
                    <maxSubResource fillout="1" year="2090">57.32159802</maxSubResource>
                    <maxSubResource fillout="1" year="2095">55.13592674</maxSubResource>
                    <maxSubResource fillout="1" year="2100">53.06730545</maxSubResource>
                </sub-renewable-resource>
            </resource>
            <resource name="Cauvery_water withdrawals">
                <sub-renewable-resource name="runoff">
                    <maxSubResource fillout="1" year="1975">39.12371507</maxSubResource>
                    <maxSubResource fillout="1" year="1990">39.12371507</maxSubResource>
                    <maxSubResource fillout="1" year="2005">39.12371507</maxSubResource>
                    <maxSubResource fillout="1" year="2010">39.12371507</maxSubResource>
                    <maxSubResource fillout="1" year="2015">42.51821336</maxSubResource>
                    <maxSubResource fillout="1" year="2020">43.92155024</maxSubResource>
                    <maxSubResource fillout="1" year="2025">45.49839826</maxSubResource>
                    <maxSubResource fillout="1" year="2030">47.34652803</maxSubResource>
                    <maxSubResource fillout="1" year="2035">49.60681575</maxSubResource>
                    <maxSubResource fillout="1" year="2040">52.36320813</maxSubResource>
                    <maxSubResource fillout="1" year="2045">55.47385875</maxSubResource>
                    <maxSubResource fillout="1" year="2050">58.75106145</maxSubResource>
                    <maxSubResource fillout="1" year="2055">62.35566493</maxSubResource>
                    <maxSubResource fillout="1" year="2060">66.4791885</maxSubResource>
                    <maxSubResource fillout="1" year="2065">70.33088764</maxSubResource>
                    <maxSubResource fillout="1" year="2070">73.36411931</maxSubResource>
                    <maxSubResource fillout="1" year="2075">76.16478232</maxSubResource>
                    <maxSubResource fillout="1" year="2080">78.70298574</maxSubResource>
                    <maxSubResource fillout="1" year="2085">80.85478697</maxSubResource>
                    <maxSubResource fillout="1" year="2090">82.61855546</maxSubResource>
                    <maxSubResource fillout="1" year="2095">84.04879255</maxSubResource>
                    <maxSubResource fillout="1" year="2100">84.98503943</maxSubResource>
                </sub-renewable-resource>
            </resource>
            <resource name="Ganges-Bramaputra_water withdrawals">
                <sub-renewable-resource name="runoff">
                    <maxSubResource fillout="1" year="1975">1570.48934</maxSubResource>
                    <maxSubResource fillout="1" year="1990">1570.48934</maxSubResource>
                    <maxSubResource fillout="1" year="2005">1570.48934</maxSubResource>
                    <maxSubResource fillout="1" year="2010">1570.48934</maxSubResource>
                    <maxSubResource fillout="1" year="2015">1643.268928</maxSubResource>
                    <maxSubResource fillout="1" year="2020">1669.536111</maxSubResource>
                    <maxSubResource fillout="1" year="2025">1700.670422</maxSubResource>
                    <maxSubResource fillout="1" year="2030">1735.312644</maxSubResource>
                    <maxSubResource fillout="1" year="2035">1772.042992</maxSubResource>
                    <maxSubResource fillout="1" year="2040">1820.182496</maxSubResource>
                    <maxSubResource fillout="1" year="2045">1874.511953</maxSubResource>
                    <maxSubResource fillout="1" year="2050">1921.877297</maxSubResource>
                    <maxSubResource fillout="1" year="2055">1959.858248</maxSubResource>
                    <maxSubResource fillout="1" year="2060">1997.073696</maxSubResource>
                    <maxSubResource fillout="1" year="2065">2020.368136</maxSubResource>
                    <maxSubResource fillout="1" year="2070">2020.831994</maxSubResource>
                    <maxSubResource fillout="1" year="2075">2009.483303</maxSubResource>
                    <maxSubResource fillout="1" year="2080">1985.210674</maxSubResource>
                    <maxSubResource fillout="1" year="2085">1945.168144</maxSubResource>
                    <maxSubResource fillout="1" year="2090">1889.212974</maxSubResource>
                    <maxSubResource fillout="1" year="2095">1818.586962</maxSubResource>
                    <maxSubResource fillout="1" year="2100">1752.276031</maxSubResource>
                </sub-renewable-resource>
            </resource>
            <resource name="Godavari_water withdrawals">
                <sub-renewable-resource name="runoff">
                    <maxSubResource fillout="1" year="1975">146.1757699</maxSubResource>
                    <maxSubResource fillout="1" year="1990">146.1757699</maxSubResource>
                    <maxSubResource fillout="1" year="2005">146.1757699</maxSubResource>
                    <maxSubResource fillout="1" year="2010">146.1757699</maxSubResource>
                    <maxSubResource fillout="1" year="2015">159.038349</maxSubResource>
                    <maxSubResource fillout="1" year="2020">162.5837024</maxSubResource>
                    <maxSubResource fillout="1" year="2025">165.7735493</maxSubResource>
                    <maxSubResource fillout="1" year="2030">169.4310158</maxSubResource>
                    <maxSubResource fillout="1" year="2035">174.7338989</maxSubResource>
                    <maxSubResource fillout="1" year="2040">183.3575454</maxSubResource>
                    <maxSubResource fillout="1" year="2045">193.6174949</maxSubResource>
                    <maxSubResource fillout="1" year="2050">202.6819303</maxSubResource>
                    <maxSubResource fillout="1" year="2055">209.8425858</maxSubResource>
                    <maxSubResource fillout="1" year="2060">216.8604619</maxSubResource>
                    <maxSubResource fillout="1" year="2065">221.4282654</maxSubResource>
                    <maxSubResource fillout="1" year="2070">222.0146214</maxSubResource>
                    <maxSubResource fillout="1" year="2075">220.6923621</maxSubResource>
                    <maxSubResource fillout="1" year="2080">217.2187102</maxSubResource>
                    <maxSubResource fillout="1" year="2085">211.0307611</maxSubResource>
                    <maxSubResource fillout="1" year="2090">202.1049328</maxSubResource>
                    <maxSubResource fillout="1" year="2095">190.6779732</maxSubResource>
                    <maxSubResource fillout="1" year="2100">179.876616</maxSubResource>
                </sub-renewable-resource>
            </resource>
            <resource name="India East Coast_water withdrawals">
                <sub-renewable-resource name="runoff">
                    <maxSubResource fillout="1" year="1975">21.40592633</maxSubResource>
                    <maxSubResource fillout="1" year="1990">21.40592633</maxSubResource>
                    <maxSubResource fillout="1" year="2005">21.40592633</maxSubResource>
                    <maxSubResource fillout="1" year="2010">21.40592633</maxSubResource>
                    <maxSubResource fillout="1" year="2015">25.06840937</maxSubResource>
                    <maxSubResource fillout="1" year="2020">25.90078223</maxSubResource>
                    <maxSubResource fillout="1" year="2025">26.60968061</maxSubResource>
                    <maxSubResource fillout="1" year="2030">27.36154079</maxSubResource>
                    <maxSubResource fillout="1" year="2035">28.33580528</maxSubResource>
                    <maxSubResource fillout="1" year="2040">29.27286801</maxSubResource>
                    <maxSubResource fillout="1" year="2045">30.21520104</maxSubResource>
                    <maxSubResource fillout="1" year="2050">31.44478226</maxSubResource>
                    <maxSubResource fillout="1" year="2055">33.25057866</maxSubResource>
                    <maxSubResource fillout="1" year="2060">35.52544764</maxSubResource>
                    <maxSubResource fillout="1" year="2065">37.80949786</maxSubResource>
                    <maxSubResource fillout="1" year="2070">39.78728129</maxSubResource>
                    <maxSubResource fillout="1" year="2075">41.77598484</maxSubResource>
                    <maxSubResource fillout="1" year="2080">43.75649786</maxSubResource>
                    <maxSubResource fillout="1" year="2085">45.65828943</maxSubResource>
                    <maxSubResource fillout="1" year="2090">47.48367207</maxSubResource>
                    <maxSubResource fillout="1" year="2095">49.26410685</maxSubResource>
                    <maxSubResource fillout="1" year="2100">50.67411703</maxSubResource>
                </sub-renewable-resource>
            </resource>
            <resource name="India North East Coast_water withdrawals">
                <sub-renewable-resource name="runoff">
                    <maxSubResource fillout="1" year="1975">28.83468238</maxSubResource>
                    <maxSubResource fillout="1" year="1990">28.83468238</maxSubResource>
                    <maxSubResource fillout="1" year="2005">28.83468238</maxSubResource>
                    <maxSubResource fillout="1" year="2010">28.83468238</maxSubResource>
                    <maxSubResource fillout="1" year="2015">31.0115639</maxSubResource>
                    <maxSubResource fillout="1" year="2020">31.27636985</maxSubResource>
                    <maxSubResource fillout="1" year="2025">31.36060891</maxSubResource>
                    <maxSubResource fillout="1" year="2030">31.42958521</maxSubResource>
                    <maxSubResource fillout="1" year="2035">31.69888994</maxSubResource>
                    <maxSubResource fillout="1" year="2040">32.22714031</maxSubResource>
                    <maxSubResource fillout="1" year="2045">32.85064008</maxSubResource>
                    <maxSubResource fillout="1" year="2050">33.39543718</maxSubResource>
                    <maxSubResource fillout="1" year="2055">33.80357976</maxSubResource>
                    <maxSubResource fillout="1" year="2060">34.19635172</maxSubResource>
                    <maxSubResource fillout="1" year="2065">34.51003678</maxSubResource>
                    <maxSubResource fillout="1" year="2070">34.70309542</maxSubResource>
                    <maxSubResource fillout="1" year="2075">34.8367554</maxSubResource>
                    <maxSubResource fillout="1" year="2080">34.88400781</maxSubResource>
                    <maxSubResource fillout="1" year="2085">34.80923879</maxSubResource>
                    <maxSubResource fillout="1" year="2090">34.62076687</maxSubResource>
                    <maxSubResource fillout="1" year="2095">34.33448254</maxSubResource>
                    <maxSubResource fillout="1" year="2100">34.0427027</maxSubResource>
                </sub-renewable-resource>
            </resource>
            <resource name="India South Coast_water withdrawals">
                <sub-renewable-resource name="runoff">
                    <maxSubResource fillout="1" year="1975">74.40402722</maxSubResource>
                    <maxSubResource fillout="1" year="1990">74.40402722</maxSubResource>
                    <maxSubResource fillout="1" year="2005">74.40402722</maxSubResource>
                    <maxSubResource fillout="1" year="2010">74.40402722</maxSubResource>
                    <maxSubResource fillout="1" year="2015">80.56876466</maxSubResource>
                    <maxSubResource fillout="1" year="2020">82.63013389</maxSubResource>
                    <maxSubResource fillout="1" year="2025">84.94746992</maxSubResource>
                    <maxSubResource fillout="1" year="2030">87.53189672</maxSubResource>
                    <maxSubResource fillout="1" year="2035">90.39505876</maxSubResource>
                    <maxSubResource fillout="1" year="2040">93.88323738</maxSubResource>
                    <maxSubResource fillout="1" year="2045">97.74293199</maxSubResource>
                    <maxSubResource fillout="1" year="2050">101.4308202</maxSubResource>
                    <maxSubResource fillout="1" year="2055">104.8509919</maxSubResource>
                    <maxSubResource fillout="1" year="2060">108.3978061</maxSubResource>
                    <maxSubResource fillout="1" year="2065">111.5832998</maxSubResource>
                    <maxSubResource fillout="1" year="2070">114.0642129</maxSubResource>
                    <maxSubResource fillout="1" year="2075">116.2102265</maxSubResource>
                    <maxSubResource fillout="1" year="2080">117.984509</maxSubResource>
                    <maxSubResource fillout="1" year="2085">119.2912462</maxSubResource>
                    <maxSubResource fillout="1" year="2090">120.1348015</maxSubResource>
                    <maxSubResource fillout="1" year="2095">120.5579358</maxSubResource>
                    <maxSubResource fillout="1" year="2100">120.6179987</maxSubResource>
                </sub-renewable-resource>
            </resource>
            <resource name="India West Coast_water withdrawals">
                <sub-renewable-resource name="runoff">
                    <maxSubResource fillout="1" year="1975">230.262189</maxSubResource>
                    <maxSubResource fillout="1" year="1990">230.262189</maxSubResource>
                    <maxSubResource fillout="1" year="2005">230.262189</maxSubResource>
                    <maxSubResource fillout="1" year="2010">230.262189</maxSubResource>
                    <maxSubResource fillout="1" year="2015">231.2726095</maxSubResource>
                    <maxSubResource fillout="1" year="2020">236.0111882</maxSubResource>
                    <maxSubResource fillout="1" year="2025">241.6046206</maxSubResource>
                    <maxSubResource fillout="1" year="2030">249.1442862</maxSubResource>
                    <maxSubResource fillout="1" year="2035">260.5310292</maxSubResource>
                    <maxSubResource fillout="1" year="2040">278.3866275</maxSubResource>
                    <maxSubResource fillout="1" year="2045">300.2571076</maxSubResource>
                    <maxSubResource fillout="1" year="2050">321.9657777</maxSubResource>
                    <maxSubResource fillout="1" year="2055">343.9115556</maxSubResource>
                    <maxSubResource fillout="1" year="2060">368.9646146</maxSubResource>
                    <maxSubResource fillout="1" year="2065">388.8372117</maxSubResource>
                    <maxSubResource fillout="1" year="2070">397.9114093</maxSubResource>
                    <maxSubResource fillout="1" year="2075">402.8572506</maxSubResource>
                    <maxSubResource fillout="1" year="2080">403.2429844</maxSubResource>
                    <maxSubResource fillout="1" year="2085">397.5790048</maxSubResource>
                    <maxSubResource fillout="1" year="2090">385.7532431</maxSubResource>
                    <maxSubResource fillout="1" year="2095">368.4090131</maxSubResource>
                    <maxSubResource fillout="1" year="2100">350.9566624</maxSubResource>
                </sub-renewable-resource>
            </resource>
            <resource name="Krishna_water withdrawals">
                <sub-renewable-resource name="runoff">
                    <maxSubResource fillout="1" year="1975">78.71834534</maxSubResource>
                    <maxSubResource fillout="1" year="1990">78.71834534</maxSubResource>
                    <maxSubResource fillout="1" year="2005">78.71834534</maxSubResource>
                    <maxSubResource fillout="1" year="2010">78.71834534</maxSubResource>
                    <maxSubResource fillout="1" year="2015">74.92836403</maxSubResource>
                    <maxSubResource fillout="1" year="2020">76.75159044</maxSubResource>
                    <maxSubResource fillout="1" year="2025">79.38757643</maxSubResource>
                    <maxSubResource fillout="1" year="2030">83.14474357</maxSubResource>
                    <maxSubResource fillout="1" year="2035">88.6938601</maxSubResource>
                    <maxSubResource fillout="1" year="2040">97.43374416</maxSubResource>
                    <maxSubResource fillout="1" year="2045">108.1570195</maxSubResource>
                    <maxSubResource fillout="1" year="2050">118.6480143</maxSubResource>
                    <maxSubResource fillout="1" year="2055">128.7881217</maxSubResource>
                    <maxSubResource fillout="1" year="2060">140.0960198</maxSubResource>
                    <maxSubResource fillout="1" year="2065">149.4002373</maxSubResource>
                    <maxSubResource fillout="1" year="2070">154.543375</maxSubResource>
                    <maxSubResource fillout="1" year="2075">158.0889326</maxSubResource>
                    <maxSubResource fillout="1" year="2080">159.8297449</maxSubResource>
                    <maxSubResource fillout="1" year="2085">159.1525312</maxSubResource>
                    <maxSubResource fillout="1" year="2090">156.0249092</maxSubResource>
                    <maxSubResource fillout="1" year="2095">150.7156668</maxSubResource>
                    <maxSubResource fillout="1" year="2100">145.0610064</maxSubResource>
                </sub-renewable-resource>
            </resource>
            <resource name="Mahandi_water withdrawals">
                <sub-renewable-resource name="runoff">
                    <maxSubResource fillout="1" year="1975">102.9812585</maxSubResource>
                    <maxSubResource fillout="1" year="1990">102.9812585</maxSubResource>
                    <maxSubResource fillout="1" year="2005">102.9812585</maxSubResource>
                    <maxSubResource fillout="1" year="2010">102.9812585</maxSubResource>
                    <maxSubResource fillout="1" year="2015">109.8897465</maxSubResource>
                    <maxSubResource fillout="1" year="2020">111.3880236</maxSubResource>
                    <maxSubResource fillout="1" year="2025">112.4027167</maxSubResource>
                    <maxSubResource fillout="1" year="2030">113.5718289</maxSubResource>
                    <maxSubResource fillout="1" year="2035">115.7674202</maxSubResource>
                    <maxSubResource fillout="1" year="2040">119.668674</maxSubResource>
                    <maxSubResource fillout="1" year="2045">124.3415167</maxSubResource>
                    <maxSubResource fillout="1" year="2050">128.4502589</maxSubResource>
                    <maxSubResource fillout="1" year="2055">131.6498244</maxSubResource>
                    <maxSubResource fillout="1" year="2060">134.8255863</maxSubResource>
                    <maxSubResource fillout="1" year="2065">137.0310591</maxSubResource>
                    <maxSubResource fillout="1" year="2070">137.6334279</maxSubResource>
                    <maxSubResource fillout="1" year="2075">137.4700484</maxSubResource>
                    <maxSubResource fillout="1" year="2080">136.4044822</maxSubResource>
                    <maxSubResource fillout="1" year="2085">134.1715653</maxSubResource>
                    <maxSubResource fillout="1" year="2090">130.7779665</maxSubResource>
                    <maxSubResource fillout="1" year="2095">126.3372313</maxSubResource>
                    <maxSubResource fillout="1" year="2100">122.095162</maxSubResource>
                </sub-renewable-resource>
            </resource>
            <resource name="Mahi_water withdrawals">
                <sub-renewable-resource name="runoff">
                    <maxSubResource fillout="1" year="1975">9.030789066</maxSubResource>
                    <maxSubResource fillout="1" year="1990">9.030789066</maxSubResource>
                    <maxSubResource fillout="1" year="2005">9.030789066</maxSubResource>
                    <maxSubResource fillout="1" year="2010">9.030789066</maxSubResource>
                    <maxSubResource fillout="1" year="2015">11.89174419</maxSubResource>
                    <maxSubResource fillout="1" year="2020">12.48215714</maxSubResource>
                    <maxSubResource fillout="1" year="2025">13.13764863</maxSubResource>
                    <maxSubResource fillout="1" year="2030">13.7329541</maxSubResource>
                    <maxSubResource fillout="1" year="2035">14.06203798</maxSubResource>
                    <maxSubResource fillout="1" year="2040">14.06506811</maxSubResource>
                    <maxSubResource fillout="1" year="2045">13.89159464</maxSubResource>
                    <maxSubResource fillout="1" year="2050">13.70139407</maxSubResource>
                    <maxSubResource fillout="1" year="2055">13.58520721</maxSubResource>
                    <maxSubResource fillout="1" year="2060">13.43676385</maxSubResource>
                    <maxSubResource fillout="1" year="2065">13.18405143</maxSubResource>
                    <maxSubResource fillout="1" year="2070">12.78273454</maxSubResource>
                    <maxSubResource fillout="1" year="2075">12.29121942</maxSubResource>
                    <maxSubResource fillout="1" year="2080">11.70907888</maxSubResource>
                    <maxSubResource fillout="1" year="2085">11.02641365</maxSubResource>
                    <maxSubResource fillout="1" year="2090">10.23826852</maxSubResource>
                    <maxSubResource fillout="1" year="2095">9.348792097</maxSubResource>
                    <maxSubResource fillout="1" year="2100">8.567630407</maxSubResource>
                </sub-renewable-resource>
            </resource>
            <resource name="Narmada_water withdrawals">
                <sub-renewable-resource name="runoff">
                    <maxSubResource fillout="1" year="1975">54.51674837</maxSubResource>
                    <maxSubResource fillout="1" year="1990">54.51674837</maxSubResource>
                    <maxSubResource fillout="1" year="2005">54.51674837</maxSubResource>
                    <maxSubResource fillout="1" year="2010">54.51674837</maxSubResource>
                    <maxSubResource fillout="1" year="2015">63.52086501</maxSubResource>
                    <maxSubResource fillout="1" year="2020">65.20504606</maxSubResource>
                    <maxSubResource fillout="1" year="2025">66.69595012</maxSubResource>
                    <maxSubResource fillout="1" year="2030">68.06499052</maxSubResource>
                    <maxSubResource fillout="1" year="2035">69.34726075</maxSubResource>
                    <maxSubResource fillout="1" year="2040">70.77222371</maxSubResource>
                    <maxSubResource fillout="1" year="2045">72.21600569</maxSubResource>
                    <maxSubResource fillout="1" year="2050">73.3849536</maxSubResource>
                    <maxSubResource fillout="1" year="2055">74.3499571</maxSubResource>
                    <maxSubResource fillout="1" year="2060">75.26672355</maxSubResource>
                    <maxSubResource fillout="1" year="2065">75.30791681</maxSubResource>
                    <maxSubResource fillout="1" year="2070">73.9310355</maxSubResource>
                    <maxSubResource fillout="1" year="2075">71.85232209</maxSubResource>
                    <maxSubResource fillout="1" year="2080">69.01806618</maxSubResource>
                    <maxSubResource fillout="1" year="2085">65.26268713</maxSubResource>
                    <maxSubResource fillout="1" year="2090">60.56750948</maxSubResource>
                    <maxSubResource fillout="1" year="2095">55.00125028</maxSubResource>
                    <maxSubResource fillout="1" year="2100">49.96417445</maxSubResource>
                </sub-renewable-resource>
            </resource>
            <resource name="Pennar_water withdrawals">
                <sub-renewable-resource name="runoff">
                    <maxSubResource fillout="1" year="1975">16.469204</maxSubResource>
                    <maxSubResource fillout="1" year="1990">16.469204</maxSubResource>
                    <maxSubResource fillout="1" year="2005">16.469204</maxSubResource>
                    <maxSubResource fillout="1" year="2010">16.469204</maxSubResource>
                    <maxSubResource fillout="1" year="2015">18.827744</maxSubResource>
                    <maxSubResource fillout="1" year="2020">19.39931159</maxSubResource>
                    <maxSubResource fillout="1" year="2025">19.92741593</maxSubResource>
                    <maxSubResource fillout="1" year="2030">20.5046138</maxSubResource>
                    <maxSubResource fillout="1" year="2035">21.23498836</maxSubResource>
                    <maxSubResource fillout="1" year="2040">22.0019428</maxSubResource>
                    <maxSubResource fillout="1" year="2045">22.81228648</maxSubResource>
                    <maxSubResource fillout="1" year="2050">23.78495982</maxSubResource>
                    <maxSubResource fillout="1" year="2055">25.05478121</maxSubResource>
                    <maxSubResource fillout="1" year="2060">26.57756257</maxSubResource>
                    <maxSubResource fillout="1" year="2065">28.1129201</maxSubResource>
                    <maxSubResource fillout="1" year="2070">29.49767663</maxSubResource>
                    <maxSubResource fillout="1" year="2075">30.90425214</maxSubResource>
                    <maxSubResource fillout="1" year="2080">32.31810445</maxSubResource>
                    <maxSubResource fillout="1" year="2085">33.69700922</maxSubResource>
                    <maxSubResource fillout="1" year="2090">35.04227558</maxSubResource>
                    <maxSubResource fillout="1" year="2095">36.37288655</maxSubResource>
                    <maxSubResource fillout="1" year="2100">37.43774578</maxSubResource>
                </sub-renewable-resource>
            </resource>
            <resource name="Sabarmati_water withdrawals">
                <sub-renewable-resource name="runoff">
                    <maxSubResource fillout="1" year="1975">41.34964352</maxSubResource>
                    <maxSubResource fillout="1" year="1990">41.34964352</maxSubResource>
                    <maxSubResource fillout="1" year="2005">41.34964352</maxSubResource>
                    <maxSubResource fillout="1" year="2010">41.34964352</maxSubResource>
                    <maxSubResource fillout="1" year="2015">52.93780252</maxSubResource>
                    <maxSubResource fillout="1" year="2020">57.39382664</maxSubResource>
                    <maxSubResource fillout="1" year="2025">63.77335286</maxSubResource>
                    <maxSubResource fillout="1" year="2030">70.30654726</maxSubResource>
                    <maxSubResource fillout="1" year="2035">74.48991201</maxSubResource>
                    <maxSubResource fillout="1" year="2040">76.81695119</maxSubResource>
                    <maxSubResource fillout="1" year="2045">78.21662448</maxSubResource>
                    <maxSubResource fillout="1" year="2050">78.70798261</maxSubResource>
                    <maxSubResource fillout="1" year="2055">78.20616762</maxSubResource>
                    <maxSubResource fillout="1" year="2060">76.66173295</maxSubResource>
                    <maxSubResource fillout="1" year="2065">74.35546159</maxSubResource>
                    <maxSubResource fillout="1" year="2070">71.47965452</maxSubResource>
                    <maxSubResource fillout="1" year="2075">67.83580554</maxSubResource>
                    <maxSubResource fillout="1" year="2080">63.46529524</maxSubResource>
                    <maxSubResource fillout="1" year="2085">58.43880787</maxSubResource>
                    <maxSubResource fillout="1" year="2090">52.72844333</maxSubResource>
                    <maxSubResource fillout="1" year="2095">46.30337823</maxSubResource>
                    <maxSubResource fillout="1" year="2100">40.63635636</maxSubResource>
                </sub-renewable-resource>
            </resource>
            <resource name="Tapti_water withdrawals">
                <sub-renewable-resource name="runoff">
                    <maxSubResource fillout="1" year="1975">25.83618729</maxSubResource>
                    <maxSubResource fillout="1" year="1990">25.83618729</maxSubResource>
                    <maxSubResource fillout="1" year="2005">25.83618729</maxSubResource>
                    <maxSubResource fillout="1" year="2010">25.83618729</maxSubResource>
                    <maxSubResource fillout="1" year="2015">31.22832128</maxSubResource>
                    <maxSubResource fillout="1" year="2020">32.27496644</maxSubResource>
                    <maxSubResource fillout="1" year="2025">33.13242718</maxSubResource>
                    <maxSubResource fillout="1" year="2030">33.96864572</maxSubResource>
                    <maxSubResource fillout="1" year="2035">34.9878609</maxSubResource>
                    <maxSubResource fillout="1" year="2040">36.45474452</maxSubResource>
                    <maxSubResource fillout="1" year="2045">38.11615455</maxSubResource>
                    <maxSubResource fillout="1" year="2050">39.54773694</maxSubResource>
                    <maxSubResource fillout="1" year="2055">40.71397772</maxSubResource>
                    <maxSubResource fillout="1" year="2060">41.86241717</maxSubResource>
                    <maxSubResource fillout="1" year="2065">42.35370539</maxSubResource>
                    <maxSubResource fillout="1" year="2070">41.76811846</maxSubResource>
                    <maxSubResource fillout="1" year="2075">40.67072149</maxSubResource>
                    <maxSubResource fillout="1" year="2080">39.0093196</maxSubResource>
                    <maxSubResource fillout="1" year="2085">36.64397272</maxSubResource>
                    <maxSubResource fillout="1" year="2090">33.56281431</maxSubResource>
                    <maxSubResource fillout="1" year="2095">29.82408714</maxSubResource>
                    <maxSubResource fillout="1" year="2100">26.39543659</maxSubResource>
                </sub-renewable-resource>
            </resource>
            <resource name="Yasai_water withdrawals">
                <sub-renewable-resource name="runoff">
                    <maxSubResource fillout="1" year="1975">55.98712103</maxSubResource>
                    <maxSubResource fillout="1" year="1990">55.98712103</maxSubResource>
                    <maxSubResource fillout="1" year="2005">55.98712103</maxSubResource>
                    <maxSubResource fillout="1" year="2010">55.98712103</maxSubResource>
                    <maxSubResource fillout="1" year="2015">57.31509418</maxSubResource>
                    <maxSubResource fillout="1" year="2020">57.37859916</maxSubResource>
                    <maxSubResource fillout="1" year="2025">56.90756788</maxSubResource>
                    <maxSubResource fillout="1" year="2030">56.51879025</maxSubResource>
                    <maxSubResource fillout="1" year="2035">57.06045329</maxSubResource>
                    <maxSubResource fillout="1" year="2040">58.75176276</maxSubResource>
                    <maxSubResource fillout="1" year="2045">60.99541102</maxSubResource>
                    <maxSubResource fillout="1" year="2050">63.17455818</maxSubResource>
                    <maxSubResource fillout="1" year="2055">65.06598667</maxSubResource>
                    <maxSubResource fillout="1" year="2060">67.0782435</maxSubResource>
                    <maxSubResource fillout="1" year="2065">69.0118999</maxSubResource>
                    <maxSubResource fillout="1" year="2070">70.73171042</maxSubResource>
                    <maxSubResource fillout="1" year="2075">72.42321716</maxSubResource>
                    <maxSubResource fillout="1" year="2080">74.02369672</maxSubResource>
                    <maxSubResource fillout="1" year="2085">75.44246933</maxSubResource>
                    <maxSubResource fillout="1" year="2090">76.68928605</maxSubResource>
                    <maxSubResource fillout="1" year="2095">77.80427572</maxSubResource>
                    <maxSubResource fillout="1" year="2100">78.62291735</maxSubResource>
                </sub-renewable-resource>
            </resource>
        </region>
        <region name="Indonesia">
            <resource name="Irian Jaya Coast_water withdrawals">
                <sub-renewable-resource name="runoff">
                    <maxSubResource fillout="1" year="1975">658.9908213</maxSubResource>
                    <maxSubResource fillout="1" year="1990">658.9908213</maxSubResource>
                    <maxSubResource fillout="1" year="2005">658.9908213</maxSubResource>
                    <maxSubResource fillout="1" year="2010">658.9908213</maxSubResource>
                    <maxSubResource fillout="1" year="2015">698.2112139</maxSubResource>
                    <maxSubResource fillout="1" year="2020">708.7049034</maxSubResource>
                    <maxSubResource fillout="1" year="2025">720.085164</maxSubResource>
                    <maxSubResource fillout="1" year="2030">732.1238635</maxSubResource>
                    <maxSubResource fillout="1" year="2035">744.2646084</maxSubResource>
                    <maxSubResource fillout="1" year="2040">755.5513292</maxSubResource>
                    <maxSubResource fillout="1" year="2045">766.843448</maxSubResource>
                    <maxSubResource fillout="1" year="2050">779.6656044</maxSubResource>
                    <maxSubResource fillout="1" year="2055">793.7198557</maxSubResource>
                    <maxSubResource fillout="1" year="2060">807.8007755</maxSubResource>
                    <maxSubResource fillout="1" year="2065">825.2119612</maxSubResource>
                    <maxSubResource fillout="1" year="2070">848.23022</maxSubResource>
                    <maxSubResource fillout="1" year="2075">874.330237</maxSubResource>
                    <maxSubResource fillout="1" year="2080">903.6607333</maxSubResource>
                    <maxSubResource fillout="1" year="2085">936.7773906</maxSubResource>
                    <maxSubResource fillout="1" year="2090">973.7239433</maxSubResource>
                    <maxSubResource fillout="1" year="2095">1014.253219</maxSubResource>
                    <maxSubResource fillout="1" year="2100">1049.102326</maxSubResource>
                </sub-renewable-resource>
            </resource>
            <resource name="Java-Timor_water withdrawals">
                <sub-renewable-resource name="runoff">
                    <maxSubResource fillout="1" year="1975">245.3406184</maxSubResource>
                    <maxSubResource fillout="1" year="1990">245.3406184</maxSubResource>
                    <maxSubResource fillout="1" year="2005">245.3406184</maxSubResource>
                    <maxSubResource fillout="1" year="2010">245.3406184</maxSubResource>
                    <maxSubResource fillout="1" year="2015">273.4820044</maxSubResource>
                    <maxSubResource fillout="1" year="2020">276.4683387</maxSubResource>
                    <maxSubResource fillout="1" year="2025">276.5263219</maxSubResource>
                    <maxSubResource fillout="1" year="2030">276.1101762</maxSubResource>
                    <maxSubResource fillout="1" year="2035">278.3524115</maxSubResource>
                    <maxSubResource fillout="1" year="2040">282.8102979</maxSubResource>
                    <maxSubResource fillout="1" year="2045">288.3545729</maxSubResource>
                    <maxSubResource fillout="1" year="2050">294.8929432</maxSubResource>
                    <maxSubResource fillout="1" year="2055">303.1308203</maxSubResource>
                    <maxSubResource fillout="1" year="2060">313.2026143</maxSubResource>
                    <maxSubResource fillout="1" year="2065">322.4564333</maxSubResource>
                    <maxSubResource fillout="1" year="2070">329.1123598</maxSubResource>
                    <maxSubResource fillout="1" year="2075">335.2241789</maxSubResource>
                    <maxSubResource fillout="1" year="2080">340.5690156</maxSubResource>
                    <maxSubResource fillout="1" year="2085">344.5994379</maxSubResource>
                    <maxSubResource fillout="1" year="2090">347.3238785</maxSubResource>
                    <maxSubResource fillout="1" year="2095">348.9854096</maxSubResource>
                    <maxSubResource fillout="1" year="2100">349.6902719</maxSubResource>
                </sub-renewable-resource>
            </resource>
            <resource name="Kalimantan_water withdrawals">
                <sub-renewable-resource name="runoff">
                    <maxSubResource fillout="1" year="1975">750.2136726</maxSubResource>
                    <maxSubResource fillout="1" year="1990">750.2136726</maxSubResource>
                    <maxSubResource fillout="1" year="2005">750.2136726</maxSubResource>
                    <maxSubResource fillout="1" year="2010">750.2136726</maxSubResource>
                    <maxSubResource fillout="1" year="2015">795.9026201</maxSubResource>
                    <maxSubResource fillout="1" year="2020">809.7375757</maxSubResource>
                    <maxSubResource fillout="1" year="2025">824.4774726</maxSubResource>
                    <maxSubResource fillout="1" year="2030">840.646415</maxSubResource>
                    <maxSubResource fillout="1" year="2035">858.6899832</maxSubResource>
                    <maxSubResource fillout="1" year="2040">878.4090322</maxSubResource>
                    <maxSubResource fillout="1" year="2045">899.4703164</maxSubResource>
                    <maxSubResource fillout="1" year="2050">921.7245982</maxSubResource>
                    <maxSubResource fillout="1" year="2055">946.1402983</maxSubResource>
                    <maxSubResource fillout="1" year="2060">973.0089669</maxSubResource>
                    <maxSubResource fillout="1" year="2065">998.8216766</maxSubResource>
                    <maxSubResource fillout="1" year="2070">1021.255569</maxSubResource>
                    <maxSubResource fillout="1" year="2075">1043.177966</maxSubResource>
                    <maxSubResource fillout="1" year="2080">1064.318658</maxSubResource>
                    <maxSubResource fillout="1" year="2085">1083.957923</maxSubResource>
                    <maxSubResource fillout="1" year="2090">1102.070481</maxSubResource>
                    <maxSubResource fillout="1" year="2095">1118.963409</maxSubResource>
                    <maxSubResource fillout="1" year="2100">1131.782387</maxSubResource>
                </sub-renewable-resource>
            </resource>
            <resource name="Palau and East Indonesia_water withdrawals">
                <sub-renewable-resource name="runoff">
                    <maxSubResource fillout="1" year="1975">58.20947766</maxSubResource>
                    <maxSubResource fillout="1" year="1990">58.20947766</maxSubResource>
                    <maxSubResource fillout="1" year="2005">58.20947766</maxSubResource>
                    <maxSubResource fillout="1" year="2010">58.20947766</maxSubResource>
                    <maxSubResource fillout="1" year="2015">65.17713212</maxSubResource>
                    <maxSubResource fillout="1" year="2020">67.26951321</maxSubResource>
                    <maxSubResource fillout="1" year="2025">69.63717818</maxSubResource>
                    <maxSubResource fillout="1" year="2030">72.19085917</maxSubResource>
                    <maxSubResource fillout="1" year="2035">74.77614198</maxSubResource>
                    <maxSubResource fillout="1" year="2040">77.3965419</maxSubResource>
                    <maxSubResource fillout="1" year="2045">80.11019194</maxSubResource>
                    <maxSubResource fillout="1" year="2050">82.93647047</maxSubResource>
                    <maxSubResource fillout="1" year="2055">85.83613933</maxSubResource>
                    <maxSubResource fillout="1" year="2060">88.78908733</maxSubResource>
                    <maxSubResource fillout="1" year="2065">91.96077801</maxSubResource>
                    <maxSubResource fillout="1" year="2070">95.46540622</maxSubResource>
                    <maxSubResource fillout="1" year="2075">99.17945487</maxSubResource>
                    <maxSubResource fillout="1" year="2080">103.1029137</maxSubResource>
                    <maxSubResource fillout="1" year="2085">107.2560331</maxSubResource>
                    <maxSubResource fillout="1" year="2090">111.6440735</maxSubResource>
                    <maxSubResource fillout="1" year="2095">116.2580938</maxSubResource>
                    <maxSubResource fillout="1" year="2100">120.1057255</maxSubResource>
                </sub-renewable-resource>
            </resource>
            <resource name="Sulawesi_water withdrawals">
                <sub-renewable-resource name="runoff">
                    <maxSubResource fillout="1" year="1975">210.1581042</maxSubResource>
                    <maxSubResource fillout="1" year="1990">210.1581042</maxSubResource>
                    <maxSubResource fillout="1" year="2005">210.1581042</maxSubResource>
                    <maxSubResource fillout="1" year="2010">210.1581042</maxSubResource>
                    <maxSubResource fillout="1" year="2015">222.6669492</maxSubResource>
                    <maxSubResource fillout="1" year="2020">225.8248408</maxSubResource>
                    <maxSubResource fillout="1" year="2025">228.8905959</maxSubResource>
                    <maxSubResource fillout="1" year="2030">232.1789486</maxSubResource>
                    <maxSubResource fillout="1" year="2035">236.0153269</maxSubResource>
                    <maxSubResource fillout="1" year="2040">240.0784159</maxSubResource>
                    <maxSubResource fillout="1" year="2045">244.3731839</maxSubResource>
                    <maxSubResource fillout="1" year="2050">249.2229487</maxSubResource>
                    <maxSubResource fillout="1" year="2055">254.7939923</maxSubResource>
                    <maxSubResource fillout="1" year="2060">260.8605895</maxSubResource>
                    <maxSubResource fillout="1" year="2065">267.3220668</maxSubResource>
                    <maxSubResource fillout="1" year="2070">274.1317371</maxSubResource>
                    <maxSubResource fillout="1" year="2075">281.4110447</maxSubResource>
                    <maxSubResource fillout="1" year="2080">289.1375445</maxSubResource>
                    <maxSubResource fillout="1" year="2085">297.2715409</maxSubResource>
                    <maxSubResource fillout="1" year="2090">305.8095499</maxSubResource>
                    <maxSubResource fillout="1" year="2095">314.7657442</maxSubResource>
                    <maxSubResource fillout="1" year="2100">322.2401235</maxSubResource>
                </sub-renewable-resource>
            </resource>
            <resource name="Sumatra_water withdrawals">
                <sub-renewable-resource name="runoff">
                    <maxSubResource fillout="1" year="1975">623.9497339</maxSubResource>
                    <maxSubResource fillout="1" year="1990">623.9497339</maxSubResource>
                    <maxSubResource fillout="1" year="2005">623.9497339</maxSubResource>
                    <maxSubResource fillout="1" year="2010">623.9497339</maxSubResource>
                    <maxSubResource fillout="1" year="2015">646.5069545</maxSubResource>
                    <maxSubResource fillout="1" year="2020">654.7781791</maxSubResource>
                    <maxSubResource fillout="1" year="2025">663.6027059</maxSubResource>
                    <maxSubResource fillout="1" year="2030">673.6445611</maxSubResource>
                    <maxSubResource fillout="1" year="2035">685.9427402</maxSubResource>
                    <maxSubResource fillout="1" year="2040">702.0496093</maxSubResource>
                    <maxSubResource fillout="1" year="2045">720.7407317</maxSubResource>
                    <maxSubResource fillout="1" year="2050">739.8080824</maxSubResource>
                    <maxSubResource fillout="1" year="2055">759.8609987</maxSubResource>
                    <maxSubResource fillout="1" year="2060">782.3913486</maxSubResource>
                    <maxSubResource fillout="1" year="2065">801.4841468</maxSubResource>
                    <maxSubResource fillout="1" year="2070">813.1352129</maxSubResource>
                    <maxSubResource fillout="1" year="2075">822.0548037</maxSubResource>
                    <maxSubResource fillout="1" year="2080">827.9486077</maxSubResource>
                    <maxSubResource fillout="1" year="2085">829.7728724</maxSubResource>
                    <maxSubResource fillout="1" year="2090">827.4408352</maxSubResource>
                    <maxSubResource fillout="1" year="2095">821.4065312</maxSubResource>
                    <maxSubResource fillout="1" year="2100">814.1953772</maxSubResource>
                </sub-renewable-resource>
            </resource>
        </region>
        <region name="Japan">
            <resource name="Japan_water withdrawals">
                <sub-renewable-resource name="runoff">
                    <maxSubResource fillout="1" year="1975">544.1923766</maxSubResource>
                    <maxSubResource fillout="1" year="1990">544.1923766</maxSubResource>
                    <maxSubResource fillout="1" year="2005">544.1923766</maxSubResource>
                    <maxSubResource fillout="1" year="2010">544.1923766</maxSubResource>
                    <maxSubResource fillout="1" year="2015">558.0082235</maxSubResource>
                    <maxSubResource fillout="1" year="2020">560.1776565</maxSubResource>
                    <maxSubResource fillout="1" year="2025">561.8786662</maxSubResource>
                    <maxSubResource fillout="1" year="2030">563.1827718</maxSubResource>
                    <maxSubResource fillout="1" year="2035">563.9798309</maxSubResource>
                    <maxSubResource fillout="1" year="2040">564.4333834</maxSubResource>
                    <maxSubResource fillout="1" year="2045">564.4510246</maxSubResource>
                    <maxSubResource fillout="1" year="2050">563.7714164</maxSubResource>
                    <maxSubResource fillout="1" year="2055">561.8507871</maxSubResource>
                    <maxSubResource fillout="1" year="2060">558.7164119</maxSubResource>
                    <maxSubResource fillout="1" year="2065">555.6917547</maxSubResource>
                    <maxSubResource fillout="1" year="2070">553.6941962</maxSubResource>
                    <maxSubResource fillout="1" year="2075">551.793188</maxSubResource>
                    <maxSubResource fillout="1" year="2080">550.0155805</maxSubResource>
                    <maxSubResource fillout="1" year="2085">548.5385657</maxSubResource>
                    <maxSubResource fillout="1" year="2090">547.3571055</maxSubResource>
                    <maxSubResource fillout="1" year="2095">546.3883535</maxSubResource>
                    <maxSubResource fillout="1" year="2100">545.7180766</maxSubResource>
                </sub-renewable-resource>
            </resource>
        </region>
        <region name="Mexico">
            <resource name="Baja California_water withdrawals">
                <sub-renewable-resource name="runoff">
                    <maxSubResource fillout="1" year="1975">6.757165979</maxSubResource>
                    <maxSubResource fillout="1" year="1990">6.757165979</maxSubResource>
                    <maxSubResource fillout="1" year="2005">6.757165979</maxSubResource>
                    <maxSubResource fillout="1" year="2010">6.757165979</maxSubResource>
                    <maxSubResource fillout="1" year="2015">7.852231903</maxSubResource>
                    <maxSubResource fillout="1" year="2020">7.80993256</maxSubResource>
                    <maxSubResource fillout="1" year="2025">7.652072823</maxSubResource>
                    <maxSubResource fillout="1" year="2030">7.408934038</maxSubResource>
                    <maxSubResource fillout="1" year="2035">7.09561356</maxSubResource>
                    <maxSubResource fillout="1" year="2040">6.59459538</maxSubResource>
                    <maxSubResource fillout="1" year="2045">5.96973878</maxSubResource>
                    <maxSubResource fillout="1" year="2050">5.383409781</maxSubResource>
                    <maxSubResource fillout="1" year="2055">4.885930756</maxSubResource>
                    <maxSubResource fillout="1" year="2060">4.370476403</maxSubResource>
                    <maxSubResource fillout="1" year="2065">3.922322426</maxSubResource>
                    <maxSubResource fillout="1" year="2070">3.601990341</maxSubResource>
                    <maxSubResource fillout="1" year="2075">3.340861124</maxSubResource>
                    <maxSubResource fillout="1" year="2080">3.144283273</maxSubResource>
                    <maxSubResource fillout="1" year="2085">3.028661337</maxSubResource>
                    <maxSubResource fillout="1" year="2090">2.995399054</maxSubResource>
                    <maxSubResource fillout="1" year="2095">3.037105323</maxSubResource>
                    <maxSubResource fillout="1" year="2100">3.119808623</maxSubResource>
                </sub-renewable-resource>
            </resource>
            <resource name="Grijalva-Usumacinta_water withdrawals">
                <sub-renewable-resource name="runoff">
                    <maxSubResource fillout="1" year="1975">156.2677972</maxSubResource>
                    <maxSubResource fillout="1" year="1990">156.2677972</maxSubResource>
                    <maxSubResource fillout="1" year="2005">156.2677972</maxSubResource>
                    <maxSubResource fillout="1" year="2010">156.2677972</maxSubResource>
                    <maxSubResource fillout="1" year="2015">120.0226299</maxSubResource>
                    <maxSubResource fillout="1" year="2020">110.3202316</maxSubResource>
                    <maxSubResource fillout="1" year="2025">99.58754114</maxSubResource>
                    <maxSubResource fillout="1" year="2030">88.77649987</maxSubResource>
                    <maxSubResource fillout="1" year="2035">79.56846147</maxSubResource>
                    <maxSubResource fillout="1" year="2040">71.76156783</maxSubResource>
                    <maxSubResource fillout="1" year="2045">64.70385575</maxSubResource>
                    <maxSubResource fillout="1" year="2050">58.26388719</maxSubResource>
                    <maxSubResource fillout="1" year="2055">52.57748162</maxSubResource>
                    <maxSubResource fillout="1" year="2060">47.82382045</maxSubResource>
                    <maxSubResource fillout="1" year="2065">43.4455856</maxSubResource>
                    <maxSubResource fillout="1" year="2070">39.03516757</maxSubResource>
                    <maxSubResource fillout="1" year="2075">34.93882586</maxSubResource>
                    <maxSubResource fillout="1" year="2080">31.17246734</maxSubResource>
                    <maxSubResource fillout="1" year="2085">27.69729453</maxSubResource>
                    <maxSubResource fillout="1" year="2090">24.54487454</maxSubResource>
                    <maxSubResource fillout="1" year="2095">21.73505486</maxSubResource>
                    <maxSubResource fillout="1" year="2100">19.73971147</maxSubResource>
                </sub-renewable-resource>
            </resource>
            <resource name="Isthmus of Tehuantepec_water withdrawals">
                <sub-renewable-resource name="runoff">
                    <maxSubResource fillout="1" year="1975">65.70940656</maxSubResource>
                    <maxSubResource fillout="1" year="1990">65.70940656</maxSubResource>
                    <maxSubResource fillout="1" year="2005">65.70940656</maxSubResource>
                    <maxSubResource fillout="1" year="2010">65.70940656</maxSubResource>
                    <maxSubResource fillout="1" year="2015">57.55183215</maxSubResource>
                    <maxSubResource fillout="1" year="2020">55.51835625</maxSubResource>
                    <maxSubResource fillout="1" year="2025">53.63665451</maxSubResource>
                    <maxSubResource fillout="1" year="2030">51.72997077</maxSubResource>
                    <maxSubResource fillout="1" year="2035">49.68865102</maxSubResource>
                    <maxSubResource fillout="1" year="2040">47.62713342</maxSubResource>
                    <maxSubResource fillout="1" year="2045">45.62850784</maxSubResource>
                    <maxSubResource fillout="1" year="2050">43.68927648</maxSubResource>
                    <maxSubResource fillout="1" year="2055">41.74900084</maxSubResource>
                    <maxSubResource fillout="1" year="2060">39.7907013</maxSubResource>
                    <maxSubResource fillout="1" year="2065">37.99855337</maxSubResource>
                    <maxSubResource fillout="1" year="2070">36.47423518</maxSubResource>
                    <maxSubResource fillout="1" year="2075">35.01216343</maxSubResource>
                    <maxSubResource fillout="1" year="2080">33.6814664</maxSubResource>
                    <maxSubResource fillout="1" year="2085">32.58218401</maxSubResource>
                    <maxSubResource fillout="1" year="2090">31.72057189</maxSubResource>
                    <maxSubResource fillout="1" year="2095">31.05465085</maxSubResource>
                    <maxSubResource fillout="1" year="2100">30.63741008</maxSubResource>
                </sub-renewable-resource>
            </resource>
            <resource name="Mexico-Interior_water withdrawals">
                <sub-renewable-resource name="runoff">
                    <maxSubResource fillout="1" year="1975">11.61887125</maxSubResource>
                    <maxSubResource fillout="1" year="1990">11.61887125</maxSubResource>
                    <maxSubResource fillout="1" year="2005">11.61887125</maxSubResource>
                    <maxSubResource fillout="1" year="2010">11.61887125</maxSubResource>
                    <maxSubResource fillout="1" year="2015">11.79270438</maxSubResource>
                    <maxSubResource fillout="1" year="2020">11.80014216</maxSubResource>
                    <maxSubResource fillout="1" year="2025">11.80276873</maxSubResource>
                    <maxSubResource fillout="1" year="2030">11.78986986</maxSubResource>
                    <maxSubResource fillout="1" year="2035">11.74544594</maxSubResource>
                    <maxSubResource fillout="1" year="2040">11.70288645</maxSubResource>
                    <maxSubResource fillout="1" year="2045">11.65448455</maxSubResource>
                    <maxSubResource fillout="1" year="2050">11.56352562</maxSubResource>
                    <maxSubResource fillout="1" year="2055">11.40622031</maxSubResource>
                    <maxSubResource fillout="1" year="2060">11.19714772</maxSubResource>
                    <maxSubResource fillout="1" year="2065">10.94571784</maxSubResource>
                    <maxSubResource fillout="1" year="2070">10.65854457</maxSubResource>
                    <maxSubResource fillout="1" year="2075">10.33316745</maxSubResource>
                    <maxSubResource fillout="1" year="2080">9.973042715</maxSubResource>
                    <maxSubResource fillout="1" year="2085">9.58209157</maxSubResource>
                    <maxSubResource fillout="1" year="2090">9.158739321</maxSubResource>
                    <maxSubResource fillout="1" year="2095">8.700818819</maxSubResource>
                    <maxSubResource fillout="1" year="2100">8.308552899</maxSubResource>
                </sub-renewable-resource>
            </resource>
            <resource name="Mexico-Northwest Coast_water withdrawals">
                <sub-renewable-resource name="runoff">
                    <maxSubResource fillout="1" year="1975">74.54161036</maxSubResource>
                    <maxSubResource fillout="1" year="1990">74.54161036</maxSubResource>
                    <maxSubResource fillout="1" year="2005">74.54161036</maxSubResource>
                    <maxSubResource fillout="1" year="2010">74.54161036</maxSubResource>
                    <maxSubResource fillout="1" year="2015">68.66926721</maxSubResource>
                    <maxSubResource fillout="1" year="2020">66.4126441</maxSubResource>
                    <maxSubResource fillout="1" year="2025">63.55701415</maxSubResource>
                    <maxSubResource fillout="1" year="2030">60.46391083</maxSubResource>
                    <maxSubResource fillout="1" year="2035">57.67838597</maxSubResource>
                    <maxSubResource fillout="1" year="2040">55.3882279</maxSubResource>
                    <maxSubResource fillout="1" year="2045">53.25774866</maxSubResource>
                    <maxSubResource fillout="1" year="2050">50.92283747</maxSubResource>
                    <maxSubResource fillout="1" year="2055">48.19281257</maxSubResource>
                    <maxSubResource fillout="1" year="2060">45.24733106</maxSubResource>
                    <maxSubResource fillout="1" year="2065">42.07539933</maxSubResource>
                    <maxSubResource fillout="1" year="2070">38.67226619</maxSubResource>
                    <maxSubResource fillout="1" year="2075">35.08561204</maxSubResource>
                    <maxSubResource fillout="1" year="2080">31.31715241</maxSubResource>
                    <maxSubResource fillout="1" year="2085">27.36215432</maxSubResource>
                    <maxSubResource fillout="1" year="2090">23.21524342</maxSubResource>
                    <maxSubResource fillout="1" year="2095">18.87613331</maxSubResource>
                    <maxSubResource fillout="1" year="2100">15.26689813</maxSubResource>
                </sub-renewable-resource>
            </resource>
            <resource name="North Gulf_water withdrawals">
                <sub-renewable-resource name="runoff">
                    <maxSubResource fillout="1" year="1975">29.03080077</maxSubResource>
                    <maxSubResource fillout="1" year="1990">29.03080077</maxSubResource>
                    <maxSubResource fillout="1" year="2005">29.03080077</maxSubResource>
                    <maxSubResource fillout="1" year="2010">29.03080077</maxSubResource>
                    <maxSubResource fillout="1" year="2015">26.47660073</maxSubResource>
                    <maxSubResource fillout="1" year="2020">25.87958499</maxSubResource>
                    <maxSubResource fillout="1" year="2025">25.22467676</maxSubResource>
                    <maxSubResource fillout="1" year="2030">24.56219636</maxSubResource>
                    <maxSubResource fillout="1" year="2035">23.99664165</maxSubResource>
                    <maxSubResource fillout="1" year="2040">23.67598466</maxSubResource>
                    <maxSubResource fillout="1" year="2045">23.48395483</maxSubResource>
                    <maxSubResource fillout="1" year="2050">23.21254239</maxSubResource>
                    <maxSubResource fillout="1" year="2055">22.75104024</maxSubResource>
                    <maxSubResource fillout="1" year="2060">22.20030509</maxSubResource>
                    <maxSubResource fillout="1" year="2065">21.55740588</maxSubResource>
                    <maxSubResource fillout="1" year="2070">20.81927983</maxSubResource>
                    <maxSubResource fillout="1" year="2075">20.0060643</maxSubResource>
                    <maxSubResource fillout="1" year="2080">19.13231063</maxSubResource>
                    <maxSubResource fillout="1" year="2085">18.20966432</maxSubResource>
                    <maxSubResource fillout="1" year="2090">17.23229348</maxSubResource>
                    <maxSubResource fillout="1" year="2095">16.19321595</maxSubResource>
                    <maxSubResource fillout="1" year="2100">15.31423839</maxSubResource>
                </sub-renewable-resource>
            </resource>
            <resource name="Pacific Central Coast_water withdrawals">
                <sub-renewable-resource name="runoff">
                    <maxSubResource fillout="1" year="1975">24.46982223</maxSubResource>
                    <maxSubResource fillout="1" year="1990">24.46982223</maxSubResource>
                    <maxSubResource fillout="1" year="2005">24.46982223</maxSubResource>
                    <maxSubResource fillout="1" year="2010">24.46982223</maxSubResource>
                    <maxSubResource fillout="1" year="2015">23.03877691</maxSubResource>
                    <maxSubResource fillout="1" year="2020">22.49304688</maxSubResource>
                    <maxSubResource fillout="1" year="2025">21.82284854</maxSubResource>
                    <maxSubResource fillout="1" year="2030">21.1028639</maxSubResource>
                    <maxSubResource fillout="1" year="2035">20.44533306</maxSubResource>
                    <maxSubResource fillout="1" year="2040">19.79083654</maxSubResource>
                    <maxSubResource fillout="1" year="2045">19.13913143</maxSubResource>
                    <maxSubResource fillout="1" year="2050">18.56651031</maxSubResource>
                    <maxSubResource fillout="1" year="2055">18.13373773</maxSubResource>
                    <maxSubResource fillout="1" year="2060">17.79334353</maxSubResource>
                    <maxSubResource fillout="1" year="2065">17.4519006</maxSubResource>
                    <maxSubResource fillout="1" year="2070">17.04491632</maxSubResource>
                    <maxSubResource fillout="1" year="2075">16.63597088</maxSubResource>
                    <maxSubResource fillout="1" year="2080">16.23006885</maxSubResource>
                    <maxSubResource fillout="1" year="2085">15.82178941</maxSubResource>
                    <maxSubResource fillout="1" year="2090">15.40968343</maxSubResource>
                    <maxSubResource fillout="1" year="2095">14.99617258</maxSubResource>
                    <maxSubResource fillout="1" year="2100">14.66606652</maxSubResource>
                </sub-renewable-resource>
            </resource>
            <resource name="Papaloapan_water withdrawals">
                <sub-renewable-resource name="runoff">
                    <maxSubResource fillout="1" year="1975">82.03347383</maxSubResource>
                    <maxSubResource fillout="1" year="1990">82.03347383</maxSubResource>
                    <maxSubResource fillout="1" year="2005">82.03347383</maxSubResource>
                    <maxSubResource fillout="1" year="2010">82.03347383</maxSubResource>
                    <maxSubResource fillout="1" year="2015">60.89735515</maxSubResource>
                    <maxSubResource fillout="1" year="2020">55.73354551</maxSubResource>
                    <maxSubResource fillout="1" year="2025">50.37558431</maxSubResource>
                    <maxSubResource fillout="1" year="2030">45.0507233</maxSubResource>
                    <maxSubResource fillout="1" year="2035">40.38000216</maxSubResource>
                    <maxSubResource fillout="1" year="2040">36.73574559</maxSubResource>
                    <maxSubResource fillout="1" year="2045">33.76421615</maxSubResource>
                    <maxSubResource fillout="1" year="2050">30.98691094</maxSubResource>
                    <maxSubResource fillout="1" year="2055">28.14552961</maxSubResource>
                    <maxSubResource fillout="1" year="2060">25.49500095</maxSubResource>
                    <maxSubResource fillout="1" year="2065">23.08429255</maxSubResource>
                    <maxSubResource fillout="1" year="2070">20.91188843</maxSubResource>
                    <maxSubResource fillout="1" year="2075">18.87793956</maxSubResource>
                    <maxSubResource fillout="1" year="2080">17.06400937</maxSubResource>
                    <maxSubResource fillout="1" year="2085">15.56583968</maxSubResource>
                    <maxSubResource fillout="1" year="2090">14.39024888</maxSubResource>
                    <maxSubResource fillout="1" year="2095">13.49717109</maxSubResource>
                    <maxSubResource fillout="1" year="2100">12.96172755</maxSubResource>
                </sub-renewable-resource>
            </resource>
            <resource name="Rio Balsas_water withdrawals">
                <sub-renewable-resource name="runoff">
                    <maxSubResource fillout="1" year="1975">72.44334663</maxSubResource>
                    <maxSubResource fillout="1" year="1990">72.44334663</maxSubResource>
                    <maxSubResource fillout="1" year="2005">72.44334663</maxSubResource>
                    <maxSubResource fillout="1" year="2010">72.44334663</maxSubResource>
                    <maxSubResource fillout="1" year="2015">65.87166211</maxSubResource>
                    <maxSubResource fillout="1" year="2020">63.90800087</maxSubResource>
                    <maxSubResource fillout="1" year="2025">61.77974759</maxSubResource>
                    <maxSubResource fillout="1" year="2030">59.56122075</maxSubResource>
                    <maxSubResource fillout="1" year="2035">57.45425769</maxSubResource>
                    <maxSubResource fillout="1" year="2040">55.5056841</maxSubResource>
                    <maxSubResource fillout="1" year="2045">53.69446275</maxSubResource>
                    <maxSubResource fillout="1" year="2050">52.03345731</maxSubResource>
                    <maxSubResource fillout="1" year="2055">50.53160052</maxSubResource>
                    <maxSubResource fillout="1" year="2060">49.15837876</maxSubResource>
                    <maxSubResource fillout="1" year="2065">47.86153097</maxSubResource>
                    <maxSubResource fillout="1" year="2070">46.58879091</maxSubResource>
                    <maxSubResource fillout="1" year="2075">45.33316968</maxSubResource>
                    <maxSubResource fillout="1" year="2080">44.14427741</maxSubResource>
                    <maxSubResource fillout="1" year="2085">43.07115973</maxSubResource>
                    <maxSubResource fillout="1" year="2090">42.11309884</maxSubResource>
                    <maxSubResource fillout="1" year="2095">41.24962917</maxSubResource>
                    <maxSubResource fillout="1" year="2100">40.61535424</maxSubResource>
                </sub-renewable-resource>
            </resource>
            <resource name="Rio Lerma_water withdrawals">
                <sub-renewable-resource name="runoff">
                    <maxSubResource fillout="1" year="1975">36.54335337</maxSubResource>
                    <maxSubResource fillout="1" year="1990">36.54335337</maxSubResource>
                    <maxSubResource fillout="1" year="2005">36.54335337</maxSubResource>
                    <maxSubResource fillout="1" year="2010">36.54335337</maxSubResource>
                    <maxSubResource fillout="1" year="2015">35.57594119</maxSubResource>
                    <maxSubResource fillout="1" year="2020">35.08282093</maxSubResource>
                    <maxSubResource fillout="1" year="2025">34.42949314</maxSubResource>
                    <maxSubResource fillout="1" year="2030">33.70108432</maxSubResource>
                    <maxSubResource fillout="1" year="2035">33.01694978</maxSubResource>
                    <maxSubResource fillout="1" year="2040">32.34094161</maxSubResource>
                    <maxSubResource fillout="1" year="2045">31.66311099</maxSubResource>
                    <maxSubResource fillout="1" year="2050">31.03488498</maxSubResource>
                    <maxSubResource fillout="1" year="2055">30.49875384</maxSubResource>
                    <maxSubResource fillout="1" year="2060">30.00896706</maxSubResource>
                    <maxSubResource fillout="1" year="2065">29.47154044</maxSubResource>
                    <maxSubResource fillout="1" year="2070">28.82326755</maxSubResource>
                    <maxSubResource fillout="1" year="2075">28.13718868</maxSubResource>
                    <maxSubResource fillout="1" year="2080">27.42220949</maxSubResource>
                    <maxSubResource fillout="1" year="2085">26.67539686</maxSubResource>
                    <maxSubResource fillout="1" year="2090">25.8916855</maxSubResource>
                    <maxSubResource fillout="1" year="2095">25.07159593</maxSubResource>
                    <maxSubResource fillout="1" year="2100">24.39049743</maxSubResource>
                </sub-renewable-resource>
            </resource>
            <resource name="Rio Verde_water withdrawals">
                <sub-renewable-resource name="runoff">
                    <maxSubResource fillout="1" year="1975">36.79716155</maxSubResource>
                    <maxSubResource fillout="1" year="1990">36.79716155</maxSubResource>
                    <maxSubResource fillout="1" year="2005">36.79716155</maxSubResource>
                    <maxSubResource fillout="1" year="2010">36.79716155</maxSubResource>
                    <maxSubResource fillout="1" year="2015">33.62572587</maxSubResource>
                    <maxSubResource fillout="1" year="2020">32.6105727</maxSubResource>
                    <maxSubResource fillout="1" year="2025">31.39340694</maxSubResource>
                    <maxSubResource fillout="1" year="2030">30.08437104</maxSubResource>
                    <maxSubResource fillout="1" year="2035">28.86249106</maxSubResource>
                    <maxSubResource fillout="1" year="2040">27.73657315</maxSubResource>
                    <maxSubResource fillout="1" year="2045">26.6624406</maxSubResource>
                    <maxSubResource fillout="1" year="2050">25.63939583</maxSubResource>
                    <maxSubResource fillout="1" year="2055">24.68684051</maxSubResource>
                    <maxSubResource fillout="1" year="2060">23.77867886</maxSubResource>
                    <maxSubResource fillout="1" year="2065">22.79249312</maxSubResource>
                    <maxSubResource fillout="1" year="2070">21.64469629</maxSubResource>
                    <maxSubResource fillout="1" year="2075">20.43374651</maxSubResource>
                    <maxSubResource fillout="1" year="2080">19.17825413</maxSubResource>
                    <maxSubResource fillout="1" year="2085">17.88083294</maxSubResource>
                    <maxSubResource fillout="1" year="2090">16.53260562</maxSubResource>
                    <maxSubResource fillout="1" year="2095">15.13091581</maxSubResource>
                    <maxSubResource fillout="1" year="2100">13.97099488</maxSubResource>
                </sub-renewable-resource>
            </resource>
            <resource name="Yucatan Peninsula_water withdrawals">
                <sub-renewable-resource name="runoff">
                    <maxSubResource fillout="1" year="1975">130.5876691</maxSubResource>
                    <maxSubResource fillout="1" year="1990">130.5876691</maxSubResource>
                    <maxSubResource fillout="1" year="2005">130.5876691</maxSubResource>
                    <maxSubResource fillout="1" year="2010">130.5876691</maxSubResource>
                    <maxSubResource fillout="1" year="2015">107.5706484</maxSubResource>
                    <maxSubResource fillout="1" year="2020">102.1780851</maxSubResource>
                    <maxSubResource fillout="1" year="2025">96.63300664</maxSubResource>
                    <maxSubResource fillout="1" year="2030">91.30427004</maxSubResource>
                    <maxSubResource fillout="1" year="2035">87.01063762</maxSubResource>
                    <maxSubResource fillout="1" year="2040">83.85636049</maxSubResource>
                    <maxSubResource fillout="1" year="2045">81.41058787</maxSubResource>
                    <maxSubResource fillout="1" year="2050">79.33420205</maxSubResource>
                    <maxSubResource fillout="1" year="2055">77.80426305</maxSubResource>
                    <maxSubResource fillout="1" year="2060">77.13503409</maxSubResource>
                    <maxSubResource fillout="1" year="2065">76.26318815</maxSubResource>
                    <maxSubResource fillout="1" year="2070">74.44248581</maxSubResource>
                    <maxSubResource fillout="1" year="2075">72.43958301</maxSubResource>
                    <maxSubResource fillout="1" year="2080">70.24719169</maxSubResource>
                    <maxSubResource fillout="1" year="2085">67.7369467</maxSubResource>
                    <maxSubResource fillout="1" year="2090">64.92962319</maxSubResource>
                    <maxSubResource fillout="1" year="2095">61.88299999</maxSubResource>
                    <maxSubResource fillout="1" year="2100">59.30330008</maxSubResource>
                </sub-renewable-resource>
            </resource>
        </region>
        <region name="Middle East">
            <resource name="Arabian Peninsula_water withdrawals">
                <sub-renewable-resource name="runoff">
                    <maxSubResource fillout="1" year="1975">50.33498602</maxSubResource>
                    <maxSubResource fillout="1" year="1990">50.33498602</maxSubResource>
                    <maxSubResource fillout="1" year="2005">50.33498602</maxSubResource>
                    <maxSubResource fillout="1" year="2010">50.33498602</maxSubResource>
                    <maxSubResource fillout="1" year="2015">77.22552888</maxSubResource>
                    <maxSubResource fillout="1" year="2020">85.05505444</maxSubResource>
                    <maxSubResource fillout="1" year="2025">96.28982771</maxSubResource>
                    <maxSubResource fillout="1" year="2030">107.286956</maxSubResource>
                    <maxSubResource fillout="1" year="2035">112.7238845</maxSubResource>
                    <maxSubResource fillout="1" year="2040">111.5433617</maxSubResource>
                    <maxSubResource fillout="1" year="2045">106.9129987</maxSubResource>
                    <maxSubResource fillout="1" year="2050">101.7519583</maxSubResource>
                    <maxSubResource fillout="1" year="2055">95.92524284</maxSubResource>
                    <maxSubResource fillout="1" year="2060">87.45197301</maxSubResource>
                    <maxSubResource fillout="1" year="2065">81.63419757</maxSubResource>
                    <maxSubResource fillout="1" year="2070">82.0497091</maxSubResource>
                    <maxSubResource fillout="1" year="2075">84.38733513</maxSubResource>
                    <maxSubResource fillout="1" year="2080">89.01650833</maxSubResource>
                    <maxSubResource fillout="1" year="2085">96.98811289</maxSubResource>
                    <maxSubResource fillout="1" year="2090">108.3605785</maxSubResource>
                    <maxSubResource fillout="1" year="2095">122.6802839</maxSubResource>
                    <maxSubResource fillout="1" year="2100">135.9827662</maxSubResource>
                </sub-renewable-resource>
            </resource>
            <resource name="Caspian Sea-South West Coast_water withdrawals">
                <sub-renewable-resource name="runoff">
                    <maxSubResource fillout="1" year="1975">86.92891798</maxSubResource>
                    <maxSubResource fillout="1" year="1990">86.92891798</maxSubResource>
                    <maxSubResource fillout="1" year="2005">86.92891798</maxSubResource>
                    <maxSubResource fillout="1" year="2010">86.92891798</maxSubResource>
                    <maxSubResource fillout="1" year="2015">84.76332028</maxSubResource>
                    <maxSubResource fillout="1" year="2020">84.47422901</maxSubResource>
                    <maxSubResource fillout="1" year="2025">84.53453781</maxSubResource>
                    <maxSubResource fillout="1" year="2030">84.60763726</maxSubResource>
                    <maxSubResource fillout="1" year="2035">84.27268728</maxSubResource>
                    <maxSubResource fillout="1" year="2040">83.83811519</maxSubResource>
                    <maxSubResource fillout="1" year="2045">83.31600721</maxSubResource>
                    <maxSubResource fillout="1" year="2050">82.38025596</maxSubResource>
                    <maxSubResource fillout="1" year="2055">80.75647563</maxSubResource>
                    <maxSubResource fillout="1" year="2060">78.62629009</maxSubResource>
                    <maxSubResource fillout="1" year="2065">76.40456865</maxSubResource>
                    <maxSubResource fillout="1" year="2070">74.36337279</maxSubResource>
                    <maxSubResource fillout="1" year="2075">72.18362389</maxSubResource>
                    <maxSubResource fillout="1" year="2080">69.89487433</maxSubResource>
                    <maxSubResource fillout="1" year="2085">67.57761594</maxSubResource>
                    <maxSubResource fillout="1" year="2090">65.23731838</maxSubResource>
                    <maxSubResource fillout="1" year="2095">62.838688</maxSubResource>
                    <maxSubResource fillout="1" year="2100">60.85606832</maxSubResource>
                </sub-renewable-resource>
            </resource>
            <resource name="Central Iran_water withdrawals">
                <sub-renewable-resource name="runoff">
                    <maxSubResource fillout="1" year="1975">42.54704805</maxSubResource>
                    <maxSubResource fillout="1" year="1990">42.54704805</maxSubResource>
                    <maxSubResource fillout="1" year="2005">42.54704805</maxSubResource>
                    <maxSubResource fillout="1" year="2010">42.54704805</maxSubResource>
                    <maxSubResource fillout="1" year="2015">49.52835671</maxSubResource>
                    <maxSubResource fillout="1" year="2020">50.80909318</maxSubResource>
                    <maxSubResource fillout="1" year="2025">52.21188054</maxSubResource>
                    <maxSubResource fillout="1" year="2030">53.65443073</maxSubResource>
                    <maxSubResource fillout="1" year="2035">54.96896338</maxSubResource>
                    <maxSubResource fillout="1" year="2040">55.85803786</maxSubResource>
                    <maxSubResource fillout="1" year="2045">56.48038744</maxSubResource>
                    <maxSubResource fillout="1" year="2050">57.17200176</maxSubResource>
                    <maxSubResource fillout="1" year="2055">57.9358203</maxSubResource>
                    <maxSubResource fillout="1" year="2060">58.56257689</maxSubResource>
                    <maxSubResource fillout="1" year="2065">59.62803027</maxSubResource>
                    <maxSubResource fillout="1" year="2070">61.5318469</maxSubResource>
                    <maxSubResource fillout="1" year="2075">63.84492169</maxSubResource>
                    <maxSubResource fillout="1" year="2080">66.59656235</maxSubResource>
                    <maxSubResource fillout="1" year="2085">69.88894625</maxSubResource>
                    <maxSubResource fillout="1" year="2090">73.75411969</maxSubResource>
                    <maxSubResource fillout="1" year="2095">78.14309611</maxSubResource>
                    <maxSubResource fillout="1" year="2100">81.99553786</maxSubResource>
                </sub-renewable-resource>
            </resource>
            <resource name="Dead Sea_water withdrawals">
                <sub-renewable-resource name="runoff">
                    <maxSubResource fillout="1" year="1975">4.850296464</maxSubResource>
                    <maxSubResource fillout="1" year="1990">4.850296464</maxSubResource>
                    <maxSubResource fillout="1" year="2005">4.850296464</maxSubResource>
                    <maxSubResource fillout="1" year="2010">4.850296464</maxSubResource>
                    <maxSubResource fillout="1" year="2015">4.886510938</maxSubResource>
                    <maxSubResource fillout="1" year="2020">4.837397281</maxSubResource>
                    <maxSubResource fillout="1" year="2025">4.769874694</maxSubResource>
                    <maxSubResource fillout="1" year="2030">4.684441127</maxSubResource>
                    <maxSubResource fillout="1" year="2035">4.579279465</maxSubResource>
                    <maxSubResource fillout="1" year="2040">4.432214224</maxSubResource>
                    <maxSubResource fillout="1" year="2045">4.261235625</maxSubResource>
                    <maxSubResource fillout="1" year="2050">4.103033125</maxSubResource>
                    <maxSubResource fillout="1" year="2055">3.971985031</maxSubResource>
                    <maxSubResource fillout="1" year="2060">3.843396037</maxSubResource>
                    <maxSubResource fillout="1" year="2065">3.724291599</maxSubResource>
                    <maxSubResource fillout="1" year="2070">3.619557481</maxSubResource>
                    <maxSubResource fillout="1" year="2075">3.52185754</maxSubResource>
                    <maxSubResource fillout="1" year="2080">3.433790343</maxSubResource>
                    <maxSubResource fillout="1" year="2085">3.359070594</maxSubResource>
                    <maxSubResource fillout="1" year="2090">3.297544444</maxSubResource>
                    <maxSubResource fillout="1" year="2095">3.247567789</maxSubResource>
                    <maxSubResource fillout="1" year="2100">3.214969302</maxSubResource>
                </sub-renewable-resource>
            </resource>
            <resource name="Eastern Jordan-Syria_water withdrawals">
                <sub-renewable-resource name="runoff">
                    <maxSubResource fillout="1" year="1975">3.665896406</maxSubResource>
                    <maxSubResource fillout="1" year="1990">3.665896406</maxSubResource>
                    <maxSubResource fillout="1" year="2005">3.665896406</maxSubResource>
                    <maxSubResource fillout="1" year="2010">3.665896406</maxSubResource>
                    <maxSubResource fillout="1" year="2015">3.630210077</maxSubResource>
                    <maxSubResource fillout="1" year="2020">3.589318614</maxSubResource>
                    <maxSubResource fillout="1" year="2025">3.560101049</maxSubResource>
                    <maxSubResource fillout="1" year="2030">3.512850105</maxSubResource>
                    <maxSubResource fillout="1" year="2035">3.402287478</maxSubResource>
                    <maxSubResource fillout="1" year="2040">3.188271725</maxSubResource>
                    <maxSubResource fillout="1" year="2045">2.920293009</maxSubResource>
                    <maxSubResource fillout="1" year="2050">2.672084244</maxSubResource>
                    <maxSubResource fillout="1" year="2055">2.473109258</maxSubResource>
                    <maxSubResource fillout="1" year="2060">2.275941501</maxSubResource>
                    <maxSubResource fillout="1" year="2065">2.09662957</maxSubResource>
                    <maxSubResource fillout="1" year="2070">1.946260909</maxSubResource>
                    <maxSubResource fillout="1" year="2075">1.808602214</maxSubResource>
                    <maxSubResource fillout="1" year="2080">1.688735294</maxSubResource>
                    <maxSubResource fillout="1" year="2085">1.594172516</maxSubResource>
                    <maxSubResource fillout="1" year="2090">1.524263863</maxSubResource>
                    <maxSubResource fillout="1" year="2095">1.475712163</maxSubResource>
                    <maxSubResource fillout="1" year="2100">1.450451029</maxSubResource>
                </sub-renewable-resource>
            </resource>
            <resource name="Persian Gulf Coast_water withdrawals">
                <sub-renewable-resource name="runoff">
                    <maxSubResource fillout="1" year="1975">19.14260835</maxSubResource>
                    <maxSubResource fillout="1" year="1990">19.14260835</maxSubResource>
                    <maxSubResource fillout="1" year="2005">19.14260835</maxSubResource>
                    <maxSubResource fillout="1" year="2010">19.14260835</maxSubResource>
                    <maxSubResource fillout="1" year="2015">25.78665959</maxSubResource>
                    <maxSubResource fillout="1" year="2020">26.86669375</maxSubResource>
                    <maxSubResource fillout="1" year="2025">28.06661551</maxSubResource>
                    <maxSubResource fillout="1" year="2030">29.090163</maxSubResource>
                    <maxSubResource fillout="1" year="2035">29.43059677</maxSubResource>
                    <maxSubResource fillout="1" year="2040">28.65384079</maxSubResource>
                    <maxSubResource fillout="1" year="2045">27.22683573</maxSubResource>
                    <maxSubResource fillout="1" year="2050">25.85295083</maxSubResource>
                    <maxSubResource fillout="1" year="2055">24.82017037</maxSubResource>
                    <maxSubResource fillout="1" year="2060">23.73358329</maxSubResource>
                    <maxSubResource fillout="1" year="2065">22.82626686</maxSubResource>
                    <maxSubResource fillout="1" year="2070">22.25918992</maxSubResource>
                    <maxSubResource fillout="1" year="2075">21.80702732</maxSubResource>
                    <maxSubResource fillout="1" year="2080">21.47720132</maxSubResource>
                    <maxSubResource fillout="1" year="2085">21.31314685</maxSubResource>
                    <maxSubResource fillout="1" year="2090">21.33256602</maxSubResource>
                    <maxSubResource fillout="1" year="2095">21.51821822</maxSubResource>
                    <maxSubResource fillout="1" year="2100">21.7731704</maxSubResource>
                </sub-renewable-resource>
            </resource>
            <resource name="Red Sea-East Coast_water withdrawals">
                <sub-renewable-resource name="runoff">
                    <maxSubResource fillout="1" year="1975">13.40052471</maxSubResource>
                    <maxSubResource fillout="1" year="1990">13.40052471</maxSubResource>
                    <maxSubResource fillout="1" year="2005">13.40052471</maxSubResource>
                    <maxSubResource fillout="1" year="2010">13.40052471</maxSubResource>
                    <maxSubResource fillout="1" year="2015">13.23781454</maxSubResource>
                    <maxSubResource fillout="1" year="2020">15.54651496</maxSubResource>
                    <maxSubResource fillout="1" year="2025">19.9855155</maxSubResource>
                    <maxSubResource fillout="1" year="2030">24.98519236</maxSubResource>
                    <maxSubResource fillout="1" year="2035">28.61155753</maxSubResource>
                    <maxSubResource fillout="1" year="2040">31.60220767</maxSubResource>
                    <maxSubResource fillout="1" year="2045">34.57692209</maxSubResource>
                    <maxSubResource fillout="1" year="2050">37.19748673</maxSubResource>
                    <maxSubResource fillout="1" year="2055">38.95190775</maxSubResource>
                    <maxSubResource fillout="1" year="2060">40.05191999</maxSubResource>
                    <maxSubResource fillout="1" year="2065">41.81939981</maxSubResource>
                    <maxSubResource fillout="1" year="2070">45.0948046</maxSubResource>
                    <maxSubResource fillout="1" year="2075">48.70143711</maxSubResource>
                    <maxSubResource fillout="1" year="2080">52.73125351</maxSubResource>
                    <maxSubResource fillout="1" year="2085">57.45856918</maxSubResource>
                    <maxSubResource fillout="1" year="2090">62.92192535</maxSubResource>
                    <maxSubResource fillout="1" year="2095">69.01507937</maxSubResource>
                    <maxSubResource fillout="1" year="2100">74.27607622</maxSubResource>
                </sub-renewable-resource>
            </resource>
            <resource name="Tigris-Euphrates_water withdrawals">
                <sub-renewable-resource name="runoff">
                    <maxSubResource fillout="1" year="1975">125.2825411</maxSubResource>
                    <maxSubResource fillout="1" year="1990">125.2825411</maxSubResource>
                    <maxSubResource fillout="1" year="2005">125.2825411</maxSubResource>
                    <maxSubResource fillout="1" year="2010">125.2825411</maxSubResource>
                    <maxSubResource fillout="1" year="2015">115.1078552</maxSubResource>
                    <maxSubResource fillout="1" year="2020">112.8181737</maxSubResource>
                    <maxSubResource fillout="1" year="2025">111.046525</maxSubResource>
                    <maxSubResource fillout="1" year="2030">109.1909448</maxSubResource>
                    <maxSubResource fillout="1" year="2035">106.5226794</maxSubResource>
                    <maxSubResource fillout="1" year="2040">103.1316802</maxSubResource>
                    <maxSubResource fillout="1" year="2045">99.37198051</maxSubResource>
                    <maxSubResource fillout="1" year="2050">95.39117831</maxSubResource>
                    <maxSubResource fillout="1" year="2055">90.92548364</maxSubResource>
                    <maxSubResource fillout="1" year="2060">85.78660233</maxSubResource>
                    <maxSubResource fillout="1" year="2065">81.03934264</maxSubResource>
                    <maxSubResource fillout="1" year="2070">77.39332546</maxSubResource>
                    <maxSubResource fillout="1" year="2075">74.00519389</maxSubResource>
                    <maxSubResource fillout="1" year="2080">71.00520373</maxSubResource>
                    <maxSubResource fillout="1" year="2085">68.657324</maxSubResource>
                    <maxSubResource fillout="1" year="2090">66.96287997</maxSubResource>
                    <maxSubResource fillout="1" year="2095">65.80387261</maxSubResource>
                    <maxSubResource fillout="1" year="2100">65.19252385</maxSubResource>
                </sub-renewable-resource>
            </resource>
        </region>
        <region name="Pakistan">
            <resource name="Arabian Sea Coast_water withdrawals">
                <sub-renewable-resource name="runoff">
                    <maxSubResource fillout="1" year="1975">9.27862338</maxSubResource>
                    <maxSubResource fillout="1" year="1990">9.27862338</maxSubResource>
                    <maxSubResource fillout="1" year="2005">9.27862338</maxSubResource>
                    <maxSubResource fillout="1" year="2010">9.27862338</maxSubResource>
                    <maxSubResource fillout="1" year="2015">18.95675776</maxSubResource>
                    <maxSubResource fillout="1" year="2020">20.15034128</maxSubResource>
                    <maxSubResource fillout="1" year="2025">21.25501621</maxSubResource>
                    <maxSubResource fillout="1" year="2030">22.10223717</maxSubResource>
                    <maxSubResource fillout="1" year="2035">22.35928584</maxSubResource>
                    <maxSubResource fillout="1" year="2040">21.5568171</maxSubResource>
                    <maxSubResource fillout="1" year="2045">20.10703237</maxSubResource>
                    <maxSubResource fillout="1" year="2050">18.72527903</maxSubResource>
                    <maxSubResource fillout="1" year="2055">17.60113361</maxSubResource>
                    <maxSubResource fillout="1" year="2060">16.28869226</maxSubResource>
                    <maxSubResource fillout="1" year="2065">15.32907773</maxSubResource>
                    <maxSubResource fillout="1" year="2070">15.10055163</maxSubResource>
                    <maxSubResource fillout="1" year="2075">15.16672099</maxSubResource>
                    <maxSubResource fillout="1" year="2080">15.53797172</maxSubResource>
                    <maxSubResource fillout="1" year="2085">16.29689838</maxSubResource>
                    <maxSubResource fillout="1" year="2090">17.47485313</maxSubResource>
                    <maxSubResource fillout="1" year="2095">19.03652494</maxSubResource>
                    <maxSubResource fillout="1" year="2100">20.53540916</maxSubResource>
                </sub-renewable-resource>
            </resource>
            <resource name="Hamun-i-Mashkel_water withdrawals">
                <sub-renewable-resource name="runoff">
                    <maxSubResource fillout="1" year="1975">4.408845595</maxSubResource>
                    <maxSubResource fillout="1" year="1990">4.408845595</maxSubResource>
                    <maxSubResource fillout="1" year="2005">4.408845595</maxSubResource>
                    <maxSubResource fillout="1" year="2010">4.408845595</maxSubResource>
                    <maxSubResource fillout="1" year="2015">7.380546371</maxSubResource>
                    <maxSubResource fillout="1" year="2020">7.761608199</maxSubResource>
                    <maxSubResource fillout="1" year="2025">8.19262475</maxSubResource>
                    <maxSubResource fillout="1" year="2030">8.576967071</maxSubResource>
                    <maxSubResource fillout="1" year="2035">8.766679779</maxSubResource>
                    <maxSubResource fillout="1" year="2040">8.655473491</maxSubResource>
                    <maxSubResource fillout="1" year="2045">8.354460982</maxSubResource>
                    <maxSubResource fillout="1" year="2050">8.023456849</maxSubResource>
                    <maxSubResource fillout="1" year="2055">7.676944761</maxSubResource>
                    <maxSubResource fillout="1" year="2060">7.223035365</maxSubResource>
                    <maxSubResource fillout="1" year="2065">6.900831942</maxSubResource>
                    <maxSubResource fillout="1" year="2070">6.873900814</maxSubResource>
                    <maxSubResource fillout="1" year="2075">6.949807741</maxSubResource>
                    <maxSubResource fillout="1" year="2080">7.132110783</maxSubResource>
                    <maxSubResource fillout="1" year="2085">7.456533244</maxSubResource>
                    <maxSubResource fillout="1" year="2090">7.940901203</maxSubResource>
                    <maxSubResource fillout="1" year="2095">8.57003408</maxSubResource>
                    <maxSubResource fillout="1" year="2100">9.16522783</maxSubResource>
                </sub-renewable-resource>
            </resource>
            <resource name="Indus_water withdrawals">
                <sub-renewable-resource name="runoff">
                    <maxSubResource fillout="1" year="1975">150.8049372</maxSubResource>
                    <maxSubResource fillout="1" year="1990">150.8049372</maxSubResource>
                    <maxSubResource fillout="1" year="2005">150.8049372</maxSubResource>
                    <maxSubResource fillout="1" year="2010">150.8049372</maxSubResource>
                    <maxSubResource fillout="1" year="2015">159.1559236</maxSubResource>
                    <maxSubResource fillout="1" year="2020">158.9505139</maxSubResource>
                    <maxSubResource fillout="1" year="2025">157.4616533</maxSubResource>
                    <maxSubResource fillout="1" year="2030">155.1334681</maxSubResource>
                    <maxSubResource fillout="1" year="2035">152.2347903</maxSubResource>
                    <maxSubResource fillout="1" year="2040">147.7126154</maxSubResource>
                    <maxSubResource fillout="1" year="2045">142.1163339</maxSubResource>
                    <maxSubResource fillout="1" year="2050">136.9175623</maxSubResource>
                    <maxSubResource fillout="1" year="2055">132.9377085</maxSubResource>
                    <maxSubResource fillout="1" year="2060">129.1354417</maxSubResource>
                    <maxSubResource fillout="1" year="2065">124.7860375</maxSubResource>
                    <maxSubResource fillout="1" year="2070">119.4783837</maxSubResource>
                    <maxSubResource fillout="1" year="2075">113.9293308</maxSubResource>
                    <maxSubResource fillout="1" year="2080">108.1012035</maxSubResource>
                    <maxSubResource fillout="1" year="2085">101.8424718</maxSubResource>
                    <maxSubResource fillout="1" year="2090">95.06820125</maxSubResource>
                    <maxSubResource fillout="1" year="2095">87.83444388</maxSubResource>
                    <maxSubResource fillout="1" year="2100">81.76428855</maxSubResource>
                </sub-renewable-resource>
            </resource>
        </region>
        <region name="Russia">
            <resource name="Amur_water withdrawals">
                <sub-renewable-resource name="runoff">
                    <maxSubResource fillout="1" year="1975">310.0084943</maxSubResource>
                    <maxSubResource fillout="1" year="1990">310.0084943</maxSubResource>
                    <maxSubResource fillout="1" year="2005">310.0084943</maxSubResource>
                    <maxSubResource fillout="1" year="2010">310.0084943</maxSubResource>
                    <maxSubResource fillout="1" year="2015">311.7865697</maxSubResource>
                    <maxSubResource fillout="1" year="2020">313.5734146</maxSubResource>
                    <maxSubResource fillout="1" year="2025">317.2964991</maxSubResource>
                    <maxSubResource fillout="1" year="2030">321.1739845</maxSubResource>
                    <maxSubResource fillout="1" year="2035">322.8586348</maxSubResource>
                    <maxSubResource fillout="1" year="2040">322.6423983</maxSubResource>
                    <maxSubResource fillout="1" year="2045">321.6180534</maxSubResource>
                    <maxSubResource fillout="1" year="2050">320.1982617</maxSubResource>
                    <maxSubResource fillout="1" year="2055">317.6531349</maxSubResource>
                    <maxSubResource fillout="1" year="2060">313.5477938</maxSubResource>
                    <maxSubResource fillout="1" year="2065">310.9992457</maxSubResource>
                    <maxSubResource fillout="1" year="2070">312.0910581</maxSubResource>
                    <maxSubResource fillout="1" year="2075">314.3113163</maxSubResource>
                    <maxSubResource fillout="1" year="2080">317.8578755</maxSubResource>
                    <maxSubResource fillout="1" year="2085">323.3250581</maxSubResource>
                    <maxSubResource fillout="1" year="2090">330.7471704</maxSubResource>
                    <maxSubResource fillout="1" year="2095">339.873805</maxSubResource>
                    <maxSubResource fillout="1" year="2100">348.2512381</maxSubResource>
                </sub-renewable-resource>
            </resource>
            <resource name="Don_water withdrawals">
                <sub-renewable-resource name="runoff">
                    <maxSubResource fillout="1" year="1975">79.62024468</maxSubResource>
                    <maxSubResource fillout="1" year="1990">79.62024468</maxSubResource>
                    <maxSubResource fillout="1" year="2005">79.62024468</maxSubResource>
                    <maxSubResource fillout="1" year="2010">79.62024468</maxSubResource>
                    <maxSubResource fillout="1" year="2015">74.28801041</maxSubResource>
                    <maxSubResource fillout="1" year="2020">73.32044674</maxSubResource>
                    <maxSubResource fillout="1" year="2025">72.73120361</maxSubResource>
                    <maxSubResource fillout="1" year="2030">72.42588152</maxSubResource>
                    <maxSubResource fillout="1" year="2035">72.4087075</maxSubResource>
                    <maxSubResource fillout="1" year="2040">73.28328407</maxSubResource>
                    <maxSubResource fillout="1" year="2045">74.55000996</maxSubResource>
                    <maxSubResource fillout="1" year="2050">75.18178229</maxSubResource>
                    <maxSubResource fillout="1" year="2055">74.47638849</maxSubResource>
                    <maxSubResource fillout="1" year="2060">73.11068001</maxSubResource>
                    <maxSubResource fillout="1" year="2065">71.9796662</maxSubResource>
                    <maxSubResource fillout="1" year="2070">71.66716664</maxSubResource>
                    <maxSubResource fillout="1" year="2075">71.48035212</maxSubResource>
                    <maxSubResource fillout="1" year="2080">71.41443732</maxSubResource>
                    <maxSubResource fillout="1" year="2085">71.57802302</maxSubResource>
                    <maxSubResource fillout="1" year="2090">72.02019795</maxSubResource>
                    <maxSubResource fillout="1" year="2095">72.69677019</maxSubResource>
                    <maxSubResource fillout="1" year="2100">73.37182805</maxSubResource>
                </sub-renewable-resource>
            </resource>
            <resource name="Kara Sea Coast_water withdrawals">
                <sub-renewable-resource name="runoff">
                    <maxSubResource fillout="1" year="1975">219.9217658</maxSubResource>
                    <maxSubResource fillout="1" year="1990">219.9217658</maxSubResource>
                    <maxSubResource fillout="1" year="2005">219.9217658</maxSubResource>
                    <maxSubResource fillout="1" year="2010">219.9217658</maxSubResource>
                    <maxSubResource fillout="1" year="2015">237.162803</maxSubResource>
                    <maxSubResource fillout="1" year="2020">240.2737481</maxSubResource>
                    <maxSubResource fillout="1" year="2025">243.5094952</maxSubResource>
                    <maxSubResource fillout="1" year="2030">246.2951411</maxSubResource>
                    <maxSubResource fillout="1" year="2035">247.5597047</maxSubResource>
                    <maxSubResource fillout="1" year="2040">245.4837307</maxSubResource>
                    <maxSubResource fillout="1" year="2045">241.908287</maxSubResource>
                    <maxSubResource fillout="1" year="2050">239.9958589</maxSubResource>
                    <maxSubResource fillout="1" year="2055">241.0321771</maxSubResource>
                    <maxSubResource fillout="1" year="2060">242.9134445</maxSubResource>
                    <maxSubResource fillout="1" year="2065">246.117862</maxSubResource>
                    <maxSubResource fillout="1" year="2070">250.996484</maxSubResource>
                    <maxSubResource fillout="1" year="2075">257.061388</maxSubResource>
                    <maxSubResource fillout="1" year="2080">264.4885459</maxSubResource>
                    <maxSubResource fillout="1" year="2085">273.5264952</maxSubResource>
                    <maxSubResource fillout="1" year="2090">284.1412149</maxSubResource>
                    <maxSubResource fillout="1" year="2095">296.2216516</maxSubResource>
                    <maxSubResource fillout="1" year="2100">306.882834</maxSubResource>
                </sub-renewable-resource>
            </resource>
            <resource name="Lena_water withdrawals">
                <sub-renewable-resource name="runoff">
                    <maxSubResource fillout="1" year="1975">460.4220678</maxSubResource>
                    <maxSubResource fillout="1" year="1990">460.4220678</maxSubResource>
                    <maxSubResource fillout="1" year="2005">460.4220678</maxSubResource>
                    <maxSubResource fillout="1" year="2010">460.4220678</maxSubResource>
                    <maxSubResource fillout="1" year="2015">509.9976384</maxSubResource>
                    <maxSubResource fillout="1" year="2020">524.7093347</maxSubResource>
                    <maxSubResource fillout="1" year="2025">542.1742018</maxSubResource>
                    <maxSubResource fillout="1" year="2030">560.3060046</maxSubResource>
                    <maxSubResource fillout="1" year="2035">575.8533396</maxSubResource>
                    <maxSubResource fillout="1" year="2040">588.2873115</maxSubResource>
                    <maxSubResource fillout="1" year="2045">599.5442446</maxSubResource>
                    <maxSubResource fillout="1" year="2050">611.3346864</maxSubResource>
                    <maxSubResource fillout="1" year="2055">624.45051</maxSubResource>
                    <maxSubResource fillout="1" year="2060">637.7993346</maxSubResource>
                    <maxSubResource fillout="1" year="2065">651.3637202</maxSubResource>
                    <maxSubResource fillout="1" year="2070">665.1489859</maxSubResource>
                    <maxSubResource fillout="1" year="2075">679.1090248</maxSubResource>
                    <maxSubResource fillout="1" year="2080">693.3112677</maxSubResource>
                    <maxSubResource fillout="1" year="2085">707.8261064</maxSubResource>
                    <maxSubResource fillout="1" year="2090">722.6200058</maxSubResource>
                    <maxSubResource fillout="1" year="2095">737.6623011</maxSubResource>
                    <maxSubResource fillout="1" year="2100">749.8638245</maxSubResource>
                </sub-renewable-resource>
            </resource>
            <resource name="Narva_water withdrawals">
                <sub-renewable-resource name="runoff">
                    <maxSubResource fillout="1" year="1975">11.71237855</maxSubResource>
                    <maxSubResource fillout="1" year="1990">11.71237855</maxSubResource>
                    <maxSubResource fillout="1" year="2005">11.71237855</maxSubResource>
                    <maxSubResource fillout="1" year="2010">11.71237855</maxSubResource>
                    <maxSubResource fillout="1" year="2015">13.44224203</maxSubResource>
                    <maxSubResource fillout="1" year="2020">13.84005364</maxSubResource>
                    <maxSubResource fillout="1" year="2025">14.23373596</maxSubResource>
                    <maxSubResource fillout="1" year="2030">14.62079066</maxSubResource>
                    <maxSubResource fillout="1" year="2035">14.9833074</maxSubResource>
                    <maxSubResource fillout="1" year="2040">15.37574458</maxSubResource>
                    <maxSubResource fillout="1" year="2045">15.76937488</maxSubResource>
                    <maxSubResource fillout="1" year="2050">16.08629915</maxSubResource>
                    <maxSubResource fillout="1" year="2055">16.27707384</maxSubResource>
                    <maxSubResource fillout="1" year="2060">16.38237076</maxSubResource>
                    <maxSubResource fillout="1" year="2065">16.43622124</maxSubResource>
                    <maxSubResource fillout="1" year="2070">16.46302882</maxSubResource>
                    <maxSubResource fillout="1" year="2075">16.44643419</maxSubResource>
                    <maxSubResource fillout="1" year="2080">16.38357719</maxSubResource>
                    <maxSubResource fillout="1" year="2085">16.27457176</maxSubResource>
                    <maxSubResource fillout="1" year="2090">16.11956293</maxSubResource>
                    <maxSubResource fillout="1" year="2095">15.91797546</maxSubResource>
                    <maxSubResource fillout="1" year="2100">15.72269854</maxSubResource>
                </sub-renewable-resource>
            </resource>
            <resource name="Neva_water withdrawals">
                <sub-renewable-resource name="runoff">
                    <maxSubResource fillout="1" year="1975">44.30472785</maxSubResource>
                    <maxSubResource fillout="1" year="1990">44.30472785</maxSubResource>
                    <maxSubResource fillout="1" year="2005">44.30472785</maxSubResource>
                    <maxSubResource fillout="1" year="2010">44.30472785</maxSubResource>
                    <maxSubResource fillout="1" year="2015">47.8300334</maxSubResource>
                    <maxSubResource fillout="1" year="2020">48.8747838</maxSubResource>
                    <maxSubResource fillout="1" year="2025">50.07029771</maxSubResource>
                    <maxSubResource fillout="1" year="2030">51.33290251</maxSubResource>
                    <maxSubResource fillout="1" year="2035">52.52677426</maxSubResource>
                    <maxSubResource fillout="1" year="2040">53.70996542</maxSubResource>
                    <maxSubResource fillout="1" year="2045">54.89866154</maxSubResource>
                    <maxSubResource fillout="1" year="2050">56.02985526</maxSubResource>
                    <maxSubResource fillout="1" year="2055">57.06597502</maxSubResource>
                    <maxSubResource fillout="1" year="2060">58.04595529</maxSubResource>
                    <maxSubResource fillout="1" year="2065">58.99939808</maxSubResource>
                    <maxSubResource fillout="1" year="2070">59.94747295</maxSubResource>
                    <maxSubResource fillout="1" year="2075">60.87493541</maxSubResource>
                    <maxSubResource fillout="1" year="2080">61.77692625</maxSubResource>
                    <maxSubResource fillout="1" year="2085">62.65137279</maxSubResource>
                    <maxSubResource fillout="1" year="2090">63.49949305</maxSubResource>
                    <maxSubResource fillout="1" year="2095">64.32192763</maxSubResource>
                    <maxSubResource fillout="1" year="2100">64.96145815</maxSubResource>
                </sub-renewable-resource>
            </resource>
            <resource name="Northern Dvina_water withdrawals">
                <sub-renewable-resource name="runoff">
                    <maxSubResource fillout="1" year="1975">72.64559225</maxSubResource>
                    <maxSubResource fillout="1" year="1990">72.64559225</maxSubResource>
                    <maxSubResource fillout="1" year="2005">72.64559225</maxSubResource>
                    <maxSubResource fillout="1" year="2010">72.64559225</maxSubResource>
                    <maxSubResource fillout="1" year="2015">76.80499176</maxSubResource>
                    <maxSubResource fillout="1" year="2020">77.82910901</maxSubResource>
                    <maxSubResource fillout="1" year="2025">78.97768646</maxSubResource>
                    <maxSubResource fillout="1" year="2030">80.12958146</maxSubResource>
                    <maxSubResource fillout="1" year="2035">81.07277903</maxSubResource>
                    <maxSubResource fillout="1" year="2040">81.59554178</maxSubResource>
                    <maxSubResource fillout="1" year="2045">81.94076433</maxSubResource>
                    <maxSubResource fillout="1" year="2050">82.48321959</maxSubResource>
                    <maxSubResource fillout="1" year="2055">83.41242053</maxSubResource>
                    <maxSubResource fillout="1" year="2060">84.49670019</maxSubResource>
                    <maxSubResource fillout="1" year="2065">85.68657567</maxSubResource>
                    <maxSubResource fillout="1" year="2070">86.95191788</maxSubResource>
                    <maxSubResource fillout="1" year="2075">88.31417435</maxSubResource>
                    <maxSubResource fillout="1" year="2080">89.78017925</maxSubResource>
                    <maxSubResource fillout="1" year="2085">91.35279328</maxSubResource>
                    <maxSubResource fillout="1" year="2090">93.03002772</maxSubResource>
                    <maxSubResource fillout="1" year="2095">94.81113664</maxSubResource>
                    <maxSubResource fillout="1" year="2100">96.31087781</maxSubResource>
                </sub-renewable-resource>
            </resource>
            <resource name="Ob_water withdrawals">
                <sub-renewable-resource name="runoff">
                    <maxSubResource fillout="1" year="1975">593.7615144</maxSubResource>
                    <maxSubResource fillout="1" year="1990">593.7615144</maxSubResource>
                    <maxSubResource fillout="1" year="2005">593.7615144</maxSubResource>
                    <maxSubResource fillout="1" year="2010">593.7615144</maxSubResource>
                    <maxSubResource fillout="1" year="2015">659.6129618</maxSubResource>
                    <maxSubResource fillout="1" year="2020">676.8449973</maxSubResource>
                    <maxSubResource fillout="1" year="2025">696.2326716</maxSubResource>
                    <maxSubResource fillout="1" year="2030">716.026013</maxSubResource>
                    <maxSubResource fillout="1" year="2035">733.1982459</maxSubResource>
                    <maxSubResource fillout="1" year="2040">746.8891047</maxSubResource>
                    <maxSubResource fillout="1" year="2045">758.9247319</maxSubResource>
                    <maxSubResource fillout="1" year="2050">771.1619569</maxSubResource>
                    <maxSubResource fillout="1" year="2055">784.5564022</maxSubResource>
                    <maxSubResource fillout="1" year="2060">798.0275511</maxSubResource>
                    <maxSubResource fillout="1" year="2065">811.3918051</maxSubResource>
                    <maxSubResource fillout="1" year="2070">824.5566251</maxSubResource>
                    <maxSubResource fillout="1" year="2075">837.6235685</maxSubResource>
                    <maxSubResource fillout="1" year="2080">850.5751609</maxSubResource>
                    <maxSubResource fillout="1" year="2085">863.3769588</maxSubResource>
                    <maxSubResource fillout="1" year="2090">876.0238234</maxSubResource>
                    <maxSubResource fillout="1" year="2095">888.5296941</maxSubResource>
                    <maxSubResource fillout="1" year="2100">898.4418155</maxSubResource>
                </sub-renewable-resource>
            </resource>
            <resource name="Russia-Barents Sea Coast_water withdrawals">
                <sub-renewable-resource name="runoff">
                    <maxSubResource fillout="1" year="1975">217.3119226</maxSubResource>
                    <maxSubResource fillout="1" year="1990">217.3119226</maxSubResource>
                    <maxSubResource fillout="1" year="2005">217.3119226</maxSubResource>
                    <maxSubResource fillout="1" year="2010">217.3119226</maxSubResource>
                    <maxSubResource fillout="1" year="2015">225.7698757</maxSubResource>
                    <maxSubResource fillout="1" year="2020">227.0208117</maxSubResource>
                    <maxSubResource fillout="1" year="2025">228.1610398</maxSubResource>
                    <maxSubResource fillout="1" year="2030">229.0254232</maxSubResource>
                    <maxSubResource fillout="1" year="2035">229.2545845</maxSubResource>
                    <maxSubResource fillout="1" year="2040">227.5989665</maxSubResource>
                    <maxSubResource fillout="1" year="2045">225.1889426</maxSubResource>
                    <maxSubResource fillout="1" year="2050">224.1535621</maxSubResource>
                    <maxSubResource fillout="1" year="2055">225.486731</maxSubResource>
                    <maxSubResource fillout="1" year="2060">227.7677161</maxSubResource>
                    <maxSubResource fillout="1" year="2065">230.8314862</maxSubResource>
                    <maxSubResource fillout="1" year="2070">234.5855723</maxSubResource>
                    <maxSubResource fillout="1" year="2075">239.0819882</maxSubResource>
                    <maxSubResource fillout="1" year="2080">244.43132</maxSubResource>
                    <maxSubResource fillout="1" year="2085">250.7327594</maxSubResource>
                    <maxSubResource fillout="1" year="2090">257.9581681</maxSubResource>
                    <maxSubResource fillout="1" year="2095">266.0620829</maxSubResource>
                    <maxSubResource fillout="1" year="2100">273.15642</maxSubResource>
                </sub-renewable-resource>
            </resource>
            <resource name="Russia-South East Coast_water withdrawals">
                <sub-renewable-resource name="runoff">
                    <maxSubResource fillout="1" year="1975">42.99186584</maxSubResource>
                    <maxSubResource fillout="1" year="1990">42.99186584</maxSubResource>
                    <maxSubResource fillout="1" year="2005">42.99186584</maxSubResource>
                    <maxSubResource fillout="1" year="2010">42.99186584</maxSubResource>
                    <maxSubResource fillout="1" year="2015">43.23146047</maxSubResource>
                    <maxSubResource fillout="1" year="2020">43.4594302</maxSubResource>
                    <maxSubResource fillout="1" year="2025">43.80550749</maxSubResource>
                    <maxSubResource fillout="1" year="2030">44.16753242</maxSubResource>
                    <maxSubResource fillout="1" year="2035">44.39984957</maxSubResource>
                    <maxSubResource fillout="1" year="2040">44.51140485</maxSubResource>
                    <maxSubResource fillout="1" year="2045">44.56030039</maxSubResource>
                    <maxSubResource fillout="1" year="2050">44.56544908</maxSubResource>
                    <maxSubResource fillout="1" year="2055">44.43803773</maxSubResource>
                    <maxSubResource fillout="1" year="2060">44.15974071</maxSubResource>
                    <maxSubResource fillout="1" year="2065">44.08294835</maxSubResource>
                    <maxSubResource fillout="1" year="2070">44.44528002</maxSubResource>
                    <maxSubResource fillout="1" year="2075">44.96735314</maxSubResource>
                    <maxSubResource fillout="1" year="2080">45.6546918</maxSubResource>
                    <maxSubResource fillout="1" year="2085">46.55687415</maxSubResource>
                    <maxSubResource fillout="1" year="2090">47.67794919</maxSubResource>
                    <maxSubResource fillout="1" year="2095">48.9976441</maxSubResource>
                    <maxSubResource fillout="1" year="2100">50.18404458</maxSubResource>
                </sub-renewable-resource>
            </resource>
            <resource name="Siberia-North Coast_water withdrawals">
                <sub-renewable-resource name="runoff">
                    <maxSubResource fillout="1" year="1975">223.3565705</maxSubResource>
                    <maxSubResource fillout="1" year="1990">223.3565705</maxSubResource>
                    <maxSubResource fillout="1" year="2005">223.3565705</maxSubResource>
                    <maxSubResource fillout="1" year="2010">223.3565705</maxSubResource>
                    <maxSubResource fillout="1" year="2015">247.3075484</maxSubResource>
                    <maxSubResource fillout="1" year="2020">253.8921747</maxSubResource>
                    <maxSubResource fillout="1" year="2025">261.4869022</maxSubResource>
                    <maxSubResource fillout="1" year="2030">269.2414281</maxSubResource>
                    <maxSubResource fillout="1" year="2035">275.8032743</maxSubResource>
                    <maxSubResource fillout="1" year="2040">280.5552988</maxSubResource>
                    <maxSubResource fillout="1" year="2045">284.6822755</maxSubResource>
                    <maxSubResource fillout="1" year="2050">289.6377852</maxSubResource>
                    <maxSubResource fillout="1" year="2055">296.1100132</maxSubResource>
                    <maxSubResource fillout="1" year="2060">303.1030602</maxSubResource>
                    <maxSubResource fillout="1" year="2065">310.4207322</maxSubResource>
                    <maxSubResource fillout="1" year="2070">317.9492436</maxSubResource>
                    <maxSubResource fillout="1" year="2075">325.8088726</maxSubResource>
                    <maxSubResource fillout="1" year="2080">334.0729481</maxSubResource>
                    <maxSubResource fillout="1" year="2085">342.7932629</maxSubResource>
                    <maxSubResource fillout="1" year="2090">351.9387081</maxSubResource>
                    <maxSubResource fillout="1" year="2095">361.4846448</maxSubResource>
                    <maxSubResource fillout="1" year="2100">369.4011987</maxSubResource>
                </sub-renewable-resource>
            </resource>
            <resource name="Siberia-West Coast_water withdrawals">
                <sub-renewable-resource name="runoff">
                    <maxSubResource fillout="1" year="1975">805.3214444</maxSubResource>
                    <maxSubResource fillout="1" year="1990">805.3214444</maxSubResource>
                    <maxSubResource fillout="1" year="2005">805.3214444</maxSubResource>
                    <maxSubResource fillout="1" year="2010">805.3214444</maxSubResource>
                    <maxSubResource fillout="1" year="2015">825.2974815</maxSubResource>
                    <maxSubResource fillout="1" year="2020">831.0869942</maxSubResource>
                    <maxSubResource fillout="1" year="2025">837.59057</maxSubResource>
                    <maxSubResource fillout="1" year="2030">844.4153294</maxSubResource>
                    <maxSubResource fillout="1" year="2035">850.9392335</maxSubResource>
                    <maxSubResource fillout="1" year="2040">856.6161523</maxSubResource>
                    <maxSubResource fillout="1" year="2045">862.4701502</maxSubResource>
                    <maxSubResource fillout="1" year="2050">869.9548519</maxSubResource>
                    <maxSubResource fillout="1" year="2055">880.1360177</maxSubResource>
                    <maxSubResource fillout="1" year="2060">892.0032231</maxSubResource>
                    <maxSubResource fillout="1" year="2065">903.9247675</maxSubResource>
                    <maxSubResource fillout="1" year="2070">914.7869036</maxSubResource>
                    <maxSubResource fillout="1" year="2075">925.7309609</maxSubResource>
                    <maxSubResource fillout="1" year="2080">936.8521018</maxSubResource>
                    <maxSubResource fillout="1" year="2085">948.0542268</maxSubResource>
                    <maxSubResource fillout="1" year="2090">959.2616604</maxSubResource>
                    <maxSubResource fillout="1" year="2095">970.5192032</maxSubResource>
                    <maxSubResource fillout="1" year="2100">979.603183</maxSubResource>
                </sub-renewable-resource>
            </resource>
            <resource name="Ural_water withdrawals">
                <sub-renewable-resource name="runoff">
                    <maxSubResource fillout="1" year="1975">30.54847248</maxSubResource>
                    <maxSubResource fillout="1" year="1990">30.54847248</maxSubResource>
                    <maxSubResource fillout="1" year="2005">30.54847248</maxSubResource>
                    <maxSubResource fillout="1" year="2010">30.54847248</maxSubResource>
                    <maxSubResource fillout="1" year="2015">30.76854828</maxSubResource>
                    <maxSubResource fillout="1" year="2020">30.77650462</maxSubResource>
                    <maxSubResource fillout="1" year="2025">30.703733</maxSubResource>
                    <maxSubResource fillout="1" year="2030">30.62032871</maxSubResource>
                    <maxSubResource fillout="1" year="2035">30.6030133</maxSubResource>
                    <maxSubResource fillout="1" year="2040">30.59972754</maxSubResource>
                    <maxSubResource fillout="1" year="2045">30.57723793</maxSubResource>
                    <maxSubResource fillout="1" year="2050">30.55230623</maxSubResource>
                    <maxSubResource fillout="1" year="2055">30.45894652</maxSubResource>
                    <maxSubResource fillout="1" year="2060">30.29474612</maxSubResource>
                    <maxSubResource fillout="1" year="2065">30.34996671</maxSubResource>
                    <maxSubResource fillout="1" year="2070">30.82004529</maxSubResource>
                    <maxSubResource fillout="1" year="2075">31.47213373</maxSubResource>
                    <maxSubResource fillout="1" year="2080">32.30420632</maxSubResource>
                    <maxSubResource fillout="1" year="2085">33.35105522</maxSubResource>
                    <maxSubResource fillout="1" year="2090">34.61876177</maxSubResource>
                    <maxSubResource fillout="1" year="2095">36.09314127</maxSubResource>
                    <maxSubResource fillout="1" year="2100">37.41215835</maxSubResource>
                </sub-renewable-resource>
            </resource>
            <resource name="Volga_water withdrawals">
                <sub-renewable-resource name="runoff">
                    <maxSubResource fillout="1" year="1975">347.9220514</maxSubResource>
                    <maxSubResource fillout="1" year="1990">347.9220514</maxSubResource>
                    <maxSubResource fillout="1" year="2005">347.9220514</maxSubResource>
                    <maxSubResource fillout="1" year="2010">347.9220514</maxSubResource>
                    <maxSubResource fillout="1" year="2015">368.8455376</maxSubResource>
                    <maxSubResource fillout="1" year="2020">375.0526917</maxSubResource>
                    <maxSubResource fillout="1" year="2025">382.5438184</maxSubResource>
                    <maxSubResource fillout="1" year="2030">390.4224518</maxSubResource>
                    <maxSubResource fillout="1" year="2035">397.3012539</maxSubResource>
                    <maxSubResource fillout="1" year="2040">403.2030432</maxSubResource>
                    <maxSubResource fillout="1" year="2045">408.6446165</maxSubResource>
                    <maxSubResource fillout="1" year="2050">413.7985571</maxSubResource>
                    <maxSubResource fillout="1" year="2055">418.6103328</maxSubResource>
                    <maxSubResource fillout="1" year="2060">423.040094</maxSubResource>
                    <maxSubResource fillout="1" year="2065">427.7171303</maxSubResource>
                    <maxSubResource fillout="1" year="2070">433.0623415</maxSubResource>
                    <maxSubResource fillout="1" year="2075">438.5496523</maxSubResource>
                    <maxSubResource fillout="1" year="2080">444.1672497</maxSubResource>
                    <maxSubResource fillout="1" year="2085">449.9870372</maxSubResource>
                    <maxSubResource fillout="1" year="2090">456.036152</maxSubResource>
                    <maxSubResource fillout="1" year="2095">462.2874504</maxSubResource>
                    <maxSubResource fillout="1" year="2100">467.4136447</maxSubResource>
                </sub-renewable-resource>
            </resource>
            <resource name="Yenisey_water withdrawals">
                <sub-renewable-resource name="runoff">
                    <maxSubResource fillout="1" year="1975">526.7765317</maxSubResource>
                    <maxSubResource fillout="1" year="1990">526.7765317</maxSubResource>
                    <maxSubResource fillout="1" year="2005">526.7765317</maxSubResource>
                    <maxSubResource fillout="1" year="2010">526.7765317</maxSubResource>
                    <maxSubResource fillout="1" year="2015">582.1362865</maxSubResource>
                    <maxSubResource fillout="1" year="2020">596.3281217</maxSubResource>
                    <maxSubResource fillout="1" year="2025">612.6192961</maxSubResource>
                    <maxSubResource fillout="1" year="2030">629.0698658</maxSubResource>
                    <maxSubResource fillout="1" year="2035">642.5157391</maxSubResource>
                    <maxSubResource fillout="1" year="2040">651.6916058</maxSubResource>
                    <maxSubResource fillout="1" year="2045">658.994982</maxSubResource>
                    <maxSubResource fillout="1" year="2050">667.2300899</maxSubResource>
                    <maxSubResource fillout="1" year="2055">677.742588</maxSubResource>
                    <maxSubResource fillout="1" year="2060">688.7070286</maxSubResource>
                    <maxSubResource fillout="1" year="2065">699.8539297</maxSubResource>
                    <maxSubResource fillout="1" year="2070">711.0355088</maxSubResource>
                    <maxSubResource fillout="1" year="2075">722.3925053</maxSubResource>
                    <maxSubResource fillout="1" year="2080">734.0484355</maxSubResource>
                    <maxSubResource fillout="1" year="2085">746.1021382</maxSubResource>
                    <maxSubResource fillout="1" year="2090">758.519811</maxSubResource>
                    <maxSubResource fillout="1" year="2095">771.2527493</maxSubResource>
                    <maxSubResource fillout="1" year="2100">781.6433322</maxSubResource>
                </sub-renewable-resource>
            </resource>
        </region>
        <region name="South Africa">
            <resource name="Limpopo_water withdrawals">
                <sub-renewable-resource name="runoff">
                    <maxSubResource fillout="1" year="1975">30.78220957</maxSubResource>
                    <maxSubResource fillout="1" year="1990">30.78220957</maxSubResource>
                    <maxSubResource fillout="1" year="2005">30.78220957</maxSubResource>
                    <maxSubResource fillout="1" year="2010">30.78220957</maxSubResource>
                    <maxSubResource fillout="1" year="2015">31.51221101</maxSubResource>
                    <maxSubResource fillout="1" year="2020">31.52088911</maxSubResource>
                    <maxSubResource fillout="1" year="2025">31.20237663</maxSubResource>
                    <maxSubResource fillout="1" year="2030">30.86849938</maxSubResource>
                    <maxSubResource fillout="1" year="2035">30.91532408</maxSubResource>
                    <maxSubResource fillout="1" year="2040">31.30975002</maxSubResource>
                    <maxSubResource fillout="1" year="2045">31.8371893</maxSubResource>
                    <maxSubResource fillout="1" year="2050">32.37876986</maxSubResource>
                    <maxSubResource fillout="1" year="2055">32.97811054</maxSubResource>
                    <maxSubResource fillout="1" year="2060">33.73140829</maxSubResource>
                    <maxSubResource fillout="1" year="2065">34.3090799</maxSubResource>
                    <maxSubResource fillout="1" year="2070">34.49700539</maxSubResource>
                    <maxSubResource fillout="1" year="2075">34.58280427</maxSubResource>
                    <maxSubResource fillout="1" year="2080">34.52427221</maxSubResource>
                    <maxSubResource fillout="1" year="2085">34.23448377</maxSubResource>
                    <maxSubResource fillout="1" year="2090">33.70944244</maxSubResource>
                    <maxSubResource fillout="1" year="2095">32.98562399</maxSubResource>
                    <maxSubResource fillout="1" year="2100">32.28523276</maxSubResource>
                </sub-renewable-resource>
            </resource>
            <resource name="Orange_water withdrawals">
                <sub-renewable-resource name="runoff">
                    <maxSubResource fillout="1" year="1975">47.94777557</maxSubResource>
                    <maxSubResource fillout="1" year="1990">47.94777557</maxSubResource>
                    <maxSubResource fillout="1" year="2005">47.94777557</maxSubResource>
                    <maxSubResource fillout="1" year="2010">47.94777557</maxSubResource>
                    <maxSubResource fillout="1" year="2015">44.65569292</maxSubResource>
                    <maxSubResource fillout="1" year="2020">43.39104048</maxSubResource>
                    <maxSubResource fillout="1" year="2025">41.32671175</maxSubResource>
                    <maxSubResource fillout="1" year="2030">39.17403519</maxSubResource>
                    <maxSubResource fillout="1" year="2035">37.85402767</maxSubResource>
                    <maxSubResource fillout="1" year="2040">37.03674284</maxSubResource>
                    <maxSubResource fillout="1" year="2045">36.39404575</maxSubResource>
                    <maxSubResource fillout="1" year="2050">36.03089088</maxSubResource>
                    <maxSubResource fillout="1" year="2055">36.18332386</maxSubResource>
                    <maxSubResource fillout="1" year="2060">36.81365903</maxSubResource>
                    <maxSubResource fillout="1" year="2065">37.27529931</maxSubResource>
                    <maxSubResource fillout="1" year="2070">37.15627791</maxSubResource>
                    <maxSubResource fillout="1" year="2075">37.02945534</maxSubResource>
                    <maxSubResource fillout="1" year="2080">36.83220658</maxSubResource>
                    <maxSubResource fillout="1" year="2085">36.41305877</maxSubResource>
                    <maxSubResource fillout="1" year="2090">35.75683598</maxSubResource>
                    <maxSubResource fillout="1" year="2095">34.92445348</maxSubResource>
                    <maxSubResource fillout="1" year="2100">34.16924001</maxSubResource>
                </sub-renewable-resource>
            </resource>
            <resource name="South Africa-South Coast_water withdrawals">
                <sub-renewable-resource name="runoff">
                    <maxSubResource fillout="1" year="1975">69.37353032</maxSubResource>
                    <maxSubResource fillout="1" year="1990">69.37353032</maxSubResource>
                    <maxSubResource fillout="1" year="2005">69.37353032</maxSubResource>
                    <maxSubResource fillout="1" year="2010">69.37353032</maxSubResource>
                    <maxSubResource fillout="1" year="2015">72.98542833</maxSubResource>
                    <maxSubResource fillout="1" year="2020">73.76300926</maxSubResource>
                    <maxSubResource fillout="1" year="2025">74.40908887</maxSubResource>
                    <maxSubResource fillout="1" year="2030">75.04689943</maxSubResource>
                    <maxSubResource fillout="1" year="2035">75.77954065</maxSubResource>
                    <maxSubResource fillout="1" year="2040">76.36706258</maxSubResource>
                    <maxSubResource fillout="1" year="2045">76.87092709</maxSubResource>
                    <maxSubResource fillout="1" year="2050">77.55871355</maxSubResource>
                    <maxSubResource fillout="1" year="2055">78.63515975</maxSubResource>
                    <maxSubResource fillout="1" year="2060">79.94712044</maxSubResource>
                    <maxSubResource fillout="1" year="2065">81.22274152</maxSubResource>
                    <maxSubResource fillout="1" year="2070">82.29030412</maxSubResource>
                    <maxSubResource fillout="1" year="2075">83.3798762</maxSubResource>
                    <maxSubResource fillout="1" year="2080">84.47255574</maxSubResource>
                    <maxSubResource fillout="1" year="2085">85.51360215</maxSubResource>
                    <maxSubResource fillout="1" year="2090">86.49684216</maxSubResource>
                    <maxSubResource fillout="1" year="2095">87.44405171</maxSubResource>
                    <maxSubResource fillout="1" year="2100">88.18939065</maxSubResource>
                </sub-renewable-resource>
            </resource>
            <resource name="South Africa-West Coast_water withdrawals">
                <sub-renewable-resource name="runoff">
                    <maxSubResource fillout="1" year="1975">9.428839937</maxSubResource>
                    <maxSubResource fillout="1" year="1990">9.428839937</maxSubResource>
                    <maxSubResource fillout="1" year="2005">9.428839937</maxSubResource>
                    <maxSubResource fillout="1" year="2010">9.428839937</maxSubResource>
                    <maxSubResource fillout="1" year="2015">8.293657957</maxSubResource>
                    <maxSubResource fillout="1" year="2020">8.07844457</maxSubResource>
                    <maxSubResource fillout="1" year="2025">7.92782466</maxSubResource>
                    <maxSubResource fillout="1" year="2030">7.76258816</maxSubResource>
                    <maxSubResource fillout="1" year="2035">7.479300429</maxSubResource>
                    <maxSubResource fillout="1" year="2040">7.061899733</maxSubResource>
                    <maxSubResource fillout="1" year="2045">6.57389357</maxSubResource>
                    <maxSubResource fillout="1" year="2050">6.071675251</maxSubResource>
                    <maxSubResource fillout="1" year="2055">5.555762773</maxSubResource>
                    <maxSubResource fillout="1" year="2060">4.990526729</maxSubResource>
                    <maxSubResource fillout="1" year="2065">4.471581781</maxSubResource>
                    <maxSubResource fillout="1" year="2070">4.06209495</maxSubResource>
                    <maxSubResource fillout="1" year="2075">3.67986787</maxSubResource>
                    <maxSubResource fillout="1" year="2080">3.333686208</maxSubResource>
                    <maxSubResource fillout="1" year="2085">3.044993978</maxSubResource>
                    <maxSubResource fillout="1" year="2090">2.813705248</maxSubResource>
                    <maxSubResource fillout="1" year="2095">2.630819549</maxSubResource>
                    <maxSubResource fillout="1" year="2100">2.514200469</maxSubResource>
                </sub-renewable-resource>
            </resource>
        </region>
        <region name="South America_Northern">
            <resource name="Caribbean Coast_water withdrawals">
                <sub-renewable-resource name="runoff">
                    <maxSubResource fillout="1" year="1975">236.5635439</maxSubResource>
                    <maxSubResource fillout="1" year="1990">236.5635439</maxSubResource>
                    <maxSubResource fillout="1" year="2005">236.5635439</maxSubResource>
                    <maxSubResource fillout="1" year="2010">236.5635439</maxSubResource>
                    <maxSubResource fillout="1" year="2015">233.6210676</maxSubResource>
                    <maxSubResource fillout="1" year="2020">228.2011922</maxSubResource>
                    <maxSubResource fillout="1" year="2025">219.8526095</maxSubResource>
                    <maxSubResource fillout="1" year="2030">210.4694112</maxSubResource>
                    <maxSubResource fillout="1" year="2035">202.6425211</maxSubResource>
                    <maxSubResource fillout="1" year="2040">195.0205694</maxSubResource>
                    <maxSubResource fillout="1" year="2045">187.4137971</maxSubResource>
                    <maxSubResource fillout="1" year="2050">181.3328307</maxSubResource>
                    <maxSubResource fillout="1" year="2055">177.8481618</maxSubResource>
                    <maxSubResource fillout="1" year="2060">175.9985718</maxSubResource>
                    <maxSubResource fillout="1" year="2065">174.3900663</maxSubResource>
                    <maxSubResource fillout="1" year="2070">172.09608</maxSubResource>
                    <maxSubResource fillout="1" year="2075">170.1316953</maxSubResource>
                    <maxSubResource fillout="1" year="2080">168.4853444</maxSubResource>
                    <maxSubResource fillout="1" year="2085">166.9863175</maxSubResource>
                    <maxSubResource fillout="1" year="2090">165.6495346</maxSubResource>
                    <maxSubResource fillout="1" year="2095">164.5482809</maxSubResource>
                    <maxSubResource fillout="1" year="2100">163.876373</maxSubResource>
                </sub-renewable-resource>
            </resource>
            <resource name="Northeast South America-South Atlantic Coast_water withdrawals">
                <sub-renewable-resource name="runoff">
                    <maxSubResource fillout="1" year="1975">554.286766</maxSubResource>
                    <maxSubResource fillout="1" year="1990">554.286766</maxSubResource>
                    <maxSubResource fillout="1" year="2005">554.286766</maxSubResource>
                    <maxSubResource fillout="1" year="2010">554.286766</maxSubResource>
                    <maxSubResource fillout="1" year="2015">539.9850101</maxSubResource>
[truncated: 96,138 more chars]
