# Supplementary material for: The domestic and international implications of future climate for U.S. agriculture in GCAM
Source: PLoS One. 2020 Aug 28;15(8):e0237918. doi: 10.1371/journal.pone.0237918 (PMC7455037; doi:10.1371/journal.pone.0237918)
Supplement: S2 Data — (ZIP) [file pone.0237918.s010.zip › scenariofiles/water_constraint_xml/L201.GrdRenewRsrcMax_wfdei_ipsl-cm5a-lr_8p5_domestic.xml]

<?xml version="1.0" encoding="UTF-8"?>
<scenario>
    <world>
        <region name="Africa_Eastern">
            <resource name="Africa-Red Sea-Gulf of Aden Coast_water withdrawals">
                <sub-renewable-resource name="runoff">
                    <maxSubResource fillout="1" year="1975">35.37027123</maxSubResource>
                    <maxSubResource fillout="1" year="1990">35.37027123</maxSubResource>
                    <maxSubResource fillout="1" year="2005">35.37027123</maxSubResource>
                    <maxSubResource fillout="1" year="2010">35.37027123</maxSubResource>
                    <maxSubResource fillout="1" year="2015">35.37027123</maxSubResource>
                    <maxSubResource fillout="1" year="2020">35.37027123</maxSubResource>
                    <maxSubResource fillout="1" year="2025">35.37027123</maxSubResource>
                    <maxSubResource fillout="1" year="2030">35.37027123</maxSubResource>
                    <maxSubResource fillout="1" year="2035">35.37027123</maxSubResource>
                    <maxSubResource fillout="1" year="2040">35.37027123</maxSubResource>
                    <maxSubResource fillout="1" year="2045">35.37027123</maxSubResource>
                    <maxSubResource fillout="1" year="2050">35.37027123</maxSubResource>
                    <maxSubResource fillout="1" year="2055">35.37027123</maxSubResource>
                    <maxSubResource fillout="1" year="2060">35.37027123</maxSubResource>
                    <maxSubResource fillout="1" year="2065">35.37027123</maxSubResource>
                    <maxSubResource fillout="1" year="2070">35.37027123</maxSubResource>
                    <maxSubResource fillout="1" year="2075">35.37027123</maxSubResource>
                    <maxSubResource fillout="1" year="2080">35.37027123</maxSubResource>
                    <maxSubResource fillout="1" year="2085">35.37027123</maxSubResource>
                    <maxSubResource fillout="1" year="2090">35.37027123</maxSubResource>
                    <maxSubResource fillout="1" year="2095">35.37027123</maxSubResource>
                    <maxSubResource fillout="1" year="2100">35.37027123</maxSubResource>
                </sub-renewable-resource>
            </resource>
            <resource name="Madasgacar_water withdrawals">
                <sub-renewable-resource name="runoff">
                    <maxSubResource fillout="1" year="1975">466.9618476</maxSubResource>
                    <maxSubResource fillout="1" year="1990">466.9618476</maxSubResource>
                    <maxSubResource fillout="1" year="2005">466.9618476</maxSubResource>
                    <maxSubResource fillout="1" year="2010">466.9618476</maxSubResource>
                    <maxSubResource fillout="1" year="2015">466.9618476</maxSubResource>
                    <maxSubResource fillout="1" year="2020">466.9618476</maxSubResource>
                    <maxSubResource fillout="1" year="2025">466.9618476</maxSubResource>
                    <maxSubResource fillout="1" year="2030">466.9618476</maxSubResource>
                    <maxSubResource fillout="1" year="2035">466.9618476</maxSubResource>
                    <maxSubResource fillout="1" year="2040">466.9618476</maxSubResource>
                    <maxSubResource fillout="1" year="2045">466.9618476</maxSubResource>
                    <maxSubResource fillout="1" year="2050">466.9618476</maxSubResource>
                    <maxSubResource fillout="1" year="2055">466.9618476</maxSubResource>
                    <maxSubResource fillout="1" year="2060">466.9618476</maxSubResource>
                    <maxSubResource fillout="1" year="2065">466.9618476</maxSubResource>
                    <maxSubResource fillout="1" year="2070">466.9618476</maxSubResource>
                    <maxSubResource fillout="1" year="2075">466.9618476</maxSubResource>
                    <maxSubResource fillout="1" year="2080">466.9618476</maxSubResource>
                    <maxSubResource fillout="1" year="2085">466.9618476</maxSubResource>
                    <maxSubResource fillout="1" year="2090">466.9618476</maxSubResource>
                    <maxSubResource fillout="1" year="2095">466.9618476</maxSubResource>
                    <maxSubResource fillout="1" year="2100">466.9618476</maxSubResource>
                </sub-renewable-resource>
            </resource>
            <resource name="Nile_water withdrawals">
                <sub-renewable-resource name="runoff">
                    <maxSubResource fillout="1" year="1975">198.9237224</maxSubResource>
                    <maxSubResource fillout="1" year="1990">198.9237224</maxSubResource>
                    <maxSubResource fillout="1" year="2005">198.9237224</maxSubResource>
                    <maxSubResource fillout="1" year="2010">198.9237224</maxSubResource>
                    <maxSubResource fillout="1" year="2015">198.9237224</maxSubResource>
                    <maxSubResource fillout="1" year="2020">198.9237224</maxSubResource>
                    <maxSubResource fillout="1" year="2025">198.9237224</maxSubResource>
                    <maxSubResource fillout="1" year="2030">198.9237224</maxSubResource>
                    <maxSubResource fillout="1" year="2035">198.9237224</maxSubResource>
                    <maxSubResource fillout="1" year="2040">198.9237224</maxSubResource>
                    <maxSubResource fillout="1" year="2045">198.9237224</maxSubResource>
                    <maxSubResource fillout="1" year="2050">198.9237224</maxSubResource>
                    <maxSubResource fillout="1" year="2055">198.9237224</maxSubResource>
                    <maxSubResource fillout="1" year="2060">198.9237224</maxSubResource>
                    <maxSubResource fillout="1" year="2065">198.9237224</maxSubResource>
                    <maxSubResource fillout="1" year="2070">198.9237224</maxSubResource>
                    <maxSubResource fillout="1" year="2075">198.9237224</maxSubResource>
                    <maxSubResource fillout="1" year="2080">198.9237224</maxSubResource>
                    <maxSubResource fillout="1" year="2085">198.9237224</maxSubResource>
                    <maxSubResource fillout="1" year="2090">198.9237224</maxSubResource>
                    <maxSubResource fillout="1" year="2095">198.9237224</maxSubResource>
                    <maxSubResource fillout="1" year="2100">198.9237224</maxSubResource>
                </sub-renewable-resource>
            </resource>
            <resource name="Rift Valley_water withdrawals">
                <sub-renewable-resource name="runoff">
                    <maxSubResource fillout="1" year="1975">116.0891792</maxSubResource>
                    <maxSubResource fillout="1" year="1990">116.0891792</maxSubResource>
                    <maxSubResource fillout="1" year="2005">116.0891792</maxSubResource>
                    <maxSubResource fillout="1" year="2010">116.0891792</maxSubResource>
                    <maxSubResource fillout="1" year="2015">116.0891792</maxSubResource>
                    <maxSubResource fillout="1" year="2020">116.0891792</maxSubResource>
                    <maxSubResource fillout="1" year="2025">116.0891792</maxSubResource>
                    <maxSubResource fillout="1" year="2030">116.0891792</maxSubResource>
                    <maxSubResource fillout="1" year="2035">116.0891792</maxSubResource>
                    <maxSubResource fillout="1" year="2040">116.0891792</maxSubResource>
                    <maxSubResource fillout="1" year="2045">116.0891792</maxSubResource>
                    <maxSubResource fillout="1" year="2050">116.0891792</maxSubResource>
                    <maxSubResource fillout="1" year="2055">116.0891792</maxSubResource>
                    <maxSubResource fillout="1" year="2060">116.0891792</maxSubResource>
                    <maxSubResource fillout="1" year="2065">116.0891792</maxSubResource>
                    <maxSubResource fillout="1" year="2070">116.0891792</maxSubResource>
                    <maxSubResource fillout="1" year="2075">116.0891792</maxSubResource>
                    <maxSubResource fillout="1" year="2080">116.0891792</maxSubResource>
                    <maxSubResource fillout="1" year="2085">116.0891792</maxSubResource>
                    <maxSubResource fillout="1" year="2090">116.0891792</maxSubResource>
                    <maxSubResource fillout="1" year="2095">116.0891792</maxSubResource>
                    <maxSubResource fillout="1" year="2100">116.0891792</maxSubResource>
                </sub-renewable-resource>
            </resource>
            <resource name="Shebelli-Juba_water withdrawals">
                <sub-renewable-resource name="runoff">
                    <maxSubResource fillout="1" year="1975">110.7892363</maxSubResource>
                    <maxSubResource fillout="1" year="1990">110.7892363</maxSubResource>
                    <maxSubResource fillout="1" year="2005">110.7892363</maxSubResource>
                    <maxSubResource fillout="1" year="2010">110.7892363</maxSubResource>
                    <maxSubResource fillout="1" year="2015">110.7892363</maxSubResource>
                    <maxSubResource fillout="1" year="2020">110.7892363</maxSubResource>
                    <maxSubResource fillout="1" year="2025">110.7892363</maxSubResource>
                    <maxSubResource fillout="1" year="2030">110.7892363</maxSubResource>
                    <maxSubResource fillout="1" year="2035">110.7892363</maxSubResource>
                    <maxSubResource fillout="1" year="2040">110.7892363</maxSubResource>
                    <maxSubResource fillout="1" year="2045">110.7892363</maxSubResource>
                    <maxSubResource fillout="1" year="2050">110.7892363</maxSubResource>
                    <maxSubResource fillout="1" year="2055">110.7892363</maxSubResource>
                    <maxSubResource fillout="1" year="2060">110.7892363</maxSubResource>
                    <maxSubResource fillout="1" year="2065">110.7892363</maxSubResource>
                    <maxSubResource fillout="1" year="2070">110.7892363</maxSubResource>
                    <maxSubResource fillout="1" year="2075">110.7892363</maxSubResource>
                    <maxSubResource fillout="1" year="2080">110.7892363</maxSubResource>
                    <maxSubResource fillout="1" year="2085">110.7892363</maxSubResource>
                    <maxSubResource fillout="1" year="2090">110.7892363</maxSubResource>
                    <maxSubResource fillout="1" year="2095">110.7892363</maxSubResource>
                    <maxSubResource fillout="1" year="2100">110.7892363</maxSubResource>
                </sub-renewable-resource>
            </resource>
        </region>
        <region name="Africa_Northern">
            <resource name="Africa-North Interior_water withdrawals">
                <sub-renewable-resource name="runoff">
                    <maxSubResource fillout="1" year="1975">37.46573692</maxSubResource>
                    <maxSubResource fillout="1" year="1990">37.46573692</maxSubResource>
                    <maxSubResource fillout="1" year="2005">37.46573692</maxSubResource>
                    <maxSubResource fillout="1" year="2010">37.46573692</maxSubResource>
                    <maxSubResource fillout="1" year="2015">37.46573692</maxSubResource>
                    <maxSubResource fillout="1" year="2020">37.46573692</maxSubResource>
                    <maxSubResource fillout="1" year="2025">37.46573692</maxSubResource>
                    <maxSubResource fillout="1" year="2030">37.46573692</maxSubResource>
                    <maxSubResource fillout="1" year="2035">37.46573692</maxSubResource>
                    <maxSubResource fillout="1" year="2040">37.46573692</maxSubResource>
                    <maxSubResource fillout="1" year="2045">37.46573692</maxSubResource>
                    <maxSubResource fillout="1" year="2050">37.46573692</maxSubResource>
                    <maxSubResource fillout="1" year="2055">37.46573692</maxSubResource>
                    <maxSubResource fillout="1" year="2060">37.46573692</maxSubResource>
                    <maxSubResource fillout="1" year="2065">37.46573692</maxSubResource>
                    <maxSubResource fillout="1" year="2070">37.46573692</maxSubResource>
                    <maxSubResource fillout="1" year="2075">37.46573692</maxSubResource>
                    <maxSubResource fillout="1" year="2080">37.46573692</maxSubResource>
                    <maxSubResource fillout="1" year="2085">37.46573692</maxSubResource>
                    <maxSubResource fillout="1" year="2090">37.46573692</maxSubResource>
                    <maxSubResource fillout="1" year="2095">37.46573692</maxSubResource>
                    <maxSubResource fillout="1" year="2100">37.46573692</maxSubResource>
                </sub-renewable-resource>
            </resource>
            <resource name="Africa-North West Coast_water withdrawals">
                <sub-renewable-resource name="runoff">
                    <maxSubResource fillout="1" year="1975">38.79703032</maxSubResource>
                    <maxSubResource fillout="1" year="1990">38.79703032</maxSubResource>
                    <maxSubResource fillout="1" year="2005">38.79703032</maxSubResource>
                    <maxSubResource fillout="1" year="2010">38.79703032</maxSubResource>
                    <maxSubResource fillout="1" year="2015">38.79703032</maxSubResource>
                    <maxSubResource fillout="1" year="2020">38.79703032</maxSubResource>
                    <maxSubResource fillout="1" year="2025">38.79703032</maxSubResource>
                    <maxSubResource fillout="1" year="2030">38.79703032</maxSubResource>
                    <maxSubResource fillout="1" year="2035">38.79703032</maxSubResource>
                    <maxSubResource fillout="1" year="2040">38.79703032</maxSubResource>
                    <maxSubResource fillout="1" year="2045">38.79703032</maxSubResource>
                    <maxSubResource fillout="1" year="2050">38.79703032</maxSubResource>
                    <maxSubResource fillout="1" year="2055">38.79703032</maxSubResource>
                    <maxSubResource fillout="1" year="2060">38.79703032</maxSubResource>
                    <maxSubResource fillout="1" year="2065">38.79703032</maxSubResource>
                    <maxSubResource fillout="1" year="2070">38.79703032</maxSubResource>
                    <maxSubResource fillout="1" year="2075">38.79703032</maxSubResource>
                    <maxSubResource fillout="1" year="2080">38.79703032</maxSubResource>
                    <maxSubResource fillout="1" year="2085">38.79703032</maxSubResource>
                    <maxSubResource fillout="1" year="2090">38.79703032</maxSubResource>
                    <maxSubResource fillout="1" year="2095">38.79703032</maxSubResource>
                    <maxSubResource fillout="1" year="2100">38.79703032</maxSubResource>
                </sub-renewable-resource>
            </resource>
            <resource name="Mediterranean South Coast_water withdrawals">
                <sub-renewable-resource name="runoff">
                    <maxSubResource fillout="1" year="1975">48.19783435</maxSubResource>
                    <maxSubResource fillout="1" year="1990">48.19783435</maxSubResource>
                    <maxSubResource fillout="1" year="2005">48.19783435</maxSubResource>
                    <maxSubResource fillout="1" year="2010">48.19783435</maxSubResource>
                    <maxSubResource fillout="1" year="2015">48.19783435</maxSubResource>
                    <maxSubResource fillout="1" year="2020">48.19783435</maxSubResource>
                    <maxSubResource fillout="1" year="2025">48.19783435</maxSubResource>
                    <maxSubResource fillout="1" year="2030">48.19783435</maxSubResource>
                    <maxSubResource fillout="1" year="2035">48.19783435</maxSubResource>
                    <maxSubResource fillout="1" year="2040">48.19783435</maxSubResource>
                    <maxSubResource fillout="1" year="2045">48.19783435</maxSubResource>
                    <maxSubResource fillout="1" year="2050">48.19783435</maxSubResource>
                    <maxSubResource fillout="1" year="2055">48.19783435</maxSubResource>
                    <maxSubResource fillout="1" year="2060">48.19783435</maxSubResource>
                    <maxSubResource fillout="1" year="2065">48.19783435</maxSubResource>
                    <maxSubResource fillout="1" year="2070">48.19783435</maxSubResource>
                    <maxSubResource fillout="1" year="2075">48.19783435</maxSubResource>
                    <maxSubResource fillout="1" year="2080">48.19783435</maxSubResource>
                    <maxSubResource fillout="1" year="2085">48.19783435</maxSubResource>
                    <maxSubResource fillout="1" year="2090">48.19783435</maxSubResource>
                    <maxSubResource fillout="1" year="2095">48.19783435</maxSubResource>
                    <maxSubResource fillout="1" year="2100">48.19783435</maxSubResource>
                </sub-renewable-resource>
            </resource>
            <resource name="Sinai Peninsula_water withdrawals">
                <sub-renewable-resource name="runoff">
                    <maxSubResource fillout="1" year="1975">0.162830913</maxSubResource>
                    <maxSubResource fillout="1" year="1990">0.162830913</maxSubResource>
                    <maxSubResource fillout="1" year="2005">0.162830913</maxSubResource>
                    <maxSubResource fillout="1" year="2010">0.162830913</maxSubResource>
                    <maxSubResource fillout="1" year="2015">0.162830913</maxSubResource>
                    <maxSubResource fillout="1" year="2020">0.162830913</maxSubResource>
                    <maxSubResource fillout="1" year="2025">0.162830913</maxSubResource>
                    <maxSubResource fillout="1" year="2030">0.162830913</maxSubResource>
                    <maxSubResource fillout="1" year="2035">0.162830913</maxSubResource>
                    <maxSubResource fillout="1" year="2040">0.162830913</maxSubResource>
                    <maxSubResource fillout="1" year="2045">0.162830913</maxSubResource>
                    <maxSubResource fillout="1" year="2050">0.162830913</maxSubResource>
                    <maxSubResource fillout="1" year="2055">0.162830913</maxSubResource>
                    <maxSubResource fillout="1" year="2060">0.162830913</maxSubResource>
                    <maxSubResource fillout="1" year="2065">0.162830913</maxSubResource>
                    <maxSubResource fillout="1" year="2070">0.162830913</maxSubResource>
                    <maxSubResource fillout="1" year="2075">0.162830913</maxSubResource>
                    <maxSubResource fillout="1" year="2080">0.162830913</maxSubResource>
                    <maxSubResource fillout="1" year="2085">0.162830913</maxSubResource>
                    <maxSubResource fillout="1" year="2090">0.162830913</maxSubResource>
                    <maxSubResource fillout="1" year="2095">0.162830913</maxSubResource>
                    <maxSubResource fillout="1" year="2100">0.162830913</maxSubResource>
                </sub-renewable-resource>
            </resource>
        </region>
        <region name="Africa_Southern">
            <resource name="Africa-East Central Coast_water withdrawals">
                <sub-renewable-resource name="runoff">
                    <maxSubResource fillout="1" year="1975">231.7500882</maxSubResource>
                    <maxSubResource fillout="1" year="1990">231.7500882</maxSubResource>
                    <maxSubResource fillout="1" year="2005">231.7500882</maxSubResource>
                    <maxSubResource fillout="1" year="2010">231.7500882</maxSubResource>
                    <maxSubResource fillout="1" year="2015">231.7500882</maxSubResource>
                    <maxSubResource fillout="1" year="2020">231.7500882</maxSubResource>
                    <maxSubResource fillout="1" year="2025">231.7500882</maxSubResource>
                    <maxSubResource fillout="1" year="2030">231.7500882</maxSubResource>
                    <maxSubResource fillout="1" year="2035">231.7500882</maxSubResource>
                    <maxSubResource fillout="1" year="2040">231.7500882</maxSubResource>
                    <maxSubResource fillout="1" year="2045">231.7500882</maxSubResource>
                    <maxSubResource fillout="1" year="2050">231.7500882</maxSubResource>
                    <maxSubResource fillout="1" year="2055">231.7500882</maxSubResource>
                    <maxSubResource fillout="1" year="2060">231.7500882</maxSubResource>
                    <maxSubResource fillout="1" year="2065">231.7500882</maxSubResource>
                    <maxSubResource fillout="1" year="2070">231.7500882</maxSubResource>
                    <maxSubResource fillout="1" year="2075">231.7500882</maxSubResource>
                    <maxSubResource fillout="1" year="2080">231.7500882</maxSubResource>
                    <maxSubResource fillout="1" year="2085">231.7500882</maxSubResource>
                    <maxSubResource fillout="1" year="2090">231.7500882</maxSubResource>
                    <maxSubResource fillout="1" year="2095">231.7500882</maxSubResource>
                    <maxSubResource fillout="1" year="2100">231.7500882</maxSubResource>
                </sub-renewable-resource>
            </resource>
            <resource name="Africa-Indian Ocean Coast_water withdrawals">
                <sub-renewable-resource name="runoff">
                    <maxSubResource fillout="1" year="1975">34.66061806</maxSubResource>
                    <maxSubResource fillout="1" year="1990">34.66061806</maxSubResource>
                    <maxSubResource fillout="1" year="2005">34.66061806</maxSubResource>
                    <maxSubResource fillout="1" year="2010">34.66061806</maxSubResource>
                    <maxSubResource fillout="1" year="2015">34.66061806</maxSubResource>
                    <maxSubResource fillout="1" year="2020">34.66061806</maxSubResource>
                    <maxSubResource fillout="1" year="2025">34.66061806</maxSubResource>
                    <maxSubResource fillout="1" year="2030">34.66061806</maxSubResource>
                    <maxSubResource fillout="1" year="2035">34.66061806</maxSubResource>
                    <maxSubResource fillout="1" year="2040">34.66061806</maxSubResource>
                    <maxSubResource fillout="1" year="2045">34.66061806</maxSubResource>
                    <maxSubResource fillout="1" year="2050">34.66061806</maxSubResource>
                    <maxSubResource fillout="1" year="2055">34.66061806</maxSubResource>
                    <maxSubResource fillout="1" year="2060">34.66061806</maxSubResource>
                    <maxSubResource fillout="1" year="2065">34.66061806</maxSubResource>
                    <maxSubResource fillout="1" year="2070">34.66061806</maxSubResource>
                    <maxSubResource fillout="1" year="2075">34.66061806</maxSubResource>
                    <maxSubResource fillout="1" year="2080">34.66061806</maxSubResource>
                    <maxSubResource fillout="1" year="2085">34.66061806</maxSubResource>
                    <maxSubResource fillout="1" year="2090">34.66061806</maxSubResource>
                    <maxSubResource fillout="1" year="2095">34.66061806</maxSubResource>
                    <maxSubResource fillout="1" year="2100">34.66061806</maxSubResource>
                </sub-renewable-resource>
            </resource>
            <resource name="Africa-South Interior_water withdrawals">
                <sub-renewable-resource name="runoff">
                    <maxSubResource fillout="1" year="1975">28.98717972</maxSubResource>
                    <maxSubResource fillout="1" year="1990">28.98717972</maxSubResource>
                    <maxSubResource fillout="1" year="2005">28.98717972</maxSubResource>
                    <maxSubResource fillout="1" year="2010">28.98717972</maxSubResource>
                    <maxSubResource fillout="1" year="2015">28.98717972</maxSubResource>
                    <maxSubResource fillout="1" year="2020">28.98717972</maxSubResource>
                    <maxSubResource fillout="1" year="2025">28.98717972</maxSubResource>
                    <maxSubResource fillout="1" year="2030">28.98717972</maxSubResource>
                    <maxSubResource fillout="1" year="2035">28.98717972</maxSubResource>
                    <maxSubResource fillout="1" year="2040">28.98717972</maxSubResource>
                    <maxSubResource fillout="1" year="2045">28.98717972</maxSubResource>
                    <maxSubResource fillout="1" year="2050">28.98717972</maxSubResource>
                    <maxSubResource fillout="1" year="2055">28.98717972</maxSubResource>
                    <maxSubResource fillout="1" year="2060">28.98717972</maxSubResource>
                    <maxSubResource fillout="1" year="2065">28.98717972</maxSubResource>
                    <maxSubResource fillout="1" year="2070">28.98717972</maxSubResource>
                    <maxSubResource fillout="1" year="2075">28.98717972</maxSubResource>
                    <maxSubResource fillout="1" year="2080">28.98717972</maxSubResource>
                    <maxSubResource fillout="1" year="2085">28.98717972</maxSubResource>
                    <maxSubResource fillout="1" year="2090">28.98717972</maxSubResource>
                    <maxSubResource fillout="1" year="2095">28.98717972</maxSubResource>
                    <maxSubResource fillout="1" year="2100">28.98717972</maxSubResource>
                </sub-renewable-resource>
            </resource>
            <resource name="Angola-Coast_water withdrawals">
                <sub-renewable-resource name="runoff">
                    <maxSubResource fillout="1" year="1975">88.51129053</maxSubResource>
                    <maxSubResource fillout="1" year="1990">88.51129053</maxSubResource>
                    <maxSubResource fillout="1" year="2005">88.51129053</maxSubResource>
                    <maxSubResource fillout="1" year="2010">88.51129053</maxSubResource>
                    <maxSubResource fillout="1" year="2015">88.51129053</maxSubResource>
                    <maxSubResource fillout="1" year="2020">88.51129053</maxSubResource>
                    <maxSubResource fillout="1" year="2025">88.51129053</maxSubResource>
                    <maxSubResource fillout="1" year="2030">88.51129053</maxSubResource>
                    <maxSubResource fillout="1" year="2035">88.51129053</maxSubResource>
                    <maxSubResource fillout="1" year="2040">88.51129053</maxSubResource>
                    <maxSubResource fillout="1" year="2045">88.51129053</maxSubResource>
                    <maxSubResource fillout="1" year="2050">88.51129053</maxSubResource>
                    <maxSubResource fillout="1" year="2055">88.51129053</maxSubResource>
                    <maxSubResource fillout="1" year="2060">88.51129053</maxSubResource>
                    <maxSubResource fillout="1" year="2065">88.51129053</maxSubResource>
                    <maxSubResource fillout="1" year="2070">88.51129053</maxSubResource>
                    <maxSubResource fillout="1" year="2075">88.51129053</maxSubResource>
                    <maxSubResource fillout="1" year="2080">88.51129053</maxSubResource>
                    <maxSubResource fillout="1" year="2085">88.51129053</maxSubResource>
                    <maxSubResource fillout="1" year="2090">88.51129053</maxSubResource>
                    <maxSubResource fillout="1" year="2095">88.51129053</maxSubResource>
                    <maxSubResource fillout="1" year="2100">88.51129053</maxSubResource>
                </sub-renewable-resource>
            </resource>
            <resource name="Namibia-Coast_water withdrawals">
                <sub-renewable-resource name="runoff">
                    <maxSubResource fillout="1" year="1975">9.440342775</maxSubResource>
                    <maxSubResource fillout="1" year="1990">9.440342775</maxSubResource>
                    <maxSubResource fillout="1" year="2005">9.440342775</maxSubResource>
                    <maxSubResource fillout="1" year="2010">9.440342775</maxSubResource>
                    <maxSubResource fillout="1" year="2015">9.440342775</maxSubResource>
                    <maxSubResource fillout="1" year="2020">9.440342775</maxSubResource>
                    <maxSubResource fillout="1" year="2025">9.440342775</maxSubResource>
                    <maxSubResource fillout="1" year="2030">9.440342775</maxSubResource>
                    <maxSubResource fillout="1" year="2035">9.440342775</maxSubResource>
                    <maxSubResource fillout="1" year="2040">9.440342775</maxSubResource>
                    <maxSubResource fillout="1" year="2045">9.440342775</maxSubResource>
                    <maxSubResource fillout="1" year="2050">9.440342775</maxSubResource>
                    <maxSubResource fillout="1" year="2055">9.440342775</maxSubResource>
                    <maxSubResource fillout="1" year="2060">9.440342775</maxSubResource>
                    <maxSubResource fillout="1" year="2065">9.440342775</maxSubResource>
                    <maxSubResource fillout="1" year="2070">9.440342775</maxSubResource>
                    <maxSubResource fillout="1" year="2075">9.440342775</maxSubResource>
                    <maxSubResource fillout="1" year="2080">9.440342775</maxSubResource>
                    <maxSubResource fillout="1" year="2085">9.440342775</maxSubResource>
                    <maxSubResource fillout="1" year="2090">9.440342775</maxSubResource>
                    <maxSubResource fillout="1" year="2095">9.440342775</maxSubResource>
                    <maxSubResource fillout="1" year="2100">9.440342775</maxSubResource>
                </sub-renewable-resource>
            </resource>
            <resource name="Zambezi_water withdrawals">
                <sub-renewable-resource name="runoff">
                    <maxSubResource fillout="1" year="1975">118.0038237</maxSubResource>
                    <maxSubResource fillout="1" year="1990">118.0038237</maxSubResource>
                    <maxSubResource fillout="1" year="2005">118.0038237</maxSubResource>
                    <maxSubResource fillout="1" year="2010">118.0038237</maxSubResource>
                    <maxSubResource fillout="1" year="2015">118.0038237</maxSubResource>
                    <maxSubResource fillout="1" year="2020">118.0038237</maxSubResource>
                    <maxSubResource fillout="1" year="2025">118.0038237</maxSubResource>
                    <maxSubResource fillout="1" year="2030">118.0038237</maxSubResource>
                    <maxSubResource fillout="1" year="2035">118.0038237</maxSubResource>
                    <maxSubResource fillout="1" year="2040">118.0038237</maxSubResource>
                    <maxSubResource fillout="1" year="2045">118.0038237</maxSubResource>
                    <maxSubResource fillout="1" year="2050">118.0038237</maxSubResource>
                    <maxSubResource fillout="1" year="2055">118.0038237</maxSubResource>
                    <maxSubResource fillout="1" year="2060">118.0038237</maxSubResource>
                    <maxSubResource fillout="1" year="2065">118.0038237</maxSubResource>
                    <maxSubResource fillout="1" year="2070">118.0038237</maxSubResource>
                    <maxSubResource fillout="1" year="2075">118.0038237</maxSubResource>
                    <maxSubResource fillout="1" year="2080">118.0038237</maxSubResource>
                    <maxSubResource fillout="1" year="2085">118.0038237</maxSubResource>
                    <maxSubResource fillout="1" year="2090">118.0038237</maxSubResource>
                    <maxSubResource fillout="1" year="2095">118.0038237</maxSubResource>
                    <maxSubResource fillout="1" year="2100">118.0038237</maxSubResource>
                </sub-renewable-resource>
            </resource>
        </region>
        <region name="Africa_Western">
            <resource name="Africa-West Coast_water withdrawals">
                <sub-renewable-resource name="runoff">
                    <maxSubResource fillout="1" year="1975">626.0736844</maxSubResource>
                    <maxSubResource fillout="1" year="1990">626.0736844</maxSubResource>
                    <maxSubResource fillout="1" year="2005">626.0736844</maxSubResource>
                    <maxSubResource fillout="1" year="2010">626.0736844</maxSubResource>
                    <maxSubResource fillout="1" year="2015">626.0736844</maxSubResource>
                    <maxSubResource fillout="1" year="2020">626.0736844</maxSubResource>
                    <maxSubResource fillout="1" year="2025">626.0736844</maxSubResource>
                    <maxSubResource fillout="1" year="2030">626.0736844</maxSubResource>
                    <maxSubResource fillout="1" year="2035">626.0736844</maxSubResource>
                    <maxSubResource fillout="1" year="2040">626.0736844</maxSubResource>
                    <maxSubResource fillout="1" year="2045">626.0736844</maxSubResource>
                    <maxSubResource fillout="1" year="2050">626.0736844</maxSubResource>
                    <maxSubResource fillout="1" year="2055">626.0736844</maxSubResource>
                    <maxSubResource fillout="1" year="2060">626.0736844</maxSubResource>
                    <maxSubResource fillout="1" year="2065">626.0736844</maxSubResource>
                    <maxSubResource fillout="1" year="2070">626.0736844</maxSubResource>
                    <maxSubResource fillout="1" year="2075">626.0736844</maxSubResource>
                    <maxSubResource fillout="1" year="2080">626.0736844</maxSubResource>
                    <maxSubResource fillout="1" year="2085">626.0736844</maxSubResource>
                    <maxSubResource fillout="1" year="2090">626.0736844</maxSubResource>
                    <maxSubResource fillout="1" year="2095">626.0736844</maxSubResource>
                    <maxSubResource fillout="1" year="2100">626.0736844</maxSubResource>
                </sub-renewable-resource>
            </resource>
            <resource name="Congo_water withdrawals">
                <sub-renewable-resource name="runoff">
                    <maxSubResource fillout="1" year="1975">1121.345801</maxSubResource>
                    <maxSubResource fillout="1" year="1990">1121.345801</maxSubResource>
                    <maxSubResource fillout="1" year="2005">1121.345801</maxSubResource>
                    <maxSubResource fillout="1" year="2010">1121.345801</maxSubResource>
                    <maxSubResource fillout="1" year="2015">1121.345801</maxSubResource>
                    <maxSubResource fillout="1" year="2020">1121.345801</maxSubResource>
                    <maxSubResource fillout="1" year="2025">1121.345801</maxSubResource>
                    <maxSubResource fillout="1" year="2030">1121.345801</maxSubResource>
                    <maxSubResource fillout="1" year="2035">1121.345801</maxSubResource>
                    <maxSubResource fillout="1" year="2040">1121.345801</maxSubResource>
                    <maxSubResource fillout="1" year="2045">1121.345801</maxSubResource>
                    <maxSubResource fillout="1" year="2050">1121.345801</maxSubResource>
                    <maxSubResource fillout="1" year="2055">1121.345801</maxSubResource>
                    <maxSubResource fillout="1" year="2060">1121.345801</maxSubResource>
                    <maxSubResource fillout="1" year="2065">1121.345801</maxSubResource>
                    <maxSubResource fillout="1" year="2070">1121.345801</maxSubResource>
                    <maxSubResource fillout="1" year="2075">1121.345801</maxSubResource>
                    <maxSubResource fillout="1" year="2080">1121.345801</maxSubResource>
                    <maxSubResource fillout="1" year="2085">1121.345801</maxSubResource>
                    <maxSubResource fillout="1" year="2090">1121.345801</maxSubResource>
                    <maxSubResource fillout="1" year="2095">1121.345801</maxSubResource>
                    <maxSubResource fillout="1" year="2100">1121.345801</maxSubResource>
                </sub-renewable-resource>
            </resource>
            <resource name="Gulf of Guinea_water withdrawals">
                <sub-renewable-resource name="runoff">
                    <maxSubResource fillout="1" year="1975">929.4686679</maxSubResource>
                    <maxSubResource fillout="1" year="1990">929.4686679</maxSubResource>
                    <maxSubResource fillout="1" year="2005">929.4686679</maxSubResource>
                    <maxSubResource fillout="1" year="2010">929.4686679</maxSubResource>
                    <maxSubResource fillout="1" year="2015">929.4686679</maxSubResource>
                    <maxSubResource fillout="1" year="2020">929.4686679</maxSubResource>
                    <maxSubResource fillout="1" year="2025">929.4686679</maxSubResource>
                    <maxSubResource fillout="1" year="2030">929.4686679</maxSubResource>
                    <maxSubResource fillout="1" year="2035">929.4686679</maxSubResource>
                    <maxSubResource fillout="1" year="2040">929.4686679</maxSubResource>
                    <maxSubResource fillout="1" year="2045">929.4686679</maxSubResource>
                    <maxSubResource fillout="1" year="2050">929.4686679</maxSubResource>
                    <maxSubResource fillout="1" year="2055">929.4686679</maxSubResource>
                    <maxSubResource fillout="1" year="2060">929.4686679</maxSubResource>
                    <maxSubResource fillout="1" year="2065">929.4686679</maxSubResource>
                    <maxSubResource fillout="1" year="2070">929.4686679</maxSubResource>
                    <maxSubResource fillout="1" year="2075">929.4686679</maxSubResource>
                    <maxSubResource fillout="1" year="2080">929.4686679</maxSubResource>
                    <maxSubResource fillout="1" year="2085">929.4686679</maxSubResource>
                    <maxSubResource fillout="1" year="2090">929.4686679</maxSubResource>
                    <maxSubResource fillout="1" year="2095">929.4686679</maxSubResource>
                    <maxSubResource fillout="1" year="2100">929.4686679</maxSubResource>
                </sub-renewable-resource>
            </resource>
            <resource name="Lake Chad_water withdrawals">
                <sub-renewable-resource name="runoff">
                    <maxSubResource fillout="1" year="1975">105.607192</maxSubResource>
                    <maxSubResource fillout="1" year="1990">105.607192</maxSubResource>
                    <maxSubResource fillout="1" year="2005">105.607192</maxSubResource>
                    <maxSubResource fillout="1" year="2010">105.607192</maxSubResource>
                    <maxSubResource fillout="1" year="2015">105.607192</maxSubResource>
                    <maxSubResource fillout="1" year="2020">105.607192</maxSubResource>
                    <maxSubResource fillout="1" year="2025">105.607192</maxSubResource>
                    <maxSubResource fillout="1" year="2030">105.607192</maxSubResource>
                    <maxSubResource fillout="1" year="2035">105.607192</maxSubResource>
                    <maxSubResource fillout="1" year="2040">105.607192</maxSubResource>
                    <maxSubResource fillout="1" year="2045">105.607192</maxSubResource>
                    <maxSubResource fillout="1" year="2050">105.607192</maxSubResource>
                    <maxSubResource fillout="1" year="2055">105.607192</maxSubResource>
                    <maxSubResource fillout="1" year="2060">105.607192</maxSubResource>
                    <maxSubResource fillout="1" year="2065">105.607192</maxSubResource>
                    <maxSubResource fillout="1" year="2070">105.607192</maxSubResource>
                    <maxSubResource fillout="1" year="2075">105.607192</maxSubResource>
                    <maxSubResource fillout="1" year="2080">105.607192</maxSubResource>
                    <maxSubResource fillout="1" year="2085">105.607192</maxSubResource>
                    <maxSubResource fillout="1" year="2090">105.607192</maxSubResource>
                    <maxSubResource fillout="1" year="2095">105.607192</maxSubResource>
                    <maxSubResource fillout="1" year="2100">105.607192</maxSubResource>
                </sub-renewable-resource>
            </resource>
            <resource name="Niger_water withdrawals">
                <sub-renewable-resource name="runoff">
                    <maxSubResource fillout="1" year="1975">325.5984042</maxSubResource>
                    <maxSubResource fillout="1" year="1990">325.5984042</maxSubResource>
                    <maxSubResource fillout="1" year="2005">325.5984042</maxSubResource>
                    <maxSubResource fillout="1" year="2010">325.5984042</maxSubResource>
                    <maxSubResource fillout="1" year="2015">325.5984042</maxSubResource>
                    <maxSubResource fillout="1" year="2020">325.5984042</maxSubResource>
                    <maxSubResource fillout="1" year="2025">325.5984042</maxSubResource>
                    <maxSubResource fillout="1" year="2030">325.5984042</maxSubResource>
                    <maxSubResource fillout="1" year="2035">325.5984042</maxSubResource>
                    <maxSubResource fillout="1" year="2040">325.5984042</maxSubResource>
                    <maxSubResource fillout="1" year="2045">325.5984042</maxSubResource>
                    <maxSubResource fillout="1" year="2050">325.5984042</maxSubResource>
                    <maxSubResource fillout="1" year="2055">325.5984042</maxSubResource>
                    <maxSubResource fillout="1" year="2060">325.5984042</maxSubResource>
                    <maxSubResource fillout="1" year="2065">325.5984042</maxSubResource>
                    <maxSubResource fillout="1" year="2070">325.5984042</maxSubResource>
                    <maxSubResource fillout="1" year="2075">325.5984042</maxSubResource>
                    <maxSubResource fillout="1" year="2080">325.5984042</maxSubResource>
                    <maxSubResource fillout="1" year="2085">325.5984042</maxSubResource>
                    <maxSubResource fillout="1" year="2090">325.5984042</maxSubResource>
                    <maxSubResource fillout="1" year="2095">325.5984042</maxSubResource>
                    <maxSubResource fillout="1" year="2100">325.5984042</maxSubResource>
                </sub-renewable-resource>
            </resource>
            <resource name="Senegal_water withdrawals">
                <sub-renewable-resource name="runoff">
                    <maxSubResource fillout="1" year="1975">43.15919687</maxSubResource>
                    <maxSubResource fillout="1" year="1990">43.15919687</maxSubResource>
                    <maxSubResource fillout="1" year="2005">43.15919687</maxSubResource>
                    <maxSubResource fillout="1" year="2010">43.15919687</maxSubResource>
                    <maxSubResource fillout="1" year="2015">43.15919687</maxSubResource>
                    <maxSubResource fillout="1" year="2020">43.15919687</maxSubResource>
                    <maxSubResource fillout="1" year="2025">43.15919687</maxSubResource>
                    <maxSubResource fillout="1" year="2030">43.15919687</maxSubResource>
                    <maxSubResource fillout="1" year="2035">43.15919687</maxSubResource>
                    <maxSubResource fillout="1" year="2040">43.15919687</maxSubResource>
                    <maxSubResource fillout="1" year="2045">43.15919687</maxSubResource>
                    <maxSubResource fillout="1" year="2050">43.15919687</maxSubResource>
                    <maxSubResource fillout="1" year="2055">43.15919687</maxSubResource>
                    <maxSubResource fillout="1" year="2060">43.15919687</maxSubResource>
                    <maxSubResource fillout="1" year="2065">43.15919687</maxSubResource>
                    <maxSubResource fillout="1" year="2070">43.15919687</maxSubResource>
                    <maxSubResource fillout="1" year="2075">43.15919687</maxSubResource>
                    <maxSubResource fillout="1" year="2080">43.15919687</maxSubResource>
                    <maxSubResource fillout="1" year="2085">43.15919687</maxSubResource>
                    <maxSubResource fillout="1" year="2090">43.15919687</maxSubResource>
                    <maxSubResource fillout="1" year="2095">43.15919687</maxSubResource>
                    <maxSubResource fillout="1" year="2100">43.15919687</maxSubResource>
                </sub-renewable-resource>
            </resource>
            <resource name="Volta_water withdrawals">
                <sub-renewable-resource name="runoff">
                    <maxSubResource fillout="1" year="1975">29.01354545</maxSubResource>
                    <maxSubResource fillout="1" year="1990">29.01354545</maxSubResource>
                    <maxSubResource fillout="1" year="2005">29.01354545</maxSubResource>
                    <maxSubResource fillout="1" year="2010">29.01354545</maxSubResource>
                    <maxSubResource fillout="1" year="2015">29.01354545</maxSubResource>
                    <maxSubResource fillout="1" year="2020">29.01354545</maxSubResource>
                    <maxSubResource fillout="1" year="2025">29.01354545</maxSubResource>
                    <maxSubResource fillout="1" year="2030">29.01354545</maxSubResource>
                    <maxSubResource fillout="1" year="2035">29.01354545</maxSubResource>
                    <maxSubResource fillout="1" year="2040">29.01354545</maxSubResource>
                    <maxSubResource fillout="1" year="2045">29.01354545</maxSubResource>
                    <maxSubResource fillout="1" year="2050">29.01354545</maxSubResource>
                    <maxSubResource fillout="1" year="2055">29.01354545</maxSubResource>
                    <maxSubResource fillout="1" year="2060">29.01354545</maxSubResource>
                    <maxSubResource fillout="1" year="2065">29.01354545</maxSubResource>
                    <maxSubResource fillout="1" year="2070">29.01354545</maxSubResource>
                    <maxSubResource fillout="1" year="2075">29.01354545</maxSubResource>
                    <maxSubResource fillout="1" year="2080">29.01354545</maxSubResource>
                    <maxSubResource fillout="1" year="2085">29.01354545</maxSubResource>
                    <maxSubResource fillout="1" year="2090">29.01354545</maxSubResource>
                    <maxSubResource fillout="1" year="2095">29.01354545</maxSubResource>
                    <maxSubResource fillout="1" year="2100">29.01354545</maxSubResource>
                </sub-renewable-resource>
            </resource>
        </region>
        <region name="Argentina">
            <resource name="Central Patagonia Highlands_water withdrawals">
                <sub-renewable-resource name="runoff">
                    <maxSubResource fillout="1" year="1975">12.2853875</maxSubResource>
                    <maxSubResource fillout="1" year="1990">12.2853875</maxSubResource>
                    <maxSubResource fillout="1" year="2005">12.2853875</maxSubResource>
                    <maxSubResource fillout="1" year="2010">12.2853875</maxSubResource>
                    <maxSubResource fillout="1" year="2015">12.2853875</maxSubResource>
                    <maxSubResource fillout="1" year="2020">12.2853875</maxSubResource>
                    <maxSubResource fillout="1" year="2025">12.2853875</maxSubResource>
                    <maxSubResource fillout="1" year="2030">12.2853875</maxSubResource>
                    <maxSubResource fillout="1" year="2035">12.2853875</maxSubResource>
                    <maxSubResource fillout="1" year="2040">12.2853875</maxSubResource>
                    <maxSubResource fillout="1" year="2045">12.2853875</maxSubResource>
                    <maxSubResource fillout="1" year="2050">12.2853875</maxSubResource>
                    <maxSubResource fillout="1" year="2055">12.2853875</maxSubResource>
                    <maxSubResource fillout="1" year="2060">12.2853875</maxSubResource>
                    <maxSubResource fillout="1" year="2065">12.2853875</maxSubResource>
                    <maxSubResource fillout="1" year="2070">12.2853875</maxSubResource>
                    <maxSubResource fillout="1" year="2075">12.2853875</maxSubResource>
                    <maxSubResource fillout="1" year="2080">12.2853875</maxSubResource>
                    <maxSubResource fillout="1" year="2085">12.2853875</maxSubResource>
                    <maxSubResource fillout="1" year="2090">12.2853875</maxSubResource>
                    <maxSubResource fillout="1" year="2095">12.2853875</maxSubResource>
                    <maxSubResource fillout="1" year="2100">12.2853875</maxSubResource>
                </sub-renewable-resource>
            </resource>
            <resource name="Mar Chiquita_water withdrawals">
                <sub-renewable-resource name="runoff">
                    <maxSubResource fillout="1" year="1975">19.12480699</maxSubResource>
                    <maxSubResource fillout="1" year="1990">19.12480699</maxSubResource>
                    <maxSubResource fillout="1" year="2005">19.12480699</maxSubResource>
                    <maxSubResource fillout="1" year="2010">19.12480699</maxSubResource>
                    <maxSubResource fillout="1" year="2015">19.12480699</maxSubResource>
                    <maxSubResource fillout="1" year="2020">19.12480699</maxSubResource>
                    <maxSubResource fillout="1" year="2025">19.12480699</maxSubResource>
                    <maxSubResource fillout="1" year="2030">19.12480699</maxSubResource>
                    <maxSubResource fillout="1" year="2035">19.12480699</maxSubResource>
                    <maxSubResource fillout="1" year="2040">19.12480699</maxSubResource>
                    <maxSubResource fillout="1" year="2045">19.12480699</maxSubResource>
                    <maxSubResource fillout="1" year="2050">19.12480699</maxSubResource>
                    <maxSubResource fillout="1" year="2055">19.12480699</maxSubResource>
                    <maxSubResource fillout="1" year="2060">19.12480699</maxSubResource>
                    <maxSubResource fillout="1" year="2065">19.12480699</maxSubResource>
                    <maxSubResource fillout="1" year="2070">19.12480699</maxSubResource>
                    <maxSubResource fillout="1" year="2075">19.12480699</maxSubResource>
                    <maxSubResource fillout="1" year="2080">19.12480699</maxSubResource>
                    <maxSubResource fillout="1" year="2085">19.12480699</maxSubResource>
                    <maxSubResource fillout="1" year="2090">19.12480699</maxSubResource>
                    <maxSubResource fillout="1" year="2095">19.12480699</maxSubResource>
                    <maxSubResource fillout="1" year="2100">19.12480699</maxSubResource>
                </sub-renewable-resource>
            </resource>
            <resource name="Negro_water withdrawals">
                <sub-renewable-resource name="runoff">
                    <maxSubResource fillout="1" year="1975">46.5386916</maxSubResource>
                    <maxSubResource fillout="1" year="1990">46.5386916</maxSubResource>
                    <maxSubResource fillout="1" year="2005">46.5386916</maxSubResource>
                    <maxSubResource fillout="1" year="2010">46.5386916</maxSubResource>
                    <maxSubResource fillout="1" year="2015">46.5386916</maxSubResource>
                    <maxSubResource fillout="1" year="2020">46.5386916</maxSubResource>
                    <maxSubResource fillout="1" year="2025">46.5386916</maxSubResource>
                    <maxSubResource fillout="1" year="2030">46.5386916</maxSubResource>
                    <maxSubResource fillout="1" year="2035">46.5386916</maxSubResource>
                    <maxSubResource fillout="1" year="2040">46.5386916</maxSubResource>
                    <maxSubResource fillout="1" year="2045">46.5386916</maxSubResource>
                    <maxSubResource fillout="1" year="2050">46.5386916</maxSubResource>
                    <maxSubResource fillout="1" year="2055">46.5386916</maxSubResource>
                    <maxSubResource fillout="1" year="2060">46.5386916</maxSubResource>
                    <maxSubResource fillout="1" year="2065">46.5386916</maxSubResource>
                    <maxSubResource fillout="1" year="2070">46.5386916</maxSubResource>
                    <maxSubResource fillout="1" year="2075">46.5386916</maxSubResource>
                    <maxSubResource fillout="1" year="2080">46.5386916</maxSubResource>
                    <maxSubResource fillout="1" year="2085">46.5386916</maxSubResource>
                    <maxSubResource fillout="1" year="2090">46.5386916</maxSubResource>
                    <maxSubResource fillout="1" year="2095">46.5386916</maxSubResource>
                    <maxSubResource fillout="1" year="2100">46.5386916</maxSubResource>
                </sub-renewable-resource>
            </resource>
            <resource name="North Argentina-South Atlantic Coast_water withdrawals">
                <sub-renewable-resource name="runoff">
                    <maxSubResource fillout="1" year="1975">49.73064233</maxSubResource>
                    <maxSubResource fillout="1" year="1990">49.73064233</maxSubResource>
                    <maxSubResource fillout="1" year="2005">49.73064233</maxSubResource>
                    <maxSubResource fillout="1" year="2010">49.73064233</maxSubResource>
                    <maxSubResource fillout="1" year="2015">49.73064233</maxSubResource>
                    <maxSubResource fillout="1" year="2020">49.73064233</maxSubResource>
                    <maxSubResource fillout="1" year="2025">49.73064233</maxSubResource>
                    <maxSubResource fillout="1" year="2030">49.73064233</maxSubResource>
                    <maxSubResource fillout="1" year="2035">49.73064233</maxSubResource>
                    <maxSubResource fillout="1" year="2040">49.73064233</maxSubResource>
                    <maxSubResource fillout="1" year="2045">49.73064233</maxSubResource>
                    <maxSubResource fillout="1" year="2050">49.73064233</maxSubResource>
                    <maxSubResource fillout="1" year="2055">49.73064233</maxSubResource>
                    <maxSubResource fillout="1" year="2060">49.73064233</maxSubResource>
                    <maxSubResource fillout="1" year="2065">49.73064233</maxSubResource>
                    <maxSubResource fillout="1" year="2070">49.73064233</maxSubResource>
                    <maxSubResource fillout="1" year="2075">49.73064233</maxSubResource>
                    <maxSubResource fillout="1" year="2080">49.73064233</maxSubResource>
                    <maxSubResource fillout="1" year="2085">49.73064233</maxSubResource>
                    <maxSubResource fillout="1" year="2090">49.73064233</maxSubResource>
                    <maxSubResource fillout="1" year="2095">49.73064233</maxSubResource>
                    <maxSubResource fillout="1" year="2100">49.73064233</maxSubResource>
                </sub-renewable-resource>
            </resource>
            <resource name="Pampas Region_water withdrawals">
                <sub-renewable-resource name="runoff">
                    <maxSubResource fillout="1" year="1975">29.81804317</maxSubResource>
                    <maxSubResource fillout="1" year="1990">29.81804317</maxSubResource>
                    <maxSubResource fillout="1" year="2005">29.81804317</maxSubResource>
                    <maxSubResource fillout="1" year="2010">29.81804317</maxSubResource>
                    <maxSubResource fillout="1" year="2015">29.81804317</maxSubResource>
                    <maxSubResource fillout="1" year="2020">29.81804317</maxSubResource>
                    <maxSubResource fillout="1" year="2025">29.81804317</maxSubResource>
                    <maxSubResource fillout="1" year="2030">29.81804317</maxSubResource>
                    <maxSubResource fillout="1" year="2035">29.81804317</maxSubResource>
                    <maxSubResource fillout="1" year="2040">29.81804317</maxSubResource>
                    <maxSubResource fillout="1" year="2045">29.81804317</maxSubResource>
                    <maxSubResource fillout="1" year="2050">29.81804317</maxSubResource>
                    <maxSubResource fillout="1" year="2055">29.81804317</maxSubResource>
                    <maxSubResource fillout="1" year="2060">29.81804317</maxSubResource>
                    <maxSubResource fillout="1" year="2065">29.81804317</maxSubResource>
                    <maxSubResource fillout="1" year="2070">29.81804317</maxSubResource>
                    <maxSubResource fillout="1" year="2075">29.81804317</maxSubResource>
                    <maxSubResource fillout="1" year="2080">29.81804317</maxSubResource>
                    <maxSubResource fillout="1" year="2085">29.81804317</maxSubResource>
                    <maxSubResource fillout="1" year="2090">29.81804317</maxSubResource>
                    <maxSubResource fillout="1" year="2095">29.81804317</maxSubResource>
                    <maxSubResource fillout="1" year="2100">29.81804317</maxSubResource>
                </sub-renewable-resource>
            </resource>
            <resource name="Salinas Grandes_water withdrawals">
                <sub-renewable-resource name="runoff">
                    <maxSubResource fillout="1" year="1975">16.4315845</maxSubResource>
                    <maxSubResource fillout="1" year="1990">16.4315845</maxSubResource>
                    <maxSubResource fillout="1" year="2005">16.4315845</maxSubResource>
                    <maxSubResource fillout="1" year="2010">16.4315845</maxSubResource>
                    <maxSubResource fillout="1" year="2015">16.4315845</maxSubResource>
                    <maxSubResource fillout="1" year="2020">16.4315845</maxSubResource>
                    <maxSubResource fillout="1" year="2025">16.4315845</maxSubResource>
                    <maxSubResource fillout="1" year="2030">16.4315845</maxSubResource>
                    <maxSubResource fillout="1" year="2035">16.4315845</maxSubResource>
                    <maxSubResource fillout="1" year="2040">16.4315845</maxSubResource>
                    <maxSubResource fillout="1" year="2045">16.4315845</maxSubResource>
                    <maxSubResource fillout="1" year="2050">16.4315845</maxSubResource>
                    <maxSubResource fillout="1" year="2055">16.4315845</maxSubResource>
                    <maxSubResource fillout="1" year="2060">16.4315845</maxSubResource>
                    <maxSubResource fillout="1" year="2065">16.4315845</maxSubResource>
                    <maxSubResource fillout="1" year="2070">16.4315845</maxSubResource>
                    <maxSubResource fillout="1" year="2075">16.4315845</maxSubResource>
                    <maxSubResource fillout="1" year="2080">16.4315845</maxSubResource>
                    <maxSubResource fillout="1" year="2085">16.4315845</maxSubResource>
                    <maxSubResource fillout="1" year="2090">16.4315845</maxSubResource>
                    <maxSubResource fillout="1" year="2095">16.4315845</maxSubResource>
                    <maxSubResource fillout="1" year="2100">16.4315845</maxSubResource>
                </sub-renewable-resource>
            </resource>
            <resource name="South America-Colorado_water withdrawals">
                <sub-renewable-resource name="runoff">
                    <maxSubResource fillout="1" year="1975">40.29123646</maxSubResource>
                    <maxSubResource fillout="1" year="1990">40.29123646</maxSubResource>
                    <maxSubResource fillout="1" year="2005">40.29123646</maxSubResource>
                    <maxSubResource fillout="1" year="2010">40.29123646</maxSubResource>
                    <maxSubResource fillout="1" year="2015">40.29123646</maxSubResource>
                    <maxSubResource fillout="1" year="2020">40.29123646</maxSubResource>
                    <maxSubResource fillout="1" year="2025">40.29123646</maxSubResource>
                    <maxSubResource fillout="1" year="2030">40.29123646</maxSubResource>
                    <maxSubResource fillout="1" year="2035">40.29123646</maxSubResource>
                    <maxSubResource fillout="1" year="2040">40.29123646</maxSubResource>
                    <maxSubResource fillout="1" year="2045">40.29123646</maxSubResource>
                    <maxSubResource fillout="1" year="2050">40.29123646</maxSubResource>
                    <maxSubResource fillout="1" year="2055">40.29123646</maxSubResource>
                    <maxSubResource fillout="1" year="2060">40.29123646</maxSubResource>
                    <maxSubResource fillout="1" year="2065">40.29123646</maxSubResource>
                    <maxSubResource fillout="1" year="2070">40.29123646</maxSubResource>
                    <maxSubResource fillout="1" year="2075">40.29123646</maxSubResource>
                    <maxSubResource fillout="1" year="2080">40.29123646</maxSubResource>
                    <maxSubResource fillout="1" year="2085">40.29123646</maxSubResource>
                    <maxSubResource fillout="1" year="2090">40.29123646</maxSubResource>
                    <maxSubResource fillout="1" year="2095">40.29123646</maxSubResource>
                    <maxSubResource fillout="1" year="2100">40.29123646</maxSubResource>
                </sub-renewable-resource>
            </resource>
            <resource name="South Argentina-South Atlantic Coast_water withdrawals">
                <sub-renewable-resource name="runoff">
                    <maxSubResource fillout="1" year="1975">90.13291331</maxSubResource>
                    <maxSubResource fillout="1" year="1990">90.13291331</maxSubResource>
                    <maxSubResource fillout="1" year="2005">90.13291331</maxSubResource>
                    <maxSubResource fillout="1" year="2010">90.13291331</maxSubResource>
                    <maxSubResource fillout="1" year="2015">90.13291331</maxSubResource>
                    <maxSubResource fillout="1" year="2020">90.13291331</maxSubResource>
                    <maxSubResource fillout="1" year="2025">90.13291331</maxSubResource>
                    <maxSubResource fillout="1" year="2030">90.13291331</maxSubResource>
                    <maxSubResource fillout="1" year="2035">90.13291331</maxSubResource>
                    <maxSubResource fillout="1" year="2040">90.13291331</maxSubResource>
                    <maxSubResource fillout="1" year="2045">90.13291331</maxSubResource>
                    <maxSubResource fillout="1" year="2050">90.13291331</maxSubResource>
                    <maxSubResource fillout="1" year="2055">90.13291331</maxSubResource>
                    <maxSubResource fillout="1" year="2060">90.13291331</maxSubResource>
                    <maxSubResource fillout="1" year="2065">90.13291331</maxSubResource>
                    <maxSubResource fillout="1" year="2070">90.13291331</maxSubResource>
                    <maxSubResource fillout="1" year="2075">90.13291331</maxSubResource>
                    <maxSubResource fillout="1" year="2080">90.13291331</maxSubResource>
                    <maxSubResource fillout="1" year="2085">90.13291331</maxSubResource>
                    <maxSubResource fillout="1" year="2090">90.13291331</maxSubResource>
                    <maxSubResource fillout="1" year="2095">90.13291331</maxSubResource>
                    <maxSubResource fillout="1" year="2100">90.13291331</maxSubResource>
                </sub-renewable-resource>
            </resource>
        </region>
        <region name="Australia_NZ">
            <resource name="Australia-East Coast_water withdrawals">
                <sub-renewable-resource name="runoff">
                    <maxSubResource fillout="1" year="1975">163.3230686</maxSubResource>
                    <maxSubResource fillout="1" year="1990">163.3230686</maxSubResource>
                    <maxSubResource fillout="1" year="2005">163.3230686</maxSubResource>
                    <maxSubResource fillout="1" year="2010">163.3230686</maxSubResource>
                    <maxSubResource fillout="1" year="2015">163.3230686</maxSubResource>
                    <maxSubResource fillout="1" year="2020">163.3230686</maxSubResource>
                    <maxSubResource fillout="1" year="2025">163.3230686</maxSubResource>
                    <maxSubResource fillout="1" year="2030">163.3230686</maxSubResource>
                    <maxSubResource fillout="1" year="2035">163.3230686</maxSubResource>
                    <maxSubResource fillout="1" year="2040">163.3230686</maxSubResource>
                    <maxSubResource fillout="1" year="2045">163.3230686</maxSubResource>
                    <maxSubResource fillout="1" year="2050">163.3230686</maxSubResource>
                    <maxSubResource fillout="1" year="2055">163.3230686</maxSubResource>
                    <maxSubResource fillout="1" year="2060">163.3230686</maxSubResource>
                    <maxSubResource fillout="1" year="2065">163.3230686</maxSubResource>
                    <maxSubResource fillout="1" year="2070">163.3230686</maxSubResource>
                    <maxSubResource fillout="1" year="2075">163.3230686</maxSubResource>
                    <maxSubResource fillout="1" year="2080">163.3230686</maxSubResource>
                    <maxSubResource fillout="1" year="2085">163.3230686</maxSubResource>
                    <maxSubResource fillout="1" year="2090">163.3230686</maxSubResource>
                    <maxSubResource fillout="1" year="2095">163.3230686</maxSubResource>
                    <maxSubResource fillout="1" year="2100">163.3230686</maxSubResource>
                </sub-renewable-resource>
            </resource>
            <resource name="Australia-Interior_water withdrawals">
                <sub-renewable-resource name="runoff">
                    <maxSubResource fillout="1" year="1975">85.45821265</maxSubResource>
                    <maxSubResource fillout="1" year="1990">85.45821265</maxSubResource>
                    <maxSubResource fillout="1" year="2005">85.45821265</maxSubResource>
                    <maxSubResource fillout="1" year="2010">85.45821265</maxSubResource>
                    <maxSubResource fillout="1" year="2015">85.45821265</maxSubResource>
                    <maxSubResource fillout="1" year="2020">85.45821265</maxSubResource>
                    <maxSubResource fillout="1" year="2025">85.45821265</maxSubResource>
                    <maxSubResource fillout="1" year="2030">85.45821265</maxSubResource>
                    <maxSubResource fillout="1" year="2035">85.45821265</maxSubResource>
                    <maxSubResource fillout="1" year="2040">85.45821265</maxSubResource>
                    <maxSubResource fillout="1" year="2045">85.45821265</maxSubResource>
                    <maxSubResource fillout="1" year="2050">85.45821265</maxSubResource>
                    <maxSubResource fillout="1" year="2055">85.45821265</maxSubResource>
                    <maxSubResource fillout="1" year="2060">85.45821265</maxSubResource>
                    <maxSubResource fillout="1" year="2065">85.45821265</maxSubResource>
                    <maxSubResource fillout="1" year="2070">85.45821265</maxSubResource>
                    <maxSubResource fillout="1" year="2075">85.45821265</maxSubResource>
                    <maxSubResource fillout="1" year="2080">85.45821265</maxSubResource>
                    <maxSubResource fillout="1" year="2085">85.45821265</maxSubResource>
                    <maxSubResource fillout="1" year="2090">85.45821265</maxSubResource>
                    <maxSubResource fillout="1" year="2095">85.45821265</maxSubResource>
                    <maxSubResource fillout="1" year="2100">85.45821265</maxSubResource>
                </sub-renewable-resource>
            </resource>
            <resource name="Australia-North Coast_water withdrawals">
                <sub-renewable-resource name="runoff">
                    <maxSubResource fillout="1" year="1975">223.1163611</maxSubResource>
                    <maxSubResource fillout="1" year="1990">223.1163611</maxSubResource>
                    <maxSubResource fillout="1" year="2005">223.1163611</maxSubResource>
                    <maxSubResource fillout="1" year="2010">223.1163611</maxSubResource>
                    <maxSubResource fillout="1" year="2015">223.1163611</maxSubResource>
                    <maxSubResource fillout="1" year="2020">223.1163611</maxSubResource>
                    <maxSubResource fillout="1" year="2025">223.1163611</maxSubResource>
                    <maxSubResource fillout="1" year="2030">223.1163611</maxSubResource>
                    <maxSubResource fillout="1" year="2035">223.1163611</maxSubResource>
                    <maxSubResource fillout="1" year="2040">223.1163611</maxSubResource>
                    <maxSubResource fillout="1" year="2045">223.1163611</maxSubResource>
                    <maxSubResource fillout="1" year="2050">223.1163611</maxSubResource>
                    <maxSubResource fillout="1" year="2055">223.1163611</maxSubResource>
                    <maxSubResource fillout="1" year="2060">223.1163611</maxSubResource>
                    <maxSubResource fillout="1" year="2065">223.1163611</maxSubResource>
                    <maxSubResource fillout="1" year="2070">223.1163611</maxSubResource>
                    <maxSubResource fillout="1" year="2075">223.1163611</maxSubResource>
                    <maxSubResource fillout="1" year="2080">223.1163611</maxSubResource>
                    <maxSubResource fillout="1" year="2085">223.1163611</maxSubResource>
                    <maxSubResource fillout="1" year="2090">223.1163611</maxSubResource>
                    <maxSubResource fillout="1" year="2095">223.1163611</maxSubResource>
                    <maxSubResource fillout="1" year="2100">223.1163611</maxSubResource>
                </sub-renewable-resource>
            </resource>
            <resource name="Australia-South Coast_water withdrawals">
                <sub-renewable-resource name="runoff">
                    <maxSubResource fillout="1" year="1975">16.66034265</maxSubResource>
                    <maxSubResource fillout="1" year="1990">16.66034265</maxSubResource>
                    <maxSubResource fillout="1" year="2005">16.66034265</maxSubResource>
                    <maxSubResource fillout="1" year="2010">16.66034265</maxSubResource>
                    <maxSubResource fillout="1" year="2015">16.66034265</maxSubResource>
                    <maxSubResource fillout="1" year="2020">16.66034265</maxSubResource>
                    <maxSubResource fillout="1" year="2025">16.66034265</maxSubResource>
                    <maxSubResource fillout="1" year="2030">16.66034265</maxSubResource>
                    <maxSubResource fillout="1" year="2035">16.66034265</maxSubResource>
                    <maxSubResource fillout="1" year="2040">16.66034265</maxSubResource>
                    <maxSubResource fillout="1" year="2045">16.66034265</maxSubResource>
                    <maxSubResource fillout="1" year="2050">16.66034265</maxSubResource>
                    <maxSubResource fillout="1" year="2055">16.66034265</maxSubResource>
                    <maxSubResource fillout="1" year="2060">16.66034265</maxSubResource>
                    <maxSubResource fillout="1" year="2065">16.66034265</maxSubResource>
                    <maxSubResource fillout="1" year="2070">16.66034265</maxSubResource>
                    <maxSubResource fillout="1" year="2075">16.66034265</maxSubResource>
                    <maxSubResource fillout="1" year="2080">16.66034265</maxSubResource>
                    <maxSubResource fillout="1" year="2085">16.66034265</maxSubResource>
                    <maxSubResource fillout="1" year="2090">16.66034265</maxSubResource>
                    <maxSubResource fillout="1" year="2095">16.66034265</maxSubResource>
                    <maxSubResource fillout="1" year="2100">16.66034265</maxSubResource>
                </sub-renewable-resource>
            </resource>
            <resource name="Australia-West Coast_water withdrawals">
                <sub-renewable-resource name="runoff">
                    <maxSubResource fillout="1" year="1975">45.19560744</maxSubResource>
                    <maxSubResource fillout="1" year="1990">45.19560744</maxSubResource>
                    <maxSubResource fillout="1" year="2005">45.19560744</maxSubResource>
                    <maxSubResource fillout="1" year="2010">45.19560744</maxSubResource>
                    <maxSubResource fillout="1" year="2015">45.19560744</maxSubResource>
                    <maxSubResource fillout="1" year="2020">45.19560744</maxSubResource>
                    <maxSubResource fillout="1" year="2025">45.19560744</maxSubResource>
                    <maxSubResource fillout="1" year="2030">45.19560744</maxSubResource>
                    <maxSubResource fillout="1" year="2035">45.19560744</maxSubResource>
                    <maxSubResource fillout="1" year="2040">45.19560744</maxSubResource>
                    <maxSubResource fillout="1" year="2045">45.19560744</maxSubResource>
                    <maxSubResource fillout="1" year="2050">45.19560744</maxSubResource>
                    <maxSubResource fillout="1" year="2055">45.19560744</maxSubResource>
                    <maxSubResource fillout="1" year="2060">45.19560744</maxSubResource>
                    <maxSubResource fillout="1" year="2065">45.19560744</maxSubResource>
                    <maxSubResource fillout="1" year="2070">45.19560744</maxSubResource>
                    <maxSubResource fillout="1" year="2075">45.19560744</maxSubResource>
                    <maxSubResource fillout="1" year="2080">45.19560744</maxSubResource>
                    <maxSubResource fillout="1" year="2085">45.19560744</maxSubResource>
                    <maxSubResource fillout="1" year="2090">45.19560744</maxSubResource>
                    <maxSubResource fillout="1" year="2095">45.19560744</maxSubResource>
                    <maxSubResource fillout="1" year="2100">45.19560744</maxSubResource>
                </sub-renewable-resource>
            </resource>
            <resource name="Murray-Darling_water withdrawals">
                <sub-renewable-resource name="runoff">
                    <maxSubResource fillout="1" year="1975">36.42273711</maxSubResource>
                    <maxSubResource fillout="1" year="1990">36.42273711</maxSubResource>
                    <maxSubResource fillout="1" year="2005">36.42273711</maxSubResource>
                    <maxSubResource fillout="1" year="2010">36.42273711</maxSubResource>
                    <maxSubResource fillout="1" year="2015">36.42273711</maxSubResource>
                    <maxSubResource fillout="1" year="2020">36.42273711</maxSubResource>
                    <maxSubResource fillout="1" year="2025">36.42273711</maxSubResource>
                    <maxSubResource fillout="1" year="2030">36.42273711</maxSubResource>
                    <maxSubResource fillout="1" year="2035">36.42273711</maxSubResource>
                    <maxSubResource fillout="1" year="2040">36.42273711</maxSubResource>
                    <maxSubResource fillout="1" year="2045">36.42273711</maxSubResource>
                    <maxSubResource fillout="1" year="2050">36.42273711</maxSubResource>
                    <maxSubResource fillout="1" year="2055">36.42273711</maxSubResource>
                    <maxSubResource fillout="1" year="2060">36.42273711</maxSubResource>
                    <maxSubResource fillout="1" year="2065">36.42273711</maxSubResource>
                    <maxSubResource fillout="1" year="2070">36.42273711</maxSubResource>
                    <maxSubResource fillout="1" year="2075">36.42273711</maxSubResource>
                    <maxSubResource fillout="1" year="2080">36.42273711</maxSubResource>
                    <maxSubResource fillout="1" year="2085">36.42273711</maxSubResource>
                    <maxSubResource fillout="1" year="2090">36.42273711</maxSubResource>
                    <maxSubResource fillout="1" year="2095">36.42273711</maxSubResource>
                    <maxSubResource fillout="1" year="2100">36.42273711</maxSubResource>
                </sub-renewable-resource>
            </resource>
            <resource name="New Zealand_water withdrawals">
                <sub-renewable-resource name="runoff">
                    <maxSubResource fillout="1" year="1975">249.7459593</maxSubResource>
                    <maxSubResource fillout="1" year="1990">249.7459593</maxSubResource>
                    <maxSubResource fillout="1" year="2005">249.7459593</maxSubResource>
                    <maxSubResource fillout="1" year="2010">249.7459593</maxSubResource>
                    <maxSubResource fillout="1" year="2015">249.7459593</maxSubResource>
                    <maxSubResource fillout="1" year="2020">249.7459593</maxSubResource>
                    <maxSubResource fillout="1" year="2025">249.7459593</maxSubResource>
                    <maxSubResource fillout="1" year="2030">249.7459593</maxSubResource>
                    <maxSubResource fillout="1" year="2035">249.7459593</maxSubResource>
                    <maxSubResource fillout="1" year="2040">249.7459593</maxSubResource>
                    <maxSubResource fillout="1" year="2045">249.7459593</maxSubResource>
                    <maxSubResource fillout="1" year="2050">249.7459593</maxSubResource>
                    <maxSubResource fillout="1" year="2055">249.7459593</maxSubResource>
                    <maxSubResource fillout="1" year="2060">249.7459593</maxSubResource>
                    <maxSubResource fillout="1" year="2065">249.7459593</maxSubResource>
                    <maxSubResource fillout="1" year="2070">249.7459593</maxSubResource>
                    <maxSubResource fillout="1" year="2075">249.7459593</maxSubResource>
                    <maxSubResource fillout="1" year="2080">249.7459593</maxSubResource>
                    <maxSubResource fillout="1" year="2085">249.7459593</maxSubResource>
                    <maxSubResource fillout="1" year="2090">249.7459593</maxSubResource>
                    <maxSubResource fillout="1" year="2095">249.7459593</maxSubResource>
                    <maxSubResource fillout="1" year="2100">249.7459593</maxSubResource>
                </sub-renewable-resource>
            </resource>
            <resource name="Tasmania_water withdrawals">
                <sub-renewable-resource name="runoff">
                    <maxSubResource fillout="1" year="1975">41.55798887</maxSubResource>
                    <maxSubResource fillout="1" year="1990">41.55798887</maxSubResource>
                    <maxSubResource fillout="1" year="2005">41.55798887</maxSubResource>
                    <maxSubResource fillout="1" year="2010">41.55798887</maxSubResource>
                    <maxSubResource fillout="1" year="2015">41.55798887</maxSubResource>
                    <maxSubResource fillout="1" year="2020">41.55798887</maxSubResource>
                    <maxSubResource fillout="1" year="2025">41.55798887</maxSubResource>
                    <maxSubResource fillout="1" year="2030">41.55798887</maxSubResource>
                    <maxSubResource fillout="1" year="2035">41.55798887</maxSubResource>
                    <maxSubResource fillout="1" year="2040">41.55798887</maxSubResource>
                    <maxSubResource fillout="1" year="2045">41.55798887</maxSubResource>
                    <maxSubResource fillout="1" year="2050">41.55798887</maxSubResource>
                    <maxSubResource fillout="1" year="2055">41.55798887</maxSubResource>
                    <maxSubResource fillout="1" year="2060">41.55798887</maxSubResource>
                    <maxSubResource fillout="1" year="2065">41.55798887</maxSubResource>
                    <maxSubResource fillout="1" year="2070">41.55798887</maxSubResource>
                    <maxSubResource fillout="1" year="2075">41.55798887</maxSubResource>
                    <maxSubResource fillout="1" year="2080">41.55798887</maxSubResource>
                    <maxSubResource fillout="1" year="2085">41.55798887</maxSubResource>
                    <maxSubResource fillout="1" year="2090">41.55798887</maxSubResource>
                    <maxSubResource fillout="1" year="2095">41.55798887</maxSubResource>
                    <maxSubResource fillout="1" year="2100">41.55798887</maxSubResource>
                </sub-renewable-resource>
            </resource>
        </region>
        <region name="Brazil">
            <resource name="Amazon_water withdrawals">
                <sub-renewable-resource name="runoff">
                    <maxSubResource fillout="1" year="1975">5607.787885</maxSubResource>
                    <maxSubResource fillout="1" year="1990">5607.787885</maxSubResource>
                    <maxSubResource fillout="1" year="2005">5607.787885</maxSubResource>
                    <maxSubResource fillout="1" year="2010">5607.787885</maxSubResource>
                    <maxSubResource fillout="1" year="2015">5607.787885</maxSubResource>
                    <maxSubResource fillout="1" year="2020">5607.787885</maxSubResource>
                    <maxSubResource fillout="1" year="2025">5607.787885</maxSubResource>
                    <maxSubResource fillout="1" year="2030">5607.787885</maxSubResource>
                    <maxSubResource fillout="1" year="2035">5607.787885</maxSubResource>
                    <maxSubResource fillout="1" year="2040">5607.787885</maxSubResource>
                    <maxSubResource fillout="1" year="2045">5607.787885</maxSubResource>
                    <maxSubResource fillout="1" year="2050">5607.787885</maxSubResource>
                    <maxSubResource fillout="1" year="2055">5607.787885</maxSubResource>
                    <maxSubResource fillout="1" year="2060">5607.787885</maxSubResource>
                    <maxSubResource fillout="1" year="2065">5607.787885</maxSubResource>
                    <maxSubResource fillout="1" year="2070">5607.787885</maxSubResource>
                    <maxSubResource fillout="1" year="2075">5607.787885</maxSubResource>
                    <maxSubResource fillout="1" year="2080">5607.787885</maxSubResource>
                    <maxSubResource fillout="1" year="2085">5607.787885</maxSubResource>
                    <maxSubResource fillout="1" year="2090">5607.787885</maxSubResource>
                    <maxSubResource fillout="1" year="2095">5607.787885</maxSubResource>
                    <maxSubResource fillout="1" year="2100">5607.787885</maxSubResource>
                </sub-renewable-resource>
            </resource>
            <resource name="East Brazil-South Atlantic Coast_water withdrawals">
                <sub-renewable-resource name="runoff">
                    <maxSubResource fillout="1" year="1975">81.10957495</maxSubResource>
                    <maxSubResource fillout="1" year="1990">81.10957495</maxSubResource>
                    <maxSubResource fillout="1" year="2005">81.10957495</maxSubResource>
                    <maxSubResource fillout="1" year="2010">81.10957495</maxSubResource>
                    <maxSubResource fillout="1" year="2015">81.10957495</maxSubResource>
                    <maxSubResource fillout="1" year="2020">81.10957495</maxSubResource>
                    <maxSubResource fillout="1" year="2025">81.10957495</maxSubResource>
                    <maxSubResource fillout="1" year="2030">81.10957495</maxSubResource>
                    <maxSubResource fillout="1" year="2035">81.10957495</maxSubResource>
                    <maxSubResource fillout="1" year="2040">81.10957495</maxSubResource>
                    <maxSubResource fillout="1" year="2045">81.10957495</maxSubResource>
                    <maxSubResource fillout="1" year="2050">81.10957495</maxSubResource>
                    <maxSubResource fillout="1" year="2055">81.10957495</maxSubResource>
                    <maxSubResource fillout="1" year="2060">81.10957495</maxSubResource>
                    <maxSubResource fillout="1" year="2065">81.10957495</maxSubResource>
                    <maxSubResource fillout="1" year="2070">81.10957495</maxSubResource>
                    <maxSubResource fillout="1" year="2075">81.10957495</maxSubResource>
                    <maxSubResource fillout="1" year="2080">81.10957495</maxSubResource>
                    <maxSubResource fillout="1" year="2085">81.10957495</maxSubResource>
                    <maxSubResource fillout="1" year="2090">81.10957495</maxSubResource>
                    <maxSubResource fillout="1" year="2095">81.10957495</maxSubResource>
                    <maxSubResource fillout="1" year="2100">81.10957495</maxSubResource>
                </sub-renewable-resource>
            </resource>
            <resource name="La Plata_water withdrawals">
                <sub-renewable-resource name="runoff">
                    <maxSubResource fillout="1" year="1975">844.7619056</maxSubResource>
                    <maxSubResource fillout="1" year="1990">844.7619056</maxSubResource>
                    <maxSubResource fillout="1" year="2005">844.7619056</maxSubResource>
                    <maxSubResource fillout="1" year="2010">844.7619056</maxSubResource>
                    <maxSubResource fillout="1" year="2015">844.7619056</maxSubResource>
                    <maxSubResource fillout="1" year="2020">844.7619056</maxSubResource>
                    <maxSubResource fillout="1" year="2025">844.7619056</maxSubResource>
                    <maxSubResource fillout="1" year="2030">844.7619056</maxSubResource>
                    <maxSubResource fillout="1" year="2035">844.7619056</maxSubResource>
                    <maxSubResource fillout="1" year="2040">844.7619056</maxSubResource>
                    <maxSubResource fillout="1" year="2045">844.7619056</maxSubResource>
                    <maxSubResource fillout="1" year="2050">844.7619056</maxSubResource>
                    <maxSubResource fillout="1" year="2055">844.7619056</maxSubResource>
                    <maxSubResource fillout="1" year="2060">844.7619056</maxSubResource>
                    <maxSubResource fillout="1" year="2065">844.7619056</maxSubResource>
                    <maxSubResource fillout="1" year="2070">844.7619056</maxSubResource>
                    <maxSubResource fillout="1" year="2075">844.7619056</maxSubResource>
                    <maxSubResource fillout="1" year="2080">844.7619056</maxSubResource>
                    <maxSubResource fillout="1" year="2085">844.7619056</maxSubResource>
                    <maxSubResource fillout="1" year="2090">844.7619056</maxSubResource>
                    <maxSubResource fillout="1" year="2095">844.7619056</maxSubResource>
                    <maxSubResource fillout="1" year="2100">844.7619056</maxSubResource>
                </sub-renewable-resource>
            </resource>
            <resource name="North Brazil-South Atlantic Coast_water withdrawals">
                <sub-renewable-resource name="runoff">
                    <maxSubResource fillout="1" year="1975">151.9838196</maxSubResource>
                    <maxSubResource fillout="1" year="1990">151.9838196</maxSubResource>
                    <maxSubResource fillout="1" year="2005">151.9838196</maxSubResource>
                    <maxSubResource fillout="1" year="2010">151.9838196</maxSubResource>
                    <maxSubResource fillout="1" year="2015">151.9838196</maxSubResource>
                    <maxSubResource fillout="1" year="2020">151.9838196</maxSubResource>
                    <maxSubResource fillout="1" year="2025">151.9838196</maxSubResource>
                    <maxSubResource fillout="1" year="2030">151.9838196</maxSubResource>
                    <maxSubResource fillout="1" year="2035">151.9838196</maxSubResource>
                    <maxSubResource fillout="1" year="2040">151.9838196</maxSubResource>
                    <maxSubResource fillout="1" year="2045">151.9838196</maxSubResource>
                    <maxSubResource fillout="1" year="2050">151.9838196</maxSubResource>
                    <maxSubResource fillout="1" year="2055">151.9838196</maxSubResource>
                    <maxSubResource fillout="1" year="2060">151.9838196</maxSubResource>
                    <maxSubResource fillout="1" year="2065">151.9838196</maxSubResource>
                    <maxSubResource fillout="1" year="2070">151.9838196</maxSubResource>
                    <maxSubResource fillout="1" year="2075">151.9838196</maxSubResource>
                    <maxSubResource fillout="1" year="2080">151.9838196</maxSubResource>
                    <maxSubResource fillout="1" year="2085">151.9838196</maxSubResource>
                    <maxSubResource fillout="1" year="2090">151.9838196</maxSubResource>
                    <maxSubResource fillout="1" year="2095">151.9838196</maxSubResource>
                    <maxSubResource fillout="1" year="2100">151.9838196</maxSubResource>
                </sub-renewable-resource>
            </resource>
            <resource name="Orinoco_water withdrawals">
                <sub-renewable-resource name="runoff">
                    <maxSubResource fillout="1" year="1975">1240.024774</maxSubResource>
                    <maxSubResource fillout="1" year="1990">1240.024774</maxSubResource>
                    <maxSubResource fillout="1" year="2005">1240.024774</maxSubResource>
                    <maxSubResource fillout="1" year="2010">1240.024774</maxSubResource>
                    <maxSubResource fillout="1" year="2015">1240.024774</maxSubResource>
                    <maxSubResource fillout="1" year="2020">1240.024774</maxSubResource>
                    <maxSubResource fillout="1" year="2025">1240.024774</maxSubResource>
                    <maxSubResource fillout="1" year="2030">1240.024774</maxSubResource>
                    <maxSubResource fillout="1" year="2035">1240.024774</maxSubResource>
                    <maxSubResource fillout="1" year="2040">1240.024774</maxSubResource>
                    <maxSubResource fillout="1" year="2045">1240.024774</maxSubResource>
                    <maxSubResource fillout="1" year="2050">1240.024774</maxSubResource>
                    <maxSubResource fillout="1" year="2055">1240.024774</maxSubResource>
                    <maxSubResource fillout="1" year="2060">1240.024774</maxSubResource>
                    <maxSubResource fillout="1" year="2065">1240.024774</maxSubResource>
                    <maxSubResource fillout="1" year="2070">1240.024774</maxSubResource>
                    <maxSubResource fillout="1" year="2075">1240.024774</maxSubResource>
                    <maxSubResource fillout="1" year="2080">1240.024774</maxSubResource>
                    <maxSubResource fillout="1" year="2085">1240.024774</maxSubResource>
                    <maxSubResource fillout="1" year="2090">1240.024774</maxSubResource>
                    <maxSubResource fillout="1" year="2095">1240.024774</maxSubResource>
                    <maxSubResource fillout="1" year="2100">1240.024774</maxSubResource>
                </sub-renewable-resource>
            </resource>
            <resource name="Parnaiba_water withdrawals">
                <sub-renewable-resource name="runoff">
                    <maxSubResource fillout="1" year="1975">84.36736804</maxSubResource>
                    <maxSubResource fillout="1" year="1990">84.36736804</maxSubResource>
                    <maxSubResource fillout="1" year="2005">84.36736804</maxSubResource>
                    <maxSubResource fillout="1" year="2010">84.36736804</maxSubResource>
                    <maxSubResource fillout="1" year="2015">84.36736804</maxSubResource>
                    <maxSubResource fillout="1" year="2020">84.36736804</maxSubResource>
                    <maxSubResource fillout="1" year="2025">84.36736804</maxSubResource>
                    <maxSubResource fillout="1" year="2030">84.36736804</maxSubResource>
                    <maxSubResource fillout="1" year="2035">84.36736804</maxSubResource>
                    <maxSubResource fillout="1" year="2040">84.36736804</maxSubResource>
                    <maxSubResource fillout="1" year="2045">84.36736804</maxSubResource>
                    <maxSubResource fillout="1" year="2050">84.36736804</maxSubResource>
                    <maxSubResource fillout="1" year="2055">84.36736804</maxSubResource>
                    <maxSubResource fillout="1" year="2060">84.36736804</maxSubResource>
                    <maxSubResource fillout="1" year="2065">84.36736804</maxSubResource>
                    <maxSubResource fillout="1" year="2070">84.36736804</maxSubResource>
                    <maxSubResource fillout="1" year="2075">84.36736804</maxSubResource>
                    <maxSubResource fillout="1" year="2080">84.36736804</maxSubResource>
                    <maxSubResource fillout="1" year="2085">84.36736804</maxSubResource>
                    <maxSubResource fillout="1" year="2090">84.36736804</maxSubResource>
                    <maxSubResource fillout="1" year="2095">84.36736804</maxSubResource>
                    <maxSubResource fillout="1" year="2100">84.36736804</maxSubResource>
                </sub-renewable-resource>
            </resource>
            <resource name="Sao Francisco_water withdrawals">
                <sub-renewable-resource name="runoff">
                    <maxSubResource fillout="1" year="1975">119.6421145</maxSubResource>
                    <maxSubResource fillout="1" year="1990">119.6421145</maxSubResource>
                    <maxSubResource fillout="1" year="2005">119.6421145</maxSubResource>
                    <maxSubResource fillout="1" year="2010">119.6421145</maxSubResource>
                    <maxSubResource fillout="1" year="2015">119.6421145</maxSubResource>
                    <maxSubResource fillout="1" year="2020">119.6421145</maxSubResource>
                    <maxSubResource fillout="1" year="2025">119.6421145</maxSubResource>
                    <maxSubResource fillout="1" year="2030">119.6421145</maxSubResource>
                    <maxSubResource fillout="1" year="2035">119.6421145</maxSubResource>
                    <maxSubResource fillout="1" year="2040">119.6421145</maxSubResource>
                    <maxSubResource fillout="1" year="2045">119.6421145</maxSubResource>
                    <maxSubResource fillout="1" year="2050">119.6421145</maxSubResource>
                    <maxSubResource fillout="1" year="2055">119.6421145</maxSubResource>
                    <maxSubResource fillout="1" year="2060">119.6421145</maxSubResource>
                    <maxSubResource fillout="1" year="2065">119.6421145</maxSubResource>
                    <maxSubResource fillout="1" year="2070">119.6421145</maxSubResource>
                    <maxSubResource fillout="1" year="2075">119.6421145</maxSubResource>
                    <maxSubResource fillout="1" year="2080">119.6421145</maxSubResource>
                    <maxSubResource fillout="1" year="2085">119.6421145</maxSubResource>
                    <maxSubResource fillout="1" year="2090">119.6421145</maxSubResource>
                    <maxSubResource fillout="1" year="2095">119.6421145</maxSubResource>
                    <maxSubResource fillout="1" year="2100">119.6421145</maxSubResource>
                </sub-renewable-resource>
            </resource>
            <resource name="Tocantins_water withdrawals">
                <sub-renewable-resource name="runoff">
                    <maxSubResource fillout="1" year="1975">409.9288152</maxSubResource>
                    <maxSubResource fillout="1" year="1990">409.9288152</maxSubResource>
                    <maxSubResource fillout="1" year="2005">409.9288152</maxSubResource>
                    <maxSubResource fillout="1" year="2010">409.9288152</maxSubResource>
                    <maxSubResource fillout="1" year="2015">409.9288152</maxSubResource>
                    <maxSubResource fillout="1" year="2020">409.9288152</maxSubResource>
                    <maxSubResource fillout="1" year="2025">409.9288152</maxSubResource>
                    <maxSubResource fillout="1" year="2030">409.9288152</maxSubResource>
                    <maxSubResource fillout="1" year="2035">409.9288152</maxSubResource>
                    <maxSubResource fillout="1" year="2040">409.9288152</maxSubResource>
                    <maxSubResource fillout="1" year="2045">409.9288152</maxSubResource>
                    <maxSubResource fillout="1" year="2050">409.9288152</maxSubResource>
                    <maxSubResource fillout="1" year="2055">409.9288152</maxSubResource>
                    <maxSubResource fillout="1" year="2060">409.9288152</maxSubResource>
                    <maxSubResource fillout="1" year="2065">409.9288152</maxSubResource>
                    <maxSubResource fillout="1" year="2070">409.9288152</maxSubResource>
                    <maxSubResource fillout="1" year="2075">409.9288152</maxSubResource>
                    <maxSubResource fillout="1" year="2080">409.9288152</maxSubResource>
                    <maxSubResource fillout="1" year="2085">409.9288152</maxSubResource>
                    <maxSubResource fillout="1" year="2090">409.9288152</maxSubResource>
                    <maxSubResource fillout="1" year="2095">409.9288152</maxSubResource>
                    <maxSubResource fillout="1" year="2100">409.9288152</maxSubResource>
                </sub-renewable-resource>
            </resource>
            <resource name="Uruguay-Brazil-South Atlantic Coast_water withdrawals">
                <sub-renewable-resource name="runoff">
                    <maxSubResource fillout="1" year="1975">324.0860789</maxSubResource>
                    <maxSubResource fillout="1" year="1990">324.0860789</maxSubResource>
                    <maxSubResource fillout="1" year="2005">324.0860789</maxSubResource>
                    <maxSubResource fillout="1" year="2010">324.0860789</maxSubResource>
                    <maxSubResource fillout="1" year="2015">324.0860789</maxSubResource>
                    <maxSubResource fillout="1" year="2020">324.0860789</maxSubResource>
                    <maxSubResource fillout="1" year="2025">324.0860789</maxSubResource>
                    <maxSubResource fillout="1" year="2030">324.0860789</maxSubResource>
                    <maxSubResource fillout="1" year="2035">324.0860789</maxSubResource>
                    <maxSubResource fillout="1" year="2040">324.0860789</maxSubResource>
                    <maxSubResource fillout="1" year="2045">324.0860789</maxSubResource>
                    <maxSubResource fillout="1" year="2050">324.0860789</maxSubResource>
                    <maxSubResource fillout="1" year="2055">324.0860789</maxSubResource>
                    <maxSubResource fillout="1" year="2060">324.0860789</maxSubResource>
                    <maxSubResource fillout="1" year="2065">324.0860789</maxSubResource>
                    <maxSubResource fillout="1" year="2070">324.0860789</maxSubResource>
                    <maxSubResource fillout="1" year="2075">324.0860789</maxSubResource>
                    <maxSubResource fillout="1" year="2080">324.0860789</maxSubResource>
                    <maxSubResource fillout="1" year="2085">324.0860789</maxSubResource>
                    <maxSubResource fillout="1" year="2090">324.0860789</maxSubResource>
                    <maxSubResource fillout="1" year="2095">324.0860789</maxSubResource>
                    <maxSubResource fillout="1" year="2100">324.0860789</maxSubResource>
                </sub-renewable-resource>
            </resource>
        </region>
        <region name="Canada">
            <resource name="Atlantic Ocean Seaboard_water withdrawals">
                <sub-renewable-resource name="runoff">
                    <maxSubResource fillout="1" year="1975">487.0900954</maxSubResource>
                    <maxSubResource fillout="1" year="1990">487.0900954</maxSubResource>
                    <maxSubResource fillout="1" year="2005">487.0900954</maxSubResource>
                    <maxSubResource fillout="1" year="2010">487.0900954</maxSubResource>
                    <maxSubResource fillout="1" year="2015">487.0900954</maxSubResource>
                    <maxSubResource fillout="1" year="2020">487.0900954</maxSubResource>
                    <maxSubResource fillout="1" year="2025">487.0900954</maxSubResource>
                    <maxSubResource fillout="1" year="2030">487.0900954</maxSubResource>
                    <maxSubResource fillout="1" year="2035">487.0900954</maxSubResource>
                    <maxSubResource fillout="1" year="2040">487.0900954</maxSubResource>
                    <maxSubResource fillout="1" year="2045">487.0900954</maxSubResource>
                    <maxSubResource fillout="1" year="2050">487.0900954</maxSubResource>
                    <maxSubResource fillout="1" year="2055">487.0900954</maxSubResource>
                    <maxSubResource fillout="1" year="2060">487.0900954</maxSubResource>
                    <maxSubResource fillout="1" year="2065">487.0900954</maxSubResource>
                    <maxSubResource fillout="1" year="2070">487.0900954</maxSubResource>
                    <maxSubResource fillout="1" year="2075">487.0900954</maxSubResource>
                    <maxSubResource fillout="1" year="2080">487.0900954</maxSubResource>
                    <maxSubResource fillout="1" year="2085">487.0900954</maxSubResource>
                    <maxSubResource fillout="1" year="2090">487.0900954</maxSubResource>
                    <maxSubResource fillout="1" year="2095">487.0900954</maxSubResource>
                    <maxSubResource fillout="1" year="2100">487.0900954</maxSubResource>
                </sub-renewable-resource>
            </resource>
            <resource name="Churchill_water withdrawals">
                <sub-renewable-resource name="runoff">
                    <maxSubResource fillout="1" year="1975">69.21977597</maxSubResource>
                    <maxSubResource fillout="1" year="1990">69.21977597</maxSubResource>
                    <maxSubResource fillout="1" year="2005">69.21977597</maxSubResource>
                    <maxSubResource fillout="1" year="2010">69.21977597</maxSubResource>
                    <maxSubResource fillout="1" year="2015">69.21977597</maxSubResource>
                    <maxSubResource fillout="1" year="2020">69.21977597</maxSubResource>
                    <maxSubResource fillout="1" year="2025">69.21977597</maxSubResource>
                    <maxSubResource fillout="1" year="2030">69.21977597</maxSubResource>
                    <maxSubResource fillout="1" year="2035">69.21977597</maxSubResource>
                    <maxSubResource fillout="1" year="2040">69.21977597</maxSubResource>
                    <maxSubResource fillout="1" year="2045">69.21977597</maxSubResource>
                    <maxSubResource fillout="1" year="2050">69.21977597</maxSubResource>
                    <maxSubResource fillout="1" year="2055">69.21977597</maxSubResource>
                    <maxSubResource fillout="1" year="2060">69.21977597</maxSubResource>
                    <maxSubResource fillout="1" year="2065">69.21977597</maxSubResource>
                    <maxSubResource fillout="1" year="2070">69.21977597</maxSubResource>
                    <maxSubResource fillout="1" year="2075">69.21977597</maxSubResource>
                    <maxSubResource fillout="1" year="2080">69.21977597</maxSubResource>
                    <maxSubResource fillout="1" year="2085">69.21977597</maxSubResource>
                    <maxSubResource fillout="1" year="2090">69.21977597</maxSubResource>
                    <maxSubResource fillout="1" year="2095">69.21977597</maxSubResource>
                    <maxSubResource fillout="1" year="2100">69.21977597</maxSubResource>
                </sub-renewable-resource>
            </resource>
            <resource name="Fraser_water withdrawals">
                <sub-renewable-resource name="runoff">
                    <maxSubResource fillout="1" year="1975">83.11104821</maxSubResource>
                    <maxSubResource fillout="1" year="1990">83.11104821</maxSubResource>
                    <maxSubResource fillout="1" year="2005">83.11104821</maxSubResource>
                    <maxSubResource fillout="1" year="2010">83.11104821</maxSubResource>
                    <maxSubResource fillout="1" year="2015">83.11104821</maxSubResource>
                    <maxSubResource fillout="1" year="2020">83.11104821</maxSubResource>
                    <maxSubResource fillout="1" year="2025">83.11104821</maxSubResource>
                    <maxSubResource fillout="1" year="2030">83.11104821</maxSubResource>
                    <maxSubResource fillout="1" year="2035">83.11104821</maxSubResource>
                    <maxSubResource fillout="1" year="2040">83.11104821</maxSubResource>
                    <maxSubResource fillout="1" year="2045">83.11104821</maxSubResource>
                    <maxSubResource fillout="1" year="2050">83.11104821</maxSubResource>
                    <maxSubResource fillout="1" year="2055">83.11104821</maxSubResource>
                    <maxSubResource fillout="1" year="2060">83.11104821</maxSubResource>
                    <maxSubResource fillout="1" year="2065">83.11104821</maxSubResource>
                    <maxSubResource fillout="1" year="2070">83.11104821</maxSubResource>
                    <maxSubResource fillout="1" year="2075">83.11104821</maxSubResource>
                    <maxSubResource fillout="1" year="2080">83.11104821</maxSubResource>
                    <maxSubResource fillout="1" year="2085">83.11104821</maxSubResource>
                    <maxSubResource fillout="1" year="2090">83.11104821</maxSubResource>
                    <maxSubResource fillout="1" year="2095">83.11104821</maxSubResource>
                    <maxSubResource fillout="1" year="2100">83.11104821</maxSubResource>
                </sub-renewable-resource>
            </resource>
            <resource name="Great Lakes_water withdrawals">
                <sub-renewable-resource name="runoff">
                    <maxSubResource fillout="1" year="1975">319.1342069</maxSubResource>
                    <maxSubResource fillout="1" year="1990">319.1342069</maxSubResource>
                    <maxSubResource fillout="1" year="2005">319.1342069</maxSubResource>
                    <maxSubResource fillout="1" year="2010">319.1342069</maxSubResource>
                    <maxSubResource fillout="1" year="2015">319.1342069</maxSubResource>
                    <maxSubResource fillout="1" year="2020">319.1342069</maxSubResource>
                    <maxSubResource fillout="1" year="2025">319.1342069</maxSubResource>
                    <maxSubResource fillout="1" year="2030">319.1342069</maxSubResource>
                    <maxSubResource fillout="1" year="2035">319.1342069</maxSubResource>
                    <maxSubResource fillout="1" year="2040">319.1342069</maxSubResource>
                    <maxSubResource fillout="1" year="2045">319.1342069</maxSubResource>
                    <maxSubResource fillout="1" year="2050">319.1342069</maxSubResource>
                    <maxSubResource fillout="1" year="2055">319.1342069</maxSubResource>
                    <maxSubResource fillout="1" year="2060">319.1342069</maxSubResource>
                    <maxSubResource fillout="1" year="2065">319.1342069</maxSubResource>
                    <maxSubResource fillout="1" year="2070">319.1342069</maxSubResource>
                    <maxSubResource fillout="1" year="2075">319.1342069</maxSubResource>
                    <maxSubResource fillout="1" year="2080">319.1342069</maxSubResource>
                    <maxSubResource fillout="1" year="2085">319.1342069</maxSubResource>
                    <maxSubResource fillout="1" year="2090">319.1342069</maxSubResource>
                    <maxSubResource fillout="1" year="2095">319.1342069</maxSubResource>
                    <maxSubResource fillout="1" year="2100">319.1342069</maxSubResource>
                </sub-renewable-resource>
            </resource>
            <resource name="Hudson Bay Coast_water withdrawals">
                <sub-renewable-resource name="runoff">
                    <maxSubResource fillout="1" year="1975">646.8713148</maxSubResource>
                    <maxSubResource fillout="1" year="1990">646.8713148</maxSubResource>
                    <maxSubResource fillout="1" year="2005">646.8713148</maxSubResource>
                    <maxSubResource fillout="1" year="2010">646.8713148</maxSubResource>
                    <maxSubResource fillout="1" year="2015">646.8713148</maxSubResource>
                    <maxSubResource fillout="1" year="2020">646.8713148</maxSubResource>
                    <maxSubResource fillout="1" year="2025">646.8713148</maxSubResource>
                    <maxSubResource fillout="1" year="2030">646.8713148</maxSubResource>
                    <maxSubResource fillout="1" year="2035">646.8713148</maxSubResource>
                    <maxSubResource fillout="1" year="2040">646.8713148</maxSubResource>
                    <maxSubResource fillout="1" year="2045">646.8713148</maxSubResource>
                    <maxSubResource fillout="1" year="2050">646.8713148</maxSubResource>
                    <maxSubResource fillout="1" year="2055">646.8713148</maxSubResource>
                    <maxSubResource fillout="1" year="2060">646.8713148</maxSubResource>
                    <maxSubResource fillout="1" year="2065">646.8713148</maxSubResource>
                    <maxSubResource fillout="1" year="2070">646.8713148</maxSubResource>
                    <maxSubResource fillout="1" year="2075">646.8713148</maxSubResource>
                    <maxSubResource fillout="1" year="2080">646.8713148</maxSubResource>
                    <maxSubResource fillout="1" year="2085">646.8713148</maxSubResource>
                    <maxSubResource fillout="1" year="2090">646.8713148</maxSubResource>
                    <maxSubResource fillout="1" year="2095">646.8713148</maxSubResource>
                    <maxSubResource fillout="1" year="2100">646.8713148</maxSubResource>
                </sub-renewable-resource>
            </resource>
            <resource name="Mackenzie_water withdrawals">
                <sub-renewable-resource name="runoff">
                    <maxSubResource fillout="1" year="1975">383.1471292</maxSubResource>
                    <maxSubResource fillout="1" year="1990">383.1471292</maxSubResource>
                    <maxSubResource fillout="1" year="2005">383.1471292</maxSubResource>
                    <maxSubResource fillout="1" year="2010">383.1471292</maxSubResource>
                    <maxSubResource fillout="1" year="2015">383.1471292</maxSubResource>
                    <maxSubResource fillout="1" year="2020">383.1471292</maxSubResource>
                    <maxSubResource fillout="1" year="2025">383.1471292</maxSubResource>
                    <maxSubResource fillout="1" year="2030">383.1471292</maxSubResource>
                    <maxSubResource fillout="1" year="2035">383.1471292</maxSubResource>
                    <maxSubResource fillout="1" year="2040">383.1471292</maxSubResource>
                    <maxSubResource fillout="1" year="2045">383.1471292</maxSubResource>
                    <maxSubResource fillout="1" year="2050">383.1471292</maxSubResource>
                    <maxSubResource fillout="1" year="2055">383.1471292</maxSubResource>
                    <maxSubResource fillout="1" year="2060">383.1471292</maxSubResource>
                    <maxSubResource fillout="1" year="2065">383.1471292</maxSubResource>
                    <maxSubResource fillout="1" year="2070">383.1471292</maxSubResource>
                    <maxSubResource fillout="1" year="2075">383.1471292</maxSubResource>
                    <maxSubResource fillout="1" year="2080">383.1471292</maxSubResource>
                    <maxSubResource fillout="1" year="2085">383.1471292</maxSubResource>
                    <maxSubResource fillout="1" year="2090">383.1471292</maxSubResource>
                    <maxSubResource fillout="1" year="2095">383.1471292</maxSubResource>
                    <maxSubResource fillout="1" year="2100">383.1471292</maxSubResource>
                </sub-renewable-resource>
            </resource>
            <resource name="Northwest Territories_water withdrawals">
                <sub-renewable-resource name="runoff">
                    <maxSubResource fillout="1" year="1975">623.7458687</maxSubResource>
                    <maxSubResource fillout="1" year="1990">623.7458687</maxSubResource>
                    <maxSubResource fillout="1" year="2005">623.7458687</maxSubResource>
                    <maxSubResource fillout="1" year="2010">623.7458687</maxSubResource>
                    <maxSubResource fillout="1" year="2015">623.7458687</maxSubResource>
                    <maxSubResource fillout="1" year="2020">623.7458687</maxSubResource>
                    <maxSubResource fillout="1" year="2025">623.7458687</maxSubResource>
                    <maxSubResource fillout="1" year="2030">623.7458687</maxSubResource>
                    <maxSubResource fillout="1" year="2035">623.7458687</maxSubResource>
                    <maxSubResource fillout="1" year="2040">623.7458687</maxSubResource>
                    <maxSubResource fillout="1" year="2045">623.7458687</maxSubResource>
                    <maxSubResource fillout="1" year="2050">623.7458687</maxSubResource>
                    <maxSubResource fillout="1" year="2055">623.7458687</maxSubResource>
                    <maxSubResource fillout="1" year="2060">623.7458687</maxSubResource>
                    <maxSubResource fillout="1" year="2065">623.7458687</maxSubResource>
                    <maxSubResource fillout="1" year="2070">623.7458687</maxSubResource>
                    <maxSubResource fillout="1" year="2075">623.7458687</maxSubResource>
                    <maxSubResource fillout="1" year="2080">623.7458687</maxSubResource>
                    <maxSubResource fillout="1" year="2085">623.7458687</maxSubResource>
                    <maxSubResource fillout="1" year="2090">623.7458687</maxSubResource>
                    <maxSubResource fillout="1" year="2095">623.7458687</maxSubResource>
                    <maxSubResource fillout="1" year="2100">623.7458687</maxSubResource>
                </sub-renewable-resource>
            </resource>
            <resource name="Saskatchewan-Nelson_water withdrawals">
                <sub-renewable-resource name="runoff">
                    <maxSubResource fillout="1" year="1975">92.61425372</maxSubResource>
                    <maxSubResource fillout="1" year="1990">92.61425372</maxSubResource>
                    <maxSubResource fillout="1" year="2005">92.61425372</maxSubResource>
                    <maxSubResource fillout="1" year="2010">92.61425372</maxSubResource>
                    <maxSubResource fillout="1" year="2015">92.61425372</maxSubResource>
                    <maxSubResource fillout="1" year="2020">92.61425372</maxSubResource>
                    <maxSubResource fillout="1" year="2025">92.61425372</maxSubResource>
                    <maxSubResource fillout="1" year="2030">92.61425372</maxSubResource>
                    <maxSubResource fillout="1" year="2035">92.61425372</maxSubResource>
                    <maxSubResource fillout="1" year="2040">92.61425372</maxSubResource>
                    <maxSubResource fillout="1" year="2045">92.61425372</maxSubResource>
                    <maxSubResource fillout="1" year="2050">92.61425372</maxSubResource>
                    <maxSubResource fillout="1" year="2055">92.61425372</maxSubResource>
                    <maxSubResource fillout="1" year="2060">92.61425372</maxSubResource>
                    <maxSubResource fillout="1" year="2065">92.61425372</maxSubResource>
                    <maxSubResource fillout="1" year="2070">92.61425372</maxSubResource>
                    <maxSubResource fillout="1" year="2075">92.61425372</maxSubResource>
                    <maxSubResource fillout="1" year="2080">92.61425372</maxSubResource>
                    <maxSubResource fillout="1" year="2085">92.61425372</maxSubResource>
                    <maxSubResource fillout="1" year="2090">92.61425372</maxSubResource>
                    <maxSubResource fillout="1" year="2095">92.61425372</maxSubResource>
                    <maxSubResource fillout="1" year="2100">92.61425372</maxSubResource>
                </sub-renewable-resource>
            </resource>
            <resource name="St Lawrence_water withdrawals">
                <sub-renewable-resource name="runoff">
                    <maxSubResource fillout="1" year="1975">147.7077749</maxSubResource>
                    <maxSubResource fillout="1" year="1990">147.7077749</maxSubResource>
                    <maxSubResource fillout="1" year="2005">147.7077749</maxSubResource>
                    <maxSubResource fillout="1" year="2010">147.7077749</maxSubResource>
                    <maxSubResource fillout="1" year="2015">147.7077749</maxSubResource>
                    <maxSubResource fillout="1" year="2020">147.7077749</maxSubResource>
                    <maxSubResource fillout="1" year="2025">147.7077749</maxSubResource>
                    <maxSubResource fillout="1" year="2030">147.7077749</maxSubResource>
                    <maxSubResource fillout="1" year="2035">147.7077749</maxSubResource>
                    <maxSubResource fillout="1" year="2040">147.7077749</maxSubResource>
                    <maxSubResource fillout="1" year="2045">147.7077749</maxSubResource>
                    <maxSubResource fillout="1" year="2050">147.7077749</maxSubResource>
                    <maxSubResource fillout="1" year="2055">147.7077749</maxSubResource>
                    <maxSubResource fillout="1" year="2060">147.7077749</maxSubResource>
                    <maxSubResource fillout="1" year="2065">147.7077749</maxSubResource>
                    <maxSubResource fillout="1" year="2070">147.7077749</maxSubResource>
                    <maxSubResource fillout="1" year="2075">147.7077749</maxSubResource>
                    <maxSubResource fillout="1" year="2080">147.7077749</maxSubResource>
                    <maxSubResource fillout="1" year="2085">147.7077749</maxSubResource>
                    <maxSubResource fillout="1" year="2090">147.7077749</maxSubResource>
                    <maxSubResource fillout="1" year="2095">147.7077749</maxSubResource>
                    <maxSubResource fillout="1" year="2100">147.7077749</maxSubResource>
                </sub-renewable-resource>
            </resource>
        </region>
        <region name="Central America and Caribbean">
            <resource name="Caribbean_water withdrawals">
                <sub-renewable-resource name="runoff">
                    <maxSubResource fillout="1" year="1975">132.2412057</maxSubResource>
                    <maxSubResource fillout="1" year="1990">132.2412057</maxSubResource>
                    <maxSubResource fillout="1" year="2005">132.2412057</maxSubResource>
                    <maxSubResource fillout="1" year="2010">132.2412057</maxSubResource>
                    <maxSubResource fillout="1" year="2015">132.2412057</maxSubResource>
                    <maxSubResource fillout="1" year="2020">132.2412057</maxSubResource>
                    <maxSubResource fillout="1" year="2025">132.2412057</maxSubResource>
                    <maxSubResource fillout="1" year="2030">132.2412057</maxSubResource>
                    <maxSubResource fillout="1" year="2035">132.2412057</maxSubResource>
                    <maxSubResource fillout="1" year="2040">132.2412057</maxSubResource>
                    <maxSubResource fillout="1" year="2045">132.2412057</maxSubResource>
                    <maxSubResource fillout="1" year="2050">132.2412057</maxSubResource>
                    <maxSubResource fillout="1" year="2055">132.2412057</maxSubResource>
                    <maxSubResource fillout="1" year="2060">132.2412057</maxSubResource>
                    <maxSubResource fillout="1" year="2065">132.2412057</maxSubResource>
                    <maxSubResource fillout="1" year="2070">132.2412057</maxSubResource>
                    <maxSubResource fillout="1" year="2075">132.2412057</maxSubResource>
                    <maxSubResource fillout="1" year="2080">132.2412057</maxSubResource>
                    <maxSubResource fillout="1" year="2085">132.2412057</maxSubResource>
                    <maxSubResource fillout="1" year="2090">132.2412057</maxSubResource>
                    <maxSubResource fillout="1" year="2095">132.2412057</maxSubResource>
                    <maxSubResource fillout="1" year="2100">132.2412057</maxSubResource>
                </sub-renewable-resource>
            </resource>
            <resource name="Southern Central America_water withdrawals">
                <sub-renewable-resource name="runoff">
                    <maxSubResource fillout="1" year="1975">463.7103379</maxSubResource>
                    <maxSubResource fillout="1" year="1990">463.7103379</maxSubResource>
                    <maxSubResource fillout="1" year="2005">463.7103379</maxSubResource>
                    <maxSubResource fillout="1" year="2010">463.7103379</maxSubResource>
                    <maxSubResource fillout="1" year="2015">463.7103379</maxSubResource>
                    <maxSubResource fillout="1" year="2020">463.7103379</maxSubResource>
                    <maxSubResource fillout="1" year="2025">463.7103379</maxSubResource>
                    <maxSubResource fillout="1" year="2030">463.7103379</maxSubResource>
                    <maxSubResource fillout="1" year="2035">463.7103379</maxSubResource>
                    <maxSubResource fillout="1" year="2040">463.7103379</maxSubResource>
                    <maxSubResource fillout="1" year="2045">463.7103379</maxSubResource>
                    <maxSubResource fillout="1" year="2050">463.7103379</maxSubResource>
                    <maxSubResource fillout="1" year="2055">463.7103379</maxSubResource>
                    <maxSubResource fillout="1" year="2060">463.7103379</maxSubResource>
                    <maxSubResource fillout="1" year="2065">463.7103379</maxSubResource>
                    <maxSubResource fillout="1" year="2070">463.7103379</maxSubResource>
                    <maxSubResource fillout="1" year="2075">463.7103379</maxSubResource>
                    <maxSubResource fillout="1" year="2080">463.7103379</maxSubResource>
                    <maxSubResource fillout="1" year="2085">463.7103379</maxSubResource>
                    <maxSubResource fillout="1" year="2090">463.7103379</maxSubResource>
                    <maxSubResource fillout="1" year="2095">463.7103379</maxSubResource>
                    <maxSubResource fillout="1" year="2100">463.7103379</maxSubResource>
                </sub-renewable-resource>
            </resource>
        </region>
        <region name="Central Asia">
            <resource name="Amu Darya_water withdrawals">
                <sub-renewable-resource name="runoff">
                    <maxSubResource fillout="1" year="1975">42.15630835</maxSubResource>
                    <maxSubResource fillout="1" year="1990">42.15630835</maxSubResource>
                    <maxSubResource fillout="1" year="2005">42.15630835</maxSubResource>
                    <maxSubResource fillout="1" year="2010">42.15630835</maxSubResource>
                    <maxSubResource fillout="1" year="2015">42.15630835</maxSubResource>
                    <maxSubResource fillout="1" year="2020">42.15630835</maxSubResource>
                    <maxSubResource fillout="1" year="2025">42.15630835</maxSubResource>
                    <maxSubResource fillout="1" year="2030">42.15630835</maxSubResource>
                    <maxSubResource fillout="1" year="2035">42.15630835</maxSubResource>
                    <maxSubResource fillout="1" year="2040">42.15630835</maxSubResource>
                    <maxSubResource fillout="1" year="2045">42.15630835</maxSubResource>
                    <maxSubResource fillout="1" year="2050">42.15630835</maxSubResource>
                    <maxSubResource fillout="1" year="2055">42.15630835</maxSubResource>
                    <maxSubResource fillout="1" year="2060">42.15630835</maxSubResource>
                    <maxSubResource fillout="1" year="2065">42.15630835</maxSubResource>
                    <maxSubResource fillout="1" year="2070">42.15630835</maxSubResource>
                    <maxSubResource fillout="1" year="2075">42.15630835</maxSubResource>
                    <maxSubResource fillout="1" year="2080">42.15630835</maxSubResource>
                    <maxSubResource fillout="1" year="2085">42.15630835</maxSubResource>
                    <maxSubResource fillout="1" year="2090">42.15630835</maxSubResource>
                    <maxSubResource fillout="1" year="2095">42.15630835</maxSubResource>
                    <maxSubResource fillout="1" year="2100">42.15630835</maxSubResource>
                </sub-renewable-resource>
            </resource>
            <resource name="Caspian Sea-East Coast_water withdrawals">
                <sub-renewable-resource name="runoff">
                    <maxSubResource fillout="1" year="1975">47.51855664</maxSubResource>
                    <maxSubResource fillout="1" year="1990">47.51855664</maxSubResource>
                    <maxSubResource fillout="1" year="2005">47.51855664</maxSubResource>
                    <maxSubResource fillout="1" year="2010">47.51855664</maxSubResource>
                    <maxSubResource fillout="1" year="2015">47.51855664</maxSubResource>
                    <maxSubResource fillout="1" year="2020">47.51855664</maxSubResource>
                    <maxSubResource fillout="1" year="2025">47.51855664</maxSubResource>
                    <maxSubResource fillout="1" year="2030">47.51855664</maxSubResource>
                    <maxSubResource fillout="1" year="2035">47.51855664</maxSubResource>
                    <maxSubResource fillout="1" year="2040">47.51855664</maxSubResource>
                    <maxSubResource fillout="1" year="2045">47.51855664</maxSubResource>
                    <maxSubResource fillout="1" year="2050">47.51855664</maxSubResource>
                    <maxSubResource fillout="1" year="2055">47.51855664</maxSubResource>
                    <maxSubResource fillout="1" year="2060">47.51855664</maxSubResource>
                    <maxSubResource fillout="1" year="2065">47.51855664</maxSubResource>
                    <maxSubResource fillout="1" year="2070">47.51855664</maxSubResource>
                    <maxSubResource fillout="1" year="2075">47.51855664</maxSubResource>
                    <maxSubResource fillout="1" year="2080">47.51855664</maxSubResource>
                    <maxSubResource fillout="1" year="2085">47.51855664</maxSubResource>
                    <maxSubResource fillout="1" year="2090">47.51855664</maxSubResource>
                    <maxSubResource fillout="1" year="2095">47.51855664</maxSubResource>
                    <maxSubResource fillout="1" year="2100">47.51855664</maxSubResource>
                </sub-renewable-resource>
            </resource>
            <resource name="Caspian Sea Coast_water withdrawals">
                <sub-renewable-resource name="runoff">
                    <maxSubResource fillout="1" year="1975">69.56332178</maxSubResource>
                    <maxSubResource fillout="1" year="1990">69.56332178</maxSubResource>
                    <maxSubResource fillout="1" year="2005">69.56332178</maxSubResource>
                    <maxSubResource fillout="1" year="2010">69.56332178</maxSubResource>
                    <maxSubResource fillout="1" year="2015">69.56332178</maxSubResource>
                    <maxSubResource fillout="1" year="2020">69.56332178</maxSubResource>
                    <maxSubResource fillout="1" year="2025">69.56332178</maxSubResource>
                    <maxSubResource fillout="1" year="2030">69.56332178</maxSubResource>
                    <maxSubResource fillout="1" year="2035">69.56332178</maxSubResource>
                    <maxSubResource fillout="1" year="2040">69.56332178</maxSubResource>
                    <maxSubResource fillout="1" year="2045">69.56332178</maxSubResource>
                    <maxSubResource fillout="1" year="2050">69.56332178</maxSubResource>
                    <maxSubResource fillout="1" year="2055">69.56332178</maxSubResource>
                    <maxSubResource fillout="1" year="2060">69.56332178</maxSubResource>
                    <maxSubResource fillout="1" year="2065">69.56332178</maxSubResource>
                    <maxSubResource fillout="1" year="2070">69.56332178</maxSubResource>
                    <maxSubResource fillout="1" year="2075">69.56332178</maxSubResource>
                    <maxSubResource fillout="1" year="2080">69.56332178</maxSubResource>
                    <maxSubResource fillout="1" year="2085">69.56332178</maxSubResource>
                    <maxSubResource fillout="1" year="2090">69.56332178</maxSubResource>
                    <maxSubResource fillout="1" year="2095">69.56332178</maxSubResource>
                    <maxSubResource fillout="1" year="2100">69.56332178</maxSubResource>
                </sub-renewable-resource>
            </resource>
            <resource name="Lake Balkash_water withdrawals">
                <sub-renewable-resource name="runoff">
                    <maxSubResource fillout="1" year="1975">49.19705659</maxSubResource>
                    <maxSubResource fillout="1" year="1990">49.19705659</maxSubResource>
                    <maxSubResource fillout="1" year="2005">49.19705659</maxSubResource>
                    <maxSubResource fillout="1" year="2010">49.19705659</maxSubResource>
                    <maxSubResource fillout="1" year="2015">49.19705659</maxSubResource>
                    <maxSubResource fillout="1" year="2020">49.19705659</maxSubResource>
                    <maxSubResource fillout="1" year="2025">49.19705659</maxSubResource>
                    <maxSubResource fillout="1" year="2030">49.19705659</maxSubResource>
                    <maxSubResource fillout="1" year="2035">49.19705659</maxSubResource>
                    <maxSubResource fillout="1" year="2040">49.19705659</maxSubResource>
                    <maxSubResource fillout="1" year="2045">49.19705659</maxSubResource>
                    <maxSubResource fillout="1" year="2050">49.19705659</maxSubResource>
                    <maxSubResource fillout="1" year="2055">49.19705659</maxSubResource>
                    <maxSubResource fillout="1" year="2060">49.19705659</maxSubResource>
                    <maxSubResource fillout="1" year="2065">49.19705659</maxSubResource>
                    <maxSubResource fillout="1" year="2070">49.19705659</maxSubResource>
                    <maxSubResource fillout="1" year="2075">49.19705659</maxSubResource>
                    <maxSubResource fillout="1" year="2080">49.19705659</maxSubResource>
                    <maxSubResource fillout="1" year="2085">49.19705659</maxSubResource>
                    <maxSubResource fillout="1" year="2090">49.19705659</maxSubResource>
                    <maxSubResource fillout="1" year="2095">49.19705659</maxSubResource>
                    <maxSubResource fillout="1" year="2100">49.19705659</maxSubResource>
                </sub-renewable-resource>
            </resource>
            <resource name="Syr Darya_water withdrawals">
                <sub-renewable-resource name="runoff">
                    <maxSubResource fillout="1" year="1975">120.1359153</maxSubResource>
                    <maxSubResource fillout="1" year="1990">120.1359153</maxSubResource>
                    <maxSubResource fillout="1" year="2005">120.1359153</maxSubResource>
                    <maxSubResource fillout="1" year="2010">120.1359153</maxSubResource>
                    <maxSubResource fillout="1" year="2015">120.1359153</maxSubResource>
                    <maxSubResource fillout="1" year="2020">120.1359153</maxSubResource>
                    <maxSubResource fillout="1" year="2025">120.1359153</maxSubResource>
                    <maxSubResource fillout="1" year="2030">120.1359153</maxSubResource>
                    <maxSubResource fillout="1" year="2035">120.1359153</maxSubResource>
                    <maxSubResource fillout="1" year="2040">120.1359153</maxSubResource>
                    <maxSubResource fillout="1" year="2045">120.1359153</maxSubResource>
                    <maxSubResource fillout="1" year="2050">120.1359153</maxSubResource>
                    <maxSubResource fillout="1" year="2055">120.1359153</maxSubResource>
                    <maxSubResource fillout="1" year="2060">120.1359153</maxSubResource>
                    <maxSubResource fillout="1" year="2065">120.1359153</maxSubResource>
                    <maxSubResource fillout="1" year="2070">120.1359153</maxSubResource>
                    <maxSubResource fillout="1" year="2075">120.1359153</maxSubResource>
                    <maxSubResource fillout="1" year="2080">120.1359153</maxSubResource>
                    <maxSubResource fillout="1" year="2085">120.1359153</maxSubResource>
                    <maxSubResource fillout="1" year="2090">120.1359153</maxSubResource>
                    <maxSubResource fillout="1" year="2095">120.1359153</maxSubResource>
                    <maxSubResource fillout="1" year="2100">120.1359153</maxSubResource>
                </sub-renewable-resource>
            </resource>
        </region>
        <region name="China">
            <resource name="Bo Hai-Korean Bay-North Coast_water withdrawals">
                <sub-renewable-resource name="runoff">
                    <maxSubResource fillout="1" year="1975">74.05174268</maxSubResource>
                    <maxSubResource fillout="1" year="1990">74.05174268</maxSubResource>
                    <maxSubResource fillout="1" year="2005">74.05174268</maxSubResource>
                    <maxSubResource fillout="1" year="2010">74.05174268</maxSubResource>
                    <maxSubResource fillout="1" year="2015">74.05174268</maxSubResource>
                    <maxSubResource fillout="1" year="2020">74.05174268</maxSubResource>
                    <maxSubResource fillout="1" year="2025">74.05174268</maxSubResource>
                    <maxSubResource fillout="1" year="2030">74.05174268</maxSubResource>
                    <maxSubResource fillout="1" year="2035">74.05174268</maxSubResource>
                    <maxSubResource fillout="1" year="2040">74.05174268</maxSubResource>
                    <maxSubResource fillout="1" year="2045">74.05174268</maxSubResource>
                    <maxSubResource fillout="1" year="2050">74.05174268</maxSubResource>
                    <maxSubResource fillout="1" year="2055">74.05174268</maxSubResource>
                    <maxSubResource fillout="1" year="2060">74.05174268</maxSubResource>
                    <maxSubResource fillout="1" year="2065">74.05174268</maxSubResource>
                    <maxSubResource fillout="1" year="2070">74.05174268</maxSubResource>
                    <maxSubResource fillout="1" year="2075">74.05174268</maxSubResource>
                    <maxSubResource fillout="1" year="2080">74.05174268</maxSubResource>
                    <maxSubResource fillout="1" year="2085">74.05174268</maxSubResource>
                    <maxSubResource fillout="1" year="2090">74.05174268</maxSubResource>
                    <maxSubResource fillout="1" year="2095">74.05174268</maxSubResource>
                    <maxSubResource fillout="1" year="2100">74.05174268</maxSubResource>
                </sub-renewable-resource>
            </resource>
            <resource name="China Coast_water withdrawals">
                <sub-renewable-resource name="runoff">
                    <maxSubResource fillout="1" year="1975">303.6077798</maxSubResource>
                    <maxSubResource fillout="1" year="1990">303.6077798</maxSubResource>
                    <maxSubResource fillout="1" year="2005">303.6077798</maxSubResource>
                    <maxSubResource fillout="1" year="2010">303.6077798</maxSubResource>
                    <maxSubResource fillout="1" year="2015">303.6077798</maxSubResource>
                    <maxSubResource fillout="1" year="2020">303.6077798</maxSubResource>
                    <maxSubResource fillout="1" year="2025">303.6077798</maxSubResource>
                    <maxSubResource fillout="1" year="2030">303.6077798</maxSubResource>
                    <maxSubResource fillout="1" year="2035">303.6077798</maxSubResource>
                    <maxSubResource fillout="1" year="2040">303.6077798</maxSubResource>
                    <maxSubResource fillout="1" year="2045">303.6077798</maxSubResource>
                    <maxSubResource fillout="1" year="2050">303.6077798</maxSubResource>
                    <maxSubResource fillout="1" year="2055">303.6077798</maxSubResource>
                    <maxSubResource fillout="1" year="2060">303.6077798</maxSubResource>
                    <maxSubResource fillout="1" year="2065">303.6077798</maxSubResource>
                    <maxSubResource fillout="1" year="2070">303.6077798</maxSubResource>
                    <maxSubResource fillout="1" year="2075">303.6077798</maxSubResource>
                    <maxSubResource fillout="1" year="2080">303.6077798</maxSubResource>
                    <maxSubResource fillout="1" year="2085">303.6077798</maxSubResource>
                    <maxSubResource fillout="1" year="2090">303.6077798</maxSubResource>
                    <maxSubResource fillout="1" year="2095">303.6077798</maxSubResource>
                    <maxSubResource fillout="1" year="2100">303.6077798</maxSubResource>
                </sub-renewable-resource>
            </resource>
            <resource name="Gobi Interior_water withdrawals">
                <sub-renewable-resource name="runoff">
                    <maxSubResource fillout="1" year="1975">91.17742244</maxSubResource>
                    <maxSubResource fillout="1" year="1990">91.17742244</maxSubResource>
                    <maxSubResource fillout="1" year="2005">91.17742244</maxSubResource>
                    <maxSubResource fillout="1" year="2010">91.17742244</maxSubResource>
                    <maxSubResource fillout="1" year="2015">91.17742244</maxSubResource>
                    <maxSubResource fillout="1" year="2020">91.17742244</maxSubResource>
                    <maxSubResource fillout="1" year="2025">91.17742244</maxSubResource>
                    <maxSubResource fillout="1" year="2030">91.17742244</maxSubResource>
                    <maxSubResource fillout="1" year="2035">91.17742244</maxSubResource>
                    <maxSubResource fillout="1" year="2040">91.17742244</maxSubResource>
                    <maxSubResource fillout="1" year="2045">91.17742244</maxSubResource>
                    <maxSubResource fillout="1" year="2050">91.17742244</maxSubResource>
                    <maxSubResource fillout="1" year="2055">91.17742244</maxSubResource>
                    <maxSubResource fillout="1" year="2060">91.17742244</maxSubResource>
                    <maxSubResource fillout="1" year="2065">91.17742244</maxSubResource>
                    <maxSubResource fillout="1" year="2070">91.17742244</maxSubResource>
                    <maxSubResource fillout="1" year="2075">91.17742244</maxSubResource>
                    <maxSubResource fillout="1" year="2080">91.17742244</maxSubResource>
                    <maxSubResource fillout="1" year="2085">91.17742244</maxSubResource>
                    <maxSubResource fillout="1" year="2090">91.17742244</maxSubResource>
                    <maxSubResource fillout="1" year="2095">91.17742244</maxSubResource>
                    <maxSubResource fillout="1" year="2100">91.17742244</maxSubResource>
                </sub-renewable-resource>
            </resource>
            <resource name="Hainan_water withdrawals">
                <sub-renewable-resource name="runoff">
                    <maxSubResource fillout="1" year="1975">32.13239076</maxSubResource>
                    <maxSubResource fillout="1" year="1990">32.13239076</maxSubResource>
                    <maxSubResource fillout="1" year="2005">32.13239076</maxSubResource>
                    <maxSubResource fillout="1" year="2010">32.13239076</maxSubResource>
                    <maxSubResource fillout="1" year="2015">32.13239076</maxSubResource>
                    <maxSubResource fillout="1" year="2020">32.13239076</maxSubResource>
                    <maxSubResource fillout="1" year="2025">32.13239076</maxSubResource>
                    <maxSubResource fillout="1" year="2030">32.13239076</maxSubResource>
                    <maxSubResource fillout="1" year="2035">32.13239076</maxSubResource>
                    <maxSubResource fillout="1" year="2040">32.13239076</maxSubResource>
                    <maxSubResource fillout="1" year="2045">32.13239076</maxSubResource>
                    <maxSubResource fillout="1" year="2050">32.13239076</maxSubResource>
                    <maxSubResource fillout="1" year="2055">32.13239076</maxSubResource>
                    <maxSubResource fillout="1" year="2060">32.13239076</maxSubResource>
                    <maxSubResource fillout="1" year="2065">32.13239076</maxSubResource>
                    <maxSubResource fillout="1" year="2070">32.13239076</maxSubResource>
                    <maxSubResource fillout="1" year="2075">32.13239076</maxSubResource>
                    <maxSubResource fillout="1" year="2080">32.13239076</maxSubResource>
                    <maxSubResource fillout="1" year="2085">32.13239076</maxSubResource>
                    <maxSubResource fillout="1" year="2090">32.13239076</maxSubResource>
                    <maxSubResource fillout="1" year="2095">32.13239076</maxSubResource>
                    <maxSubResource fillout="1" year="2100">32.13239076</maxSubResource>
                </sub-renewable-resource>
            </resource>
            <resource name="Huang He_water withdrawals">
                <sub-renewable-resource name="runoff">
                    <maxSubResource fillout="1" year="1975">85.90641054</maxSubResource>
                    <maxSubResource fillout="1" year="1990">85.90641054</maxSubResource>
                    <maxSubResource fillout="1" year="2005">85.90641054</maxSubResource>
                    <maxSubResource fillout="1" year="2010">85.90641054</maxSubResource>
                    <maxSubResource fillout="1" year="2015">85.90641054</maxSubResource>
                    <maxSubResource fillout="1" year="2020">85.90641054</maxSubResource>
                    <maxSubResource fillout="1" year="2025">85.90641054</maxSubResource>
                    <maxSubResource fillout="1" year="2030">85.90641054</maxSubResource>
                    <maxSubResource fillout="1" year="2035">85.90641054</maxSubResource>
                    <maxSubResource fillout="1" year="2040">85.90641054</maxSubResource>
                    <maxSubResource fillout="1" year="2045">85.90641054</maxSubResource>
                    <maxSubResource fillout="1" year="2050">85.90641054</maxSubResource>
                    <maxSubResource fillout="1" year="2055">85.90641054</maxSubResource>
                    <maxSubResource fillout="1" year="2060">85.90641054</maxSubResource>
                    <maxSubResource fillout="1" year="2065">85.90641054</maxSubResource>
                    <maxSubResource fillout="1" year="2070">85.90641054</maxSubResource>
                    <maxSubResource fillout="1" year="2075">85.90641054</maxSubResource>
                    <maxSubResource fillout="1" year="2080">85.90641054</maxSubResource>
                    <maxSubResource fillout="1" year="2085">85.90641054</maxSubResource>
                    <maxSubResource fillout="1" year="2090">85.90641054</maxSubResource>
                    <maxSubResource fillout="1" year="2095">85.90641054</maxSubResource>
                    <maxSubResource fillout="1" year="2100">85.90641054</maxSubResource>
                </sub-renewable-resource>
            </resource>
            <resource name="Plateau of Tibet Interior_water withdrawals">
                <sub-renewable-resource name="runoff">
                    <maxSubResource fillout="1" year="1975">39.24998664</maxSubResource>
                    <maxSubResource fillout="1" year="1990">39.24998664</maxSubResource>
                    <maxSubResource fillout="1" year="2005">39.24998664</maxSubResource>
                    <maxSubResource fillout="1" year="2010">39.24998664</maxSubResource>
                    <maxSubResource fillout="1" year="2015">39.24998664</maxSubResource>
                    <maxSubResource fillout="1" year="2020">39.24998664</maxSubResource>
                    <maxSubResource fillout="1" year="2025">39.24998664</maxSubResource>
                    <maxSubResource fillout="1" year="2030">39.24998664</maxSubResource>
                    <maxSubResource fillout="1" year="2035">39.24998664</maxSubResource>
                    <maxSubResource fillout="1" year="2040">39.24998664</maxSubResource>
                    <maxSubResource fillout="1" year="2045">39.24998664</maxSubResource>
                    <maxSubResource fillout="1" year="2050">39.24998664</maxSubResource>
                    <maxSubResource fillout="1" year="2055">39.24998664</maxSubResource>
                    <maxSubResource fillout="1" year="2060">39.24998664</maxSubResource>
                    <maxSubResource fillout="1" year="2065">39.24998664</maxSubResource>
                    <maxSubResource fillout="1" year="2070">39.24998664</maxSubResource>
                    <maxSubResource fillout="1" year="2075">39.24998664</maxSubResource>
                    <maxSubResource fillout="1" year="2080">39.24998664</maxSubResource>
                    <maxSubResource fillout="1" year="2085">39.24998664</maxSubResource>
                    <maxSubResource fillout="1" year="2090">39.24998664</maxSubResource>
                    <maxSubResource fillout="1" year="2095">39.24998664</maxSubResource>
                    <maxSubResource fillout="1" year="2100">39.24998664</maxSubResource>
                </sub-renewable-resource>
            </resource>
            <resource name="Salween_water withdrawals">
                <sub-renewable-resource name="runoff">
                    <maxSubResource fillout="1" year="1975">181.2680144</maxSubResource>
                    <maxSubResource fillout="1" year="1990">181.2680144</maxSubResource>
                    <maxSubResource fillout="1" year="2005">181.2680144</maxSubResource>
                    <maxSubResource fillout="1" year="2010">181.2680144</maxSubResource>
                    <maxSubResource fillout="1" year="2015">181.2680144</maxSubResource>
                    <maxSubResource fillout="1" year="2020">181.2680144</maxSubResource>
                    <maxSubResource fillout="1" year="2025">181.2680144</maxSubResource>
                    <maxSubResource fillout="1" year="2030">181.2680144</maxSubResource>
                    <maxSubResource fillout="1" year="2035">181.2680144</maxSubResource>
                    <maxSubResource fillout="1" year="2040">181.2680144</maxSubResource>
                    <maxSubResource fillout="1" year="2045">181.2680144</maxSubResource>
                    <maxSubResource fillout="1" year="2050">181.2680144</maxSubResource>
                    <maxSubResource fillout="1" year="2055">181.2680144</maxSubResource>
                    <maxSubResource fillout="1" year="2060">181.2680144</maxSubResource>
                    <maxSubResource fillout="1" year="2065">181.2680144</maxSubResource>
                    <maxSubResource fillout="1" year="2070">181.2680144</maxSubResource>
                    <maxSubResource fillout="1" year="2075">181.2680144</maxSubResource>
                    <maxSubResource fillout="1" year="2080">181.2680144</maxSubResource>
                    <maxSubResource fillout="1" year="2085">181.2680144</maxSubResource>
                    <maxSubResource fillout="1" year="2090">181.2680144</maxSubResource>
                    <maxSubResource fillout="1" year="2095">181.2680144</maxSubResource>
                    <maxSubResource fillout="1" year="2100">181.2680144</maxSubResource>
                </sub-renewable-resource>
            </resource>
            <resource name="South China Sea Coast_water withdrawals">
                <sub-renewable-resource name="runoff">
                    <maxSubResource fillout="1" year="1975">81.55283001</maxSubResource>
                    <maxSubResource fillout="1" year="1990">81.55283001</maxSubResource>
                    <maxSubResource fillout="1" year="2005">81.55283001</maxSubResource>
                    <maxSubResource fillout="1" year="2010">81.55283001</maxSubResource>
                    <maxSubResource fillout="1" year="2015">81.55283001</maxSubResource>
                    <maxSubResource fillout="1" year="2020">81.55283001</maxSubResource>
                    <maxSubResource fillout="1" year="2025">81.55283001</maxSubResource>
                    <maxSubResource fillout="1" year="2030">81.55283001</maxSubResource>
                    <maxSubResource fillout="1" year="2035">81.55283001</maxSubResource>
                    <maxSubResource fillout="1" year="2040">81.55283001</maxSubResource>
                    <maxSubResource fillout="1" year="2045">81.55283001</maxSubResource>
                    <maxSubResource fillout="1" year="2050">81.55283001</maxSubResource>
                    <maxSubResource fillout="1" year="2055">81.55283001</maxSubResource>
                    <maxSubResource fillout="1" year="2060">81.55283001</maxSubResource>
                    <maxSubResource fillout="1" year="2065">81.55283001</maxSubResource>
                    <maxSubResource fillout="1" year="2070">81.55283001</maxSubResource>
                    <maxSubResource fillout="1" year="2075">81.55283001</maxSubResource>
                    <maxSubResource fillout="1" year="2080">81.55283001</maxSubResource>
                    <maxSubResource fillout="1" year="2085">81.55283001</maxSubResource>
                    <maxSubResource fillout="1" year="2090">81.55283001</maxSubResource>
                    <maxSubResource fillout="1" year="2095">81.55283001</maxSubResource>
                    <maxSubResource fillout="1" year="2100">81.55283001</maxSubResource>
                </sub-renewable-resource>
            </resource>
            <resource name="Tarim Interior_water withdrawals">
                <sub-renewable-resource name="runoff">
                    <maxSubResource fillout="1" year="1975">44.49582963</maxSubResource>
                    <maxSubResource fillout="1" year="1990">44.49582963</maxSubResource>
                    <maxSubResource fillout="1" year="2005">44.49582963</maxSubResource>
                    <maxSubResource fillout="1" year="2010">44.49582963</maxSubResource>
                    <maxSubResource fillout="1" year="2015">44.49582963</maxSubResource>
                    <maxSubResource fillout="1" year="2020">44.49582963</maxSubResource>
                    <maxSubResource fillout="1" year="2025">44.49582963</maxSubResource>
                    <maxSubResource fillout="1" year="2030">44.49582963</maxSubResource>
                    <maxSubResource fillout="1" year="2035">44.49582963</maxSubResource>
                    <maxSubResource fillout="1" year="2040">44.49582963</maxSubResource>
                    <maxSubResource fillout="1" year="2045">44.49582963</maxSubResource>
                    <maxSubResource fillout="1" year="2050">44.49582963</maxSubResource>
                    <maxSubResource fillout="1" year="2055">44.49582963</maxSubResource>
                    <maxSubResource fillout="1" year="2060">44.49582963</maxSubResource>
                    <maxSubResource fillout="1" year="2065">44.49582963</maxSubResource>
                    <maxSubResource fillout="1" year="2070">44.49582963</maxSubResource>
                    <maxSubResource fillout="1" year="2075">44.49582963</maxSubResource>
                    <maxSubResource fillout="1" year="2080">44.49582963</maxSubResource>
                    <maxSubResource fillout="1" year="2085">44.49582963</maxSubResource>
                    <maxSubResource fillout="1" year="2090">44.49582963</maxSubResource>
                    <maxSubResource fillout="1" year="2095">44.49582963</maxSubResource>
                    <maxSubResource fillout="1" year="2100">44.49582963</maxSubResource>
                </sub-renewable-resource>
            </resource>
            <resource name="Xun Jiang_water withdrawals">
                <sub-renewable-resource name="runoff">
                    <maxSubResource fillout="1" year="1975">274.4244724</maxSubResource>
                    <maxSubResource fillout="1" year="1990">274.4244724</maxSubResource>
                    <maxSubResource fillout="1" year="2005">274.4244724</maxSubResource>
                    <maxSubResource fillout="1" year="2010">274.4244724</maxSubResource>
                    <maxSubResource fillout="1" year="2015">274.4244724</maxSubResource>
                    <maxSubResource fillout="1" year="2020">274.4244724</maxSubResource>
                    <maxSubResource fillout="1" year="2025">274.4244724</maxSubResource>
                    <maxSubResource fillout="1" year="2030">274.4244724</maxSubResource>
                    <maxSubResource fillout="1" year="2035">274.4244724</maxSubResource>
                    <maxSubResource fillout="1" year="2040">274.4244724</maxSubResource>
                    <maxSubResource fillout="1" year="2045">274.4244724</maxSubResource>
                    <maxSubResource fillout="1" year="2050">274.4244724</maxSubResource>
                    <maxSubResource fillout="1" year="2055">274.4244724</maxSubResource>
                    <maxSubResource fillout="1" year="2060">274.4244724</maxSubResource>
                    <maxSubResource fillout="1" year="2065">274.4244724</maxSubResource>
                    <maxSubResource fillout="1" year="2070">274.4244724</maxSubResource>
                    <maxSubResource fillout="1" year="2075">274.4244724</maxSubResource>
                    <maxSubResource fillout="1" year="2080">274.4244724</maxSubResource>
                    <maxSubResource fillout="1" year="2085">274.4244724</maxSubResource>
                    <maxSubResource fillout="1" year="2090">274.4244724</maxSubResource>
                    <maxSubResource fillout="1" year="2095">274.4244724</maxSubResource>
                    <maxSubResource fillout="1" year="2100">274.4244724</maxSubResource>
                </sub-renewable-resource>
            </resource>
            <resource name="Yangtze_water withdrawals">
                <sub-renewable-resource name="runoff">
                    <maxSubResource fillout="1" year="1975">990.5866869</maxSubResource>
                    <maxSubResource fillout="1" year="1990">990.5866869</maxSubResource>
                    <maxSubResource fillout="1" year="2005">990.5866869</maxSubResource>
                    <maxSubResource fillout="1" year="2010">990.5866869</maxSubResource>
                    <maxSubResource fillout="1" year="2015">990.5866869</maxSubResource>
                    <maxSubResource fillout="1" year="2020">990.5866869</maxSubResource>
                    <maxSubResource fillout="1" year="2025">990.5866869</maxSubResource>
                    <maxSubResource fillout="1" year="2030">990.5866869</maxSubResource>
                    <maxSubResource fillout="1" year="2035">990.5866869</maxSubResource>
                    <maxSubResource fillout="1" year="2040">990.5866869</maxSubResource>
                    <maxSubResource fillout="1" year="2045">990.5866869</maxSubResource>
                    <maxSubResource fillout="1" year="2050">990.5866869</maxSubResource>
                    <maxSubResource fillout="1" year="2055">990.5866869</maxSubResource>
                    <maxSubResource fillout="1" year="2060">990.5866869</maxSubResource>
                    <maxSubResource fillout="1" year="2065">990.5866869</maxSubResource>
                    <maxSubResource fillout="1" year="2070">990.5866869</maxSubResource>
                    <maxSubResource fillout="1" year="2075">990.5866869</maxSubResource>
                    <maxSubResource fillout="1" year="2080">990.5866869</maxSubResource>
                    <maxSubResource fillout="1" year="2085">990.5866869</maxSubResource>
                    <maxSubResource fillout="1" year="2090">990.5866869</maxSubResource>
                    <maxSubResource fillout="1" year="2095">990.5866869</maxSubResource>
                    <maxSubResource fillout="1" year="2100">990.5866869</maxSubResource>
                </sub-renewable-resource>
            </resource>
            <resource name="Ziya He-Interior_water withdrawals">
                <sub-renewable-resource name="runoff">
                    <maxSubResource fillout="1" year="1975">42.83153772</maxSubResource>
                    <maxSubResource fillout="1" year="1990">42.83153772</maxSubResource>
                    <maxSubResource fillout="1" year="2005">42.83153772</maxSubResource>
                    <maxSubResource fillout="1" year="2010">42.83153772</maxSubResource>
                    <maxSubResource fillout="1" year="2015">42.83153772</maxSubResource>
                    <maxSubResource fillout="1" year="2020">42.83153772</maxSubResource>
                    <maxSubResource fillout="1" year="2025">42.83153772</maxSubResource>
                    <maxSubResource fillout="1" year="2030">42.83153772</maxSubResource>
                    <maxSubResource fillout="1" year="2035">42.83153772</maxSubResource>
                    <maxSubResource fillout="1" year="2040">42.83153772</maxSubResource>
                    <maxSubResource fillout="1" year="2045">42.83153772</maxSubResource>
                    <maxSubResource fillout="1" year="2050">42.83153772</maxSubResource>
                    <maxSubResource fillout="1" year="2055">42.83153772</maxSubResource>
                    <maxSubResource fillout="1" year="2060">42.83153772</maxSubResource>
                    <maxSubResource fillout="1" year="2065">42.83153772</maxSubResource>
                    <maxSubResource fillout="1" year="2070">42.83153772</maxSubResource>
                    <maxSubResource fillout="1" year="2075">42.83153772</maxSubResource>
                    <maxSubResource fillout="1" year="2080">42.83153772</maxSubResource>
                    <maxSubResource fillout="1" year="2085">42.83153772</maxSubResource>
                    <maxSubResource fillout="1" year="2090">42.83153772</maxSubResource>
                    <maxSubResource fillout="1" year="2095">42.83153772</maxSubResource>
                    <maxSubResource fillout="1" year="2100">42.83153772</maxSubResource>
                </sub-renewable-resource>
            </resource>
        </region>
        <region name="Colombia">
            <resource name="Magdalena_water withdrawals">
                <sub-renewable-resource name="runoff">
                    <maxSubResource fillout="1" year="1975">226.1669408</maxSubResource>
                    <maxSubResource fillout="1" year="1990">226.1669408</maxSubResource>
                    <maxSubResource fillout="1" year="2005">226.1669408</maxSubResource>
                    <maxSubResource fillout="1" year="2010">226.1669408</maxSubResource>
                    <maxSubResource fillout="1" year="2015">226.1669408</maxSubResource>
                    <maxSubResource fillout="1" year="2020">226.1669408</maxSubResource>
                    <maxSubResource fillout="1" year="2025">226.1669408</maxSubResource>
                    <maxSubResource fillout="1" year="2030">226.1669408</maxSubResource>
                    <maxSubResource fillout="1" year="2035">226.1669408</maxSubResource>
                    <maxSubResource fillout="1" year="2040">226.1669408</maxSubResource>
                    <maxSubResource fillout="1" year="2045">226.1669408</maxSubResource>
                    <maxSubResource fillout="1" year="2050">226.1669408</maxSubResource>
                    <maxSubResource fillout="1" year="2055">226.1669408</maxSubResource>
                    <maxSubResource fillout="1" year="2060">226.1669408</maxSubResource>
                    <maxSubResource fillout="1" year="2065">226.1669408</maxSubResource>
                    <maxSubResource fillout="1" year="2070">226.1669408</maxSubResource>
                    <maxSubResource fillout="1" year="2075">226.1669408</maxSubResource>
                    <maxSubResource fillout="1" year="2080">226.1669408</maxSubResource>
                    <maxSubResource fillout="1" year="2085">226.1669408</maxSubResource>
                    <maxSubResource fillout="1" year="2090">226.1669408</maxSubResource>
                    <maxSubResource fillout="1" year="2095">226.1669408</maxSubResource>
                    <maxSubResource fillout="1" year="2100">226.1669408</maxSubResource>
                </sub-renewable-resource>
            </resource>
        </region>
        <region name="EU-12">
            <resource name="Baltic Sea Coast_water withdrawals">
                <sub-renewable-resource name="runoff">
                    <maxSubResource fillout="1" year="1975">14.15934013</maxSubResource>
                    <maxSubResource fillout="1" year="1990">14.15934013</maxSubResource>
                    <maxSubResource fillout="1" year="2005">14.15934013</maxSubResource>
                    <maxSubResource fillout="1" year="2010">14.15934013</maxSubResource>
                    <maxSubResource fillout="1" year="2015">14.15934013</maxSubResource>
                    <maxSubResource fillout="1" year="2020">14.15934013</maxSubResource>
                    <maxSubResource fillout="1" year="2025">14.15934013</maxSubResource>
                    <maxSubResource fillout="1" year="2030">14.15934013</maxSubResource>
                    <maxSubResource fillout="1" year="2035">14.15934013</maxSubResource>
                    <maxSubResource fillout="1" year="2040">14.15934013</maxSubResource>
                    <maxSubResource fillout="1" year="2045">14.15934013</maxSubResource>
                    <maxSubResource fillout="1" year="2050">14.15934013</maxSubResource>
                    <maxSubResource fillout="1" year="2055">14.15934013</maxSubResource>
                    <maxSubResource fillout="1" year="2060">14.15934013</maxSubResource>
                    <maxSubResource fillout="1" year="2065">14.15934013</maxSubResource>
                    <maxSubResource fillout="1" year="2070">14.15934013</maxSubResource>
                    <maxSubResource fillout="1" year="2075">14.15934013</maxSubResource>
                    <maxSubResource fillout="1" year="2080">14.15934013</maxSubResource>
                    <maxSubResource fillout="1" year="2085">14.15934013</maxSubResource>
                    <maxSubResource fillout="1" year="2090">14.15934013</maxSubResource>
                    <maxSubResource fillout="1" year="2095">14.15934013</maxSubResource>
                    <maxSubResource fillout="1" year="2100">14.15934013</maxSubResource>
                </sub-renewable-resource>
            </resource>
            <resource name="Danube_water withdrawals">
                <sub-renewable-resource name="runoff">
                    <maxSubResource fillout="1" year="1975">258.8183242</maxSubResource>
                    <maxSubResource fillout="1" year="1990">258.8183242</maxSubResource>
                    <maxSubResource fillout="1" year="2005">258.8183242</maxSubResource>
                    <maxSubResource fillout="1" year="2010">258.8183242</maxSubResource>
                    <maxSubResource fillout="1" year="2015">258.8183242</maxSubResource>
                    <maxSubResource fillout="1" year="2020">258.8183242</maxSubResource>
                    <maxSubResource fillout="1" year="2025">258.8183242</maxSubResource>
                    <maxSubResource fillout="1" year="2030">258.8183242</maxSubResource>
                    <maxSubResource fillout="1" year="2035">258.8183242</maxSubResource>
                    <maxSubResource fillout="1" year="2040">258.8183242</maxSubResource>
                    <maxSubResource fillout="1" year="2045">258.8183242</maxSubResource>
                    <maxSubResource fillout="1" year="2050">258.8183242</maxSubResource>
                    <maxSubResource fillout="1" year="2055">258.8183242</maxSubResource>
                    <maxSubResource fillout="1" year="2060">258.8183242</maxSubResource>
                    <maxSubResource fillout="1" year="2065">258.8183242</maxSubResource>
                    <maxSubResource fillout="1" year="2070">258.8183242</maxSubResource>
                    <maxSubResource fillout="1" year="2075">258.8183242</maxSubResource>
                    <maxSubResource fillout="1" year="2080">258.8183242</maxSubResource>
                    <maxSubResource fillout="1" year="2085">258.8183242</maxSubResource>
                    <maxSubResource fillout="1" year="2090">258.8183242</maxSubResource>
                    <maxSubResource fillout="1" year="2095">258.8183242</maxSubResource>
                    <maxSubResource fillout="1" year="2100">258.8183242</maxSubResource>
                </sub-renewable-resource>
            </resource>
            <resource name="Neman_water withdrawals">
                <sub-renewable-resource name="runoff">
                    <maxSubResource fillout="1" year="1975">18.49061208</maxSubResource>
                    <maxSubResource fillout="1" year="1990">18.49061208</maxSubResource>
                    <maxSubResource fillout="1" year="2005">18.49061208</maxSubResource>
                    <maxSubResource fillout="1" year="2010">18.49061208</maxSubResource>
                    <maxSubResource fillout="1" year="2015">18.49061208</maxSubResource>
                    <maxSubResource fillout="1" year="2020">18.49061208</maxSubResource>
                    <maxSubResource fillout="1" year="2025">18.49061208</maxSubResource>
                    <maxSubResource fillout="1" year="2030">18.49061208</maxSubResource>
                    <maxSubResource fillout="1" year="2035">18.49061208</maxSubResource>
                    <maxSubResource fillout="1" year="2040">18.49061208</maxSubResource>
                    <maxSubResource fillout="1" year="2045">18.49061208</maxSubResource>
                    <maxSubResource fillout="1" year="2050">18.49061208</maxSubResource>
                    <maxSubResource fillout="1" year="2055">18.49061208</maxSubResource>
                    <maxSubResource fillout="1" year="2060">18.49061208</maxSubResource>
                    <maxSubResource fillout="1" year="2065">18.49061208</maxSubResource>
                    <maxSubResource fillout="1" year="2070">18.49061208</maxSubResource>
                    <maxSubResource fillout="1" year="2075">18.49061208</maxSubResource>
                    <maxSubResource fillout="1" year="2080">18.49061208</maxSubResource>
                    <maxSubResource fillout="1" year="2085">18.49061208</maxSubResource>
                    <maxSubResource fillout="1" year="2090">18.49061208</maxSubResource>
                    <maxSubResource fillout="1" year="2095">18.49061208</maxSubResource>
                    <maxSubResource fillout="1" year="2100">18.49061208</maxSubResource>
                </sub-renewable-resource>
            </resource>
            <resource name="Oder_water withdrawals">
                <sub-renewable-resource name="runoff">
                    <maxSubResource fillout="1" year="1975">21.44147245</maxSubResource>
                    <maxSubResource fillout="1" year="1990">21.44147245</maxSubResource>
                    <maxSubResource fillout="1" year="2005">21.44147245</maxSubResource>
                    <maxSubResource fillout="1" year="2010">21.44147245</maxSubResource>
                    <maxSubResource fillout="1" year="2015">21.44147245</maxSubResource>
                    <maxSubResource fillout="1" year="2020">21.44147245</maxSubResource>
                    <maxSubResource fillout="1" year="2025">21.44147245</maxSubResource>
                    <maxSubResource fillout="1" year="2030">21.44147245</maxSubResource>
                    <maxSubResource fillout="1" year="2035">21.44147245</maxSubResource>
                    <maxSubResource fillout="1" year="2040">21.44147245</maxSubResource>
                    <maxSubResource fillout="1" year="2045">21.44147245</maxSubResource>
                    <maxSubResource fillout="1" year="2050">21.44147245</maxSubResource>
                    <maxSubResource fillout="1" year="2055">21.44147245</maxSubResource>
                    <maxSubResource fillout="1" year="2060">21.44147245</maxSubResource>
                    <maxSubResource fillout="1" year="2065">21.44147245</maxSubResource>
                    <maxSubResource fillout="1" year="2070">21.44147245</maxSubResource>
                    <maxSubResource fillout="1" year="2075">21.44147245</maxSubResource>
                    <maxSubResource fillout="1" year="2080">21.44147245</maxSubResource>
                    <maxSubResource fillout="1" year="2085">21.44147245</maxSubResource>
                    <maxSubResource fillout="1" year="2090">21.44147245</maxSubResource>
                    <maxSubResource fillout="1" year="2095">21.44147245</maxSubResource>
                    <maxSubResource fillout="1" year="2100">21.44147245</maxSubResource>
                </sub-renewable-resource>
            </resource>
            <resource name="Poland Coast_water withdrawals">
                <sub-renewable-resource name="runoff">
                    <maxSubResource fillout="1" year="1975">7.30589198</maxSubResource>
                    <maxSubResource fillout="1" year="1990">7.30589198</maxSubResource>
                    <maxSubResource fillout="1" year="2005">7.30589198</maxSubResource>
                    <maxSubResource fillout="1" year="2010">7.30589198</maxSubResource>
                    <maxSubResource fillout="1" year="2015">7.30589198</maxSubResource>
                    <maxSubResource fillout="1" year="2020">7.30589198</maxSubResource>
                    <maxSubResource fillout="1" year="2025">7.30589198</maxSubResource>
                    <maxSubResource fillout="1" year="2030">7.30589198</maxSubResource>
                    <maxSubResource fillout="1" year="2035">7.30589198</maxSubResource>
                    <maxSubResource fillout="1" year="2040">7.30589198</maxSubResource>
                    <maxSubResource fillout="1" year="2045">7.30589198</maxSubResource>
                    <maxSubResource fillout="1" year="2050">7.30589198</maxSubResource>
                    <maxSubResource fillout="1" year="2055">7.30589198</maxSubResource>
                    <maxSubResource fillout="1" year="2060">7.30589198</maxSubResource>
                    <maxSubResource fillout="1" year="2065">7.30589198</maxSubResource>
                    <maxSubResource fillout="1" year="2070">7.30589198</maxSubResource>
                    <maxSubResource fillout="1" year="2075">7.30589198</maxSubResource>
                    <maxSubResource fillout="1" year="2080">7.30589198</maxSubResource>
                    <maxSubResource fillout="1" year="2085">7.30589198</maxSubResource>
                    <maxSubResource fillout="1" year="2090">7.30589198</maxSubResource>
                    <maxSubResource fillout="1" year="2095">7.30589198</maxSubResource>
                    <maxSubResource fillout="1" year="2100">7.30589198</maxSubResource>
                </sub-renewable-resource>
            </resource>
            <resource name="Wisla_water withdrawals">
                <sub-renewable-resource name="runoff">
                    <maxSubResource fillout="1" year="1975">32.97031402</maxSubResource>
                    <maxSubResource fillout="1" year="1990">32.97031402</maxSubResource>
                    <maxSubResource fillout="1" year="2005">32.97031402</maxSubResource>
                    <maxSubResource fillout="1" year="2010">32.97031402</maxSubResource>
                    <maxSubResource fillout="1" year="2015">32.97031402</maxSubResource>
                    <maxSubResource fillout="1" year="2020">32.97031402</maxSubResource>
                    <maxSubResource fillout="1" year="2025">32.97031402</maxSubResource>
                    <maxSubResource fillout="1" year="2030">32.97031402</maxSubResource>
                    <maxSubResource fillout="1" year="2035">32.97031402</maxSubResource>
                    <maxSubResource fillout="1" year="2040">32.97031402</maxSubResource>
                    <maxSubResource fillout="1" year="2045">32.97031402</maxSubResource>
                    <maxSubResource fillout="1" year="2050">32.97031402</maxSubResource>
                    <maxSubResource fillout="1" year="2055">32.97031402</maxSubResource>
                    <maxSubResource fillout="1" year="2060">32.97031402</maxSubResource>
                    <maxSubResource fillout="1" year="2065">32.97031402</maxSubResource>
                    <maxSubResource fillout="1" year="2070">32.97031402</maxSubResource>
                    <maxSubResource fillout="1" year="2075">32.97031402</maxSubResource>
                    <maxSubResource fillout="1" year="2080">32.97031402</maxSubResource>
                    <maxSubResource fillout="1" year="2085">32.97031402</maxSubResource>
                    <maxSubResource fillout="1" year="2090">32.97031402</maxSubResource>
                    <maxSubResource fillout="1" year="2095">32.97031402</maxSubResource>
                    <maxSubResource fillout="1" year="2100">32.97031402</maxSubResource>
                </sub-renewable-resource>
            </resource>
        </region>
        <region name="EU-15">
            <resource name="Adriatic Sea-Greece-Black Sea Coast_water withdrawals">
                <sub-renewable-resource name="runoff">
                    <maxSubResource fillout="1" year="1975">111.9101078</maxSubResource>
                    <maxSubResource fillout="1" year="1990">111.9101078</maxSubResource>
                    <maxSubResource fillout="1" year="2005">111.9101078</maxSubResource>
                    <maxSubResource fillout="1" year="2010">111.9101078</maxSubResource>
                    <maxSubResource fillout="1" year="2015">111.9101078</maxSubResource>
                    <maxSubResource fillout="1" year="2020">111.9101078</maxSubResource>
                    <maxSubResource fillout="1" year="2025">111.9101078</maxSubResource>
                    <maxSubResource fillout="1" year="2030">111.9101078</maxSubResource>
                    <maxSubResource fillout="1" year="2035">111.9101078</maxSubResource>
                    <maxSubResource fillout="1" year="2040">111.9101078</maxSubResource>
                    <maxSubResource fillout="1" year="2045">111.9101078</maxSubResource>
                    <maxSubResource fillout="1" year="2050">111.9101078</maxSubResource>
                    <maxSubResource fillout="1" year="2055">111.9101078</maxSubResource>
                    <maxSubResource fillout="1" year="2060">111.9101078</maxSubResource>
                    <maxSubResource fillout="1" year="2065">111.9101078</maxSubResource>
                    <maxSubResource fillout="1" year="2070">111.9101078</maxSubResource>
                    <maxSubResource fillout="1" year="2075">111.9101078</maxSubResource>
                    <maxSubResource fillout="1" year="2080">111.9101078</maxSubResource>
                    <maxSubResource fillout="1" year="2085">111.9101078</maxSubResource>
                    <maxSubResource fillout="1" year="2090">111.9101078</maxSubResource>
                    <maxSubResource fillout="1" year="2095">111.9101078</maxSubResource>
                    <maxSubResource fillout="1" year="2100">111.9101078</maxSubResource>
                </sub-renewable-resource>
            </resource>
            <resource name="Arctic Ocean Islands_water withdrawals">
                <sub-renewable-resource name="runoff">
                    <maxSubResource fillout="1" year="1975">457.5151704</maxSubResource>
                    <maxSubResource fillout="1" year="1990">457.5151704</maxSubResource>
                    <maxSubResource fillout="1" year="2005">457.5151704</maxSubResource>
                    <maxSubResource fillout="1" year="2010">457.5151704</maxSubResource>
                    <maxSubResource fillout="1" year="2015">457.5151704</maxSubResource>
                    <maxSubResource fillout="1" year="2020">457.5151704</maxSubResource>
                    <maxSubResource fillout="1" year="2025">457.5151704</maxSubResource>
                    <maxSubResource fillout="1" year="2030">457.5151704</maxSubResource>
                    <maxSubResource fillout="1" year="2035">457.5151704</maxSubResource>
                    <maxSubResource fillout="1" year="2040">457.5151704</maxSubResource>
                    <maxSubResource fillout="1" year="2045">457.5151704</maxSubResource>
                    <maxSubResource fillout="1" year="2050">457.5151704</maxSubResource>
                    <maxSubResource fillout="1" year="2055">457.5151704</maxSubResource>
                    <maxSubResource fillout="1" year="2060">457.5151704</maxSubResource>
                    <maxSubResource fillout="1" year="2065">457.5151704</maxSubResource>
                    <maxSubResource fillout="1" year="2070">457.5151704</maxSubResource>
                    <maxSubResource fillout="1" year="2075">457.5151704</maxSubResource>
                    <maxSubResource fillout="1" year="2080">457.5151704</maxSubResource>
                    <maxSubResource fillout="1" year="2085">457.5151704</maxSubResource>
                    <maxSubResource fillout="1" year="2090">457.5151704</maxSubResource>
                    <maxSubResource fillout="1" year="2095">457.5151704</maxSubResource>
                    <maxSubResource fillout="1" year="2100">457.5151704</maxSubResource>
                </sub-renewable-resource>
            </resource>
            <resource name="Denmark-Germany Coast_water withdrawals">
                <sub-renewable-resource name="runoff">
                    <maxSubResource fillout="1" year="1975">14.34250483</maxSubResource>
                    <maxSubResource fillout="1" year="1990">14.34250483</maxSubResource>
                    <maxSubResource fillout="1" year="2005">14.34250483</maxSubResource>
                    <maxSubResource fillout="1" year="2010">14.34250483</maxSubResource>
                    <maxSubResource fillout="1" year="2015">14.34250483</maxSubResource>
                    <maxSubResource fillout="1" year="2020">14.34250483</maxSubResource>
                    <maxSubResource fillout="1" year="2025">14.34250483</maxSubResource>
                    <maxSubResource fillout="1" year="2030">14.34250483</maxSubResource>
                    <maxSubResource fillout="1" year="2035">14.34250483</maxSubResource>
                    <maxSubResource fillout="1" year="2040">14.34250483</maxSubResource>
                    <maxSubResource fillout="1" year="2045">14.34250483</maxSubResource>
                    <maxSubResource fillout="1" year="2050">14.34250483</maxSubResource>
                    <maxSubResource fillout="1" year="2055">14.34250483</maxSubResource>
                    <maxSubResource fillout="1" year="2060">14.34250483</maxSubResource>
                    <maxSubResource fillout="1" year="2065">14.34250483</maxSubResource>
                    <maxSubResource fillout="1" year="2070">14.34250483</maxSubResource>
                    <maxSubResource fillout="1" year="2075">14.34250483</maxSubResource>
                    <maxSubResource fillout="1" year="2080">14.34250483</maxSubResource>
                    <maxSubResource fillout="1" year="2085">14.34250483</maxSubResource>
                    <maxSubResource fillout="1" year="2090">14.34250483</maxSubResource>
                    <maxSubResource fillout="1" year="2095">14.34250483</maxSubResource>
                    <maxSubResource fillout="1" year="2100">14.34250483</maxSubResource>
                </sub-renewable-resource>
            </resource>
            <resource name="Douro_water withdrawals">
                <sub-renewable-resource name="runoff">
                    <maxSubResource fillout="1" year="1975">18.01862321</maxSubResource>
                    <maxSubResource fillout="1" year="1990">18.01862321</maxSubResource>
                    <maxSubResource fillout="1" year="2005">18.01862321</maxSubResource>
                    <maxSubResource fillout="1" year="2010">18.01862321</maxSubResource>
                    <maxSubResource fillout="1" year="2015">18.01862321</maxSubResource>
                    <maxSubResource fillout="1" year="2020">18.01862321</maxSubResource>
                    <maxSubResource fillout="1" year="2025">18.01862321</maxSubResource>
                    <maxSubResource fillout="1" year="2030">18.01862321</maxSubResource>
                    <maxSubResource fillout="1" year="2035">18.01862321</maxSubResource>
                    <maxSubResource fillout="1" year="2040">18.01862321</maxSubResource>
                    <maxSubResource fillout="1" year="2045">18.01862321</maxSubResource>
                    <maxSubResource fillout="1" year="2050">18.01862321</maxSubResource>
                    <maxSubResource fillout="1" year="2055">18.01862321</maxSubResource>
                    <maxSubResource fillout="1" year="2060">18.01862321</maxSubResource>
                    <maxSubResource fillout="1" year="2065">18.01862321</maxSubResource>
                    <maxSubResource fillout="1" year="2070">18.01862321</maxSubResource>
                    <maxSubResource fillout="1" year="2075">18.01862321</maxSubResource>
                    <maxSubResource fillout="1" year="2080">18.01862321</maxSubResource>
                    <maxSubResource fillout="1" year="2085">18.01862321</maxSubResource>
                    <maxSubResource fillout="1" year="2090">18.01862321</maxSubResource>
                    <maxSubResource fillout="1" year="2095">18.01862321</maxSubResource>
                    <maxSubResource fillout="1" year="2100">18.01862321</maxSubResource>
                </sub-renewable-resource>
            </resource>
            <resource name="Ebro_water withdrawals">
                <sub-renewable-resource name="runoff">
                    <maxSubResource fillout="1" year="1975">20.18977161</maxSubResource>
                    <maxSubResource fillout="1" year="1990">20.18977161</maxSubResource>
                    <maxSubResource fillout="1" year="2005">20.18977161</maxSubResource>
                    <maxSubResource fillout="1" year="2010">20.18977161</maxSubResource>
                    <maxSubResource fillout="1" year="2015">20.18977161</maxSubResource>
                    <maxSubResource fillout="1" year="2020">20.18977161</maxSubResource>
                    <maxSubResource fillout="1" year="2025">20.18977161</maxSubResource>
                    <maxSubResource fillout="1" year="2030">20.18977161</maxSubResource>
                    <maxSubResource fillout="1" year="2035">20.18977161</maxSubResource>
                    <maxSubResource fillout="1" year="2040">20.18977161</maxSubResource>
                    <maxSubResource fillout="1" year="2045">20.18977161</maxSubResource>
                    <maxSubResource fillout="1" year="2050">20.18977161</maxSubResource>
                    <maxSubResource fillout="1" year="2055">20.18977161</maxSubResource>
                    <maxSubResource fillout="1" year="2060">20.18977161</maxSubResource>
                    <maxSubResource fillout="1" year="2065">20.18977161</maxSubResource>
                    <maxSubResource fillout="1" year="2070">20.18977161</maxSubResource>
                    <maxSubResource fillout="1" year="2075">20.18977161</maxSubResource>
                    <maxSubResource fillout="1" year="2080">20.18977161</maxSubResource>
                    <maxSubResource fillout="1" year="2085">20.18977161</maxSubResource>
                    <maxSubResource fillout="1" year="2090">20.18977161</maxSubResource>
                    <maxSubResource fillout="1" year="2095">20.18977161</maxSubResource>
                    <maxSubResource fillout="1" year="2100">20.18977161</maxSubResource>
                </sub-renewable-resource>
            </resource>
            <resource name="Elbe_water withdrawals">
                <sub-renewable-resource name="runoff">
                    <maxSubResource fillout="1" year="1975">29.37800364</maxSubResource>
                    <maxSubResource fillout="1" year="1990">29.37800364</maxSubResource>
                    <maxSubResource fillout="1" year="2005">29.37800364</maxSubResource>
                    <maxSubResource fillout="1" year="2010">29.37800364</maxSubResource>
                    <maxSubResource fillout="1" year="2015">29.37800364</maxSubResource>
                    <maxSubResource fillout="1" year="2020">29.37800364</maxSubResource>
                    <maxSubResource fillout="1" year="2025">29.37800364</maxSubResource>
                    <maxSubResource fillout="1" year="2030">29.37800364</maxSubResource>
                    <maxSubResource fillout="1" year="2035">29.37800364</maxSubResource>
                    <maxSubResource fillout="1" year="2040">29.37800364</maxSubResource>
                    <maxSubResource fillout="1" year="2045">29.37800364</maxSubResource>
                    <maxSubResource fillout="1" year="2050">29.37800364</maxSubResource>
                    <maxSubResource fillout="1" year="2055">29.37800364</maxSubResource>
                    <maxSubResource fillout="1" year="2060">29.37800364</maxSubResource>
                    <maxSubResource fillout="1" year="2065">29.37800364</maxSubResource>
                    <maxSubResource fillout="1" year="2070">29.37800364</maxSubResource>
                    <maxSubResource fillout="1" year="2075">29.37800364</maxSubResource>
                    <maxSubResource fillout="1" year="2080">29.37800364</maxSubResource>
                    <maxSubResource fillout="1" year="2085">29.37800364</maxSubResource>
                    <maxSubResource fillout="1" year="2090">29.37800364</maxSubResource>
                    <maxSubResource fillout="1" year="2095">29.37800364</maxSubResource>
                    <maxSubResource fillout="1" year="2100">29.37800364</maxSubResource>
                </sub-renewable-resource>
            </resource>
            <resource name="Ems-Weser_water withdrawals">
                <sub-renewable-resource name="runoff">
                    <maxSubResource fillout="1" year="1975">13.84096128</maxSubResource>
                    <maxSubResource fillout="1" year="1990">13.84096128</maxSubResource>
                    <maxSubResource fillout="1" year="2005">13.84096128</maxSubResource>
                    <maxSubResource fillout="1" year="2010">13.84096128</maxSubResource>
                    <maxSubResource fillout="1" year="2015">13.84096128</maxSubResource>
                    <maxSubResource fillout="1" year="2020">13.84096128</maxSubResource>
                    <maxSubResource fillout="1" year="2025">13.84096128</maxSubResource>
                    <maxSubResource fillout="1" year="2030">13.84096128</maxSubResource>
                    <maxSubResource fillout="1" year="2035">13.84096128</maxSubResource>
                    <maxSubResource fillout="1" year="2040">13.84096128</maxSubResource>
                    <maxSubResource fillout="1" year="2045">13.84096128</maxSubResource>
                    <maxSubResource fillout="1" year="2050">13.84096128</maxSubResource>
                    <maxSubResource fillout="1" year="2055">13.84096128</maxSubResource>
                    <maxSubResource fillout="1" year="2060">13.84096128</maxSubResource>
                    <maxSubResource fillout="1" year="2065">13.84096128</maxSubResource>
                    <maxSubResource fillout="1" year="2070">13.84096128</maxSubResource>
                    <maxSubResource fillout="1" year="2075">13.84096128</maxSubResource>
                    <maxSubResource fillout="1" year="2080">13.84096128</maxSubResource>
                    <maxSubResource fillout="1" year="2085">13.84096128</maxSubResource>
                    <maxSubResource fillout="1" year="2090">13.84096128</maxSubResource>
                    <maxSubResource fillout="1" year="2095">13.84096128</maxSubResource>
                    <maxSubResource fillout="1" year="2100">13.84096128</maxSubResource>
                </sub-renewable-resource>
            </resource>
            <resource name="England and Wales_water withdrawals">
                <sub-renewable-resource name="runoff">
                    <maxSubResource fillout="1" year="1975">42.29905262</maxSubResource>
                    <maxSubResource fillout="1" year="1990">42.29905262</maxSubResource>
                    <maxSubResource fillout="1" year="2005">42.29905262</maxSubResource>
                    <maxSubResource fillout="1" year="2010">42.29905262</maxSubResource>
                    <maxSubResource fillout="1" year="2015">42.29905262</maxSubResource>
                    <maxSubResource fillout="1" year="2020">42.29905262</maxSubResource>
                    <maxSubResource fillout="1" year="2025">42.29905262</maxSubResource>
                    <maxSubResource fillout="1" year="2030">42.29905262</maxSubResource>
                    <maxSubResource fillout="1" year="2035">42.29905262</maxSubResource>
                    <maxSubResource fillout="1" year="2040">42.29905262</maxSubResource>
                    <maxSubResource fillout="1" year="2045">42.29905262</maxSubResource>
                    <maxSubResource fillout="1" year="2050">42.29905262</maxSubResource>
                    <maxSubResource fillout="1" year="2055">42.29905262</maxSubResource>
                    <maxSubResource fillout="1" year="2060">42.29905262</maxSubResource>
                    <maxSubResource fillout="1" year="2065">42.29905262</maxSubResource>
                    <maxSubResource fillout="1" year="2070">42.29905262</maxSubResource>
                    <maxSubResource fillout="1" year="2075">42.29905262</maxSubResource>
                    <maxSubResource fillout="1" year="2080">42.29905262</maxSubResource>
                    <maxSubResource fillout="1" year="2085">42.29905262</maxSubResource>
                    <maxSubResource fillout="1" year="2090">42.29905262</maxSubResource>
                    <maxSubResource fillout="1" year="2095">42.29905262</maxSubResource>
                    <maxSubResource fillout="1" year="2100">42.29905262</maxSubResource>
                </sub-renewable-resource>
            </resource>
            <resource name="Finland_water withdrawals">
                <sub-renewable-resource name="runoff">
                    <maxSubResource fillout="1" year="1975">61.69738918</maxSubResource>
                    <maxSubResource fillout="1" year="1990">61.69738918</maxSubResource>
                    <maxSubResource fillout="1" year="2005">61.69738918</maxSubResource>
                    <maxSubResource fillout="1" year="2010">61.69738918</maxSubResource>
                    <maxSubResource fillout="1" year="2015">61.69738918</maxSubResource>
                    <maxSubResource fillout="1" year="2020">61.69738918</maxSubResource>
                    <maxSubResource fillout="1" year="2025">61.69738918</maxSubResource>
                    <maxSubResource fillout="1" year="2030">61.69738918</maxSubResource>
                    <maxSubResource fillout="1" year="2035">61.69738918</maxSubResource>
                    <maxSubResource fillout="1" year="2040">61.69738918</maxSubResource>
                    <maxSubResource fillout="1" year="2045">61.69738918</maxSubResource>
                    <maxSubResource fillout="1" year="2050">61.69738918</maxSubResource>
                    <maxSubResource fillout="1" year="2055">61.69738918</maxSubResource>
                    <maxSubResource fillout="1" year="2060">61.69738918</maxSubResource>
                    <maxSubResource fillout="1" year="2065">61.69738918</maxSubResource>
                    <maxSubResource fillout="1" year="2070">61.69738918</maxSubResource>
                    <maxSubResource fillout="1" year="2075">61.69738918</maxSubResource>
                    <maxSubResource fillout="1" year="2080">61.69738918</maxSubResource>
                    <maxSubResource fillout="1" year="2085">61.69738918</maxSubResource>
                    <maxSubResource fillout="1" year="2090">61.69738918</maxSubResource>
                    <maxSubResource fillout="1" year="2095">61.69738918</maxSubResource>
                    <maxSubResource fillout="1" year="2100">61.69738918</maxSubResource>
                </sub-renewable-resource>
            </resource>
            <resource name="France-South Coast_water withdrawals">
                <sub-renewable-resource name="runoff">
                    <maxSubResource fillout="1" year="1975">9.096494331</maxSubResource>
                    <maxSubResource fillout="1" year="1990">9.096494331</maxSubResource>
                    <maxSubResource fillout="1" year="2005">9.096494331</maxSubResource>
                    <maxSubResource fillout="1" year="2010">9.096494331</maxSubResource>
                    <maxSubResource fillout="1" year="2015">9.096494331</maxSubResource>
                    <maxSubResource fillout="1" year="2020">9.096494331</maxSubResource>
                    <maxSubResource fillout="1" year="2025">9.096494331</maxSubResource>
                    <maxSubResource fillout="1" year="2030">9.096494331</maxSubResource>
                    <maxSubResource fillout="1" year="2035">9.096494331</maxSubResource>
                    <maxSubResource fillout="1" year="2040">9.096494331</maxSubResource>
                    <maxSubResource fillout="1" year="2045">9.096494331</maxSubResource>
                    <maxSubResource fillout="1" year="2050">9.096494331</maxSubResource>
                    <maxSubResource fillout="1" year="2055">9.096494331</maxSubResource>
                    <maxSubResource fillout="1" year="2060">9.096494331</maxSubResource>
                    <maxSubResource fillout="1" year="2065">9.096494331</maxSubResource>
                    <maxSubResource fillout="1" year="2070">9.096494331</maxSubResource>
                    <maxSubResource fillout="1" year="2075">9.096494331</maxSubResource>
                    <maxSubResource fillout="1" year="2080">9.096494331</maxSubResource>
                    <maxSubResource fillout="1" year="2085">9.096494331</maxSubResource>
                    <maxSubResource fillout="1" year="2090">9.096494331</maxSubResource>
                    <maxSubResource fillout="1" year="2095">9.096494331</maxSubResource>
                    <maxSubResource fillout="1" year="2100">9.096494331</maxSubResource>
                </sub-renewable-resource>
            </resource>
            <resource name="France-West Coast_water withdrawals">
                <sub-renewable-resource name="runoff">
                    <maxSubResource fillout="1" year="1975">24.48049515</maxSubResource>
                    <maxSubResource fillout="1" year="1990">24.48049515</maxSubResource>
                    <maxSubResource fillout="1" year="2005">24.48049515</maxSubResource>
                    <maxSubResource fillout="1" year="2010">24.48049515</maxSubResource>
                    <maxSubResource fillout="1" year="2015">24.48049515</maxSubResource>
                    <maxSubResource fillout="1" year="2020">24.48049515</maxSubResource>
                    <maxSubResource fillout="1" year="2025">24.48049515</maxSubResource>
                    <maxSubResource fillout="1" year="2030">24.48049515</maxSubResource>
                    <maxSubResource fillout="1" year="2035">24.48049515</maxSubResource>
                    <maxSubResource fillout="1" year="2040">24.48049515</maxSubResource>
                    <maxSubResource fillout="1" year="2045">24.48049515</maxSubResource>
                    <maxSubResource fillout="1" year="2050">24.48049515</maxSubResource>
                    <maxSubResource fillout="1" year="2055">24.48049515</maxSubResource>
                    <maxSubResource fillout="1" year="2060">24.48049515</maxSubResource>
                    <maxSubResource fillout="1" year="2065">24.48049515</maxSubResource>
                    <maxSubResource fillout="1" year="2070">24.48049515</maxSubResource>
                    <maxSubResource fillout="1" year="2075">24.48049515</maxSubResource>
                    <maxSubResource fillout="1" year="2080">24.48049515</maxSubResource>
                    <maxSubResource fillout="1" year="2085">24.48049515</maxSubResource>
                    <maxSubResource fillout="1" year="2090">24.48049515</maxSubResource>
                    <maxSubResource fillout="1" year="2095">24.48049515</maxSubResource>
                    <maxSubResource fillout="1" year="2100">24.48049515</maxSubResource>
                </sub-renewable-resource>
            </resource>
            <resource name="Gironde_water withdrawals">
                <sub-renewable-resource name="runoff">
                    <maxSubResource fillout="1" year="1975">27.16004234</maxSubResource>
                    <maxSubResource fillout="1" year="1990">27.16004234</maxSubResource>
                    <maxSubResource fillout="1" year="2005">27.16004234</maxSubResource>
                    <maxSubResource fillout="1" year="2010">27.16004234</maxSubResource>
                    <maxSubResource fillout="1" year="2015">27.16004234</maxSubResource>
                    <maxSubResource fillout="1" year="2020">27.16004234</maxSubResource>
                    <maxSubResource fillout="1" year="2025">27.16004234</maxSubResource>
                    <maxSubResource fillout="1" year="2030">27.16004234</maxSubResource>
                    <maxSubResource fillout="1" year="2035">27.16004234</maxSubResource>
                    <maxSubResource fillout="1" year="2040">27.16004234</maxSubResource>
                    <maxSubResource fillout="1" year="2045">27.16004234</maxSubResource>
                    <maxSubResource fillout="1" year="2050">27.16004234</maxSubResource>
                    <maxSubResource fillout="1" year="2055">27.16004234</maxSubResource>
                    <maxSubResource fillout="1" year="2060">27.16004234</maxSubResource>
                    <maxSubResource fillout="1" year="2065">27.16004234</maxSubResource>
                    <maxSubResource fillout="1" year="2070">27.16004234</maxSubResource>
                    <maxSubResource fillout="1" year="2075">27.16004234</maxSubResource>
                    <maxSubResource fillout="1" year="2080">27.16004234</maxSubResource>
                    <maxSubResource fillout="1" year="2085">27.16004234</maxSubResource>
                    <maxSubResource fillout="1" year="2090">27.16004234</maxSubResource>
                    <maxSubResource fillout="1" year="2095">27.16004234</maxSubResource>
                    <maxSubResource fillout="1" year="2100">27.16004234</maxSubResource>
                </sub-renewable-resource>
            </resource>
            <resource name="Guadalquivir_water withdrawals">
                <sub-renewable-resource name="runoff">
                    <maxSubResource fillout="1" year="1975">8.30951869</maxSubResource>
                    <maxSubResource fillout="1" year="1990">8.30951869</maxSubResource>
                    <maxSubResource fillout="1" year="2005">8.30951869</maxSubResource>
                    <maxSubResource fillout="1" year="2010">8.30951869</maxSubResource>
                    <maxSubResource fillout="1" year="2015">8.30951869</maxSubResource>
                    <maxSubResource fillout="1" year="2020">8.30951869</maxSubResource>
                    <maxSubResource fillout="1" year="2025">8.30951869</maxSubResource>
                    <maxSubResource fillout="1" year="2030">8.30951869</maxSubResource>
                    <maxSubResource fillout="1" year="2035">8.30951869</maxSubResource>
                    <maxSubResource fillout="1" year="2040">8.30951869</maxSubResource>
                    <maxSubResource fillout="1" year="2045">8.30951869</maxSubResource>
                    <maxSubResource fillout="1" year="2050">8.30951869</maxSubResource>
                    <maxSubResource fillout="1" year="2055">8.30951869</maxSubResource>
                    <maxSubResource fillout="1" year="2060">8.30951869</maxSubResource>
                    <maxSubResource fillout="1" year="2065">8.30951869</maxSubResource>
                    <maxSubResource fillout="1" year="2070">8.30951869</maxSubResource>
                    <maxSubResource fillout="1" year="2075">8.30951869</maxSubResource>
                    <maxSubResource fillout="1" year="2080">8.30951869</maxSubResource>
                    <maxSubResource fillout="1" year="2085">8.30951869</maxSubResource>
                    <maxSubResource fillout="1" year="2090">8.30951869</maxSubResource>
                    <maxSubResource fillout="1" year="2095">8.30951869</maxSubResource>
                    <maxSubResource fillout="1" year="2100">8.30951869</maxSubResource>
                </sub-renewable-resource>
            </resource>
            <resource name="Guadiana_water withdrawals">
                <sub-renewable-resource name="runoff">
                    <maxSubResource fillout="1" year="1975">11.84906634</maxSubResource>
                    <maxSubResource fillout="1" year="1990">11.84906634</maxSubResource>
                    <maxSubResource fillout="1" year="2005">11.84906634</maxSubResource>
                    <maxSubResource fillout="1" year="2010">11.84906634</maxSubResource>
                    <maxSubResource fillout="1" year="2015">11.84906634</maxSubResource>
                    <maxSubResource fillout="1" year="2020">11.84906634</maxSubResource>
                    <maxSubResource fillout="1" year="2025">11.84906634</maxSubResource>
                    <maxSubResource fillout="1" year="2030">11.84906634</maxSubResource>
                    <maxSubResource fillout="1" year="2035">11.84906634</maxSubResource>
                    <maxSubResource fillout="1" year="2040">11.84906634</maxSubResource>
                    <maxSubResource fillout="1" year="2045">11.84906634</maxSubResource>
                    <maxSubResource fillout="1" year="2050">11.84906634</maxSubResource>
                    <maxSubResource fillout="1" year="2055">11.84906634</maxSubResource>
                    <maxSubResource fillout="1" year="2060">11.84906634</maxSubResource>
                    <maxSubResource fillout="1" year="2065">11.84906634</maxSubResource>
                    <maxSubResource fillout="1" year="2070">11.84906634</maxSubResource>
                    <maxSubResource fillout="1" year="2075">11.84906634</maxSubResource>
                    <maxSubResource fillout="1" year="2080">11.84906634</maxSubResource>
                    <maxSubResource fillout="1" year="2085">11.84906634</maxSubResource>
                    <maxSubResource fillout="1" year="2090">11.84906634</maxSubResource>
                    <maxSubResource fillout="1" year="2095">11.84906634</maxSubResource>
                    <maxSubResource fillout="1" year="2100">11.84906634</maxSubResource>
                </sub-renewable-resource>
            </resource>
            <resource name="Ireland_water withdrawals">
                <sub-renewable-resource name="runoff">
                    <maxSubResource fillout="1" year="1975">39.6936926</maxSubResource>
                    <maxSubResource fillout="1" year="1990">39.6936926</maxSubResource>
                    <maxSubResource fillout="1" year="2005">39.6936926</maxSubResource>
                    <maxSubResource fillout="1" year="2010">39.6936926</maxSubResource>
                    <maxSubResource fillout="1" year="2015">39.6936926</maxSubResource>
                    <maxSubResource fillout="1" year="2020">39.6936926</maxSubResource>
                    <maxSubResource fillout="1" year="2025">39.6936926</maxSubResource>
                    <maxSubResource fillout="1" year="2030">39.6936926</maxSubResource>
                    <maxSubResource fillout="1" year="2035">39.6936926</maxSubResource>
                    <maxSubResource fillout="1" year="2040">39.6936926</maxSubResource>
                    <maxSubResource fillout="1" year="2045">39.6936926</maxSubResource>
                    <maxSubResource fillout="1" year="2050">39.6936926</maxSubResource>
                    <maxSubResource fillout="1" year="2055">39.6936926</maxSubResource>
                    <maxSubResource fillout="1" year="2060">39.6936926</maxSubResource>
                    <maxSubResource fillout="1" year="2065">39.6936926</maxSubResource>
                    <maxSubResource fillout="1" year="2070">39.6936926</maxSubResource>
                    <maxSubResource fillout="1" year="2075">39.6936926</maxSubResource>
                    <maxSubResource fillout="1" year="2080">39.6936926</maxSubResource>
                    <maxSubResource fillout="1" year="2085">39.6936926</maxSubResource>
                    <maxSubResource fillout="1" year="2090">39.6936926</maxSubResource>
                    <maxSubResource fillout="1" year="2095">39.6936926</maxSubResource>
                    <maxSubResource fillout="1" year="2100">39.6936926</maxSubResource>
                </sub-renewable-resource>
            </resource>
            <resource name="Italy-East Coast_water withdrawals">
                <sub-renewable-resource name="runoff">
                    <maxSubResource fillout="1" year="1975">26.56610012</maxSubResource>
                    <maxSubResource fillout="1" year="1990">26.56610012</maxSubResource>
                    <maxSubResource fillout="1" year="2005">26.56610012</maxSubResource>
                    <maxSubResource fillout="1" year="2010">26.56610012</maxSubResource>
                    <maxSubResource fillout="1" year="2015">26.56610012</maxSubResource>
                    <maxSubResource fillout="1" year="2020">26.56610012</maxSubResource>
                    <maxSubResource fillout="1" year="2025">26.56610012</maxSubResource>
                    <maxSubResource fillout="1" year="2030">26.56610012</maxSubResource>
                    <maxSubResource fillout="1" year="2035">26.56610012</maxSubResource>
                    <maxSubResource fillout="1" year="2040">26.56610012</maxSubResource>
                    <maxSubResource fillout="1" year="2045">26.56610012</maxSubResource>
                    <maxSubResource fillout="1" year="2050">26.56610012</maxSubResource>
                    <maxSubResource fillout="1" year="2055">26.56610012</maxSubResource>
                    <maxSubResource fillout="1" year="2060">26.56610012</maxSubResource>
                    <maxSubResource fillout="1" year="2065">26.56610012</maxSubResource>
                    <maxSubResource fillout="1" year="2070">26.56610012</maxSubResource>
                    <maxSubResource fillout="1" year="2075">26.56610012</maxSubResource>
                    <maxSubResource fillout="1" year="2080">26.56610012</maxSubResource>
                    <maxSubResource fillout="1" year="2085">26.56610012</maxSubResource>
                    <maxSubResource fillout="1" year="2090">26.56610012</maxSubResource>
                    <maxSubResource fillout="1" year="2095">26.56610012</maxSubResource>
                    <maxSubResource fillout="1" year="2100">26.56610012</maxSubResource>
                </sub-renewable-resource>
            </resource>
            <resource name="Italy-West Coast_water withdrawals">
                <sub-renewable-resource name="runoff">
                    <maxSubResource fillout="1" year="1975">26.57948772</maxSubResource>
                    <maxSubResource fillout="1" year="1990">26.57948772</maxSubResource>
                    <maxSubResource fillout="1" year="2005">26.57948772</maxSubResource>
                    <maxSubResource fillout="1" year="2010">26.57948772</maxSubResource>
                    <maxSubResource fillout="1" year="2015">26.57948772</maxSubResource>
                    <maxSubResource fillout="1" year="2020">26.57948772</maxSubResource>
                    <maxSubResource fillout="1" year="2025">26.57948772</maxSubResource>
                    <maxSubResource fillout="1" year="2030">26.57948772</maxSubResource>
                    <maxSubResource fillout="1" year="2035">26.57948772</maxSubResource>
                    <maxSubResource fillout="1" year="2040">26.57948772</maxSubResource>
                    <maxSubResource fillout="1" year="2045">26.57948772</maxSubResource>
                    <maxSubResource fillout="1" year="2050">26.57948772</maxSubResource>
                    <maxSubResource fillout="1" year="2055">26.57948772</maxSubResource>
                    <maxSubResource fillout="1" year="2060">26.57948772</maxSubResource>
                    <maxSubResource fillout="1" year="2065">26.57948772</maxSubResource>
                    <maxSubResource fillout="1" year="2070">26.57948772</maxSubResource>
                    <maxSubResource fillout="1" year="2075">26.57948772</maxSubResource>
                    <maxSubResource fillout="1" year="2080">26.57948772</maxSubResource>
                    <maxSubResource fillout="1" year="2085">26.57948772</maxSubResource>
                    <maxSubResource fillout="1" year="2090">26.57948772</maxSubResource>
                    <maxSubResource fillout="1" year="2095">26.57948772</maxSubResource>
                    <maxSubResource fillout="1" year="2100">26.57948772</maxSubResource>
                </sub-renewable-resource>
            </resource>
            <resource name="Loire_water withdrawals">
                <sub-renewable-resource name="runoff">
                    <maxSubResource fillout="1" year="1975">37.6363622</maxSubResource>
                    <maxSubResource fillout="1" year="1990">37.6363622</maxSubResource>
                    <maxSubResource fillout="1" year="2005">37.6363622</maxSubResource>
                    <maxSubResource fillout="1" year="2010">37.6363622</maxSubResource>
                    <maxSubResource fillout="1" year="2015">37.6363622</maxSubResource>
                    <maxSubResource fillout="1" year="2020">37.6363622</maxSubResource>
                    <maxSubResource fillout="1" year="2025">37.6363622</maxSubResource>
                    <maxSubResource fillout="1" year="2030">37.6363622</maxSubResource>
                    <maxSubResource fillout="1" year="2035">37.6363622</maxSubResource>
                    <maxSubResource fillout="1" year="2040">37.6363622</maxSubResource>
                    <maxSubResource fillout="1" year="2045">37.6363622</maxSubResource>
                    <maxSubResource fillout="1" year="2050">37.6363622</maxSubResource>
                    <maxSubResource fillout="1" year="2055">37.6363622</maxSubResource>
                    <maxSubResource fillout="1" year="2060">37.6363622</maxSubResource>
                    <maxSubResource fillout="1" year="2065">37.6363622</maxSubResource>
                    <maxSubResource fillout="1" year="2070">37.6363622</maxSubResource>
                    <maxSubResource fillout="1" year="2075">37.6363622</maxSubResource>
                    <maxSubResource fillout="1" year="2080">37.6363622</maxSubResource>
                    <maxSubResource fillout="1" year="2085">37.6363622</maxSubResource>
                    <maxSubResource fillout="1" year="2090">37.6363622</maxSubResource>
                    <maxSubResource fillout="1" year="2095">37.6363622</maxSubResource>
                    <maxSubResource fillout="1" year="2100">37.6363622</maxSubResource>
                </sub-renewable-resource>
            </resource>
            <resource name="Mediterranean Sea Islands_water withdrawals">
                <sub-renewable-resource name="runoff">
                    <maxSubResource fillout="1" year="1975">16.30451269</maxSubResource>
                    <maxSubResource fillout="1" year="1990">16.30451269</maxSubResource>
                    <maxSubResource fillout="1" year="2005">16.30451269</maxSubResource>
                    <maxSubResource fillout="1" year="2010">16.30451269</maxSubResource>
                    <maxSubResource fillout="1" year="2015">16.30451269</maxSubResource>
                    <maxSubResource fillout="1" year="2020">16.30451269</maxSubResource>
                    <maxSubResource fillout="1" year="2025">16.30451269</maxSubResource>
                    <maxSubResource fillout="1" year="2030">16.30451269</maxSubResource>
                    <maxSubResource fillout="1" year="2035">16.30451269</maxSubResource>
                    <maxSubResource fillout="1" year="2040">16.30451269</maxSubResource>
                    <maxSubResource fillout="1" year="2045">16.30451269</maxSubResource>
                    <maxSubResource fillout="1" year="2050">16.30451269</maxSubResource>
                    <maxSubResource fillout="1" year="2055">16.30451269</maxSubResource>
                    <maxSubResource fillout="1" year="2060">16.30451269</maxSubResource>
                    <maxSubResource fillout="1" year="2065">16.30451269</maxSubResource>
                    <maxSubResource fillout="1" year="2070">16.30451269</maxSubResource>
                    <maxSubResource fillout="1" year="2075">16.30451269</maxSubResource>
                    <maxSubResource fillout="1" year="2080">16.30451269</maxSubResource>
                    <maxSubResource fillout="1" year="2085">16.30451269</maxSubResource>
                    <maxSubResource fillout="1" year="2090">16.30451269</maxSubResource>
                    <maxSubResource fillout="1" year="2095">16.30451269</maxSubResource>
                    <maxSubResource fillout="1" year="2100">16.30451269</maxSubResource>
                </sub-renewable-resource>
            </resource>
            <resource name="Po_water withdrawals">
                <sub-renewable-resource name="runoff">
                    <maxSubResource fillout="1" year="1975">39.32503679</maxSubResource>
                    <maxSubResource fillout="1" year="1990">39.32503679</maxSubResource>
                    <maxSubResource fillout="1" year="2005">39.32503679</maxSubResource>
                    <maxSubResource fillout="1" year="2010">39.32503679</maxSubResource>
                    <maxSubResource fillout="1" year="2015">39.32503679</maxSubResource>
                    <maxSubResource fillout="1" year="2020">39.32503679</maxSubResource>
                    <maxSubResource fillout="1" year="2025">39.32503679</maxSubResource>
                    <maxSubResource fillout="1" year="2030">39.32503679</maxSubResource>
                    <maxSubResource fillout="1" year="2035">39.32503679</maxSubResource>
                    <maxSubResource fillout="1" year="2040">39.32503679</maxSubResource>
                    <maxSubResource fillout="1" year="2045">39.32503679</maxSubResource>
                    <maxSubResource fillout="1" year="2050">39.32503679</maxSubResource>
                    <maxSubResource fillout="1" year="2055">39.32503679</maxSubResource>
                    <maxSubResource fillout="1" year="2060">39.32503679</maxSubResource>
                    <maxSubResource fillout="1" year="2065">39.32503679</maxSubResource>
                    <maxSubResource fillout="1" year="2070">39.32503679</maxSubResource>
                    <maxSubResource fillout="1" year="2075">39.32503679</maxSubResource>
                    <maxSubResource fillout="1" year="2080">39.32503679</maxSubResource>
                    <maxSubResource fillout="1" year="2085">39.32503679</maxSubResource>
                    <maxSubResource fillout="1" year="2090">39.32503679</maxSubResource>
                    <maxSubResource fillout="1" year="2095">39.32503679</maxSubResource>
                    <maxSubResource fillout="1" year="2100">39.32503679</maxSubResource>
                </sub-renewable-resource>
            </resource>
            <resource name="Rhine_water withdrawals">
                <sub-renewable-resource name="runoff">
                    <maxSubResource fillout="1" year="1975">76.90226409</maxSubResource>
                    <maxSubResource fillout="1" year="1990">76.90226409</maxSubResource>
                    <maxSubResource fillout="1" year="2005">76.90226409</maxSubResource>
                    <maxSubResource fillout="1" year="2010">76.90226409</maxSubResource>
                    <maxSubResource fillout="1" year="2015">76.90226409</maxSubResource>
                    <maxSubResource fillout="1" year="2020">76.90226409</maxSubResource>
                    <maxSubResource fillout="1" year="2025">76.90226409</maxSubResource>
                    <maxSubResource fillout="1" year="2030">76.90226409</maxSubResource>
                    <maxSubResource fillout="1" year="2035">76.90226409</maxSubResource>
                    <maxSubResource fillout="1" year="2040">76.90226409</maxSubResource>
                    <maxSubResource fillout="1" year="2045">76.90226409</maxSubResource>
                    <maxSubResource fillout="1" year="2050">76.90226409</maxSubResource>
                    <maxSubResource fillout="1" year="2055">76.90226409</maxSubResource>
                    <maxSubResource fillout="1" year="2060">76.90226409</maxSubResource>
                    <maxSubResource fillout="1" year="2065">76.90226409</maxSubResource>
                    <maxSubResource fillout="1" year="2070">76.90226409</maxSubResource>
                    <maxSubResource fillout="1" year="2075">76.90226409</maxSubResource>
                    <maxSubResource fillout="1" year="2080">76.90226409</maxSubResource>
                    <maxSubResource fillout="1" year="2085">76.90226409</maxSubResource>
                    <maxSubResource fillout="1" year="2090">76.90226409</maxSubResource>
                    <maxSubResource fillout="1" year="2095">76.90226409</maxSubResource>
                    <maxSubResource fillout="1" year="2100">76.90226409</maxSubResource>
                </sub-renewable-resource>
            </resource>
            <resource name="Rhone_water withdrawals">
                <sub-renewable-resource name="runoff">
                    <maxSubResource fillout="1" year="1975">48.57485017</maxSubResource>
                    <maxSubResource fillout="1" year="1990">48.57485017</maxSubResource>
                    <maxSubResource fillout="1" year="2005">48.57485017</maxSubResource>
                    <maxSubResource fillout="1" year="2010">48.57485017</maxSubResource>
                    <maxSubResource fillout="1" year="2015">48.57485017</maxSubResource>
                    <maxSubResource fillout="1" year="2020">48.57485017</maxSubResource>
                    <maxSubResource fillout="1" year="2025">48.57485017</maxSubResource>
                    <maxSubResource fillout="1" year="2030">48.57485017</maxSubResource>
                    <maxSubResource fillout="1" year="2035">48.57485017</maxSubResource>
                    <maxSubResource fillout="1" year="2040">48.57485017</maxSubResource>
                    <maxSubResource fillout="1" year="2045">48.57485017</maxSubResource>
                    <maxSubResource fillout="1" year="2050">48.57485017</maxSubResource>
                    <maxSubResource fillout="1" year="2055">48.57485017</maxSubResource>
                    <maxSubResource fillout="1" year="2060">48.57485017</maxSubResource>
                    <maxSubResource fillout="1" year="2065">48.57485017</maxSubResource>
                    <maxSubResource fillout="1" year="2070">48.57485017</maxSubResource>
                    <maxSubResource fillout="1" year="2075">48.57485017</maxSubResource>
                    <maxSubResource fillout="1" year="2080">48.57485017</maxSubResource>
                    <maxSubResource fillout="1" year="2085">48.57485017</maxSubResource>
                    <maxSubResource fillout="1" year="2090">48.57485017</maxSubResource>
                    <maxSubResource fillout="1" year="2095">48.57485017</maxSubResource>
                    <maxSubResource fillout="1" year="2100">48.57485017</maxSubResource>
                </sub-renewable-resource>
            </resource>
            <resource name="Scheldt_water withdrawals">
                <sub-renewable-resource name="runoff">
                    <maxSubResource fillout="1" year="1975">6.636319243</maxSubResource>
                    <maxSubResource fillout="1" year="1990">6.636319243</maxSubResource>
                    <maxSubResource fillout="1" year="2005">6.636319243</maxSubResource>
                    <maxSubResource fillout="1" year="2010">6.636319243</maxSubResource>
                    <maxSubResource fillout="1" year="2015">6.636319243</maxSubResource>
                    <maxSubResource fillout="1" year="2020">6.636319243</maxSubResource>
                    <maxSubResource fillout="1" year="2025">6.636319243</maxSubResource>
                    <maxSubResource fillout="1" year="2030">6.636319243</maxSubResource>
                    <maxSubResource fillout="1" year="2035">6.636319243</maxSubResource>
                    <maxSubResource fillout="1" year="2040">6.636319243</maxSubResource>
                    <maxSubResource fillout="1" year="2045">6.636319243</maxSubResource>
                    <maxSubResource fillout="1" year="2050">6.636319243</maxSubResource>
                    <maxSubResource fillout="1" year="2055">6.636319243</maxSubResource>
                    <maxSubResource fillout="1" year="2060">6.636319243</maxSubResource>
                    <maxSubResource fillout="1" year="2065">6.636319243</maxSubResource>
                    <maxSubResource fillout="1" year="2070">6.636319243</maxSubResource>
                    <maxSubResource fillout="1" year="2075">6.636319243</maxSubResource>
                    <maxSubResource fillout="1" year="2080">6.636319243</maxSubResource>
                    <maxSubResource fillout="1" year="2085">6.636319243</maxSubResource>
                    <maxSubResource fillout="1" year="2090">6.636319243</maxSubResource>
                    <maxSubResource fillout="1" year="2095">6.636319243</maxSubResource>
                    <maxSubResource fillout="1" year="2100">6.636319243</maxSubResource>
                </sub-renewable-resource>
            </resource>
            <resource name="Scotland_water withdrawals">
                <sub-renewable-resource name="runoff">
                    <maxSubResource fillout="1" year="1975">92.16770926</maxSubResource>
                    <maxSubResource fillout="1" year="1990">92.16770926</maxSubResource>
                    <maxSubResource fillout="1" year="2005">92.16770926</maxSubResource>
                    <maxSubResource fillout="1" year="2010">92.16770926</maxSubResource>
                    <maxSubResource fillout="1" year="2015">92.16770926</maxSubResource>
                    <maxSubResource fillout="1" year="2020">92.16770926</maxSubResource>
                    <maxSubResource fillout="1" year="2025">92.16770926</maxSubResource>
                    <maxSubResource fillout="1" year="2030">92.16770926</maxSubResource>
                    <maxSubResource fillout="1" year="2035">92.16770926</maxSubResource>
                    <maxSubResource fillout="1" year="2040">92.16770926</maxSubResource>
                    <maxSubResource fillout="1" year="2045">92.16770926</maxSubResource>
                    <maxSubResource fillout="1" year="2050">92.16770926</maxSubResource>
                    <maxSubResource fillout="1" year="2055">92.16770926</maxSubResource>
                    <maxSubResource fillout="1" year="2060">92.16770926</maxSubResource>
                    <maxSubResource fillout="1" year="2065">92.16770926</maxSubResource>
                    <maxSubResource fillout="1" year="2070">92.16770926</maxSubResource>
                    <maxSubResource fillout="1" year="2075">92.16770926</maxSubResource>
                    <maxSubResource fillout="1" year="2080">92.16770926</maxSubResource>
                    <maxSubResource fillout="1" year="2085">92.16770926</maxSubResource>
                    <maxSubResource fillout="1" year="2090">92.16770926</maxSubResource>
                    <maxSubResource fillout="1" year="2095">92.16770926</maxSubResource>
                    <maxSubResource fillout="1" year="2100">92.16770926</maxSubResource>
                </sub-renewable-resource>
            </resource>
            <resource name="Seine_water withdrawals">
                <sub-renewable-resource name="runoff">
                    <maxSubResource fillout="1" year="1975">18.9920006</maxSubResource>
                    <maxSubResource fillout="1" year="1990">18.9920006</maxSubResource>
                    <maxSubResource fillout="1" year="2005">18.9920006</maxSubResource>
                    <maxSubResource fillout="1" year="2010">18.9920006</maxSubResource>
                    <maxSubResource fillout="1" year="2015">18.9920006</maxSubResource>
                    <maxSubResource fillout="1" year="2020">18.9920006</maxSubResource>
                    <maxSubResource fillout="1" year="2025">18.9920006</maxSubResource>
                    <maxSubResource fillout="1" year="2030">18.9920006</maxSubResource>
                    <maxSubResource fillout="1" year="2035">18.9920006</maxSubResource>
                    <maxSubResource fillout="1" year="2040">18.9920006</maxSubResource>
                    <maxSubResource fillout="1" year="2045">18.9920006</maxSubResource>
                    <maxSubResource fillout="1" year="2050">18.9920006</maxSubResource>
                    <maxSubResource fillout="1" year="2055">18.9920006</maxSubResource>
                    <maxSubResource fillout="1" year="2060">18.9920006</maxSubResource>
                    <maxSubResource fillout="1" year="2065">18.9920006</maxSubResource>
                    <maxSubResource fillout="1" year="2070">18.9920006</maxSubResource>
                    <maxSubResource fillout="1" year="2075">18.9920006</maxSubResource>
                    <maxSubResource fillout="1" year="2080">18.9920006</maxSubResource>
                    <maxSubResource fillout="1" year="2085">18.9920006</maxSubResource>
                    <maxSubResource fillout="1" year="2090">18.9920006</maxSubResource>
                    <maxSubResource fillout="1" year="2095">18.9920006</maxSubResource>
                    <maxSubResource fillout="1" year="2100">18.9920006</maxSubResource>
                </sub-renewable-resource>
            </resource>
            <resource name="Spain-Portugal-Atlantic Coast_water withdrawals">
                <sub-renewable-resource name="runoff">
                    <maxSubResource fillout="1" year="1975">42.46546191</maxSubResource>
                    <maxSubResource fillout="1" year="1990">42.46546191</maxSubResource>
                    <maxSubResource fillout="1" year="2005">42.46546191</maxSubResource>
                    <maxSubResource fillout="1" year="2010">42.46546191</maxSubResource>
                    <maxSubResource fillout="1" year="2015">42.46546191</maxSubResource>
                    <maxSubResource fillout="1" year="2020">42.46546191</maxSubResource>
                    <maxSubResource fillout="1" year="2025">42.46546191</maxSubResource>
                    <maxSubResource fillout="1" year="2030">42.46546191</maxSubResource>
                    <maxSubResource fillout="1" year="2035">42.46546191</maxSubResource>
                    <maxSubResource fillout="1" year="2040">42.46546191</maxSubResource>
                    <maxSubResource fillout="1" year="2045">42.46546191</maxSubResource>
                    <maxSubResource fillout="1" year="2050">42.46546191</maxSubResource>
                    <maxSubResource fillout="1" year="2055">42.46546191</maxSubResource>
                    <maxSubResource fillout="1" year="2060">42.46546191</maxSubResource>
                    <maxSubResource fillout="1" year="2065">42.46546191</maxSubResource>
                    <maxSubResource fillout="1" year="2070">42.46546191</maxSubResource>
                    <maxSubResource fillout="1" year="2075">42.46546191</maxSubResource>
                    <maxSubResource fillout="1" year="2080">42.46546191</maxSubResource>
                    <maxSubResource fillout="1" year="2085">42.46546191</maxSubResource>
                    <maxSubResource fillout="1" year="2090">42.46546191</maxSubResource>
                    <maxSubResource fillout="1" year="2095">42.46546191</maxSubResource>
                    <maxSubResource fillout="1" year="2100">42.46546191</maxSubResource>
                </sub-renewable-resource>
            </resource>
            <resource name="Spain-South and East Coast_water withdrawals">
                <sub-renewable-resource name="runoff">
                    <maxSubResource fillout="1" year="1975">14.97077523</maxSubResource>
                    <maxSubResource fillout="1" year="1990">14.97077523</maxSubResource>
                    <maxSubResource fillout="1" year="2005">14.97077523</maxSubResource>
                    <maxSubResource fillout="1" year="2010">14.97077523</maxSubResource>
                    <maxSubResource fillout="1" year="2015">14.97077523</maxSubResource>
                    <maxSubResource fillout="1" year="2020">14.97077523</maxSubResource>
                    <maxSubResource fillout="1" year="2025">14.97077523</maxSubResource>
                    <maxSubResource fillout="1" year="2030">14.97077523</maxSubResource>
                    <maxSubResource fillout="1" year="2035">14.97077523</maxSubResource>
                    <maxSubResource fillout="1" year="2040">14.97077523</maxSubResource>
                    <maxSubResource fillout="1" year="2045">14.97077523</maxSubResource>
                    <maxSubResource fillout="1" year="2050">14.97077523</maxSubResource>
                    <maxSubResource fillout="1" year="2055">14.97077523</maxSubResource>
                    <maxSubResource fillout="1" year="2060">14.97077523</maxSubResource>
                    <maxSubResource fillout="1" year="2065">14.97077523</maxSubResource>
                    <maxSubResource fillout="1" year="2070">14.97077523</maxSubResource>
                    <maxSubResource fillout="1" year="2075">14.97077523</maxSubResource>
                    <maxSubResource fillout="1" year="2080">14.97077523</maxSubResource>
                    <maxSubResource fillout="1" year="2085">14.97077523</maxSubResource>
                    <maxSubResource fillout="1" year="2090">14.97077523</maxSubResource>
                    <maxSubResource fillout="1" year="2095">14.97077523</maxSubResource>
                    <maxSubResource fillout="1" year="2100">14.97077523</maxSubResource>
                </sub-renewable-resource>
            </resource>
            <resource name="Sweden_water withdrawals">
                <sub-renewable-resource name="runoff">
                    <maxSubResource fillout="1" year="1975">175.6685126</maxSubResource>
                    <maxSubResource fillout="1" year="1990">175.6685126</maxSubResource>
                    <maxSubResource fillout="1" year="2005">175.6685126</maxSubResource>
                    <maxSubResource fillout="1" year="2010">175.6685126</maxSubResource>
                    <maxSubResource fillout="1" year="2015">175.6685126</maxSubResource>
                    <maxSubResource fillout="1" year="2020">175.6685126</maxSubResource>
                    <maxSubResource fillout="1" year="2025">175.6685126</maxSubResource>
                    <maxSubResource fillout="1" year="2030">175.6685126</maxSubResource>
                    <maxSubResource fillout="1" year="2035">175.6685126</maxSubResource>
                    <maxSubResource fillout="1" year="2040">175.6685126</maxSubResource>
                    <maxSubResource fillout="1" year="2045">175.6685126</maxSubResource>
                    <maxSubResource fillout="1" year="2050">175.6685126</maxSubResource>
                    <maxSubResource fillout="1" year="2055">175.6685126</maxSubResource>
                    <maxSubResource fillout="1" year="2060">175.6685126</maxSubResource>
                    <maxSubResource fillout="1" year="2065">175.6685126</maxSubResource>
                    <maxSubResource fillout="1" year="2070">175.6685126</maxSubResource>
                    <maxSubResource fillout="1" year="2075">175.6685126</maxSubResource>
                    <maxSubResource fillout="1" year="2080">175.6685126</maxSubResource>
                    <maxSubResource fillout="1" year="2085">175.6685126</maxSubResource>
                    <maxSubResource fillout="1" year="2090">175.6685126</maxSubResource>
                    <maxSubResource fillout="1" year="2095">175.6685126</maxSubResource>
                    <maxSubResource fillout="1" year="2100">175.6685126</maxSubResource>
                </sub-renewable-resource>
            </resource>
            <resource name="Tagus_water withdrawals">
                <sub-renewable-resource name="runoff">
                    <maxSubResource fillout="1" year="1975">12.76688256</maxSubResource>
                    <maxSubResource fillout="1" year="1990">12.76688256</maxSubResource>
                    <maxSubResource fillout="1" year="2005">12.76688256</maxSubResource>
                    <maxSubResource fillout="1" year="2010">12.76688256</maxSubResource>
                    <maxSubResource fillout="1" year="2015">12.76688256</maxSubResource>
                    <maxSubResource fillout="1" year="2020">12.76688256</maxSubResource>
                    <maxSubResource fillout="1" year="2025">12.76688256</maxSubResource>
                    <maxSubResource fillout="1" year="2030">12.76688256</maxSubResource>
                    <maxSubResource fillout="1" year="2035">12.76688256</maxSubResource>
                    <maxSubResource fillout="1" year="2040">12.76688256</maxSubResource>
                    <maxSubResource fillout="1" year="2045">12.76688256</maxSubResource>
                    <maxSubResource fillout="1" year="2050">12.76688256</maxSubResource>
                    <maxSubResource fillout="1" year="2055">12.76688256</maxSubResource>
                    <maxSubResource fillout="1" year="2060">12.76688256</maxSubResource>
                    <maxSubResource fillout="1" year="2065">12.76688256</maxSubResource>
                    <maxSubResource fillout="1" year="2070">12.76688256</maxSubResource>
                    <maxSubResource fillout="1" year="2075">12.76688256</maxSubResource>
                    <maxSubResource fillout="1" year="2080">12.76688256</maxSubResource>
                    <maxSubResource fillout="1" year="2085">12.76688256</maxSubResource>
                    <maxSubResource fillout="1" year="2090">12.76688256</maxSubResource>
                    <maxSubResource fillout="1" year="2095">12.76688256</maxSubResource>
                    <maxSubResource fillout="1" year="2100">12.76688256</maxSubResource>
                </sub-renewable-resource>
            </resource>
            <resource name="Tiber_water withdrawals">
                <sub-renewable-resource name="runoff">
                    <maxSubResource fillout="1" year="1975">7.066638914</maxSubResource>
                    <maxSubResource fillout="1" year="1990">7.066638914</maxSubResource>
                    <maxSubResource fillout="1" year="2005">7.066638914</maxSubResource>
                    <maxSubResource fillout="1" year="2010">7.066638914</maxSubResource>
                    <maxSubResource fillout="1" year="2015">7.066638914</maxSubResource>
                    <maxSubResource fillout="1" year="2020">7.066638914</maxSubResource>
                    <maxSubResource fillout="1" year="2025">7.066638914</maxSubResource>
                    <maxSubResource fillout="1" year="2030">7.066638914</maxSubResource>
                    <maxSubResource fillout="1" year="2035">7.066638914</maxSubResource>
                    <maxSubResource fillout="1" year="2040">7.066638914</maxSubResource>
                    <maxSubResource fillout="1" year="2045">7.066638914</maxSubResource>
                    <maxSubResource fillout="1" year="2050">7.066638914</maxSubResource>
                    <maxSubResource fillout="1" year="2055">7.066638914</maxSubResource>
                    <maxSubResource fillout="1" year="2060">7.066638914</maxSubResource>
                    <maxSubResource fillout="1" year="2065">7.066638914</maxSubResource>
                    <maxSubResource fillout="1" year="2070">7.066638914</maxSubResource>
                    <maxSubResource fillout="1" year="2075">7.066638914</maxSubResource>
                    <maxSubResource fillout="1" year="2080">7.066638914</maxSubResource>
                    <maxSubResource fillout="1" year="2085">7.066638914</maxSubResource>
                    <maxSubResource fillout="1" year="2090">7.066638914</maxSubResource>
                    <maxSubResource fillout="1" year="2095">7.066638914</maxSubResource>
                    <maxSubResource fillout="1" year="2100">7.066638914</maxSubResource>
                </sub-renewable-resource>
            </resource>
        </region>
        <region name="Europe_Eastern">
            <resource name="Black Sea-North Coast_water withdrawals">
                <sub-renewable-resource name="runoff">
                    <maxSubResource fillout="1" year="1975">63.89418881</maxSubResource>
                    <maxSubResource fillout="1" year="1990">63.89418881</maxSubResource>
                    <maxSubResource fillout="1" year="2005">63.89418881</maxSubResource>
                    <maxSubResource fillout="1" year="2010">63.89418881</maxSubResource>
                    <maxSubResource fillout="1" year="2015">63.89418881</maxSubResource>
                    <maxSubResource fillout="1" year="2020">63.89418881</maxSubResource>
                    <maxSubResource fillout="1" year="2025">63.89418881</maxSubResource>
                    <maxSubResource fillout="1" year="2030">63.89418881</maxSubResource>
                    <maxSubResource fillout="1" year="2035">63.89418881</maxSubResource>
                    <maxSubResource fillout="1" year="2040">63.89418881</maxSubResource>
                    <maxSubResource fillout="1" year="2045">63.89418881</maxSubResource>
                    <maxSubResource fillout="1" year="2050">63.89418881</maxSubResource>
                    <maxSubResource fillout="1" year="2055">63.89418881</maxSubResource>
                    <maxSubResource fillout="1" year="2060">63.89418881</maxSubResource>
                    <maxSubResource fillout="1" year="2065">63.89418881</maxSubResource>
                    <maxSubResource fillout="1" year="2070">63.89418881</maxSubResource>
                    <maxSubResource fillout="1" year="2075">63.89418881</maxSubResource>
                    <maxSubResource fillout="1" year="2080">63.89418881</maxSubResource>
                    <maxSubResource fillout="1" year="2085">63.89418881</maxSubResource>
                    <maxSubResource fillout="1" year="2090">63.89418881</maxSubResource>
                    <maxSubResource fillout="1" year="2095">63.89418881</maxSubResource>
                    <maxSubResource fillout="1" year="2100">63.89418881</maxSubResource>
                </sub-renewable-resource>
            </resource>
            <resource name="Daugava_water withdrawals">
                <sub-renewable-resource name="runoff">
                    <maxSubResource fillout="1" year="1975">17.29226462</maxSubResource>
                    <maxSubResource fillout="1" year="1990">17.29226462</maxSubResource>
                    <maxSubResource fillout="1" year="2005">17.29226462</maxSubResource>
                    <maxSubResource fillout="1" year="2010">17.29226462</maxSubResource>
                    <maxSubResource fillout="1" year="2015">17.29226462</maxSubResource>
                    <maxSubResource fillout="1" year="2020">17.29226462</maxSubResource>
                    <maxSubResource fillout="1" year="2025">17.29226462</maxSubResource>
                    <maxSubResource fillout="1" year="2030">17.29226462</maxSubResource>
                    <maxSubResource fillout="1" year="2035">17.29226462</maxSubResource>
                    <maxSubResource fillout="1" year="2040">17.29226462</maxSubResource>
                    <maxSubResource fillout="1" year="2045">17.29226462</maxSubResource>
                    <maxSubResource fillout="1" year="2050">17.29226462</maxSubResource>
                    <maxSubResource fillout="1" year="2055">17.29226462</maxSubResource>
                    <maxSubResource fillout="1" year="2060">17.29226462</maxSubResource>
                    <maxSubResource fillout="1" year="2065">17.29226462</maxSubResource>
                    <maxSubResource fillout="1" year="2070">17.29226462</maxSubResource>
                    <maxSubResource fillout="1" year="2075">17.29226462</maxSubResource>
                    <maxSubResource fillout="1" year="2080">17.29226462</maxSubResource>
                    <maxSubResource fillout="1" year="2085">17.29226462</maxSubResource>
                    <maxSubResource fillout="1" year="2090">17.29226462</maxSubResource>
                    <maxSubResource fillout="1" year="2095">17.29226462</maxSubResource>
                    <maxSubResource fillout="1" year="2100">17.29226462</maxSubResource>
                </sub-renewable-resource>
            </resource>
            <resource name="Dnieper_water withdrawals">
                <sub-renewable-resource name="runoff">
                    <maxSubResource fillout="1" year="1975">56.19147051</maxSubResource>
                    <maxSubResource fillout="1" year="1990">56.19147051</maxSubResource>
                    <maxSubResource fillout="1" year="2005">56.19147051</maxSubResource>
                    <maxSubResource fillout="1" year="2010">56.19147051</maxSubResource>
                    <maxSubResource fillout="1" year="2015">56.19147051</maxSubResource>
                    <maxSubResource fillout="1" year="2020">56.19147051</maxSubResource>
                    <maxSubResource fillout="1" year="2025">56.19147051</maxSubResource>
                    <maxSubResource fillout="1" year="2030">56.19147051</maxSubResource>
                    <maxSubResource fillout="1" year="2035">56.19147051</maxSubResource>
                    <maxSubResource fillout="1" year="2040">56.19147051</maxSubResource>
                    <maxSubResource fillout="1" year="2045">56.19147051</maxSubResource>
                    <maxSubResource fillout="1" year="2050">56.19147051</maxSubResource>
                    <maxSubResource fillout="1" year="2055">56.19147051</maxSubResource>
                    <maxSubResource fillout="1" year="2060">56.19147051</maxSubResource>
                    <maxSubResource fillout="1" year="2065">56.19147051</maxSubResource>
                    <maxSubResource fillout="1" year="2070">56.19147051</maxSubResource>
                    <maxSubResource fillout="1" year="2075">56.19147051</maxSubResource>
                    <maxSubResource fillout="1" year="2080">56.19147051</maxSubResource>
                    <maxSubResource fillout="1" year="2085">56.19147051</maxSubResource>
                    <maxSubResource fillout="1" year="2090">56.19147051</maxSubResource>
                    <maxSubResource fillout="1" year="2095">56.19147051</maxSubResource>
                    <maxSubResource fillout="1" year="2100">56.19147051</maxSubResource>
                </sub-renewable-resource>
            </resource>
            <resource name="Dniester_water withdrawals">
                <sub-renewable-resource name="runoff">
                    <maxSubResource fillout="1" year="1975">4.104478615</maxSubResource>
                    <maxSubResource fillout="1" year="1990">4.104478615</maxSubResource>
                    <maxSubResource fillout="1" year="2005">4.104478615</maxSubResource>
                    <maxSubResource fillout="1" year="2010">4.104478615</maxSubResource>
                    <maxSubResource fillout="1" year="2015">4.104478615</maxSubResource>
                    <maxSubResource fillout="1" year="2020">4.104478615</maxSubResource>
                    <maxSubResource fillout="1" year="2025">4.104478615</maxSubResource>
                    <maxSubResource fillout="1" year="2030">4.104478615</maxSubResource>
                    <maxSubResource fillout="1" year="2035">4.104478615</maxSubResource>
                    <maxSubResource fillout="1" year="2040">4.104478615</maxSubResource>
                    <maxSubResource fillout="1" year="2045">4.104478615</maxSubResource>
                    <maxSubResource fillout="1" year="2050">4.104478615</maxSubResource>
                    <maxSubResource fillout="1" year="2055">4.104478615</maxSubResource>
                    <maxSubResource fillout="1" year="2060">4.104478615</maxSubResource>
                    <maxSubResource fillout="1" year="2065">4.104478615</maxSubResource>
                    <maxSubResource fillout="1" year="2070">4.104478615</maxSubResource>
                    <maxSubResource fillout="1" year="2075">4.104478615</maxSubResource>
                    <maxSubResource fillout="1" year="2080">4.104478615</maxSubResource>
                    <maxSubResource fillout="1" year="2085">4.104478615</maxSubResource>
                    <maxSubResource fillout="1" year="2090">4.104478615</maxSubResource>
                    <maxSubResource fillout="1" year="2095">4.104478615</maxSubResource>
                    <maxSubResource fillout="1" year="2100">4.104478615</maxSubResource>
                </sub-renewable-resource>
            </resource>
        </region>
        <region name="Europe_Non_EU">
            <resource name="Black Sea-South Coast_water withdrawals">
                <sub-renewable-resource name="runoff">
                    <maxSubResource fillout="1" year="1975">95.85285606</maxSubResource>
                    <maxSubResource fillout="1" year="1990">95.85285606</maxSubResource>
                    <maxSubResource fillout="1" year="2005">95.85285606</maxSubResource>
                    <maxSubResource fillout="1" year="2010">95.85285606</maxSubResource>
                    <maxSubResource fillout="1" year="2015">95.85285606</maxSubResource>
                    <maxSubResource fillout="1" year="2020">95.85285606</maxSubResource>
                    <maxSubResource fillout="1" year="2025">95.85285606</maxSubResource>
                    <maxSubResource fillout="1" year="2030">95.85285606</maxSubResource>
                    <maxSubResource fillout="1" year="2035">95.85285606</maxSubResource>
                    <maxSubResource fillout="1" year="2040">95.85285606</maxSubResource>
                    <maxSubResource fillout="1" year="2045">95.85285606</maxSubResource>
                    <maxSubResource fillout="1" year="2050">95.85285606</maxSubResource>
                    <maxSubResource fillout="1" year="2055">95.85285606</maxSubResource>
                    <maxSubResource fillout="1" year="2060">95.85285606</maxSubResource>
                    <maxSubResource fillout="1" year="2065">95.85285606</maxSubResource>
                    <maxSubResource fillout="1" year="2070">95.85285606</maxSubResource>
                    <maxSubResource fillout="1" year="2075">95.85285606</maxSubResource>
                    <maxSubResource fillout="1" year="2080">95.85285606</maxSubResource>
                    <maxSubResource fillout="1" year="2085">95.85285606</maxSubResource>
                    <maxSubResource fillout="1" year="2090">95.85285606</maxSubResource>
                    <maxSubResource fillout="1" year="2095">95.85285606</maxSubResource>
                    <maxSubResource fillout="1" year="2100">95.85285606</maxSubResource>
                </sub-renewable-resource>
            </resource>
            <resource name="Mediterranean Sea-East Coast_water withdrawals">
                <sub-renewable-resource name="runoff">
                    <maxSubResource fillout="1" year="1975">69.49845692</maxSubResource>
                    <maxSubResource fillout="1" year="1990">69.49845692</maxSubResource>
                    <maxSubResource fillout="1" year="2005">69.49845692</maxSubResource>
                    <maxSubResource fillout="1" year="2010">69.49845692</maxSubResource>
                    <maxSubResource fillout="1" year="2015">69.49845692</maxSubResource>
                    <maxSubResource fillout="1" year="2020">69.49845692</maxSubResource>
                    <maxSubResource fillout="1" year="2025">69.49845692</maxSubResource>
                    <maxSubResource fillout="1" year="2030">69.49845692</maxSubResource>
                    <maxSubResource fillout="1" year="2035">69.49845692</maxSubResource>
                    <maxSubResource fillout="1" year="2040">69.49845692</maxSubResource>
                    <maxSubResource fillout="1" year="2045">69.49845692</maxSubResource>
                    <maxSubResource fillout="1" year="2050">69.49845692</maxSubResource>
                    <maxSubResource fillout="1" year="2055">69.49845692</maxSubResource>
                    <maxSubResource fillout="1" year="2060">69.49845692</maxSubResource>
                    <maxSubResource fillout="1" year="2065">69.49845692</maxSubResource>
                    <maxSubResource fillout="1" year="2070">69.49845692</maxSubResource>
                    <maxSubResource fillout="1" year="2075">69.49845692</maxSubResource>
                    <maxSubResource fillout="1" year="2080">69.49845692</maxSubResource>
                    <maxSubResource fillout="1" year="2085">69.49845692</maxSubResource>
                    <maxSubResource fillout="1" year="2090">69.49845692</maxSubResource>
                    <maxSubResource fillout="1" year="2095">69.49845692</maxSubResource>
                    <maxSubResource fillout="1" year="2100">69.49845692</maxSubResource>
                </sub-renewable-resource>
            </resource>
        </region>
        <region name="European Free Trade Association">
            <resource name="Iceland_water withdrawals">
                <sub-renewable-resource name="runoff">
                    <maxSubResource fillout="1" year="1975">137.2583003</maxSubResource>
                    <maxSubResource fillout="1" year="1990">137.2583003</maxSubResource>
                    <maxSubResource fillout="1" year="2005">137.2583003</maxSubResource>
                    <maxSubResource fillout="1" year="2010">137.2583003</maxSubResource>
                    <maxSubResource fillout="1" year="2015">137.2583003</maxSubResource>
                    <maxSubResource fillout="1" year="2020">137.2583003</maxSubResource>
                    <maxSubResource fillout="1" year="2025">137.2583003</maxSubResource>
                    <maxSubResource fillout="1" year="2030">137.2583003</maxSubResource>
                    <maxSubResource fillout="1" year="2035">137.2583003</maxSubResource>
                    <maxSubResource fillout="1" year="2040">137.2583003</maxSubResource>
                    <maxSubResource fillout="1" year="2045">137.2583003</maxSubResource>
                    <maxSubResource fillout="1" year="2050">137.2583003</maxSubResource>
                    <maxSubResource fillout="1" year="2055">137.2583003</maxSubResource>
                    <maxSubResource fillout="1" year="2060">137.2583003</maxSubResource>
                    <maxSubResource fillout="1" year="2065">137.2583003</maxSubResource>
                    <maxSubResource fillout="1" year="2070">137.2583003</maxSubResource>
                    <maxSubResource fillout="1" year="2075">137.2583003</maxSubResource>
                    <maxSubResource fillout="1" year="2080">137.2583003</maxSubResource>
                    <maxSubResource fillout="1" year="2085">137.2583003</maxSubResource>
                    <maxSubResource fillout="1" year="2090">137.2583003</maxSubResource>
                    <maxSubResource fillout="1" year="2095">137.2583003</maxSubResource>
                    <maxSubResource fillout="1" year="2100">137.2583003</maxSubResource>
                </sub-renewable-resource>
            </resource>
            <resource name="Scandinavia-North Coast_water withdrawals">
                <sub-renewable-resource name="runoff">
                    <maxSubResource fillout="1" year="1975">411.7192901</maxSubResource>
                    <maxSubResource fillout="1" year="1990">411.7192901</maxSubResource>
                    <maxSubResource fillout="1" year="2005">411.7192901</maxSubResource>
                    <maxSubResource fillout="1" year="2010">411.7192901</maxSubResource>
                    <maxSubResource fillout="1" year="2015">411.7192901</maxSubResource>
                    <maxSubResource fillout="1" year="2020">411.7192901</maxSubResource>
                    <maxSubResource fillout="1" year="2025">411.7192901</maxSubResource>
                    <maxSubResource fillout="1" year="2030">411.7192901</maxSubResource>
                    <maxSubResource fillout="1" year="2035">411.7192901</maxSubResource>
                    <maxSubResource fillout="1" year="2040">411.7192901</maxSubResource>
                    <maxSubResource fillout="1" year="2045">411.7192901</maxSubResource>
                    <maxSubResource fillout="1" year="2050">411.7192901</maxSubResource>
                    <maxSubResource fillout="1" year="2055">411.7192901</maxSubResource>
                    <maxSubResource fillout="1" year="2060">411.7192901</maxSubResource>
                    <maxSubResource fillout="1" year="2065">411.7192901</maxSubResource>
                    <maxSubResource fillout="1" year="2070">411.7192901</maxSubResource>
                    <maxSubResource fillout="1" year="2075">411.7192901</maxSubResource>
                    <maxSubResource fillout="1" year="2080">411.7192901</maxSubResource>
                    <maxSubResource fillout="1" year="2085">411.7192901</maxSubResource>
                    <maxSubResource fillout="1" year="2090">411.7192901</maxSubResource>
                    <maxSubResource fillout="1" year="2095">411.7192901</maxSubResource>
                    <maxSubResource fillout="1" year="2100">411.7192901</maxSubResource>
                </sub-renewable-resource>
            </resource>
        </region>
        <region name="India">
            <resource name="Brahamani_water withdrawals">
                <sub-renewable-resource name="runoff">
                    <maxSubResource fillout="1" year="1975">50.46231597</maxSubResource>
                    <maxSubResource fillout="1" year="1990">50.46231597</maxSubResource>
                    <maxSubResource fillout="1" year="2005">50.46231597</maxSubResource>
                    <maxSubResource fillout="1" year="2010">50.46231597</maxSubResource>
                    <maxSubResource fillout="1" year="2015">50.46231597</maxSubResource>
                    <maxSubResource fillout="1" year="2020">50.46231597</maxSubResource>
                    <maxSubResource fillout="1" year="2025">50.46231597</maxSubResource>
                    <maxSubResource fillout="1" year="2030">50.46231597</maxSubResource>
                    <maxSubResource fillout="1" year="2035">50.46231597</maxSubResource>
                    <maxSubResource fillout="1" year="2040">50.46231597</maxSubResource>
                    <maxSubResource fillout="1" year="2045">50.46231597</maxSubResource>
                    <maxSubResource fillout="1" year="2050">50.46231597</maxSubResource>
                    <maxSubResource fillout="1" year="2055">50.46231597</maxSubResource>
                    <maxSubResource fillout="1" year="2060">50.46231597</maxSubResource>
                    <maxSubResource fillout="1" year="2065">50.46231597</maxSubResource>
                    <maxSubResource fillout="1" year="2070">50.46231597</maxSubResource>
                    <maxSubResource fillout="1" year="2075">50.46231597</maxSubResource>
                    <maxSubResource fillout="1" year="2080">50.46231597</maxSubResource>
                    <maxSubResource fillout="1" year="2085">50.46231597</maxSubResource>
                    <maxSubResource fillout="1" year="2090">50.46231597</maxSubResource>
                    <maxSubResource fillout="1" year="2095">50.46231597</maxSubResource>
                    <maxSubResource fillout="1" year="2100">50.46231597</maxSubResource>
                </sub-renewable-resource>
            </resource>
            <resource name="Cauvery_water withdrawals">
                <sub-renewable-resource name="runoff">
                    <maxSubResource fillout="1" year="1975">39.12371507</maxSubResource>
                    <maxSubResource fillout="1" year="1990">39.12371507</maxSubResource>
                    <maxSubResource fillout="1" year="2005">39.12371507</maxSubResource>
                    <maxSubResource fillout="1" year="2010">39.12371507</maxSubResource>
                    <maxSubResource fillout="1" year="2015">39.12371507</maxSubResource>
                    <maxSubResource fillout="1" year="2020">39.12371507</maxSubResource>
                    <maxSubResource fillout="1" year="2025">39.12371507</maxSubResource>
                    <maxSubResource fillout="1" year="2030">39.12371507</maxSubResource>
                    <maxSubResource fillout="1" year="2035">39.12371507</maxSubResource>
                    <maxSubResource fillout="1" year="2040">39.12371507</maxSubResource>
                    <maxSubResource fillout="1" year="2045">39.12371507</maxSubResource>
                    <maxSubResource fillout="1" year="2050">39.12371507</maxSubResource>
                    <maxSubResource fillout="1" year="2055">39.12371507</maxSubResource>
                    <maxSubResource fillout="1" year="2060">39.12371507</maxSubResource>
                    <maxSubResource fillout="1" year="2065">39.12371507</maxSubResource>
                    <maxSubResource fillout="1" year="2070">39.12371507</maxSubResource>
                    <maxSubResource fillout="1" year="2075">39.12371507</maxSubResource>
                    <maxSubResource fillout="1" year="2080">39.12371507</maxSubResource>
                    <maxSubResource fillout="1" year="2085">39.12371507</maxSubResource>
                    <maxSubResource fillout="1" year="2090">39.12371507</maxSubResource>
                    <maxSubResource fillout="1" year="2095">39.12371507</maxSubResource>
                    <maxSubResource fillout="1" year="2100">39.12371507</maxSubResource>
                </sub-renewable-resource>
            </resource>
            <resource name="Ganges-Bramaputra_water withdrawals">
                <sub-renewable-resource name="runoff">
                    <maxSubResource fillout="1" year="1975">1570.48934</maxSubResource>
                    <maxSubResource fillout="1" year="1990">1570.48934</maxSubResource>
                    <maxSubResource fillout="1" year="2005">1570.48934</maxSubResource>
                    <maxSubResource fillout="1" year="2010">1570.48934</maxSubResource>
                    <maxSubResource fillout="1" year="2015">1570.48934</maxSubResource>
                    <maxSubResource fillout="1" year="2020">1570.48934</maxSubResource>
                    <maxSubResource fillout="1" year="2025">1570.48934</maxSubResource>
                    <maxSubResource fillout="1" year="2030">1570.48934</maxSubResource>
                    <maxSubResource fillout="1" year="2035">1570.48934</maxSubResource>
                    <maxSubResource fillout="1" year="2040">1570.48934</maxSubResource>
                    <maxSubResource fillout="1" year="2045">1570.48934</maxSubResource>
                    <maxSubResource fillout="1" year="2050">1570.48934</maxSubResource>
                    <maxSubResource fillout="1" year="2055">1570.48934</maxSubResource>
                    <maxSubResource fillout="1" year="2060">1570.48934</maxSubResource>
                    <maxSubResource fillout="1" year="2065">1570.48934</maxSubResource>
                    <maxSubResource fillout="1" year="2070">1570.48934</maxSubResource>
                    <maxSubResource fillout="1" year="2075">1570.48934</maxSubResource>
                    <maxSubResource fillout="1" year="2080">1570.48934</maxSubResource>
                    <maxSubResource fillout="1" year="2085">1570.48934</maxSubResource>
                    <maxSubResource fillout="1" year="2090">1570.48934</maxSubResource>
                    <maxSubResource fillout="1" year="2095">1570.48934</maxSubResource>
                    <maxSubResource fillout="1" year="2100">1570.48934</maxSubResource>
                </sub-renewable-resource>
            </resource>
            <resource name="Godavari_water withdrawals">
                <sub-renewable-resource name="runoff">
                    <maxSubResource fillout="1" year="1975">146.1757699</maxSubResource>
                    <maxSubResource fillout="1" year="1990">146.1757699</maxSubResource>
                    <maxSubResource fillout="1" year="2005">146.1757699</maxSubResource>
                    <maxSubResource fillout="1" year="2010">146.1757699</maxSubResource>
                    <maxSubResource fillout="1" year="2015">146.1757699</maxSubResource>
                    <maxSubResource fillout="1" year="2020">146.1757699</maxSubResource>
                    <maxSubResource fillout="1" year="2025">146.1757699</maxSubResource>
                    <maxSubResource fillout="1" year="2030">146.1757699</maxSubResource>
                    <maxSubResource fillout="1" year="2035">146.1757699</maxSubResource>
                    <maxSubResource fillout="1" year="2040">146.1757699</maxSubResource>
                    <maxSubResource fillout="1" year="2045">146.1757699</maxSubResource>
                    <maxSubResource fillout="1" year="2050">146.1757699</maxSubResource>
                    <maxSubResource fillout="1" year="2055">146.1757699</maxSubResource>
                    <maxSubResource fillout="1" year="2060">146.1757699</maxSubResource>
                    <maxSubResource fillout="1" year="2065">146.1757699</maxSubResource>
                    <maxSubResource fillout="1" year="2070">146.1757699</maxSubResource>
                    <maxSubResource fillout="1" year="2075">146.1757699</maxSubResource>
                    <maxSubResource fillout="1" year="2080">146.1757699</maxSubResource>
                    <maxSubResource fillout="1" year="2085">146.1757699</maxSubResource>
                    <maxSubResource fillout="1" year="2090">146.1757699</maxSubResource>
                    <maxSubResource fillout="1" year="2095">146.1757699</maxSubResource>
                    <maxSubResource fillout="1" year="2100">146.1757699</maxSubResource>
                </sub-renewable-resource>
            </resource>
            <resource name="India East Coast_water withdrawals">
                <sub-renewable-resource name="runoff">
                    <maxSubResource fillout="1" year="1975">21.40592633</maxSubResource>
                    <maxSubResource fillout="1" year="1990">21.40592633</maxSubResource>
                    <maxSubResource fillout="1" year="2005">21.40592633</maxSubResource>
                    <maxSubResource fillout="1" year="2010">21.40592633</maxSubResource>
                    <maxSubResource fillout="1" year="2015">21.40592633</maxSubResource>
                    <maxSubResource fillout="1" year="2020">21.40592633</maxSubResource>
                    <maxSubResource fillout="1" year="2025">21.40592633</maxSubResource>
                    <maxSubResource fillout="1" year="2030">21.40592633</maxSubResource>
                    <maxSubResource fillout="1" year="2035">21.40592633</maxSubResource>
                    <maxSubResource fillout="1" year="2040">21.40592633</maxSubResource>
                    <maxSubResource fillout="1" year="2045">21.40592633</maxSubResource>
                    <maxSubResource fillout="1" year="2050">21.40592633</maxSubResource>
                    <maxSubResource fillout="1" year="2055">21.40592633</maxSubResource>
                    <maxSubResource fillout="1" year="2060">21.40592633</maxSubResource>
                    <maxSubResource fillout="1" year="2065">21.40592633</maxSubResource>
                    <maxSubResource fillout="1" year="2070">21.40592633</maxSubResource>
                    <maxSubResource fillout="1" year="2075">21.40592633</maxSubResource>
                    <maxSubResource fillout="1" year="2080">21.40592633</maxSubResource>
                    <maxSubResource fillout="1" year="2085">21.40592633</maxSubResource>
                    <maxSubResource fillout="1" year="2090">21.40592633</maxSubResource>
                    <maxSubResource fillout="1" year="2095">21.40592633</maxSubResource>
                    <maxSubResource fillout="1" year="2100">21.40592633</maxSubResource>
                </sub-renewable-resource>
            </resource>
            <resource name="India North East Coast_water withdrawals">
                <sub-renewable-resource name="runoff">
                    <maxSubResource fillout="1" year="1975">28.83468238</maxSubResource>
                    <maxSubResource fillout="1" year="1990">28.83468238</maxSubResource>
                    <maxSubResource fillout="1" year="2005">28.83468238</maxSubResource>
                    <maxSubResource fillout="1" year="2010">28.83468238</maxSubResource>
                    <maxSubResource fillout="1" year="2015">28.83468238</maxSubResource>
                    <maxSubResource fillout="1" year="2020">28.83468238</maxSubResource>
                    <maxSubResource fillout="1" year="2025">28.83468238</maxSubResource>
                    <maxSubResource fillout="1" year="2030">28.83468238</maxSubResource>
                    <maxSubResource fillout="1" year="2035">28.83468238</maxSubResource>
                    <maxSubResource fillout="1" year="2040">28.83468238</maxSubResource>
                    <maxSubResource fillout="1" year="2045">28.83468238</maxSubResource>
                    <maxSubResource fillout="1" year="2050">28.83468238</maxSubResource>
                    <maxSubResource fillout="1" year="2055">28.83468238</maxSubResource>
                    <maxSubResource fillout="1" year="2060">28.83468238</maxSubResource>
                    <maxSubResource fillout="1" year="2065">28.83468238</maxSubResource>
                    <maxSubResource fillout="1" year="2070">28.83468238</maxSubResource>
                    <maxSubResource fillout="1" year="2075">28.83468238</maxSubResource>
                    <maxSubResource fillout="1" year="2080">28.83468238</maxSubResource>
                    <maxSubResource fillout="1" year="2085">28.83468238</maxSubResource>
                    <maxSubResource fillout="1" year="2090">28.83468238</maxSubResource>
                    <maxSubResource fillout="1" year="2095">28.83468238</maxSubResource>
                    <maxSubResource fillout="1" year="2100">28.83468238</maxSubResource>
                </sub-renewable-resource>
            </resource>
            <resource name="India South Coast_water withdrawals">
                <sub-renewable-resource name="runoff">
                    <maxSubResource fillout="1" year="1975">74.40402722</maxSubResource>
                    <maxSubResource fillout="1" year="1990">74.40402722</maxSubResource>
                    <maxSubResource fillout="1" year="2005">74.40402722</maxSubResource>
                    <maxSubResource fillout="1" year="2010">74.40402722</maxSubResource>
                    <maxSubResource fillout="1" year="2015">74.40402722</maxSubResource>
                    <maxSubResource fillout="1" year="2020">74.40402722</maxSubResource>
                    <maxSubResource fillout="1" year="2025">74.40402722</maxSubResource>
                    <maxSubResource fillout="1" year="2030">74.40402722</maxSubResource>
                    <maxSubResource fillout="1" year="2035">74.40402722</maxSubResource>
                    <maxSubResource fillout="1" year="2040">74.40402722</maxSubResource>
                    <maxSubResource fillout="1" year="2045">74.40402722</maxSubResource>
                    <maxSubResource fillout="1" year="2050">74.40402722</maxSubResource>
                    <maxSubResource fillout="1" year="2055">74.40402722</maxSubResource>
                    <maxSubResource fillout="1" year="2060">74.40402722</maxSubResource>
                    <maxSubResource fillout="1" year="2065">74.40402722</maxSubResource>
                    <maxSubResource fillout="1" year="2070">74.40402722</maxSubResource>
                    <maxSubResource fillout="1" year="2075">74.40402722</maxSubResource>
                    <maxSubResource fillout="1" year="2080">74.40402722</maxSubResource>
                    <maxSubResource fillout="1" year="2085">74.40402722</maxSubResource>
                    <maxSubResource fillout="1" year="2090">74.40402722</maxSubResource>
                    <maxSubResource fillout="1" year="2095">74.40402722</maxSubResource>
                    <maxSubResource fillout="1" year="2100">74.40402722</maxSubResource>
                </sub-renewable-resource>
            </resource>
            <resource name="India West Coast_water withdrawals">
                <sub-renewable-resource name="runoff">
                    <maxSubResource fillout="1" year="1975">230.262189</maxSubResource>
                    <maxSubResource fillout="1" year="1990">230.262189</maxSubResource>
                    <maxSubResource fillout="1" year="2005">230.262189</maxSubResource>
                    <maxSubResource fillout="1" year="2010">230.262189</maxSubResource>
                    <maxSubResource fillout="1" year="2015">230.262189</maxSubResource>
                    <maxSubResource fillout="1" year="2020">230.262189</maxSubResource>
                    <maxSubResource fillout="1" year="2025">230.262189</maxSubResource>
                    <maxSubResource fillout="1" year="2030">230.262189</maxSubResource>
                    <maxSubResource fillout="1" year="2035">230.262189</maxSubResource>
                    <maxSubResource fillout="1" year="2040">230.262189</maxSubResource>
                    <maxSubResource fillout="1" year="2045">230.262189</maxSubResource>
                    <maxSubResource fillout="1" year="2050">230.262189</maxSubResource>
                    <maxSubResource fillout="1" year="2055">230.262189</maxSubResource>
                    <maxSubResource fillout="1" year="2060">230.262189</maxSubResource>
                    <maxSubResource fillout="1" year="2065">230.262189</maxSubResource>
                    <maxSubResource fillout="1" year="2070">230.262189</maxSubResource>
                    <maxSubResource fillout="1" year="2075">230.262189</maxSubResource>
                    <maxSubResource fillout="1" year="2080">230.262189</maxSubResource>
                    <maxSubResource fillout="1" year="2085">230.262189</maxSubResource>
                    <maxSubResource fillout="1" year="2090">230.262189</maxSubResource>
                    <maxSubResource fillout="1" year="2095">230.262189</maxSubResource>
                    <maxSubResource fillout="1" year="2100">230.262189</maxSubResource>
                </sub-renewable-resource>
            </resource>
            <resource name="Krishna_water withdrawals">
                <sub-renewable-resource name="runoff">
                    <maxSubResource fillout="1" year="1975">78.71834534</maxSubResource>
                    <maxSubResource fillout="1" year="1990">78.71834534</maxSubResource>
                    <maxSubResource fillout="1" year="2005">78.71834534</maxSubResource>
                    <maxSubResource fillout="1" year="2010">78.71834534</maxSubResource>
                    <maxSubResource fillout="1" year="2015">78.71834534</maxSubResource>
                    <maxSubResource fillout="1" year="2020">78.71834534</maxSubResource>
                    <maxSubResource fillout="1" year="2025">78.71834534</maxSubResource>
                    <maxSubResource fillout="1" year="2030">78.71834534</maxSubResource>
                    <maxSubResource fillout="1" year="2035">78.71834534</maxSubResource>
                    <maxSubResource fillout="1" year="2040">78.71834534</maxSubResource>
                    <maxSubResource fillout="1" year="2045">78.71834534</maxSubResource>
                    <maxSubResource fillout="1" year="2050">78.71834534</maxSubResource>
                    <maxSubResource fillout="1" year="2055">78.71834534</maxSubResource>
                    <maxSubResource fillout="1" year="2060">78.71834534</maxSubResource>
                    <maxSubResource fillout="1" year="2065">78.71834534</maxSubResource>
                    <maxSubResource fillout="1" year="2070">78.71834534</maxSubResource>
                    <maxSubResource fillout="1" year="2075">78.71834534</maxSubResource>
                    <maxSubResource fillout="1" year="2080">78.71834534</maxSubResource>
                    <maxSubResource fillout="1" year="2085">78.71834534</maxSubResource>
                    <maxSubResource fillout="1" year="2090">78.71834534</maxSubResource>
                    <maxSubResource fillout="1" year="2095">78.71834534</maxSubResource>
                    <maxSubResource fillout="1" year="2100">78.71834534</maxSubResource>
                </sub-renewable-resource>
            </resource>
            <resource name="Mahandi_water withdrawals">
                <sub-renewable-resource name="runoff">
                    <maxSubResource fillout="1" year="1975">102.9812585</maxSubResource>
                    <maxSubResource fillout="1" year="1990">102.9812585</maxSubResource>
                    <maxSubResource fillout="1" year="2005">102.9812585</maxSubResource>
                    <maxSubResource fillout="1" year="2010">102.9812585</maxSubResource>
                    <maxSubResource fillout="1" year="2015">102.9812585</maxSubResource>
                    <maxSubResource fillout="1" year="2020">102.9812585</maxSubResource>
                    <maxSubResource fillout="1" year="2025">102.9812585</maxSubResource>
                    <maxSubResource fillout="1" year="2030">102.9812585</maxSubResource>
                    <maxSubResource fillout="1" year="2035">102.9812585</maxSubResource>
                    <maxSubResource fillout="1" year="2040">102.9812585</maxSubResource>
                    <maxSubResource fillout="1" year="2045">102.9812585</maxSubResource>
                    <maxSubResource fillout="1" year="2050">102.9812585</maxSubResource>
                    <maxSubResource fillout="1" year="2055">102.9812585</maxSubResource>
                    <maxSubResource fillout="1" year="2060">102.9812585</maxSubResource>
                    <maxSubResource fillout="1" year="2065">102.9812585</maxSubResource>
                    <maxSubResource fillout="1" year="2070">102.9812585</maxSubResource>
                    <maxSubResource fillout="1" year="2075">102.9812585</maxSubResource>
                    <maxSubResource fillout="1" year="2080">102.9812585</maxSubResource>
                    <maxSubResource fillout="1" year="2085">102.9812585</maxSubResource>
                    <maxSubResource fillout="1" year="2090">102.9812585</maxSubResource>
                    <maxSubResource fillout="1" year="2095">102.9812585</maxSubResource>
                    <maxSubResource fillout="1" year="2100">102.9812585</maxSubResource>
                </sub-renewable-resource>
            </resource>
            <resource name="Mahi_water withdrawals">
                <sub-renewable-resource name="runoff">
                    <maxSubResource fillout="1" year="1975">9.030789066</maxSubResource>
                    <maxSubResource fillout="1" year="1990">9.030789066</maxSubResource>
                    <maxSubResource fillout="1" year="2005">9.030789066</maxSubResource>
                    <maxSubResource fillout="1" year="2010">9.030789066</maxSubResource>
                    <maxSubResource fillout="1" year="2015">9.030789066</maxSubResource>
                    <maxSubResource fillout="1" year="2020">9.030789066</maxSubResource>
                    <maxSubResource fillout="1" year="2025">9.030789066</maxSubResource>
                    <maxSubResource fillout="1" year="2030">9.030789066</maxSubResource>
                    <maxSubResource fillout="1" year="2035">9.030789066</maxSubResource>
                    <maxSubResource fillout="1" year="2040">9.030789066</maxSubResource>
                    <maxSubResource fillout="1" year="2045">9.030789066</maxSubResource>
                    <maxSubResource fillout="1" year="2050">9.030789066</maxSubResource>
                    <maxSubResource fillout="1" year="2055">9.030789066</maxSubResource>
                    <maxSubResource fillout="1" year="2060">9.030789066</maxSubResource>
                    <maxSubResource fillout="1" year="2065">9.030789066</maxSubResource>
                    <maxSubResource fillout="1" year="2070">9.030789066</maxSubResource>
                    <maxSubResource fillout="1" year="2075">9.030789066</maxSubResource>
                    <maxSubResource fillout="1" year="2080">9.030789066</maxSubResource>
                    <maxSubResource fillout="1" year="2085">9.030789066</maxSubResource>
                    <maxSubResource fillout="1" year="2090">9.030789066</maxSubResource>
                    <maxSubResource fillout="1" year="2095">9.030789066</maxSubResource>
                    <maxSubResource fillout="1" year="2100">9.030789066</maxSubResource>
                </sub-renewable-resource>
            </resource>
            <resource name="Narmada_water withdrawals">
                <sub-renewable-resource name="runoff">
                    <maxSubResource fillout="1" year="1975">54.51674837</maxSubResource>
                    <maxSubResource fillout="1" year="1990">54.51674837</maxSubResource>
                    <maxSubResource fillout="1" year="2005">54.51674837</maxSubResource>
                    <maxSubResource fillout="1" year="2010">54.51674837</maxSubResource>
                    <maxSubResource fillout="1" year="2015">54.51674837</maxSubResource>
                    <maxSubResource fillout="1" year="2020">54.51674837</maxSubResource>
                    <maxSubResource fillout="1" year="2025">54.51674837</maxSubResource>
                    <maxSubResource fillout="1" year="2030">54.51674837</maxSubResource>
                    <maxSubResource fillout="1" year="2035">54.51674837</maxSubResource>
                    <maxSubResource fillout="1" year="2040">54.51674837</maxSubResource>
                    <maxSubResource fillout="1" year="2045">54.51674837</maxSubResource>
                    <maxSubResource fillout="1" year="2050">54.51674837</maxSubResource>
                    <maxSubResource fillout="1" year="2055">54.51674837</maxSubResource>
                    <maxSubResource fillout="1" year="2060">54.51674837</maxSubResource>
                    <maxSubResource fillout="1" year="2065">54.51674837</maxSubResource>
                    <maxSubResource fillout="1" year="2070">54.51674837</maxSubResource>
                    <maxSubResource fillout="1" year="2075">54.51674837</maxSubResource>
                    <maxSubResource fillout="1" year="2080">54.51674837</maxSubResource>
                    <maxSubResource fillout="1" year="2085">54.51674837</maxSubResource>
                    <maxSubResource fillout="1" year="2090">54.51674837</maxSubResource>
                    <maxSubResource fillout="1" year="2095">54.51674837</maxSubResource>
                    <maxSubResource fillout="1" year="2100">54.51674837</maxSubResource>
                </sub-renewable-resource>
            </resource>
            <resource name="Pennar_water withdrawals">
                <sub-renewable-resource name="runoff">
                    <maxSubResource fillout="1" year="1975">16.469204</maxSubResource>
                    <maxSubResource fillout="1" year="1990">16.469204</maxSubResource>
                    <maxSubResource fillout="1" year="2005">16.469204</maxSubResource>
                    <maxSubResource fillout="1" year="2010">16.469204</maxSubResource>
                    <maxSubResource fillout="1" year="2015">16.469204</maxSubResource>
                    <maxSubResource fillout="1" year="2020">16.469204</maxSubResource>
                    <maxSubResource fillout="1" year="2025">16.469204</maxSubResource>
                    <maxSubResource fillout="1" year="2030">16.469204</maxSubResource>
                    <maxSubResource fillout="1" year="2035">16.469204</maxSubResource>
                    <maxSubResource fillout="1" year="2040">16.469204</maxSubResource>
                    <maxSubResource fillout="1" year="2045">16.469204</maxSubResource>
                    <maxSubResource fillout="1" year="2050">16.469204</maxSubResource>
                    <maxSubResource fillout="1" year="2055">16.469204</maxSubResource>
                    <maxSubResource fillout="1" year="2060">16.469204</maxSubResource>
                    <maxSubResource fillout="1" year="2065">16.469204</maxSubResource>
                    <maxSubResource fillout="1" year="2070">16.469204</maxSubResource>
                    <maxSubResource fillout="1" year="2075">16.469204</maxSubResource>
                    <maxSubResource fillout="1" year="2080">16.469204</maxSubResource>
                    <maxSubResource fillout="1" year="2085">16.469204</maxSubResource>
                    <maxSubResource fillout="1" year="2090">16.469204</maxSubResource>
                    <maxSubResource fillout="1" year="2095">16.469204</maxSubResource>
                    <maxSubResource fillout="1" year="2100">16.469204</maxSubResource>
                </sub-renewable-resource>
            </resource>
            <resource name="Sabarmati_water withdrawals">
                <sub-renewable-resource name="runoff">
                    <maxSubResource fillout="1" year="1975">41.34964352</maxSubResource>
                    <maxSubResource fillout="1" year="1990">41.34964352</maxSubResource>
                    <maxSubResource fillout="1" year="2005">41.34964352</maxSubResource>
                    <maxSubResource fillout="1" year="2010">41.34964352</maxSubResource>
                    <maxSubResource fillout="1" year="2015">41.34964352</maxSubResource>
                    <maxSubResource fillout="1" year="2020">41.34964352</maxSubResource>
                    <maxSubResource fillout="1" year="2025">41.34964352</maxSubResource>
                    <maxSubResource fillout="1" year="2030">41.34964352</maxSubResource>
                    <maxSubResource fillout="1" year="2035">41.34964352</maxSubResource>
                    <maxSubResource fillout="1" year="2040">41.34964352</maxSubResource>
                    <maxSubResource fillout="1" year="2045">41.34964352</maxSubResource>
                    <maxSubResource fillout="1" year="2050">41.34964352</maxSubResource>
                    <maxSubResource fillout="1" year="2055">41.34964352</maxSubResource>
                    <maxSubResource fillout="1" year="2060">41.34964352</maxSubResource>
                    <maxSubResource fillout="1" year="2065">41.34964352</maxSubResource>
                    <maxSubResource fillout="1" year="2070">41.34964352</maxSubResource>
                    <maxSubResource fillout="1" year="2075">41.34964352</maxSubResource>
                    <maxSubResource fillout="1" year="2080">41.34964352</maxSubResource>
                    <maxSubResource fillout="1" year="2085">41.34964352</maxSubResource>
                    <maxSubResource fillout="1" year="2090">41.34964352</maxSubResource>
                    <maxSubResource fillout="1" year="2095">41.34964352</maxSubResource>
                    <maxSubResource fillout="1" year="2100">41.34964352</maxSubResource>
                </sub-renewable-resource>
            </resource>
            <resource name="Tapti_water withdrawals">
                <sub-renewable-resource name="runoff">
                    <maxSubResource fillout="1" year="1975">25.83618729</maxSubResource>
                    <maxSubResource fillout="1" year="1990">25.83618729</maxSubResource>
                    <maxSubResource fillout="1" year="2005">25.83618729</maxSubResource>
                    <maxSubResource fillout="1" year="2010">25.83618729</maxSubResource>
                    <maxSubResource fillout="1" year="2015">25.83618729</maxSubResource>
                    <maxSubResource fillout="1" year="2020">25.83618729</maxSubResource>
                    <maxSubResource fillout="1" year="2025">25.83618729</maxSubResource>
                    <maxSubResource fillout="1" year="2030">25.83618729</maxSubResource>
                    <maxSubResource fillout="1" year="2035">25.83618729</maxSubResource>
                    <maxSubResource fillout="1" year="2040">25.83618729</maxSubResource>
                    <maxSubResource fillout="1" year="2045">25.83618729</maxSubResource>
                    <maxSubResource fillout="1" year="2050">25.83618729</maxSubResource>
                    <maxSubResource fillout="1" year="2055">25.83618729</maxSubResource>
                    <maxSubResource fillout="1" year="2060">25.83618729</maxSubResource>
                    <maxSubResource fillout="1" year="2065">25.83618729</maxSubResource>
                    <maxSubResource fillout="1" year="2070">25.83618729</maxSubResource>
                    <maxSubResource fillout="1" year="2075">25.83618729</maxSubResource>
                    <maxSubResource fillout="1" year="2080">25.83618729</maxSubResource>
                    <maxSubResource fillout="1" year="2085">25.83618729</maxSubResource>
                    <maxSubResource fillout="1" year="2090">25.83618729</maxSubResource>
                    <maxSubResource fillout="1" year="2095">25.83618729</maxSubResource>
                    <maxSubResource fillout="1" year="2100">25.83618729</maxSubResource>
                </sub-renewable-resource>
            </resource>
            <resource name="Yasai_water withdrawals">
                <sub-renewable-resource name="runoff">
                    <maxSubResource fillout="1" year="1975">55.98712103</maxSubResource>
                    <maxSubResource fillout="1" year="1990">55.98712103</maxSubResource>
                    <maxSubResource fillout="1" year="2005">55.98712103</maxSubResource>
                    <maxSubResource fillout="1" year="2010">55.98712103</maxSubResource>
                    <maxSubResource fillout="1" year="2015">55.98712103</maxSubResource>
                    <maxSubResource fillout="1" year="2020">55.98712103</maxSubResource>
                    <maxSubResource fillout="1" year="2025">55.98712103</maxSubResource>
                    <maxSubResource fillout="1" year="2030">55.98712103</maxSubResource>
                    <maxSubResource fillout="1" year="2035">55.98712103</maxSubResource>
                    <maxSubResource fillout="1" year="2040">55.98712103</maxSubResource>
                    <maxSubResource fillout="1" year="2045">55.98712103</maxSubResource>
                    <maxSubResource fillout="1" year="2050">55.98712103</maxSubResource>
                    <maxSubResource fillout="1" year="2055">55.98712103</maxSubResource>
                    <maxSubResource fillout="1" year="2060">55.98712103</maxSubResource>
                    <maxSubResource fillout="1" year="2065">55.98712103</maxSubResource>
                    <maxSubResource fillout="1" year="2070">55.98712103</maxSubResource>
                    <maxSubResource fillout="1" year="2075">55.98712103</maxSubResource>
                    <maxSubResource fillout="1" year="2080">55.98712103</maxSubResource>
                    <maxSubResource fillout="1" year="2085">55.98712103</maxSubResource>
                    <maxSubResource fillout="1" year="2090">55.98712103</maxSubResource>
                    <maxSubResource fillout="1" year="2095">55.98712103</maxSubResource>
                    <maxSubResource fillout="1" year="2100">55.98712103</maxSubResource>
                </sub-renewable-resource>
            </resource>
        </region>
        <region name="Indonesia">
            <resource name="Irian Jaya Coast_water withdrawals">
                <sub-renewable-resource name="runoff">
                    <maxSubResource fillout="1" year="1975">658.9908213</maxSubResource>
                    <maxSubResource fillout="1" year="1990">658.9908213</maxSubResource>
                    <maxSubResource fillout="1" year="2005">658.9908213</maxSubResource>
                    <maxSubResource fillout="1" year="2010">658.9908213</maxSubResource>
                    <maxSubResource fillout="1" year="2015">658.9908213</maxSubResource>
                    <maxSubResource fillout="1" year="2020">658.9908213</maxSubResource>
                    <maxSubResource fillout="1" year="2025">658.9908213</maxSubResource>
                    <maxSubResource fillout="1" year="2030">658.9908213</maxSubResource>
                    <maxSubResource fillout="1" year="2035">658.9908213</maxSubResource>
                    <maxSubResource fillout="1" year="2040">658.9908213</maxSubResource>
                    <maxSubResource fillout="1" year="2045">658.9908213</maxSubResource>
                    <maxSubResource fillout="1" year="2050">658.9908213</maxSubResource>
                    <maxSubResource fillout="1" year="2055">658.9908213</maxSubResource>
                    <maxSubResource fillout="1" year="2060">658.9908213</maxSubResource>
                    <maxSubResource fillout="1" year="2065">658.9908213</maxSubResource>
                    <maxSubResource fillout="1" year="2070">658.9908213</maxSubResource>
                    <maxSubResource fillout="1" year="2075">658.9908213</maxSubResource>
                    <maxSubResource fillout="1" year="2080">658.9908213</maxSubResource>
                    <maxSubResource fillout="1" year="2085">658.9908213</maxSubResource>
                    <maxSubResource fillout="1" year="2090">658.9908213</maxSubResource>
                    <maxSubResource fillout="1" year="2095">658.9908213</maxSubResource>
                    <maxSubResource fillout="1" year="2100">658.9908213</maxSubResource>
                </sub-renewable-resource>
            </resource>
            <resource name="Java-Timor_water withdrawals">
                <sub-renewable-resource name="runoff">
                    <maxSubResource fillout="1" year="1975">245.3406184</maxSubResource>
                    <maxSubResource fillout="1" year="1990">245.3406184</maxSubResource>
                    <maxSubResource fillout="1" year="2005">245.3406184</maxSubResource>
                    <maxSubResource fillout="1" year="2010">245.3406184</maxSubResource>
                    <maxSubResource fillout="1" year="2015">245.3406184</maxSubResource>
                    <maxSubResource fillout="1" year="2020">245.3406184</maxSubResource>
                    <maxSubResource fillout="1" year="2025">245.3406184</maxSubResource>
                    <maxSubResource fillout="1" year="2030">245.3406184</maxSubResource>
                    <maxSubResource fillout="1" year="2035">245.3406184</maxSubResource>
                    <maxSubResource fillout="1" year="2040">245.3406184</maxSubResource>
                    <maxSubResource fillout="1" year="2045">245.3406184</maxSubResource>
                    <maxSubResource fillout="1" year="2050">245.3406184</maxSubResource>
                    <maxSubResource fillout="1" year="2055">245.3406184</maxSubResource>
                    <maxSubResource fillout="1" year="2060">245.3406184</maxSubResource>
                    <maxSubResource fillout="1" year="2065">245.3406184</maxSubResource>
                    <maxSubResource fillout="1" year="2070">245.3406184</maxSubResource>
                    <maxSubResource fillout="1" year="2075">245.3406184</maxSubResource>
                    <maxSubResource fillout="1" year="2080">245.3406184</maxSubResource>
                    <maxSubResource fillout="1" year="2085">245.3406184</maxSubResource>
                    <maxSubResource fillout="1" year="2090">245.3406184</maxSubResource>
                    <maxSubResource fillout="1" year="2095">245.3406184</maxSubResource>
                    <maxSubResource fillout="1" year="2100">245.3406184</maxSubResource>
                </sub-renewable-resource>
            </resource>
            <resource name="Kalimantan_water withdrawals">
                <sub-renewable-resource name="runoff">
                    <maxSubResource fillout="1" year="1975">750.2136726</maxSubResource>
                    <maxSubResource fillout="1" year="1990">750.2136726</maxSubResource>
                    <maxSubResource fillout="1" year="2005">750.2136726</maxSubResource>
                    <maxSubResource fillout="1" year="2010">750.2136726</maxSubResource>
                    <maxSubResource fillout="1" year="2015">750.2136726</maxSubResource>
                    <maxSubResource fillout="1" year="2020">750.2136726</maxSubResource>
                    <maxSubResource fillout="1" year="2025">750.2136726</maxSubResource>
                    <maxSubResource fillout="1" year="2030">750.2136726</maxSubResource>
                    <maxSubResource fillout="1" year="2035">750.2136726</maxSubResource>
                    <maxSubResource fillout="1" year="2040">750.2136726</maxSubResource>
                    <maxSubResource fillout="1" year="2045">750.2136726</maxSubResource>
                    <maxSubResource fillout="1" year="2050">750.2136726</maxSubResource>
                    <maxSubResource fillout="1" year="2055">750.2136726</maxSubResource>
                    <maxSubResource fillout="1" year="2060">750.2136726</maxSubResource>
                    <maxSubResource fillout="1" year="2065">750.2136726</maxSubResource>
                    <maxSubResource fillout="1" year="2070">750.2136726</maxSubResource>
                    <maxSubResource fillout="1" year="2075">750.2136726</maxSubResource>
                    <maxSubResource fillout="1" year="2080">750.2136726</maxSubResource>
                    <maxSubResource fillout="1" year="2085">750.2136726</maxSubResource>
                    <maxSubResource fillout="1" year="2090">750.2136726</maxSubResource>
                    <maxSubResource fillout="1" year="2095">750.2136726</maxSubResource>
                    <maxSubResource fillout="1" year="2100">750.2136726</maxSubResource>
                </sub-renewable-resource>
            </resource>
            <resource name="Palau and East Indonesia_water withdrawals">
                <sub-renewable-resource name="runoff">
                    <maxSubResource fillout="1" year="1975">58.20947766</maxSubResource>
                    <maxSubResource fillout="1" year="1990">58.20947766</maxSubResource>
                    <maxSubResource fillout="1" year="2005">58.20947766</maxSubResource>
                    <maxSubResource fillout="1" year="2010">58.20947766</maxSubResource>
                    <maxSubResource fillout="1" year="2015">58.20947766</maxSubResource>
                    <maxSubResource fillout="1" year="2020">58.20947766</maxSubResource>
                    <maxSubResource fillout="1" year="2025">58.20947766</maxSubResource>
                    <maxSubResource fillout="1" year="2030">58.20947766</maxSubResource>
                    <maxSubResource fillout="1" year="2035">58.20947766</maxSubResource>
                    <maxSubResource fillout="1" year="2040">58.20947766</maxSubResource>
                    <maxSubResource fillout="1" year="2045">58.20947766</maxSubResource>
                    <maxSubResource fillout="1" year="2050">58.20947766</maxSubResource>
                    <maxSubResource fillout="1" year="2055">58.20947766</maxSubResource>
                    <maxSubResource fillout="1" year="2060">58.20947766</maxSubResource>
                    <maxSubResource fillout="1" year="2065">58.20947766</maxSubResource>
                    <maxSubResource fillout="1" year="2070">58.20947766</maxSubResource>
                    <maxSubResource fillout="1" year="2075">58.20947766</maxSubResource>
                    <maxSubResource fillout="1" year="2080">58.20947766</maxSubResource>
                    <maxSubResource fillout="1" year="2085">58.20947766</maxSubResource>
                    <maxSubResource fillout="1" year="2090">58.20947766</maxSubResource>
                    <maxSubResource fillout="1" year="2095">58.20947766</maxSubResource>
                    <maxSubResource fillout="1" year="2100">58.20947766</maxSubResource>
                </sub-renewable-resource>
            </resource>
            <resource name="Sulawesi_water withdrawals">
                <sub-renewable-resource name="runoff">
                    <maxSubResource fillout="1" year="1975">210.1581042</maxSubResource>
                    <maxSubResource fillout="1" year="1990">210.1581042</maxSubResource>
                    <maxSubResource fillout="1" year="2005">210.1581042</maxSubResource>
                    <maxSubResource fillout="1" year="2010">210.1581042</maxSubResource>
                    <maxSubResource fillout="1" year="2015">210.1581042</maxSubResource>
                    <maxSubResource fillout="1" year="2020">210.1581042</maxSubResource>
                    <maxSubResource fillout="1" year="2025">210.1581042</maxSubResource>
                    <maxSubResource fillout="1" year="2030">210.1581042</maxSubResource>
                    <maxSubResource fillout="1" year="2035">210.1581042</maxSubResource>
                    <maxSubResource fillout="1" year="2040">210.1581042</maxSubResource>
                    <maxSubResource fillout="1" year="2045">210.1581042</maxSubResource>
                    <maxSubResource fillout="1" year="2050">210.1581042</maxSubResource>
                    <maxSubResource fillout="1" year="2055">210.1581042</maxSubResource>
                    <maxSubResource fillout="1" year="2060">210.1581042</maxSubResource>
                    <maxSubResource fillout="1" year="2065">210.1581042</maxSubResource>
                    <maxSubResource fillout="1" year="2070">210.1581042</maxSubResource>
                    <maxSubResource fillout="1" year="2075">210.1581042</maxSubResource>
                    <maxSubResource fillout="1" year="2080">210.1581042</maxSubResource>
                    <maxSubResource fillout="1" year="2085">210.1581042</maxSubResource>
                    <maxSubResource fillout="1" year="2090">210.1581042</maxSubResource>
                    <maxSubResource fillout="1" year="2095">210.1581042</maxSubResource>
                    <maxSubResource fillout="1" year="2100">210.1581042</maxSubResource>
                </sub-renewable-resource>
            </resource>
            <resource name="Sumatra_water withdrawals">
                <sub-renewable-resource name="runoff">
                    <maxSubResource fillout="1" year="1975">623.9497339</maxSubResource>
                    <maxSubResource fillout="1" year="1990">623.9497339</maxSubResource>
                    <maxSubResource fillout="1" year="2005">623.9497339</maxSubResource>
                    <maxSubResource fillout="1" year="2010">623.9497339</maxSubResource>
                    <maxSubResource fillout="1" year="2015">623.9497339</maxSubResource>
                    <maxSubResource fillout="1" year="2020">623.9497339</maxSubResource>
                    <maxSubResource fillout="1" year="2025">623.9497339</maxSubResource>
                    <maxSubResource fillout="1" year="2030">623.9497339</maxSubResource>
                    <maxSubResource fillout="1" year="2035">623.9497339</maxSubResource>
                    <maxSubResource fillout="1" year="2040">623.9497339</maxSubResource>
                    <maxSubResource fillout="1" year="2045">623.9497339</maxSubResource>
                    <maxSubResource fillout="1" year="2050">623.9497339</maxSubResource>
                    <maxSubResource fillout="1" year="2055">623.9497339</maxSubResource>
                    <maxSubResource fillout="1" year="2060">623.9497339</maxSubResource>
                    <maxSubResource fillout="1" year="2065">623.9497339</maxSubResource>
                    <maxSubResource fillout="1" year="2070">623.9497339</maxSubResource>
                    <maxSubResource fillout="1" year="2075">623.9497339</maxSubResource>
                    <maxSubResource fillout="1" year="2080">623.9497339</maxSubResource>
                    <maxSubResource fillout="1" year="2085">623.9497339</maxSubResource>
                    <maxSubResource fillout="1" year="2090">623.9497339</maxSubResource>
                    <maxSubResource fillout="1" year="2095">623.9497339</maxSubResource>
                    <maxSubResource fillout="1" year="2100">623.9497339</maxSubResource>
                </sub-renewable-resource>
            </resource>
        </region>
        <region name="Japan">
            <resource name="Japan_water withdrawals">
                <sub-renewable-resource name="runoff">
                    <maxSubResource fillout="1" year="1975">544.1923766</maxSubResource>
                    <maxSubResource fillout="1" year="1990">544.1923766</maxSubResource>
                    <maxSubResource fillout="1" year="2005">544.1923766</maxSubResource>
                    <maxSubResource fillout="1" year="2010">544.1923766</maxSubResource>
                    <maxSubResource fillout="1" year="2015">544.1923766</maxSubResource>
                    <maxSubResource fillout="1" year="2020">544.1923766</maxSubResource>
                    <maxSubResource fillout="1" year="2025">544.1923766</maxSubResource>
                    <maxSubResource fillout="1" year="2030">544.1923766</maxSubResource>
                    <maxSubResource fillout="1" year="2035">544.1923766</maxSubResource>
                    <maxSubResource fillout="1" year="2040">544.1923766</maxSubResource>
                    <maxSubResource fillout="1" year="2045">544.1923766</maxSubResource>
                    <maxSubResource fillout="1" year="2050">544.1923766</maxSubResource>
                    <maxSubResource fillout="1" year="2055">544.1923766</maxSubResource>
                    <maxSubResource fillout="1" year="2060">544.1923766</maxSubResource>
                    <maxSubResource fillout="1" year="2065">544.1923766</maxSubResource>
                    <maxSubResource fillout="1" year="2070">544.1923766</maxSubResource>
                    <maxSubResource fillout="1" year="2075">544.1923766</maxSubResource>
                    <maxSubResource fillout="1" year="2080">544.1923766</maxSubResource>
                    <maxSubResource fillout="1" year="2085">544.1923766</maxSubResource>
                    <maxSubResource fillout="1" year="2090">544.1923766</maxSubResource>
                    <maxSubResource fillout="1" year="2095">544.1923766</maxSubResource>
                    <maxSubResource fillout="1" year="2100">544.1923766</maxSubResource>
                </sub-renewable-resource>
            </resource>
        </region>
        <region name="Mexico">
            <resource name="Baja California_water withdrawals">
                <sub-renewable-resource name="runoff">
                    <maxSubResource fillout="1" year="1975">6.757165979</maxSubResource>
                    <maxSubResource fillout="1" year="1990">6.757165979</maxSubResource>
                    <maxSubResource fillout="1" year="2005">6.757165979</maxSubResource>
                    <maxSubResource fillout="1" year="2010">6.757165979</maxSubResource>
                    <maxSubResource fillout="1" year="2015">6.757165979</maxSubResource>
                    <maxSubResource fillout="1" year="2020">6.757165979</maxSubResource>
                    <maxSubResource fillout="1" year="2025">6.757165979</maxSubResource>
                    <maxSubResource fillout="1" year="2030">6.757165979</maxSubResource>
                    <maxSubResource fillout="1" year="2035">6.757165979</maxSubResource>
                    <maxSubResource fillout="1" year="2040">6.757165979</maxSubResource>
                    <maxSubResource fillout="1" year="2045">6.757165979</maxSubResource>
                    <maxSubResource fillout="1" year="2050">6.757165979</maxSubResource>
                    <maxSubResource fillout="1" year="2055">6.757165979</maxSubResource>
                    <maxSubResource fillout="1" year="2060">6.757165979</maxSubResource>
                    <maxSubResource fillout="1" year="2065">6.757165979</maxSubResource>
                    <maxSubResource fillout="1" year="2070">6.757165979</maxSubResource>
                    <maxSubResource fillout="1" year="2075">6.757165979</maxSubResource>
                    <maxSubResource fillout="1" year="2080">6.757165979</maxSubResource>
                    <maxSubResource fillout="1" year="2085">6.757165979</maxSubResource>
                    <maxSubResource fillout="1" year="2090">6.757165979</maxSubResource>
                    <maxSubResource fillout="1" year="2095">6.757165979</maxSubResource>
                    <maxSubResource fillout="1" year="2100">6.757165979</maxSubResource>
                </sub-renewable-resource>
            </resource>
            <resource name="Grijalva-Usumacinta_water withdrawals">
                <sub-renewable-resource name="runoff">
                    <maxSubResource fillout="1" year="1975">156.2677972</maxSubResource>
                    <maxSubResource fillout="1" year="1990">156.2677972</maxSubResource>
                    <maxSubResource fillout="1" year="2005">156.2677972</maxSubResource>
                    <maxSubResource fillout="1" year="2010">156.2677972</maxSubResource>
                    <maxSubResource fillout="1" year="2015">156.2677972</maxSubResource>
                    <maxSubResource fillout="1" year="2020">156.2677972</maxSubResource>
                    <maxSubResource fillout="1" year="2025">156.2677972</maxSubResource>
                    <maxSubResource fillout="1" year="2030">156.2677972</maxSubResource>
                    <maxSubResource fillout="1" year="2035">156.2677972</maxSubResource>
                    <maxSubResource fillout="1" year="2040">156.2677972</maxSubResource>
                    <maxSubResource fillout="1" year="2045">156.2677972</maxSubResource>
                    <maxSubResource fillout="1" year="2050">156.2677972</maxSubResource>
                    <maxSubResource fillout="1" year="2055">156.2677972</maxSubResource>
                    <maxSubResource fillout="1" year="2060">156.2677972</maxSubResource>
                    <maxSubResource fillout="1" year="2065">156.2677972</maxSubResource>
                    <maxSubResource fillout="1" year="2070">156.2677972</maxSubResource>
                    <maxSubResource fillout="1" year="2075">156.2677972</maxSubResource>
                    <maxSubResource fillout="1" year="2080">156.2677972</maxSubResource>
                    <maxSubResource fillout="1" year="2085">156.2677972</maxSubResource>
                    <maxSubResource fillout="1" year="2090">156.2677972</maxSubResource>
                    <maxSubResource fillout="1" year="2095">156.2677972</maxSubResource>
                    <maxSubResource fillout="1" year="2100">156.2677972</maxSubResource>
                </sub-renewable-resource>
            </resource>
            <resource name="Isthmus of Tehuantepec_water withdrawals">
                <sub-renewable-resource name="runoff">
                    <maxSubResource fillout="1" year="1975">65.70940656</maxSubResource>
                    <maxSubResource fillout="1" year="1990">65.70940656</maxSubResource>
                    <maxSubResource fillout="1" year="2005">65.70940656</maxSubResource>
                    <maxSubResource fillout="1" year="2010">65.70940656</maxSubResource>
                    <maxSubResource fillout="1" year="2015">65.70940656</maxSubResource>
                    <maxSubResource fillout="1" year="2020">65.70940656</maxSubResource>
                    <maxSubResource fillout="1" year="2025">65.70940656</maxSubResource>
                    <maxSubResource fillout="1" year="2030">65.70940656</maxSubResource>
                    <maxSubResource fillout="1" year="2035">65.70940656</maxSubResource>
                    <maxSubResource fillout="1" year="2040">65.70940656</maxSubResource>
                    <maxSubResource fillout="1" year="2045">65.70940656</maxSubResource>
                    <maxSubResource fillout="1" year="2050">65.70940656</maxSubResource>
                    <maxSubResource fillout="1" year="2055">65.70940656</maxSubResource>
                    <maxSubResource fillout="1" year="2060">65.70940656</maxSubResource>
                    <maxSubResource fillout="1" year="2065">65.70940656</maxSubResource>
                    <maxSubResource fillout="1" year="2070">65.70940656</maxSubResource>
                    <maxSubResource fillout="1" year="2075">65.70940656</maxSubResource>
                    <maxSubResource fillout="1" year="2080">65.70940656</maxSubResource>
                    <maxSubResource fillout="1" year="2085">65.70940656</maxSubResource>
                    <maxSubResource fillout="1" year="2090">65.70940656</maxSubResource>
                    <maxSubResource fillout="1" year="2095">65.70940656</maxSubResource>
                    <maxSubResource fillout="1" year="2100">65.70940656</maxSubResource>
                </sub-renewable-resource>
            </resource>
            <resource name="Mexico-Interior_water withdrawals">
                <sub-renewable-resource name="runoff">
                    <maxSubResource fillout="1" year="1975">11.61887125</maxSubResource>
                    <maxSubResource fillout="1" year="1990">11.61887125</maxSubResource>
                    <maxSubResource fillout="1" year="2005">11.61887125</maxSubResource>
                    <maxSubResource fillout="1" year="2010">11.61887125</maxSubResource>
                    <maxSubResource fillout="1" year="2015">11.61887125</maxSubResource>
                    <maxSubResource fillout="1" year="2020">11.61887125</maxSubResource>
                    <maxSubResource fillout="1" year="2025">11.61887125</maxSubResource>
                    <maxSubResource fillout="1" year="2030">11.61887125</maxSubResource>
                    <maxSubResource fillout="1" year="2035">11.61887125</maxSubResource>
                    <maxSubResource fillout="1" year="2040">11.61887125</maxSubResource>
                    <maxSubResource fillout="1" year="2045">11.61887125</maxSubResource>
                    <maxSubResource fillout="1" year="2050">11.61887125</maxSubResource>
                    <maxSubResource fillout="1" year="2055">11.61887125</maxSubResource>
                    <maxSubResource fillout="1" year="2060">11.61887125</maxSubResource>
                    <maxSubResource fillout="1" year="2065">11.61887125</maxSubResource>
                    <maxSubResource fillout="1" year="2070">11.61887125</maxSubResource>
                    <maxSubResource fillout="1" year="2075">11.61887125</maxSubResource>
                    <maxSubResource fillout="1" year="2080">11.61887125</maxSubResource>
                    <maxSubResource fillout="1" year="2085">11.61887125</maxSubResource>
                    <maxSubResource fillout="1" year="2090">11.61887125</maxSubResource>
                    <maxSubResource fillout="1" year="2095">11.61887125</maxSubResource>
                    <maxSubResource fillout="1" year="2100">11.61887125</maxSubResource>
                </sub-renewable-resource>
            </resource>
            <resource name="Mexico-Northwest Coast_water withdrawals">
                <sub-renewable-resource name="runoff">
                    <maxSubResource fillout="1" year="1975">74.54161036</maxSubResource>
                    <maxSubResource fillout="1" year="1990">74.54161036</maxSubResource>
                    <maxSubResource fillout="1" year="2005">74.54161036</maxSubResource>
                    <maxSubResource fillout="1" year="2010">74.54161036</maxSubResource>
                    <maxSubResource fillout="1" year="2015">74.54161036</maxSubResource>
                    <maxSubResource fillout="1" year="2020">74.54161036</maxSubResource>
                    <maxSubResource fillout="1" year="2025">74.54161036</maxSubResource>
                    <maxSubResource fillout="1" year="2030">74.54161036</maxSubResource>
                    <maxSubResource fillout="1" year="2035">74.54161036</maxSubResource>
                    <maxSubResource fillout="1" year="2040">74.54161036</maxSubResource>
                    <maxSubResource fillout="1" year="2045">74.54161036</maxSubResource>
                    <maxSubResource fillout="1" year="2050">74.54161036</maxSubResource>
                    <maxSubResource fillout="1" year="2055">74.54161036</maxSubResource>
                    <maxSubResource fillout="1" year="2060">74.54161036</maxSubResource>
                    <maxSubResource fillout="1" year="2065">74.54161036</maxSubResource>
                    <maxSubResource fillout="1" year="2070">74.54161036</maxSubResource>
                    <maxSubResource fillout="1" year="2075">74.54161036</maxSubResource>
                    <maxSubResource fillout="1" year="2080">74.54161036</maxSubResource>
                    <maxSubResource fillout="1" year="2085">74.54161036</maxSubResource>
                    <maxSubResource fillout="1" year="2090">74.54161036</maxSubResource>
                    <maxSubResource fillout="1" year="2095">74.54161036</maxSubResource>
                    <maxSubResource fillout="1" year="2100">74.54161036</maxSubResource>
                </sub-renewable-resource>
            </resource>
            <resource name="North Gulf_water withdrawals">
                <sub-renewable-resource name="runoff">
                    <maxSubResource fillout="1" year="1975">29.03080077</maxSubResource>
                    <maxSubResource fillout="1" year="1990">29.03080077</maxSubResource>
                    <maxSubResource fillout="1" year="2005">29.03080077</maxSubResource>
                    <maxSubResource fillout="1" year="2010">29.03080077</maxSubResource>
                    <maxSubResource fillout="1" year="2015">29.03080077</maxSubResource>
                    <maxSubResource fillout="1" year="2020">29.03080077</maxSubResource>
                    <maxSubResource fillout="1" year="2025">29.03080077</maxSubResource>
                    <maxSubResource fillout="1" year="2030">29.03080077</maxSubResource>
                    <maxSubResource fillout="1" year="2035">29.03080077</maxSubResource>
                    <maxSubResource fillout="1" year="2040">29.03080077</maxSubResource>
                    <maxSubResource fillout="1" year="2045">29.03080077</maxSubResource>
                    <maxSubResource fillout="1" year="2050">29.03080077</maxSubResource>
                    <maxSubResource fillout="1" year="2055">29.03080077</maxSubResource>
                    <maxSubResource fillout="1" year="2060">29.03080077</maxSubResource>
                    <maxSubResource fillout="1" year="2065">29.03080077</maxSubResource>
                    <maxSubResource fillout="1" year="2070">29.03080077</maxSubResource>
                    <maxSubResource fillout="1" year="2075">29.03080077</maxSubResource>
                    <maxSubResource fillout="1" year="2080">29.03080077</maxSubResource>
                    <maxSubResource fillout="1" year="2085">29.03080077</maxSubResource>
                    <maxSubResource fillout="1" year="2090">29.03080077</maxSubResource>
                    <maxSubResource fillout="1" year="2095">29.03080077</maxSubResource>
                    <maxSubResource fillout="1" year="2100">29.03080077</maxSubResource>
                </sub-renewable-resource>
            </resource>
            <resource name="Pacific Central Coast_water withdrawals">
                <sub-renewable-resource name="runoff">
                    <maxSubResource fillout="1" year="1975">24.46982223</maxSubResource>
                    <maxSubResource fillout="1" year="1990">24.46982223</maxSubResource>
                    <maxSubResource fillout="1" year="2005">24.46982223</maxSubResource>
                    <maxSubResource fillout="1" year="2010">24.46982223</maxSubResource>
                    <maxSubResource fillout="1" year="2015">24.46982223</maxSubResource>
                    <maxSubResource fillout="1" year="2020">24.46982223</maxSubResource>
                    <maxSubResource fillout="1" year="2025">24.46982223</maxSubResource>
                    <maxSubResource fillout="1" year="2030">24.46982223</maxSubResource>
                    <maxSubResource fillout="1" year="2035">24.46982223</maxSubResource>
                    <maxSubResource fillout="1" year="2040">24.46982223</maxSubResource>
                    <maxSubResource fillout="1" year="2045">24.46982223</maxSubResource>
                    <maxSubResource fillout="1" year="2050">24.46982223</maxSubResource>
                    <maxSubResource fillout="1" year="2055">24.46982223</maxSubResource>
                    <maxSubResource fillout="1" year="2060">24.46982223</maxSubResource>
                    <maxSubResource fillout="1" year="2065">24.46982223</maxSubResource>
                    <maxSubResource fillout="1" year="2070">24.46982223</maxSubResource>
                    <maxSubResource fillout="1" year="2075">24.46982223</maxSubResource>
                    <maxSubResource fillout="1" year="2080">24.46982223</maxSubResource>
                    <maxSubResource fillout="1" year="2085">24.46982223</maxSubResource>
                    <maxSubResource fillout="1" year="2090">24.46982223</maxSubResource>
                    <maxSubResource fillout="1" year="2095">24.46982223</maxSubResource>
                    <maxSubResource fillout="1" year="2100">24.46982223</maxSubResource>
                </sub-renewable-resource>
            </resource>
            <resource name="Papaloapan_water withdrawals">
                <sub-renewable-resource name="runoff">
                    <maxSubResource fillout="1" year="1975">82.03347383</maxSubResource>
                    <maxSubResource fillout="1" year="1990">82.03347383</maxSubResource>
                    <maxSubResource fillout="1" year="2005">82.03347383</maxSubResource>
                    <maxSubResource fillout="1" year="2010">82.03347383</maxSubResource>
                    <maxSubResource fillout="1" year="2015">82.03347383</maxSubResource>
                    <maxSubResource fillout="1" year="2020">82.03347383</maxSubResource>
                    <maxSubResource fillout="1" year="2025">82.03347383</maxSubResource>
                    <maxSubResource fillout="1" year="2030">82.03347383</maxSubResource>
                    <maxSubResource fillout="1" year="2035">82.03347383</maxSubResource>
                    <maxSubResource fillout="1" year="2040">82.03347383</maxSubResource>
                    <maxSubResource fillout="1" year="2045">82.03347383</maxSubResource>
                    <maxSubResource fillout="1" year="2050">82.03347383</maxSubResource>
                    <maxSubResource fillout="1" year="2055">82.03347383</maxSubResource>
                    <maxSubResource fillout="1" year="2060">82.03347383</maxSubResource>
                    <maxSubResource fillout="1" year="2065">82.03347383</maxSubResource>
                    <maxSubResource fillout="1" year="2070">82.03347383</maxSubResource>
                    <maxSubResource fillout="1" year="2075">82.03347383</maxSubResource>
                    <maxSubResource fillout="1" year="2080">82.03347383</maxSubResource>
                    <maxSubResource fillout="1" year="2085">82.03347383</maxSubResource>
                    <maxSubResource fillout="1" year="2090">82.03347383</maxSubResource>
                    <maxSubResource fillout="1" year="2095">82.03347383</maxSubResource>
                    <maxSubResource fillout="1" year="2100">82.03347383</maxSubResource>
                </sub-renewable-resource>
            </resource>
            <resource name="Rio Balsas_water withdrawals">
                <sub-renewable-resource name="runoff">
                    <maxSubResource fillout="1" year="1975">72.44334663</maxSubResource>
                    <maxSubResource fillout="1" year="1990">72.44334663</maxSubResource>
                    <maxSubResource fillout="1" year="2005">72.44334663</maxSubResource>
                    <maxSubResource fillout="1" year="2010">72.44334663</maxSubResource>
                    <maxSubResource fillout="1" year="2015">72.44334663</maxSubResource>
                    <maxSubResource fillout="1" year="2020">72.44334663</maxSubResource>
                    <maxSubResource fillout="1" year="2025">72.44334663</maxSubResource>
                    <maxSubResource fillout="1" year="2030">72.44334663</maxSubResource>
                    <maxSubResource fillout="1" year="2035">72.44334663</maxSubResource>
                    <maxSubResource fillout="1" year="2040">72.44334663</maxSubResource>
                    <maxSubResource fillout="1" year="2045">72.44334663</maxSubResource>
                    <maxSubResource fillout="1" year="2050">72.44334663</maxSubResource>
                    <maxSubResource fillout="1" year="2055">72.44334663</maxSubResource>
                    <maxSubResource fillout="1" year="2060">72.44334663</maxSubResource>
                    <maxSubResource fillout="1" year="2065">72.44334663</maxSubResource>
                    <maxSubResource fillout="1" year="2070">72.44334663</maxSubResource>
                    <maxSubResource fillout="1" year="2075">72.44334663</maxSubResource>
                    <maxSubResource fillout="1" year="2080">72.44334663</maxSubResource>
                    <maxSubResource fillout="1" year="2085">72.44334663</maxSubResource>
                    <maxSubResource fillout="1" year="2090">72.44334663</maxSubResource>
                    <maxSubResource fillout="1" year="2095">72.44334663</maxSubResource>
                    <maxSubResource fillout="1" year="2100">72.44334663</maxSubResource>
                </sub-renewable-resource>
            </resource>
            <resource name="Rio Lerma_water withdrawals">
                <sub-renewable-resource name="runoff">
                    <maxSubResource fillout="1" year="1975">36.54335337</maxSubResource>
                    <maxSubResource fillout="1" year="1990">36.54335337</maxSubResource>
                    <maxSubResource fillout="1" year="2005">36.54335337</maxSubResource>
                    <maxSubResource fillout="1" year="2010">36.54335337</maxSubResource>
                    <maxSubResource fillout="1" year="2015">36.54335337</maxSubResource>
                    <maxSubResource fillout="1" year="2020">36.54335337</maxSubResource>
                    <maxSubResource fillout="1" year="2025">36.54335337</maxSubResource>
                    <maxSubResource fillout="1" year="2030">36.54335337</maxSubResource>
                    <maxSubResource fillout="1" year="2035">36.54335337</maxSubResource>
                    <maxSubResource fillout="1" year="2040">36.54335337</maxSubResource>
                    <maxSubResource fillout="1" year="2045">36.54335337</maxSubResource>
                    <maxSubResource fillout="1" year="2050">36.54335337</maxSubResource>
                    <maxSubResource fillout="1" year="2055">36.54335337</maxSubResource>
                    <maxSubResource fillout="1" year="2060">36.54335337</maxSubResource>
                    <maxSubResource fillout="1" year="2065">36.54335337</maxSubResource>
                    <maxSubResource fillout="1" year="2070">36.54335337</maxSubResource>
                    <maxSubResource fillout="1" year="2075">36.54335337</maxSubResource>
                    <maxSubResource fillout="1" year="2080">36.54335337</maxSubResource>
                    <maxSubResource fillout="1" year="2085">36.54335337</maxSubResource>
                    <maxSubResource fillout="1" year="2090">36.54335337</maxSubResource>
                    <maxSubResource fillout="1" year="2095">36.54335337</maxSubResource>
                    <maxSubResource fillout="1" year="2100">36.54335337</maxSubResource>
                </sub-renewable-resource>
            </resource>
            <resource name="Rio Verde_water withdrawals">
                <sub-renewable-resource name="runoff">
                    <maxSubResource fillout="1" year="1975">36.79716155</maxSubResource>
                    <maxSubResource fillout="1" year="1990">36.79716155</maxSubResource>
                    <maxSubResource fillout="1" year="2005">36.79716155</maxSubResource>
                    <maxSubResource fillout="1" year="2010">36.79716155</maxSubResource>
                    <maxSubResource fillout="1" year="2015">36.79716155</maxSubResource>
                    <maxSubResource fillout="1" year="2020">36.79716155</maxSubResource>
                    <maxSubResource fillout="1" year="2025">36.79716155</maxSubResource>
                    <maxSubResource fillout="1" year="2030">36.79716155</maxSubResource>
                    <maxSubResource fillout="1" year="2035">36.79716155</maxSubResource>
                    <maxSubResource fillout="1" year="2040">36.79716155</maxSubResource>
                    <maxSubResource fillout="1" year="2045">36.79716155</maxSubResource>
                    <maxSubResource fillout="1" year="2050">36.79716155</maxSubResource>
                    <maxSubResource fillout="1" year="2055">36.79716155</maxSubResource>
                    <maxSubResource fillout="1" year="2060">36.79716155</maxSubResource>
                    <maxSubResource fillout="1" year="2065">36.79716155</maxSubResource>
                    <maxSubResource fillout="1" year="2070">36.79716155</maxSubResource>
                    <maxSubResource fillout="1" year="2075">36.79716155</maxSubResource>
                    <maxSubResource fillout="1" year="2080">36.79716155</maxSubResource>
                    <maxSubResource fillout="1" year="2085">36.79716155</maxSubResource>
                    <maxSubResource fillout="1" year="2090">36.79716155</maxSubResource>
                    <maxSubResource fillout="1" year="2095">36.79716155</maxSubResource>
                    <maxSubResource fillout="1" year="2100">36.79716155</maxSubResource>
                </sub-renewable-resource>
            </resource>
            <resource name="Yucatan Peninsula_water withdrawals">
                <sub-renewable-resource name="runoff">
                    <maxSubResource fillout="1" year="1975">130.5876691</maxSubResource>
                    <maxSubResource fillout="1" year="1990">130.5876691</maxSubResource>
                    <maxSubResource fillout="1" year="2005">130.5876691</maxSubResource>
                    <maxSubResource fillout="1" year="2010">130.5876691</maxSubResource>
                    <maxSubResource fillout="1" year="2015">130.5876691</maxSubResource>
                    <maxSubResource fillout="1" year="2020">130.5876691</maxSubResource>
                    <maxSubResource fillout="1" year="2025">130.5876691</maxSubResource>
                    <maxSubResource fillout="1" year="2030">130.5876691</maxSubResource>
                    <maxSubResource fillout="1" year="2035">130.5876691</maxSubResource>
                    <maxSubResource fillout="1" year="2040">130.5876691</maxSubResource>
                    <maxSubResource fillout="1" year="2045">130.5876691</maxSubResource>
                    <maxSubResource fillout="1" year="2050">130.5876691</maxSubResource>
                    <maxSubResource fillout="1" year="2055">130.5876691</maxSubResource>
                    <maxSubResource fillout="1" year="2060">130.5876691</maxSubResource>
                    <maxSubResource fillout="1" year="2065">130.5876691</maxSubResource>
                    <maxSubResource fillout="1" year="2070">130.5876691</maxSubResource>
                    <maxSubResource fillout="1" year="2075">130.5876691</maxSubResource>
                    <maxSubResource fillout="1" year="2080">130.5876691</maxSubResource>
                    <maxSubResource fillout="1" year="2085">130.5876691</maxSubResource>
                    <maxSubResource fillout="1" year="2090">130.5876691</maxSubResource>
                    <maxSubResource fillout="1" year="2095">130.5876691</maxSubResource>
                    <maxSubResource fillout="1" year="2100">130.5876691</maxSubResource>
                </sub-renewable-resource>
            </resource>
        </region>
        <region name="Middle East">
            <resource name="Arabian Peninsula_water withdrawals">
                <sub-renewable-resource name="runoff">
                    <maxSubResource fillout="1" year="1975">50.33498602</maxSubResource>
                    <maxSubResource fillout="1" year="1990">50.33498602</maxSubResource>
                    <maxSubResource fillout="1" year="2005">50.33498602</maxSubResource>
                    <maxSubResource fillout="1" year="2010">50.33498602</maxSubResource>
                    <maxSubResource fillout="1" year="2015">50.33498602</maxSubResource>
                    <maxSubResource fillout="1" year="2020">50.33498602</maxSubResource>
                    <maxSubResource fillout="1" year="2025">50.33498602</maxSubResource>
                    <maxSubResource fillout="1" year="2030">50.33498602</maxSubResource>
                    <maxSubResource fillout="1" year="2035">50.33498602</maxSubResource>
                    <maxSubResource fillout="1" year="2040">50.33498602</maxSubResource>
                    <maxSubResource fillout="1" year="2045">50.33498602</maxSubResource>
                    <maxSubResource fillout="1" year="2050">50.33498602</maxSubResource>
                    <maxSubResource fillout="1" year="2055">50.33498602</maxSubResource>
                    <maxSubResource fillout="1" year="2060">50.33498602</maxSubResource>
                    <maxSubResource fillout="1" year="2065">50.33498602</maxSubResource>
                    <maxSubResource fillout="1" year="2070">50.33498602</maxSubResource>
                    <maxSubResource fillout="1" year="2075">50.33498602</maxSubResource>
                    <maxSubResource fillout="1" year="2080">50.33498602</maxSubResource>
                    <maxSubResource fillout="1" year="2085">50.33498602</maxSubResource>
                    <maxSubResource fillout="1" year="2090">50.33498602</maxSubResource>
                    <maxSubResource fillout="1" year="2095">50.33498602</maxSubResource>
                    <maxSubResource fillout="1" year="2100">50.33498602</maxSubResource>
                </sub-renewable-resource>
            </resource>
            <resource name="Caspian Sea-South West Coast_water withdrawals">
                <sub-renewable-resource name="runoff">
                    <maxSubResource fillout="1" year="1975">86.92891798</maxSubResource>
                    <maxSubResource fillout="1" year="1990">86.92891798</maxSubResource>
                    <maxSubResource fillout="1" year="2005">86.92891798</maxSubResource>
                    <maxSubResource fillout="1" year="2010">86.92891798</maxSubResource>
                    <maxSubResource fillout="1" year="2015">86.92891798</maxSubResource>
                    <maxSubResource fillout="1" year="2020">86.92891798</maxSubResource>
                    <maxSubResource fillout="1" year="2025">86.92891798</maxSubResource>
                    <maxSubResource fillout="1" year="2030">86.92891798</maxSubResource>
                    <maxSubResource fillout="1" year="2035">86.92891798</maxSubResource>
                    <maxSubResource fillout="1" year="2040">86.92891798</maxSubResource>
                    <maxSubResource fillout="1" year="2045">86.92891798</maxSubResource>
                    <maxSubResource fillout="1" year="2050">86.92891798</maxSubResource>
                    <maxSubResource fillout="1" year="2055">86.92891798</maxSubResource>
                    <maxSubResource fillout="1" year="2060">86.92891798</maxSubResource>
                    <maxSubResource fillout="1" year="2065">86.92891798</maxSubResource>
                    <maxSubResource fillout="1" year="2070">86.92891798</maxSubResource>
                    <maxSubResource fillout="1" year="2075">86.92891798</maxSubResource>
                    <maxSubResource fillout="1" year="2080">86.92891798</maxSubResource>
                    <maxSubResource fillout="1" year="2085">86.92891798</maxSubResource>
                    <maxSubResource fillout="1" year="2090">86.92891798</maxSubResource>
                    <maxSubResource fillout="1" year="2095">86.92891798</maxSubResource>
                    <maxSubResource fillout="1" year="2100">86.92891798</maxSubResource>
                </sub-renewable-resource>
            </resource>
            <resource name="Central Iran_water withdrawals">
                <sub-renewable-resource name="runoff">
                    <maxSubResource fillout="1" year="1975">42.54704805</maxSubResource>
                    <maxSubResource fillout="1" year="1990">42.54704805</maxSubResource>
                    <maxSubResource fillout="1" year="2005">42.54704805</maxSubResource>
                    <maxSubResource fillout="1" year="2010">42.54704805</maxSubResource>
                    <maxSubResource fillout="1" year="2015">42.54704805</maxSubResource>
                    <maxSubResource fillout="1" year="2020">42.54704805</maxSubResource>
                    <maxSubResource fillout="1" year="2025">42.54704805</maxSubResource>
                    <maxSubResource fillout="1" year="2030">42.54704805</maxSubResource>
                    <maxSubResource fillout="1" year="2035">42.54704805</maxSubResource>
                    <maxSubResource fillout="1" year="2040">42.54704805</maxSubResource>
                    <maxSubResource fillout="1" year="2045">42.54704805</maxSubResource>
                    <maxSubResource fillout="1" year="2050">42.54704805</maxSubResource>
                    <maxSubResource fillout="1" year="2055">42.54704805</maxSubResource>
                    <maxSubResource fillout="1" year="2060">42.54704805</maxSubResource>
                    <maxSubResource fillout="1" year="2065">42.54704805</maxSubResource>
                    <maxSubResource fillout="1" year="2070">42.54704805</maxSubResource>
                    <maxSubResource fillout="1" year="2075">42.54704805</maxSubResource>
                    <maxSubResource fillout="1" year="2080">42.54704805</maxSubResource>
                    <maxSubResource fillout="1" year="2085">42.54704805</maxSubResource>
                    <maxSubResource fillout="1" year="2090">42.54704805</maxSubResource>
                    <maxSubResource fillout="1" year="2095">42.54704805</maxSubResource>
                    <maxSubResource fillout="1" year="2100">42.54704805</maxSubResource>
                </sub-renewable-resource>
            </resource>
            <resource name="Dead Sea_water withdrawals">
                <sub-renewable-resource name="runoff">
                    <maxSubResource fillout="1" year="1975">4.850296464</maxSubResource>
                    <maxSubResource fillout="1" year="1990">4.850296464</maxSubResource>
                    <maxSubResource fillout="1" year="2005">4.850296464</maxSubResource>
                    <maxSubResource fillout="1" year="2010">4.850296464</maxSubResource>
                    <maxSubResource fillout="1" year="2015">4.850296464</maxSubResource>
                    <maxSubResource fillout="1" year="2020">4.850296464</maxSubResource>
                    <maxSubResource fillout="1" year="2025">4.850296464</maxSubResource>
                    <maxSubResource fillout="1" year="2030">4.850296464</maxSubResource>
                    <maxSubResource fillout="1" year="2035">4.850296464</maxSubResource>
                    <maxSubResource fillout="1" year="2040">4.850296464</maxSubResource>
                    <maxSubResource fillout="1" year="2045">4.850296464</maxSubResource>
                    <maxSubResource fillout="1" year="2050">4.850296464</maxSubResource>
                    <maxSubResource fillout="1" year="2055">4.850296464</maxSubResource>
                    <maxSubResource fillout="1" year="2060">4.850296464</maxSubResource>
                    <maxSubResource fillout="1" year="2065">4.850296464</maxSubResource>
                    <maxSubResource fillout="1" year="2070">4.850296464</maxSubResource>
                    <maxSubResource fillout="1" year="2075">4.850296464</maxSubResource>
                    <maxSubResource fillout="1" year="2080">4.850296464</maxSubResource>
                    <maxSubResource fillout="1" year="2085">4.850296464</maxSubResource>
                    <maxSubResource fillout="1" year="2090">4.850296464</maxSubResource>
                    <maxSubResource fillout="1" year="2095">4.850296464</maxSubResource>
                    <maxSubResource fillout="1" year="2100">4.850296464</maxSubResource>
                </sub-renewable-resource>
            </resource>
            <resource name="Eastern Jordan-Syria_water withdrawals">
                <sub-renewable-resource name="runoff">
                    <maxSubResource fillout="1" year="1975">3.665896406</maxSubResource>
                    <maxSubResource fillout="1" year="1990">3.665896406</maxSubResource>
                    <maxSubResource fillout="1" year="2005">3.665896406</maxSubResource>
                    <maxSubResource fillout="1" year="2010">3.665896406</maxSubResource>
                    <maxSubResource fillout="1" year="2015">3.665896406</maxSubResource>
                    <maxSubResource fillout="1" year="2020">3.665896406</maxSubResource>
                    <maxSubResource fillout="1" year="2025">3.665896406</maxSubResource>
                    <maxSubResource fillout="1" year="2030">3.665896406</maxSubResource>
                    <maxSubResource fillout="1" year="2035">3.665896406</maxSubResource>
                    <maxSubResource fillout="1" year="2040">3.665896406</maxSubResource>
                    <maxSubResource fillout="1" year="2045">3.665896406</maxSubResource>
                    <maxSubResource fillout="1" year="2050">3.665896406</maxSubResource>
                    <maxSubResource fillout="1" year="2055">3.665896406</maxSubResource>
                    <maxSubResource fillout="1" year="2060">3.665896406</maxSubResource>
                    <maxSubResource fillout="1" year="2065">3.665896406</maxSubResource>
                    <maxSubResource fillout="1" year="2070">3.665896406</maxSubResource>
                    <maxSubResource fillout="1" year="2075">3.665896406</maxSubResource>
                    <maxSubResource fillout="1" year="2080">3.665896406</maxSubResource>
                    <maxSubResource fillout="1" year="2085">3.665896406</maxSubResource>
                    <maxSubResource fillout="1" year="2090">3.665896406</maxSubResource>
                    <maxSubResource fillout="1" year="2095">3.665896406</maxSubResource>
                    <maxSubResource fillout="1" year="2100">3.665896406</maxSubResource>
                </sub-renewable-resource>
            </resource>
            <resource name="Persian Gulf Coast_water withdrawals">
                <sub-renewable-resource name="runoff">
                    <maxSubResource fillout="1" year="1975">19.14260835</maxSubResource>
                    <maxSubResource fillout="1" year="1990">19.14260835</maxSubResource>
                    <maxSubResource fillout="1" year="2005">19.14260835</maxSubResource>
                    <maxSubResource fillout="1" year="2010">19.14260835</maxSubResource>
                    <maxSubResource fillout="1" year="2015">19.14260835</maxSubResource>
                    <maxSubResource fillout="1" year="2020">19.14260835</maxSubResource>
                    <maxSubResource fillout="1" year="2025">19.14260835</maxSubResource>
                    <maxSubResource fillout="1" year="2030">19.14260835</maxSubResource>
                    <maxSubResource fillout="1" year="2035">19.14260835</maxSubResource>
                    <maxSubResource fillout="1" year="2040">19.14260835</maxSubResource>
                    <maxSubResource fillout="1" year="2045">19.14260835</maxSubResource>
                    <maxSubResource fillout="1" year="2050">19.14260835</maxSubResource>
                    <maxSubResource fillout="1" year="2055">19.14260835</maxSubResource>
                    <maxSubResource fillout="1" year="2060">19.14260835</maxSubResource>
                    <maxSubResource fillout="1" year="2065">19.14260835</maxSubResource>
                    <maxSubResource fillout="1" year="2070">19.14260835</maxSubResource>
                    <maxSubResource fillout="1" year="2075">19.14260835</maxSubResource>
                    <maxSubResource fillout="1" year="2080">19.14260835</maxSubResource>
                    <maxSubResource fillout="1" year="2085">19.14260835</maxSubResource>
                    <maxSubResource fillout="1" year="2090">19.14260835</maxSubResource>
                    <maxSubResource fillout="1" year="2095">19.14260835</maxSubResource>
                    <maxSubResource fillout="1" year="2100">19.14260835</maxSubResource>
                </sub-renewable-resource>
            </resource>
            <resource name="Red Sea-East Coast_water withdrawals">
                <sub-renewable-resource name="runoff">
                    <maxSubResource fillout="1" year="1975">13.40052471</maxSubResource>
                    <maxSubResource fillout="1" year="1990">13.40052471</maxSubResource>
                    <maxSubResource fillout="1" year="2005">13.40052471</maxSubResource>
                    <maxSubResource fillout="1" year="2010">13.40052471</maxSubResource>
                    <maxSubResource fillout="1" year="2015">13.40052471</maxSubResource>
                    <maxSubResource fillout="1" year="2020">13.40052471</maxSubResource>
                    <maxSubResource fillout="1" year="2025">13.40052471</maxSubResource>
                    <maxSubResource fillout="1" year="2030">13.40052471</maxSubResource>
                    <maxSubResource fillout="1" year="2035">13.40052471</maxSubResource>
                    <maxSubResource fillout="1" year="2040">13.40052471</maxSubResource>
                    <maxSubResource fillout="1" year="2045">13.40052471</maxSubResource>
                    <maxSubResource fillout="1" year="2050">13.40052471</maxSubResource>
                    <maxSubResource fillout="1" year="2055">13.40052471</maxSubResource>
                    <maxSubResource fillout="1" year="2060">13.40052471</maxSubResource>
                    <maxSubResource fillout="1" year="2065">13.40052471</maxSubResource>
                    <maxSubResource fillout="1" year="2070">13.40052471</maxSubResource>
                    <maxSubResource fillout="1" year="2075">13.40052471</maxSubResource>
                    <maxSubResource fillout="1" year="2080">13.40052471</maxSubResource>
                    <maxSubResource fillout="1" year="2085">13.40052471</maxSubResource>
                    <maxSubResource fillout="1" year="2090">13.40052471</maxSubResource>
                    <maxSubResource fillout="1" year="2095">13.40052471</maxSubResource>
                    <maxSubResource fillout="1" year="2100">13.40052471</maxSubResource>
                </sub-renewable-resource>
            </resource>
            <resource name="Tigris-Euphrates_water withdrawals">
                <sub-renewable-resource name="runoff">
                    <maxSubResource fillout="1" year="1975">125.2825411</maxSubResource>
                    <maxSubResource fillout="1" year="1990">125.2825411</maxSubResource>
                    <maxSubResource fillout="1" year="2005">125.2825411</maxSubResource>
                    <maxSubResource fillout="1" year="2010">125.2825411</maxSubResource>
                    <maxSubResource fillout="1" year="2015">125.2825411</maxSubResource>
                    <maxSubResource fillout="1" year="2020">125.2825411</maxSubResource>
                    <maxSubResource fillout="1" year="2025">125.2825411</maxSubResource>
                    <maxSubResource fillout="1" year="2030">125.2825411</maxSubResource>
                    <maxSubResource fillout="1" year="2035">125.2825411</maxSubResource>
                    <maxSubResource fillout="1" year="2040">125.2825411</maxSubResource>
                    <maxSubResource fillout="1" year="2045">125.2825411</maxSubResource>
                    <maxSubResource fillout="1" year="2050">125.2825411</maxSubResource>
                    <maxSubResource fillout="1" year="2055">125.2825411</maxSubResource>
                    <maxSubResource fillout="1" year="2060">125.2825411</maxSubResource>
                    <maxSubResource fillout="1" year="2065">125.2825411</maxSubResource>
                    <maxSubResource fillout="1" year="2070">125.2825411</maxSubResource>
                    <maxSubResource fillout="1" year="2075">125.2825411</maxSubResource>
                    <maxSubResource fillout="1" year="2080">125.2825411</maxSubResource>
                    <maxSubResource fillout="1" year="2085">125.2825411</maxSubResource>
                    <maxSubResource fillout="1" year="2090">125.2825411</maxSubResource>
                    <maxSubResource fillout="1" year="2095">125.2825411</maxSubResource>
                    <maxSubResource fillout="1" year="2100">125.2825411</maxSubResource>
                </sub-renewable-resource>
            </resource>
        </region>
        <region name="Pakistan">
            <resource name="Arabian Sea Coast_water withdrawals">
                <sub-renewable-resource name="runoff">
                    <maxSubResource fillout="1" year="1975">9.27862338</maxSubResource>
                    <maxSubResource fillout="1" year="1990">9.27862338</maxSubResource>
                    <maxSubResource fillout="1" year="2005">9.27862338</maxSubResource>
                    <maxSubResource fillout="1" year="2010">9.27862338</maxSubResource>
                    <maxSubResource fillout="1" year="2015">9.27862338</maxSubResource>
                    <maxSubResource fillout="1" year="2020">9.27862338</maxSubResource>
                    <maxSubResource fillout="1" year="2025">9.27862338</maxSubResource>
                    <maxSubResource fillout="1" year="2030">9.27862338</maxSubResource>
                    <maxSubResource fillout="1" year="2035">9.27862338</maxSubResource>
                    <maxSubResource fillout="1" year="2040">9.27862338</maxSubResource>
                    <maxSubResource fillout="1" year="2045">9.27862338</maxSubResource>
                    <maxSubResource fillout="1" year="2050">9.27862338</maxSubResource>
                    <maxSubResource fillout="1" year="2055">9.27862338</maxSubResource>
                    <maxSubResource fillout="1" year="2060">9.27862338</maxSubResource>
                    <maxSubResource fillout="1" year="2065">9.27862338</maxSubResource>
                    <maxSubResource fillout="1" year="2070">9.27862338</maxSubResource>
                    <maxSubResource fillout="1" year="2075">9.27862338</maxSubResource>
                    <maxSubResource fillout="1" year="2080">9.27862338</maxSubResource>
                    <maxSubResource fillout="1" year="2085">9.27862338</maxSubResource>
                    <maxSubResource fillout="1" year="2090">9.27862338</maxSubResource>
                    <maxSubResource fillout="1" year="2095">9.27862338</maxSubResource>
                    <maxSubResource fillout="1" year="2100">9.27862338</maxSubResource>
                </sub-renewable-resource>
            </resource>
            <resource name="Hamun-i-Mashkel_water withdrawals">
                <sub-renewable-resource name="runoff">
                    <maxSubResource fillout="1" year="1975">4.408845595</maxSubResource>
                    <maxSubResource fillout="1" year="1990">4.408845595</maxSubResource>
                    <maxSubResource fillout="1" year="2005">4.408845595</maxSubResource>
                    <maxSubResource fillout="1" year="2010">4.408845595</maxSubResource>
                    <maxSubResource fillout="1" year="2015">4.408845595</maxSubResource>
                    <maxSubResource fillout="1" year="2020">4.408845595</maxSubResource>
                    <maxSubResource fillout="1" year="2025">4.408845595</maxSubResource>
                    <maxSubResource fillout="1" year="2030">4.408845595</maxSubResource>
                    <maxSubResource fillout="1" year="2035">4.408845595</maxSubResource>
                    <maxSubResource fillout="1" year="2040">4.408845595</maxSubResource>
                    <maxSubResource fillout="1" year="2045">4.408845595</maxSubResource>
                    <maxSubResource fillout="1" year="2050">4.408845595</maxSubResource>
                    <maxSubResource fillout="1" year="2055">4.408845595</maxSubResource>
                    <maxSubResource fillout="1" year="2060">4.408845595</maxSubResource>
                    <maxSubResource fillout="1" year="2065">4.408845595</maxSubResource>
                    <maxSubResource fillout="1" year="2070">4.408845595</maxSubResource>
                    <maxSubResource fillout="1" year="2075">4.408845595</maxSubResource>
                    <maxSubResource fillout="1" year="2080">4.408845595</maxSubResource>
                    <maxSubResource fillout="1" year="2085">4.408845595</maxSubResource>
                    <maxSubResource fillout="1" year="2090">4.408845595</maxSubResource>
                    <maxSubResource fillout="1" year="2095">4.408845595</maxSubResource>
                    <maxSubResource fillout="1" year="2100">4.408845595</maxSubResource>
                </sub-renewable-resource>
            </resource>
            <resource name="Indus_water withdrawals">
                <sub-renewable-resource name="runoff">
                    <maxSubResource fillout="1" year="1975">150.8049372</maxSubResource>
                    <maxSubResource fillout="1" year="1990">150.8049372</maxSubResource>
                    <maxSubResource fillout="1" year="2005">150.8049372</maxSubResource>
                    <maxSubResource fillout="1" year="2010">150.8049372</maxSubResource>
                    <maxSubResource fillout="1" year="2015">150.8049372</maxSubResource>
                    <maxSubResource fillout="1" year="2020">150.8049372</maxSubResource>
                    <maxSubResource fillout="1" year="2025">150.8049372</maxSubResource>
                    <maxSubResource fillout="1" year="2030">150.8049372</maxSubResource>
                    <maxSubResource fillout="1" year="2035">150.8049372</maxSubResource>
                    <maxSubResource fillout="1" year="2040">150.8049372</maxSubResource>
                    <maxSubResource fillout="1" year="2045">150.8049372</maxSubResource>
                    <maxSubResource fillout="1" year="2050">150.8049372</maxSubResource>
                    <maxSubResource fillout="1" year="2055">150.8049372</maxSubResource>
                    <maxSubResource fillout="1" year="2060">150.8049372</maxSubResource>
                    <maxSubResource fillout="1" year="2065">150.8049372</maxSubResource>
                    <maxSubResource fillout="1" year="2070">150.8049372</maxSubResource>
                    <maxSubResource fillout="1" year="2075">150.8049372</maxSubResource>
                    <maxSubResource fillout="1" year="2080">150.8049372</maxSubResource>
                    <maxSubResource fillout="1" year="2085">150.8049372</maxSubResource>
                    <maxSubResource fillout="1" year="2090">150.8049372</maxSubResource>
                    <maxSubResource fillout="1" year="2095">150.8049372</maxSubResource>
                    <maxSubResource fillout="1" year="2100">150.8049372</maxSubResource>
                </sub-renewable-resource>
            </resource>
        </region>
        <region name="Russia">
            <resource name="Amur_water withdrawals">
                <sub-renewable-resource name="runoff">
                    <maxSubResource fillout="1" year="1975">310.0084943</maxSubResource>
                    <maxSubResource fillout="1" year="1990">310.0084943</maxSubResource>
                    <maxSubResource fillout="1" year="2005">310.0084943</maxSubResource>
                    <maxSubResource fillout="1" year="2010">310.0084943</maxSubResource>
                    <maxSubResource fillout="1" year="2015">310.0084943</maxSubResource>
                    <maxSubResource fillout="1" year="2020">310.0084943</maxSubResource>
                    <maxSubResource fillout="1" year="2025">310.0084943</maxSubResource>
                    <maxSubResource fillout="1" year="2030">310.0084943</maxSubResource>
                    <maxSubResource fillout="1" year="2035">310.0084943</maxSubResource>
                    <maxSubResource fillout="1" year="2040">310.0084943</maxSubResource>
                    <maxSubResource fillout="1" year="2045">310.0084943</maxSubResource>
                    <maxSubResource fillout="1" year="2050">310.0084943</maxSubResource>
                    <maxSubResource fillout="1" year="2055">310.0084943</maxSubResource>
                    <maxSubResource fillout="1" year="2060">310.0084943</maxSubResource>
                    <maxSubResource fillout="1" year="2065">310.0084943</maxSubResource>
                    <maxSubResource fillout="1" year="2070">310.0084943</maxSubResource>
                    <maxSubResource fillout="1" year="2075">310.0084943</maxSubResource>
                    <maxSubResource fillout="1" year="2080">310.0084943</maxSubResource>
                    <maxSubResource fillout="1" year="2085">310.0084943</maxSubResource>
                    <maxSubResource fillout="1" year="2090">310.0084943</maxSubResource>
                    <maxSubResource fillout="1" year="2095">310.0084943</maxSubResource>
                    <maxSubResource fillout="1" year="2100">310.0084943</maxSubResource>
                </sub-renewable-resource>
            </resource>
            <resource name="Don_water withdrawals">
                <sub-renewable-resource name="runoff">
                    <maxSubResource fillout="1" year="1975">79.62024468</maxSubResource>
                    <maxSubResource fillout="1" year="1990">79.62024468</maxSubResource>
                    <maxSubResource fillout="1" year="2005">79.62024468</maxSubResource>
                    <maxSubResource fillout="1" year="2010">79.62024468</maxSubResource>
                    <maxSubResource fillout="1" year="2015">79.62024468</maxSubResource>
                    <maxSubResource fillout="1" year="2020">79.62024468</maxSubResource>
                    <maxSubResource fillout="1" year="2025">79.62024468</maxSubResource>
                    <maxSubResource fillout="1" year="2030">79.62024468</maxSubResource>
                    <maxSubResource fillout="1" year="2035">79.62024468</maxSubResource>
                    <maxSubResource fillout="1" year="2040">79.62024468</maxSubResource>
                    <maxSubResource fillout="1" year="2045">79.62024468</maxSubResource>
                    <maxSubResource fillout="1" year="2050">79.62024468</maxSubResource>
                    <maxSubResource fillout="1" year="2055">79.62024468</maxSubResource>
                    <maxSubResource fillout="1" year="2060">79.62024468</maxSubResource>
                    <maxSubResource fillout="1" year="2065">79.62024468</maxSubResource>
                    <maxSubResource fillout="1" year="2070">79.62024468</maxSubResource>
                    <maxSubResource fillout="1" year="2075">79.62024468</maxSubResource>
                    <maxSubResource fillout="1" year="2080">79.62024468</maxSubResource>
                    <maxSubResource fillout="1" year="2085">79.62024468</maxSubResource>
                    <maxSubResource fillout="1" year="2090">79.62024468</maxSubResource>
                    <maxSubResource fillout="1" year="2095">79.62024468</maxSubResource>
                    <maxSubResource fillout="1" year="2100">79.62024468</maxSubResource>
                </sub-renewable-resource>
            </resource>
            <resource name="Kara Sea Coast_water withdrawals">
                <sub-renewable-resource name="runoff">
                    <maxSubResource fillout="1" year="1975">219.9217658</maxSubResource>
                    <maxSubResource fillout="1" year="1990">219.9217658</maxSubResource>
                    <maxSubResource fillout="1" year="2005">219.9217658</maxSubResource>
                    <maxSubResource fillout="1" year="2010">219.9217658</maxSubResource>
                    <maxSubResource fillout="1" year="2015">219.9217658</maxSubResource>
                    <maxSubResource fillout="1" year="2020">219.9217658</maxSubResource>
                    <maxSubResource fillout="1" year="2025">219.9217658</maxSubResource>
                    <maxSubResource fillout="1" year="2030">219.9217658</maxSubResource>
                    <maxSubResource fillout="1" year="2035">219.9217658</maxSubResource>
                    <maxSubResource fillout="1" year="2040">219.9217658</maxSubResource>
                    <maxSubResource fillout="1" year="2045">219.9217658</maxSubResource>
                    <maxSubResource fillout="1" year="2050">219.9217658</maxSubResource>
                    <maxSubResource fillout="1" year="2055">219.9217658</maxSubResource>
                    <maxSubResource fillout="1" year="2060">219.9217658</maxSubResource>
                    <maxSubResource fillout="1" year="2065">219.9217658</maxSubResource>
                    <maxSubResource fillout="1" year="2070">219.9217658</maxSubResource>
                    <maxSubResource fillout="1" year="2075">219.9217658</maxSubResource>
                    <maxSubResource fillout="1" year="2080">219.9217658</maxSubResource>
                    <maxSubResource fillout="1" year="2085">219.9217658</maxSubResource>
                    <maxSubResource fillout="1" year="2090">219.9217658</maxSubResource>
                    <maxSubResource fillout="1" year="2095">219.9217658</maxSubResource>
                    <maxSubResource fillout="1" year="2100">219.9217658</maxSubResource>
                </sub-renewable-resource>
            </resource>
            <resource name="Lena_water withdrawals">
                <sub-renewable-resource name="runoff">
                    <maxSubResource fillout="1" year="1975">460.4220678</maxSubResource>
                    <maxSubResource fillout="1" year="1990">460.4220678</maxSubResource>
                    <maxSubResource fillout="1" year="2005">460.4220678</maxSubResource>
                    <maxSubResource fillout="1" year="2010">460.4220678</maxSubResource>
                    <maxSubResource fillout="1" year="2015">460.4220678</maxSubResource>
                    <maxSubResource fillout="1" year="2020">460.4220678</maxSubResource>
                    <maxSubResource fillout="1" year="2025">460.4220678</maxSubResource>
                    <maxSubResource fillout="1" year="2030">460.4220678</maxSubResource>
                    <maxSubResource fillout="1" year="2035">460.4220678</maxSubResource>
                    <maxSubResource fillout="1" year="2040">460.4220678</maxSubResource>
                    <maxSubResource fillout="1" year="2045">460.4220678</maxSubResource>
                    <maxSubResource fillout="1" year="2050">460.4220678</maxSubResource>
                    <maxSubResource fillout="1" year="2055">460.4220678</maxSubResource>
                    <maxSubResource fillout="1" year="2060">460.4220678</maxSubResource>
                    <maxSubResource fillout="1" year="2065">460.4220678</maxSubResource>
                    <maxSubResource fillout="1" year="2070">460.4220678</maxSubResource>
                    <maxSubResource fillout="1" year="2075">460.4220678</maxSubResource>
                    <maxSubResource fillout="1" year="2080">460.4220678</maxSubResource>
                    <maxSubResource fillout="1" year="2085">460.4220678</maxSubResource>
                    <maxSubResource fillout="1" year="2090">460.4220678</maxSubResource>
                    <maxSubResource fillout="1" year="2095">460.4220678</maxSubResource>
                    <maxSubResource fillout="1" year="2100">460.4220678</maxSubResource>
                </sub-renewable-resource>
            </resource>
            <resource name="Narva_water withdrawals">
                <sub-renewable-resource name="runoff">
                    <maxSubResource fillout="1" year="1975">11.71237855</maxSubResource>
                    <maxSubResource fillout="1" year="1990">11.71237855</maxSubResource>
                    <maxSubResource fillout="1" year="2005">11.71237855</maxSubResource>
                    <maxSubResource fillout="1" year="2010">11.71237855</maxSubResource>
                    <maxSubResource fillout="1" year="2015">11.71237855</maxSubResource>
                    <maxSubResource fillout="1" year="2020">11.71237855</maxSubResource>
                    <maxSubResource fillout="1" year="2025">11.71237855</maxSubResource>
                    <maxSubResource fillout="1" year="2030">11.71237855</maxSubResource>
                    <maxSubResource fillout="1" year="2035">11.71237855</maxSubResource>
                    <maxSubResource fillout="1" year="2040">11.71237855</maxSubResource>
                    <maxSubResource fillout="1" year="2045">11.71237855</maxSubResource>
                    <maxSubResource fillout="1" year="2050">11.71237855</maxSubResource>
                    <maxSubResource fillout="1" year="2055">11.71237855</maxSubResource>
                    <maxSubResource fillout="1" year="2060">11.71237855</maxSubResource>
                    <maxSubResource fillout="1" year="2065">11.71237855</maxSubResource>
                    <maxSubResource fillout="1" year="2070">11.71237855</maxSubResource>
                    <maxSubResource fillout="1" year="2075">11.71237855</maxSubResource>
                    <maxSubResource fillout="1" year="2080">11.71237855</maxSubResource>
                    <maxSubResource fillout="1" year="2085">11.71237855</maxSubResource>
                    <maxSubResource fillout="1" year="2090">11.71237855</maxSubResource>
                    <maxSubResource fillout="1" year="2095">11.71237855</maxSubResource>
                    <maxSubResource fillout="1" year="2100">11.71237855</maxSubResource>
                </sub-renewable-resource>
            </resource>
            <resource name="Neva_water withdrawals">
                <sub-renewable-resource name="runoff">
                    <maxSubResource fillout="1" year="1975">44.30472785</maxSubResource>
                    <maxSubResource fillout="1" year="1990">44.30472785</maxSubResource>
                    <maxSubResource fillout="1" year="2005">44.30472785</maxSubResource>
                    <maxSubResource fillout="1" year="2010">44.30472785</maxSubResource>
                    <maxSubResource fillout="1" year="2015">44.30472785</maxSubResource>
                    <maxSubResource fillout="1" year="2020">44.30472785</maxSubResource>
                    <maxSubResource fillout="1" year="2025">44.30472785</maxSubResource>
                    <maxSubResource fillout="1" year="2030">44.30472785</maxSubResource>
                    <maxSubResource fillout="1" year="2035">44.30472785</maxSubResource>
                    <maxSubResource fillout="1" year="2040">44.30472785</maxSubResource>
                    <maxSubResource fillout="1" year="2045">44.30472785</maxSubResource>
                    <maxSubResource fillout="1" year="2050">44.30472785</maxSubResource>
                    <maxSubResource fillout="1" year="2055">44.30472785</maxSubResource>
                    <maxSubResource fillout="1" year="2060">44.30472785</maxSubResource>
                    <maxSubResource fillout="1" year="2065">44.30472785</maxSubResource>
                    <maxSubResource fillout="1" year="2070">44.30472785</maxSubResource>
                    <maxSubResource fillout="1" year="2075">44.30472785</maxSubResource>
                    <maxSubResource fillout="1" year="2080">44.30472785</maxSubResource>
                    <maxSubResource fillout="1" year="2085">44.30472785</maxSubResource>
                    <maxSubResource fillout="1" year="2090">44.30472785</maxSubResource>
                    <maxSubResource fillout="1" year="2095">44.30472785</maxSubResource>
                    <maxSubResource fillout="1" year="2100">44.30472785</maxSubResource>
                </sub-renewable-resource>
            </resource>
            <resource name="Northern Dvina_water withdrawals">
                <sub-renewable-resource name="runoff">
                    <maxSubResource fillout="1" year="1975">72.64559225</maxSubResource>
                    <maxSubResource fillout="1" year="1990">72.64559225</maxSubResource>
                    <maxSubResource fillout="1" year="2005">72.64559225</maxSubResource>
                    <maxSubResource fillout="1" year="2010">72.64559225</maxSubResource>
                    <maxSubResource fillout="1" year="2015">72.64559225</maxSubResource>
                    <maxSubResource fillout="1" year="2020">72.64559225</maxSubResource>
                    <maxSubResource fillout="1" year="2025">72.64559225</maxSubResource>
                    <maxSubResource fillout="1" year="2030">72.64559225</maxSubResource>
                    <maxSubResource fillout="1" year="2035">72.64559225</maxSubResource>
                    <maxSubResource fillout="1" year="2040">72.64559225</maxSubResource>
                    <maxSubResource fillout="1" year="2045">72.64559225</maxSubResource>
                    <maxSubResource fillout="1" year="2050">72.64559225</maxSubResource>
                    <maxSubResource fillout="1" year="2055">72.64559225</maxSubResource>
                    <maxSubResource fillout="1" year="2060">72.64559225</maxSubResource>
                    <maxSubResource fillout="1" year="2065">72.64559225</maxSubResource>
                    <maxSubResource fillout="1" year="2070">72.64559225</maxSubResource>
                    <maxSubResource fillout="1" year="2075">72.64559225</maxSubResource>
                    <maxSubResource fillout="1" year="2080">72.64559225</maxSubResource>
                    <maxSubResource fillout="1" year="2085">72.64559225</maxSubResource>
                    <maxSubResource fillout="1" year="2090">72.64559225</maxSubResource>
                    <maxSubResource fillout="1" year="2095">72.64559225</maxSubResource>
                    <maxSubResource fillout="1" year="2100">72.64559225</maxSubResource>
                </sub-renewable-resource>
            </resource>
            <resource name="Ob_water withdrawals">
                <sub-renewable-resource name="runoff">
                    <maxSubResource fillout="1" year="1975">593.7615144</maxSubResource>
                    <maxSubResource fillout="1" year="1990">593.7615144</maxSubResource>
                    <maxSubResource fillout="1" year="2005">593.7615144</maxSubResource>
                    <maxSubResource fillout="1" year="2010">593.7615144</maxSubResource>
                    <maxSubResource fillout="1" year="2015">593.7615144</maxSubResource>
                    <maxSubResource fillout="1" year="2020">593.7615144</maxSubResource>
                    <maxSubResource fillout="1" year="2025">593.7615144</maxSubResource>
                    <maxSubResource fillout="1" year="2030">593.7615144</maxSubResource>
                    <maxSubResource fillout="1" year="2035">593.7615144</maxSubResource>
                    <maxSubResource fillout="1" year="2040">593.7615144</maxSubResource>
                    <maxSubResource fillout="1" year="2045">593.7615144</maxSubResource>
                    <maxSubResource fillout="1" year="2050">593.7615144</maxSubResource>
                    <maxSubResource fillout="1" year="2055">593.7615144</maxSubResource>
                    <maxSubResource fillout="1" year="2060">593.7615144</maxSubResource>
                    <maxSubResource fillout="1" year="2065">593.7615144</maxSubResource>
                    <maxSubResource fillout="1" year="2070">593.7615144</maxSubResource>
                    <maxSubResource fillout="1" year="2075">593.7615144</maxSubResource>
                    <maxSubResource fillout="1" year="2080">593.7615144</maxSubResource>
                    <maxSubResource fillout="1" year="2085">593.7615144</maxSubResource>
                    <maxSubResource fillout="1" year="2090">593.7615144</maxSubResource>
                    <maxSubResource fillout="1" year="2095">593.7615144</maxSubResource>
                    <maxSubResource fillout="1" year="2100">593.7615144</maxSubResource>
                </sub-renewable-resource>
            </resource>
            <resource name="Russia-Barents Sea Coast_water withdrawals">
                <sub-renewable-resource name="runoff">
                    <maxSubResource fillout="1" year="1975">217.3119226</maxSubResource>
                    <maxSubResource fillout="1" year="1990">217.3119226</maxSubResource>
                    <maxSubResource fillout="1" year="2005">217.3119226</maxSubResource>
                    <maxSubResource fillout="1" year="2010">217.3119226</maxSubResource>
                    <maxSubResource fillout="1" year="2015">217.3119226</maxSubResource>
                    <maxSubResource fillout="1" year="2020">217.3119226</maxSubResource>
                    <maxSubResource fillout="1" year="2025">217.3119226</maxSubResource>
                    <maxSubResource fillout="1" year="2030">217.3119226</maxSubResource>
                    <maxSubResource fillout="1" year="2035">217.3119226</maxSubResource>
                    <maxSubResource fillout="1" year="2040">217.3119226</maxSubResource>
                    <maxSubResource fillout="1" year="2045">217.3119226</maxSubResource>
                    <maxSubResource fillout="1" year="2050">217.3119226</maxSubResource>
                    <maxSubResource fillout="1" year="2055">217.3119226</maxSubResource>
                    <maxSubResource fillout="1" year="2060">217.3119226</maxSubResource>
                    <maxSubResource fillout="1" year="2065">217.3119226</maxSubResource>
                    <maxSubResource fillout="1" year="2070">217.3119226</maxSubResource>
                    <maxSubResource fillout="1" year="2075">217.3119226</maxSubResource>
                    <maxSubResource fillout="1" year="2080">217.3119226</maxSubResource>
                    <maxSubResource fillout="1" year="2085">217.3119226</maxSubResource>
                    <maxSubResource fillout="1" year="2090">217.3119226</maxSubResource>
                    <maxSubResource fillout="1" year="2095">217.3119226</maxSubResource>
                    <maxSubResource fillout="1" year="2100">217.3119226</maxSubResource>
                </sub-renewable-resource>
            </resource>
            <resource name="Russia-South East Coast_water withdrawals">
                <sub-renewable-resource name="runoff">
                    <maxSubResource fillout="1" year="1975">42.99186584</maxSubResource>
                    <maxSubResource fillout="1" year="1990">42.99186584</maxSubResource>
                    <maxSubResource fillout="1" year="2005">42.99186584</maxSubResource>
                    <maxSubResource fillout="1" year="2010">42.99186584</maxSubResource>
                    <maxSubResource fillout="1" year="2015">42.99186584</maxSubResource>
                    <maxSubResource fillout="1" year="2020">42.99186584</maxSubResource>
                    <maxSubResource fillout="1" year="2025">42.99186584</maxSubResource>
                    <maxSubResource fillout="1" year="2030">42.99186584</maxSubResource>
                    <maxSubResource fillout="1" year="2035">42.99186584</maxSubResource>
                    <maxSubResource fillout="1" year="2040">42.99186584</maxSubResource>
                    <maxSubResource fillout="1" year="2045">42.99186584</maxSubResource>
                    <maxSubResource fillout="1" year="2050">42.99186584</maxSubResource>
                    <maxSubResource fillout="1" year="2055">42.99186584</maxSubResource>
                    <maxSubResource fillout="1" year="2060">42.99186584</maxSubResource>
                    <maxSubResource fillout="1" year="2065">42.99186584</maxSubResource>
                    <maxSubResource fillout="1" year="2070">42.99186584</maxSubResource>
                    <maxSubResource fillout="1" year="2075">42.99186584</maxSubResource>
                    <maxSubResource fillout="1" year="2080">42.99186584</maxSubResource>
                    <maxSubResource fillout="1" year="2085">42.99186584</maxSubResource>
                    <maxSubResource fillout="1" year="2090">42.99186584</maxSubResource>
                    <maxSubResource fillout="1" year="2095">42.99186584</maxSubResource>
                    <maxSubResource fillout="1" year="2100">42.99186584</maxSubResource>
                </sub-renewable-resource>
            </resource>
            <resource name="Siberia-North Coast_water withdrawals">
                <sub-renewable-resource name="runoff">
                    <maxSubResource fillout="1" year="1975">223.3565705</maxSubResource>
                    <maxSubResource fillout="1" year="1990">223.3565705</maxSubResource>
                    <maxSubResource fillout="1" year="2005">223.3565705</maxSubResource>
                    <maxSubResource fillout="1" year="2010">223.3565705</maxSubResource>
                    <maxSubResource fillout="1" year="2015">223.3565705</maxSubResource>
                    <maxSubResource fillout="1" year="2020">223.3565705</maxSubResource>
                    <maxSubResource fillout="1" year="2025">223.3565705</maxSubResource>
                    <maxSubResource fillout="1" year="2030">223.3565705</maxSubResource>
                    <maxSubResource fillout="1" year="2035">223.3565705</maxSubResource>
                    <maxSubResource fillout="1" year="2040">223.3565705</maxSubResource>
                    <maxSubResource fillout="1" year="2045">223.3565705</maxSubResource>
                    <maxSubResource fillout="1" year="2050">223.3565705</maxSubResource>
                    <maxSubResource fillout="1" year="2055">223.3565705</maxSubResource>
                    <maxSubResource fillout="1" year="2060">223.3565705</maxSubResource>
                    <maxSubResource fillout="1" year="2065">223.3565705</maxSubResource>
                    <maxSubResource fillout="1" year="2070">223.3565705</maxSubResource>
                    <maxSubResource fillout="1" year="2075">223.3565705</maxSubResource>
                    <maxSubResource fillout="1" year="2080">223.3565705</maxSubResource>
                    <maxSubResource fillout="1" year="2085">223.3565705</maxSubResource>
                    <maxSubResource fillout="1" year="2090">223.3565705</maxSubResource>
                    <maxSubResource fillout="1" year="2095">223.3565705</maxSubResource>
                    <maxSubResource fillout="1" year="2100">223.3565705</maxSubResource>
                </sub-renewable-resource>
            </resource>
            <resource name="Siberia-West Coast_water withdrawals">
                <sub-renewable-resource name="runoff">
                    <maxSubResource fillout="1" year="1975">805.3214444</maxSubResource>
                    <maxSubResource fillout="1" year="1990">805.3214444</maxSubResource>
                    <maxSubResource fillout="1" year="2005">805.3214444</maxSubResource>
                    <maxSubResource fillout="1" year="2010">805.3214444</maxSubResource>
                    <maxSubResource fillout="1" year="2015">805.3214444</maxSubResource>
                    <maxSubResource fillout="1" year="2020">805.3214444</maxSubResource>
                    <maxSubResource fillout="1" year="2025">805.3214444</maxSubResource>
                    <maxSubResource fillout="1" year="2030">805.3214444</maxSubResource>
                    <maxSubResource fillout="1" year="2035">805.3214444</maxSubResource>
                    <maxSubResource fillout="1" year="2040">805.3214444</maxSubResource>
                    <maxSubResource fillout="1" year="2045">805.3214444</maxSubResource>
                    <maxSubResource fillout="1" year="2050">805.3214444</maxSubResource>
                    <maxSubResource fillout="1" year="2055">805.3214444</maxSubResource>
                    <maxSubResource fillout="1" year="2060">805.3214444</maxSubResource>
                    <maxSubResource fillout="1" year="2065">805.3214444</maxSubResource>
                    <maxSubResource fillout="1" year="2070">805.3214444</maxSubResource>
                    <maxSubResource fillout="1" year="2075">805.3214444</maxSubResource>
                    <maxSubResource fillout="1" year="2080">805.3214444</maxSubResource>
                    <maxSubResource fillout="1" year="2085">805.3214444</maxSubResource>
                    <maxSubResource fillout="1" year="2090">805.3214444</maxSubResource>
                    <maxSubResource fillout="1" year="2095">805.3214444</maxSubResource>
                    <maxSubResource fillout="1" year="2100">805.3214444</maxSubResource>
                </sub-renewable-resource>
            </resource>
            <resource name="Ural_water withdrawals">
                <sub-renewable-resource name="runoff">
                    <maxSubResource fillout="1" year="1975">30.54847248</maxSubResource>
                    <maxSubResource fillout="1" year="1990">30.54847248</maxSubResource>
                    <maxSubResource fillout="1" year="2005">30.54847248</maxSubResource>
                    <maxSubResource fillout="1" year="2010">30.54847248</maxSubResource>
                    <maxSubResource fillout="1" year="2015">30.54847248</maxSubResource>
                    <maxSubResource fillout="1" year="2020">30.54847248</maxSubResource>
                    <maxSubResource fillout="1" year="2025">30.54847248</maxSubResource>
                    <maxSubResource fillout="1" year="2030">30.54847248</maxSubResource>
                    <maxSubResource fillout="1" year="2035">30.54847248</maxSubResource>
                    <maxSubResource fillout="1" year="2040">30.54847248</maxSubResource>
                    <maxSubResource fillout="1" year="2045">30.54847248</maxSubResource>
                    <maxSubResource fillout="1" year="2050">30.54847248</maxSubResource>
                    <maxSubResource fillout="1" year="2055">30.54847248</maxSubResource>
                    <maxSubResource fillout="1" year="2060">30.54847248</maxSubResource>
                    <maxSubResource fillout="1" year="2065">30.54847248</maxSubResource>
                    <maxSubResource fillout="1" year="2070">30.54847248</maxSubResource>
                    <maxSubResource fillout="1" year="2075">30.54847248</maxSubResource>
                    <maxSubResource fillout="1" year="2080">30.54847248</maxSubResource>
                    <maxSubResource fillout="1" year="2085">30.54847248</maxSubResource>
                    <maxSubResource fillout="1" year="2090">30.54847248</maxSubResource>
                    <maxSubResource fillout="1" year="2095">30.54847248</maxSubResource>
                    <maxSubResource fillout="1" year="2100">30.54847248</maxSubResource>
                </sub-renewable-resource>
            </resource>
            <resource name="Volga_water withdrawals">
                <sub-renewable-resource name="runoff">
                    <maxSubResource fillout="1" year="1975">347.9220514</maxSubResource>
                    <maxSubResource fillout="1" year="1990">347.9220514</maxSubResource>
                    <maxSubResource fillout="1" year="2005">347.9220514</maxSubResource>
                    <maxSubResource fillout="1" year="2010">347.9220514</maxSubResource>
                    <maxSubResource fillout="1" year="2015">347.9220514</maxSubResource>
                    <maxSubResource fillout="1" year="2020">347.9220514</maxSubResource>
                    <maxSubResource fillout="1" year="2025">347.9220514</maxSubResource>
                    <maxSubResource fillout="1" year="2030">347.9220514</maxSubResource>
                    <maxSubResource fillout="1" year="2035">347.9220514</maxSubResource>
                    <maxSubResource fillout="1" year="2040">347.9220514</maxSubResource>
                    <maxSubResource fillout="1" year="2045">347.9220514</maxSubResource>
                    <maxSubResource fillout="1" year="2050">347.9220514</maxSubResource>
                    <maxSubResource fillout="1" year="2055">347.9220514</maxSubResource>
                    <maxSubResource fillout="1" year="2060">347.9220514</maxSubResource>
                    <maxSubResource fillout="1" year="2065">347.9220514</maxSubResource>
                    <maxSubResource fillout="1" year="2070">347.9220514</maxSubResource>
                    <maxSubResource fillout="1" year="2075">347.9220514</maxSubResource>
                    <maxSubResource fillout="1" year="2080">347.9220514</maxSubResource>
                    <maxSubResource fillout="1" year="2085">347.9220514</maxSubResource>
                    <maxSubResource fillout="1" year="2090">347.9220514</maxSubResource>
                    <maxSubResource fillout="1" year="2095">347.9220514</maxSubResource>
                    <maxSubResource fillout="1" year="2100">347.9220514</maxSubResource>
                </sub-renewable-resource>
            </resource>
            <resource name="Yenisey_water withdrawals">
                <sub-renewable-resource name="runoff">
                    <maxSubResource fillout="1" year="1975">526.7765317</maxSubResource>
                    <maxSubResource fillout="1" year="1990">526.7765317</maxSubResource>
                    <maxSubResource fillout="1" year="2005">526.7765317</maxSubResource>
                    <maxSubResource fillout="1" year="2010">526.7765317</maxSubResource>
                    <maxSubResource fillout="1" year="2015">526.7765317</maxSubResource>
                    <maxSubResource fillout="1" year="2020">526.7765317</maxSubResource>
                    <maxSubResource fillout="1" year="2025">526.7765317</maxSubResource>
                    <maxSubResource fillout="1" year="2030">526.7765317</maxSubResource>
                    <maxSubResource fillout="1" year="2035">526.7765317</maxSubResource>
                    <maxSubResource fillout="1" year="2040">526.7765317</maxSubResource>
                    <maxSubResource fillout="1" year="2045">526.7765317</maxSubResource>
                    <maxSubResource fillout="1" year="2050">526.7765317</maxSubResource>
                    <maxSubResource fillout="1" year="2055">526.7765317</maxSubResource>
                    <maxSubResource fillout="1" year="2060">526.7765317</maxSubResource>
                    <maxSubResource fillout="1" year="2065">526.7765317</maxSubResource>
                    <maxSubResource fillout="1" year="2070">526.7765317</maxSubResource>
                    <maxSubResource fillout="1" year="2075">526.7765317</maxSubResource>
                    <maxSubResource fillout="1" year="2080">526.7765317</maxSubResource>
                    <maxSubResource fillout="1" year="2085">526.7765317</maxSubResource>
                    <maxSubResource fillout="1" year="2090">526.7765317</maxSubResource>
                    <maxSubResource fillout="1" year="2095">526.7765317</maxSubResource>
                    <maxSubResource fillout="1" year="2100">526.7765317</maxSubResource>
                </sub-renewable-resource>
            </resource>
        </region>
        <region name="South Africa">
            <resource name="Limpopo_water withdrawals">
                <sub-renewable-resource name="runoff">
                    <maxSubResource fillout="1" year="1975">30.78220957</maxSubResource>
                    <maxSubResource fillout="1" year="1990">30.78220957</maxSubResource>
                    <maxSubResource fillout="1" year="2005">30.78220957</maxSubResource>
                    <maxSubResource fillout="1" year="2010">30.78220957</maxSubResource>
                    <maxSubResource fillout="1" year="2015">30.78220957</maxSubResource>
                    <maxSubResource fillout="1" year="2020">30.78220957</maxSubResource>
                    <maxSubResource fillout="1" year="2025">30.78220957</maxSubResource>
                    <maxSubResource fillout="1" year="2030">30.78220957</maxSubResource>
                    <maxSubResource fillout="1" year="2035">30.78220957</maxSubResource>
                    <maxSubResource fillout="1" year="2040">30.78220957</maxSubResource>
                    <maxSubResource fillout="1" year="2045">30.78220957</maxSubResource>
                    <maxSubResource fillout="1" year="2050">30.78220957</maxSubResource>
                    <maxSubResource fillout="1" year="2055">30.78220957</maxSubResource>
                    <maxSubResource fillout="1" year="2060">30.78220957</maxSubResource>
                    <maxSubResource fillout="1" year="2065">30.78220957</maxSubResource>
                    <maxSubResource fillout="1" year="2070">30.78220957</maxSubResource>
                    <maxSubResource fillout="1" year="2075">30.78220957</maxSubResource>
                    <maxSubResource fillout="1" year="2080">30.78220957</maxSubResource>
                    <maxSubResource fillout="1" year="2085">30.78220957</maxSubResource>
                    <maxSubResource fillout="1" year="2090">30.78220957</maxSubResource>
                    <maxSubResource fillout="1" year="2095">30.78220957</maxSubResource>
                    <maxSubResource fillout="1" year="2100">30.78220957</maxSubResource>
                </sub-renewable-resource>
            </resource>
            <resource name="Orange_water withdrawals">
                <sub-renewable-resource name="runoff">
                    <maxSubResource fillout="1" year="1975">47.94777557</maxSubResource>
                    <maxSubResource fillout="1" year="1990">47.94777557</maxSubResource>
                    <maxSubResource fillout="1" year="2005">47.94777557</maxSubResource>
                    <maxSubResource fillout="1" year="2010">47.94777557</maxSubResource>
                    <maxSubResource fillout="1" year="2015">47.94777557</maxSubResource>
                    <maxSubResource fillout="1" year="2020">47.94777557</maxSubResource>
                    <maxSubResource fillout="1" year="2025">47.94777557</maxSubResource>
                    <maxSubResource fillout="1" year="2030">47.94777557</maxSubResource>
                    <maxSubResource fillout="1" year="2035">47.94777557</maxSubResource>
                    <maxSubResource fillout="1" year="2040">47.94777557</maxSubResource>
                    <maxSubResource fillout="1" year="2045">47.94777557</maxSubResource>
                    <maxSubResource fillout="1" year="2050">47.94777557</maxSubResource>
                    <maxSubResource fillout="1" year="2055">47.94777557</maxSubResource>
                    <maxSubResource fillout="1" year="2060">47.94777557</maxSubResource>
                    <maxSubResource fillout="1" year="2065">47.94777557</maxSubResource>
                    <maxSubResource fillout="1" year="2070">47.94777557</maxSubResource>
                    <maxSubResource fillout="1" year="2075">47.94777557</maxSubResource>
                    <maxSubResource fillout="1" year="2080">47.94777557</maxSubResource>
                    <maxSubResource fillout="1" year="2085">47.94777557</maxSubResource>
                    <maxSubResource fillout="1" year="2090">47.94777557</maxSubResource>
                    <maxSubResource fillout="1" year="2095">47.94777557</maxSubResource>
                    <maxSubResource fillout="1" year="2100">47.94777557</maxSubResource>
                </sub-renewable-resource>
            </resource>
            <resource name="South Africa-South Coast_water withdrawals">
                <sub-renewable-resource name="runoff">
                    <maxSubResource fillout="1" year="1975">69.37353032</maxSubResource>
                    <maxSubResource fillout="1" year="1990">69.37353032</maxSubResource>
                    <maxSubResource fillout="1" year="2005">69.37353032</maxSubResource>
                    <maxSubResource fillout="1" year="2010">69.37353032</maxSubResource>
                    <maxSubResource fillout="1" year="2015">69.37353032</maxSubResource>
                    <maxSubResource fillout="1" year="2020">69.37353032</maxSubResource>
                    <maxSubResource fillout="1" year="2025">69.37353032</maxSubResource>
                    <maxSubResource fillout="1" year="2030">69.37353032</maxSubResource>
                    <maxSubResource fillout="1" year="2035">69.37353032</maxSubResource>
                    <maxSubResource fillout="1" year="2040">69.37353032</maxSubResource>
                    <maxSubResource fillout="1" year="2045">69.37353032</maxSubResource>
                    <maxSubResource fillout="1" year="2050">69.37353032</maxSubResource>
                    <maxSubResource fillout="1" year="2055">69.37353032</maxSubResource>
                    <maxSubResource fillout="1" year="2060">69.37353032</maxSubResource>
                    <maxSubResource fillout="1" year="2065">69.37353032</maxSubResource>
                    <maxSubResource fillout="1" year="2070">69.37353032</maxSubResource>
                    <maxSubResource fillout="1" year="2075">69.37353032</maxSubResource>
                    <maxSubResource fillout="1" year="2080">69.37353032</maxSubResource>
                    <maxSubResource fillout="1" year="2085">69.37353032</maxSubResource>
                    <maxSubResource fillout="1" year="2090">69.37353032</maxSubResource>
                    <maxSubResource fillout="1" year="2095">69.37353032</maxSubResource>
                    <maxSubResource fillout="1" year="2100">69.37353032</maxSubResource>
                </sub-renewable-resource>
            </resource>
            <resource name="South Africa-West Coast_water withdrawals">
                <sub-renewable-resource name="runoff">
                    <maxSubResource fillout="1" year="1975">9.428839937</maxSubResource>
                    <maxSubResource fillout="1" year="1990">9.428839937</maxSubResource>
                    <maxSubResource fillout="1" year="2005">9.428839937</maxSubResource>
                    <maxSubResource fillout="1" year="2010">9.428839937</maxSubResource>
                    <maxSubResource fillout="1" year="2015">9.428839937</maxSubResource>
                    <maxSubResource fillout="1" year="2020">9.428839937</maxSubResource>
                    <maxSubResource fillout="1" year="2025">9.428839937</maxSubResource>
                    <maxSubResource fillout="1" year="2030">9.428839937</maxSubResource>
                    <maxSubResource fillout="1" year="2035">9.428839937</maxSubResource>
                    <maxSubResource fillout="1" year="2040">9.428839937</maxSubResource>
                    <maxSubResource fillout="1" year="2045">9.428839937</maxSubResource>
                    <maxSubResource fillout="1" year="2050">9.428839937</maxSubResource>
                    <maxSubResource fillout="1" year="2055">9.428839937</maxSubResource>
                    <maxSubResource fillout="1" year="2060">9.428839937</maxSubResource>
                    <maxSubResource fillout="1" year="2065">9.428839937</maxSubResource>
                    <maxSubResource fillout="1" year="2070">9.428839937</maxSubResource>
                    <maxSubResource fillout="1" year="2075">9.428839937</maxSubResource>
                    <maxSubResource fillout="1" year="2080">9.428839937</maxSubResource>
                    <maxSubResource fillout="1" year="2085">9.428839937</maxSubResource>
                    <maxSubResource fillout="1" year="2090">9.428839937</maxSubResource>
                    <maxSubResource fillout="1" year="2095">9.428839937</maxSubResource>
                    <maxSubResource fillout="1" year="2100">9.428839937</maxSubResource>
                </sub-renewable-resource>
            </resource>
        </region>
        <region name="South America_Northern">
            <resource name="Caribbean Coast_water withdrawals">
                <sub-renewable-resource name="runoff">
                    <maxSubResource fillout="1" year="1975">236.5635439</maxSubResource>
                    <maxSubResource fillout="1" year="1990">236.5635439</maxSubResource>
                    <maxSubResource fillout="1" year="2005">236.5635439</maxSubResource>
                    <maxSubResource fillout="1" year="2010">236.5635439</maxSubResource>
                    <maxSubResource fillout="1" year="2015">236.5635439</maxSubResource>
                    <maxSubResource fillout="1" year="2020">236.5635439</maxSubResource>
                    <maxSubResource fillout="1" year="2025">236.5635439</maxSubResource>
                    <maxSubResource fillout="1" year="2030">236.5635439</maxSubResource>
                    <maxSubResource fillout="1" year="2035">236.5635439</maxSubResource>
                    <maxSubResource fillout="1" year="2040">236.5635439</maxSubResource>
                    <maxSubResource fillout="1" year="2045">236.5635439</maxSubResource>
                    <maxSubResource fillout="1" year="2050">236.5635439</maxSubResource>
                    <maxSubResource fillout="1" year="2055">236.5635439</maxSubResource>
                    <maxSubResource fillout="1" year="2060">236.5635439</maxSubResource>
                    <maxSubResource fillout="1" year="2065">236.5635439</maxSubResource>
                    <maxSubResource fillout="1" year="2070">236.5635439</maxSubResource>
                    <maxSubResource fillout="1" year="2075">236.5635439</maxSubResource>
                    <maxSubResource fillout="1" year="2080">236.5635439</maxSubResource>
                    <maxSubResource fillout="1" year="2085">236.5635439</maxSubResource>
                    <maxSubResource fillout="1" year="2090">236.5635439</maxSubResource>
                    <maxSubResource fillout="1" year="2095">236.5635439</maxSubResource>
                    <maxSubResource fillout="1" year="2100">236.5635439</maxSubResource>
                </sub-renewable-resource>
            </resource>
            <resource name="Northeast South America-South Atlantic Coast_water withdrawals">
                <sub-renewable-resource name="runoff">
                    <maxSubResource fillout="1" year="1975">554.286766</maxSubResource>
                    <maxSubResource fillout="1" year="1990">554.286766</maxSubResource>
                    <maxSubResource fillout="1" year="2005">554.286766</maxSubResource>
                    <maxSubResource fillout="1" year="2010">554.286766</maxSubResource>
[truncated: 96,212 more chars]
