# Supplementary material for: The domestic and international implications of future climate for U.S. agriculture in GCAM
Source: PLoS One. 2020 Aug 28;15(8):e0237918. doi: 10.1371/journal.pone.0237918 (PMC7455037; doi:10.1371/journal.pone.0237918)
Supplement: S2 Data — (ZIP) [file pone.0237918.s010.zip › scenariofiles/water_constraint_xml/L201.GrdRenewRsrcMax_wfdei_gfdl-esm2m_8p5.xml]

<?xml version="1.0" encoding="UTF-8"?>
<scenario>
    <world>
        <region name="Africa_Eastern">
            <resource name="Africa-Red Sea-Gulf of Aden Coast_water withdrawals">
                <sub-renewable-resource name="runoff">
                    <maxSubResource fillout="1" year="1975">35.37027123</maxSubResource>
                    <maxSubResource fillout="1" year="1990">35.37027123</maxSubResource>
                    <maxSubResource fillout="1" year="2005">35.37027123</maxSubResource>
                    <maxSubResource fillout="1" year="2010">35.37027123</maxSubResource>
                    <maxSubResource fillout="1" year="2015">34.31736914</maxSubResource>
                    <maxSubResource fillout="1" year="2020">35.06476939</maxSubResource>
                    <maxSubResource fillout="1" year="2025">36.42503148</maxSubResource>
                    <maxSubResource fillout="1" year="2030">38.0386136</maxSubResource>
                    <maxSubResource fillout="1" year="2035">39.46971101</maxSubResource>
                    <maxSubResource fillout="1" year="2040">41.10709595</maxSubResource>
                    <maxSubResource fillout="1" year="2045">42.86089281</maxSubResource>
                    <maxSubResource fillout="1" year="2050">44.21715428</maxSubResource>
                    <maxSubResource fillout="1" year="2055">44.76145572</maxSubResource>
                    <maxSubResource fillout="1" year="2060">44.83631905</maxSubResource>
                    <maxSubResource fillout="1" year="2065">45.13191043</maxSubResource>
                    <maxSubResource fillout="1" year="2070">46.10510146</maxSubResource>
                    <maxSubResource fillout="1" year="2075">47.21949186</maxSubResource>
                    <maxSubResource fillout="1" year="2080">48.46532669</maxSubResource>
                    <maxSubResource fillout="1" year="2085">49.91860511</maxSubResource>
                    <maxSubResource fillout="1" year="2090">51.59997006</maxSubResource>
                    <maxSubResource fillout="1" year="2095">53.4796131</maxSubResource>
                    <maxSubResource fillout="1" year="2100">55.10524118</maxSubResource>
                </sub-renewable-resource>
            </resource>
            <resource name="Madasgacar_water withdrawals">
                <sub-renewable-resource name="runoff">
                    <maxSubResource fillout="1" year="1975">466.9618476</maxSubResource>
                    <maxSubResource fillout="1" year="1990">466.9618476</maxSubResource>
                    <maxSubResource fillout="1" year="2005">466.9618476</maxSubResource>
                    <maxSubResource fillout="1" year="2010">466.9618476</maxSubResource>
                    <maxSubResource fillout="1" year="2015">452.7084974</maxSubResource>
                    <maxSubResource fillout="1" year="2020">451.0990484</maxSubResource>
                    <maxSubResource fillout="1" year="2025">451.3818806</maxSubResource>
                    <maxSubResource fillout="1" year="2030">452.2933953</maxSubResource>
                    <maxSubResource fillout="1" year="2035">452.5146924</maxSubResource>
                    <maxSubResource fillout="1" year="2040">454.1106028</maxSubResource>
                    <maxSubResource fillout="1" year="2045">456.4091479</maxSubResource>
                    <maxSubResource fillout="1" year="2050">456.7738443</maxSubResource>
                    <maxSubResource fillout="1" year="2055">453.3093637</maxSubResource>
                    <maxSubResource fillout="1" year="2060">447.6021034</maxSubResource>
                    <maxSubResource fillout="1" year="2065">442.0179875</maxSubResource>
                    <maxSubResource fillout="1" year="2070">438.0764397</maxSubResource>
                    <maxSubResource fillout="1" year="2075">433.9013424</maxSubResource>
                    <maxSubResource fillout="1" year="2080">429.6441766</maxSubResource>
                    <maxSubResource fillout="1" year="2085">425.7573903</maxSubResource>
                    <maxSubResource fillout="1" year="2090">422.318061</maxSubResource>
                    <maxSubResource fillout="1" year="2095">419.1322685</maxSubResource>
                    <maxSubResource fillout="1" year="2100">416.6383385</maxSubResource>
                </sub-renewable-resource>
            </resource>
            <resource name="Nile_water withdrawals">
                <sub-renewable-resource name="runoff">
                    <maxSubResource fillout="1" year="1975">198.9237224</maxSubResource>
                    <maxSubResource fillout="1" year="1990">198.9237224</maxSubResource>
                    <maxSubResource fillout="1" year="2005">198.9237224</maxSubResource>
                    <maxSubResource fillout="1" year="2010">198.9237224</maxSubResource>
                    <maxSubResource fillout="1" year="2015">192.6455922</maxSubResource>
                    <maxSubResource fillout="1" year="2020">194.7705641</maxSubResource>
                    <maxSubResource fillout="1" year="2025">198.6129664</maxSubResource>
                    <maxSubResource fillout="1" year="2030">203.2776944</maxSubResource>
                    <maxSubResource fillout="1" year="2035">207.7799333</maxSubResource>
                    <maxSubResource fillout="1" year="2040">213.1346933</maxSubResource>
                    <maxSubResource fillout="1" year="2045">219.3002155</maxSubResource>
                    <maxSubResource fillout="1" year="2050">225.2364649</maxSubResource>
                    <maxSubResource fillout="1" year="2055">230.1397614</maxSubResource>
                    <maxSubResource fillout="1" year="2060">234.6361688</maxSubResource>
                    <maxSubResource fillout="1" year="2065">239.868497</maxSubResource>
                    <maxSubResource fillout="1" year="2070">246.5668523</maxSubResource>
                    <maxSubResource fillout="1" year="2075">253.7816714</maxSubResource>
                    <maxSubResource fillout="1" year="2080">261.5679494</maxSubResource>
                    <maxSubResource fillout="1" year="2085">270.1269363</maxSubResource>
                    <maxSubResource fillout="1" year="2090">279.4657689</maxSubResource>
                    <maxSubResource fillout="1" year="2095">289.5036532</maxSubResource>
                    <maxSubResource fillout="1" year="2100">297.9901365</maxSubResource>
                </sub-renewable-resource>
            </resource>
            <resource name="Rift Valley_water withdrawals">
                <sub-renewable-resource name="runoff">
                    <maxSubResource fillout="1" year="1975">116.0891792</maxSubResource>
                    <maxSubResource fillout="1" year="1990">116.0891792</maxSubResource>
                    <maxSubResource fillout="1" year="2005">116.0891792</maxSubResource>
                    <maxSubResource fillout="1" year="2010">116.0891792</maxSubResource>
                    <maxSubResource fillout="1" year="2015">98.42920854</maxSubResource>
                    <maxSubResource fillout="1" year="2020">96.8991084</maxSubResource>
                    <maxSubResource fillout="1" year="2025">95.83481444</maxSubResource>
                    <maxSubResource fillout="1" year="2030">95.60627667</maxSubResource>
                    <maxSubResource fillout="1" year="2035">97.01522772</maxSubResource>
                    <maxSubResource fillout="1" year="2040">101.635239</maxSubResource>
                    <maxSubResource fillout="1" year="2045">107.9168496</maxSubResource>
                    <maxSubResource fillout="1" year="2050">113.1371293</maxSubResource>
                    <maxSubResource fillout="1" year="2055">116.1137001</maxSubResource>
                    <maxSubResource fillout="1" year="2060">118.6762231</maxSubResource>
                    <maxSubResource fillout="1" year="2065">120.7277457</maxSubResource>
                    <maxSubResource fillout="1" year="2070">122.1726633</maxSubResource>
                    <maxSubResource fillout="1" year="2075">123.1689797</maxSubResource>
                    <maxSubResource fillout="1" year="2080">123.5824051</maxSubResource>
                    <maxSubResource fillout="1" year="2085">123.2562925</maxSubResource>
                    <maxSubResource fillout="1" year="2090">122.2169374</maxSubResource>
                    <maxSubResource fillout="1" year="2095">120.5345289</maxSubResource>
                    <maxSubResource fillout="1" year="2100">118.7616449</maxSubResource>
                </sub-renewable-resource>
            </resource>
            <resource name="Shebelli-Juba_water withdrawals">
                <sub-renewable-resource name="runoff">
                    <maxSubResource fillout="1" year="1975">110.7892363</maxSubResource>
                    <maxSubResource fillout="1" year="1990">110.7892363</maxSubResource>
                    <maxSubResource fillout="1" year="2005">110.7892363</maxSubResource>
                    <maxSubResource fillout="1" year="2010">110.7892363</maxSubResource>
                    <maxSubResource fillout="1" year="2015">109.2063028</maxSubResource>
                    <maxSubResource fillout="1" year="2020">109.1531543</maxSubResource>
                    <maxSubResource fillout="1" year="2025">108.8776007</maxSubResource>
                    <maxSubResource fillout="1" year="2030">109.1116835</maxSubResource>
                    <maxSubResource fillout="1" year="2035">110.958242</maxSubResource>
                    <maxSubResource fillout="1" year="2040">114.9545517</maxSubResource>
                    <maxSubResource fillout="1" year="2045">119.9150765</maxSubResource>
                    <maxSubResource fillout="1" year="2050">124.3497319</maxSubResource>
                    <maxSubResource fillout="1" year="2055">128.4096901</maxSubResource>
                    <maxSubResource fillout="1" year="2060">133.3651874</maxSubResource>
                    <maxSubResource fillout="1" year="2065">136.6794471</maxSubResource>
                    <maxSubResource fillout="1" year="2070">136.6194434</maxSubResource>
                    <maxSubResource fillout="1" year="2075">135.1776992</maxSubResource>
                    <maxSubResource fillout="1" year="2080">132.1251293</maxSubResource>
                    <maxSubResource fillout="1" year="2085">126.9218845</maxSubResource>
                    <maxSubResource fillout="1" year="2090">119.613163</maxSubResource>
                    <maxSubResource fillout="1" year="2095">110.4349077</maxSubResource>
                    <maxSubResource fillout="1" year="2100">101.8748793</maxSubResource>
                </sub-renewable-resource>
            </resource>
        </region>
        <region name="Africa_Northern">
            <resource name="Africa-North Interior_water withdrawals">
                <sub-renewable-resource name="runoff">
                    <maxSubResource fillout="1" year="1975">37.46573692</maxSubResource>
                    <maxSubResource fillout="1" year="1990">37.46573692</maxSubResource>
                    <maxSubResource fillout="1" year="2005">37.46573692</maxSubResource>
                    <maxSubResource fillout="1" year="2010">37.46573692</maxSubResource>
                    <maxSubResource fillout="1" year="2015">33.62632634</maxSubResource>
                    <maxSubResource fillout="1" year="2020">32.66026886</maxSubResource>
                    <maxSubResource fillout="1" year="2025">31.8643142</maxSubResource>
                    <maxSubResource fillout="1" year="2030">31.00193439</maxSubResource>
                    <maxSubResource fillout="1" year="2035">29.77917147</maxSubResource>
                    <maxSubResource fillout="1" year="2040">28.01593039</maxSubResource>
                    <maxSubResource fillout="1" year="2045">26.01528266</maxSubResource>
                    <maxSubResource fillout="1" year="2050">24.18118527</maxSubResource>
                    <maxSubResource fillout="1" year="2055">22.64743973</maxSubResource>
                    <maxSubResource fillout="1" year="2060">21.15375059</maxSubResource>
                    <maxSubResource fillout="1" year="2065">19.89025868</maxSubResource>
                    <maxSubResource fillout="1" year="2070">18.97621056</maxSubResource>
                    <maxSubResource fillout="1" year="2075">18.21265371</maxSubResource>
                    <maxSubResource fillout="1" year="2080">17.65458143</maxSubResource>
                    <maxSubResource fillout="1" year="2085">17.38668868</maxSubResource>
                    <maxSubResource fillout="1" year="2090">17.40759154</maxSubResource>
                    <maxSubResource fillout="1" year="2095">17.68129909</maxSubResource>
                    <maxSubResource fillout="1" year="2100">18.06176375</maxSubResource>
                </sub-renewable-resource>
            </resource>
            <resource name="Africa-North West Coast_water withdrawals">
                <sub-renewable-resource name="runoff">
                    <maxSubResource fillout="1" year="1975">38.79703032</maxSubResource>
                    <maxSubResource fillout="1" year="1990">38.79703032</maxSubResource>
                    <maxSubResource fillout="1" year="2005">38.79703032</maxSubResource>
                    <maxSubResource fillout="1" year="2010">38.79703032</maxSubResource>
                    <maxSubResource fillout="1" year="2015">39.0774885</maxSubResource>
                    <maxSubResource fillout="1" year="2020">39.18559368</maxSubResource>
                    <maxSubResource fillout="1" year="2025">39.35088279</maxSubResource>
                    <maxSubResource fillout="1" year="2030">39.52470953</maxSubResource>
                    <maxSubResource fillout="1" year="2035">39.62587574</maxSubResource>
                    <maxSubResource fillout="1" year="2040">39.5924146</maxSubResource>
                    <maxSubResource fillout="1" year="2045">39.48487401</maxSubResource>
                    <maxSubResource fillout="1" year="2050">39.39271662</maxSubResource>
                    <maxSubResource fillout="1" year="2055">39.36015447</maxSubResource>
                    <maxSubResource fillout="1" year="2060">39.3398353</maxSubResource>
                    <maxSubResource fillout="1" year="2065">39.3384015</maxSubResource>
                    <maxSubResource fillout="1" year="2070">39.36144451</maxSubResource>
                    <maxSubResource fillout="1" year="2075">39.40100373</maxSubResource>
                    <maxSubResource fillout="1" year="2080">39.45733238</maxSubResource>
                    <maxSubResource fillout="1" year="2085">39.5318702</maxSubResource>
                    <maxSubResource fillout="1" year="2090">39.62454208</maxSubResource>
                    <maxSubResource fillout="1" year="2095">39.73471841</maxSubResource>
                    <maxSubResource fillout="1" year="2100">39.83511023</maxSubResource>
                </sub-renewable-resource>
            </resource>
            <resource name="Mediterranean South Coast_water withdrawals">
                <sub-renewable-resource name="runoff">
                    <maxSubResource fillout="1" year="1975">48.19783435</maxSubResource>
                    <maxSubResource fillout="1" year="1990">48.19783435</maxSubResource>
                    <maxSubResource fillout="1" year="2005">48.19783435</maxSubResource>
                    <maxSubResource fillout="1" year="2010">48.19783435</maxSubResource>
                    <maxSubResource fillout="1" year="2015">48.10488191</maxSubResource>
                    <maxSubResource fillout="1" year="2020">48.11218851</maxSubResource>
                    <maxSubResource fillout="1" year="2025">48.22975257</maxSubResource>
                    <maxSubResource fillout="1" year="2030">48.35337193</maxSubResource>
                    <maxSubResource fillout="1" year="2035">48.34747784</maxSubResource>
                    <maxSubResource fillout="1" year="2040">48.18333601</maxSubResource>
                    <maxSubResource fillout="1" year="2045">47.95871412</maxSubResource>
                    <maxSubResource fillout="1" year="2050">47.7711602</maxSubResource>
                    <maxSubResource fillout="1" year="2055">47.7103464</maxSubResource>
                    <maxSubResource fillout="1" year="2060">47.72340115</maxSubResource>
                    <maxSubResource fillout="1" year="2065">47.66056333</maxSubResource>
                    <maxSubResource fillout="1" year="2070">47.41687078</maxSubResource>
                    <maxSubResource fillout="1" year="2075">47.09219347</maxSubResource>
                    <maxSubResource fillout="1" year="2080">46.6970965</maxSubResource>
                    <maxSubResource fillout="1" year="2085">46.22571512</maxSubResource>
                    <maxSubResource fillout="1" year="2090">45.67620155</maxSubResource>
                    <maxSubResource fillout="1" year="2095">45.05124804</maxSubResource>
                    <maxSubResource fillout="1" year="2100">44.4989357</maxSubResource>
                </sub-renewable-resource>
            </resource>
            <resource name="Sinai Peninsula_water withdrawals">
                <sub-renewable-resource name="runoff">
                    <maxSubResource fillout="1" year="1975">0.162830913</maxSubResource>
                    <maxSubResource fillout="1" year="1990">0.162830913</maxSubResource>
                    <maxSubResource fillout="1" year="2005">0.162830913</maxSubResource>
                    <maxSubResource fillout="1" year="2010">0.162830913</maxSubResource>
                    <maxSubResource fillout="1" year="2015">0.138045429</maxSubResource>
                    <maxSubResource fillout="1" year="2020">0.13825353</maxSubResource>
                    <maxSubResource fillout="1" year="2025">0.14274849</maxSubResource>
                    <maxSubResource fillout="1" year="2030">0.147553949</maxSubResource>
                    <maxSubResource fillout="1" year="2035">0.147306901</maxSubResource>
                    <maxSubResource fillout="1" year="2040">0.143474307</maxSubResource>
                    <maxSubResource fillout="1" year="2045">0.137972821</maxSubResource>
                    <maxSubResource fillout="1" year="2050">0.130487942</maxSubResource>
                    <maxSubResource fillout="1" year="2055">0.119426663</maxSubResource>
                    <maxSubResource fillout="1" year="2060">0.104720129</maxSubResource>
                    <maxSubResource fillout="1" year="2065">0.091276403</maxSubResource>
                    <maxSubResource fillout="1" year="2070">0.08230822</maxSubResource>
                    <maxSubResource fillout="1" year="2075">0.073766661</maxSubResource>
                    <maxSubResource fillout="1" year="2080">0.066156647</maxSubResource>
                    <maxSubResource fillout="1" year="2085">0.060603583</maxSubResource>
                    <maxSubResource fillout="1" year="2090">0.05702734</maxSubResource>
                    <maxSubResource fillout="1" year="2095">0.054941435</maxSubResource>
                    <maxSubResource fillout="1" year="2100">0.054078981</maxSubResource>
                </sub-renewable-resource>
            </resource>
        </region>
        <region name="Africa_Southern">
            <resource name="Africa-East Central Coast_water withdrawals">
                <sub-renewable-resource name="runoff">
                    <maxSubResource fillout="1" year="1975">231.7500882</maxSubResource>
                    <maxSubResource fillout="1" year="1990">231.7500882</maxSubResource>
                    <maxSubResource fillout="1" year="2005">231.7500882</maxSubResource>
                    <maxSubResource fillout="1" year="2010">231.7500882</maxSubResource>
                    <maxSubResource fillout="1" year="2015">237.4857745</maxSubResource>
                    <maxSubResource fillout="1" year="2020">237.7864411</maxSubResource>
                    <maxSubResource fillout="1" year="2025">236.927447</maxSubResource>
                    <maxSubResource fillout="1" year="2030">236.0340341</maxSubResource>
                    <maxSubResource fillout="1" year="2035">236.5424393</maxSubResource>
                    <maxSubResource fillout="1" year="2040">238.4926389</maxSubResource>
                    <maxSubResource fillout="1" year="2045">240.9938734</maxSubResource>
                    <maxSubResource fillout="1" year="2050">243.3680068</maxSubResource>
                    <maxSubResource fillout="1" year="2055">245.7162989</maxSubResource>
                    <maxSubResource fillout="1" year="2060">248.5836257</maxSubResource>
                    <maxSubResource fillout="1" year="2065">250.6332872</maxSubResource>
                    <maxSubResource fillout="1" year="2070">250.9705081</maxSubResource>
                    <maxSubResource fillout="1" year="2075">250.6936486</maxSubResource>
                    <maxSubResource fillout="1" year="2080">249.6637126</maxSubResource>
                    <maxSubResource fillout="1" year="2085">247.5702145</maxSubResource>
                    <maxSubResource fillout="1" year="2090">244.4162415</maxSubResource>
                    <maxSubResource fillout="1" year="2095">240.3340688</maxSubResource>
                    <maxSubResource fillout="1" year="2100">236.4759154</maxSubResource>
                </sub-renewable-resource>
            </resource>
            <resource name="Africa-Indian Ocean Coast_water withdrawals">
                <sub-renewable-resource name="runoff">
                    <maxSubResource fillout="1" year="1975">34.66061806</maxSubResource>
                    <maxSubResource fillout="1" year="1990">34.66061806</maxSubResource>
                    <maxSubResource fillout="1" year="2005">34.66061806</maxSubResource>
                    <maxSubResource fillout="1" year="2010">34.66061806</maxSubResource>
                    <maxSubResource fillout="1" year="2015">36.20471688</maxSubResource>
                    <maxSubResource fillout="1" year="2020">36.69287995</maxSubResource>
                    <maxSubResource fillout="1" year="2025">37.39193572</maxSubResource>
                    <maxSubResource fillout="1" year="2030">37.98011204</maxSubResource>
                    <maxSubResource fillout="1" year="2035">37.96174535</maxSubResource>
                    <maxSubResource fillout="1" year="2040">37.08033605</maxSubResource>
                    <maxSubResource fillout="1" year="2045">35.80804552</maxSubResource>
                    <maxSubResource fillout="1" year="2050">34.74585762</maxSubResource>
                    <maxSubResource fillout="1" year="2055">34.13458627</maxSubResource>
                    <maxSubResource fillout="1" year="2060">33.55495396</maxSubResource>
                    <maxSubResource fillout="1" year="2065">33.07513489</maxSubResource>
                    <maxSubResource fillout="1" year="2070">32.74427262</maxSubResource>
                    <maxSubResource fillout="1" year="2075">32.48483417</maxSubResource>
                    <maxSubResource fillout="1" year="2080">32.34867854</maxSubResource>
                    <maxSubResource fillout="1" year="2085">32.39716748</maxSubResource>
                    <maxSubResource fillout="1" year="2090">32.60666558</maxSubResource>
                    <maxSubResource fillout="1" year="2095">32.94985191</maxSubResource>
                    <maxSubResource fillout="1" year="2100">33.30934588</maxSubResource>
                </sub-renewable-resource>
            </resource>
            <resource name="Africa-South Interior_water withdrawals">
                <sub-renewable-resource name="runoff">
                    <maxSubResource fillout="1" year="1975">28.98717972</maxSubResource>
                    <maxSubResource fillout="1" year="1990">28.98717972</maxSubResource>
                    <maxSubResource fillout="1" year="2005">28.98717972</maxSubResource>
                    <maxSubResource fillout="1" year="2010">28.98717972</maxSubResource>
                    <maxSubResource fillout="1" year="2015">32.11379718</maxSubResource>
                    <maxSubResource fillout="1" year="2020">32.8392419</maxSubResource>
                    <maxSubResource fillout="1" year="2025">33.60381293</maxSubResource>
                    <maxSubResource fillout="1" year="2030">34.35521696</maxSubResource>
                    <maxSubResource fillout="1" year="2035">34.97386181</maxSubResource>
                    <maxSubResource fillout="1" year="2040">35.30521959</maxSubResource>
                    <maxSubResource fillout="1" year="2045">35.48747202</maxSubResource>
                    <maxSubResource fillout="1" year="2050">35.75585118</maxSubResource>
                    <maxSubResource fillout="1" year="2055">36.26980613</maxSubResource>
                    <maxSubResource fillout="1" year="2060">36.89583209</maxSubResource>
                    <maxSubResource fillout="1" year="2065">37.47365035</maxSubResource>
                    <maxSubResource fillout="1" year="2070">37.90007583</maxSubResource>
                    <maxSubResource fillout="1" year="2075">38.29821525</maxSubResource>
                    <maxSubResource fillout="1" year="2080">38.66036359</maxSubResource>
                    <maxSubResource fillout="1" year="2085">38.95913295</maxSubResource>
                    <maxSubResource fillout="1" year="2090">39.19085643</maxSubResource>
                    <maxSubResource fillout="1" year="2095">39.36717037</maxSubResource>
                    <maxSubResource fillout="1" year="2100">39.47578504</maxSubResource>
                </sub-renewable-resource>
            </resource>
            <resource name="Angola-Coast_water withdrawals">
                <sub-renewable-resource name="runoff">
                    <maxSubResource fillout="1" year="1975">88.51129053</maxSubResource>
                    <maxSubResource fillout="1" year="1990">88.51129053</maxSubResource>
                    <maxSubResource fillout="1" year="2005">88.51129053</maxSubResource>
                    <maxSubResource fillout="1" year="2010">88.51129053</maxSubResource>
                    <maxSubResource fillout="1" year="2015">89.71016505</maxSubResource>
                    <maxSubResource fillout="1" year="2020">90.13177691</maxSubResource>
                    <maxSubResource fillout="1" year="2025">90.49540378</maxSubResource>
                    <maxSubResource fillout="1" year="2030">90.97185301</maxSubResource>
                    <maxSubResource fillout="1" year="2035">91.79495931</maxSubResource>
                    <maxSubResource fillout="1" year="2040">93.14123739</maxSubResource>
                    <maxSubResource fillout="1" year="2045">94.73203015</maxSubResource>
                    <maxSubResource fillout="1" year="2050">96.17636986</maxSubResource>
                    <maxSubResource fillout="1" year="2055">97.45566856</maxSubResource>
                    <maxSubResource fillout="1" year="2060">98.85295912</maxSubResource>
                    <maxSubResource fillout="1" year="2065">99.82757385</maxSubResource>
                    <maxSubResource fillout="1" year="2070">100.0195334</maxSubResource>
                    <maxSubResource fillout="1" year="2075">99.88848307</maxSubResource>
                    <maxSubResource fillout="1" year="2080">99.37445103</maxSubResource>
                    <maxSubResource fillout="1" year="2085">98.34595704</maxSubResource>
                    <maxSubResource fillout="1" year="2090">96.80186696</maxSubResource>
                    <maxSubResource fillout="1" year="2095">94.79875914</maxSubResource>
                    <maxSubResource fillout="1" year="2100">92.89884805</maxSubResource>
                </sub-renewable-resource>
            </resource>
            <resource name="Namibia-Coast_water withdrawals">
                <sub-renewable-resource name="runoff">
                    <maxSubResource fillout="1" year="1975">9.440342775</maxSubResource>
                    <maxSubResource fillout="1" year="1990">9.440342775</maxSubResource>
                    <maxSubResource fillout="1" year="2005">9.440342775</maxSubResource>
                    <maxSubResource fillout="1" year="2010">9.440342775</maxSubResource>
                    <maxSubResource fillout="1" year="2015">10.4825485</maxSubResource>
                    <maxSubResource fillout="1" year="2020">10.50186198</maxSubResource>
                    <maxSubResource fillout="1" year="2025">10.36352489</maxSubResource>
                    <maxSubResource fillout="1" year="2030">10.17190582</maxSubResource>
                    <maxSubResource fillout="1" year="2035">10.02987531</maxSubResource>
                    <maxSubResource fillout="1" year="2040">9.814191788</maxSubResource>
                    <maxSubResource fillout="1" year="2045">9.511586734</maxSubResource>
                    <maxSubResource fillout="1" year="2050">9.218901526</maxSubResource>
                    <maxSubResource fillout="1" year="2055">9.008776498</maxSubResource>
                    <maxSubResource fillout="1" year="2060">8.840790507</maxSubResource>
                    <maxSubResource fillout="1" year="2065">8.64959542</maxSubResource>
                    <maxSubResource fillout="1" year="2070">8.396778558</maxSubResource>
                    <maxSubResource fillout="1" year="2075">8.140780118</maxSubResource>
                    <maxSubResource fillout="1" year="2080">7.861324786</maxSubResource>
                    <maxSubResource fillout="1" year="2085">7.52930124</maxSubResource>
                    <maxSubResource fillout="1" year="2090">7.146037226</maxSubResource>
                    <maxSubResource fillout="1" year="2095">6.724086199</maxSubResource>
                    <maxSubResource fillout="1" year="2100">6.365696743</maxSubResource>
                </sub-renewable-resource>
            </resource>
            <resource name="Zambezi_water withdrawals">
                <sub-renewable-resource name="runoff">
                    <maxSubResource fillout="1" year="1975">118.0038237</maxSubResource>
                    <maxSubResource fillout="1" year="1990">118.0038237</maxSubResource>
                    <maxSubResource fillout="1" year="2005">118.0038237</maxSubResource>
                    <maxSubResource fillout="1" year="2010">118.0038237</maxSubResource>
                    <maxSubResource fillout="1" year="2015">122.1892351</maxSubResource>
                    <maxSubResource fillout="1" year="2020">123.3180161</maxSubResource>
                    <maxSubResource fillout="1" year="2025">124.6488728</maxSubResource>
                    <maxSubResource fillout="1" year="2030">125.9404723</maxSubResource>
                    <maxSubResource fillout="1" year="2035">126.7908635</maxSubResource>
                    <maxSubResource fillout="1" year="2040">126.8538924</maxSubResource>
                    <maxSubResource fillout="1" year="2045">126.5766269</maxSubResource>
                    <maxSubResource fillout="1" year="2050">126.6171044</maxSubResource>
                    <maxSubResource fillout="1" year="2055">127.3436795</maxSubResource>
                    <maxSubResource fillout="1" year="2060">128.3357523</maxSubResource>
                    <maxSubResource fillout="1" year="2065">129.3481446</maxSubResource>
                    <maxSubResource fillout="1" year="2070">130.220322</maxSubResource>
                    <maxSubResource fillout="1" year="2075">131.1178743</maxSubResource>
                    <maxSubResource fillout="1" year="2080">132.0695738</maxSubResource>
                    <maxSubResource fillout="1" year="2085">133.0759938</maxSubResource>
                    <maxSubResource fillout="1" year="2090">134.1193321</maxSubResource>
                    <maxSubResource fillout="1" year="2095">135.198468</maxSubResource>
                    <maxSubResource fillout="1" year="2100">136.0902884</maxSubResource>
                </sub-renewable-resource>
            </resource>
        </region>
        <region name="Africa_Western">
            <resource name="Africa-West Coast_water withdrawals">
                <sub-renewable-resource name="runoff">
                    <maxSubResource fillout="1" year="1975">626.0736844</maxSubResource>
                    <maxSubResource fillout="1" year="1990">626.0736844</maxSubResource>
                    <maxSubResource fillout="1" year="2005">626.0736844</maxSubResource>
                    <maxSubResource fillout="1" year="2010">626.0736844</maxSubResource>
                    <maxSubResource fillout="1" year="2015">650.036658</maxSubResource>
                    <maxSubResource fillout="1" year="2020">654.0682665</maxSubResource>
                    <maxSubResource fillout="1" year="2025">657.1446981</maxSubResource>
                    <maxSubResource fillout="1" year="2030">659.6012829</maxSubResource>
                    <maxSubResource fillout="1" year="2035">661.5258753</maxSubResource>
                    <maxSubResource fillout="1" year="2040">661.2569859</maxSubResource>
                    <maxSubResource fillout="1" year="2045">659.9956072</maxSubResource>
                    <maxSubResource fillout="1" year="2050">660.3785724</maxSubResource>
                    <maxSubResource fillout="1" year="2055">663.9358009</maxSubResource>
                    <maxSubResource fillout="1" year="2060">668.8962845</maxSubResource>
                    <maxSubResource fillout="1" year="2065">673.9190324</maxSubResource>
                    <maxSubResource fillout="1" year="2070">678.1591351</maxSubResource>
                    <maxSubResource fillout="1" year="2075">682.6693604</maxSubResource>
                    <maxSubResource fillout="1" year="2080">687.4661604</maxSubResource>
                    <maxSubResource fillout="1" year="2085">692.3960806</maxSubResource>
                    <maxSubResource fillout="1" year="2090">697.3879548</maxSubResource>
                    <maxSubResource fillout="1" year="2095">702.5028596</maxSubResource>
                    <maxSubResource fillout="1" year="2100">706.7320617</maxSubResource>
                </sub-renewable-resource>
            </resource>
            <resource name="Congo_water withdrawals">
                <sub-renewable-resource name="runoff">
                    <maxSubResource fillout="1" year="1975">1121.345801</maxSubResource>
                    <maxSubResource fillout="1" year="1990">1121.345801</maxSubResource>
                    <maxSubResource fillout="1" year="2005">1121.345801</maxSubResource>
                    <maxSubResource fillout="1" year="2010">1121.345801</maxSubResource>
                    <maxSubResource fillout="1" year="2015">1092.689032</maxSubResource>
                    <maxSubResource fillout="1" year="2020">1091.988791</maxSubResource>
                    <maxSubResource fillout="1" year="2025">1095.278611</maxSubResource>
                    <maxSubResource fillout="1" year="2030">1099.725816</maxSubResource>
                    <maxSubResource fillout="1" year="2035">1102.179926</maxSubResource>
                    <maxSubResource fillout="1" year="2040">1105.306677</maxSubResource>
                    <maxSubResource fillout="1" year="2045">1109.650593</maxSubResource>
                    <maxSubResource fillout="1" year="2050">1113.129281</maxSubResource>
                    <maxSubResource fillout="1" year="2055">1114.275445</maxSubResource>
                    <maxSubResource fillout="1" year="2060">1114.112272</maxSubResource>
                    <maxSubResource fillout="1" year="2065">1113.974882</maxSubResource>
                    <maxSubResource fillout="1" year="2070">1114.668077</maxSubResource>
                    <maxSubResource fillout="1" year="2075">1115.018189</maxSubResource>
                    <maxSubResource fillout="1" year="2080">1115.25442</maxSubResource>
                    <maxSubResource fillout="1" year="2085">1115.778327</maxSubResource>
                    <maxSubResource fillout="1" year="2090">1116.54155</maxSubResource>
                    <maxSubResource fillout="1" year="2095">1117.387211</maxSubResource>
                    <maxSubResource fillout="1" year="2100">1118.044971</maxSubResource>
                </sub-renewable-resource>
            </resource>
            <resource name="Gulf of Guinea_water withdrawals">
                <sub-renewable-resource name="runoff">
                    <maxSubResource fillout="1" year="1975">929.4686679</maxSubResource>
                    <maxSubResource fillout="1" year="1990">929.4686679</maxSubResource>
                    <maxSubResource fillout="1" year="2005">929.4686679</maxSubResource>
                    <maxSubResource fillout="1" year="2010">929.4686679</maxSubResource>
                    <maxSubResource fillout="1" year="2015">945.607322</maxSubResource>
                    <maxSubResource fillout="1" year="2020">949.581</maxSubResource>
                    <maxSubResource fillout="1" year="2025">953.6952591</maxSubResource>
                    <maxSubResource fillout="1" year="2030">957.5149083</maxSubResource>
                    <maxSubResource fillout="1" year="2035">960.0659551</maxSubResource>
                    <maxSubResource fillout="1" year="2040">959.7954207</maxSubResource>
                    <maxSubResource fillout="1" year="2045">958.2102185</maxSubResource>
                    <maxSubResource fillout="1" year="2050">957.9057171</maxSubResource>
                    <maxSubResource fillout="1" year="2055">960.510131</maxSubResource>
                    <maxSubResource fillout="1" year="2060">964.4097811</maxSubResource>
                    <maxSubResource fillout="1" year="2065">968.0663825</maxSubResource>
                    <maxSubResource fillout="1" year="2070">970.4872615</maxSubResource>
                    <maxSubResource fillout="1" year="2075">972.8410875</maxSubResource>
                    <maxSubResource fillout="1" year="2080">975.1436958</maxSubResource>
                    <maxSubResource fillout="1" year="2085">977.2176794</maxSubResource>
                    <maxSubResource fillout="1" year="2090">978.9654591</maxSubResource>
                    <maxSubResource fillout="1" year="2095">980.4594668</maxSubResource>
                    <maxSubResource fillout="1" year="2100">981.5327496</maxSubResource>
                </sub-renewable-resource>
            </resource>
            <resource name="Lake Chad_water withdrawals">
                <sub-renewable-resource name="runoff">
                    <maxSubResource fillout="1" year="1975">105.607192</maxSubResource>
                    <maxSubResource fillout="1" year="1990">105.607192</maxSubResource>
                    <maxSubResource fillout="1" year="2005">105.607192</maxSubResource>
                    <maxSubResource fillout="1" year="2010">105.607192</maxSubResource>
                    <maxSubResource fillout="1" year="2015">94.77450211</maxSubResource>
                    <maxSubResource fillout="1" year="2020">92.75244709</maxSubResource>
                    <maxSubResource fillout="1" year="2025">91.41142052</maxSubResource>
                    <maxSubResource fillout="1" year="2030">90.12044079</maxSubResource>
                    <maxSubResource fillout="1" year="2035">88.17736061</maxSubResource>
                    <maxSubResource fillout="1" year="2040">85.87162801</maxSubResource>
                    <maxSubResource fillout="1" year="2045">83.47613329</maxSubResource>
                    <maxSubResource fillout="1" year="2050">80.91608199</maxSubResource>
                    <maxSubResource fillout="1" year="2055">77.94672263</maxSubResource>
                    <maxSubResource fillout="1" year="2060">74.57767354</maxSubResource>
                    <maxSubResource fillout="1" year="2065">71.52360969</maxSubResource>
                    <maxSubResource fillout="1" year="2070">69.23639575</maxSubResource>
                    <maxSubResource fillout="1" year="2075">67.08002426</maxSubResource>
                    <maxSubResource fillout="1" year="2080">65.15826425</maxSubResource>
                    <maxSubResource fillout="1" year="2085">63.67265752</maxSubResource>
                    <maxSubResource fillout="1" year="2090">62.62877839</maxSubResource>
                    <maxSubResource fillout="1" year="2095">61.94221288</maxSubResource>
                    <maxSubResource fillout="1" year="2100">61.60058382</maxSubResource>
                </sub-renewable-resource>
            </resource>
            <resource name="Niger_water withdrawals">
                <sub-renewable-resource name="runoff">
                    <maxSubResource fillout="1" year="1975">325.5984042</maxSubResource>
                    <maxSubResource fillout="1" year="1990">325.5984042</maxSubResource>
                    <maxSubResource fillout="1" year="2005">325.5984042</maxSubResource>
                    <maxSubResource fillout="1" year="2010">325.5984042</maxSubResource>
                    <maxSubResource fillout="1" year="2015">330.6289899</maxSubResource>
                    <maxSubResource fillout="1" year="2020">331.3422186</maxSubResource>
                    <maxSubResource fillout="1" year="2025">332.6455236</maxSubResource>
                    <maxSubResource fillout="1" year="2030">333.5599722</maxSubResource>
                    <maxSubResource fillout="1" year="2035">332.5767458</maxSubResource>
                    <maxSubResource fillout="1" year="2040">328.6929912</maxSubResource>
                    <maxSubResource fillout="1" year="2045">323.3863662</maxSubResource>
                    <maxSubResource fillout="1" year="2050">318.679637</maxSubResource>
                    <maxSubResource fillout="1" year="2055">315.3610191</maxSubResource>
                    <maxSubResource fillout="1" year="2060">312.1285894</maxSubResource>
                    <maxSubResource fillout="1" year="2065">309.4960304</maxSubResource>
                    <maxSubResource fillout="1" year="2070">307.8000249</maxSubResource>
                    <maxSubResource fillout="1" year="2075">306.4807051</maxSubResource>
                    <maxSubResource fillout="1" year="2080">305.7009779</maxSubResource>
                    <maxSubResource fillout="1" year="2085">305.7045652</maxSubResource>
                    <maxSubResource fillout="1" year="2090">306.4631038</maxSubResource>
                    <maxSubResource fillout="1" year="2095">307.873454</maxSubResource>
                    <maxSubResource fillout="1" year="2100">309.417208</maxSubResource>
                </sub-renewable-resource>
            </resource>
            <resource name="Senegal_water withdrawals">
                <sub-renewable-resource name="runoff">
                    <maxSubResource fillout="1" year="1975">43.15919687</maxSubResource>
                    <maxSubResource fillout="1" year="1990">43.15919687</maxSubResource>
                    <maxSubResource fillout="1" year="2005">43.15919687</maxSubResource>
                    <maxSubResource fillout="1" year="2010">43.15919687</maxSubResource>
                    <maxSubResource fillout="1" year="2015">45.16220718</maxSubResource>
                    <maxSubResource fillout="1" year="2020">45.38993178</maxSubResource>
                    <maxSubResource fillout="1" year="2025">45.52944209</maxSubResource>
                    <maxSubResource fillout="1" year="2030">45.60204613</maxSubResource>
                    <maxSubResource fillout="1" year="2035">45.57700313</maxSubResource>
                    <maxSubResource fillout="1" year="2040">45.02914793</maxSubResource>
                    <maxSubResource fillout="1" year="2045">44.221827</maxSubResource>
                    <maxSubResource fillout="1" year="2050">43.75463942</maxSubResource>
                    <maxSubResource fillout="1" year="2055">43.87004195</maxSubResource>
                    <maxSubResource fillout="1" year="2060">44.19931746</maxSubResource>
                    <maxSubResource fillout="1" year="2065">44.89351131</maxSubResource>
                    <maxSubResource fillout="1" year="2070">46.05974553</maxSubResource>
                    <maxSubResource fillout="1" year="2075">47.55382079</maxSubResource>
                    <maxSubResource fillout="1" year="2080">49.39459672</maxSubResource>
                    <maxSubResource fillout="1" year="2085">51.6232652</maxSubResource>
                    <maxSubResource fillout="1" year="2090">54.24136076</maxSubResource>
                    <maxSubResource fillout="1" year="2095">57.23118472</maxSubResource>
                    <maxSubResource fillout="1" year="2100">59.88011331</maxSubResource>
                </sub-renewable-resource>
            </resource>
            <resource name="Volta_water withdrawals">
                <sub-renewable-resource name="runoff">
                    <maxSubResource fillout="1" year="1975">29.01354545</maxSubResource>
                    <maxSubResource fillout="1" year="1990">29.01354545</maxSubResource>
                    <maxSubResource fillout="1" year="2005">29.01354545</maxSubResource>
                    <maxSubResource fillout="1" year="2010">29.01354545</maxSubResource>
                    <maxSubResource fillout="1" year="2015">30.42414057</maxSubResource>
                    <maxSubResource fillout="1" year="2020">30.32632159</maxSubResource>
                    <maxSubResource fillout="1" year="2025">29.99998276</maxSubResource>
                    <maxSubResource fillout="1" year="2030">29.4797316</maxSubResource>
                    <maxSubResource fillout="1" year="2035">28.73072073</maxSubResource>
                    <maxSubResource fillout="1" year="2040">27.34050234</maxSubResource>
                    <maxSubResource fillout="1" year="2045">25.607422</maxSubResource>
                    <maxSubResource fillout="1" year="2050">24.16672849</maxSubResource>
                    <maxSubResource fillout="1" year="2055">23.38236283</maxSubResource>
                    <maxSubResource fillout="1" year="2060">22.85199837</maxSubResource>
                    <maxSubResource fillout="1" year="2065">22.31463746</maxSubResource>
                    <maxSubResource fillout="1" year="2070">21.60369539</maxSubResource>
                    <maxSubResource fillout="1" year="2075">20.9081558</maxSubResource>
                    <maxSubResource fillout="1" year="2080">20.23465799</maxSubResource>
                    <maxSubResource fillout="1" year="2085">19.55807195</maxSubResource>
                    <maxSubResource fillout="1" year="2090">18.85994958</maxSubResource>
                    <maxSubResource fillout="1" year="2095">18.15094533</maxSubResource>
                    <maxSubResource fillout="1" year="2100">17.58575427</maxSubResource>
                </sub-renewable-resource>
            </resource>
        </region>
        <region name="Argentina">
            <resource name="Central Patagonia Highlands_water withdrawals">
                <sub-renewable-resource name="runoff">
                    <maxSubResource fillout="1" year="1975">12.2853875</maxSubResource>
                    <maxSubResource fillout="1" year="1990">12.2853875</maxSubResource>
                    <maxSubResource fillout="1" year="2005">12.2853875</maxSubResource>
                    <maxSubResource fillout="1" year="2010">12.2853875</maxSubResource>
                    <maxSubResource fillout="1" year="2015">11.9734178</maxSubResource>
                    <maxSubResource fillout="1" year="2020">11.9289719</maxSubResource>
                    <maxSubResource fillout="1" year="2025">11.88159213</maxSubResource>
                    <maxSubResource fillout="1" year="2030">11.83032524</maxSubResource>
                    <maxSubResource fillout="1" year="2035">11.77441553</maxSubResource>
                    <maxSubResource fillout="1" year="2040">11.69088579</maxSubResource>
                    <maxSubResource fillout="1" year="2045">11.59865825</maxSubResource>
                    <maxSubResource fillout="1" year="2050">11.53650185</maxSubResource>
                    <maxSubResource fillout="1" year="2055">11.51487953</maxSubResource>
                    <maxSubResource fillout="1" year="2060">11.50651017</maxSubResource>
                    <maxSubResource fillout="1" year="2065">11.53428663</maxSubResource>
                    <maxSubResource fillout="1" year="2070">11.61484098</maxSubResource>
                    <maxSubResource fillout="1" year="2075">11.73135361</maxSubResource>
                    <maxSubResource fillout="1" year="2080">11.88487198</maxSubResource>
                    <maxSubResource fillout="1" year="2085">12.07901395</maxSubResource>
                    <maxSubResource fillout="1" year="2090">12.31238278</maxSubResource>
                    <maxSubResource fillout="1" year="2095">12.58335669</maxSubResource>
                    <maxSubResource fillout="1" year="2100">12.82653666</maxSubResource>
                </sub-renewable-resource>
            </resource>
            <resource name="Mar Chiquita_water withdrawals">
                <sub-renewable-resource name="runoff">
                    <maxSubResource fillout="1" year="1975">19.12480699</maxSubResource>
                    <maxSubResource fillout="1" year="1990">19.12480699</maxSubResource>
                    <maxSubResource fillout="1" year="2005">19.12480699</maxSubResource>
                    <maxSubResource fillout="1" year="2010">19.12480699</maxSubResource>
                    <maxSubResource fillout="1" year="2015">19.4057742</maxSubResource>
                    <maxSubResource fillout="1" year="2020">19.71144033</maxSubResource>
                    <maxSubResource fillout="1" year="2025">20.20678779</maxSubResource>
                    <maxSubResource fillout="1" year="2030">20.76144435</maxSubResource>
                    <maxSubResource fillout="1" year="2035">21.21444374</maxSubResource>
                    <maxSubResource fillout="1" year="2040">21.70007471</maxSubResource>
                    <maxSubResource fillout="1" year="2045">22.21253584</maxSubResource>
                    <maxSubResource fillout="1" year="2050">22.60326459</maxSubResource>
                    <maxSubResource fillout="1" year="2055">22.75784034</maxSubResource>
                    <maxSubResource fillout="1" year="2060">22.76709826</maxSubResource>
                    <maxSubResource fillout="1" year="2065">22.7954493</maxSubResource>
                    <maxSubResource fillout="1" year="2070">22.95006181</maxSubResource>
                    <maxSubResource fillout="1" year="2075">23.1011449</maxSubResource>
                    <maxSubResource fillout="1" year="2080">23.25300378</maxSubResource>
                    <maxSubResource fillout="1" year="2085">23.43055546</maxSubResource>
                    <maxSubResource fillout="1" year="2090">23.63777295</maxSubResource>
                    <maxSubResource fillout="1" year="2095">23.86448297</maxSubResource>
                    <maxSubResource fillout="1" year="2100">24.05329668</maxSubResource>
                </sub-renewable-resource>
            </resource>
            <resource name="Negro_water withdrawals">
                <sub-renewable-resource name="runoff">
                    <maxSubResource fillout="1" year="1975">46.5386916</maxSubResource>
                    <maxSubResource fillout="1" year="1990">46.5386916</maxSubResource>
                    <maxSubResource fillout="1" year="2005">46.5386916</maxSubResource>
                    <maxSubResource fillout="1" year="2010">46.5386916</maxSubResource>
                    <maxSubResource fillout="1" year="2015">44.64425449</maxSubResource>
                    <maxSubResource fillout="1" year="2020">43.4508288</maxSubResource>
                    <maxSubResource fillout="1" year="2025">41.64950626</maxSubResource>
                    <maxSubResource fillout="1" year="2030">39.66526926</maxSubResource>
                    <maxSubResource fillout="1" year="2035">38.06979917</maxSubResource>
                    <maxSubResource fillout="1" year="2040">36.70684993</maxSubResource>
                    <maxSubResource fillout="1" year="2045">35.41265471</maxSubResource>
                    <maxSubResource fillout="1" year="2050">34.27296949</maxSubResource>
                    <maxSubResource fillout="1" year="2055">33.36096805</maxSubResource>
                    <maxSubResource fillout="1" year="2060">32.61468246</maxSubResource>
                    <maxSubResource fillout="1" year="2065">31.89507999</maxSubResource>
                    <maxSubResource fillout="1" year="2070">31.11587099</maxSubResource>
                    <maxSubResource fillout="1" year="2075">30.39901724</maxSubResource>
                    <maxSubResource fillout="1" year="2080">29.72418461</maxSubResource>
                    <maxSubResource fillout="1" year="2085">29.05203761</maxSubResource>
                    <maxSubResource fillout="1" year="2090">28.37946456</maxSubResource>
                    <maxSubResource fillout="1" year="2095">27.72328422</maxSubResource>
                    <maxSubResource fillout="1" year="2100">27.22050636</maxSubResource>
                </sub-renewable-resource>
            </resource>
            <resource name="North Argentina-South Atlantic Coast_water withdrawals">
                <sub-renewable-resource name="runoff">
                    <maxSubResource fillout="1" year="1975">49.73064233</maxSubResource>
                    <maxSubResource fillout="1" year="1990">49.73064233</maxSubResource>
                    <maxSubResource fillout="1" year="2005">49.73064233</maxSubResource>
                    <maxSubResource fillout="1" year="2010">49.73064233</maxSubResource>
                    <maxSubResource fillout="1" year="2015">46.42457235</maxSubResource>
                    <maxSubResource fillout="1" year="2020">46.19440762</maxSubResource>
                    <maxSubResource fillout="1" year="2025">46.28330757</maxSubResource>
                    <maxSubResource fillout="1" year="2030">46.69110718</maxSubResource>
                    <maxSubResource fillout="1" year="2035">47.57781322</maxSubResource>
                    <maxSubResource fillout="1" year="2040">49.77653373</maxSubResource>
                    <maxSubResource fillout="1" year="2045">52.68244269</maxSubResource>
                    <maxSubResource fillout="1" year="2050">55.04055087</maxSubResource>
                    <maxSubResource fillout="1" year="2055">56.08963429</maxSubResource>
                    <maxSubResource fillout="1" year="2060">56.59350958</maxSubResource>
                    <maxSubResource fillout="1" year="2065">57.16831757</maxSubResource>
                    <maxSubResource fillout="1" year="2070">58.20953807</maxSubResource>
                    <maxSubResource fillout="1" year="2075">59.25971359</maxSubResource>
                    <maxSubResource fillout="1" year="2080">60.31558162</maxSubResource>
                    <maxSubResource fillout="1" year="2085">61.44882182</maxSubResource>
                    <maxSubResource fillout="1" year="2090">62.6890345</maxSubResource>
                    <maxSubResource fillout="1" year="2095">64.00709074</maxSubResource>
                    <maxSubResource fillout="1" year="2100">65.09509601</maxSubResource>
                </sub-renewable-resource>
            </resource>
            <resource name="Pampas Region_water withdrawals">
                <sub-renewable-resource name="runoff">
                    <maxSubResource fillout="1" year="1975">29.81804317</maxSubResource>
                    <maxSubResource fillout="1" year="1990">29.81804317</maxSubResource>
                    <maxSubResource fillout="1" year="2005">29.81804317</maxSubResource>
                    <maxSubResource fillout="1" year="2010">29.81804317</maxSubResource>
                    <maxSubResource fillout="1" year="2015">26.75421871</maxSubResource>
                    <maxSubResource fillout="1" year="2020">26.69995298</maxSubResource>
                    <maxSubResource fillout="1" year="2025">27.03512804</maxSubResource>
                    <maxSubResource fillout="1" year="2030">27.61765444</maxSubResource>
                    <maxSubResource fillout="1" year="2035">28.37060879</maxSubResource>
                    <maxSubResource fillout="1" year="2040">29.88707421</maxSubResource>
                    <maxSubResource fillout="1" year="2045">31.82789635</maxSubResource>
                    <maxSubResource fillout="1" year="2050">33.35162555</maxSubResource>
                    <maxSubResource fillout="1" year="2055">33.90205785</maxSubResource>
                    <maxSubResource fillout="1" year="2060">33.99633928</maxSubResource>
                    <maxSubResource fillout="1" year="2065">34.22777625</maxSubResource>
                    <maxSubResource fillout="1" year="2070">34.98225155</maxSubResource>
                    <maxSubResource fillout="1" year="2075">35.80695773</maxSubResource>
                    <maxSubResource fillout="1" year="2080">36.69822443</maxSubResource>
                    <maxSubResource fillout="1" year="2085">37.72539655</maxSubResource>
                    <maxSubResource fillout="1" year="2090">38.91031097</maxSubResource>
                    <maxSubResource fillout="1" year="2095">40.22547503</maxSubResource>
                    <maxSubResource fillout="1" year="2100">41.35153273</maxSubResource>
                </sub-renewable-resource>
            </resource>
            <resource name="Salinas Grandes_water withdrawals">
                <sub-renewable-resource name="runoff">
                    <maxSubResource fillout="1" year="1975">16.4315845</maxSubResource>
                    <maxSubResource fillout="1" year="1990">16.4315845</maxSubResource>
                    <maxSubResource fillout="1" year="2005">16.4315845</maxSubResource>
                    <maxSubResource fillout="1" year="2010">16.4315845</maxSubResource>
                    <maxSubResource fillout="1" year="2015">17.36669214</maxSubResource>
                    <maxSubResource fillout="1" year="2020">17.7018089</maxSubResource>
                    <maxSubResource fillout="1" year="2025">18.17556494</maxSubResource>
                    <maxSubResource fillout="1" year="2030">18.67302018</maxSubResource>
                    <maxSubResource fillout="1" year="2035">19.03888103</maxSubResource>
                    <maxSubResource fillout="1" year="2040">19.33384307</maxSubResource>
                    <maxSubResource fillout="1" year="2045">19.59429636</maxSubResource>
                    <maxSubResource fillout="1" year="2050">19.77488963</maxSubResource>
                    <maxSubResource fillout="1" year="2055">19.81458011</maxSubResource>
                    <maxSubResource fillout="1" year="2060">19.7402346</maxSubResource>
                    <maxSubResource fillout="1" year="2065">19.69789998</maxSubResource>
                    <maxSubResource fillout="1" year="2070">19.78394789</maxSubResource>
                    <maxSubResource fillout="1" year="2075">19.88036348</maxSubResource>
                    <maxSubResource fillout="1" year="2080">19.99198899</maxSubResource>
                    <maxSubResource fillout="1" year="2085">20.14240059</maxSubResource>
                    <maxSubResource fillout="1" year="2090">20.33537361</maxSubResource>
                    <maxSubResource fillout="1" year="2095">20.56124</maxSubResource>
                    <maxSubResource fillout="1" year="2100">20.75934566</maxSubResource>
                </sub-renewable-resource>
            </resource>
            <resource name="South America-Colorado_water withdrawals">
                <sub-renewable-resource name="runoff">
                    <maxSubResource fillout="1" year="1975">40.29123646</maxSubResource>
                    <maxSubResource fillout="1" year="1990">40.29123646</maxSubResource>
                    <maxSubResource fillout="1" year="2005">40.29123646</maxSubResource>
                    <maxSubResource fillout="1" year="2010">40.29123646</maxSubResource>
                    <maxSubResource fillout="1" year="2015">41.30688973</maxSubResource>
                    <maxSubResource fillout="1" year="2020">40.792349</maxSubResource>
                    <maxSubResource fillout="1" year="2025">39.76071194</maxSubResource>
                    <maxSubResource fillout="1" year="2030">38.56040483</maxSubResource>
                    <maxSubResource fillout="1" year="2035">37.6420446</maxSubResource>
                    <maxSubResource fillout="1" year="2040">36.91981656</maxSubResource>
                    <maxSubResource fillout="1" year="2045">36.22272005</maxSubResource>
                    <maxSubResource fillout="1" year="2050">35.54051567</maxSubResource>
                    <maxSubResource fillout="1" year="2055">34.84261066</maxSubResource>
                    <maxSubResource fillout="1" year="2060">34.1301154</maxSubResource>
                    <maxSubResource fillout="1" year="2065">33.48961658</maxSubResource>
                    <maxSubResource fillout="1" year="2070">32.98608499</maxSubResource>
                    <maxSubResource fillout="1" year="2075">32.56620061</maxSubResource>
                    <maxSubResource fillout="1" year="2080">32.2052783</maxSubResource>
                    <maxSubResource fillout="1" year="2085">31.88810795</maxSubResource>
                    <maxSubResource fillout="1" year="2090">31.62148942</maxSubResource>
                    <maxSubResource fillout="1" year="2095">31.4125101</maxSubResource>
                    <maxSubResource fillout="1" year="2100">31.2896892</maxSubResource>
                </sub-renewable-resource>
            </resource>
            <resource name="South Argentina-South Atlantic Coast_water withdrawals">
                <sub-renewable-resource name="runoff">
                    <maxSubResource fillout="1" year="1975">90.13291331</maxSubResource>
                    <maxSubResource fillout="1" year="1990">90.13291331</maxSubResource>
                    <maxSubResource fillout="1" year="2005">90.13291331</maxSubResource>
                    <maxSubResource fillout="1" year="2010">90.13291331</maxSubResource>
                    <maxSubResource fillout="1" year="2015">92.54843533</maxSubResource>
                    <maxSubResource fillout="1" year="2020">93.23693095</maxSubResource>
                    <maxSubResource fillout="1" year="2025">94.05027596</maxSubResource>
                    <maxSubResource fillout="1" year="2030">94.88858153</maxSubResource>
                    <maxSubResource fillout="1" year="2035">95.58744667</maxSubResource>
                    <maxSubResource fillout="1" year="2040">95.94981503</maxSubResource>
                    <maxSubResource fillout="1" year="2045">96.19200336</maxSubResource>
                    <maxSubResource fillout="1" year="2050">96.6616174</maxSubResource>
                    <maxSubResource fillout="1" year="2055">97.62684951</maxSubResource>
                    <maxSubResource fillout="1" year="2060">98.87263984</maxSubResource>
                    <maxSubResource fillout="1" year="2065">100.007897</maxSubResource>
                    <maxSubResource fillout="1" year="2070">100.7746541</maxSubResource>
                    <maxSubResource fillout="1" year="2075">101.477124</maxSubResource>
                    <maxSubResource fillout="1" year="2080">102.1213392</maxSubResource>
                    <maxSubResource fillout="1" year="2085">102.6647489</maxSubResource>
                    <maxSubResource fillout="1" year="2090">103.0956478</maxSubResource>
                    <maxSubResource fillout="1" year="2095">103.4308314</maxSubResource>
                    <maxSubResource fillout="1" year="2100">103.641848</maxSubResource>
                </sub-renewable-resource>
            </resource>
        </region>
        <region name="Australia_NZ">
            <resource name="Australia-East Coast_water withdrawals">
                <sub-renewable-resource name="runoff">
                    <maxSubResource fillout="1" year="1975">163.3230686</maxSubResource>
                    <maxSubResource fillout="1" year="1990">163.3230686</maxSubResource>
                    <maxSubResource fillout="1" year="2005">163.3230686</maxSubResource>
                    <maxSubResource fillout="1" year="2010">163.3230686</maxSubResource>
                    <maxSubResource fillout="1" year="2015">146.7198357</maxSubResource>
                    <maxSubResource fillout="1" year="2020">144.7022472</maxSubResource>
                    <maxSubResource fillout="1" year="2025">143.1394418</maxSubResource>
                    <maxSubResource fillout="1" year="2030">141.8036282</maxSubResource>
                    <maxSubResource fillout="1" year="2035">140.5639942</maxSubResource>
                    <maxSubResource fillout="1" year="2040">140.8731751</maxSubResource>
                    <maxSubResource fillout="1" year="2045">141.9630013</maxSubResource>
                    <maxSubResource fillout="1" year="2050">141.873099</maxSubResource>
                    <maxSubResource fillout="1" year="2055">139.4314674</maxSubResource>
                    <maxSubResource fillout="1" year="2060">135.8001607</maxSubResource>
                    <maxSubResource fillout="1" year="2065">131.8207292</maxSubResource>
                    <maxSubResource fillout="1" year="2070">128.0312961</maxSubResource>
                    <maxSubResource fillout="1" year="2075">123.8146305</maxSubResource>
                    <maxSubResource fillout="1" year="2080">119.1595695</maxSubResource>
                    <maxSubResource fillout="1" year="2085">114.1483702</maxSubResource>
                    <maxSubResource fillout="1" year="2090">108.7571181</maxSubResource>
                    <maxSubResource fillout="1" year="2095">102.9548378</maxSubResource>
                    <maxSubResource fillout="1" year="2100">98.00478654</maxSubResource>
                </sub-renewable-resource>
            </resource>
            <resource name="Australia-Interior_water withdrawals">
                <sub-renewable-resource name="runoff">
                    <maxSubResource fillout="1" year="1975">85.45821265</maxSubResource>
                    <maxSubResource fillout="1" year="1990">85.45821265</maxSubResource>
                    <maxSubResource fillout="1" year="2005">85.45821265</maxSubResource>
                    <maxSubResource fillout="1" year="2010">85.45821265</maxSubResource>
                    <maxSubResource fillout="1" year="2015">78.51457848</maxSubResource>
                    <maxSubResource fillout="1" year="2020">76.75940292</maxSubResource>
                    <maxSubResource fillout="1" year="2025">74.4521439</maxSubResource>
                    <maxSubResource fillout="1" year="2030">72.17101451</maxSubResource>
                    <maxSubResource fillout="1" year="2035">70.7677751</maxSubResource>
                    <maxSubResource fillout="1" year="2040">70.53508074</maxSubResource>
                    <maxSubResource fillout="1" year="2045">70.84663615</maxSubResource>
                    <maxSubResource fillout="1" year="2050">71.00271556</maxSubResource>
                    <maxSubResource fillout="1" year="2055">70.79866283</maxSubResource>
                    <maxSubResource fillout="1" year="2060">70.71115041</maxSubResource>
                    <maxSubResource fillout="1" year="2065">70.35710112</maxSubResource>
                    <maxSubResource fillout="1" year="2070">69.47393437</maxSubResource>
                    <maxSubResource fillout="1" year="2075">68.38742287</maxSubResource>
                    <maxSubResource fillout="1" year="2080">67.03291643</maxSubResource>
                    <maxSubResource fillout="1" year="2085">65.2942731</maxSubResource>
                    <maxSubResource fillout="1" year="2090">63.1703574</maxSubResource>
                    <maxSubResource fillout="1" year="2095">60.7126115</maxSubResource>
                    <maxSubResource fillout="1" year="2100">58.53644273</maxSubResource>
                </sub-renewable-resource>
            </resource>
            <resource name="Australia-North Coast_water withdrawals">
                <sub-renewable-resource name="runoff">
                    <maxSubResource fillout="1" year="1975">223.1163611</maxSubResource>
                    <maxSubResource fillout="1" year="1990">223.1163611</maxSubResource>
                    <maxSubResource fillout="1" year="2005">223.1163611</maxSubResource>
                    <maxSubResource fillout="1" year="2010">223.1163611</maxSubResource>
                    <maxSubResource fillout="1" year="2015">231.2640827</maxSubResource>
                    <maxSubResource fillout="1" year="2020">234.5307768</maxSubResource>
                    <maxSubResource fillout="1" year="2025">236.987003</maxSubResource>
                    <maxSubResource fillout="1" year="2030">239.7846501</maxSubResource>
                    <maxSubResource fillout="1" year="2035">244.433903</maxSubResource>
                    <maxSubResource fillout="1" year="2040">252.5233643</maxSubResource>
                    <maxSubResource fillout="1" year="2045">262.1721767</maxSubResource>
                    <maxSubResource fillout="1" year="2050">270.465224</maxSubResource>
                    <maxSubResource fillout="1" year="2055">276.5174739</maxSubResource>
                    <maxSubResource fillout="1" year="2060">282.2689797</maxSubResource>
                    <maxSubResource fillout="1" year="2065">286.1605181</maxSubResource>
                    <maxSubResource fillout="1" year="2070">287.1542881</maxSubResource>
                    <maxSubResource fillout="1" year="2075">286.6711346</maxSubResource>
                    <maxSubResource fillout="1" year="2080">284.3838511</maxSubResource>
                    <maxSubResource fillout="1" year="2085">279.7405483</maxSubResource>
                    <maxSubResource fillout="1" year="2090">272.7042958</maxSubResource>
                    <maxSubResource fillout="1" year="2095">263.5173916</maxSubResource>
                    <maxSubResource fillout="1" year="2100">254.76842</maxSubResource>
                </sub-renewable-resource>
            </resource>
            <resource name="Australia-South Coast_water withdrawals">
                <sub-renewable-resource name="runoff">
                    <maxSubResource fillout="1" year="1975">16.66034265</maxSubResource>
                    <maxSubResource fillout="1" year="1990">16.66034265</maxSubResource>
                    <maxSubResource fillout="1" year="2005">16.66034265</maxSubResource>
                    <maxSubResource fillout="1" year="2010">16.66034265</maxSubResource>
                    <maxSubResource fillout="1" year="2015">15.84583378</maxSubResource>
                    <maxSubResource fillout="1" year="2020">15.64523029</maxSubResource>
                    <maxSubResource fillout="1" year="2025">15.38261932</maxSubResource>
                    <maxSubResource fillout="1" year="2030">15.11851025</maxSubResource>
                    <maxSubResource fillout="1" year="2035">14.94021158</maxSubResource>
                    <maxSubResource fillout="1" year="2040">14.8800282</maxSubResource>
                    <maxSubResource fillout="1" year="2045">14.87160573</maxSubResource>
                    <maxSubResource fillout="1" year="2050">14.83896956</maxSubResource>
                    <maxSubResource fillout="1" year="2055">14.7536604</maxSubResource>
                    <maxSubResource fillout="1" year="2060">14.66467538</maxSubResource>
                    <maxSubResource fillout="1" year="2065">14.54862367</maxSubResource>
                    <maxSubResource fillout="1" year="2070">14.39053821</maxSubResource>
                    <maxSubResource fillout="1" year="2075">14.21542112</maxSubResource>
                    <maxSubResource fillout="1" year="2080">14.01484179</maxSubResource>
                    <maxSubResource fillout="1" year="2085">13.77645828</maxSubResource>
                    <maxSubResource fillout="1" year="2090">13.49924375</maxSubResource>
                    <maxSubResource fillout="1" year="2095">13.18863929</maxSubResource>
                    <maxSubResource fillout="1" year="2100">12.91950548</maxSubResource>
                </sub-renewable-resource>
            </resource>
            <resource name="Australia-West Coast_water withdrawals">
                <sub-renewable-resource name="runoff">
                    <maxSubResource fillout="1" year="1975">45.19560744</maxSubResource>
                    <maxSubResource fillout="1" year="1990">45.19560744</maxSubResource>
                    <maxSubResource fillout="1" year="2005">45.19560744</maxSubResource>
                    <maxSubResource fillout="1" year="2010">45.19560744</maxSubResource>
                    <maxSubResource fillout="1" year="2015">41.08685752</maxSubResource>
                    <maxSubResource fillout="1" year="2020">39.63582363</maxSubResource>
                    <maxSubResource fillout="1" year="2025">37.69624602</maxSubResource>
                    <maxSubResource fillout="1" year="2030">35.63551942</maxSubResource>
                    <maxSubResource fillout="1" year="2035">33.96862727</maxSubResource>
                    <maxSubResource fillout="1" year="2040">32.53799391</maxSubResource>
                    <maxSubResource fillout="1" year="2045">31.20725916</maxSubResource>
                    <maxSubResource fillout="1" year="2050">30.07878188</maxSubResource>
                    <maxSubResource fillout="1" year="2055">29.26323891</maxSubResource>
                    <maxSubResource fillout="1" year="2060">28.69429552</maxSubResource>
                    <maxSubResource fillout="1" year="2065">28.13295939</maxSubResource>
                    <maxSubResource fillout="1" year="2070">27.4247745</maxSubResource>
                    <maxSubResource fillout="1" year="2075">26.769352</maxSubResource>
                    <maxSubResource fillout="1" year="2080">26.1514765</maxSubResource>
                    <maxSubResource fillout="1" year="2085">25.52441023</maxSubResource>
                    <maxSubResource fillout="1" year="2090">24.881255</maxSubResource>
                    <maxSubResource fillout="1" year="2095">24.24143112</maxSubResource>
                    <maxSubResource fillout="1" year="2100">23.74448372</maxSubResource>
                </sub-renewable-resource>
            </resource>
            <resource name="Murray-Darling_water withdrawals">
                <sub-renewable-resource name="runoff">
                    <maxSubResource fillout="1" year="1975">36.42273711</maxSubResource>
                    <maxSubResource fillout="1" year="1990">36.42273711</maxSubResource>
                    <maxSubResource fillout="1" year="2005">36.42273711</maxSubResource>
                    <maxSubResource fillout="1" year="2010">36.42273711</maxSubResource>
                    <maxSubResource fillout="1" year="2015">32.5035518</maxSubResource>
                    <maxSubResource fillout="1" year="2020">31.43803329</maxSubResource>
                    <maxSubResource fillout="1" year="2025">30.10878166</maxSubResource>
                    <maxSubResource fillout="1" year="2030">28.72254458</maxSubResource>
                    <maxSubResource fillout="1" year="2035">27.59187089</maxSubResource>
                    <maxSubResource fillout="1" year="2040">26.82856465</maxSubResource>
                    <maxSubResource fillout="1" year="2045">26.24180854</maxSubResource>
                    <maxSubResource fillout="1" year="2050">25.62235223</maxSubResource>
                    <maxSubResource fillout="1" year="2055">24.86785052</maxSubResource>
                    <maxSubResource fillout="1" year="2060">24.09147776</maxSubResource>
                    <maxSubResource fillout="1" year="2065">23.2781713</maxSubResource>
                    <maxSubResource fillout="1" year="2070">22.41633971</maxSubResource>
                    <maxSubResource fillout="1" year="2075">21.52728523</maxSubResource>
                    <maxSubResource fillout="1" year="2080">20.60638837</maxSubResource>
                    <maxSubResource fillout="1" year="2085">19.64509116</maxSubResource>
                    <maxSubResource fillout="1" year="2090">18.63670129</maxSubResource>
                    <maxSubResource fillout="1" year="2095">17.58504215</maxSubResource>
                    <maxSubResource fillout="1" year="2100">16.71614957</maxSubResource>
                </sub-renewable-resource>
            </resource>
            <resource name="New Zealand_water withdrawals">
                <sub-renewable-resource name="runoff">
                    <maxSubResource fillout="1" year="1975">249.7459593</maxSubResource>
                    <maxSubResource fillout="1" year="1990">249.7459593</maxSubResource>
                    <maxSubResource fillout="1" year="2005">249.7459593</maxSubResource>
                    <maxSubResource fillout="1" year="2010">249.7459593</maxSubResource>
                    <maxSubResource fillout="1" year="2015">264.9599919</maxSubResource>
                    <maxSubResource fillout="1" year="2020">269.1023511</maxSubResource>
                    <maxSubResource fillout="1" year="2025">273.8501825</maxSubResource>
                    <maxSubResource fillout="1" year="2030">278.7233783</maxSubResource>
                    <maxSubResource fillout="1" year="2035">282.9167172</maxSubResource>
                    <maxSubResource fillout="1" year="2040">286.5478256</maxSubResource>
                    <maxSubResource fillout="1" year="2045">289.8328031</maxSubResource>
                    <maxSubResource fillout="1" year="2050">292.6972286</maxSubResource>
                    <maxSubResource fillout="1" year="2055">295.0187026</maxSubResource>
                    <maxSubResource fillout="1" year="2060">296.8479013</maxSubResource>
                    <maxSubResource fillout="1" year="2065">298.5195506</maxSubResource>
                    <maxSubResource fillout="1" year="2070">300.268787</maxSubResource>
                    <maxSubResource fillout="1" year="2075">301.8682306</maxSubResource>
                    <maxSubResource fillout="1" year="2080">303.3041566</maxSubResource>
                    <maxSubResource fillout="1" year="2085">304.6006389</maxSubResource>
                    <maxSubResource fillout="1" year="2090">305.7644678</maxSubResource>
                    <maxSubResource fillout="1" year="2095">306.7835671</maxSubResource>
                    <maxSubResource fillout="1" year="2100">307.4859212</maxSubResource>
                </sub-renewable-resource>
            </resource>
            <resource name="Tasmania_water withdrawals">
                <sub-renewable-resource name="runoff">
                    <maxSubResource fillout="1" year="1975">41.55798887</maxSubResource>
                    <maxSubResource fillout="1" year="1990">41.55798887</maxSubResource>
                    <maxSubResource fillout="1" year="2005">41.55798887</maxSubResource>
                    <maxSubResource fillout="1" year="2010">41.55798887</maxSubResource>
                    <maxSubResource fillout="1" year="2015">40.89886714</maxSubResource>
                    <maxSubResource fillout="1" year="2020">41.06046693</maxSubResource>
                    <maxSubResource fillout="1" year="2025">41.4730783</maxSubResource>
                    <maxSubResource fillout="1" year="2030">41.95558144</maxSubResource>
                    <maxSubResource fillout="1" year="2035">42.28540231</maxSubResource>
                    <maxSubResource fillout="1" year="2040">42.61649592</maxSubResource>
                    <maxSubResource fillout="1" year="2045">42.96902105</maxSubResource>
                    <maxSubResource fillout="1" year="2050">43.19409911</maxSubResource>
                    <maxSubResource fillout="1" year="2055">43.2015948</maxSubResource>
                    <maxSubResource fillout="1" year="2060">43.07941445</maxSubResource>
                    <maxSubResource fillout="1" year="2065">42.89504727</maxSubResource>
                    <maxSubResource fillout="1" year="2070">42.689888</maxSubResource>
                    <maxSubResource fillout="1" year="2075">42.41102396</maxSubResource>
                    <maxSubResource fillout="1" year="2080">42.06723384</maxSubResource>
                    <maxSubResource fillout="1" year="2085">41.67543936</maxSubResource>
                    <maxSubResource fillout="1" year="2090">41.23483222</maxSubResource>
                    <maxSubResource fillout="1" year="2095">40.73831697</maxSubResource>
                    <maxSubResource fillout="1" year="2100">40.29693232</maxSubResource>
                </sub-renewable-resource>
            </resource>
        </region>
        <region name="Brazil">
            <resource name="Amazon_water withdrawals">
                <sub-renewable-resource name="runoff">
                    <maxSubResource fillout="1" year="1975">5607.787885</maxSubResource>
                    <maxSubResource fillout="1" year="1990">5607.787885</maxSubResource>
                    <maxSubResource fillout="1" year="2005">5607.787885</maxSubResource>
                    <maxSubResource fillout="1" year="2010">5607.787885</maxSubResource>
                    <maxSubResource fillout="1" year="2015">5535.864597</maxSubResource>
                    <maxSubResource fillout="1" year="2020">5498.808076</maxSubResource>
                    <maxSubResource fillout="1" year="2025">5430.912489</maxSubResource>
                    <maxSubResource fillout="1" year="2030">5370.312508</maxSubResource>
                    <maxSubResource fillout="1" year="2035">5369.807867</maxSubResource>
                    <maxSubResource fillout="1" year="2040">5442.616569</maxSubResource>
                    <maxSubResource fillout="1" year="2045">5543.541277</maxSubResource>
                    <maxSubResource fillout="1" year="2050">5624.114118</maxSubResource>
                    <maxSubResource fillout="1" year="2055">5673.858179</maxSubResource>
                    <maxSubResource fillout="1" year="2060">5731.036273</maxSubResource>
                    <maxSubResource fillout="1" year="2065">5764.959598</maxSubResource>
                    <maxSubResource fillout="1" year="2070">5754.841128</maxSubResource>
                    <maxSubResource fillout="1" year="2075">5726.620412</maxSubResource>
                    <maxSubResource fillout="1" year="2080">5672.949499</maxSubResource>
                    <maxSubResource fillout="1" year="2085">5582.579999</maxSubResource>
                    <maxSubResource fillout="1" year="2090">5457.377991</maxSubResource>
                    <maxSubResource fillout="1" year="2095">5302.327183</maxSubResource>
                    <maxSubResource fillout="1" year="2100">5159.343612</maxSubResource>
                </sub-renewable-resource>
            </resource>
            <resource name="East Brazil-South Atlantic Coast_water withdrawals">
                <sub-renewable-resource name="runoff">
                    <maxSubResource fillout="1" year="1975">81.10957495</maxSubResource>
                    <maxSubResource fillout="1" year="1990">81.10957495</maxSubResource>
                    <maxSubResource fillout="1" year="2005">81.10957495</maxSubResource>
                    <maxSubResource fillout="1" year="2010">81.10957495</maxSubResource>
                    <maxSubResource fillout="1" year="2015">81.01200491</maxSubResource>
                    <maxSubResource fillout="1" year="2020">80.93120123</maxSubResource>
                    <maxSubResource fillout="1" year="2025">80.72408458</maxSubResource>
                    <maxSubResource fillout="1" year="2030">80.46116027</maxSubResource>
                    <maxSubResource fillout="1" year="2035">80.18257152</maxSubResource>
                    <maxSubResource fillout="1" year="2040">79.63394987</maxSubResource>
                    <maxSubResource fillout="1" year="2045">78.91135526</maxSubResource>
                    <maxSubResource fillout="1" year="2050">78.31441035</maxSubResource>
                    <maxSubResource fillout="1" year="2055">78.05498674</maxSubResource>
                    <maxSubResource fillout="1" year="2060">77.97277864</maxSubResource>
                    <maxSubResource fillout="1" year="2065">77.8488089</maxSubResource>
                    <maxSubResource fillout="1" year="2070">77.54693637</maxSubResource>
                    <maxSubResource fillout="1" year="2075">77.24914124</maxSubResource>
                    <maxSubResource fillout="1" year="2080">76.9266879</maxSubResource>
                    <maxSubResource fillout="1" year="2085">76.52162723</maxSubResource>
                    <maxSubResource fillout="1" year="2090">76.02458549</maxSubResource>
                    <maxSubResource fillout="1" year="2095">75.46064776</maxSubResource>
                    <maxSubResource fillout="1" year="2100">74.97780104</maxSubResource>
                </sub-renewable-resource>
            </resource>
            <resource name="La Plata_water withdrawals">
                <sub-renewable-resource name="runoff">
                    <maxSubResource fillout="1" year="1975">844.7619056</maxSubResource>
                    <maxSubResource fillout="1" year="1990">844.7619056</maxSubResource>
                    <maxSubResource fillout="1" year="2005">844.7619056</maxSubResource>
                    <maxSubResource fillout="1" year="2010">844.7619056</maxSubResource>
                    <maxSubResource fillout="1" year="2015">849.624842</maxSubResource>
                    <maxSubResource fillout="1" year="2020">843.4993661</maxSubResource>
                    <maxSubResource fillout="1" year="2025">831.5913063</maxSubResource>
                    <maxSubResource fillout="1" year="2030">817.3392713</maxSubResource>
                    <maxSubResource fillout="1" year="2035">804.7355874</maxSubResource>
                    <maxSubResource fillout="1" year="2040">791.4516224</maxSubResource>
                    <maxSubResource fillout="1" year="2045">776.7779444</maxSubResource>
                    <maxSubResource fillout="1" year="2050">762.6608446</maxSubResource>
                    <maxSubResource fillout="1" year="2055">750.367237</maxSubResource>
                    <maxSubResource fillout="1" year="2060">738.7042416</maxSubResource>
                    <maxSubResource fillout="1" year="2065">726.3787086</maxSubResource>
                    <maxSubResource fillout="1" year="2070">712.6560099</maxSubResource>
                    <maxSubResource fillout="1" year="2075">698.7950363</maxSubResource>
                    <maxSubResource fillout="1" year="2080">684.4953747</maxSubResource>
                    <maxSubResource fillout="1" year="2085">669.259132</maxSubResource>
                    <maxSubResource fillout="1" year="2090">652.999704</maxSubResource>
                    <maxSubResource fillout="1" year="2095">635.922791</maxSubResource>
                    <maxSubResource fillout="1" year="2100">621.8076727</maxSubResource>
                </sub-renewable-resource>
            </resource>
            <resource name="North Brazil-South Atlantic Coast_water withdrawals">
                <sub-renewable-resource name="runoff">
                    <maxSubResource fillout="1" year="1975">151.9838196</maxSubResource>
                    <maxSubResource fillout="1" year="1990">151.9838196</maxSubResource>
                    <maxSubResource fillout="1" year="2005">151.9838196</maxSubResource>
                    <maxSubResource fillout="1" year="2010">151.9838196</maxSubResource>
                    <maxSubResource fillout="1" year="2015">157.0497804</maxSubResource>
                    <maxSubResource fillout="1" year="2020">156.982016</maxSubResource>
                    <maxSubResource fillout="1" year="2025">155.6320081</maxSubResource>
                    <maxSubResource fillout="1" year="2030">154.0187973</maxSubResource>
                    <maxSubResource fillout="1" year="2035">153.3598636</maxSubResource>
                    <maxSubResource fillout="1" year="2040">153.1759645</maxSubResource>
                    <maxSubResource fillout="1" year="2045">153.065892</maxSubResource>
                    <maxSubResource fillout="1" year="2050">153.2377906</maxSubResource>
                    <maxSubResource fillout="1" year="2055">154.3665266</maxSubResource>
                    <maxSubResource fillout="1" year="2060">156.4353071</maxSubResource>
                    <maxSubResource fillout="1" year="2065">157.496939</maxSubResource>
                    <maxSubResource fillout="1" year="2070">156.2638461</maxSubResource>
                    <maxSubResource fillout="1" year="2075">154.3051982</maxSubResource>
                    <maxSubResource fillout="1" year="2080">151.4670389</maxSubResource>
                    <maxSubResource fillout="1" year="2085">147.3468418</maxSubResource>
                    <maxSubResource fillout="1" year="2090">141.9164859</maxSubResource>
                    <maxSubResource fillout="1" year="2095">135.349104</maxSubResource>
                    <maxSubResource fillout="1" year="2100">129.3826507</maxSubResource>
                </sub-renewable-resource>
            </resource>
            <resource name="Orinoco_water withdrawals">
                <sub-renewable-resource name="runoff">
                    <maxSubResource fillout="1" year="1975">1240.024774</maxSubResource>
                    <maxSubResource fillout="1" year="1990">1240.024774</maxSubResource>
                    <maxSubResource fillout="1" year="2005">1240.024774</maxSubResource>
                    <maxSubResource fillout="1" year="2010">1240.024774</maxSubResource>
                    <maxSubResource fillout="1" year="2015">1315.306857</maxSubResource>
                    <maxSubResource fillout="1" year="2020">1327.228946</maxSubResource>
                    <maxSubResource fillout="1" year="2025">1337.061485</maxSubResource>
                    <maxSubResource fillout="1" year="2030">1347.75872</maxSubResource>
                    <maxSubResource fillout="1" year="2035">1362.800574</maxSubResource>
                    <maxSubResource fillout="1" year="2040">1385.781903</maxSubResource>
                    <maxSubResource fillout="1" year="2045">1409.735197</maxSubResource>
                    <maxSubResource fillout="1" year="2050">1424.587076</maxSubResource>
                    <maxSubResource fillout="1" year="2055">1424.175833</maxSubResource>
                    <maxSubResource fillout="1" year="2060">1416.330399</maxSubResource>
                    <maxSubResource fillout="1" year="2065">1409.312481</maxSubResource>
                    <maxSubResource fillout="1" year="2070">1408.599511</maxSubResource>
                    <maxSubResource fillout="1" year="2075">1407.889728</maxSubResource>
                    <maxSubResource fillout="1" year="2080">1406.154894</maxSubResource>
                    <maxSubResource fillout="1" year="2085">1403.429464</maxSubResource>
                    <maxSubResource fillout="1" year="2090">1400.514598</maxSubResource>
                    <maxSubResource fillout="1" year="2095">1397.431845</maxSubResource>
                    <maxSubResource fillout="1" year="2100">1394.704208</maxSubResource>
                </sub-renewable-resource>
            </resource>
            <resource name="Parnaiba_water withdrawals">
                <sub-renewable-resource name="runoff">
                    <maxSubResource fillout="1" year="1975">84.36736804</maxSubResource>
                    <maxSubResource fillout="1" year="1990">84.36736804</maxSubResource>
                    <maxSubResource fillout="1" year="2005">84.36736804</maxSubResource>
                    <maxSubResource fillout="1" year="2010">84.36736804</maxSubResource>
                    <maxSubResource fillout="1" year="2015">82.32520421</maxSubResource>
                    <maxSubResource fillout="1" year="2020">81.86956459</maxSubResource>
                    <maxSubResource fillout="1" year="2025">81.08887314</maxSubResource>
                    <maxSubResource fillout="1" year="2030">80.42133843</maxSubResource>
                    <maxSubResource fillout="1" year="2035">80.51250694</maxSubResource>
                    <maxSubResource fillout="1" year="2040">81.64536048</maxSubResource>
                    <maxSubResource fillout="1" year="2045">83.32550297</maxSubResource>
                    <maxSubResource fillout="1" year="2050">84.95824389</maxSubResource>
                    <maxSubResource fillout="1" year="2055">86.59170291</maxSubResource>
                    <maxSubResource fillout="1" year="2060">88.61801806</maxSubResource>
                    <maxSubResource fillout="1" year="2065">89.85914194</maxSubResource>
                    <maxSubResource fillout="1" year="2070">89.52988599</maxSubResource>
                    <maxSubResource fillout="1" year="2075">88.6192381</maxSubResource>
                    <maxSubResource fillout="1" year="2080">87.04340751</maxSubResource>
                    <maxSubResource fillout="1" year="2085">84.56324082</maxSubResource>
                    <maxSubResource fillout="1" year="2090">81.16040975</maxSubResource>
                    <maxSubResource fillout="1" year="2095">76.93689749</maxSubResource>
                    <maxSubResource fillout="1" year="2100">73.02987503</maxSubResource>
                </sub-renewable-resource>
            </resource>
            <resource name="Sao Francisco_water withdrawals">
                <sub-renewable-resource name="runoff">
                    <maxSubResource fillout="1" year="1975">119.6421145</maxSubResource>
                    <maxSubResource fillout="1" year="1990">119.6421145</maxSubResource>
                    <maxSubResource fillout="1" year="2005">119.6421145</maxSubResource>
                    <maxSubResource fillout="1" year="2010">119.6421145</maxSubResource>
                    <maxSubResource fillout="1" year="2015">121.3332401</maxSubResource>
                    <maxSubResource fillout="1" year="2020">122.9340837</maxSubResource>
                    <maxSubResource fillout="1" year="2025">125.3960466</maxSubResource>
                    <maxSubResource fillout="1" year="2030">128.0985744</maxSubResource>
                    <maxSubResource fillout="1" year="2035">130.1784421</maxSubResource>
                    <maxSubResource fillout="1" year="2040">131.7754361</maxSubResource>
                    <maxSubResource fillout="1" year="2045">133.1981755</maxSubResource>
                    <maxSubResource fillout="1" year="2050">134.4574641</maxSubResource>
                    <maxSubResource fillout="1" year="2055">135.8626954</maxSubResource>
                    <maxSubResource fillout="1" year="2060">137.4393334</maxSubResource>
                    <maxSubResource fillout="1" year="2065">138.1109684</maxSubResource>
                    <maxSubResource fillout="1" year="2070">137.1572642</maxSubResource>
                    <maxSubResource fillout="1" year="2075">135.4484078</maxSubResource>
                    <maxSubResource fillout="1" year="2080">132.9678753</maxSubResource>
                    <maxSubResource fillout="1" year="2085">129.5604719</maxSubResource>
                    <maxSubResource fillout="1" year="2090">125.1946398</maxSubResource>
                    <maxSubResource fillout="1" year="2095">119.9342591</maxSubResource>
                    <maxSubResource fillout="1" year="2100">115.124688</maxSubResource>
                </sub-renewable-resource>
            </resource>
            <resource name="Tocantins_water withdrawals">
                <sub-renewable-resource name="runoff">
                    <maxSubResource fillout="1" year="1975">409.9288152</maxSubResource>
                    <maxSubResource fillout="1" year="1990">409.9288152</maxSubResource>
                    <maxSubResource fillout="1" year="2005">409.9288152</maxSubResource>
                    <maxSubResource fillout="1" year="2010">409.9288152</maxSubResource>
                    <maxSubResource fillout="1" year="2015">392.2215499</maxSubResource>
                    <maxSubResource fillout="1" year="2020">388.3211519</maxSubResource>
                    <maxSubResource fillout="1" year="2025">383.1325093</maxSubResource>
                    <maxSubResource fillout="1" year="2030">378.4830884</maxSubResource>
                    <maxSubResource fillout="1" year="2035">377.0403762</maxSubResource>
                    <maxSubResource fillout="1" year="2040">379.9722673</maxSubResource>
                    <maxSubResource fillout="1" year="2045">384.9254117</maxSubResource>
                    <maxSubResource fillout="1" year="2050">389.0428196</maxSubResource>
                    <maxSubResource fillout="1" year="2055">392.5981514</maxSubResource>
                    <maxSubResource fillout="1" year="2060">397.7020756</maxSubResource>
                    <maxSubResource fillout="1" year="2065">398.9536778</maxSubResource>
                    <maxSubResource fillout="1" year="2070">392.7280133</maxSubResource>
                    <maxSubResource fillout="1" year="2075">383.4819532</maxSubResource>
                    <maxSubResource fillout="1" year="2080">370.7979973</maxSubResource>
                    <maxSubResource fillout="1" year="2085">353.5587355</maxSubResource>
                    <maxSubResource fillout="1" year="2090">331.7200385</maxSubResource>
                    <maxSubResource fillout="1" year="2095">305.7600506</maxSubResource>
                    <maxSubResource fillout="1" year="2100">282.3105576</maxSubResource>
                </sub-renewable-resource>
            </resource>
            <resource name="Uruguay-Brazil-South Atlantic Coast_water withdrawals">
                <sub-renewable-resource name="runoff">
                    <maxSubResource fillout="1" year="1975">324.0860789</maxSubResource>
                    <maxSubResource fillout="1" year="1990">324.0860789</maxSubResource>
                    <maxSubResource fillout="1" year="2005">324.0860789</maxSubResource>
                    <maxSubResource fillout="1" year="2010">324.0860789</maxSubResource>
                    <maxSubResource fillout="1" year="2015">337.1076495</maxSubResource>
                    <maxSubResource fillout="1" year="2020">339.9326294</maxSubResource>
                    <maxSubResource fillout="1" year="2025">342.6987313</maxSubResource>
                    <maxSubResource fillout="1" year="2030">345.2413553</maxSubResource>
                    <maxSubResource fillout="1" year="2035">347.0117447</maxSubResource>
                    <maxSubResource fillout="1" year="2040">346.8893556</maxSubResource>
                    <maxSubResource fillout="1" year="2045">345.7119988</maxSubResource>
                    <maxSubResource fillout="1" year="2050">345.0836875</maxSubResource>
                    <maxSubResource fillout="1" year="2055">346.5312945</maxSubResource>
                    <maxSubResource fillout="1" year="2060">349.173496</maxSubResource>
                    <maxSubResource fillout="1" year="2065">350.3303604</maxSubResource>
                    <maxSubResource fillout="1" year="2070">348.2454819</maxSubResource>
                    <maxSubResource fillout="1" year="2075">345.0630711</maxSubResource>
                    <maxSubResource fillout="1" year="2080">340.6745796</maxSubResource>
                    <maxSubResource fillout="1" year="2085">334.6302769</maxSubResource>
                    <maxSubResource fillout="1" year="2090">326.8609754</maxSubResource>
                    <maxSubResource fillout="1" year="2095">317.5548014</maxSubResource>
                    <maxSubResource fillout="1" year="2100">309.125269</maxSubResource>
                </sub-renewable-resource>
            </resource>
        </region>
        <region name="Canada">
            <resource name="Atlantic Ocean Seaboard_water withdrawals">
                <sub-renewable-resource name="runoff">
                    <maxSubResource fillout="1" year="1975">487.0900954</maxSubResource>
                    <maxSubResource fillout="1" year="1990">487.0900954</maxSubResource>
                    <maxSubResource fillout="1" year="2005">487.0900954</maxSubResource>
                    <maxSubResource fillout="1" year="2010">487.0900954</maxSubResource>
                    <maxSubResource fillout="1" year="2015">501.3406896</maxSubResource>
                    <maxSubResource fillout="1" year="2020">504.3622153</maxSubResource>
                    <maxSubResource fillout="1" year="2025">507.7021345</maxSubResource>
                    <maxSubResource fillout="1" year="2030">510.9301514</maxSubResource>
                    <maxSubResource fillout="1" year="2035">513.3065044</maxSubResource>
                    <maxSubResource fillout="1" year="2040">514.3734626</maxSubResource>
                    <maxSubResource fillout="1" year="2045">514.7710854</maxSubResource>
                    <maxSubResource fillout="1" year="2050">515.360586</maxSubResource>
                    <maxSubResource fillout="1" year="2055">516.4807685</maxSubResource>
                    <maxSubResource fillout="1" year="2060">517.5849899</maxSubResource>
                    <maxSubResource fillout="1" year="2065">518.8940613</maxSubResource>
                    <maxSubResource fillout="1" year="2070">520.5664606</maxSubResource>
                    <maxSubResource fillout="1" year="2075">522.3998529</maxSubResource>
                    <maxSubResource fillout="1" year="2080">524.4252892</maxSubResource>
                    <maxSubResource fillout="1" year="2085">526.7059396</maxSubResource>
                    <maxSubResource fillout="1" year="2090">529.2467883</maxSubResource>
                    <maxSubResource fillout="1" year="2095">532.0202307</maxSubResource>
                    <maxSubResource fillout="1" year="2100">534.3893446</maxSubResource>
                </sub-renewable-resource>
            </resource>
            <resource name="Churchill_water withdrawals">
                <sub-renewable-resource name="runoff">
                    <maxSubResource fillout="1" year="1975">69.21977597</maxSubResource>
                    <maxSubResource fillout="1" year="1990">69.21977597</maxSubResource>
                    <maxSubResource fillout="1" year="2005">69.21977597</maxSubResource>
                    <maxSubResource fillout="1" year="2010">69.21977597</maxSubResource>
                    <maxSubResource fillout="1" year="2015">68.96724175</maxSubResource>
                    <maxSubResource fillout="1" year="2020">69.15191518</maxSubResource>
                    <maxSubResource fillout="1" year="2025">69.52355705</maxSubResource>
                    <maxSubResource fillout="1" year="2030">69.97760244</maxSubResource>
                    <maxSubResource fillout="1" year="2035">70.39346218</maxSubResource>
                    <maxSubResource fillout="1" year="2040">70.86454757</maxSubResource>
                    <maxSubResource fillout="1" year="2045">71.38928218</maxSubResource>
                    <maxSubResource fillout="1" year="2050">71.8645178</maxSubResource>
                    <maxSubResource fillout="1" year="2055">72.17073007</maxSubResource>
                    <maxSubResource fillout="1" year="2060">72.36295493</maxSubResource>
                    <maxSubResource fillout="1" year="2065">72.69013225</maxSubResource>
                    <maxSubResource fillout="1" year="2070">73.31619506</maxSubResource>
                    <maxSubResource fillout="1" year="2075">74.04325574</maxSubResource>
                    <maxSubResource fillout="1" year="2080">74.88635143</maxSubResource>
                    <maxSubResource fillout="1" year="2085">75.89213893</maxSubResource>
                    <maxSubResource fillout="1" year="2090">77.06654803</maxSubResource>
                    <maxSubResource fillout="1" year="2095">78.38951851</maxSubResource>
                    <maxSubResource fillout="1" year="2100">79.54203084</maxSubResource>
                </sub-renewable-resource>
            </resource>
            <resource name="Fraser_water withdrawals">
                <sub-renewable-resource name="runoff">
                    <maxSubResource fillout="1" year="1975">83.11104821</maxSubResource>
                    <maxSubResource fillout="1" year="1990">83.11104821</maxSubResource>
                    <maxSubResource fillout="1" year="2005">83.11104821</maxSubResource>
                    <maxSubResource fillout="1" year="2010">83.11104821</maxSubResource>
                    <maxSubResource fillout="1" year="2015">80.76119511</maxSubResource>
                    <maxSubResource fillout="1" year="2020">80.5847026</maxSubResource>
                    <maxSubResource fillout="1" year="2025">80.45350128</maxSubResource>
                    <maxSubResource fillout="1" year="2030">80.46624717</maxSubResource>
                    <maxSubResource fillout="1" year="2035">80.79686195</maxSubResource>
                    <maxSubResource fillout="1" year="2040">81.63144922</maxSubResource>
                    <maxSubResource fillout="1" year="2045">82.73701715</maxSubResource>
                    <maxSubResource fillout="1" year="2050">83.75470313</maxSubResource>
                    <maxSubResource fillout="1" year="2055">84.55920913</maxSubResource>
                    <maxSubResource fillout="1" year="2060">85.39637835</maxSubResource>
                    <maxSubResource fillout="1" year="2065">86.14816651</maxSubResource>
                    <maxSubResource fillout="1" year="2070">86.73227229</maxSubResource>
                    <maxSubResource fillout="1" year="2075">87.25624862</maxSubResource>
                    <maxSubResource fillout="1" year="2080">87.69727107</maxSubResource>
                    <maxSubResource fillout="1" year="2085">88.01597649</maxSubResource>
                    <maxSubResource fillout="1" year="2090">88.21438256</maxSubResource>
                    <maxSubResource fillout="1" year="2095">88.30951023</maxSubResource>
                    <maxSubResource fillout="1" year="2100">88.32074427</maxSubResource>
                </sub-renewable-resource>
            </resource>
            <resource name="Great Lakes_water withdrawals">
                <sub-renewable-resource name="runoff">
                    <maxSubResource fillout="1" year="1975">319.1342069</maxSubResource>
                    <maxSubResource fillout="1" year="1990">319.1342069</maxSubResource>
                    <maxSubResource fillout="1" year="2005">319.1342069</maxSubResource>
                    <maxSubResource fillout="1" year="2010">319.1342069</maxSubResource>
                    <maxSubResource fillout="1" year="2015">347.9684052</maxSubResource>
                    <maxSubResource fillout="1" year="2020">355.4678031</maxSubResource>
                    <maxSubResource fillout="1" year="2025">364.0884747</maxSubResource>
                    <maxSubResource fillout="1" year="2030">372.7800003</maxSubResource>
                    <maxSubResource fillout="1" year="2035">379.7946588</maxSubResource>
                    <maxSubResource fillout="1" year="2040">384.4565888</maxSubResource>
                    <maxSubResource fillout="1" year="2045">387.9860799</maxSubResource>
                    <maxSubResource fillout="1" year="2050">391.7832194</maxSubResource>
                    <maxSubResource fillout="1" year="2055">396.4903133</maxSubResource>
                    <maxSubResource fillout="1" year="2060">401.2611278</maxSubResource>
                    <maxSubResource fillout="1" year="2065">406.1912757</maxSubResource>
                    <maxSubResource fillout="1" year="2070">411.3604518</maxSubResource>
                    <maxSubResource fillout="1" year="2075">416.6404237</maxSubResource>
                    <maxSubResource fillout="1" year="2080">422.0562465</maxSubResource>
                    <maxSubResource fillout="1" year="2085">427.6513024</maxSubResource>
                    <maxSubResource fillout="1" year="2090">433.4185693</maxSubResource>
                    <maxSubResource fillout="1" year="2095">439.3399407</maxSubResource>
                    <maxSubResource fillout="1" year="2100">444.1790045</maxSubResource>
                </sub-renewable-resource>
            </resource>
            <resource name="Hudson Bay Coast_water withdrawals">
                <sub-renewable-resource name="runoff">
                    <maxSubResource fillout="1" year="1975">646.8713148</maxSubResource>
                    <maxSubResource fillout="1" year="1990">646.8713148</maxSubResource>
                    <maxSubResource fillout="1" year="2005">646.8713148</maxSubResource>
                    <maxSubResource fillout="1" year="2010">646.8713148</maxSubResource>
                    <maxSubResource fillout="1" year="2015">647.5152646</maxSubResource>
                    <maxSubResource fillout="1" year="2020">651.1984261</maxSubResource>
                    <maxSubResource fillout="1" year="2025">656.6924683</maxSubResource>
                    <maxSubResource fillout="1" year="2030">663.3100513</maxSubResource>
                    <maxSubResource fillout="1" year="2035">670.2746837</maxSubResource>
                    <maxSubResource fillout="1" year="2040">677.9642743</maxSubResource>
                    <maxSubResource fillout="1" year="2045">686.4884213</maxSubResource>
                    <maxSubResource fillout="1" year="2050">695.479662</maxSubResource>
                    <maxSubResource fillout="1" year="2055">704.7699351</maxSubResource>
                    <maxSubResource fillout="1" year="2060">714.5824128</maxSubResource>
                    <maxSubResource fillout="1" year="2065">724.892047</maxSubResource>
                    <maxSubResource fillout="1" year="2070">735.6799435</maxSubResource>
                    <maxSubResource fillout="1" year="2075">747.0027954</maxSubResource>
                    <maxSubResource fillout="1" year="2080">758.8886199</maxSubResource>
                    <maxSubResource fillout="1" year="2085">771.358129</maxSubResource>
                    <maxSubResource fillout="1" year="2090">784.4084587</maxSubResource>
                    <maxSubResource fillout="1" year="2095">798.0273452</maxSubResource>
                    <maxSubResource fillout="1" year="2100">809.3245867</maxSubResource>
                </sub-renewable-resource>
            </resource>
            <resource name="Mackenzie_water withdrawals">
                <sub-renewable-resource name="runoff">
                    <maxSubResource fillout="1" year="1975">383.1471292</maxSubResource>
                    <maxSubResource fillout="1" year="1990">383.1471292</maxSubResource>
                    <maxSubResource fillout="1" year="2005">383.1471292</maxSubResource>
                    <maxSubResource fillout="1" year="2010">383.1471292</maxSubResource>
                    <maxSubResource fillout="1" year="2015">424.7595381</maxSubResource>
                    <maxSubResource fillout="1" year="2020">435.7239209</maxSubResource>
                    <maxSubResource fillout="1" year="2025">448.3500433</maxSubResource>
                    <maxSubResource fillout="1" year="2030">461.2829605</maxSubResource>
                    <maxSubResource fillout="1" year="2035">472.3054038</maxSubResource>
                    <maxSubResource fillout="1" year="2040">480.9957337</maxSubResource>
                    <maxSubResource fillout="1" year="2045">488.5612337</maxSubResource>
                    <maxSubResource fillout="1" year="2050">496.0611439</maxSubResource>
                    <maxSubResource fillout="1" year="2055">503.9738056</maxSubResource>
                    <maxSubResource fillout="1" year="2060">511.6988239</maxSubResource>
                    <maxSubResource fillout="1" year="2065">519.4101435</maxSubResource>
                    <maxSubResource fillout="1" year="2070">527.2386787</maxSubResource>
                    <maxSubResource fillout="1" year="2075">535.010458</maxSubResource>
                    <maxSubResource fillout="1" year="2080">542.7244191</maxSubResource>
                    <maxSubResource fillout="1" year="2085">550.4076922</maxSubResource>
                    <maxSubResource fillout="1" year="2090">558.0756998</maxSubResource>
                    <maxSubResource fillout="1" year="2095">565.7173583</maxSubResource>
                    <maxSubResource fillout="1" year="2100">571.8023115</maxSubResource>
                </sub-renewable-resource>
            </resource>
            <resource name="Northwest Territories_water withdrawals">
                <sub-renewable-resource name="runoff">
                    <maxSubResource fillout="1" year="1975">623.7458687</maxSubResource>
                    <maxSubResource fillout="1" year="1990">623.7458687</maxSubResource>
                    <maxSubResource fillout="1" year="2005">623.7458687</maxSubResource>
                    <maxSubResource fillout="1" year="2010">623.7458687</maxSubResource>
                    <maxSubResource fillout="1" year="2015">701.2971384</maxSubResource>
                    <maxSubResource fillout="1" year="2020">721.5501819</maxSubResource>
                    <maxSubResource fillout="1" year="2025">744.6632626</maxSubResource>
                    <maxSubResource fillout="1" year="2030">768.2636259</maxSubResource>
                    <maxSubResource fillout="1" year="2035">788.4292499</maxSubResource>
                    <maxSubResource fillout="1" year="2040">804.5082015</maxSubResource>
                    <maxSubResource fillout="1" year="2045">818.6754522</maxSubResource>
                    <maxSubResource fillout="1" year="2050">832.7958444</maxSubResource>
                    <maxSubResource fillout="1" year="2055">847.6884727</maxSubResource>
                    <maxSubResource fillout="1" year="2060">862.2263817</maxSubResource>
                    <maxSubResource fillout="1" year="2065">876.6731713</maxSubResource>
                    <maxSubResource fillout="1" year="2070">891.2347307</maxSubResource>
                    <maxSubResource fillout="1" year="2075">905.6522687</maxSubResource>
                    <maxSubResource fillout="1" year="2080">919.9345621</maxSubResource>
                    <maxSubResource fillout="1" year="2085">934.1304134</maxSubResource>
                    <maxSubResource fillout="1" year="2090">948.2416038</maxSubResource>
                    <maxSubResource fillout="1" year="2095">962.2485228</maxSubResource>
                    <maxSubResource fillout="1" year="2100">973.3675265</maxSubResource>
                </sub-renewable-resource>
            </resource>
            <resource name="Saskatchewan-Nelson_water withdrawals">
                <sub-renewable-resource name="runoff">
                    <maxSubResource fillout="1" year="1975">92.61425372</maxSubResource>
                    <maxSubResource fillout="1" year="1990">92.61425372</maxSubResource>
                    <maxSubResource fillout="1" year="2005">92.61425372</maxSubResource>
                    <maxSubResource fillout="1" year="2010">92.61425372</maxSubResource>
                    <maxSubResource fillout="1" year="2015">103.853977</maxSubResource>
                    <maxSubResource fillout="1" year="2020">107.1006202</maxSubResource>
                    <maxSubResource fillout="1" year="2025">110.8562624</maxSubResource>
                    <maxSubResource fillout="1" year="2030">114.7799985</maxSubResource>
                    <maxSubResource fillout="1" year="2035">118.309109</maxSubResource>
                    <maxSubResource fillout="1" year="2040">121.2650441</maxSubResource>
                    <maxSubResource fillout="1" year="2045">124.0040192</maxSubResource>
                    <maxSubResource fillout="1" year="2050">126.9046456</maxSubResource>
                    <maxSubResource fillout="1" year="2055">130.191434</maxSubResource>
                    <maxSubResource fillout="1" year="2060">133.6471211</maxSubResource>
                    <maxSubResource fillout="1" year="2065">137.1292273</maxSubResource>
                    <maxSubResource fillout="1" year="2070">140.5477135</maxSubResource>
                    <maxSubResource fillout="1" year="2075">144.0041762</maxSubResource>
                    <maxSubResource fillout="1" year="2080">147.4918668</maxSubResource>
                    <maxSubResource fillout="1" year="2085">150.9876352</maxSubResource>
                    <maxSubResource fillout="1" year="2090">154.489064</maxSubResource>
                    <maxSubResource fillout="1" year="2095">158.0064678</maxSubResource>
                    <maxSubResource fillout="1" year="2100">160.8384363</maxSubResource>
                </sub-renewable-resource>
            </resource>
            <resource name="St Lawrence_water withdrawals">
                <sub-renewable-resource name="runoff">
                    <maxSubResource fillout="1" year="1975">147.7077749</maxSubResource>
                    <maxSubResource fillout="1" year="1990">147.7077749</maxSubResource>
                    <maxSubResource fillout="1" year="2005">147.7077749</maxSubResource>
                    <maxSubResource fillout="1" year="2010">147.7077749</maxSubResource>
                    <maxSubResource fillout="1" year="2015">161.7365533</maxSubResource>
                    <maxSubResource fillout="1" year="2020">165.4030861</maxSubResource>
                    <maxSubResource fillout="1" year="2025">169.6558366</maxSubResource>
                    <maxSubResource fillout="1" year="2030">173.9761911</maxSubResource>
                    <maxSubResource fillout="1" year="2035">177.5275856</maxSubResource>
                    <maxSubResource fillout="1" year="2040">180.1413016</maxSubResource>
                    <maxSubResource fillout="1" year="2045">182.3087001</maxSubResource>
                    <maxSubResource fillout="1" year="2050">184.4818251</maxSubResource>
                    <maxSubResource fillout="1" year="2055">186.8334641</maxSubResource>
                    <maxSubResource fillout="1" year="2060">189.0811182</maxSubResource>
                    <maxSubResource fillout="1" year="2065">191.3676744</maxSubResource>
                    <maxSubResource fillout="1" year="2070">193.7951684</maxSubResource>
                    <maxSubResource fillout="1" year="2075">196.2379085</maxSubResource>
                    <maxSubResource fillout="1" year="2080">198.7096404</maxSubResource>
                    <maxSubResource fillout="1" year="2085">201.2438267</maxSubResource>
                    <maxSubResource fillout="1" year="2090">203.8412633</maxSubResource>
                    <maxSubResource fillout="1" year="2095">206.4875237</maxSubResource>
                    <maxSubResource fillout="1" year="2100">208.6311464</maxSubResource>
                </sub-renewable-resource>
            </resource>
        </region>
        <region name="Central America and Caribbean">
            <resource name="Caribbean_water withdrawals">
                <sub-renewable-resource name="runoff">
                    <maxSubResource fillout="1" year="1975">132.2412057</maxSubResource>
                    <maxSubResource fillout="1" year="1990">132.2412057</maxSubResource>
                    <maxSubResource fillout="1" year="2005">132.2412057</maxSubResource>
                    <maxSubResource fillout="1" year="2010">132.2412057</maxSubResource>
                    <maxSubResource fillout="1" year="2015">136.7100993</maxSubResource>
                    <maxSubResource fillout="1" year="2020">138.0473871</maxSubResource>
                    <maxSubResource fillout="1" year="2025">139.4005333</maxSubResource>
                    <maxSubResource fillout="1" year="2030">141.0244614</maxSubResource>
                    <maxSubResource fillout="1" year="2035">143.2582937</maxSubResource>
                    <maxSubResource fillout="1" year="2040">146.5233381</maxSubResource>
                    <maxSubResource fillout="1" year="2045">150.2431605</maxSubResource>
                    <maxSubResource fillout="1" year="2050">153.5232757</maxSubResource>
                    <maxSubResource fillout="1" year="2055">156.0232988</maxSubResource>
                    <maxSubResource fillout="1" year="2060">158.3614038</maxSubResource>
                    <maxSubResource fillout="1" year="2065">160.3580358</maxSubResource>
                    <maxSubResource fillout="1" year="2070">161.8931515</maxSubResource>
                    <maxSubResource fillout="1" year="2075">163.1639086</maxSubResource>
                    <maxSubResource fillout="1" year="2080">164.0883643</maxSubResource>
                    <maxSubResource fillout="1" year="2085">164.5570142</maxSubResource>
                    <maxSubResource fillout="1" year="2090">164.5918257</maxSubResource>
                    <maxSubResource fillout="1" year="2095">164.2402468</maxSubResource>
                    <maxSubResource fillout="1" year="2100">163.70399</maxSubResource>
                </sub-renewable-resource>
            </resource>
            <resource name="Southern Central America_water withdrawals">
                <sub-renewable-resource name="runoff">
                    <maxSubResource fillout="1" year="1975">463.7103379</maxSubResource>
                    <maxSubResource fillout="1" year="1990">463.7103379</maxSubResource>
                    <maxSubResource fillout="1" year="2005">463.7103379</maxSubResource>
                    <maxSubResource fillout="1" year="2010">463.7103379</maxSubResource>
                    <maxSubResource fillout="1" year="2015">481.4176593</maxSubResource>
                    <maxSubResource fillout="1" year="2020">491.0013325</maxSubResource>
                    <maxSubResource fillout="1" year="2025">504.281541</maxSubResource>
                    <maxSubResource fillout="1" year="2030">520.3770587</maxSubResource>
                    <maxSubResource fillout="1" year="2035">538.2489943</maxSubResource>
                    <maxSubResource fillout="1" year="2040">563.8688076</maxSubResource>
                    <maxSubResource fillout="1" year="2045">592.2181803</maxSubResource>
                    <maxSubResource fillout="1" year="2050">612.6645218</maxSubResource>
                    <maxSubResource fillout="1" year="2055">620.7528004</maxSubResource>
                    <maxSubResource fillout="1" year="2060">624.0175056</maxSubResource>
                    <maxSubResource fillout="1" year="2065">622.1930566</maxSubResource>
                    <maxSubResource fillout="1" year="2070">615.0009845</maxSubResource>
                    <maxSubResource fillout="1" year="2075">603.0296436</maxSubResource>
                    <maxSubResource fillout="1" year="2080">585.634548</maxSubResource>
                    <maxSubResource fillout="1" year="2085">562.1091543</maxSubResource>
                    <maxSubResource fillout="1" year="2090">532.7203058</maxSubResource>
                    <maxSubResource fillout="1" year="2095">497.7765433</maxSubResource>
                    <maxSubResource fillout="1" year="2100">465.9485515</maxSubResource>
                </sub-renewable-resource>
            </resource>
        </region>
        <region name="Central Asia">
            <resource name="Amu Darya_water withdrawals">
                <sub-renewable-resource name="runoff">
                    <maxSubResource fillout="1" year="1975">42.15630835</maxSubResource>
                    <maxSubResource fillout="1" year="1990">42.15630835</maxSubResource>
                    <maxSubResource fillout="1" year="2005">42.15630835</maxSubResource>
                    <maxSubResource fillout="1" year="2010">42.15630835</maxSubResource>
                    <maxSubResource fillout="1" year="2015">34.18897526</maxSubResource>
                    <maxSubResource fillout="1" year="2020">33.49955711</maxSubResource>
                    <maxSubResource fillout="1" year="2025">33.54090447</maxSubResource>
                    <maxSubResource fillout="1" year="2030">33.86923464</maxSubResource>
                    <maxSubResource fillout="1" year="2035">33.99259281</maxSubResource>
                    <maxSubResource fillout="1" year="2040">34.32613634</maxSubResource>
                    <maxSubResource fillout="1" year="2045">34.85049785</maxSubResource>
                    <maxSubResource fillout="1" year="2050">35.10650721</maxSubResource>
                    <maxSubResource fillout="1" year="2055">34.86253961</maxSubResource>
                    <maxSubResource fillout="1" year="2060">34.42366582</maxSubResource>
                    <maxSubResource fillout="1" year="2065">33.88746059</maxSubResource>
                    <maxSubResource fillout="1" year="2070">33.29632464</maxSubResource>
                    <maxSubResource fillout="1" year="2075">32.54330573</maxSubResource>
                    <maxSubResource fillout="1" year="2080">31.67135745</maxSubResource>
                    <maxSubResource fillout="1" year="2085">30.73853231</maxSubResource>
                    <maxSubResource fillout="1" year="2090">29.74237194</maxSubResource>
                    <maxSubResource fillout="1" year="2095">28.65804354</maxSubResource>
                    <maxSubResource fillout="1" year="2100">27.7132084</maxSubResource>
                </sub-renewable-resource>
            </resource>
            <resource name="Caspian Sea-East Coast_water withdrawals">
                <sub-renewable-resource name="runoff">
                    <maxSubResource fillout="1" year="1975">47.51855664</maxSubResource>
                    <maxSubResource fillout="1" year="1990">47.51855664</maxSubResource>
                    <maxSubResource fillout="1" year="2005">47.51855664</maxSubResource>
                    <maxSubResource fillout="1" year="2010">47.51855664</maxSubResource>
                    <maxSubResource fillout="1" year="2015">47.72127415</maxSubResource>
                    <maxSubResource fillout="1" year="2020">48.84873222</maxSubResource>
                    <maxSubResource fillout="1" year="2025">50.99167279</maxSubResource>
                    <maxSubResource fillout="1" year="2030">53.35945361</maxSubResource>
                    <maxSubResource fillout="1" year="2035">54.93678046</maxSubResource>
                    <maxSubResource fillout="1" year="2040">55.93671284</maxSubResource>
                    <maxSubResource fillout="1" year="2045">56.79043167</maxSubResource>
                    <maxSubResource fillout="1" year="2050">57.56769036</maxSubResource>
                    <maxSubResource fillout="1" year="2055">58.22607605</maxSubResource>
                    <maxSubResource fillout="1" year="2060">58.70161885</maxSubResource>
                    <maxSubResource fillout="1" year="2065">59.23663372</maxSubResource>
                    <maxSubResource fillout="1" year="2070">59.97658981</maxSubResource>
                    <maxSubResource fillout="1" year="2075">60.68119906</maxSubResource>
                    <maxSubResource fillout="1" year="2080">61.4199334</maxSubResource>
                    <maxSubResource fillout="1" year="2085">62.29824467</maxSubResource>
                    <maxSubResource fillout="1" year="2090">63.31458949</maxSubResource>
                    <maxSubResource fillout="1" year="2095">64.42470164</maxSubResource>
                    <maxSubResource fillout="1" year="2100">65.35514566</maxSubResource>
                </sub-renewable-resource>
            </resource>
            <resource name="Caspian Sea Coast_water withdrawals">
                <sub-renewable-resource name="runoff">
                    <maxSubResource fillout="1" year="1975">69.56332178</maxSubResource>
                    <maxSubResource fillout="1" year="1990">69.56332178</maxSubResource>
                    <maxSubResource fillout="1" year="2005">69.56332178</maxSubResource>
                    <maxSubResource fillout="1" year="2010">69.56332178</maxSubResource>
                    <maxSubResource fillout="1" year="2015">69.87337225</maxSubResource>
                    <maxSubResource fillout="1" year="2020">69.76129978</maxSubResource>
                    <maxSubResource fillout="1" year="2025">69.7389992</maxSubResource>
                    <maxSubResource fillout="1" year="2030">69.689297</maxSubResource>
                    <maxSubResource fillout="1" year="2035">69.46667957</maxSubResource>
                    <maxSubResource fillout="1" year="2040">68.88332721</maxSubResource>
                    <maxSubResource fillout="1" year="2045">68.15707216</maxSubResource>
                    <maxSubResource fillout="1" year="2050">67.63813137</maxSubResource>
                    <maxSubResource fillout="1" year="2055">67.61105906</maxSubResource>
                    <maxSubResource fillout="1" year="2060">67.89735145</maxSubResource>
                    <maxSubResource fillout="1" year="2065">68.11965987</maxSubResource>
                    <maxSubResource fillout="1" year="2070">68.01537721</maxSubResource>
                    <maxSubResource fillout="1" year="2075">67.82716746</maxSubResource>
                    <maxSubResource fillout="1" year="2080">67.56122986</maxSubResource>
                    <maxSubResource fillout="1" year="2085">67.18438231</maxSubResource>
                    <maxSubResource fillout="1" year="2090">66.70274585</maxSubResource>
                    <maxSubResource fillout="1" year="2095">66.13266861</maxSubResource>
                    <maxSubResource fillout="1" year="2100">65.62161474</maxSubResource>
                </sub-renewable-resource>
            </resource>
            <resource name="Lake Balkash_water withdrawals">
                <sub-renewable-resource name="runoff">
                    <maxSubResource fillout="1" year="1975">49.19705659</maxSubResource>
                    <maxSubResource fillout="1" year="1990">49.19705659</maxSubResource>
                    <maxSubResource fillout="1" year="2005">49.19705659</maxSubResource>
                    <maxSubResource fillout="1" year="2010">49.19705659</maxSubResource>
                    <maxSubResource fillout="1" year="2015">55.07855138</maxSubResource>
                    <maxSubResource fillout="1" year="2020">56.64740084</maxSubResource>
                    <maxSubResource fillout="1" year="2025">58.53298174</maxSubResource>
                    <maxSubResource fillout="1" year="2030">60.47856495</maxSubResource>
                    <maxSubResource fillout="1" year="2035">62.1021002</maxSubResource>
                    <maxSubResource fillout="1" year="2040">63.41205115</maxSubResource>
                    <maxSubResource fillout="1" year="2045">64.58910105</maxSubResource>
                    <maxSubResource fillout="1" year="2050">65.72889281</maxSubResource>
                    <maxSubResource fillout="1" year="2055">66.89326564</maxSubResource>
                    <maxSubResource fillout="1" year="2060">68.02796763</maxSubResource>
                    <maxSubResource fillout="1" year="2065">69.07904716</maxSubResource>
                    <maxSubResource fillout="1" year="2070">70.00811555</maxSubResource>
                    <maxSubResource fillout="1" year="2075">70.84547633</maxSubResource>
                    <maxSubResource fillout="1" year="2080">71.59893873</maxSubResource>
                    <maxSubResource fillout="1" year="2085">72.27151208</maxSubResource>
                    <maxSubResource fillout="1" year="2090">72.86578113</maxSubResource>
                    <maxSubResource fillout="1" year="2095">73.38055497</maxSubResource>
                    <maxSubResource fillout="1" year="2100">73.73394968</maxSubResource>
                </sub-renewable-resource>
            </resource>
            <resource name="Syr Darya_water withdrawals">
                <sub-renewable-resource name="runoff">
                    <maxSubResource fillout="1" year="1975">120.1359153</maxSubResource>
                    <maxSubResource fillout="1" year="1990">120.1359153</maxSubResource>
                    <maxSubResource fillout="1" year="2005">120.1359153</maxSubResource>
                    <maxSubResource fillout="1" year="2010">120.1359153</maxSubResource>
                    <maxSubResource fillout="1" year="2015">117.6327738</maxSubResource>
                    <maxSubResource fillout="1" year="2020">117.8093077</maxSubResource>
                    <maxSubResource fillout="1" year="2025">119.0205741</maxSubResource>
                    <maxSubResource fillout="1" year="2030">120.5460754</maxSubResource>
                    <maxSubResource fillout="1" year="2035">121.5782279</maxSubResource>
                    <maxSubResource fillout="1" year="2040">122.6197526</maxSubResource>
                    <maxSubResource fillout="1" year="2045">123.8214701</maxSubResource>
                    <maxSubResource fillout="1" year="2050">124.778965</maxSubResource>
                    <maxSubResource fillout="1" year="2055">125.3804685</maxSubResource>
                    <maxSubResource fillout="1" year="2060">125.9103775</maxSubResource>
                    <maxSubResource fillout="1" year="2065">126.1393455</maxSubResource>
                    <maxSubResource fillout="1" year="2070">125.8690315</maxSubResource>
                    <maxSubResource fillout="1" year="2075">125.1853823</maxSubResource>
                    <maxSubResource fillout="1" year="2080">124.1693928</maxSubResource>
                    <maxSubResource fillout="1" year="2085">122.8875208</maxSubResource>
                    <maxSubResource fillout="1" year="2090">121.3620579</maxSubResource>
                    <maxSubResource fillout="1" year="2095">119.5657248</maxSubResource>
                    <maxSubResource fillout="1" year="2100">117.9136012</maxSubResource>
                </sub-renewable-resource>
            </resource>
        </region>
        <region name="China">
            <resource name="Bo Hai-Korean Bay-North Coast_water withdrawals">
                <sub-renewable-resource name="runoff">
                    <maxSubResource fillout="1" year="1975">74.05174268</maxSubResource>
                    <maxSubResource fillout="1" year="1990">74.05174268</maxSubResource>
                    <maxSubResource fillout="1" year="2005">74.05174268</maxSubResource>
                    <maxSubResource fillout="1" year="2010">74.05174268</maxSubResource>
                    <maxSubResource fillout="1" year="2015">77.48640627</maxSubResource>
                    <maxSubResource fillout="1" year="2020">78.43830478</maxSubResource>
                    <maxSubResource fillout="1" year="2025">79.49143407</maxSubResource>
                    <maxSubResource fillout="1" year="2030">80.49550289</maxSubResource>
                    <maxSubResource fillout="1" year="2035">81.13847302</maxSubResource>
                    <maxSubResource fillout="1" year="2040">81.34413584</maxSubResource>
                    <maxSubResource fillout="1" year="2045">81.21505375</maxSubResource>
                    <maxSubResource fillout="1" year="2050">80.82413806</maxSubResource>
                    <maxSubResource fillout="1" year="2055">80.01531918</maxSubResource>
                    <maxSubResource fillout="1" year="2060">78.78043839</maxSubResource>
                    <maxSubResource fillout="1" year="2065">77.89771632</maxSubResource>
                    <maxSubResource fillout="1" year="2070">77.8902812</maxSubResource>
                    <maxSubResource fillout="1" year="2075">78.12959749</maxSubResource>
                    <maxSubResource fillout="1" year="2080">78.61020756</maxSubResource>
                    <maxSubResource fillout="1" year="2085">79.42469542</maxSubResource>
                    <maxSubResource fillout="1" year="2090">80.5798987</maxSubResource>
                    <maxSubResource fillout="1" year="2095">82.03824905</maxSubResource>
                    <maxSubResource fillout="1" year="2100">83.40048274</maxSubResource>
                </sub-renewable-resource>
            </resource>
            <resource name="China Coast_water withdrawals">
                <sub-renewable-resource name="runoff">
                    <maxSubResource fillout="1" year="1975">303.6077798</maxSubResource>
                    <maxSubResource fillout="1" year="1990">303.6077798</maxSubResource>
                    <maxSubResource fillout="1" year="2005">303.6077798</maxSubResource>
                    <maxSubResource fillout="1" year="2010">303.6077798</maxSubResource>
                    <maxSubResource fillout="1" year="2015">309.2373679</maxSubResource>
                    <maxSubResource fillout="1" year="2020">310.4447151</maxSubResource>
                    <maxSubResource fillout="1" year="2025">312.1351661</maxSubResource>
                    <maxSubResource fillout="1" year="2030">314.0674383</maxSubResource>
                    <maxSubResource fillout="1" year="2035">315.9884812</maxSubResource>
                    <maxSubResource fillout="1" year="2040">318.9991867</maxSubResource>
                    <maxSubResource fillout="1" year="2045">322.333201</maxSubResource>
                    <maxSubResource fillout="1" year="2050">324.2139584</maxSubResource>
                    <maxSubResource fillout="1" year="2055">323.946882</maxSubResource>
                    <maxSubResource fillout="1" year="2060">322.8360158</maxSubResource>
                    <maxSubResource fillout="1" year="2065">320.7341745</maxSubResource>
                    <maxSubResource fillout="1" year="2070">317.5088572</maxSubResource>
                    <maxSubResource fillout="1" year="2075">313.2689623</maxSubResource>
                    <maxSubResource fillout="1" year="2080">307.8830031</maxSubResource>
                    <maxSubResource fillout="1" year="2085">301.2058354</maxSubResource>
                    <maxSubResource fillout="1" year="2090">293.3014194</maxSubResource>
                    <maxSubResource fillout="1" year="2095">284.2407515</maxSubResource>
                    <maxSubResource fillout="1" year="2100">276.1898553</maxSubResource>
                </sub-renewable-resource>
            </resource>
            <resource name="Gobi Interior_water withdrawals">
                <sub-renewable-resource name="runoff">
                    <maxSubResource fillout="1" year="1975">91.17742244</maxSubResource>
                    <maxSubResource fillout="1" year="1990">91.17742244</maxSubResource>
                    <maxSubResource fillout="1" year="2005">91.17742244</maxSubResource>
                    <maxSubResource fillout="1" year="2010">91.17742244</maxSubResource>
                    <maxSubResource fillout="1" year="2015">95.6029242</maxSubResource>
                    <maxSubResource fillout="1" year="2020">97.20009307</maxSubResource>
                    <maxSubResource fillout="1" year="2025">99.39400535</maxSubResource>
                    <maxSubResource fillout="1" year="2030">101.6042858</maxSubResource>
                    <maxSubResource fillout="1" year="2035">102.9673049</maxSubResource>
                    <maxSubResource fillout="1" year="2040">103.2897732</maxSubResource>
                    <maxSubResource fillout="1" year="2045">103.0972816</maxSubResource>
                    <maxSubResource fillout="1" year="2050">102.8923098</maxSubResource>
                    <maxSubResource fillout="1" year="2055">103.0042458</maxSubResource>
                    <maxSubResource fillout="1" year="2060">103.1665671</maxSubResource>
                    <maxSubResource fillout="1" year="2065">103.1130587</maxSubResource>
                    <maxSubResource fillout="1" year="2070">102.6634415</maxSubResource>
                    <maxSubResource fillout="1" year="2075">101.9883735</maxSubResource>
                    <maxSubResource fillout="1" year="2080">101.094369</maxSubResource>
                    <maxSubResource fillout="1" year="2085">99.95863925</maxSubResource>
                    <maxSubResource fillout="1" year="2090">98.57015019</maxSubResource>
                    <maxSubResource fillout="1" year="2095">96.93983686</maxSubResource>
                    <maxSubResource fillout="1" year="2100">95.47026055</maxSubResource>
                </sub-renewable-resource>
            </resource>
            <resource name="Hainan_water withdrawals">
                <sub-renewable-resource name="runoff">
                    <maxSubResource fillout="1" year="1975">32.13239076</maxSubResource>
                    <maxSubResource fillout="1" year="1990">32.13239076</maxSubResource>
                    <maxSubResource fillout="1" year="2005">32.13239076</maxSubResource>
                    <maxSubResource fillout="1" year="2010">32.13239076</maxSubResource>
                    <maxSubResource fillout="1" year="2015">29.87581437</maxSubResource>
                    <maxSubResource fillout="1" year="2020">29.83883523</maxSubResource>
                    <maxSubResource fillout="1" year="2025">30.19980499</maxSubResource>
                    <maxSubResource fillout="1" year="2030">30.6241684</maxSubResource>
                    <maxSubResource fillout="1" year="2035">30.68444597</maxSubResource>
                    <maxSubResource fillout="1" year="2040">30.37238057</maxSubResource>
                    <maxSubResource fillout="1" year="2045">29.93005496</maxSubResource>
                    <maxSubResource fillout="1" year="2050">29.52726202</maxSubResource>
                    <maxSubResource fillout="1" year="2055">29.23341369</maxSubResource>
                    <maxSubResource fillout="1" year="2060">28.94777678</maxSubResource>
                    <maxSubResource fillout="1" year="2065">28.71707942</maxSubResource>
                    <maxSubResource fillout="1" year="2070">28.5639733</maxSubResource>
                    <maxSubResource fillout="1" year="2075">28.41737428</maxSubResource>
                    <maxSubResource fillout="1" year="2080">28.3123645</maxSubResource>
                    <maxSubResource fillout="1" year="2085">28.29361125</maxSubResource>
                    <maxSubResource fillout="1" year="2090">28.35678831</maxSubResource>
                    <maxSubResource fillout="1" year="2095">28.48308223</maxSubResource>
                    <maxSubResource fillout="1" year="2100">28.61959114</maxSubResource>
                </sub-renewable-resource>
            </resource>
            <resource name="Huang He_water withdrawals">
                <sub-renewable-resource name="runoff">
                    <maxSubResource fillout="1" year="1975">85.90641054</maxSubResource>
                    <maxSubResource fillout="1" year="1990">85.90641054</maxSubResource>
                    <maxSubResource fillout="1" year="2005">85.90641054</maxSubResource>
                    <maxSubResource fillout="1" year="2010">85.90641054</maxSubResource>
                    <maxSubResource fillout="1" year="2015">95.4664875</maxSubResource>
                    <maxSubResource fillout="1" year="2020">97.36099618</maxSubResource>
                    <maxSubResource fillout="1" year="2025">99.16951383</maxSubResource>
                    <maxSubResource fillout="1" year="2030">100.8142768</maxSubResource>
                    <maxSubResource fillout="1" year="2035">102.0735108</maxSubResource>
                    <maxSubResource fillout="1" year="2040">102.2084013</maxSubResource>
                    <maxSubResource fillout="1" year="2045">101.9080171</maxSubResource>
                    <maxSubResource fillout="1" year="2050">102.4547089</maxSubResource>
                    <maxSubResource fillout="1" year="2055">104.971082</maxSubResource>
                    <maxSubResource fillout="1" year="2060">108.7307595</maxSubResource>
                    <maxSubResource fillout="1" year="2065">111.9171134</maxSubResource>
                    <maxSubResource fillout="1" year="2070">113.3071944</maxSubResource>
                    <maxSubResource fillout="1" year="2075">114.2309895</maxSubResource>
                    <maxSubResource fillout="1" year="2080">114.6638941</maxSubResource>
                    <maxSubResource fillout="1" year="2085">114.3656335</maxSubResource>
                    <maxSubResource fillout="1" year="2090">113.3018073</maxSubResource>
                    <maxSubResource fillout="1" year="2095">111.5786894</maxSubResource>
                    <maxSubResource fillout="1" year="2100">109.79467</maxSubResource>
                </sub-renewable-resource>
            </resource>
            <resource name="Plateau of Tibet Interior_water withdrawals">
                <sub-renewable-resource name="runoff">
                    <maxSubResource fillout="1" year="1975">39.24998664</maxSubResource>
                    <maxSubResource fillout="1" year="1990">39.24998664</maxSubResource>
                    <maxSubResource fillout="1" year="2005">39.24998664</maxSubResource>
                    <maxSubResource fillout="1" year="2010">39.24998664</maxSubResource>
                    <maxSubResource fillout="1" year="2015">47.34106045</maxSubResource>
                    <maxSubResource fillout="1" year="2020">49.45961272</maxSubResource>
                    <maxSubResource fillout="1" year="2025">51.72008531</maxSubResource>
                    <maxSubResource fillout="1" year="2030">54.00908291</maxSubResource>
                    <maxSubResource fillout="1" year="2035">56.09641704</maxSubResource>
                    <maxSubResource fillout="1" year="2040">58.0020733</maxSubResource>
                    <maxSubResource fillout="1" year="2045">59.84425407</maxSubResource>
                    <maxSubResource fillout="1" year="2050">61.6831666</maxSubResource>
                    <maxSubResource fillout="1" year="2055">63.55438444</maxSubResource>
                    <maxSubResource fillout="1" year="2060">65.40600943</maxSubResource>
                    <maxSubResource fillout="1" year="2065">67.18395041</maxSubResource>
                    <maxSubResource fillout="1" year="2070">68.85649368</maxSubResource>
                    <maxSubResource fillout="1" year="2075">70.4727554</maxSubResource>
                    <maxSubResource fillout="1" year="2080">72.02015623</maxSubResource>
                    <maxSubResource fillout="1" year="2085">73.47725124</maxSubResource>
                    <maxSubResource fillout="1" year="2090">74.83258915</maxSubResource>
                    <maxSubResource fillout="1" year="2095">76.09620224</maxSubResource>
                    <maxSubResource fillout="1" year="2100">77.04933208</maxSubResource>
                </sub-renewable-resource>
            </resource>
            <resource name="Salween_water withdrawals">
                <sub-renewable-resource name="runoff">
                    <maxSubResource fillout="1" year="1975">181.2680144</maxSubResource>
                    <maxSubResource fillout="1" year="1990">181.2680144</maxSubResource>
                    <maxSubResource fillout="1" year="2005">181.2680144</maxSubResource>
                    <maxSubResource fillout="1" year="2010">181.2680144</maxSubResource>
                    <maxSubResource fillout="1" year="2015">183.730995</maxSubResource>
                    <maxSubResource fillout="1" year="2020">183.9232999</maxSubResource>
                    <maxSubResource fillout="1" year="2025">183.6391714</maxSubResource>
                    <maxSubResource fillout="1" year="2030">183.1805267</maxSubResource>
                    <maxSubResource fillout="1" year="2035">182.8687578</maxSubResource>
                    <maxSubResource fillout="1" year="2040">182.0385127</maxSubResource>
                    <maxSubResource fillout="1" year="2045">180.9696874</maxSubResource>
                    <maxSubResource fillout="1" year="2050">180.5577732</maxSubResource>
                    <maxSubResource fillout="1" year="2055">181.456076</maxSubResource>
                    <maxSubResource fillout="1" year="2060">183.1624101</maxSubResource>
                    <maxSubResource fillout="1" year="2065">184.9049419</maxSubResource>
                    <maxSubResource fillout="1" year="2070">186.1722946</maxSubResource>
                    <maxSubResource fillout="1" year="2075">187.5261912</maxSubResource>
                    <maxSubResource fillout="1" year="2080">188.9410258</maxSubResource>
                    <maxSubResource fillout="1" year="2085">190.2994773</maxSubResource>
                    <maxSubResource fillout="1" year="2090">191.5821118</maxSubResource>
                    <maxSubResource fillout="1" year="2095">192.8400981</maxSubResource>
                    <maxSubResource fillout="1" year="2100">193.8624738</maxSubResource>
                </sub-renewable-resource>
            </resource>
            <resource name="South China Sea Coast_water withdrawals">
                <sub-renewable-resource name="runoff">
                    <maxSubResource fillout="1" year="1975">81.55283001</maxSubResource>
                    <maxSubResource fillout="1" year="1990">81.55283001</maxSubResource>
                    <maxSubResource fillout="1" year="2005">81.55283001</maxSubResource>
                    <maxSubResource fillout="1" year="2010">81.55283001</maxSubResource>
                    <maxSubResource fillout="1" year="2015">76.49134954</maxSubResource>
                    <maxSubResource fillout="1" year="2020">77.07693007</maxSubResource>
                    <maxSubResource fillout="1" year="2025">79.19247535</maxSubResource>
                    <maxSubResource fillout="1" year="2030">81.53038235</maxSubResource>
                    <maxSubResource fillout="1" year="2035">82.34675</maxSubResource>
                    <maxSubResource fillout="1" year="2040">81.77822398</maxSubResource>
                    <maxSubResource fillout="1" year="2045">80.5933932</maxSubResource>
                    <maxSubResource fillout="1" year="2050">79.09402841</maxSubResource>
                    <maxSubResource fillout="1" year="2055">77.35773445</maxSubResource>
                    <maxSubResource fillout="1" year="2060">75.27559272</maxSubResource>
                    <maxSubResource fillout="1" year="2065">73.23037939</maxSubResource>
                    <maxSubResource fillout="1" year="2070">71.44144552</maxSubResource>
                    <maxSubResource fillout="1" year="2075">69.47528727</maxSubResource>
                    <maxSubResource fillout="1" year="2080">67.42468467</maxSubResource>
                    <maxSubResource fillout="1" year="2085">65.44479847</maxSubResource>
                    <maxSubResource fillout="1" year="2090">63.53231051</maxSubResource>
                    <maxSubResource fillout="1" year="2095">61.62439984</maxSubResource>
                    <maxSubResource fillout="1" year="2100">60.06637297</maxSubResource>
                </sub-renewable-resource>
            </resource>
            <resource name="Tarim Interior_water withdrawals">
                <sub-renewable-resource name="runoff">
                    <maxSubResource fillout="1" year="1975">44.49582963</maxSubResource>
                    <maxSubResource fillout="1" year="1990">44.49582963</maxSubResource>
                    <maxSubResource fillout="1" year="2005">44.49582963</maxSubResource>
                    <maxSubResource fillout="1" year="2010">44.49582963</maxSubResource>
                    <maxSubResource fillout="1" year="2015">50.94887243</maxSubResource>
                    <maxSubResource fillout="1" year="2020">53.85531087</maxSubResource>
                    <maxSubResource fillout="1" year="2025">57.97145671</maxSubResource>
                    <maxSubResource fillout="1" year="2030">62.44795248</maxSubResource>
                    <maxSubResource fillout="1" year="2035">66.12416612</maxSubResource>
                    <maxSubResource fillout="1" year="2040">69.23664002</maxSubResource>
                    <maxSubResource fillout="1" year="2045">72.16870969</maxSubResource>
                    <maxSubResource fillout="1" year="2050">74.86320186</maxSubResource>
                    <maxSubResource fillout="1" year="2055">77.35610058</maxSubResource>
                    <maxSubResource fillout="1" year="2060">79.73454586</maxSubResource>
                    <maxSubResource fillout="1" year="2065">81.85921456</maxSubResource>
                    <maxSubResource fillout="1" year="2070">83.61905101</maxSubResource>
                    <maxSubResource fillout="1" year="2075">85.07938214</maxSubResource>
                    <maxSubResource fillout="1" year="2080">86.2661249</maxSubResource>
                    <maxSubResource fillout="1" year="2085">87.19346615</maxSubResource>
                    <maxSubResource fillout="1" year="2090">87.86422596</maxSubResource>
                    <maxSubResource fillout="1" year="2095">88.2733139</maxSubResource>
                    <maxSubResource fillout="1" year="2100">88.40886784</maxSubResource>
                </sub-renewable-resource>
            </resource>
            <resource name="Xun Jiang_water withdrawals">
                <sub-renewable-resource name="runoff">
                    <maxSubResource fillout="1" year="1975">274.4244724</maxSubResource>
                    <maxSubResource fillout="1" year="1990">274.4244724</maxSubResource>
                    <maxSubResource fillout="1" year="2005">274.4244724</maxSubResource>
                    <maxSubResource fillout="1" year="2010">274.4244724</maxSubResource>
                    <maxSubResource fillout="1" year="2015">260.4702601</maxSubResource>
                    <maxSubResource fillout="1" year="2020">260.860822</maxSubResource>
                    <maxSubResource fillout="1" year="2025">263.9428862</maxSubResource>
                    <maxSubResource fillout="1" year="2030">267.7104345</maxSubResource>
                    <maxSubResource fillout="1" year="2035">269.6762302</maxSubResource>
                    <maxSubResource fillout="1" year="2040">271.7647056</maxSubResource>
                    <maxSubResource fillout="1" year="2045">273.9788004</maxSubResource>
                    <maxSubResource fillout="1" year="2050">274.2381818</maxSubResource>
                    <maxSubResource fillout="1" year="2055">270.9563679</maxSubResource>
                    <maxSubResource fillout="1" year="2060">265.3533976</maxSubResource>
                    <maxSubResource fillout="1" year="2065">259.5771965</maxSubResource>
                    <maxSubResource fillout="1" year="2070">255.023007</maxSubResource>
                    <maxSubResource fillout="1" year="2075">250.0238383</maxSubResource>
                    <maxSubResource fillout="1" year="2080">244.7287034</maxSubResource>
                    <maxSubResource fillout="1" year="2085">239.5478704</maxSubResource>
                    <maxSubResource fillout="1" year="2090">234.4800158</maxSubResource>
                    <maxSubResource fillout="1" year="2095">229.34733</maxSubResource>
                    <maxSubResource fillout="1" year="2100">225.0913011</maxSubResource>
                </sub-renewable-resource>
            </resource>
            <resource name="Yangtze_water withdrawals">
                <sub-renewable-resource name="runoff">
                    <maxSubResource fillout="1" year="1975">990.5866869</maxSubResource>
                    <maxSubResource fillout="1" year="1990">990.5866869</maxSubResource>
                    <maxSubResource fillout="1" year="2005">990.5866869</maxSubResource>
                    <maxSubResource fillout="1" year="2010">990.5866869</maxSubResource>
                    <maxSubResource fillout="1" year="2015">1001.731181</maxSubResource>
                    <maxSubResource fillout="1" year="2020">998.7401263</maxSubResource>
                    <maxSubResource fillout="1" year="2025">988.1694303</maxSubResource>
                    <maxSubResource fillout="1" year="2030">977.2940676</maxSubResource>
                    <maxSubResource fillout="1" year="2035">975.8866148</maxSubResource>
                    <maxSubResource fillout="1" year="2040">986.0189188</maxSubResource>
                    <maxSubResource fillout="1" year="2045">1000.996025</maxSubResource>
                    <maxSubResource fillout="1" year="2050">1014.240872</maxSubResource>
                    <maxSubResource fillout="1" year="2055">1022.78682</maxSubResource>
                    <maxSubResource fillout="1" year="2060">1030.70571</maxSubResource>
                    <maxSubResource fillout="1" year="2065">1037.536978</maxSubResource>
                    <maxSubResource fillout="1" year="2070">1043.149491</maxSubResource>
                    <maxSubResource fillout="1" year="2075">1048.793009</maxSubResource>
                    <maxSubResource fillout="1" year="2080">1053.541173</maxSubResource>
                    <maxSubResource fillout="1" year="2085">1056.301003</maxSubResource>
                    <maxSubResource fillout="1" year="2090">1057.12019</maxSubResource>
                    <maxSubResource fillout="1" year="2095">1056.468761</maxSubResource>
                    <maxSubResource fillout="1" year="2100">1055.151984</maxSubResource>
                </sub-renewable-resource>
            </resource>
            <resource name="Ziya He-Interior_water withdrawals">
                <sub-renewable-resource name="runoff">
                    <maxSubResource fillout="1" year="1975">42.83153772</maxSubResource>
                    <maxSubResource fillout="1" year="1990">42.83153772</maxSubResource>
                    <maxSubResource fillout="1" year="2005">42.83153772</maxSubResource>
                    <maxSubResource fillout="1" year="2010">42.83153772</maxSubResource>
                    <maxSubResource fillout="1" year="2015">49.76977258</maxSubResource>
                    <maxSubResource fillout="1" year="2020">51.17503019</maxSubResource>
                    <maxSubResource fillout="1" year="2025">52.57840524</maxSubResource>
                    <maxSubResource fillout="1" year="2030">53.77766533</maxSubResource>
                    <maxSubResource fillout="1" year="2035">54.35382098</maxSubResource>
                    <maxSubResource fillout="1" year="2040">53.72562846</maxSubResource>
                    <maxSubResource fillout="1" year="2045">52.50140562</maxSubResource>
                    <maxSubResource fillout="1" year="2050">51.69089102</maxSubResource>
                    <maxSubResource fillout="1" year="2055">51.86549503</maxSubResource>
                    <maxSubResource fillout="1" year="2060">52.4181555</maxSubResource>
                    <maxSubResource fillout="1" year="2065">53.02010944</maxSubResource>
                    <maxSubResource fillout="1" year="2070">53.4516568</maxSubResource>
                    <maxSubResource fillout="1" year="2075">53.90220224</maxSubResource>
                    <maxSubResource fillout="1" year="2080">54.39299334</maxSubResource>
                    <maxSubResource fillout="1" year="2085">54.91104234</maxSubResource>
                    <maxSubResource fillout="1" year="2090">55.43466008</maxSubResource>
                    <maxSubResource fillout="1" year="2095">55.97093789</maxSubResource>
                    <maxSubResource fillout="1" year="2100">56.4178429</maxSubResource>
                </sub-renewable-resource>
            </resource>
        </region>
        <region name="Colombia">
            <resource name="Magdalena_water withdrawals">
                <sub-renewable-resource name="runoff">
                    <maxSubResource fillout="1" year="1975">226.1669408</maxSubResource>
                    <maxSubResource fillout="1" year="1990">226.1669408</maxSubResource>
                    <maxSubResource fillout="1" year="2005">226.1669408</maxSubResource>
                    <maxSubResource fillout="1" year="2010">226.1669408</maxSubResource>
                    <maxSubResource fillout="1" year="2015">246.4084718</maxSubResource>
                    <maxSubResource fillout="1" year="2020">249.9031793</maxSubResource>
                    <maxSubResource fillout="1" year="2025">253.3481402</maxSubResource>
                    <maxSubResource fillout="1" year="2030">256.7777289</maxSubResource>
                    <maxSubResource fillout="1" year="2035">260.1485541</maxSubResource>
                    <maxSubResource fillout="1" year="2040">264.746834</maxSubResource>
                    <maxSubResource fillout="1" year="2045">269.3824</maxSubResource>
                    <maxSubResource fillout="1" year="2050">271.6864597</maxSubResource>
                    <maxSubResource fillout="1" year="2055">269.4726361</maxSubResource>
                    <maxSubResource fillout="1" year="2060">264.2636131</maxSubResource>
                    <maxSubResource fillout="1" year="2065">260.1683132</maxSubResource>
                    <maxSubResource fillout="1" year="2070">259.9427595</maxSubResource>
                    <maxSubResource fillout="1" year="2075">260.4556346</maxSubResource>
                    <maxSubResource fillout="1" year="2080">261.6307734</maxSubResource>
                    <maxSubResource fillout="1" year="2085">263.9014843</maxSubResource>
                    <maxSubResource fillout="1" year="2090">267.4302112</maxSubResource>
                    <maxSubResource fillout="1" year="2095">272.0364232</maxSubResource>
                    <maxSubResource fillout="1" year="2100">276.3610624</maxSubResource>
                </sub-renewable-resource>
            </resource>
        </region>
        <region name="EU-12">
            <resource name="Baltic Sea Coast_water withdrawals">
                <sub-renewable-resource name="runoff">
                    <maxSubResource fillout="1" year="1975">14.15934013</maxSubResource>
                    <maxSubResource fillout="1" year="1990">14.15934013</maxSubResource>
                    <maxSubResource fillout="1" year="2005">14.15934013</maxSubResource>
                    <maxSubResource fillout="1" year="2010">14.15934013</maxSubResource>
                    <maxSubResource fillout="1" year="2015">18.8578219</maxSubResource>
                    <maxSubResource fillout="1" year="2020">20.10419643</maxSubResource>
                    <maxSubResource fillout="1" year="2025">21.58412553</maxSubResource>
                    <maxSubResource fillout="1" year="2030">23.09242844</maxSubResource>
                    <maxSubResource fillout="1" year="2035">24.29885177</maxSubResource>
                    <maxSubResource fillout="1" year="2040">25.12839429</maxSubResource>
                    <maxSubResource fillout="1" year="2045">25.76352382</maxSubResource>
                    <maxSubResource fillout="1" year="2050">26.37318615</maxSubResource>
                    <maxSubResource fillout="1" year="2055">26.99200128</maxSubResource>
                    <maxSubResource fillout="1" year="2060">27.51743607</maxSubResource>
                    <maxSubResource fillout="1" year="2065">28.12028349</maxSubResource>
                    <maxSubResource fillout="1" year="2070">28.91782027</maxSubResource>
                    <maxSubResource fillout="1" year="2075">29.77131799</maxSubResource>
                    <maxSubResource fillout="1" year="2080">30.68836297</maxSubResource>
                    <maxSubResource fillout="1" year="2085">31.69857763</maxSubResource>
                    <maxSubResource fillout="1" year="2090">32.80463737</maxSubResource>
                    <maxSubResource fillout="1" year="2095">33.99375615</maxSubResource>
                    <maxSubResource fillout="1" year="2100">34.99688816</maxSubResource>
                </sub-renewable-resource>
            </resource>
            <resource name="Danube_water withdrawals">
                <sub-renewable-resource name="runoff">
                    <maxSubResource fillout="1" year="1975">258.8183242</maxSubResource>
                    <maxSubResource fillout="1" year="1990">258.8183242</maxSubResource>
                    <maxSubResource fillout="1" year="2005">258.8183242</maxSubResource>
                    <maxSubResource fillout="1" year="2010">258.8183242</maxSubResource>
                    <maxSubResource fillout="1" year="2015">270.2761232</maxSubResource>
                    <maxSubResource fillout="1" year="2020">271.9410744</maxSubResource>
                    <maxSubResource fillout="1" year="2025">273.4853942</maxSubResource>
                    <maxSubResource fillout="1" year="2030">274.6656798</maxSubResource>
                    <maxSubResource fillout="1" year="2035">274.9815868</maxSubResource>
                    <maxSubResource fillout="1" year="2040">274.1957151</maxSubResource>
                    <maxSubResource fillout="1" year="2045">272.6677394</maxSubResource>
                    <maxSubResource fillout="1" year="2050">270.8397359</maxSubResource>
                    <maxSubResource fillout="1" year="2055">268.7938617</maxSubResource>
                    <maxSubResource fillout="1" year="2060">266.2405585</maxSubResource>
                    <maxSubResource fillout="1" year="2065">263.6190884</maxSubResource>
                    <maxSubResource fillout="1" year="2070">261.2392033</maxSubResource>
                    <maxSubResource fillout="1" year="2075">258.7617536</maxSubResource>
                    <maxSubResource fillout="1" year="2080">256.1804571</maxSubResource>
                    <maxSubResource fillout="1" year="2085">253.5436188</maxSubResource>
                    <maxSubResource fillout="1" year="2090">250.8597451</maxSubResource>
                    <maxSubResource fillout="1" year="2095">248.1088416</maxSubResource>
                    <maxSubResource fillout="1" year="2100">245.8467094</maxSubResource>
                </sub-renewable-resource>
            </resource>
            <resource name="Neman_water withdrawals">
                <sub-renewable-resource name="runoff">
                    <maxSubResource fillout="1" year="1975">18.49061208</maxSubResource>
                    <maxSubResource fillout="1" year="1990">18.49061208</maxSubResource>
                    <maxSubResource fillout="1" year="2005">18.49061208</maxSubResource>
                    <maxSubResource fillout="1" year="2010">18.49061208</maxSubResource>
                    <maxSubResource fillout="1" year="2015">19.85693445</maxSubResource>
                    <maxSubResource fillout="1" year="2020">20.18337773</maxSubResource>
                    <maxSubResource fillout="1" year="2025">20.53498949</maxSubResource>
                    <maxSubResource fillout="1" year="2030">20.89373253</maxSubResource>
                    <maxSubResource fillout="1" year="2035">21.22169914</maxSubResource>
                    <maxSubResource fillout="1" year="2040">21.50957575</maxSubResource>
                    <maxSubResource fillout="1" year="2045">21.77114181</maxSubResource>
                    <maxSubResource fillout="1" year="2050">22.01699303</maxSubResource>
                    <maxSubResource fillout="1" year="2055">22.24428831</maxSubResource>
                    <maxSubResource fillout="1" year="2060">22.44870652</maxSubResource>
                    <maxSubResource fillout="1" year="2065">22.66354293</maxSubResource>
                    <maxSubResource fillout="1" year="2070">22.91211343</maxSubResource>
                    <maxSubResource fillout="1" year="2075">23.16987663</maxSubResource>
                    <maxSubResource fillout="1" year="2080">23.43497998</maxSubResource>
                    <maxSubResource fillout="1" year="2085">23.70969493</maxSubResource>
                    <maxSubResource fillout="1" year="2090">23.99592811</maxSubResource>
                    <maxSubResource fillout="1" year="2095">24.2926104</maxSubResource>
                    <maxSubResource fillout="1" year="2100">24.53645837</maxSubResource>
                </sub-renewable-resource>
            </resource>
            <resource name="Oder_water withdrawals">
                <sub-renewable-resource name="runoff">
                    <maxSubResource fillout="1" year="1975">21.44147245</maxSubResource>
                    <maxSubResource fillout="1" year="1990">21.44147245</maxSubResource>
                    <maxSubResource fillout="1" year="2005">21.44147245</maxSubResource>
                    <maxSubResource fillout="1" year="2010">21.44147245</maxSubResource>
                    <maxSubResource fillout="1" year="2015">23.14893568</maxSubResource>
                    <maxSubResource fillout="1" year="2020">23.54454357</maxSubResource>
                    <maxSubResource fillout="1" year="2025">23.98817598</maxSubResource>
                    <maxSubResource fillout="1" year="2030">24.42748589</maxSubResource>
                    <maxSubResource fillout="1" year="2035">24.77531938</maxSubResource>
                    <maxSubResource fillout="1" year="2040">25.03162954</maxSubResource>
                    <maxSubResource fillout="1" year="2045">25.23535288</maxSubResource>
                    <maxSubResource fillout="1" year="2050">25.40662213</maxSubResource>
                    <maxSubResource fillout="1" year="2055">25.5378867</maxSubResource>
                    <maxSubResource fillout="1" year="2060">25.61276025</maxSubResource>
                    <maxSubResource fillout="1" year="2065">25.6874982</maxSubResource>
                    <maxSubResource fillout="1" year="2070">25.80112332</maxSubResource>
                    <maxSubResource fillout="1" year="2075">25.91167874</maxSubResource>
                    <maxSubResource fillout="1" year="2080">26.02051532</maxSubResource>
                    <maxSubResource fillout="1" year="2085">26.13580119</maxSubResource>
                    <maxSubResource fillout="1" year="2090">26.2584865</maxSubResource>
                    <maxSubResource fillout="1" year="2095">26.38494253</maxSubResource>
                    <maxSubResource fillout="1" year="2100">26.48650238</maxSubResource>
                </sub-renewable-resource>
            </resource>
            <resource name="Poland Coast_water withdrawals">
                <sub-renewable-resource name="runoff">
                    <maxSubResource fillout="1" year="1975">7.30589198</maxSubResource>
                    <maxSubResource fillout="1" year="1990">7.30589198</maxSubResource>
                    <maxSubResource fillout="1" year="2005">7.30589198</maxSubResource>
                    <maxSubResource fillout="1" year="2010">7.30589198</maxSubResource>
                    <maxSubResource fillout="1" year="2015">9.223316894</maxSubResource>
                    <maxSubResource fillout="1" year="2020">9.786872153</maxSubResource>
                    <maxSubResource fillout="1" year="2025">10.46501316</maxSubResource>
                    <maxSubResource fillout="1" year="2030">11.17575688</maxSubResource>
                    <maxSubResource fillout="1" year="2035">11.79604592</maxSubResource>
                    <maxSubResource fillout="1" year="2040">12.34367443</maxSubResource>
                    <maxSubResource fillout="1" year="2045">12.85889962</maxSubResource>
                    <maxSubResource fillout="1" year="2050">13.33979517</maxSubResource>
                    <maxSubResource fillout="1" year="2055">13.75911621</maxSubResource>
                    <maxSubResource fillout="1" year="2060">14.11959458</maxSubResource>
                    <maxSubResource fillout="1" year="2065">14.52234832</maxSubResource>
                    <maxSubResource fillout="1" year="2070">15.0352251</maxSubResource>
                    <maxSubResource fillout="1" year="2075">15.57729548</maxSubResource>
                    <maxSubResource fillout="1" year="2080">16.14910363</maxSubResource>
                    <maxSubResource fillout="1" year="2085">16.76419667</maxSubResource>
                    <maxSubResource fillout="1" year="2090">17.42624417</maxSubResource>
                    <maxSubResource fillout="1" year="2095">18.12968543</maxSubResource>
                    <maxSubResource fillout="1" year="2100">18.71833405</maxSubResource>
                </sub-renewable-resource>
            </resource>
            <resource name="Wisla_water withdrawals">
                <sub-renewable-resource name="runoff">
                    <maxSubResource fillout="1" year="1975">32.97031402</maxSubResource>
                    <maxSubResource fillout="1" year="1990">32.97031402</maxSubResource>
                    <maxSubResource fillout="1" year="2005">32.97031402</maxSubResource>
                    <maxSubResource fillout="1" year="2010">32.97031402</maxSubResource>
                    <maxSubResource fillout="1" year="2015">35.4189475</maxSubResource>
                    <maxSubResource fillout="1" year="2020">35.95827801</maxSubResource>
                    <maxSubResource fillout="1" year="2025">36.53401608</maxSubResource>
                    <maxSubResource fillout="1" year="2030">37.1011192</maxSubResource>
                    <maxSubResource fillout="1" year="2035">37.57229099</maxSubResource>
                    <maxSubResource fillout="1" year="2040">37.95371348</maxSubResource>
                    <maxSubResource fillout="1" year="2045">38.26764744</maxSubResource>
                    <maxSubResource fillout="1" year="2050">38.50869771</maxSubResource>
                    <maxSubResource fillout="1" year="2055">38.65714887</maxSubResource>
                    <maxSubResource fillout="1" year="2060">38.71673534</maxSubResource>
                    <maxSubResource fillout="1" year="2065">38.75229179</maxSubResource>
                    <maxSubResource fillout="1" year="2070">38.80953867</maxSubResource>
                    <maxSubResource fillout="1" year="2075">38.8436889</maxSubResource>
                    <maxSubResource fillout="1" year="2080">38.85077178</maxSubResource>
                    <maxSubResource fillout="1" year="2085">38.83436732</maxSubResource>
                    <maxSubResource fillout="1" year="2090">38.79713764</maxSubResource>
                    <maxSubResource fillout="1" year="2095">38.73734975</maxSubResource>
                    <maxSubResource fillout="1" year="2100">38.67169907</maxSubResource>
                </sub-renewable-resource>
            </resource>
        </region>
        <region name="EU-15">
            <resource name="Adriatic Sea-Greece-Black Sea Coast_water withdrawals">
                <sub-renewable-resource name="runoff">
                    <maxSubResource fillout="1" year="1975">111.9101078</maxSubResource>
                    <maxSubResource fillout="1" year="1990">111.9101078</maxSubResource>
                    <maxSubResource fillout="1" year="2005">111.9101078</maxSubResource>
                    <maxSubResource fillout="1" year="2010">111.9101078</maxSubResource>
                    <maxSubResource fillout="1" year="2015">105.5044848</maxSubResource>
                    <maxSubResource fillout="1" year="2020">104.4351947</maxSubResource>
                    <maxSubResource fillout="1" year="2025">104.0582942</maxSubResource>
                    <maxSubResource fillout="1" year="2030">103.7094522</maxSubResource>
                    <maxSubResource fillout="1" year="2035">102.5994797</maxSubResource>
                    <maxSubResource fillout="1" year="2040">100.9646329</maxSubResource>
                    <maxSubResource fillout="1" year="2045">99.12738932</maxSubResource>
                    <maxSubResource fillout="1" year="2050">97.08067296</maxSubResource>
                    <maxSubResource fillout="1" year="2055">94.67384868</maxSubResource>
                    <maxSubResource fillout="1" year="2060">91.89353478</maxSubResource>
                    <maxSubResource fillout="1" year="2065">89.25674366</maxSubResource>
                    <maxSubResource fillout="1" year="2070">87.08892543</maxSubResource>
                    <maxSubResource fillout="1" year="2075">84.91970625</maxSubResource>
                    <maxSubResource fillout="1" year="2080">82.82108925</maxSubResource>
                    <maxSubResource fillout="1" year="2085">80.93776501</maxSubResource>
                    <maxSubResource fillout="1" year="2090">79.28115775</maxSubResource>
                    <maxSubResource fillout="1" year="2095">77.79191523</maxSubResource>
                    <maxSubResource fillout="1" year="2100">76.68487848</maxSubResource>
                </sub-renewable-resource>
            </resource>
            <resource name="Arctic Ocean Islands_water withdrawals">
                <sub-renewable-resource name="runoff">
                    <maxSubResource fillout="1" year="1975">457.5151704</maxSubResource>
                    <maxSubResource fillout="1" year="1990">457.5151704</maxSubResource>
                    <maxSubResource fillout="1" year="2005">457.5151704</maxSubResource>
                    <maxSubResource fillout="1" year="2010">457.5151704</maxSubResource>
                    <maxSubResource fillout="1" year="2015">446.1699815</maxSubResource>
                    <maxSubResource fillout="1" year="2020">448.5957535</maxSubResource>
                    <maxSubResource fillout="1" year="2025">448.6157752</maxSubResource>
                    <maxSubResource fillout="1" year="2030">451.0744549</maxSubResource>
                    <maxSubResource fillout="1" year="2035">462.7930519</maxSubResource>
                    <maxSubResource fillout="1" year="2040">483.2513597</maxSubResource>
                    <maxSubResource fillout="1" year="2045">509.8977499</maxSubResource>
                    <maxSubResource fillout="1" year="2050">542.1294608</maxSubResource>
                    <maxSubResource fillout="1" year="2055">585.0689103</maxSubResource>
                    <maxSubResource fillout="1" year="2060">639.1781796</maxSubResource>
                    <maxSubResource fillout="1" year="2065">684.4498895</maxSubResource>
                    <maxSubResource fillout="1" year="2070">707.5943056</maxSubResource>
                    <maxSubResource fillout="1" year="2075">724.9761259</maxSubResource>
                    <maxSubResource fillout="1" year="2080">735.7927886</maxSubResource>
                    <maxSubResource fillout="1" year="2085">736.6460813</maxSubResource>
                    <maxSubResource fillout="1" year="2090">727.0360333</maxSubResource>
                    <maxSubResource fillout="1" year="2095">708.3930769</maxSubResource>
                    <maxSubResource fillout="1" year="2100">687.8989561</maxSubResource>
                </sub-renewable-resource>
            </resource>
            <resource name="Denmark-Germany Coast_water withdrawals">
                <sub-renewable-resource name="runoff">
                    <maxSubResource fillout="1" year="1975">14.34250483</maxSubResource>
                    <maxSubResource fillout="1" year="1990">14.34250483</maxSubResource>
                    <maxSubResource fillout="1" year="2005">14.34250483</maxSubResource>
                    <maxSubResource fillout="1" year="2010">14.34250483</maxSubResource>
                    <maxSubResource fillout="1" year="2015">20.08240254</maxSubResource>
                    <maxSubResource fillout="1" year="2020">21.48907453</maxSubResource>
                    <maxSubResource fillout="1" year="2025">23.09661451</maxSubResource>
                    <maxSubResource fillout="1" year="2030">24.68348828</maxSubResource>
                    <maxSubResource fillout="1" year="2035">25.88375019</maxSubResource>
                    <maxSubResource fillout="1" year="2040">26.4811799</maxSubResource>
                    <maxSubResource fillout="1" year="2045">26.79840239</maxSubResource>
                    <maxSubResource fillout="1" year="2050">27.26269039</maxSubResource>
                    <maxSubResource fillout="1" year="2055">27.98686583</maxSubResource>
                    <maxSubResource fillout="1" year="2060">28.6909837</maxSubResource>
                    <maxSubResource fillout="1" year="2065">29.67475257</maxSubResource>
                    <maxSubResource fillout="1" year="2070">31.14197852</maxSubResource>
                    <maxSubResource fillout="1" year="2075">32.83337505</maxSubResource>
                    <maxSubResource fillout="1" year="2080">34.77509778</maxSubResource>
                    <maxSubResource fillout="1" year="2085">37.03373427</maxSubResource>
                    <maxSubResource fillout="1" year="2090">39.61173254</maxSubResource>
                    <maxSubResource fillout="1" year="2095">42.4808347</maxSubResource>
                    <maxSubResource fillout="1" year="2100">44.96889942</maxSubResource>
                </sub-renewable-resource>
            </resource>
            <resource name="Douro_water withdrawals">
                <sub-renewable-resource name="runoff">
                    <maxSubResource fillout="1" year="1975">18.01862321</maxSubResource>
                    <maxSubResource fillout="1" year="1990">18.01862321</maxSubResource>
                    <maxSubResource fillout="1" year="2005">18.01862321</maxSubResource>
                    <maxSubResource fillout="1" year="2010">18.01862321</maxSubResource>
                    <maxSubResource fillout="1" year="2015">17.42572114</maxSubResource>
                    <maxSubResource fillout="1" year="2020">17.1579924</maxSubResource>
                    <maxSubResource fillout="1" year="2025">16.80820256</maxSubResource>
                    <maxSubResource fillout="1" year="2030">16.43438612</maxSubResource>
                    <maxSubResource fillout="1" year="2035">16.11147066</maxSubResource>
                    <maxSubResource fillout="1" year="2040">15.85278269</maxSubResource>
                    <maxSubResource fillout="1" year="2045">15.59269428</maxSubResource>
                    <maxSubResource fillout="1" year="2050">15.26395864</maxSubResource>
                    <maxSubResource fillout="1" year="2055">14.83238781</maxSubResource>
                    <maxSubResource fillout="1" year="2060">14.34626748</maxSubResource>
                    <maxSubResource fillout="1" year="2065">13.82751531</maxSubResource>
                    <maxSubResource fillout="1" year="2070">13.292573</maxSubResource>
                    <maxSubResource fillout="1" year="2075">12.73249544</maxSubResource>
                    <maxSubResource fillout="1" year="2080">12.13637816</maxSubResource>
                    <maxSubResource fillout="1" year="2085">11.49516064</maxSubResource>
                    <maxSubResource fillout="1" year="2090">10.81121058</maxSubResource>
                    <maxSubResource fillout="1" year="2095">10.08859075</maxSubResource>
                    <maxSubResource fillout="1" year="2100">9.484570018</maxSubResource>
                </sub-renewable-resource>
            </resource>
            <resource name="Ebro_water withdrawals">
                <sub-renewable-resource name="runoff">
                    <maxSubResource fillout="1" year="1975">20.18977161</maxSubResource>
                    <maxSubResource fillout="1" year="1990">20.18977161</maxSubResource>
                    <maxSubResource fillout="1" year="2005">20.18977161</maxSubResource>
                    <maxSubResource fillout="1" year="2010">20.18977161</maxSubResource>
                    <maxSubResource fillout="1" year="2015">20.26932943</maxSubResource>
                    <maxSubResource fillout="1" year="2020">20.20520677</maxSubResource>
                    <maxSubResource fillout="1" year="2025">20.10165433</maxSubResource>
                    <maxSubResource fillout="1" year="2030">19.97404084</maxSubResource>
                    <maxSubResource fillout="1" year="2035">19.83825997</maxSubResource>
                    <maxSubResource fillout="1" year="2040">19.68562325</maxSubResource>
                    <maxSubResource fillout="1" year="2045">19.51176498</maxSubResource>
                    <maxSubResource fillout="1" year="2050">19.32207441</maxSubResource>
                    <maxSubResource fillout="1" year="2055">19.11868232</maxSubResource>
                    <maxSubResource fillout="1" year="2060">18.89813975</maxSubResource>
                    <maxSubResource fillout="1" year="2065">18.66173704</maxSubResource>
                    <maxSubResource fillout="1" year="2070">18.41119512</maxSubResource>
                    <maxSubResource fillout="1" year="2075">18.14725112</maxSubResource>
                    <maxSubResource fillout="1" year="2080">17.86744466</maxSubResource>
                    <maxSubResource fillout="1" year="2085">17.56927326</maxSubResource>
                    <maxSubResource fillout="1" year="2090">17.25291314</maxSubResource>
                    <maxSubResource fillout="1" year="2095">16.91949817</maxSubResource>
                    <maxSubResource fillout="1" year="2100">16.64112115</maxSubResource>
                </sub-renewable-resource>
            </resource>
            <resource name="Elbe_water withdrawals">
                <sub-renewable-resource name="runoff">
                    <maxSubResource fillout="1" year="1975">29.37800364</maxSubResource>
                    <maxSubResource fillout="1" year="1990">29.37800364</maxSubResource>
                    <maxSubResource fillout="1" year="2005">29.37800364</maxSubResource>
                    <maxSubResource fillout="1" year="2010">29.37800364</maxSubResource>
                    <maxSubResource fillout="1" year="2015">31.45190571</maxSubResource>
                    <maxSubResource fillout="1" year="2020">31.88445283</maxSubResource>
                    <maxSubResource fillout="1" year="2025">32.36828346</maxSubResource>
                    <maxSubResource fillout="1" year="2030">32.83268539</maxSubResource>
                    <maxSubResource fillout="1" year="2035">33.16074624</maxSubResource>
                    <maxSubResource fillout="1" year="2040">33.32977437</maxSubResource>
                    <maxSubResource fillout="1" year="2045">33.40835552</maxSubResource>
                    <maxSubResource fillout="1" year="2050">33.45899217</maxSubResource>
                    <maxSubResource fillout="1" year="2055">33.4863531</maxSubResource>
                    <maxSubResource fillout="1" year="2060">33.44706165</maxSubResource>
                    <maxSubResource fillout="1" year="2065">33.42466016</maxSubResource>
                    <maxSubResource fillout="1" year="2070">33.47634511</maxSubResource>
                    <maxSubResource fillout="1" year="2075">33.53527129</maxSubResource>
                    <maxSubResource fillout="1" year="2080">33.60621234</maxSubResource>
                    <maxSubResource fillout="1" year="2085">33.70467509</maxSubResource>
                    <maxSubResource fillout="1" year="2090">33.83248208</maxSubResource>
                    <maxSubResource fillout="1" year="2095">33.98288478</maxSubResource>
                    <maxSubResource fillout="1" year="2100">34.11517819</maxSubResource>
                </sub-renewable-resource>
            </resource>
            <resource name="Ems-Weser_water withdrawals">
                <sub-renewable-resource name="runoff">
                    <maxSubResource fillout="1" year="1975">13.84096128</maxSubResource>
                    <maxSubResource fillout="1" year="1990">13.84096128</maxSubResource>
                    <maxSubResource fillout="1" year="2005">13.84096128</maxSubResource>
                    <maxSubResource fillout="1" year="2010">13.84096128</maxSubResource>
                    <maxSubResource fillout="1" year="2015">17.16353273</maxSubResource>
                    <maxSubResource fillout="1" year="2020">17.97624915</maxSubResource>
                    <maxSubResource fillout="1" year="2025">18.94709173</maxSubResource>
                    <maxSubResource fillout="1" year="2030">19.91258343</maxSubResource>
                    <maxSubResource fillout="1" year="2035">20.61444923</maxSubResource>
                    <maxSubResource fillout="1" year="2040">20.97421974</maxSubResource>
                    <maxSubResource fillout="1" year="2045">21.16134254</maxSubResource>
                    <maxSubResource fillout="1" year="2050">21.35505861</maxSubResource>
                    <maxSubResource fillout="1" year="2055">21.60286796</maxSubResource>
                    <maxSubResource fillout="1" year="2060">21.79116721</maxSubResource>
                    <maxSubResource fillout="1" year="2065">22.05209743</maxSubResource>
                    <maxSubResource fillout="1" year="2070">22.47528648</maxSubResource>
                    <maxSubResource fillout="1" year="2075">22.94653043</maxSubResource>
                    <maxSubResource fillout="1" year="2080">23.47682522</maxSubResource>
                    <maxSubResource fillout="1" year="2085">24.0951587</maxSubResource>
                    <maxSubResource fillout="1" year="2090">24.80426903</maxSubResource>
                    <maxSubResource fillout="1" year="2095">25.59187664</maxSubResource>
                    <maxSubResource fillout="1" year="2100">26.27084429</maxSubResource>
                </sub-renewable-resource>
            </resource>
            <resource name="England and Wales_water withdrawals">
                <sub-renewable-resource name="runoff">
                    <maxSubResource fillout="1" year="1975">42.29905262</maxSubResource>
                    <maxSubResource fillout="1" year="1990">42.29905262</maxSubResource>
                    <maxSubResource fillout="1" year="2005">42.29905262</maxSubResource>
                    <maxSubResource fillout="1" year="2010">42.29905262</maxSubResource>
                    <maxSubResource fillout="1" year="2015">47.31855766</maxSubResource>
                    <maxSubResource fillout="1" year="2020">48.54042371</maxSubResource>
                    <maxSubResource fillout="1" year="2025">49.92741334</maxSubResource>
                    <maxSubResource fillout="1" year="2030">51.31922992</maxSubResource>
                    <maxSubResource fillout="1" year="2035">52.45406363</maxSubResource>
                    <maxSubResource fillout="1" year="2040">53.28109504</maxSubResource>
                    <maxSubResource fillout="1" year="2045">53.95895387</maxSubResource>
                    <maxSubResource fillout="1" year="2050">54.63411331</maxSubResource>
                    <maxSubResource fillout="1" year="2055">55.3499926</maxSubResource>
                    <maxSubResource fillout="1" year="2060">56.00959557</maxSubResource>
                    <maxSubResource fillout="1" year="2065">56.69607589</maxSubResource>
                    <maxSubResource fillout="1" year="2070">57.46709964</maxSubResource>
                    <maxSubResource fillout="1" year="2075">58.2523618</maxSubResource>
                    <maxSubResource fillout="1" year="2080">59.05901423</maxSubResource>
                    <maxSubResource fillout="1" year="2085">59.90535509</maxSubResource>
                    <maxSubResource fillout="1" year="2090">60.79269304</maxSubResource>
                    <maxSubResource fillout="1" year="2095">61.71316078</maxSubResource>
                    <maxSubResource fillout="1" year="2100">62.46856109</maxSubResource>
                </sub-renewable-resource>
            </resource>
            <resource name="Finland_water withdrawals">
                <sub-renewable-resource name="runoff">
                    <maxSubResource fillout="1" year="1975">61.69738918</maxSubResource>
                    <maxSubResource fillout="1" year="1990">61.69738918</maxSubResource>
                    <maxSubResource fillout="1" year="2005">61.69738918</maxSubResource>
                    <maxSubResource fillout="1" year="2010">61.69738918</maxSubResource>
                    <maxSubResource fillout="1" year="2015">67.70058677</maxSubResource>
                    <maxSubResource fillout="1" year="2020">69.3112549</maxSubResource>
                    <maxSubResource fillout="1" year="2025">71.14317353</maxSubResource>
                    <maxSubResource fillout="1" year="2030">73.03046635</maxSubResource>
                    <maxSubResource fillout="1" year="2035">74.69201815</maxSubResource>
                    <maxSubResource fillout="1" year="2040">76.13335267</maxSubResource>
                    <maxSubResource fillout="1" year="2045">77.46987713</maxSubResource>
                    <maxSubResource fillout="1" year="2050">78.74978128</maxSubResource>
                    <maxSubResource fillout="1" year="2055">79.97469265</maxSubResource>
                    <maxSubResource fillout="1" year="2060">81.10404831</maxSubResource>
                    <maxSubResource fillout="1" year="2065">82.19652302</maxSubResource>
                    <maxSubResource fillout="1" year="2070">83.29646953</maxSubResource>
                    <maxSubResource fillout="1" year="2075">84.37099398</maxSubResource>
                    <maxSubResource fillout="1" year="2080">85.42079217</maxSubResource>
                    <maxSubResource fillout="1" year="2085">86.45210192</maxSubResource>
                    <maxSubResource fillout="1" year="2090">87.46233075</maxSubResource>
                    <maxSubResource fillout="1" year="2095">88.44798101</maxSubResource>
                    <maxSubResource fillout="1" year="2100">89.21712777</maxSubResource>
                </sub-renewable-resource>
            </resource>
            <resource name="France-South Coast_water withdrawals">
                <sub-renewable-resource name="runoff">
                    <maxSubResource fillout="1" year="1975">9.096494331</maxSubResource>
                    <maxSubResource fillout="1" year="1990">9.096494331</maxSubResource>
                    <maxSubResource fillout="1" year="2005">9.096494331</maxSubResource>
                    <maxSubResource fillout="1" year="2010">9.096494331</maxSubResource>
                    <maxSubResource fillout="1" year="2015">8.994614742</maxSubResource>
                    <maxSubResource fillout="1" year="2020">8.921358623</maxSubResource>
                    <maxSubResource fillout="1" year="2025">8.806197044</maxSubResource>
                    <maxSubResource fillout="1" year="2030">8.684128143</maxSubResource>
                    <maxSubResource fillout="1" year="2035">8.601955499</maxSubResource>
                    <maxSubResource fillout="1" year="2040">8.554556931</maxSubResource>
                    <maxSubResource fillout="1" year="2045">8.517909662</maxSubResource>
                    <maxSubResource fillout="1" year="2050">8.480459417</maxSubResource>
                    <maxSubResource fillout="1" year="2055">8.43562869</maxSubResource>
                    <maxSubResource fillout="1" year="2060">8.391763419</maxSubResource>
                    <maxSubResource fillout="1" year="2065">8.355345162</maxSubResource>
                    <maxSubResource fillout="1" year="2070">8.331535661</maxSubResource>
                    <maxSubResource fillout="1" year="2075">8.317724806</maxSubResource>
                    <maxSubResource fillout="1" year="2080">8.309975047</maxSubResource>
                    <maxSubResource fillout="1" year="2085">8.30492501</maxSubResource>
                    <maxSubResource fillout="1" year="2090">8.303581263</maxSubResource>
                    <maxSubResource fillout="1" year="2095">8.307472763</maxSubResource>
                    <maxSubResource fillout="1" year="2100">8.315058017</maxSubResource>
                </sub-renewable-resource>
            </resource>
            <resource name="France-West Coast_water withdrawals">
                <sub-renewable-resource name="runoff">
                    <maxSubResource fillout="1" year="1975">24.48049515</maxSubResource>
                    <maxSubResource fillout="1" year="1990">24.48049515</maxSubResource>
                    <maxSubResource fillout="1" year="2005">24.48049515</maxSubResource>
                    <maxSubResource fillout="1" year="2010">24.48049515</maxSubResource>
                    <maxSubResource fillout="1" year="2015">26.00427829</maxSubResource>
                    <maxSubResource fillout="1" year="2020">26.22640309</maxSubResource>
                    <maxSubResource fillout="1" year="2025">26.41763594</maxSubResource>
                    <maxSubResource fillout="1" year="2030">26.57128367</maxSubResource>
                    <maxSubResource fillout="1" year="2035">26.65928916</maxSubResource>
                    <maxSubResource fillout="1" year="2040">26.63195634</maxSubResource>
                    <maxSubResource fillout="1" year="2045">26.53444007</maxSubResource>
                    <maxSubResource fillout="1" year="2050">26.44691163</maxSubResource>
                    <maxSubResource fillout="1" year="2055">26.38861642</maxSubResource>
                    <maxSubResource fillout="1" year="2060">26.30518353</maxSubResource>
                    <maxSubResource fillout="1" year="2065">26.25663693</maxSubResource>
                    <maxSubResource fillout="1" year="2070">26.28516939</maxSubResource>
                    <maxSubResource fillout="1" year="2075">26.34274151</maxSubResource>
                    <maxSubResource fillout="1" year="2080">26.43046338</maxSubResource>
                    <maxSubResource fillout="1" year="2085">26.55713499</maxSubResource>
                    <maxSubResource fillout="1" year="2090">26.72390377</maxSubResource>
                    <maxSubResource fillout="1" year="2095">26.92711768</maxSubResource>
                    <maxSubResource fillout="1" year="2100">27.11360715</maxSubResource>
                </sub-renewable-resource>
            </resource>
            <resource name="Gironde_water withdrawals">
                <sub-renewable-resource name="runoff">
                    <maxSubResource fillout="1" year="1975">27.16004234</maxSubResource>
                    <maxSubResource fillout="1" year="1990">27.16004234</maxSubResource>
                    <maxSubResource fillout="1" year="2005">27.16004234</maxSubResource>
                    <maxSubResource fillout="1" year="2010">27.16004234</maxSubResource>
                    <maxSubResource fillout="1" year="2015">27.9648767</maxSubResource>
                    <maxSubResource fillout="1" year="2020">28.05575582</maxSubResource>
                    <maxSubResource fillout="1" year="2025">28.12788766</maxSubResource>
                    <maxSubResource fillout="1" year="2030">28.16838284</maxSubResource>
                    <maxSubResource fillout="1" year="2035">28.14685918</maxSubResource>
                    <maxSubResource fillout="1" year="2040">28.05026671</maxSubResource>
                    <maxSubResource fillout="1" year="2045">27.89714063</maxSubResource>
                    <maxSubResource fillout="1" year="2050">27.7091917</maxSubResource>
                    <maxSubResource fillout="1" year="2055">27.47597707</maxSubResource>
                    <maxSubResource fillout="1" year="2060">27.18133287</maxSubResource>
                    <maxSubResource fillout="1" year="2065">26.89727997</maxSubResource>
                    <maxSubResource fillout="1" year="2070">26.67365737</maxSubResource>
                    <maxSubResource fillout="1" year="2075">26.45581723</maxSubResource>
                    <maxSubResource fillout="1" year="2080">26.24305698</maxSubResource>
                    <maxSubResource fillout="1" year="2085">26.04347754</maxSubResource>
                    <maxSubResource fillout="1" year="2090">25.85849178</maxSubResource>
                    <maxSubResource fillout="1" year="2095">25.68473818</maxSubResource>
                    <maxSubResource fillout="1" year="2100">25.55161366</maxSubResource>
                </sub-renewable-resource>
            </resource>
            <resource name="Guadalquivir_water withdrawals">
                <sub-renewable-resource name="runoff">
                    <maxSubResource fillout="1" year="1975">8.30951869</maxSubResource>
                    <maxSubResource fillout="1" year="1990">8.30951869</maxSubResource>
                    <maxSubResource fillout="1" year="2005">8.30951869</maxSubResource>
                    <maxSubResource fillout="1" year="2010">8.30951869</maxSubResource>
                    <maxSubResource fillout="1" year="2015">8.371169054</maxSubResource>
                    <maxSubResource fillout="1" year="2020">8.336089917</maxSubResource>
                    <maxSubResource fillout="1" year="2025">8.276105836</maxSubResource>
                    <maxSubResource fillout="1" year="2030">8.204703553</maxSubResource>
                    <maxSubResource fillout="1" year="2035">8.135253952</maxSubResource>
                    <maxSubResource fillout="1" year="2040">8.044222271</maxSubResource>
                    <maxSubResource fillout="1" year="2045">7.936019247</maxSubResource>
                    <maxSubResource fillout="1" year="2050">7.835929265</maxSubResource>
                    <maxSubResource fillout="1" year="2055">7.763156512</maxSubResource>
                    <maxSubResource fillout="1" year="2060">7.704654232</maxSubResource>
                    <maxSubResource fillout="1" year="2065">7.637884569</maxSubResource>
                    <maxSubResource fillout="1" year="2070">7.54827874</maxSubResource>
                    <maxSubResource fillout="1" year="2075">7.453219821</maxSubResource>
                    <maxSubResource fillout="1" year="2080">7.35051518</maxSubResource>
                    <maxSubResource fillout="1" year="2085">7.235230886</maxSubResource>
                    <maxSubResource fillout="1" year="2090">7.107356343</maxSubResource>
                    <maxSubResource fillout="1" year="2095">6.96906964</maxSubResource>
                    <maxSubResource fillout="1" year="2100">6.852221118</maxSubResource>
                </sub-renewable-resource>
            </resource>
            <resource name="Guadiana_water withdrawals">
                <sub-renewable-resource name="runoff">
                    <maxSubResource fillout="1" year="1975">11.84906634</maxSubResource>
                    <maxSubResource fillout="1" year="1990">11.84906634</maxSubResource>
                    <maxSubResource fillout="1" year="2005">11.84906634</maxSubResource>
                    <maxSubResource fillout="1" year="2010">11.84906634</maxSubResource>
                    <maxSubResource fillout="1" year="2015">12.08326536</maxSubResource>
                    <maxSubResource fillout="1" year="2020">12.05436756</maxSubResource>
                    <maxSubResource fillout="1" year="2025">11.98315163</maxSubResource>
                    <maxSubResource fillout="1" year="2030">11.8908149</maxSubResource>
                    <maxSubResource fillout="1" year="2035">11.79687735</maxSubResource>
                    <maxSubResource fillout="1" year="2040">11.6649672</maxSubResource>
                    <maxSubResource fillout="1" year="2045">11.5024315</maxSubResource>
                    <maxSubResource fillout="1" year="2050">11.34863486</maxSubResource>
                    <maxSubResource fillout="1" year="2055">11.23067118</maxSubResource>
                    <maxSubResource fillout="1" year="2060">11.12768678</maxSubResource>
                    <maxSubResource fillout="1" year="2065">11.01406226</maxSubResource>
                    <maxSubResource fillout="1" year="2070">10.87367244</maxSubResource>
                    <maxSubResource fillout="1" year="2075">10.72658336</maxSubResource>
                    <maxSubResource fillout="1" year="2080">10.56914482</maxSubResource>
                    <maxSubResource fillout="1" year="2085">10.39456286</maxSubResource>
                    <maxSubResource fillout="1" year="2090">10.20293294</maxSubResource>
                    <maxSubResource fillout="1" year="2095">9.997268311</maxSubResource>
                    <maxSubResource fillout="1" year="2100">9.824379819</maxSubResource>
                </sub-renewable-resource>
            </resource>
            <resource name="Ireland_water withdrawals">
                <sub-renewable-resource name="runoff">
                    <maxSubResource fillout="1" year="1975">39.6936926</maxSubResource>
                    <maxSubResource fillout="1" year="1990">39.6936926</maxSubResource>
                    <maxSubResource fillout="1" year="2005">39.6936926</maxSubResource>
                    <maxSubResource fillout="1" year="2010">39.6936926</maxSubResource>
                    <maxSubResource fillout="1" year="2015">43.1913746</maxSubResource>
                    <maxSubResource fillout="1" year="2020">44.09342639</maxSubResource>
                    <maxSubResource fillout="1" year="2025">45.14733988</maxSubResource>
                    <maxSubResource fillout="1" year="2030">46.21780144</maxSubResource>
                    <maxSubResource fillout="1" year="2035">47.09339216</maxSubResource>
                    <maxSubResource fillout="1" year="2040">47.74515375</maxSubResource>
                    <maxSubResource fillout="1" year="2045">48.29602558</maxSubResource>
                    <maxSubResource fillout="1" year="2050">48.84994905</maxSubResource>
                    <maxSubResource fillout="1" year="2055">49.4364014</maxSubResource>
                    <maxSubResource fillout="1" year="2060">49.98605185</maxSubResource>
                    <maxSubResource fillout="1" year="2065">50.56196821</maxSubResource>
                    <maxSubResource fillout="1" year="2070">51.20657357</maxSubResource>
                    <maxSubResource fillout="1" year="2075">51.86387298</maxSubResource>
                    <maxSubResource fillout="1" year="2080">52.54351871</maxSubResource>
                    <maxSubResource fillout="1" year="2085">53.26397791</maxSubResource>
                    <maxSubResource fillout="1" year="2090">54.02634328</maxSubResource>
                    <maxSubResource fillout="1" year="2095">54.82251488</maxSubResource>
                    <maxSubResource fillout="1" year="2100">55.47884092</maxSubResource>
                </sub-renewable-resource>
            </resource>
            <resource name="Italy-East Coast_water withdrawals">
                <sub-renewable-resource name="runoff">
                    <maxSubResource fillout="1" year="1975">26.56610012</maxSubResource>
                    <maxSubResource fillout="1" year="1990">26.56610012</maxSubResource>
                    <maxSubResource fillout="1" year="2005">26.56610012</maxSubResource>
                    <maxSubResource fillout="1" year="2010">26.56610012</maxSubResource>
                    <maxSubResource fillout="1" year="2015">26.02884665</maxSubResource>
                    <maxSubResource fillout="1" year="2020">25.83997712</maxSubResource>
                    <maxSubResource fillout="1" year="2025">25.62342786</maxSubResource>
                    <maxSubResource fillout="1" year="2030">25.3940139</maxSubResource>
                    <maxSubResource fillout="1" year="2035">25.17232052</maxSubResource>
                    <maxSubResource fillout="1" year="2040">25.01190428</maxSubResource>
                    <maxSubResource fillout="1" year="2045">24.84808362</maxSubResource>
                    <maxSubResource fillout="1" year="2050">24.5704529</maxSubResource>
                    <maxSubResource fillout="1" year="2055">24.09861577</maxSubResource>
                    <maxSubResource fillout="1" year="2060">23.5044008</maxSubResource>
                    <maxSubResource fillout="1" year="2065">22.90064429</maxSubResource>
                    <maxSubResource fillout="1" year="2070">22.36481171</maxSubResource>
                    <maxSubResource fillout="1" year="2075">21.81911994</maxSubResource>
                    <maxSubResource fillout="1" year="2080">21.25457494</maxSubResource>
                    <maxSubResource fillout="1" year="2085">20.67504555</maxSubResource>
                    <maxSubResource fillout="1" year="2090">20.0842343</maxSubResource>
                    <maxSubResource fillout="1" year="2095">19.48065253</maxSubResource>
                    <maxSubResource fillout="1" year="2100">18.98702251</maxSubResource>
                </sub-renewable-resource>
            </resource>
            <resource name="Italy-West Coast_water withdrawals">
                <sub-renewable-resource name="runoff">
                    <maxSubResource fillout="1" year="1975">26.57948772</maxSubResource>
                    <maxSubResource fillout="1" year="1990">26.57948772</maxSubResource>
                    <maxSubResource fillout="1" year="2005">26.57948772</maxSubResource>
                    <maxSubResource fillout="1" year="2010">26.57948772</maxSubResource>
                    <maxSubResource fillout="1" year="2015">27.05390066</maxSubResource>
                    <maxSubResource fillout="1" year="2020">27.1433874</maxSubResource>
                    <maxSubResource fillout="1" year="2025">27.23730752</maxSubResource>
                    <maxSubResource fillout="1" year="2030">27.33444432</maxSubResource>
                    <maxSubResource fillout="1" year="2035">27.4296905</maxSubResource>
                    <maxSubResource fillout="1" year="2040">27.53425193</maxSubResource>
                    <maxSubResource fillout="1" year="2045">27.63367749</maxSubResource>
                    <maxSubResource fillout="1" year="2050">27.70042727</maxSubResource>
                    <maxSubResource fillout="1" year="2055">27.72483907</maxSubResource>
                    <maxSubResource fillout="1" year="2060">27.72918066</maxSubResource>
                    <maxSubResource fillout="1" year="2065">27.71082327</maxSubResource>
                    <maxSubResource fillout="1" year="2070">27.66831012</maxSubResource>
                    <maxSubResource fillout="1" year="2075">27.60585548</maxSubResource>
                    <maxSubResource fillout="1" year="2080">27.51864207</maxSubResource>
                    <maxSubResource fillout="1" year="2085">27.40144527</maxSubResource>
                    <maxSubResource fillout="1" year="2090">27.25633936</maxSubResource>
                    <maxSubResource fillout="1" year="2095">27.08563648</maxSubResource>
                    <maxSubResource fillout="1" year="2100">26.93158394</maxSubResource>
                </sub-renewable-resource>
            </resource>
            <resource name="Loire_water withdrawals">
                <sub-renewable-resource name="runoff">
                    <maxSubResource fillout="1" year="1975">37.6363622</maxSubResource>
                    <maxSubResource fillout="1" year="1990">37.6363622</maxSubResource>
                    <maxSubResource fillout="1" year="2005">37.6363622</maxSubResource>
                    <maxSubResource fillout="1" year="2010">37.6363622</maxSubResource>
                    <maxSubResource fillout="1" year="2015">40.36649754</maxSubResource>
                    <maxSubResource fillout="1" year="2020">40.85824392</maxSubResource>
                    <maxSubResource fillout="1" year="2025">41.35747861</maxSubResource>
                    <maxSubResource fillout="1" year="2030">41.80729182</maxSubResource>
                    <maxSubResource fillout="1" year="2035">42.09669717</maxSubResource>
                    <maxSubResource fillout="1" year="2040">42.17225538</maxSubResource>
                    <maxSubResource fillout="1" year="2045">42.1157303</maxSubResource>
                    <maxSubResource fillout="1" year="2050">42.02823481</maxSubResource>
                    <maxSubResource fillout="1" year="2055">41.92020194</maxSubResource>
                    <maxSubResource fillout="1" year="2060">41.72348346</maxSubResource>
                    <maxSubResource fillout="1" year="2065">41.56620548</maxSubResource>
                    <maxSubResource fillout="1" year="2070">41.5370934</maxSubResource>
                    <maxSubResource fillout="1" year="2075">41.5350213</maxSubResource>
                    <maxSubResource fillout="1" year="2080">41.56219139</maxSubResource>
                    <maxSubResource fillout="1" year="2085">41.63698585</maxSubResource>
                    <maxSubResource fillout="1" year="2090">41.76176121</maxSubResource>
                    <maxSubResource fillout="1" year="2095">41.92875696</maxSubResource>
                    <maxSubResource fillout="1" year="2100">42.08780616</maxSubResource>
                </sub-renewable-resource>
            </resource>
            <resource name="Mediterranean Sea Islands_water withdrawals">
                <sub-renewable-resource name="runoff">
                    <maxSubResource fillout="1" year="1975">16.30451269</maxSubResource>
                    <maxSubResource fillout="1" year="1990">16.30451269</maxSubResource>
                    <maxSubResource fillout="1" year="2005">16.30451269</maxSubResource>
                    <maxSubResource fillout="1" year="2010">16.30451269</maxSubResource>
                    <maxSubResource fillout="1" year="2015">15.94252746</maxSubResource>
                    <maxSubResource fillout="1" year="2020">15.89914591</maxSubResource>
                    <maxSubResource fillout="1" year="2025">15.87574343</maxSubResource>
                    <maxSubResource fillout="1" year="2030">15.87575944</maxSubResource>
                    <maxSubResource fillout="1" year="2035">15.91231244</maxSubResource>
                    <maxSubResource fillout="1" year="2040">16.01473972</maxSubResource>
                    <maxSubResource fillout="1" year="2045">16.15289265</maxSubResource>
                    <maxSubResource fillout="1" year="2050">16.27374629</maxSubResource>
                    <maxSubResource fillout="1" year="2055">16.3628584</maxSubResource>
                    <maxSubResource fillout="1" year="2060">16.45829297</maxSubResource>
                    <maxSubResource fillout="1" year="2065">16.53061311</maxSubResource>
                    <maxSubResource fillout="1" year="2070">16.55910453</maxSubResource>
                    <maxSubResource fillout="1" year="2075">16.56761795</maxSubResource>
                    <maxSubResource fillout="1" year="2080">16.55298483</maxSubResource>
                    <maxSubResource fillout="1" year="2085">16.50840462</maxSubResource>
                    <maxSubResource fillout="1" year="2090">16.43521523</maxSubResource>
                    <maxSubResource fillout="1" year="2095">16.33642288</maxSubResource>
                    <maxSubResource fillout="1" year="2100">16.24044811</maxSubResource>
                </sub-renewable-resource>
            </resource>
            <resource name="Po_water withdrawals">
                <sub-renewable-resource name="runoff">
                    <maxSubResource fillout="1" year="1975">39.32503679</maxSubResource>
                    <maxSubResource fillout="1" year="1990">39.32503679</maxSubResource>
                    <maxSubResource fillout="1" year="2005">39.32503679</maxSubResource>
                    <maxSubResource fillout="1" year="2010">39.32503679</maxSubResource>
                    <maxSubResource fillout="1" year="2015">40.41477789</maxSubResource>
                    <maxSubResource fillout="1" year="2020">40.87579155</maxSubResource>
                    <maxSubResource fillout="1" year="2025">41.4925613</maxSubResource>
                    <maxSubResource fillout="1" year="2030">42.14987328</maxSubResource>
                    <maxSubResource fillout="1" year="2035">42.67451048</maxSubResource>
                    <maxSubResource fillout="1" year="2040">43.20270445</maxSubResource>
                    <maxSubResource fillout="1" year="2045">43.68798698</maxSubResource>
                    <maxSubResource fillout="1" year="2050">43.92385177</maxSubResource>
                    <maxSubResource fillout="1" year="2055">43.73047651</maxSubResource>
                    <maxSubResource fillout="1" year="2060">43.24145904</maxSubResource>
                    <maxSubResource fillout="1" year="2065">42.77634596</maxSubResource>
                    <maxSubResource fillout="1" year="2070">42.5520069</maxSubResource>
                    <maxSubResource fillout="1" year="2075">42.33467125</maxSubResource>
                    <maxSubResource fillout="1" year="2080">42.11311993</maxSubResource>
                    <maxSubResource fillout="1" year="2085">41.91385638</maxSubResource>
                    <maxSubResource fillout="1" year="2090">41.74336772</maxSubResource>
                    <maxSubResource fillout="1" year="2095">41.59067935</maxSubResource>
                    <maxSubResource fillout="1" year="2100">41.47376298</maxSubResource>
                </sub-renewable-resource>
            </resource>
            <resource name="Rhine_water withdrawals">
                <sub-renewable-resource name="runoff">
                    <maxSubResource fillout="1" year="1975">76.90226409</maxSubResource>
                    <maxSubResource fillout="1" year="1990">76.90226409</maxSubResource>
                    <maxSubResource fillout="1" year="2005">76.90226409</maxSubResource>
                    <maxSubResource fillout="1" year="2010">76.90226409</maxSubResource>
                    <maxSubResource fillout="1" year="2015">82.36153529</maxSubResource>
                    <maxSubResource fillout="1" year="2020">83.52087147</maxSubResource>
                    <maxSubResource fillout="1" year="2025">84.83233533</maxSubResource>
                    <maxSubResource fillout="1" year="2030">86.07397045</maxSubResource>
                    <maxSubResource fillout="1" year="2035">86.88316209</maxSubResource>
                    <maxSubResource fillout="1" year="2040">87.16626115</maxSubResource>
                    <maxSubResource fillout="1" year="2045">87.16615904</maxSubResource>
                    <maxSubResource fillout="1" year="2050">87.13043674</maxSubResource>
                    <maxSubResource fillout="1" year="2055">87.08635645</maxSubResource>
                    <maxSubResource fillout="1" year="2060">86.8556557</maxSubResource>
                    <maxSubResource fillout="1" year="2065">86.72468926</maxSubResource>
                    <maxSubResource fillout="1" year="2070">86.88984865</maxSubResource>
                    <maxSubResource fillout="1" year="2075">87.12167543</maxSubResource>
                    <maxSubResource fillout="1" year="2080">87.44163628</maxSubResource>
                    <maxSubResource fillout="1" year="2085">87.90750652</maxSubResource>
                    <maxSubResource fillout="1" year="2090">88.52029492</maxSubResource>
                    <maxSubResource fillout="1" year="2095">89.25482905</maxSubResource>
                    <maxSubResource fillout="1" year="2100">89.91523654</maxSubResource>
                </sub-renewable-resource>
            </resource>
            <resource name="Rhone_water withdrawals">
                <sub-renewable-resource name="runoff">
                    <maxSubResource fillout="1" year="1975">48.57485017</maxSubResource>
                    <maxSubResource fillout="1" year="1990">48.57485017</maxSubResource>
                    <maxSubResource fillout="1" year="2005">48.57485017</maxSubResource>
                    <maxSubResource fillout="1" year="2010">48.57485017</maxSubResource>
                    <maxSubResource fillout="1" year="2015">51.67665096</maxSubResource>
                    <maxSubResource fillout="1" year="2020">52.47059201</maxSubResource>
                    <maxSubResource fillout="1" year="2025">53.43319291</maxSubResource>
                    <maxSubResource fillout="1" year="2030">54.38691013</maxSubResource>
                    <maxSubResource fillout="1" year="2035">55.04486522</maxSubResource>
                    <maxSubResource fillout="1" year="2040">55.43177072</maxSubResource>
                    <maxSubResource fillout="1" year="2045">55.63069474</maxSubResource>
                    <maxSubResource fillout="1" year="2050">55.63390205</maxSubResource>
                    <maxSubResource fillout="1" year="2055">55.36147566</maxSubResource>
                    <maxSubResource fillout="1" year="2060">54.82319072</maxSubResource>
                    <maxSubResource fillout="1" year="2065">54.31286722</maxSubResource>
                    <maxSubResource fillout="1" year="2070">54.03121329</maxSubResource>
                    <maxSubResource fillout="1" year="2075">53.75455999</maxSubResource>
                    <maxSubResource fillout="1" year="2080">53.47831401</maxSubResource>
                    <maxSubResource fillout="1" year="2085">53.23379568</maxSubResource>
                    <maxSubResource fillout="1" year="2090">53.02717455</maxSubResource>
                    <maxSubResource fillout="1" year="2095">52.84540993</maxSubResource>
                    <maxSubResource fillout="1" year="2100">52.70917878</maxSubResource>
                </sub-renewable-resource>
            </resource>
            <resource name="Scheldt_water withdrawals">
                <sub-renewable-resource name="runoff">
                    <maxSubResource fillout="1" year="1975">6.636319243</maxSubResource>
                    <maxSubResource fillout="1" year="1990">6.636319243</maxSubResource>
                    <maxSubResource fillout="1" year="2005">6.636319243</maxSubResource>
                    <maxSubResource fillout="1" year="2010">6.636319243</maxSubResource>
                    <maxSubResource fillout="1" year="2015">7.654382045</maxSubResource>
                    <maxSubResource fillout="1" year="2020">7.90729198</maxSubResource>
                    <maxSubResource fillout="1" year="2025">8.193790379</maxSubResource>
                    <maxSubResource fillout="1" year="2030">8.478733022</maxSubResource>
                    <maxSubResource fillout="1" year="2035">8.702180138</maxSubResource>
                    <maxSubResource fillout="1" year="2040">8.840619499</maxSubResource>
                    <maxSubResource fillout="1" year="2045">8.937080565</maxSubResource>
                    <maxSubResource fillout="1" year="2050">9.04131299</maxSubResource>
                    <maxSubResource fillout="1" year="2055">9.173061705</maxSubResource>
                    <maxSubResource fillout="1" year="2060">9.300144719</maxSubResource>
                    <maxSubResource fillout="1" year="2065">9.433559965</maxSubResource>
                    <maxSubResource fillout="1" year="2070">9.581506587</maxSubResource>
                    <maxSubResource fillout="1" year="2075">9.734386</maxSubResource>
                    <maxSubResource fillout="1" year="2080">9.893672023</maxSubResource>
                    <maxSubResource fillout="1" year="2085">10.06229264</maxSubResource>
                    <maxSubResource fillout="1" year="2090">10.23966698</maxSubResource>
                    <maxSubResource fillout="1" year="2095">10.42450872</maxSubResource>
                    <maxSubResource fillout="1" year="2100">10.57712296</maxSubResource>
                </sub-renewable-resource>
            </resource>
            <resource name="Scotland_water withdrawals">
                <sub-renewable-resource name="runoff">
                    <maxSubResource fillout="1" year="1975">92.16770926</maxSubResource>
                    <maxSubResource fillout="1" year="1990">92.16770926</maxSubResource>
                    <maxSubResource fillout="1" year="2005">92.16770926</maxSubResource>
                    <maxSubResource fillout="1" year="2010">92.16770926</maxSubResource>
                    <maxSubResource fillout="1" year="2015">102.8662403</maxSubResource>
                    <maxSubResource fillout="1" year="2020">106.5264897</maxSubResource>
                    <maxSubResource fillout="1" year="2025">111.3290201</maxSubResource>
                    <maxSubResource fillout="1" year="2030">116.3902004</maxSubResource>
                    <maxSubResource fillout="1" year="2035">120.4241539</maxSubResource>
                    <maxSubResource fillout="1" year="2040">123.1204803</maxSubResource>
                    <maxSubResource fillout="1" year="2045">125.2741637</maxSubResource>
                    <maxSubResource fillout="1" year="2050">127.6637635</maxSubResource>
                    <maxSubResource fillout="1" year="2055">130.7491365</maxSubResource>
                    <maxSubResource fillout="1" year="2060">134.1229283</maxSubResource>
                    <maxSubResource fillout="1" year="2065">137.5714348</maxSubResource>
                    <maxSubResource fillout="1" year="2070">140.9373647</maxSubResource>
                    <maxSubResource fillout="1" year="2075">144.2914082</maxSubResource>
                    <maxSubResource fillout="1" year="2080">147.667136</maxSubResource>
                    <maxSubResource fillout="1" year="2085">151.0843484</maxSubResource>
                    <maxSubResource fillout="1" year="2090">154.5497683</maxSubResource>
                    <maxSubResource fillout="1" year="2095">158.0575895</maxSubResource>
                    <maxSubResource fillout="1" year="2100">160.8902126</maxSubResource>
                </sub-renewable-resource>
            </resource>
            <resource name="Seine_water withdrawals">
                <sub-renewable-resource name="runoff">
                    <maxSubResource fillout="1" year="1975">18.9920006</maxSubResource>
                    <maxSubResource fillout="1" year="1990">18.9920006</maxSubResource>
                    <maxSubResource fillout="1" year="2005">18.9920006</maxSubResource>
                    <maxSubResource fillout="1" year="2010">18.9920006</maxSubResource>
                    <maxSubResource fillout="1" year="2015">21.12341612</maxSubResource>
                    <maxSubResource fillout="1" year="2020">21.53957241</maxSubResource>
                    <maxSubResource fillout="1" year="2025">21.98118941</maxSubResource>
                    <maxSubResource fillout="1" year="2030">22.38245508</maxSubResource>
                    <maxSubResource fillout="1" year="2035">22.61997006</maxSubResource>
                    <maxSubResource fillout="1" year="2040">22.61194902</maxSubResource>
                    <maxSubResource fillout="1" year="2045">22.46377401</maxSubResource>
                    <maxSubResource fillout="1" year="2050">22.3207701</maxSubResource>
                    <maxSubResource fillout="1" year="2055">22.21189819</maxSubResource>
                    <maxSubResource fillout="1" year="2060">22.04112745</maxSubResource>
                    <maxSubResource fillout="1" year="2065">21.94401806</maxSubResource>
                    <maxSubResource fillout="1" year="2070">22.01419994</maxSubResource>
                    <maxSubResource fillout="1" year="2075">22.1421715</maxSubResource>
                    <maxSubResource fillout="1" year="2080">22.33458076</maxSubResource>
                    <maxSubResource fillout="1" year="2085">22.61533375</maxSubResource>
                    <maxSubResource fillout="1" year="2090">22.98494544</maxSubResource>
                    <maxSubResource fillout="1" year="2095">23.43309183</maxSubResource>
                    <maxSubResource fillout="1" year="2100">23.84205074</maxSubResource>
                </sub-renewable-resource>
            </resource>
            <resource name="Spain-Portugal-Atlantic Coast_water withdrawals">
                <sub-renewable-resource name="runoff">
                    <maxSubResource fillout="1" year="1975">42.46546191</maxSubResource>
                    <maxSubResource fillout="1" year="1990">42.46546191</maxSubResource>
                    <maxSubResource fillout="1" year="2005">42.46546191</maxSubResource>
                    <maxSubResource fillout="1" year="2010">42.46546191</maxSubResource>
                    <maxSubResource fillout="1" year="2015">42.06966256</maxSubResource>
                    <maxSubResource fillout="1" year="2020">41.59546567</maxSubResource>
                    <maxSubResource fillout="1" year="2025">40.8826291</maxSubResource>
                    <maxSubResource fillout="1" year="2030">40.0811675</maxSubResource>
                    <maxSubResource fillout="1" year="2035">39.38263068</maxSubResource>
                    <maxSubResource fillout="1" year="2040">38.7122704</maxSubResource>
                    <maxSubResource fillout="1" year="2045">38.01585153</maxSubResource>
                    <maxSubResource fillout="1" year="2050">37.33717534</maxSubResource>
                    <maxSubResource fillout="1" year="2055">36.69432936</maxSubResource>
                    <maxSubResource fillout="1" year="2060">36.05969775</maxSubResource>
                    <maxSubResource fillout="1" year="2065">35.44165999</maxSubResource>
                    <maxSubResource fillout="1" year="2070">34.8497613</maxSubResource>
                    <maxSubResource fillout="1" year="2075">34.28367197</maxSubResource>
                    <maxSubResource fillout="1" year="2080">33.73205122</maxSubResource>
                    <maxSubResource fillout="1" year="2085">33.18399094</maxSubResource>
                    <maxSubResource fillout="1" year="2090">32.64125266</maxSubResource>
                    <maxSubResource fillout="1" year="2095">32.10885578</maxSubResource>
                    <maxSubResource fillout="1" year="2100">31.69301114</maxSubResource>
                </sub-renewable-resource>
            </resource>
            <resource name="Spain-South and East Coast_water withdrawals">
                <sub-renewable-resource name="runoff">
                    <maxSubResource fillout="1" year="1975">14.97077523</maxSubResource>
                    <maxSubResource fillout="1" year="1990">14.97077523</maxSubResource>
                    <maxSubResource fillout="1" year="2005">14.97077523</maxSubResource>
                    <maxSubResource fillout="1" year="2010">14.97077523</maxSubResource>
                    <maxSubResource fillout="1" year="2015">14.75359362</maxSubResource>
                    <maxSubResource fillout="1" year="2020">14.66162143</maxSubResource>
                    <maxSubResource fillout="1" year="2025">14.54781996</maxSubResource>
                    <maxSubResource fillout="1" year="2030">14.4301785</maxSubResource>
                    <maxSubResource fillout="1" year="2035">14.33066048</maxSubResource>
                    <maxSubResource fillout="1" year="2040">14.23587258</maxSubResource>
                    <maxSubResource fillout="1" year="2045">14.13346048</maxSubResource>
                    <maxSubResource fillout="1" year="2050">14.02359731</maxSubResource>
                    <maxSubResource fillout="1" year="2055">13.91955975</maxSubResource>
                    <maxSubResource fillout="1" year="2060">13.82844456</maxSubResource>
                    <maxSubResource fillout="1" year="2065">13.71426526</maxSubResource>
                    <maxSubResource fillout="1" year="2070">13.55298167</maxSubResource>
                    <maxSubResource fillout="1" year="2075">13.37272485</maxSubResource>
                    <maxSubResource fillout="1" year="2080">13.16888131</maxSubResource>
                    <maxSubResource fillout="1" year="2085">12.93247251</maxSubResource>
                    <maxSubResource fillout="1" year="2090">12.66440519</maxSubResource>
                    <maxSubResource fillout="1" year="2095">12.36866408</maxSubResource>
                    <maxSubResource fillout="1" year="2100">12.11430206</maxSubResource>
                </sub-renewable-resource>
            </resource>
            <resource name="Sweden_water withdrawals">
                <sub-renewable-resource name="runoff">
                    <maxSubResource fillout="1" year="1975">175.6685126</maxSubResource>
                    <maxSubResource fillout="1" year="1990">175.6685126</maxSubResource>
                    <maxSubResource fillout="1" year="2005">175.6685126</maxSubResource>
                    <maxSubResource fillout="1" year="2010">175.6685126</maxSubResource>
                    <maxSubResource fillout="1" year="2015">189.0233506</maxSubResource>
                    <maxSubResource fillout="1" year="2020">192.3824873</maxSubResource>
                    <maxSubResource fillout="1" year="2025">196.2012274</maxSubResource>
                    <maxSubResource fillout="1" year="2030">200.0352544</maxSubResource>
                    <maxSubResource fillout="1" year="2035">203.1509476</maxSubResource>
                    <maxSubResource fillout="1" year="2040">205.4477958</maxSubResource>
                    <maxSubResource fillout="1" year="2045">207.3423804</maxSubResource>
                    <maxSubResource fillout="1" year="2050">209.18247</maxSubResource>
                    <maxSubResource fillout="1" year="2055">211.0326288</maxSubResource>
                    <maxSubResource fillout="1" year="2060">212.646092</maxSubResource>
                    <maxSubResource fillout="1" year="2065">214.3337514</maxSubResource>
                    <maxSubResource fillout="1" year="2070">216.3112668</maxSubResource>
                    <maxSubResource fillout="1" year="2075">218.3324081</maxSubResource>
                    <maxSubResource fillout="1" year="2080">220.4224077</maxSubResource>
                    <maxSubResource fillout="1" year="2085">222.6452173</maxSubResource>
                    <maxSubResource fillout="1" year="2090">224.9976838</maxSubResource>
                    <maxSubResource fillout="1" year="2095">227.4514492</maxSubResource>
                    <maxSubResource fillout="1" year="2100">229.471397</maxSubResource>
                </sub-renewable-resource>
            </resource>
            <resource name="Tagus_water withdrawals">
                <sub-renewable-resource name="runoff">
                    <maxSubResource fillout="1" year="1975">12.76688256</maxSubResource>
                    <maxSubResource fillout="1" year="1990">12.76688256</maxSubResource>
                    <maxSubResource fillout="1" year="2005">12.76688256</maxSubResource>
                    <maxSubResource fillout="1" year="2010">12.76688256</maxSubResource>
                    <maxSubResource fillout="1" year="2015">12.93889996</maxSubResource>
                    <maxSubResource fillout="1" year="2020">12.85630167</maxSubResource>
                    <maxSubResource fillout="1" year="2025">12.69917262</maxSubResource>
                    <maxSubResource fillout="1" year="2030">12.51428824</maxSubResource>
                    <maxSubResource fillout="1" year="2035">12.35695342</maxSubResource>
                    <maxSubResource fillout="1" year="2040">12.19685667</maxSubResource>
                    <maxSubResource fillout="1" year="2045">12.02025034</maxSubResource>
                    <maxSubResource fillout="1" year="2050">11.84779985</maxSubResource>
                    <maxSubResource fillout="1" year="2055">11.69695037</maxSubResource>
                    <maxSubResource fillout="1" year="2060">11.55710439</maxSubResource>
                    <maxSubResource fillout="1" year="2065">11.40343532</maxSubResource>
                    <maxSubResource fillout="1" year="2070">11.22083946</maxSubResource>
                    <maxSubResource fillout="1" year="2075">11.03129206</maxSubResource>
                    <maxSubResource fillout="1" year="2080">10.82908264</maxSubResource>
                    <maxSubResource fillout="1" year="2085">10.60516868</maxSubResource>
                    <maxSubResource fillout="1" year="2090">10.35994052</maxSubResource>
                    <maxSubResource fillout="1" year="2095">10.09737445</maxSubResource>
                    <maxSubResource fillout="1" year="2100">9.877085554</maxSubResource>
                </sub-renewable-resource>
            </resource>
            <resource name="Tiber_water withdrawals">
                <sub-renewable-resource name="runoff">
                    <maxSubResource fillout="1" year="1975">7.066638914</maxSubResource>
                    <maxSubResource fillout="1" year="1990">7.066638914</maxSubResource>
                    <maxSubResource fillout="1" year="2005">7.066638914</maxSubResource>
                    <maxSubResource fillout="1" year="2010">7.066638914</maxSubResource>
                    <maxSubResource fillout="1" year="2015">7.128140488</maxSubResource>
                    <maxSubResource fillout="1" year="2020">7.133800064</maxSubResource>
                    <maxSubResource fillout="1" year="2025">7.130308837</maxSubResource>
                    <maxSubResource fillout="1" year="2030">7.128624549</maxSubResource>
                    <maxSubResource fillout="1" year="2035">7.14256551</maxSubResource>
                    <maxSubResource fillout="1" year="2040">7.188773211</maxSubResource>
                    <maxSubResource fillout="1" year="2045">7.243396281</maxSubResource>
                    <maxSubResource fillout="1" year="2050">7.269852539</maxSubResource>
                    <maxSubResource fillout="1" year="2055">7.251100773</maxSubResource>
                    <maxSubResource fillout="1" year="2060">7.212037739</maxSubResource>
                    <maxSubResource fillout="1" year="2065">7.156255384</maxSubResource>
                    <maxSubResource fillout="1" year="2070">7.086487303</maxSubResource>
                    <maxSubResource fillout="1" year="2075">7.003094383</maxSubResource>
                    <maxSubResource fillout="1" year="2080">6.902620441</maxSubResource>
                    <maxSubResource fillout="1" year="2085">6.781710693</maxSubResource>
                    <maxSubResource fillout="1" year="2090">6.641126304</maxSubResource>
                    <maxSubResource fillout="1" year="2095">6.482281901</maxSubResource>
                    <maxSubResource fillout="1" year="2100">6.342721895</maxSubResource>
                </sub-renewable-resource>
            </resource>
        </region>
        <region name="Europe_Eastern">
            <resource name="Black Sea-North Coast_water withdrawals">
                <sub-renewable-resource name="runoff">
                    <maxSubResource fillout="1" year="1975">63.89418881</maxSubResource>
                    <maxSubResource fillout="1" year="1990">63.89418881</maxSubResource>
                    <maxSubResource fillout="1" year="2005">63.89418881</maxSubResource>
                    <maxSubResource fillout="1" year="2010">63.89418881</maxSubResource>
                    <maxSubResource fillout="1" year="2015">62.95207604</maxSubResource>
                    <maxSubResource fillout="1" year="2020">62.58391123</maxSubResource>
                    <maxSubResource fillout="1" year="2025">62.36833893</maxSubResource>
                    <maxSubResource fillout="1" year="2030">62.04545302</maxSubResource>
                    <maxSubResource fillout="1" year="2035">61.24957104</maxSubResource>
                    <maxSubResource fillout="1" year="2040">59.83955425</maxSubResource>
                    <maxSubResource fillout="1" year="2045">58.09319045</maxSubResource>
                    <maxSubResource fillout="1" year="2050">56.33223315</maxSubResource>
                    <maxSubResource fillout="1" year="2055">54.64555076</maxSubResource>
                    <maxSubResource fillout="1" year="2060">52.83662465</maxSubResource>
                    <maxSubResource fillout="1" year="2065">51.14284989</maxSubResource>
                    <maxSubResource fillout="1" year="2070">49.71962146</maxSubResource>
                    <maxSubResource fillout="1" year="2075">48.34533437</maxSubResource>
                    <maxSubResource fillout="1" year="2080">47.05068409</maxSubResource>
                    <maxSubResource fillout="1" year="2085">45.90051659</maxSubResource>
                    <maxSubResource fillout="1" year="2090">44.8990428</maxSubResource>
                    <maxSubResource fillout="1" year="2095">44.01929808</maxSubResource>
                    <maxSubResource fillout="1" year="2100">43.38684393</maxSubResource>
                </sub-renewable-resource>
            </resource>
            <resource name="Daugava_water withdrawals">
                <sub-renewable-resource name="runoff">
                    <maxSubResource fillout="1" year="1975">17.29226462</maxSubResource>
                    <maxSubResource fillout="1" year="1990">17.29226462</maxSubResource>
                    <maxSubResource fillout="1" year="2005">17.29226462</maxSubResource>
                    <maxSubResource fillout="1" year="2010">17.29226462</maxSubResource>
                    <maxSubResource fillout="1" year="2015">19.15485372</maxSubResource>
                    <maxSubResource fillout="1" year="2020">19.64061209</maxSubResource>
                    <maxSubResource fillout="1" year="2025">20.18763518</maxSubResource>
                    <maxSubResource fillout="1" year="2030">20.74701768</maxSubResource>
                    <maxSubResource fillout="1" year="2035">21.23363885</maxSubResource>
                    <maxSubResource fillout="1" year="2040">21.62397422</maxSubResource>
                    <maxSubResource fillout="1" year="2045">21.96543192</maxSubResource>
                    <maxSubResource fillout="1" year="2050">22.30471194</maxSubResource>
                    <maxSubResource fillout="1" year="2055">22.65909757</maxSubResource>
                    <maxSubResource fillout="1" year="2060">23.0016023</maxSubResource>
                    <maxSubResource fillout="1" year="2065">23.35314723</maxSubResource>
                    <maxSubResource fillout="1" year="2070">23.72909251</maxSubResource>
                    <maxSubResource fillout="1" year="2075">24.11334679</maxSubResource>
                    <maxSubResource fillout="1" year="2080">24.50491889</maxSubResource>
                    <maxSubResource fillout="1" year="2085">24.90547414</maxSubResource>
                    <maxSubResource fillout="1" year="2090">25.3158089</maxSubResource>
                    <maxSubResource fillout="1" year="2095">25.73514594</maxSubResource>
                    <maxSubResource fillout="1" year="2100">26.07647418</maxSubResource>
                </sub-renewable-resource>
            </resource>
            <resource name="Dnieper_water withdrawals">
                <sub-renewable-resource name="runoff">
                    <maxSubResource fillout="1" year="1975">56.19147051</maxSubResource>
                    <maxSubResource fillout="1" year="1990">56.19147051</maxSubResource>
                    <maxSubResource fillout="1" year="2005">56.19147051</maxSubResource>
                    <maxSubResource fillout="1" year="2010">56.19147051</maxSubResource>
                    <maxSubResource fillout="1" year="2015">63.10880583</maxSubResource>
                    <maxSubResource fillout="1" year="2020">64.91051318</maxSubResource>
                    <maxSubResource fillout="1" year="2025">67.04980527</maxSubResource>
                    <maxSubResource fillout="1" year="2030">69.21413559</maxSubResource>
                    <maxSubResource fillout="1" year="2035">70.91361429</maxSubResource>
                    <maxSubResource fillout="1" year="2040">72.0771069</maxSubResource>
                    <maxSubResource fillout="1" year="2045">72.96245533</maxSubResource>
                    <maxSubResource fillout="1" year="2050">73.77820036</maxSubResource>
                    <maxSubResource fillout="1" year="2055">74.55921577</maxSubResource>
                    <maxSubResource fillout="1" year="2060">75.18260834</maxSubResource>
                    <maxSubResource fillout="1" year="2065">75.895279</maxSubResource>
                    <maxSubResource fillout="1" year="2070">76.86431703</maxSubResource>
                    <maxSubResource fillout="1" year="2075">77.88301183</maxSubResource>
                    <maxSubResource fillout="1" year="2080">78.96209492</maxSubResource>
                    <maxSubResource fillout="1" year="2085">80.1452111</maxSubResource>
                    <maxSubResource fillout="1" year="2090">81.43986795</maxSubResource>
                    <maxSubResource fillout="1" year="2095">82.82757031</maxSubResource>
                    <maxSubResource fillout="1" year="2100">83.99254397</maxSubResource>
                </sub-renewable-resource>
            </resource>
            <resource name="Dniester_water withdrawals">
                <sub-renewable-resource name="runoff">
                    <maxSubResource fillout="1" year="1975">4.104478615</maxSubResource>
                    <maxSubResource fillout="1" year="1990">4.104478615</maxSubResource>
                    <maxSubResource fillout="1" year="2005">4.104478615</maxSubResource>
                    <maxSubResource fillout="1" year="2010">4.104478615</maxSubResource>
                    <maxSubResource fillout="1" year="2015">4.398684184</maxSubResource>
                    <maxSubResource fillout="1" year="2020">4.449756351</maxSubResource>
                    <maxSubResource fillout="1" year="2025">4.502627371</maxSubResource>
                    <maxSubResource fillout="1" year="2030">4.549565703</maxSubResource>
                    <maxSubResource fillout="1" year="2035">4.576954603</maxSubResource>
                    <maxSubResource fillout="1" year="2040">4.58037132</maxSubResource>
                    <maxSubResource fillout="1" year="2045">4.568941464</maxSubResource>
                    <maxSubResource fillout="1" year="2050">4.552544431</maxSubResource>
                    <maxSubResource fillout="1" year="2055">4.532405709</maxSubResource>
                    <maxSubResource fillout="1" year="2060">4.502279866</maxSubResource>
                    <maxSubResource fillout="1" year="2065">4.474676473</maxSubResource>
                    <maxSubResource fillout="1" year="2070">4.458094176</maxSubResource>
                    <maxSubResource fillout="1" year="2075">4.442081121</maxSubResource>
                    <maxSubResource fillout="1" year="2080">4.426901887</maxSubResource>
                    <maxSubResource fillout="1" year="2085">4.414499247</maxSubResource>
                    <maxSubResource fillout="1" year="2090">4.405403038</maxSubResource>
                    <maxSubResource fillout="1" year="2095">4.398819184</maxSubResource>
                    <maxSubResource fillout="1" year="2100">4.394802497</maxSubResource>
                </sub-renewable-resource>
            </resource>
        </region>
        <region name="Europe_Non_EU">
            <resource name="Black Sea-South Coast_water withdrawals">
                <sub-renewable-resource name="runoff">
                    <maxSubResource fillout="1" year="1975">95.85285606</maxSubResource>
                    <maxSubResource fillout="1" year="1990">95.85285606</maxSubResource>
                    <maxSubResource fillout="1" year="2005">95.85285606</maxSubResource>
                    <maxSubResource fillout="1" year="2010">95.85285606</maxSubResource>
                    <maxSubResource fillout="1" year="2015">86.10029433</maxSubResource>
                    <maxSubResource fillout="1" year="2020">84.13708154</maxSubResource>
                    <maxSubResource fillout="1" year="2025">82.51579034</maxSubResource>
                    <maxSubResource fillout="1" year="2030">80.9320243</maxSubResource>
                    <maxSubResource fillout="1" year="2035">79.0834995</maxSubResource>
                    <maxSubResource fillout="1" year="2040">77.08894118</maxSubResource>
                    <maxSubResource fillout="1" year="2045">75.05779764</maxSubResource>
                    <maxSubResource fillout="1" year="2050">72.95124583</maxSubResource>
                    <maxSubResource fillout="1" year="2055">70.69282112</maxSubResource>
                    <maxSubResource fillout="1" year="2060">68.32020588</maxSubResource>
                    <maxSubResource fillout="1" year="2065">66.07576811</maxSubResource>
                    <maxSubResource fillout="1" year="2070">64.10359801</maxSubResource>
                    <maxSubResource fillout="1" year="2075">62.16082695</maxSubResource>
                    <maxSubResource fillout="1" year="2080">60.29346053</maxSubResource>
                    <maxSubResource fillout="1" year="2085">58.58448991</maxSubResource>
                    <maxSubResource fillout="1" year="2090">57.04240833</maxSubResource>
                    <maxSubResource fillout="1" year="2095">55.63337199</maxSubResource>
                    <maxSubResource fillout="1" year="2100">54.58097096</maxSubResource>
                </sub-renewable-resource>
            </resource>
            <resource name="Mediterranean Sea-East Coast_water withdrawals">
                <sub-renewable-resource name="runoff">
                    <maxSubResource fillout="1" year="1975">69.49845692</maxSubResource>
                    <maxSubResource fillout="1" year="1990">69.49845692</maxSubResource>
                    <maxSubResource fillout="1" year="2005">69.49845692</maxSubResource>
                    <maxSubResource fillout="1" year="2010">69.49845692</maxSubResource>
                    <maxSubResource fillout="1" year="2015">61.34160228</maxSubResource>
                    <maxSubResource fillout="1" year="2020">60.18581605</maxSubResource>
                    <maxSubResource fillout="1" year="2025">59.79287871</maxSubResource>
                    <maxSubResource fillout="1" year="2030">59.48591876</maxSubResource>
                    <maxSubResource fillout="1" year="2035">58.472591</maxSubResource>
                    <maxSubResource fillout="1" year="2040">56.9217326</maxSubResource>
                    <maxSubResource fillout="1" year="2045">55.21541998</maxSubResource>
                    <maxSubResource fillout="1" year="2050">53.46526851</maxSubResource>
                    <maxSubResource fillout="1" year="2055">51.63817447</maxSubResource>
                    <maxSubResource fillout="1" year="2060">49.65695315</maxSubResource>
                    <maxSubResource fillout="1" year="2065">47.82593754</maxSubResource>
                    <maxSubResource fillout="1" year="2070">46.32564224</maxSubResource>
                    <maxSubResource fillout="1" year="2075">44.84141905</maxSubResource>
                    <maxSubResource fillout="1" year="2080">43.45132841</maxSubResource>
                    <maxSubResource fillout="1" year="2085">42.28036261</maxSubResource>
                    <maxSubResource fillout="1" year="2090">41.33070665</maxSubResource>
                    <maxSubResource fillout="1" year="2095">40.55097471</maxSubResource>
                    <maxSubResource fillout="1" year="2100">40.01975986</maxSubResource>
                </sub-renewable-resource>
            </resource>
        </region>
        <region name="European Free Trade Association">
            <resource name="Iceland_water withdrawals">
                <sub-renewable-resource name="runoff">
                    <maxSubResource fillout="1" year="1975">137.2583003</maxSubResource>
                    <maxSubResource fillout="1" year="1990">137.2583003</maxSubResource>
                    <maxSubResource fillout="1" year="2005">137.2583003</maxSubResource>
                    <maxSubResource fillout="1" year="2010">137.2583003</maxSubResource>
                    <maxSubResource fillout="1" year="2015">131.0313893</maxSubResource>
                    <maxSubResource fillout="1" year="2020">130.5447323</maxSubResource>
                    <maxSubResource fillout="1" year="2025">130.5583164</maxSubResource>
                    <maxSubResource fillout="1" year="2030">130.9146184</maxSubResource>
                    <maxSubResource fillout="1" year="2035">131.5563066</maxSubResource>
                    <maxSubResource fillout="1" year="2040">133.0620033</maxSubResource>
                    <maxSubResource fillout="1" year="2045">135.0959656</maxSubResource>
                    <maxSubResource fillout="1" year="2050">136.8371183</maxSubResource>
                    <maxSubResource fillout="1" year="2055">138.0030729</maxSubResource>
                    <maxSubResource fillout="1" year="2060">139.1498709</maxSubResource>
                    <maxSubResource fillout="1" year="2065">139.9795531</maxSubResource>
                    <maxSubResource fillout="1" year="2070">140.2683917</maxSubResource>
                    <maxSubResource fillout="1" year="2075">140.2384406</maxSubResource>
                    <maxSubResource fillout="1" year="2080">139.8823175</maxSubResource>
                    <maxSubResource fillout="1" year="2085">139.1578386</maxSubResource>
                    <maxSubResource fillout="1" year="2090">138.0767795</maxSubResource>
                    <maxSubResource fillout="1" year="2095">136.6583584</maxSubResource>
                    <maxSubResource fillout="1" year="2100">135.2897346</maxSubResource>
                </sub-renewable-resource>
            </resource>
            <resource name="Scandinavia-North Coast_water withdrawals">
                <sub-renewable-resource name="runoff">
                    <maxSubResource fillout="1" year="1975">411.7192901</maxSubResource>
                    <maxSubResource fillout="1" year="1990">411.7192901</maxSubResource>
                    <maxSubResource fillout="1" year="2005">411.7192901</maxSubResource>
                    <maxSubResource fillout="1" year="2010">411.7192901</maxSubResource>
                    <maxSubResource fillout="1" year="2015">428.2822158</maxSubResource>
                    <maxSubResource fillout="1" year="2020">433.4568477</maxSubResource>
                    <maxSubResource fillout="1" year="2025">439.6172657</maxSubResource>
                    <maxSubResource fillout="1" year="2030">446.1129876</maxSubResource>
                    <maxSubResource fillout="1" year="2035">451.9209649</maxSubResource>
                    <maxSubResource fillout="1" year="2040">457.158103</maxSubResource>
                    <maxSubResource fillout="1" year="2045">462.1747725</maxSubResource>
                    <maxSubResource fillout="1" year="2050">466.9949376</maxSubResource>
                    <maxSubResource fillout="1" year="2055">471.7202206</maxSubResource>
                    <maxSubResource fillout="1" year="2060">476.3702561</maxSubResource>
                    <maxSubResource fillout="1" year="2065">480.6712652</maxSubResource>
                    <maxSubResource fillout="1" year="2070">484.4370371</maxSubResource>
                    <maxSubResource fillout="1" year="2075">487.8806421</maxSubResource>
                    <maxSubResource fillout="1" year="2080">491.0039024</maxSubResource>
                    <maxSubResource fillout="1" year="2085">493.7738826</maxSubResource>
                    <maxSubResource fillout="1" year="2090">496.1783588</maxSubResource>
                    <maxSubResource fillout="1" year="2095">498.2297722</maxSubResource>
                    <maxSubResource fillout="1" year="2100">499.6260143</maxSubResource>
                </sub-renewable-resource>
            </resource>
        </region>
        <region name="India">
            <resource name="Brahamani_water withdrawals">
                <sub-renewable-resource name="runoff">
                    <maxSubResource fillout="1" year="1975">50.46231597</maxSubResource>
                    <maxSubResource fillout="1" year="1990">50.46231597</maxSubResource>
                    <maxSubResource fillout="1" year="2005">50.46231597</maxSubResource>
                    <maxSubResource fillout="1" year="2010">50.46231597</maxSubResource>
                    <maxSubResource fillout="1" year="2015">53.01304873</maxSubResource>
                    <maxSubResource fillout="1" year="2020">52.97148707</maxSubResource>
                    <maxSubResource fillout="1" year="2025">52.50307616</maxSubResource>
                    <maxSubResource fillout="1" year="2030">51.80651491</maxSubResource>
                    <maxSubResource fillout="1" year="2035">51.09195954</maxSubResource>
                    <maxSubResource fillout="1" year="2040">50.07072411</maxSubResource>
                    <maxSubResource fillout="1" year="2045">48.86259093</maxSubResource>
                    <maxSubResource fillout="1" year="2050">47.87840763</maxSubResource>
                    <maxSubResource fillout="1" year="2055">47.39266818</maxSubResource>
                    <maxSubResource fillout="1" year="2060">47.15157029</maxSubResource>
                    <maxSubResource fillout="1" year="2065">46.85213532</maxSubResource>
                    <maxSubResource fillout="1" year="2070">46.29377056</maxSubResource>
                    <maxSubResource fillout="1" year="2075">45.69399428</maxSubResource>
                    <maxSubResource fillout="1" year="2080">45.05148484</maxSubResource>
                    <maxSubResource fillout="1" year="2085">44.32913301</maxSubResource>
                    <maxSubResource fillout="1" year="2090">43.51657712</maxSubResource>
                    <maxSubResource fillout="1" year="2095">42.62953687</maxSubResource>
                    <maxSubResource fillout="1" year="2100">41.87742518</maxSubResource>
                </sub-renewable-resource>
            </resource>
            <resource name="Cauvery_water withdrawals">
                <sub-renewable-resource name="runoff">
                    <maxSubResource fillout="1" year="1975">39.12371507</maxSubResource>
                    <maxSubResource fillout="1" year="1990">39.12371507</maxSubResource>
                    <maxSubResource fillout="1" year="2005">39.12371507</maxSubResource>
                    <maxSubResource fillout="1" year="2010">39.12371507</maxSubResource>
                    <maxSubResource fillout="1" year="2015">40.8831942</maxSubResource>
                    <maxSubResource fillout="1" year="2020">41.25216826</maxSubResource>
                    <maxSubResource fillout="1" year="2025">41.48201894</maxSubResource>
                    <maxSubResource fillout="1" year="2030">41.70324817</maxSubResource>
                    <maxSubResource fillout="1" year="2035">42.09232922</maxSubResource>
                    <maxSubResource fillout="1" year="2040">42.92005477</maxSubResource>
                    <maxSubResource fillout="1" year="2045">43.92328592</maxSubResource>
                    <maxSubResource fillout="1" year="2050">44.65127556</maxSubResource>
                    <maxSubResource fillout="1" year="2055">44.87165019</maxSubResource>
                    <maxSubResource fillout="1" year="2060">44.86091407</maxSubResource>
                    <maxSubResource fillout="1" year="2065">44.69124649</maxSubResource>
                    <maxSubResource fillout="1" year="2070">44.41315535</maxSubResource>
                    <maxSubResource fillout="1" year="2075">44.00268593</maxSubResource>
                    <maxSubResource fillout="1" year="2080">43.42803356</maxSubResource>
                    <maxSubResource fillout="1" year="2085">42.66187368</maxSubResource>
                    <maxSubResource fillout="1" year="2090">41.70487288</maxSubResource>
                    <maxSubResource fillout="1" year="2095">40.56921997</maxSubResource>
                    <maxSubResource fillout="1" year="2100">39.53909742</maxSubResource>
                </sub-renewable-resource>
            </resource>
            <resource name="Ganges-Bramaputra_water withdrawals">
                <sub-renewable-resource name="runoff">
                    <maxSubResource fillout="1" year="1975">1570.48934</maxSubResource>
                    <maxSubResource fillout="1" year="1990">1570.48934</maxSubResource>
                    <maxSubResource fillout="1" year="2005">1570.48934</maxSubResource>
                    <maxSubResource fillout="1" year="2010">1570.48934</maxSubResource>
                    <maxSubResource fillout="1" year="2015">1576.724043</maxSubResource>
                    <maxSubResource fillout="1" year="2020">1581.006985</maxSubResource>
                    <maxSubResource fillout="1" year="2025">1586.067023</maxSubResource>
                    <maxSubResource fillout="1" year="2030">1591.413386</maxSubResource>
                    <maxSubResource fillout="1" year="2035">1596.687288</maxSubResource>
                    <maxSubResource fillout="1" year="2040">1602.25776</maxSubResource>
                    <maxSubResource fillout="1" year="2045">1609.188227</maxSubResource>
                    <maxSubResource fillout="1" year="2050">1618.492024</maxSubResource>
                    <maxSubResource fillout="1" year="2055">1631.345297</maxSubResource>
                    <maxSubResource fillout="1" year="2060">1646.571637</maxSubResource>
                    <maxSubResource fillout="1" year="2065">1660.548787</maxSubResource>
                    <maxSubResource fillout="1" year="2070">1670.891907</maxSubResource>
                    <maxSubResource fillout="1" year="2075">1680.624473</maxSubResource>
                    <maxSubResource fillout="1" year="2080">1689.913214</maxSubResource>
                    <maxSubResource fillout="1" year="2085">1698.438026</maxSubResource>
                    <maxSubResource fillout="1" year="2090">1705.968836</maxSubResource>
                    <maxSubResource fillout="1" year="2095">1712.621349</maxSubResource>
                    <maxSubResource fillout="1" year="2100">1717.419738</maxSubResource>
                </sub-renewable-resource>
            </resource>
            <resource name="Godavari_water withdrawals">
                <sub-renewable-resource name="runoff">
                    <maxSubResource fillout="1" year="1975">146.1757699</maxSubResource>
                    <maxSubResource fillout="1" year="1990">146.1757699</maxSubResource>
                    <maxSubResource fillout="1" year="2005">146.1757699</maxSubResource>
                    <maxSubResource fillout="1" year="2010">146.1757699</maxSubResource>
                    <maxSubResource fillout="1" year="2015">154.0522419</maxSubResource>
                    <maxSubResource fillout="1" year="2020">156.1273306</maxSubResource>
                    <maxSubResource fillout="1" year="2025">159.0395496</maxSubResource>
                    <maxSubResource fillout="1" year="2030">161.8082265</maxSubResource>
                    <maxSubResource fillout="1" year="2035">163.0226223</maxSubResource>
                    <maxSubResource fillout="1" year="2040">162.2307376</maxSubResource>
                    <maxSubResource fillout="1" year="2045">160.5568723</maxSubResource>
                    <maxSubResource fillout="1" year="2050">159.2513898</maxSubResource>
                    <maxSubResource fillout="1" year="2055">158.941796</maxSubResource>
                    <maxSubResource fillout="1" year="2060">158.8749088</maxSubResource>
                    <maxSubResource fillout="1" year="2065">158.9397411</maxSubResource>
                    <maxSubResource fillout="1" year="2070">159.0212602</maxSubResource>
                    <maxSubResource fillout="1" year="2075">159.0060985</maxSubResource>
                    <maxSubResource fillout="1" year="2080">159.0439714</maxSubResource>
                    <maxSubResource fillout="1" year="2085">159.2947759</maxSubResource>
                    <maxSubResource fillout="1" year="2090">159.7482124</maxSubResource>
                    <maxSubResource fillout="1" year="2095">160.3377207</maxSubResource>
                    <maxSubResource fillout="1" year="2100">160.8711858</maxSubResource>
                </sub-renewable-resource>
            </resource>
            <resource name="India East Coast_water withdrawals">
                <sub-renewable-resource name="runoff">
                    <maxSubResource fillout="1" year="1975">21.40592633</maxSubResource>
                    <maxSubResource fillout="1" year="1990">21.40592633</maxSubResource>
                    <maxSubResource fillout="1" year="2005">21.40592633</maxSubResource>
                    <maxSubResource fillout="1" year="2010">21.40592633</maxSubResource>
                    <maxSubResource fillout="1" year="2015">22.90286068</maxSubResource>
                    <maxSubResource fillout="1" year="2020">23.17157021</maxSubResource>
                    <maxSubResource fillout="1" year="2025">23.33330033</maxSubResource>
                    <maxSubResource fillout="1" year="2030">23.47057994</maxSubResource>
                    <maxSubResource fillout="1" year="2035">23.67263471</maxSubResource>
                    <maxSubResource fillout="1" year="2040">24.03376582</maxSubResource>
                    <maxSubResource fillout="1" year="2045">24.42619978</maxSubResource>
                    <maxSubResource fillout="1" year="2050">24.65594237</maxSubResource>
                    <maxSubResource fillout="1" year="2055">24.64914246</maxSubResource>
                    <maxSubResource fillout="1" year="2060">24.54447999</maxSubResource>
                    <maxSubResource fillout="1" year="2065">24.31160529</maxSubResource>
                    <maxSubResource fillout="1" year="2070">23.93160661</maxSubResource>
                    <maxSubResource fillout="1" year="2075">23.44094026</maxSubResource>
                    <maxSubResource fillout="1" year="2080">22.81002555</maxSubResource>
                    <maxSubResource fillout="1" year="2085">22.0035228</maxSubResource>
                    <maxSubResource fillout="1" year="2090">21.02132284</maxSubResource>
                    <maxSubResource fillout="1" year="2095">19.87962621</maxSubResource>
                    <maxSubResource fillout="1" year="2100">18.86105939</maxSubResource>
                </sub-renewable-resource>
            </resource>
            <resource name="India North East Coast_water withdrawals">
                <sub-renewable-resource name="runoff">
                    <maxSubResource fillout="1" year="1975">28.83468238</maxSubResource>
                    <maxSubResource fillout="1" year="1990">28.83468238</maxSubResource>
                    <maxSubResource fillout="1" year="2005">28.83468238</maxSubResource>
                    <maxSubResource fillout="1" year="2010">28.83468238</maxSubResource>
                    <maxSubResource fillout="1" year="2015">31.88951675</maxSubResource>
                    <maxSubResource fillout="1" year="2020">32.27253475</maxSubResource>
                    <maxSubResource fillout="1" year="2025">32.59603608</maxSubResource>
                    <maxSubResource fillout="1" year="2030">32.76678434</maxSubResource>
                    <maxSubResource fillout="1" year="2035">32.59208951</maxSubResource>
                    <maxSubResource fillout="1" year="2040">31.8329061</maxSubResource>
                    <maxSubResource fillout="1" year="2045">30.74764821</maxSubResource>
                    <maxSubResource fillout="1" year="2050">29.75516554</maxSubResource>
                    <maxSubResource fillout="1" year="2055">29.03632084</maxSubResource>
                    <maxSubResource fillout="1" year="2060">28.3289635</maxSubResource>
                    <maxSubResource fillout="1" year="2065">27.68728292</maxSubResource>
                    <maxSubResource fillout="1" year="2070">27.14878828</maxSubResource>
                    <maxSubResource fillout="1" year="2075">26.64512022</maxSubResource>
                    <maxSubResource fillout="1" year="2080">26.19578869</maxSubResource>
                    <maxSubResource fillout="1" year="2085">25.82974634</maxSubResource>
                    <maxSubResource fillout="1" year="2090">25.54126162</maxSubResource>
                    <maxSubResource fillout="1" year="2095">25.31796426</maxSubResource>
                    <maxSubResource fillout="1" year="2100">25.18024725</maxSubResource>
                </sub-renewable-resource>
            </resource>
            <resource name="India South Coast_water withdrawals">
                <sub-renewable-resource name="runoff">
                    <maxSubResource fillout="1" year="1975">74.40402722</maxSubResource>
                    <maxSubResource fillout="1" year="1990">74.40402722</maxSubResource>
                    <maxSubResource fillout="1" year="2005">74.40402722</maxSubResource>
                    <maxSubResource fillout="1" year="2010">74.40402722</maxSubResource>
                    <maxSubResource fillout="1" year="2015">72.91123018</maxSubResource>
                    <maxSubResource fillout="1" year="2020">72.85318363</maxSubResource>
                    <maxSubResource fillout="1" year="2025">72.5791343</maxSubResource>
                    <maxSubResource fillout="1" year="2030">72.48141033</maxSubResource>
                    <maxSubResource fillout="1" year="2035">73.14893198</maxSubResource>
                    <maxSubResource fillout="1" year="2040">75.13533752</maxSubResource>
                    <maxSubResource fillout="1" year="2045">77.74488364</maxSubResource>
                    <maxSubResource fillout="1" year="2050">79.9313463</maxSubResource>
                    <maxSubResource fillout="1" year="2055">81.16505508</maxSubResource>
                    <maxSubResource fillout="1" year="2060">82.10125706</maxSubResource>
                    <maxSubResource fillout="1" year="2065">82.89608438</maxSubResource>
                    <maxSubResource fillout="1" year="2070">83.65577345</maxSubResource>
                    <maxSubResource fillout="1" year="2075">84.32908122</maxSubResource>
                    <maxSubResource fillout="1" year="2080">84.85786443</maxSubResource>
                    <maxSubResource fillout="1" year="2085">85.19469071</maxSubResource>
                    <maxSubResource fillout="1" year="2090">85.34900022</maxSubResource>
                    <maxSubResource fillout="1" year="2095">85.34065217</maxSubResource>
                    <maxSubResource fillout="1" year="2100">85.22638388</maxSubResource>
                </sub-renewable-resource>
            </resource>
            <resource name="India West Coast_water withdrawals">
                <sub-renewable-resource name="runoff">
                    <maxSubResource fillout="1" year="1975">230.262189</maxSubResource>
                    <maxSubResource fillout="1" year="1990">230.262189</maxSubResource>
                    <maxSubResource fillout="1" year="2005">230.262189</maxSubResource>
                    <maxSubResource fillout="1" year="2010">230.262189</maxSubResource>
                    <maxSubResource fillout="1" year="2015">239.9065372</maxSubResource>
                    <maxSubResource fillout="1" year="2020">240.7702666</maxSubResource>
                    <maxSubResource fillout="1" year="2025">240.2468825</maxSubResource>
                    <maxSubResource fillout="1" year="2030">239.2557047</maxSubResource>
                    <maxSubResource fillout="1" year="2035">238.9472561</maxSubResource>
                    <maxSubResource fillout="1" year="2040">239.469229</maxSubResource>
                    <maxSubResource fillout="1" year="2045">240.303141</maxSubResource>
                    <maxSubResource fillout="1" year="2050">241.08389</maxSubResource>
                    <maxSubResource fillout="1" year="2055">241.8281608</maxSubResource>
                    <maxSubResource fillout="1" year="2060">242.7182128</maxSubResource>
                    <maxSubResource fillout="1" year="2065">242.971187</maxSubResource>
                    <maxSubResource fillout="1" year="2070">242.0824945</maxSubResource>
                    <maxSubResource fillout="1" year="2075">240.7368962</maxSubResource>
                    <maxSubResource fillout="1" year="2080">238.8081822</maxSubResource>
                    <maxSubResource fillout="1" year="2085">236.0618414</maxSubResource>
                    <maxSubResource fillout="1" year="2090">232.4769886</maxSubResource>
                    <maxSubResource fillout="1" year="2095">228.1575018</maxSubResource>
                    <maxSubResource fillout="1" year="2100">224.2380601</maxSubResource>
                </sub-renewable-resource>
            </resource>
            <resource name="Krishna_water withdrawals">
                <sub-renewable-resource name="runoff">
                    <maxSubResource fillout="1" year="1975">78.71834534</maxSubResource>
                    <maxSubResource fillout="1" year="1990">78.71834534</maxSubResource>
                    <maxSubResource fillout="1" year="2005">78.71834534</maxSubResource>
                    <maxSubResource fillout="1" year="2010">78.71834534</maxSubResource>
                    <maxSubResource fillout="1" year="2015">82.27433863</maxSubResource>
                    <maxSubResource fillout="1" year="2020">82.77472555</maxSubResource>
                    <maxSubResource fillout="1" year="2025">82.89223911</maxSubResource>
                    <maxSubResource fillout="1" year="2030">82.90045506</maxSubResource>
                    <maxSubResource fillout="1" year="2035">83.14351553</maxSubResource>
                    <maxSubResource fillout="1" year="2040">83.45602093</maxSubResource>
                    <maxSubResource fillout="1" year="2045">83.84214016</maxSubResource>
                    <maxSubResource fillout="1" year="2050">84.5314575</maxSubResource>
                    <maxSubResource fillout="1" year="2055">85.96135599</maxSubResource>
                    <maxSubResource fillout="1" year="2060">88.03832004</maxSubResource>
                    <maxSubResource fillout="1" year="2065">89.62219253</maxSubResource>
                    <maxSubResource fillout="1" year="2070">89.94375185</maxSubResource>
                    <maxSubResource fillout="1" year="2075">89.86828392</maxSubResource>
                    <maxSubResource fillout="1" year="2080">89.34619244</maxSubResource>
                    <maxSubResource fillout="1" year="2085">88.18902445</maxSubResource>
                    <maxSubResource fillout="1" year="2090">86.38238853</maxSubResource>
                    <maxSubResource fillout="1" year="2095">84.00931469</maxSubResource>
                    <maxSubResource fillout="1" year="2100">81.75449266</maxSubResource>
                </sub-renewable-resource>
            </resource>
            <resource name="Mahandi_water withdrawals">
                <sub-renewable-resource name="runoff">
                    <maxSubResource fillout="1" year="1975">102.9812585</maxSubResource>
                    <maxSubResource fillout="1" year="1990">102.9812585</maxSubResource>
                    <maxSubResource fillout="1" year="2005">102.9812585</maxSubResource>
                    <maxSubResource fillout="1" year="2010">102.9812585</maxSubResource>
                    <maxSubResource fillout="1" year="2015">108.6164526</maxSubResource>
                    <maxSubResource fillout="1" year="2020">108.7509522</maxSubResource>
                    <maxSubResource fillout="1" year="2025">108.4384511</maxSubResource>
                    <maxSubResource fillout="1" year="2030">107.6472167</maxSubResource>
                    <maxSubResource fillout="1" year="2035">106.2102714</maxSubResource>
                    <maxSubResource fillout="1" year="2040">103.3860259</maxSubResource>
                    <maxSubResource fillout="1" year="2045">99.85111875</maxSubResource>
                    <maxSubResource fillout="1" year="2050">96.89257506</maxSubResource>
                    <maxSubResource fillout="1" year="2055">95.05984347</maxSubResource>
                    <maxSubResource fillout="1" year="2060">93.51618702</maxSubResource>
                    <maxSubResource fillout="1" year="2065">92.3942101</maxSubResource>
                    <maxSubResource fillout="1" year="2070">91.77979776</maxSubResource>
                    <maxSubResource fillout="1" year="2075">91.47095036</maxSubResource>
                    <maxSubResource fillout="1" year="2080">91.55020588</maxSubResource>
                    <maxSubResource fillout="1" year="2085">92.12774414</maxSubResource>
                    <maxSubResource fillout="1" year="2090">93.18937472</maxSubResource>
                    <maxSubResource fillout="1" year="2095">94.68785542</maxSubResource>
                    <maxSubResource fillout="1" year="2100">96.17662777</maxSubResource>
                </sub-renewable-resource>
            </resource>
            <resource name="Mahi_water withdrawals">
                <sub-renewable-resource name="runoff">
                    <maxSubResource fillout="1" year="1975">9.030789066</maxSubResource>
                    <maxSubResource fillout="1" year="1990">9.030789066</maxSubResource>
                    <maxSubResource fillout="1" year="2005">9.030789066</maxSubResource>
                    <maxSubResource fillout="1" year="2010">9.030789066</maxSubResource>
                    <maxSubResource fillout="1" year="2015">9.577721653</maxSubResource>
                    <maxSubResource fillout="1" year="2020">9.757850333</maxSubResource>
                    <maxSubResource fillout="1" year="2025">9.944187166</maxSubResource>
                    <maxSubResource fillout="1" year="2030">10.10723279</maxSubResource>
                    <maxSubResource fillout="1" year="2035">10.19177892</maxSubResource>
                    <maxSubResource fillout="1" year="2040">10.25844944</maxSubResource>
                    <maxSubResource fillout="1" year="2045">10.31010963</maxSubResource>
                    <maxSubResource fillout="1" year="2050">10.29280524</maxSubResource>
                    <maxSubResource fillout="1" year="2055">10.19524158</maxSubResource>
                    <maxSubResource fillout="1" year="2060">10.04427259</maxSubResource>
                    <maxSubResource fillout="1" year="2065">9.775407794</maxSubResource>
                    <maxSubResource fillout="1" year="2070">9.344812401</maxSubResource>
                    <maxSubResource fillout="1" year="2075">8.805853537</maxSubResource>
                    <maxSubResource fillout="1" year="2080">8.157282675</maxSubResource>
                    <maxSubResource fillout="1" year="2085">7.388615216</maxSubResource>
                    <maxSubResource fillout="1" year="2090">6.491814066</maxSubResource>
                    <maxSubResource fillout="1" year="2095">5.471409166</maxSubResource>
                    <maxSubResource fillout="1" year="2100">4.570333641</maxSubResource>
                </sub-renewable-resource>
            </resource>
            <resource name="Narmada_water withdrawals">
                <sub-renewable-resource name="runoff">
                    <maxSubResource fillout="1" year="1975">54.51674837</maxSubResource>
                    <maxSubResource fillout="1" year="1990">54.51674837</maxSubResource>
                    <maxSubResource fillout="1" year="2005">54.51674837</maxSubResource>
                    <maxSubResource fillout="1" year="2010">54.51674837</maxSubResource>
                    <maxSubResource fillout="1" year="2015">56.28656757</maxSubResource>
                    <maxSubResource fillout="1" year="2020">56.32569165</maxSubResource>
                    <maxSubResource fillout="1" year="2025">56.18769803</maxSubResource>
                    <maxSubResource fillout="1" year="2030">55.84010246</maxSubResource>
                    <maxSubResource fillout="1" year="2035">55.17118196</maxSubResource>
                    <maxSubResource fillout="1" year="2040">53.9080105</maxSubResource>
                    <maxSubResource fillout="1" year="2045">52.32513605</maxSubResource>
                    <maxSubResource fillout="1" year="2050">50.91177331</maxSubResource>
                    <maxSubResource fillout="1" year="2055">49.86340284</maxSubResource>
                    <maxSubResource fillout="1" year="2060">48.86006039</maxSubResource>
                    <maxSubResource fillout="1" year="2065">47.99853443</maxSubResource>
                    <maxSubResource fillout="1" year="2070">47.341573</maxSubResource>
                    <maxSubResource fillout="1" year="2075">46.77274682</maxSubResource>
                    <maxSubResource fillout="1" year="2080">46.32783978</maxSubResource>
                    <maxSubResource fillout="1" year="2085">46.05859464</maxSubResource>
                    <maxSubResource fillout="1" year="2090">45.95417425</maxSubResource>
                    <maxSubResource fillout="1" year="2095">45.99229934</maxSubResource>
                    <maxSubResource fillout="1" year="2100">46.11466835</maxSubResource>
                </sub-renewable-resource>
            </resource>
            <resource name="Pennar_water withdrawals">
                <sub-renewable-resource name="runoff">
                    <maxSubResource fillout="1" year="1975">16.469204</maxSubResource>
                    <maxSubResource fillout="1" year="1990">16.469204</maxSubResource>
                    <maxSubResource fillout="1" year="2005">16.469204</maxSubResource>
                    <maxSubResource fillout="1" year="2010">16.469204</maxSubResource>
                    <maxSubResource fillout="1" year="2015">17.7833432</maxSubResource>
                    <maxSubResource fillout="1" year="2020">17.92863464</maxSubResource>
                    <maxSubResource fillout="1" year="2025">17.91270351</maxSubResource>
                    <maxSubResource fillout="1" year="2030">17.85196011</maxSubResource>
                    <maxSubResource fillout="1" year="2035">17.87564439</maxSubResource>
                    <maxSubResource fillout="1" year="2040">17.90859345</maxSubResource>
                    <maxSubResource fillout="1" year="2045">17.92578443</maxSubResource>
                    <maxSubResource fillout="1" year="2050">17.98742877</maxSubResource>
                    <maxSubResource fillout="1" year="2055">18.18975011</maxSubResource>
                    <maxSubResource fillout="1" year="2060">18.5130977</maxSubResource>
                    <maxSubResource fillout="1" year="2065">18.73639716</maxSubResource>
                    <maxSubResource fillout="1" year="2070">18.71375727</maxSubResource>
                    <maxSubResource fillout="1" year="2075">18.61976494</maxSubResource>
                    <maxSubResource fillout="1" year="2080">18.43247215</maxSubResource>
                    <maxSubResource fillout="1" year="2085">18.10193597</maxSubResource>
                    <maxSubResource fillout="1" year="2090">17.62403145</maxSubResource>
                    <maxSubResource fillout="1" year="2095">17.02077642</maxSubResource>
                    <maxSubResource fillout="1" year="2100">16.46163394</maxSubResource>
                </sub-renewable-resource>
            </resource>
            <resource name="Sabarmati_water withdrawals">
                <sub-renewable-resource name="runoff">
                    <maxSubResource fillout="1" year="1975">41.34964352</maxSubResource>
                    <maxSubResource fillout="1" year="1990">41.34964352</maxSubResource>
                    <maxSubResource fillout="1" year="2005">41.34964352</maxSubResource>
                    <maxSubResource fillout="1" year="2010">41.34964352</maxSubResource>
                    <maxSubResource fillout="1" year="2015">41.07658496</maxSubResource>
                    <maxSubResource fillout="1" year="2020">41.68946536</maxSubResource>
                    <maxSubResource fillout="1" year="2025">42.58517165</maxSubResource>
                    <maxSubResource fillout="1" year="2030">43.47556819</maxSubResource>
                    <maxSubResource fillout="1" year="2035">43.98757078</maxSubResource>
                    <maxSubResource fillout="1" year="2040">44.80425128</maxSubResource>
                    <maxSubResource fillout="1" year="2045">45.82765222</maxSubResource>
                    <maxSubResource fillout="1" year="2050">46.3678903</maxSubResource>
                    <maxSubResource fillout="1" year="2055">46.14832644</maxSubResource>
                    <maxSubResource fillout="1" year="2060">45.50355246</maxSubResource>
                    <maxSubResource fillout="1" year="2065">44.08620023</maxSubResource>
                    <maxSubResource fillout="1" year="2070">41.66100865</maxSubResource>
                    <maxSubResource fillout="1" year="2075">38.55081916</maxSubResource>
                    <maxSubResource fillout="1" year="2080">34.75422322</maxSubResource>
                    <maxSubResource fillout="1" year="2085">30.21557053</maxSubResource>
                    <maxSubResource fillout="1" year="2090">24.88837966</maxSubResource>
                    <maxSubResource fillout="1" year="2095">18.79637114</maxSubResource>
                    <maxSubResource fillout="1" year="2100">13.39512899</maxSubResource>
                </sub-renewable-resource>
            </resource>
            <resource name="Tapti_water withdrawals">
                <sub-renewable-resource name="runoff">
                    <maxSubResource fillout="1" year="1975">25.83618729</maxSubResource>
                    <maxSubResource fillout="1" year="1990">25.83618729</maxSubResource>
                    <maxSubResource fillout="1" year="2005">25.83618729</maxSubResource>
                    <maxSubResource fillout="1" year="2010">25.83618729</maxSubResource>
                    <maxSubResource fillout="1" year="2015">27.12540667</maxSubResource>
                    <maxSubResource fillout="1" year="2020">27.69515149</maxSubResource>
                    <maxSubResource fillout="1" year="2025">28.47446119</maxSubResource>
                    <maxSubResource fillout="1" year="2030">29.25858521</maxSubResource>
                    <maxSubResource fillout="1" year="2035">29.74165212</maxSubResource>
                    <maxSubResource fillout="1" year="2040">29.97902488</maxSubResource>
                    <maxSubResource fillout="1" year="2045">30.07831228</maxSubResource>
                    <maxSubResource fillout="1" year="2050">30.03738025</maxSubResource>
                    <maxSubResource fillout="1" year="2055">29.87455772</maxSubResource>
                    <maxSubResource fillout="1" year="2060">29.60683418</maxSubResource>
                    <maxSubResource fillout="1" year="2065">29.19089602</maxSubResource>
                    <maxSubResource fillout="1" year="2070">28.59356668</maxSubResource>
                    <maxSubResource fillout="1" year="2075">27.83614532</maxSubResource>
                    <maxSubResource fillout="1" year="2080">26.92018355</maxSubResource>
                    <maxSubResource fillout="1" year="2085">25.84273009</maxSubResource>
                    <maxSubResource fillout="1" year="2090">24.59912625</maxSubResource>
                    <maxSubResource fillout="1" year="2095">23.19122444</maxSubResource>
                    <maxSubResource fillout="1" year="2100">21.94873572</maxSubResource>
                </sub-renewable-resource>
            </resource>
            <resource name="Yasai_water withdrawals">
                <sub-renewable-resource name="runoff">
                    <maxSubResource fillout="1" year="1975">55.98712103</maxSubResource>
                    <maxSubResource fillout="1" year="1990">55.98712103</maxSubResource>
                    <maxSubResource fillout="1" year="2005">55.98712103</maxSubResource>
                    <maxSubResource fillout="1" year="2010">55.98712103</maxSubResource>
                    <maxSubResource fillout="1" year="2015">57.51013358</maxSubResource>
                    <maxSubResource fillout="1" year="2020">57.47325642</maxSubResource>
                    <maxSubResource fillout="1" year="2025">56.91156343</maxSubResource>
                    <maxSubResource fillout="1" year="2030">56.25159812</maxSubResource>
                    <maxSubResource fillout="1" year="2035">56.0540308</maxSubResource>
                    <maxSubResource fillout="1" year="2040">56.27241174</maxSubResource>
                    <maxSubResource fillout="1" year="2045">56.68199098</maxSubResource>
                    <maxSubResource fillout="1" year="2050">57.21619278</maxSubResource>
                    <maxSubResource fillout="1" year="2055">58.07539851</maxSubResource>
                    <maxSubResource fillout="1" year="2060">59.31836714</maxSubResource>
                    <maxSubResource fillout="1" year="2065">60.11293132</maxSubResource>
                    <maxSubResource fillout="1" year="2070">59.90682058</maxSubResource>
                    <maxSubResource fillout="1" year="2075">59.38128928</maxSubResource>
                    <maxSubResource fillout="1" year="2080">58.4881931</maxSubResource>
                    <maxSubResource fillout="1" year="2085">57.07174685</maxSubResource>
                    <maxSubResource fillout="1" year="2090">55.1162589</maxSubResource>
                    <maxSubResource fillout="1" year="2095">52.68688437</maxSubResource>
                    <maxSubResource fillout="1" year="2100">50.44276477</maxSubResource>
                </sub-renewable-resource>
            </resource>
        </region>
        <region name="Indonesia">
            <resource name="Irian Jaya Coast_water withdrawals">
                <sub-renewable-resource name="runoff">
                    <maxSubResource fillout="1" year="1975">658.9908213</maxSubResource>
                    <maxSubResource fillout="1" year="1990">658.9908213</maxSubResource>
                    <maxSubResource fillout="1" year="2005">658.9908213</maxSubResource>
                    <maxSubResource fillout="1" year="2010">658.9908213</maxSubResource>
                    <maxSubResource fillout="1" year="2015">683.6830691</maxSubResource>
                    <maxSubResource fillout="1" year="2020">692.7796875</maxSubResource>
                    <maxSubResource fillout="1" year="2025">702.0588428</maxSubResource>
                    <maxSubResource fillout="1" year="2030">711.7704694</maxSubResource>
                    <maxSubResource fillout="1" year="2035">721.7758548</maxSubResource>
                    <maxSubResource fillout="1" year="2040">729.7641845</maxSubResource>
                    <maxSubResource fillout="1" year="2045">737.5532138</maxSubResource>
                    <maxSubResource fillout="1" year="2050">748.9102515</maxSubResource>
                    <maxSubResource fillout="1" year="2055">765.1578879</maxSubResource>
                    <maxSubResource fillout="1" year="2060">783.9560389</maxSubResource>
                    <maxSubResource fillout="1" year="2065">806.9598476</maxSubResource>
                    <maxSubResource fillout="1" year="2070">835.3049287</maxSubResource>
                    <maxSubResource fillout="1" year="2075">867.3875662</maxSubResource>
                    <maxSubResource fillout="1" year="2080">903.1387818</maxSubResource>
                    <maxSubResource fillout="1" year="2085">942.717257</maxSubResource>
                    <maxSubResource fillout="1" year="2090">986.0411199</maxSubResource>
                    <maxSubResource fillout="1" year="2095">1033.077704</maxSubResource>
                    <maxSubResource fillout="1" year="2100">1073.384838</maxSubResource>
                </sub-renewable-resource>
            </resource>
            <resource name="Java-Timor_water withdrawals">
                <sub-renewable-resource name="runoff">
                    <maxSubResource fillout="1" year="1975">245.3406184</maxSubResource>
                    <maxSubResource fillout="1" year="1990">245.3406184</maxSubResource>
                    <maxSubResource fillout="1" year="2005">245.3406184</maxSubResource>
                    <maxSubResource fillout="1" year="2010">245.3406184</maxSubResource>
                    <maxSubResource fillout="1" year="2015">240.2965716</maxSubResource>
                    <maxSubResource fillout="1" year="2020">242.236308</maxSubResource>
                    <maxSubResource fillout="1" year="2025">244.4057267</maxSubResource>
                    <maxSubResource fillout="1" year="2030">247.1750321</maxSubResource>
                    <maxSubResource fillout="1" year="2035">251.0114097</maxSubResource>
                    <maxSubResource fillout="1" year="2040">257.8572312</maxSubResource>
                    <maxSubResource fillout="1" year="2045">265.8957755</maxSubResource>
                    <maxSubResource fillout="1" year="2050">271.709005</maxSubResource>
                    <maxSubResource fillout="1" year="2055">273.2444741</maxSubResource>
                    <maxSubResource fillout="1" year="2060">272.6975132</maxSubResource>
                    <maxSubResource fillout="1" year="2065">271.8802286</maxSubResource>
                    <maxSubResource fillout="1" year="2070">272.0374787</maxSubResource>
                    <maxSubResource fillout="1" year="2075">272.019427</maxSubResource>
                    <maxSubResource fillout="1" year="2080">271.5601388</maxSubResource>
                    <maxSubResource fillout="1" year="2085">270.5784754</maxSubResource>
                    <maxSubResource fillout="1" year="2090">269.0707374</maxSubResource>
                    <maxSubResource fillout="1" year="2095">267.0768668</maxSubResource>
                    <maxSubResource fillout="1" year="2100">265.1567056</maxSubResource>
                </sub-renewable-resource>
            </resource>
            <resource name="Kalimantan_water withdrawals">
                <sub-renewable-resource name="runoff">
                    <maxSubResource fillout="1" year="1975">750.2136726</maxSubResource>
                    <maxSubResource fillout="1" year="1990">750.2136726</maxSubResource>
                    <maxSubResource fillout="1" year="2005">750.2136726</maxSubResource>
                    <maxSubResource fillout="1" year="2010">750.2136726</maxSubResource>
                    <maxSubResource fillout="1" year="2015">793.1898258</maxSubResource>
                    <maxSubResource fillout="1" year="2020">800.1309112</maxSubResource>
                    <maxSubResource fillout="1" year="2025">803.3293009</maxSubResource>
                    <maxSubResource fillout="1" year="2030">805.7307293</maxSubResource>
                    <maxSubResource fillout="1" year="2035">810.5906153</maxSubResource>
                    <maxSubResource fillout="1" year="2040">817.5925296</maxSubResource>
                    <maxSubResource fillout="1" year="2045">824.956445</maxSubResource>
                    <maxSubResource fillout="1" year="2050">831.7125588</maxSubResource>
                    <maxSubResource fillout="1" year="2055">837.4920787</maxSubResource>
                    <maxSubResource fillout="1" year="2060">842.9974463</maxSubResource>
                    <maxSubResource fillout="1" year="2065">848.0923028</maxSubResource>
                    <maxSubResource fillout="1" year="2070">852.8006746</maxSubResource>
                    <maxSubResource fillout="1" year="2075">857.5440828</maxSubResource>
                    <maxSubResource fillout="1" year="2080">861.7793638</maxSubResource>
                    <maxSubResource fillout="1" year="2085">864.9002893</maxSubResource>
                    <maxSubResource fillout="1" year="2090">866.880871</maxSubResource>
                    <maxSubResource fillout="1" year="2095">867.9941192</maxSubResource>
                    <maxSubResource fillout="1" year="2100">868.4263891</maxSubResource>
                </sub-renewable-resource>
            </resource>
            <resource name="Palau and East Indonesia_water withdrawals">
                <sub-renewable-resource name="runoff">
                    <maxSubResource fillout="1" year="1975">58.20947766</maxSubResource>
                    <maxSubResource fillout="1" year="1990">58.20947766</maxSubResource>
                    <maxSubResource fillout="1" year="2005">58.20947766</maxSubResource>
                    <maxSubResource fillout="1" year="2010">58.20947766</maxSubResource>
                    <maxSubResource fillout="1" year="2015">61.5572518</maxSubResource>
                    <maxSubResource fillout="1" year="2020">62.66886517</maxSubResource>
                    <maxSubResource fillout="1" year="2025">63.76785486</maxSubResource>
                    <maxSubResource fillout="1" year="2030">64.92064684</maxSubResource>
                    <maxSubResource fillout="1" year="2035">66.15674609</maxSubResource>
                    <maxSubResource fillout="1" year="2040">67.33830089</maxSubResource>
                    <maxSubResource fillout="1" year="2045">68.52478176</maxSubResource>
                    <maxSubResource fillout="1" year="2050">69.89080889</maxSubResource>
                    <maxSubResource fillout="1" year="2055">71.49492732</maxSubResource>
                    <maxSubResource fillout="1" year="2060">73.24195646</maxSubResource>
                    <maxSubResource fillout="1" year="2065">75.2433485</maxSubResource>
                    <maxSubResource fillout="1" year="2070">77.57876229</maxSubResource>
                    <maxSubResource fillout="1" year="2075">80.15207869</maxSubResource>
                    <maxSubResource fillout="1" year="2080">82.9379174</maxSubResource>
                    <maxSubResource fillout="1" year="2085">85.92449645</maxSubResource>
                    <maxSubResource fillout="1" year="2090">89.10585637</maxSubResource>
                    <maxSubResource fillout="1" year="2095">92.48974084</maxSubResource>
                    <maxSubResource fillout="1" year="2100">95.34890029</maxSubResource>
                </sub-renewable-resource>
            </resource>
            <resource name="Sulawesi_water withdrawals">
                <sub-renewable-resource name="runoff">
                    <maxSubResource fillout="1" year="1975">210.1581042</maxSubResource>
                    <maxSubResource fillout="1" year="1990">210.1581042</maxSubResource>
                    <maxSubResource fillout="1" year="2005">210.1581042</maxSubResource>
                    <maxSubResource fillout="1" year="2010">210.1581042</maxSubResource>
                    <maxSubResource fillout="1" year="2015">218.3600866</maxSubResource>
                    <maxSubResource fillout="1" year="2020">220.0755704</maxSubResource>
                    <maxSubResource fillout="1" year="2025">220.6846111</maxSubResource>
                    <maxSubResource fillout="1" year="2030">221.265036</maxSubResource>
                    <maxSubResource fillout="1" year="2035">223.1041318</maxSubResource>
                    <maxSubResource fillout="1" year="2040">226.3555891</maxSubResource>
                    <maxSubResource fillout="1" year="2045">230.1490946</maxSubResource>
                    <maxSubResource fillout="1" year="2050">233.7090585</maxSubResource>
                    <maxSubResource fillout="1" year="2055">236.5444122</maxSubResource>
                    <maxSubResource fillout="1" year="2060">239.1671028</maxSubResource>
                    <maxSubResource fillout="1" year="2065">242.108289</maxSubResource>
                    <maxSubResource fillout="1" year="2070">245.7559183</maxSubResource>
                    <maxSubResource fillout="1" year="2075">249.7995832</maxSubResource>
                    <maxSubResource fillout="1" year="2080">254.0601848</maxSubResource>
                    <maxSubResource fillout="1" year="2085">258.4080008</maxSubResource>
                    <maxSubResource fillout="1" year="2090">262.8374602</maxSubResource>
                    <maxSubResource fillout="1" year="2095">267.4105223</maxSubResource>
                    <maxSubResource fillout="1" year="2100">271.2106982</maxSubResource>
                </sub-renewable-resource>
            </resource>
            <resource name="Sumatra_water withdrawals">
                <sub-renewable-resource name="runoff">
                    <maxSubResource fillout="1" year="1975">623.9497339</maxSubResource>
                    <maxSubResource fillout="1" year="1990">623.9497339</maxSubResource>
                    <maxSubResource fillout="1" year="2005">623.9497339</maxSubResource>
                    <maxSubResource fillout="1" year="2010">623.9497339</maxSubResource>
                    <maxSubResource fillout="1" year="2015">645.8991814</maxSubResource>
                    <maxSubResource fillout="1" year="2020">646.9807534</maxSubResource>
                    <maxSubResource fillout="1" year="2025">643.3068431</maxSubResource>
                    <maxSubResource fillout="1" year="2030">638.1404074</maxSubResource>
                    <maxSubResource fillout="1" year="2035">635.1364026</maxSubResource>
                    <maxSubResource fillout="1" year="2040">633.4713424</maxSubResource>
                    <maxSubResource fillout="1" year="2045">631.4726314</maxSubResource>
                    <maxSubResource fillout="1" year="2050">628.7697638</maxSubResource>
                    <maxSubResource fillout="1" year="2055">625.098468</maxSubResource>
                    <maxSubResource fillout="1" year="2060">620.7829625</maxSubResource>
                    <maxSubResource fillout="1" year="2065">616.3342801</maxSubResource>
                    <maxSubResource fillout="1" year="2070">612.2353541</maxSubResource>
                    <maxSubResource fillout="1" year="2075">608.4247812</maxSubResource>
                    <maxSubResource fillout="1" year="2080">604.3528882</maxSubResource>
                    <maxSubResource fillout="1" year="2085">599.4801096</maxSubResource>
                    <maxSubResource fillout="1" year="2090">593.7473469</maxSubResource>
                    <maxSubResource fillout="1" year="2095">587.3978719</maxSubResource>
                    <maxSubResource fillout="1" year="2100">582.0295662</maxSubResource>
                </sub-renewable-resource>
            </resource>
        </region>
        <region name="Japan">
            <resource name="Japan_water withdrawals">
                <sub-renewable-resource name="runoff">
                    <maxSubResource fillout="1" year="1975">544.1923766</maxSubResource>
                    <maxSubResource fillout="1" year="1990">544.1923766</maxSubResource>
                    <maxSubResource fillout="1" year="2005">544.1923766</maxSubResource>
                    <maxSubResource fillout="1" year="2010">544.1923766</maxSubResource>
                    <maxSubResource fillout="1" year="2015">564.6086315</maxSubResource>
                    <maxSubResource fillout="1" year="2020">568.6412914</maxSubResource>
                    <maxSubResource fillout="1" year="2025">572.5344421</maxSubResource>
                    <maxSubResource fillout="1" year="2030">576.4114745</maxSubResource>
                    <maxSubResource fillout="1" year="2035">580.3573298</maxSubResource>
                    <maxSubResource fillout="1" year="2040">584.8457485</maxSubResource>
                    <maxSubResource fillout="1" year="2045">589.566549</maxSubResource>
                    <maxSubResource fillout="1" year="2050">593.8475457</maxSubResource>
                    <maxSubResource fillout="1" year="2055">597.6095368</maxSubResource>
                    <maxSubResource fillout="1" year="2060">601.2470385</maxSubResource>
                    <maxSubResource fillout="1" year="2065">603.8373609</maxSubResource>
                    <maxSubResource fillout="1" year="2070">604.7765516</maxSubResource>
                    <maxSubResource fillout="1" year="2075">604.8809779</maxSubResource>
                    <maxSubResource fillout="1" year="2080">604.0491741</maxSubResource>
                    <maxSubResource fillout="1" year="2085">602.0543158</maxSubResource>
                    <maxSubResource fillout="1" year="2090">598.8950874</maxSubResource>
                    <maxSubResource fillout="1" year="2095">594.6692539</maxSubResource>
                    <maxSubResource fillout="1" year="2100">590.5776752</maxSubResource>
                </sub-renewable-resource>
            </resource>
        </region>
        <region name="Mexico">
            <resource name="Baja California_water withdrawals">
                <sub-renewable-resource name="runoff">
                    <maxSubResource fillout="1" year="1975">6.757165979</maxSubResource>
                    <maxSubResource fillout="1" year="1990">6.757165979</maxSubResource>
                    <maxSubResource fillout="1" year="2005">6.757165979</maxSubResource>
                    <maxSubResource fillout="1" year="2010">6.757165979</maxSubResource>
                    <maxSubResource fillout="1" year="2015">5.96809992</maxSubResource>
                    <maxSubResource fillout="1" year="2020">5.897054684</maxSubResource>
                    <maxSubResource fillout="1" year="2025">5.95878632</maxSubResource>
                    <maxSubResource fillout="1" year="2030">6.048250458</maxSubResource>
                    <maxSubResource fillout="1" year="2035">6.042048282</maxSubResource>
                    <maxSubResource fillout="1" year="2040">5.980383328</maxSubResource>
                    <maxSubResource fillout="1" year="2045">5.908533844</maxSubResource>
                    <maxSubResource fillout="1" year="2050">5.816680062</maxSubResource>
                    <maxSubResource fillout="1" year="2055">5.697420765</maxSubResource>
                    <maxSubResource fillout="1" year="2060">5.555204938</maxSubResource>
                    <maxSubResource fillout="1" year="2065">5.397435509</maxSubResource>
                    <maxSubResource fillout="1" year="2070">5.225895978</maxSubResource>
                    <maxSubResource fillout="1" year="2075">5.027789113</maxSubResource>
                    <maxSubResource fillout="1" year="2080">4.814360371</maxSubResource>
                    <maxSubResource fillout="1" year="2085">4.598756718</maxSubResource>
                    <maxSubResource fillout="1" year="2090">4.381683109</maxSubResource>
                    <maxSubResource fillout="1" year="2095">4.157441508</maxSubResource>
                    <maxSubResource fillout="1" year="2100">3.969430352</maxSubResource>
                </sub-renewable-resource>
            </resource>
            <resource name="Grijalva-Usumacinta_water withdrawals">
                <sub-renewable-resource name="runoff">
                    <maxSubResource fillout="1" year="1975">156.2677972</maxSubResource>
                    <maxSubResource fillout="1" year="1990">156.2677972</maxSubResource>
                    <maxSubResource fillout="1" year="2005">156.2677972</maxSubResource>
                    <maxSubResource fillout="1" year="2010">156.2677972</maxSubResource>
                    <maxSubResource fillout="1" year="2015">150.3712198</maxSubResource>
                    <maxSubResource fillout="1" year="2020">152.7910173</maxSubResource>
                    <maxSubResource fillout="1" year="2025">158.6091618</maxSubResource>
                    <maxSubResource fillout="1" year="2030">166.1214549</maxSubResource>
                    <maxSubResource fillout="1" year="2035">173.514872</maxSubResource>
                    <maxSubResource fillout="1" year="2040">184.2684662</maxSubResource>
                    <maxSubResource fillout="1" year="2045">196.6953683</maxSubResource>
                    <maxSubResource fillout="1" year="2050">205.7791852</maxSubResource>
                    <maxSubResource fillout="1" year="2055">208.4888656</maxSubResource>
                    <maxSubResource fillout="1" year="2060">208.0572807</maxSubResource>
                    <maxSubResource fillout="1" year="2065">207.2343441</maxSubResource>
                    <maxSubResource fillout="1" year="2070">207.7605418</maxSubResource>
                    <maxSubResource fillout="1" year="2075">207.5127841</maxSubResource>
                    <maxSubResource fillout="1" year="2080">206.5856228</maxSubResource>
                    <maxSubResource fillout="1" year="2085">205.4212072</maxSubResource>
                    <maxSubResource fillout="1" year="2090">204.1687132</maxSubResource>
                    <maxSubResource fillout="1" year="2095">202.6371621</maxSubResource>
                    <maxSubResource fillout="1" year="2100">201.0701191</maxSubResource>
                </sub-renewable-resource>
            </resource>
            <resource name="Isthmus of Tehuantepec_water withdrawals">
                <sub-renewable-resource name="runoff">
                    <maxSubResource fillout="1" year="1975">65.70940656</maxSubResource>
                    <maxSubResource fillout="1" year="1990">65.70940656</maxSubResource>
                    <maxSubResource fillout="1" year="2005">65.70940656</maxSubResource>
                    <maxSubResource fillout="1" year="2010">65.70940656</maxSubResource>
                    <maxSubResource fillout="1" year="2015">64.94898334</maxSubResource>
                    <maxSubResource fillout="1" year="2020">65.05639994</maxSubResource>
                    <maxSubResource fillout="1" year="2025">65.39882845</maxSubResource>
                    <maxSubResource fillout="1" year="2030">65.94387615</maxSubResource>
                    <maxSubResource fillout="1" year="2035">66.69870336</maxSubResource>
                    <maxSubResource fillout="1" year="2040">67.94877165</maxSubResource>
                    <maxSubResource fillout="1" year="2045">69.43203807</maxSubResource>
                    <maxSubResource fillout="1" year="2050">70.63129336</maxSubResource>
                    <maxSubResource fillout="1" year="2055">71.238871</maxSubResource>
                    <maxSubResource fillout="1" year="2060">71.61612889</maxSubResource>
                    <maxSubResource fillout="1" year="2065">72.08008265</maxSubResource>
                    <maxSubResource fillout="1" year="2070">72.83149466</maxSubResource>
                    <maxSubResource fillout="1" year="2075">73.61755953</maxSubResource>
                    <maxSubResource fillout="1" year="2080">74.4359481</maxSubResource>
                    <maxSubResource fillout="1" year="2085">75.32603652</maxSubResource>
                    <maxSubResource fillout="1" year="2090">76.31272447</maxSubResource>
                    <maxSubResource fillout="1" year="2095">77.37963825</maxSubResource>
                    <maxSubResource fillout="1" year="2100">78.27655633</maxSubResource>
                </sub-renewable-resource>
            </resource>
            <resource name="Mexico-Interior_water withdrawals">
                <sub-renewable-resource name="runoff">
                    <maxSubResource fillout="1" year="1975">11.61887125</maxSubResource>
                    <maxSubResource fillout="1" year="1990">11.61887125</maxSubResource>
                    <maxSubResource fillout="1" year="2005">11.61887125</maxSubResource>
                    <maxSubResource fillout="1" year="2010">11.61887125</maxSubResource>
                    <maxSubResource fillout="1" year="2015">12.56929891</maxSubResource>
                    <maxSubResource fillout="1" year="2020">12.69270515</maxSubResource>
                    <maxSubResource fillout="1" year="2025">12.78030919</maxSubResource>
                    <maxSubResource fillout="1" year="2030">12.8633547</maxSubResource>
                    <maxSubResource fillout="1" year="2035">12.97612862</maxSubResource>
                    <maxSubResource fillout="1" year="2040">13.03927794</maxSubResource>
                    <maxSubResource fillout="1" year="2045">13.08249314</maxSubResource>
                    <maxSubResource fillout="1" year="2050">13.20641365</maxSubResource>
                    <maxSubResource fillout="1" year="2055">13.48359876</maxSubResource>
                    <maxSubResource fillout="1" year="2060">13.85994877</maxSubResource>
                    <maxSubResource fillout="1" year="2065">14.25623993</maxSubResource>
                    <maxSubResource fillout="1" year="2070">14.6190888</maxSubResource>
                    <maxSubResource fillout="1" year="2075">15.00243566</maxSubResource>
                    <maxSubResource fillout="1" year="2080">15.40426224</maxSubResource>
                    <maxSubResource fillout="1" year="2085">15.81402135</maxSubResource>
                    <maxSubResource fillout="1" year="2090">16.23366034</maxSubResource>
                    <maxSubResource fillout="1" year="2095">16.66801071</maxSubResource>
                    <maxSubResource fillout="1" year="2100">17.0285573</maxSubResource>
                </sub-renewable-resource>
            </resource>
            <resource name="Mexico-Northwest Coast_water withdrawals">
                <sub-renewable-resource name="runoff">
                    <maxSubResource fillout="1" year="1975">74.54161036</maxSubResource>
                    <maxSubResource fillout="1" year="1990">74.54161036</maxSubResource>
                    <maxSubResource fillout="1" year="2005">74.54161036</maxSubResource>
                    <maxSubResource fillout="1" year="2010">74.54161036</maxSubResource>
                    <maxSubResource fillout="1" year="2015">81.16665703</maxSubResource>
                    <maxSubResource fillout="1" year="2020">81.70426555</maxSubResource>
                    <maxSubResource fillout="1" year="2025">82.13701192</maxSubResource>
                    <maxSubResource fillout="1" year="2030">82.33393055</maxSubResource>
                    <maxSubResource fillout="1" year="2035">82.06537243</maxSubResource>
                    <maxSubResource fillout="1" year="2040">81.11256996</maxSubResource>
                    <maxSubResource fillout="1" year="2045">79.72539298</maxSubResource>
                    <maxSubResource fillout="1" year="2050">78.28598864</maxSubResource>
                    <maxSubResource fillout="1" year="2055">76.93888405</maxSubResource>
                    <maxSubResource fillout="1" year="2060">75.47730986</maxSubResource>
                    <maxSubResource fillout="1" year="2065">74.08677239</maxSubResource>
                    <maxSubResource fillout="1" year="2070">72.88743733</maxSubResource>
                    <maxSubResource fillout="1" year="2075">71.68304347</maxSubResource>
                    <maxSubResource fillout="1" year="2080">70.4762614</maxSubResource>
                    <maxSubResource fillout="1" year="2085">69.30112582</maxSubResource>
                    <maxSubResource fillout="1" year="2090">68.1812854</maxSubResource>
                    <maxSubResource fillout="1" year="2095">67.10544813</maxSubResource>
                    <maxSubResource fillout="1" year="2100">66.26585322</maxSubResource>
                </sub-renewable-resource>
            </resource>
            <resource name="North Gulf_water withdrawals">
                <sub-renewable-resource name="runoff">
                    <maxSubResource fillout="1" year="1975">29.03080077</maxSubResource>
                    <maxSubResource fillout="1" year="1990">29.03080077</maxSubResource>
                    <maxSubResource fillout="1" year="2005">29.03080077</maxSubResource>
                    <maxSubResource fillout="1" year="2010">29.03080077</maxSubResource>
                    <maxSubResource fillout="1" year="2015">31.44137797</maxSubResource>
                    <maxSubResource fillout="1" year="2020">31.68960722</maxSubResource>
                    <maxSubResource fillout="1" year="2025">31.83910317</maxSubResource>
                    <maxSubResource fillout="1" year="2030">31.94538792</maxSubResource>
                    <maxSubResource fillout="1" year="2035">32.04704188</maxSubResource>
                    <maxSubResource fillout="1" year="2040">31.92808444</maxSubResource>
                    <maxSubResource fillout="1" year="2045">31.6709743</maxSubResource>
                    <maxSubResource fillout="1" year="2050">31.53282681</maxSubResource>
                    <maxSubResource fillout="1" year="2055">31.70752829</maxSubResource>
                    <maxSubResource fillout="1" year="2060">32.07473845</maxSubResource>
                    <maxSubResource fillout="1" year="2065">32.43317848</maxSubResource>
                    <maxSubResource fillout="1" year="2070">32.64837706</maxSubResource>
                    <maxSubResource fillout="1" year="2075">32.8581627</maxSubResource>
                    <maxSubResource fillout="1" year="2080">33.04488702</maxSubResource>
                    <maxSubResource fillout="1" year="2085">33.16918102</maxSubResource>
                    <maxSubResource fillout="1" year="2090">33.23800249</maxSubResource>
                    <maxSubResource fillout="1" year="2095">33.26956693</maxSubResource>
                    <maxSubResource fillout="1" year="2100">33.2774328</maxSubResource>
                </sub-renewable-resource>
            </resource>
            <resource name="Pacific Central Coast_water withdrawals">
                <sub-renewable-resource name="runoff">
                    <maxSubResource fillout="1" year="1975">24.46982223</maxSubResource>
                    <maxSubResource fillout="1" year="1990">24.46982223</maxSubResource>
                    <maxSubResource fillout="1" year="2005">24.46982223</maxSubResource>
                    <maxSubResource fillout="1" year="2010">24.46982223</maxSubResource>
                    <maxSubResource fillout="1" year="2015">25.700735</maxSubResource>
                    <maxSubResource fillout="1" year="2020">26.00404698</maxSubResource>
                    <maxSubResource fillout="1" year="2025">26.35044095</maxSubResource>
                    <maxSubResource fillout="1" year="2030">26.71135406</maxSubResource>
                    <maxSubResource fillout="1" year="2035">27.03481535</maxSubResource>
                    <maxSubResource fillout="1" year="2040">27.27690881</maxSubResource>
                    <maxSubResource fillout="1" year="2045">27.47459421</maxSubResource>
                    <maxSubResource fillout="1" year="2050">27.68552331</maxSubResource>
                    <maxSubResource fillout="1" year="2055">27.93901732</maxSubResource>
                    <maxSubResource fillout="1" year="2060">28.21035985</maxSubResource>
                    <maxSubResource fillout="1" year="2065">28.51140098</maxSubResource>
                    <maxSubResource fillout="1" year="2070">28.84976572</maxSubResource>
                    <maxSubResource fillout="1" year="2075">29.21012264</maxSubResource>
                    <maxSubResource fillout="1" year="2080">29.59134953</maxSubResource>
                    <maxSubResource fillout="1" year="2085">29.99482944</maxSubResource>
                    <maxSubResource fillout="1" year="2090">30.42365456</maxSubResource>
                    <maxSubResource fillout="1" year="2095">30.8774197</maxSubResource>
                    <maxSubResource fillout="1" year="2100">31.25757276</maxSubResource>
                </sub-renewable-resource>
            </resource>
            <resource name="Papaloapan_water withdrawals">
                <sub-renewable-resource name="runoff">
                    <maxSubResource fillout="1" year="1975">82.03347383</maxSubResource>
                    <maxSubResource fillout="1" year="1990">82.03347383</maxSubResource>
                    <maxSubResource fillout="1" year="2005">82.03347383</maxSubResource>
                    <maxSubResource fillout="1" year="2010">82.03347383</maxSubResource>
                    <maxSubResource fillout="1" year="2015">78.2248502</maxSubResource>
                    <maxSubResource fillout="1" year="2020">77.61249034</maxSubResource>
                    <maxSubResource fillout="1" year="2025">77.34924231</maxSubResource>
                    <maxSubResource fillout="1" year="2030">77.2841801</maxSubResource>
                    <maxSubResource fillout="1" year="2035">77.30388388</maxSubResource>
                    <maxSubResource fillout="1" year="2040">77.79929493</maxSubResource>
                    <maxSubResource fillout="1" year="2045">78.4954484</maxSubResource>
                    <maxSubResource fillout="1" year="2050">78.74967457</maxSubResource>
                    <maxSubResource fillout="1" year="2055">78.07001234</maxSubResource>
                    <maxSubResource fillout="1" year="2060">76.89728154</maxSubResource>
                    <maxSubResource fillout="1" year="2065">76.01953168</maxSubResource>
                    <maxSubResource fillout="1" year="2070">75.94570814</maxSubResource>
                    <maxSubResource fillout="1" year="2075">76.03332025</maxSubResource>
                    <maxSubResource fillout="1" year="2080">76.30143741</maxSubResource>
                    <maxSubResource fillout="1" year="2085">76.87269231</maxSubResource>
                    <maxSubResource fillout="1" year="2090">77.7870334</maxSubResource>
                    <maxSubResource fillout="1" year="2095">78.99359628</maxSubResource>
                    <maxSubResource fillout="1" year="2100">80.13210882</maxSubResource>
                </sub-renewable-resource>
            </resource>
            <resource name="Rio Balsas_water withdrawals">
                <sub-renewable-resource name="runoff">
                    <maxSubResource fillout="1" year="1975">72.44334663</maxSubResource>
                    <maxSubResource fillout="1" year="1990">72.44334663</maxSubResource>
                    <maxSubResource fillout="1" year="2005">72.44334663</maxSubResource>
                    <maxSubResource fillout="1" year="2010">72.44334663</maxSubResource>
                    <maxSubResource fillout="1" year="2015">71.68330262</maxSubResource>
                    <maxSubResource fillout="1" year="2020">72.06992166</maxSubResource>
                    <maxSubResource fillout="1" year="2025">72.86652142</maxSubResource>
                    <maxSubResource fillout="1" year="2030">73.89027448</maxSubResource>
                    <maxSubResource fillout="1" year="2035">74.90942729</maxSubResource>
                    <maxSubResource fillout="1" year="2040">76.09210808</maxSubResource>
                    <maxSubResource fillout="1" year="2045">77.33137944</maxSubResource>
                    <maxSubResource fillout="1" year="2050">78.30218279</maxSubResource>
                    <maxSubResource fillout="1" year="2055">78.7837165</maxSubResource>
                    <maxSubResource fillout="1" year="2060">79.04217785</maxSubResource>
                    <maxSubResource fillout="1" year="2065">79.45109424</maxSubResource>
                    <maxSubResource fillout="1" year="2070">80.25058076</maxSubResource>
                    <maxSubResource fillout="1" year="2075">81.13041538</maxSubResource>
                    <maxSubResource fillout="1" year="2080">82.08191072</maxSubResource>
                    <maxSubResource fillout="1" year="2085">83.14629913</maxSubResource>
                    <maxSubResource fillout="1" year="2090">84.34712739</maxSubResource>
                    <maxSubResource fillout="1" year="2095">85.66853535</maxSubResource>
                    <maxSubResource fillout="1" year="2100">86.79894047</maxSubResource>
                </sub-renewable-resource>
            </resource>
            <resource name="Rio Lerma_water withdrawals">
                <sub-renewable-resource name="runoff">
                    <maxSubResource fillout="1" year="1975">36.54335337</maxSubResource>
                    <maxSubResource fillout="1" year="1990">36.54335337</maxSubResource>
                    <maxSubResource fillout="1" year="2005">36.54335337</maxSubResource>
                    <maxSubResource fillout="1" year="2010">36.54335337</maxSubResource>
                    <maxSubResource fillout="1" year="2015">38.23984203</maxSubResource>
                    <maxSubResource fillout="1" year="2020">38.72383116</maxSubResource>
                    <maxSubResource fillout="1" year="2025">39.36013804</maxSubResource>
                    <maxSubResource fillout="1" year="2030">40.05866064</maxSubResource>
                    <maxSubResource fillout="1" year="2035">40.68748927</maxSubResource>
                    <maxSubResource fillout="1" year="2040">41.16124657</maxSubResource>
                    <maxSubResource fillout="1" year="2045">41.57162627</maxSubResource>
                    <maxSubResource fillout="1" year="2050">42.04563366</maxSubResource>
                    <maxSubResource fillout="1" year="2055">42.64267856</maxSubResource>
                    <maxSubResource fillout="1" year="2060">43.30371249</maxSubResource>
                    <maxSubResource fillout="1" year="2065">44.06572483</maxSubResource>
                    <maxSubResource fillout="1" year="2070">44.95049435</maxSubResource>
                    <maxSubResource fillout="1" year="2075">45.91004902</maxSubResource>
                    <maxSubResource fillout="1" year="2080">46.95137658</maxSubResource>
                    <maxSubResource fillout="1" year="2085">48.08921511</maxSubResource>
                    <maxSubResource fillout="1" year="2090">49.33161048</maxSubResource>
                    <maxSubResource fillout="1" year="2095">50.6726806</maxSubResource>
                    <maxSubResource fillout="1" year="2100">51.81165039</maxSubResource>
                </sub-renewable-resource>
            </resource>
            <resource name="Rio Verde_water withdrawals">
                <sub-renewable-resource name="runoff">
                    <maxSubResource fillout="1" year="1975">36.79716155</maxSubResource>
                    <maxSubResource fillout="1" year="1990">36.79716155</maxSubResource>
                    <maxSubResource fillout="1" year="2005">36.79716155</maxSubResource>
                    <maxSubResource fillout="1" year="2010">36.79716155</maxSubResource>
                    <maxSubResource fillout="1" year="2015">36.63154514</maxSubResource>
                    <maxSubResource fillout="1" year="2020">36.70338065</maxSubResource>
                    <maxSubResource fillout="1" year="2025">36.88381032</maxSubResource>
                    <maxSubResource fillout="1" year="2030">37.15785892</maxSubResource>
                    <maxSubResource fillout="1" year="2035">37.49549713</maxSubResource>
                    <maxSubResource fillout="1" year="2040">37.87346126</maxSubResource>
                    <maxSubResource fillout="1" year="2045">38.22675151</maxSubResource>
                    <maxSubResource fillout="1" year="2050">38.4759131</maxSubResource>
                    <maxSubResource fillout="1" year="2055">38.62423015</maxSubResource>
                    <maxSubResource fillout="1" year="2060">38.78404921</maxSubResource>
                    <maxSubResource fillout="1" year="2065">38.91999668</maxSubResource>
                    <maxSubResource fillout="1" year="2070">39.00586447</maxSubResource>
                    <maxSubResource fillout="1" year="2075">39.06150852</maxSubResource>
                    <maxSubResource fillout="1" year="2080">39.05808703</maxSubResource>
                    <maxSubResource fillout="1" year="2085">38.96429465</maxSubResource>
                    <maxSubResource fillout="1" year="2090">38.79347334</maxSubResource>
                    <maxSubResource fillout="1" year="2095">38.56069986</maxSubResource>
                    <maxSubResource fillout="1" year="2100">38.33628177</maxSubResource>
                </sub-renewable-resource>
            </resource>
            <resource name="Yucatan Peninsula_water withdrawals">
                <sub-renewable-resource name="runoff">
                    <maxSubResource fillout="1" year="1975">130.5876691</maxSubResource>
                    <maxSubResource fillout="1" year="1990">130.5876691</maxSubResource>
                    <maxSubResource fillout="1" year="2005">130.5876691</maxSubResource>
                    <maxSubResource fillout="1" year="2010">130.5876691</maxSubResource>
                    <maxSubResource fillout="1" year="2015">125.2635225</maxSubResource>
                    <maxSubResource fillout="1" year="2020">128.1671464</maxSubResource>
                    <maxSubResource fillout="1" year="2025">133.7044243</maxSubResource>
                    <maxSubResource fillout="1" year="2030">141.0080249</maxSubResource>
                    <maxSubResource fillout="1" year="2035">149.295661</maxSubResource>
                    <maxSubResource fillout="1" year="2040">162.5886898</maxSubResource>
                    <maxSubResource fillout="1" year="2045">178.1712679</maxSubResource>
                    <maxSubResource fillout="1" year="2050">189.7107976</maxSubResource>
                    <maxSubResource fillout="1" year="2055">193.8030353</maxSubResource>
                    <maxSubResource fillout="1" year="2060">194.5789839</maxSubResource>
                    <maxSubResource fillout="1" year="2065">194.0268039</maxSubResource>
                    <maxSubResource fillout="1" year="2070">193.3991228</maxSubResource>
                    <maxSubResource fillout="1" year="2075">191.3090977</maxSubResource>
                    <maxSubResource fillout="1" year="2080">187.6342675</maxSubResource>
                    <maxSubResource fillout="1" year="2085">182.4845566</maxSubResource>
                    <maxSubResource fillout="1" year="2090">175.9901561</maxSubResource>
                    <maxSubResource fillout="1" year="2095">168.106427</maxSubResource>
                    <maxSubResource fillout="1" year="2100">160.7476803</maxSubResource>
                </sub-renewable-resource>
            </resource>
        </region>
        <region name="Middle East">
            <resource name="Arabian Peninsula_water withdrawals">
                <sub-renewable-resource name="runoff">
                    <maxSubResource fillout="1" year="1975">50.33498602</maxSubResource>
                    <maxSubResource fillout="1" year="1990">50.33498602</maxSubResource>
                    <maxSubResource fillout="1" year="2005">50.33498602</maxSubResource>
                    <maxSubResource fillout="1" year="2010">50.33498602</maxSubResource>
                    <maxSubResource fillout="1" year="2015">50.05745686</maxSubResource>
                    <maxSubResource fillout="1" year="2020">49.77331764</maxSubResource>
                    <maxSubResource fillout="1" year="2025">49.87321509</maxSubResource>
                    <maxSubResource fillout="1" year="2030">49.8085514</maxSubResource>
                    <maxSubResource fillout="1" year="2035">48.67650528</maxSubResource>
                    <maxSubResource fillout="1" year="2040">45.33663535</maxSubResource>
                    <maxSubResource fillout="1" year="2045">40.72993835</maxSubResource>
                    <maxSubResource fillout="1" year="2050">36.48379316</maxSubResource>
                    <maxSubResource fillout="1" year="2055">33.34832177</maxSubResource>
                    <maxSubResource fillout="1" year="2060">30.48468377</maxSubResource>
                    <maxSubResource fillout="1" year="2065">28.25710023</maxSubResource>
                    <maxSubResource fillout="1" year="2070">26.91557978</maxSubResource>
                    <maxSubResource fillout="1" year="2075">26.06154594</maxSubResource>
                    <maxSubResource fillout="1" year="2080">25.69699466</maxSubResource>
                    <maxSubResource fillout="1" year="2085">25.88564274</maxSubResource>
                    <maxSubResource fillout="1" year="2090">26.65665148</maxSubResource>
                    <maxSubResource fillout="1" year="2095">27.98689417</maxSubResource>
                    <maxSubResource fillout="1" year="2100">29.43534718</maxSubResource>
                </sub-renewable-resource>
            </resource>
            <resource name="Caspian Sea-South West Coast_water withdrawals">
                <sub-renewable-resource name="runoff">
                    <maxSubResource fillout="1" year="1975">86.92891798</maxSubResource>
                    <maxSubResource fillout="1" year="1990">86.92891798</maxSubResource>
                    <maxSubResource fillout="1" year="2005">86.92891798</maxSubResource>
                    <maxSubResource fillout="1" year="2010">86.92891798</maxSubResource>
                    <maxSubResource fillout="1" year="2015">86.1260952</maxSubResource>
                    <maxSubResource fillout="1" year="2020">85.82755763</maxSubResource>
                    <maxSubResource fillout="1" year="2025">85.54679617</maxSubResource>
                    <maxSubResource fillout="1" year="2030">85.22697169</maxSubResource>
                    <maxSubResource fillout="1" year="2035">84.79747149</maxSubResource>
                    <maxSubResource fillout="1" year="2040">84.30786372</maxSubResource>
                    <maxSubResource fillout="1" year="2045">83.75656307</maxSubResource>
                    <maxSubResource fillout="1" year="2050">83.08557832</maxSubResource>
                    <maxSubResource fillout="1" year="2055">82.2522841</maxSubResource>
                    <maxSubResource fillout="1" year="2060">81.3023065</maxSubResource>
                    <maxSubResource fillout="1" year="2065">80.31092166</maxSubResource>
                    <maxSubResource fillout="1" year="2070">79.32470378</maxSubResource>
                    <maxSubResource fillout="1" year="2075">78.27479977</maxSubResource>
                    <maxSubResource fillout="1" year="2080">77.16356075</maxSubResource>
                    <maxSubResource fillout="1" year="2085">76.00412581</maxSubResource>
                    <maxSubResource fillout="1" year="2090">74.80109283</maxSubResource>
                    <maxSubResource fillout="1" year="2095">73.54952095</maxSubResource>
                    <maxSubResource fillout="1" year="2100">72.50967198</maxSubResource>
                </sub-renewable-resource>
            </resource>
            <resource name="Central Iran_water withdrawals">
                <sub-renewable-resource name="runoff">
                    <maxSubResource fillout="1" year="1975">42.54704805</maxSubResource>
                    <maxSubResource fillout="1" year="1990">42.54704805</maxSubResource>
                    <maxSubResource fillout="1" year="2005">42.54704805</maxSubResource>
                    <maxSubResource fillout="1" year="2010">42.54704805</maxSubResource>
                    <maxSubResource fillout="1" year="2015">42.3762829</maxSubResource>
                    <maxSubResource fillout="1" year="2020">42.83452474</maxSubResource>
                    <maxSubResource fillout="1" year="2025">43.89078335</maxSubResource>
                    <maxSubResource fillout="1" year="2030">45.06591956</maxSubResource>
                    <maxSubResource fillout="1" year="2035">45.73963447</maxSubResource>
                    <maxSubResource fillout="1" year="2040">46.14054614</maxSubResource>
                    <maxSubResource fillout="1" year="2045">46.40836802</maxSubResource>
                    <maxSubResource fillout="1" year="2050">46.36346329</maxSubResource>
                    <maxSubResource fillout="1" year="2055">45.82826551</maxSubResource>
                    <maxSubResource fillout="1" year="2060">44.93029893</maxSubResource>
                    <maxSubResource fillout="1" year="2065">44.04722585</maxSubResource>
                    <maxSubResource fillout="1" year="2070">43.42024095</maxSubResource>
                    <maxSubResource fillout="1" year="2075">42.72635991</maxSubResource>
                    <maxSubResource fillout="1" year="2080">41.99172717</maxSubResource>
                    <maxSubResource fillout="1" year="2085">41.29343163</maxSubResource>
                    <maxSubResource fillout="1" year="2090">40.64507392</maxSubResource>
                    <maxSubResource fillout="1" year="2095">40.0150086</maxSubResource>
                    <maxSubResource fillout="1" year="2100">39.50334553</maxSubResource>
                </sub-renewable-resource>
            </resource>
            <resource name="Dead Sea_water withdrawals">
                <sub-renewable-resource name="runoff">
                    <maxSubResource fillout="1" year="1975">4.850296464</maxSubResource>
                    <maxSubResource fillout="1" year="1990">4.850296464</maxSubResource>
                    <maxSubResource fillout="1" year="2005">4.850296464</maxSubResource>
                    <maxSubResource fillout="1" year="2010">4.850296464</maxSubResource>
                    <maxSubResource fillout="1" year="2015">4.817329577</maxSubResource>
                    <maxSubResource fillout="1" year="2020">4.819003038</maxSubResource>
                    <maxSubResource fillout="1" year="2025">4.836327912</maxSubResource>
                    <maxSubResource fillout="1" year="2030">4.851598505</maxSubResource>
                    <maxSubResource fillout="1" year="2035">4.840191347</maxSubResource>
                    <maxSubResource fillout="1" year="2040">4.799623184</maxSubResource>
                    <maxSubResource fillout="1" year="2045">4.743466762</maxSubResource>
                    <maxSubResource fillout="1" year="2050">4.682299955</maxSubResource>
                    <maxSubResource fillout="1" year="2055">4.623111157</maxSubResource>
                    <maxSubResource fillout="1" year="2060">4.560842048</maxSubResource>
                    <maxSubResource fillout="1" year="2065">4.490701701</maxSubResource>
                    <maxSubResource fillout="1" year="2070">4.409049326</maxSubResource>
                    <maxSubResource fillout="1" year="2075">4.317753767</maxSubResource>
                    <maxSubResource fillout="1" year="2080">4.217880357</maxSubResource>
                    <maxSubResource fillout="1" year="2085">4.110114952</maxSubResource>
                    <maxSubResource fillout="1" year="2090">3.994283419</maxSubResource>
                    <maxSubResource fillout="1" year="2095">3.870113109</maxSubResource>
                    <maxSubResource fillout="1" year="2100">3.764654155</maxSubResource>
                </sub-renewable-resource>
            </resource>
            <resource name="Eastern Jordan-Syria_water withdrawals">
                <sub-renewable-resource name="runoff">
                    <maxSubResource fillout="1" year="1975">3.665896406</maxSubResource>
                    <maxSubResource fillout="1" year="1990">3.665896406</maxSubResource>
                    <maxSubResource fillout="1" year="2005">3.665896406</maxSubResource>
                    <maxSubResource fillout="1" year="2010">3.665896406</maxSubResource>
                    <maxSubResource fillout="1" year="2015">3.33088122</maxSubResource>
                    <maxSubResource fillout="1" year="2020">3.283902253</maxSubResource>
                    <maxSubResource fillout="1" year="2025">3.269130678</maxSubResource>
                    <maxSubResource fillout="1" year="2030">3.253635343</maxSubResource>
                    <maxSubResource fillout="1" year="2035">3.19601695</maxSubResource>
                    <maxSubResource fillout="1" year="2040">3.104437559</maxSubResource>
                    <maxSubResource fillout="1" year="2045">2.997238871</maxSubResource>
                    <maxSubResource fillout="1" year="2050">2.878580068</maxSubResource>
                    <maxSubResource fillout="1" year="2055">2.745391128</maxSubResource>
                    <maxSubResource fillout="1" year="2060">2.595134217</maxSubResource>
                    <maxSubResource fillout="1" year="2065">2.446624973</maxSubResource>
                    <maxSubResource fillout="1" year="2070">2.311541757</maxSubResource>
                    <maxSubResource fillout="1" year="2075">2.172023675</maxSubResource>
                    <maxSubResource fillout="1" year="2080">2.031216329</maxSubResource>
                    <maxSubResource fillout="1" year="2085">1.894933928</maxSubResource>
                    <maxSubResource fillout="1" year="2090">1.763020919</maxSubResource>
                    <maxSubResource fillout="1" year="2095">1.633076813</maxSubResource>
                    <maxSubResource fillout="1" year="2100">1.529197651</maxSubResource>
                </sub-renewable-resource>
            </resource>
            <resource name="Persian Gulf Coast_water withdrawals">
                <sub-renewable-resource name="runoff">
                    <maxSubResource fillout="1" year="1975">19.14260835</maxSubResource>
                    <maxSubResource fillout="1" year="1990">19.14260835</maxSubResource>
                    <maxSubResource fillout="1" year="2005">19.14260835</maxSubResource>
                    <maxSubResource fillout="1" year="2010">19.14260835</maxSubResource>
                    <maxSubResource fillout="1" year="2015">18.32514777</maxSubResource>
                    <maxSubResource fillout="1" year="2020">18.24946592</maxSubResource>
                    <maxSubResource fillout="1" year="2025">18.43397411</maxSubResource>
                    <maxSubResource fillout="1" year="2030">18.66881563</maxSubResource>
                    <maxSubResource fillout="1" year="2035">18.66832609</maxSubResource>
                    <maxSubResource fillout="1" year="2040">18.43213869</maxSubResource>
                    <maxSubResource fillout="1" year="2045">18.01329322</maxSubResource>
                    <maxSubResource fillout="1" year="2050">17.38168131</maxSubResource>
                    <maxSubResource fillout="1" year="2055">16.47453451</maxSubResource>
                    <maxSubResource fillout="1" year="2060">15.37346123</maxSubResource>
                    <maxSubResource fillout="1" year="2065">14.3757273</maxSubResource>
                    <maxSubResource fillout="1" year="2070">13.67372844</maxSubResource>
                    <maxSubResource fillout="1" year="2075">13.00696668</maxSubResource>
                    <maxSubResource fillout="1" year="2080">12.36976173</maxSubResource>
                    <maxSubResource fillout="1" year="2085">11.79815142</maxSubResource>
                    <maxSubResource fillout="1" year="2090">11.31333085</maxSubResource>
                    <maxSubResource fillout="1" year="2095">10.90172308</maxSubResource>
                    <maxSubResource fillout="1" year="2100">10.61341758</maxSubResource>
                </sub-renewable-resource>
            </resource>
            <resource name="Red Sea-East Coast_water withdrawals">
                <sub-renewable-resource name="runoff">
                    <maxSubResource fillout="1" year="1975">13.40052471</maxSubResource>
                    <maxSubResource fillout="1" year="1990">13.40052471</maxSubResource>
                    <maxSubResource fillout="1" year="2005">13.40052471</maxSubResource>
                    <maxSubResource fillout="1" year="2010">13.40052471</maxSubResource>
                    <maxSubResource fillout="1" year="2015">9.439375129</maxSubResource>
                    <maxSubResource fillout="1" year="2020">9.686745414</maxSubResource>
                    <maxSubResource fillout="1" year="2025">10.91573472</maxSubResource>
                    <maxSubResource fillout="1" year="2030">12.38456018</maxSubResource>
                    <maxSubResource fillout="1" year="2035">13.18011166</maxSubResource>
                    <maxSubResource fillout="1" year="2040">13.7595727</maxSubResource>
                    <maxSubResource fillout="1" year="2045">14.30260061</maxSubResource>
                    <maxSubResource fillout="1" year="2050">14.43446386</maxSubResource>
                    <maxSubResource fillout="1" year="2055">13.67082522</maxSubResource>
                    <maxSubResource fillout="1" year="2060">12.19932674</maxSubResource>
                    <maxSubResource fillout="1" year="2065">11.08871831</maxSubResource>
                    <maxSubResource fillout="1" year="2070">11.04247462</maxSubResource>
                    <maxSubResource fillout="1" year="2075">11.20788349</maxSubResource>
                    <maxSubResource fillout="1" year="2080">11.66065277</maxSubResource>
                    <maxSubResource fillout="1" year="2085">12.61124721</maxSubResource>
                    <maxSubResource fillout="1" year="2090">14.07228986</maxSubResource>
                    <maxSubResource fillout="1" year="2095">15.9536332</maxSubResource>
                    <maxSubResource fillout="1" year="2100">17.70655547</maxSubResource>
                </sub-renewable-resource>
            </resource>
            <resource name="Tigris-Euphrates_water withdrawals">
                <sub-renewable-resource name="runoff">
                    <maxSubResource fillout="1" year="1975">125.2825411</maxSubResource>
                    <maxSubResource fillout="1" year="1990">125.2825411</maxSubResource>
                    <maxSubResource fillout="1" year="2005">125.2825411</maxSubResource>
                    <maxSubResource fillout="1" year="2010">125.2825411</maxSubResource>
                    <maxSubResource fillout="1" year="2015">115.4083955</maxSubResource>
                    <maxSubResource fillout="1" year="2020">114.0681978</maxSubResource>
                    <maxSubResource fillout="1" year="2025">113.9348428</maxSubResource>
                    <maxSubResource fillout="1" year="2030">113.866154</maxSubResource>
                    <maxSubResource fillout="1" year="2035">112.3880569</maxSubResource>
                    <maxSubResource fillout="1" year="2040">109.772992</maxSubResource>
                    <maxSubResource fillout="1" year="2045">106.5197836</maxSubResource>
                    <maxSubResource fillout="1" year="2050">102.5890547</maxSubResource>
                    <maxSubResource fillout="1" year="2055">97.67166734</maxSubResource>
                    <maxSubResource fillout="1" year="2060">91.8497702</maxSubResource>
                    <maxSubResource fillout="1" year="2065">86.31414229</maxSubResource>
                    <maxSubResource fillout="1" year="2070">81.83385249</maxSubResource>
                    <maxSubResource fillout="1" year="2075">77.3781051</maxSubResource>
                    <maxSubResource fillout="1" year="2080">73.03035643</maxSubResource>
                    <maxSubResource fillout="1" year="2085">69.03448034</maxSubResource>
                    <maxSubResource fillout="1" year="2090">65.41594646</maxSubResource>
                    <maxSubResource fillout="1" year="2095">62.07433003</maxSubResource>
                    <maxSubResource fillout="1" year="2100">59.53794621</maxSubResource>
                </sub-renewable-resource>
            </resource>
        </region>
        <region name="Pakistan">
            <resource name="Arabian Sea Coast_water withdrawals">
                <sub-renewable-resource name="runoff">
                    <maxSubResource fillout="1" year="1975">9.27862338</maxSubResource>
                    <maxSubResource fillout="1" year="1990">9.27862338</maxSubResource>
                    <maxSubResource fillout="1" year="2005">9.27862338</maxSubResource>
                    <maxSubResource fillout="1" year="2010">9.27862338</maxSubResource>
                    <maxSubResource fillout="1" year="2015">9.411403469</maxSubResource>
                    <maxSubResource fillout="1" year="2020">10.04536718</maxSubResource>
                    <maxSubResource fillout="1" year="2025">11.26456144</maxSubResource>
                    <maxSubResource fillout="1" year="2030">12.54243215</maxSubResource>
                    <maxSubResource fillout="1" year="2035">13.14965254</maxSubResource>
                    <maxSubResource fillout="1" year="2040">13.24649461</maxSubResource>
                    <maxSubResource fillout="1" year="2045">13.08019097</maxSubResource>
                    <maxSubResource fillout="1" year="2050">12.6156085</maxSubResource>
                    <maxSubResource fillout="1" year="2055">11.75110856</maxSubResource>
                    <maxSubResource fillout="1" year="2060">10.50131211</maxSubResource>
                    <maxSubResource fillout="1" year="2065">9.170773039</maxSubResource>
                    <maxSubResource fillout="1" year="2070">7.959176184</maxSubResource>
                    <maxSubResource fillout="1" year="2075">6.618299505</maxSubResource>
                    <maxSubResource fillout="1" year="2080">5.178049088</maxSubResource>
                    <maxSubResource fillout="1" year="2085">3.706474174</maxSubResource>
                    <maxSubResource fillout="1" year="2090">2.198809167</maxSubResource>
                    <maxSubResource fillout="1" year="2095">0.625849771</maxSubResource>
                    <maxSubResource fillout="1" year="2100">0</maxSubResource>
                </sub-renewable-resource>
            </resource>
            <resource name="Hamun-i-Mashkel_water withdrawals">
                <sub-renewable-resource name="runoff">
                    <maxSubResource fillout="1" year="1975">4.408845595</maxSubResource>
                    <maxSubResource fillout="1" year="1990">4.408845595</maxSubResource>
                    <maxSubResource fillout="1" year="2005">4.408845595</maxSubResource>
                    <maxSubResource fillout="1" year="2010">4.408845595</maxSubResource>
                    <maxSubResource fillout="1" year="2015">4.403586954</maxSubResource>
                    <maxSubResource fillout="1" year="2020">4.720249755</maxSubResource>
                    <maxSubResource fillout="1" year="2025">5.353477934</maxSubResource>
                    <maxSubResource fillout="1" year="2030">6.033103266</maxSubResource>
                    <maxSubResource fillout="1" year="2035">6.394957624</maxSubResource>
                    <maxSubResource fillout="1" year="2040">6.559093807</maxSubResource>
                    <maxSubResource fillout="1" year="2045">6.620383074</maxSubResource>
                    <maxSubResource fillout="1" year="2050">6.498950732</maxSubResource>
                    <maxSubResource fillout="1" year="2055">6.114378134</maxSubResource>
                    <maxSubResource fillout="1" year="2060">5.515975618</maxSubResource>
                    <maxSubResource fillout="1" year="2065">4.863534899</maxSubResource>
                    <maxSubResource fillout="1" year="2070">4.260619041</maxSubResource>
                    <maxSubResource fillout="1" year="2075">3.577254472</maxSubResource>
                    <maxSubResource fillout="1" year="2080">2.827125596</maxSubResource>
                    <maxSubResource fillout="1" year="2085">2.044216702</maxSubResource>
                    <maxSubResource fillout="1" year="2090">1.229423592</maxSubResource>
                    <maxSubResource fillout="1" year="2095">0.368238303</maxSubResource>
                    <maxSubResource fillout="1" year="2100">0</maxSubResource>
                </sub-renewable-resource>
            </resource>
            <resource name="Indus_water withdrawals">
                <sub-renewable-resource name="runoff">
                    <maxSubResource fillout="1" year="1975">150.8049372</maxSubResource>
                    <maxSubResource fillout="1" year="1990">150.8049372</maxSubResource>
                    <maxSubResource fillout="1" year="2005">150.8049372</maxSubResource>
                    <maxSubResource fillout="1" year="2010">150.8049372</maxSubResource>
                    <maxSubResource fillout="1" year="2015">129.5971921</maxSubResource>
                    <maxSubResource fillout="1" year="2020">128.3344164</maxSubResource>
                    <maxSubResource fillout="1" year="2025">129.6295903</maxSubResource>
                    <maxSubResource fillout="1" year="2030">131.9148867</maxSubResource>
                    <maxSubResource fillout="1" year="2035">133.4775828</maxSubResource>
                    <maxSubResource fillout="1" year="2040">136.6222966</maxSubResource>
                    <maxSubResource fillout="1" year="2045">140.7034608</maxSubResource>
                    <maxSubResource fillout="1" year="2050">142.8299699</maxSubResource>
                    <maxSubResource fillout="1" year="2055">141.3579807</maxSubResource>
                    <maxSubResource fillout="1" year="2060">138.0926103</maxSubResource>
                    <maxSubResource fillout="1" year="2065">134.1273495</maxSubResource>
                    <maxSubResource fillout="1" year="2070">130.1207629</maxSubResource>
                    <maxSubResource fillout="1" year="2075">125.2081938</maxSubResource>
                    <maxSubResource fillout="1" year="2080">119.5058361</maxSubResource>
                    <maxSubResource fillout="1" year="2085">113.2665352</maxSubResource>
                    <maxSubResource fillout="1" year="2090">106.5158295</maxSubResource>
                    <maxSubResource fillout="1" year="2095">99.14404047</maxSubResource>
                    <maxSubResource fillout="1" year="2100">92.73047258</maxSubResource>
                </sub-renewable-resource>
            </resource>
        </region>
        <region name="Russia">
            <resource name="Amur_water withdrawals">
                <sub-renewable-resource name="runoff">
                    <maxSubResource fillout="1" year="1975">310.0084943</maxSubResource>
                    <maxSubResource fillout="1" year="1990">310.0084943</maxSubResource>
                    <maxSubResource fillout="1" year="2005">310.0084943</maxSubResource>
                    <maxSubResource fillout="1" year="2010">310.0084943</maxSubResource>
                    <maxSubResource fillout="1" year="2015">306.1596056</maxSubResource>
                    <maxSubResource fillout="1" year="2020">305.4361182</maxSubResource>
                    <maxSubResource fillout="1" year="2025">304.6134914</maxSubResource>
                    <maxSubResource fillout="1" year="2030">304.2018089</maxSubResource>
                    <maxSubResource fillout="1" year="2035">305.1410912</maxSubResource>
                    <maxSubResource fillout="1" year="2040">309.7978804</maxSubResource>
                    <maxSubResource fillout="1" year="2045">315.9862961</maxSubResource>
                    <maxSubResource fillout="1" year="2050">319.7056746</maxSubResource>
                    <maxSubResource fillout="1" year="2055">318.5830077</maxSubResource>
                    <maxSubResource fillout="1" year="2060">315.1501955</maxSubResource>
                    <maxSubResource fillout="1" year="2065">311.3496993</maxSubResource>
                    <maxSubResource fillout="1" year="2070">308.4470894</maxSubResource>
                    <maxSubResource fillout="1" year="2075">305.0515548</maxSubResource>
                    <maxSubResource fillout="1" year="2080">301.0704037</maxSubResource>
                    <maxSubResource fillout="1" year="2085">296.6415819</maxSubResource>
                    <maxSubResource fillout="1" year="2090">291.8672195</maxSubResource>
                    <maxSubResource fillout="1" year="2095">286.6888748</maxSubResource>
                    <maxSubResource fillout="1" year="2100">282.2011387</maxSubResource>
                </sub-renewable-resource>
            </resource>
            <resource name="Don_water withdrawals">
                <sub-renewable-resource name="runoff">
                    <maxSubResource fillout="1" year="1975">79.62024468</maxSubResource>
                    <maxSubResource fillout="1" year="1990">79.62024468</maxSubResource>
                    <maxSubResource fillout="1" year="2005">79.62024468</maxSubResource>
                    <maxSubResource fillout="1" year="2010">79.62024468</maxSubResource>
                    <maxSubResource fillout="1" year="2015">82.55732397</maxSubResource>
                    <maxSubResource fillout="1" year="2020">82.83675515</maxSubResource>
                    <maxSubResource fillout="1" year="2025">83.35091755</maxSubResource>
                    <maxSubResource fillout="1" year="2030">83.69401789</maxSubResource>
                    <maxSubResource fillout="1" year="2035">83.26712588</maxSubResource>
                    <maxSubResource fillout="1" year="2040">81.58621365</maxSubResource>
                    <maxSubResource fillout="1" year="2045">79.24337414</maxSubResource>
                    <maxSubResource fillout="1" year="2050">77.10335391</maxSubResource>
                    <maxSubResource fillout="1" year="2055">75.42368689</maxSubResource>
                    <maxSubResource fillout="1" year="2060">73.70937413</maxSubResource>
                    <maxSubResource fillout="1" year="2065">72.58970477</maxSubResource>
                    <maxSubResource fillout="1" year="2070">72.48141852</maxSubResource>
                    <maxSubResource fillout="1" year="2075">72.79811473</maxSubResource>
                    <maxSubResource fillout="1" year="2080">73.57499736</maxSubResource>
                    <maxSubResource fillout="1" year="2085">74.93911562</maxSubResource>
                    <maxSubResource fillout="1" year="2090">76.91963983</maxSubResource>
                    <maxSubResource fillout="1" year="2095">79.46662163</maxSubResource>
                    <maxSubResource fillout="1" year="2100">81.87818463</maxSubResource>
                </sub-renewable-resource>
            </resource>
            <resource name="Kara Sea Coast_water withdrawals">
                <sub-renewable-resource name="runoff">
                    <maxSubResource fillout="1" year="1975">219.9217658</maxSubResource>
                    <maxSubResource fillout="1" year="1990">219.9217658</maxSubResource>
                    <maxSubResource fillout="1" year="2005">219.9217658</maxSubResource>
                    <maxSubResource fillout="1" year="2010">219.9217658</maxSubResource>
                    <maxSubResource fillout="1" year="2015">232.5205912</maxSubResource>
                    <maxSubResource fillout="1" year="2020">235.9042637</maxSubResource>
                    <maxSubResource fillout="1" year="2025">239.4272214</maxSubResource>
                    <maxSubResource fillout="1" year="2030">243.0645497</maxSubResource>
                    <maxSubResource fillout="1" year="2035">246.6481865</maxSubResource>
                    <maxSubResource fillout="1" year="2040">249.8069782</maxSubResource>
                    <maxSubResource fillout="1" year="2045">252.8467916</maxSubResource>
                    <maxSubResource fillout="1" year="2050">256.3402508</maxSubResource>
                    <maxSubResource fillout="1" year="2055">260.5281172</maxSubResource>
                    <maxSubResource fillout="1" year="2060">265.0427817</maxSubResource>
                    <maxSubResource fillout="1" year="2065">269.9656422</maxSubResource>
                    <maxSubResource fillout="1" year="2070">275.3676039</maxSubResource>
                    <maxSubResource fillout="1" year="2075">281.186418</maxSubResource>
                    <maxSubResource fillout="1" year="2080">287.4040976</maxSubResource>
                    <maxSubResource fillout="1" year="2085">294.0113817</maxSubResource>
                    <maxSubResource fillout="1" year="2090">300.9971081</maxSubResource>
                    <maxSubResource fillout="1" year="2095">308.3665611</maxSubResource>
                    <maxSubResource fillout="1" year="2100">314.5439754</maxSubResource>
                </sub-renewable-resource>
            </resource>
            <resource name="Lena_water withdrawals">
                <sub-renewable-resource name="runoff">
                    <maxSubResource fillout="1" year="1975">460.4220678</maxSubResource>
                    <maxSubResource fillout="1" year="1990">460.4220678</maxSubResource>
                    <maxSubResource fillout="1" year="2005">460.4220678</maxSubResource>
                    <maxSubResource fillout="1" year="2010">460.4220678</maxSubResource>
                    <maxSubResource fillout="1" year="2015">505.5906805</maxSubResource>
                    <maxSubResource fillout="1" year="2020">517.8482745</maxSubResource>
                    <maxSubResource fillout="1" year="2025">531.799981</maxSubResource>
                    <maxSubResource fillout="1" year="2030">546.1316277</maxSubResource>
                    <maxSubResource fillout="1" year="2035">558.6686134</maxSubResource>
                    <maxSubResource fillout="1" year="2040">569.0529527</maxSubResource>
                    <maxSubResource fillout="1" year="2045">578.5200567</maxSubResource>
                    <maxSubResource fillout="1" year="2050">588.1397233</maxSubResource>
                    <maxSubResource fillout="1" year="2055">598.3538961</maxSubResource>
                    <maxSubResource fillout="1" year="2060">608.4933515</maxSubResource>
                    <maxSubResource fillout="1" year="2065">618.7717716</maxSubResource>
                    <maxSubResource fillout="1" year="2070">629.3521804</maxSubResource>
                    <maxSubResource fillout="1" year="2075">640.0458777</maxSubResource>
                    <maxSubResource fillout="1" year="2080">650.8595409</maxSubResource>
                    <maxSubResource fillout="1" year="2085">661.828654</maxSubResource>
                    <maxSubResource fillout="1" year="2090">672.9466452</maxSubResource>
                    <maxSubResource fillout="1" year="2095">684.1986845</maxSubResource>
                    <maxSubResource fillout="1" year="2100">693.2896288</maxSubResource>
                </sub-renewable-resource>
            </resource>
            <resource name="Narva_water withdrawals">
                <sub-renewable-resource name="runoff">
                    <maxSubResource fillout="1" year="1975">11.71237855</maxSubResource>
                    <maxSubResource fillout="1" year="1990">11.71237855</maxSubResource>
                    <maxSubResource fillout="1" year="2005">11.71237855</maxSubResource>
                    <maxSubResource fillout="1" year="2010">11.71237855</maxSubResource>
                    <maxSubResource fillout="1" year="2015">14.48153745</maxSubResource>
                    <maxSubResource fillout="1" year="2020">15.09401476</maxSubResource>
                    <maxSubResource fillout="1" year="2025">15.75077518</maxSubResource>
                    <maxSubResource fillout="1" year="2030">16.38896456</maxSubResource>
                    <maxSubResource fillout="1" year="2035">16.88310046</maxSubResource>
                    <maxSubResource fillout="1" year="2040">17.15397284</maxSubResource>
                    <maxSubResource fillout="1" year="2045">17.28929178</maxSubResource>
                    <maxSubResource fillout="1" year="2050">17.40922203</maxSubResource>
                    <maxSubResource fillout="1" year="2055">17.54358864</maxSubResource>
                    <maxSubResource fillout="1" year="2060">17.62250891</maxSubResource>
                    <maxSubResource fillout="1" year="2065">17.75365508</maxSubResource>
                    <maxSubResource fillout="1" year="2070">18.01292353</maxSubResource>
                    <maxSubResource fillout="1" year="2075">18.316264</maxSubResource>
                    <maxSubResource fillout="1" year="2080">18.66072601</maxSubResource>
                    <maxSubResource fillout="1" year="2085">19.05684787</maxSubResource>
                    <maxSubResource fillout="1" year="2090">19.50689817</maxSubResource>
                    <maxSubResource fillout="1" year="2095">20.0064738</maxSubResource>
                    <maxSubResource fillout="1" year="2100">20.43880925</maxSubResource>
                </sub-renewable-resource>
            </resource>
            <resource name="Neva_water withdrawals">
                <sub-renewable-resource name="runoff">
                    <maxSubResource fillout="1" year="1975">44.30472785</maxSubResource>
                    <maxSubResource fillout="1" year="1990">44.30472785</maxSubResource>
                    <maxSubResource fillout="1" year="2005">44.30472785</maxSubResource>
                    <maxSubResource fillout="1" year="2010">44.30472785</maxSubResource>
                    <maxSubResource fillout="1" year="2015">49.57549686</maxSubResource>
                    <maxSubResource fillout="1" year="2020">50.94348239</maxSubResource>
                    <maxSubResource fillout="1" year="2025">52.49272801</maxSubResource>
                    <maxSubResource fillout="1" year="2030">54.07235444</maxSubResource>
                    <maxSubResource fillout="1" year="2035">55.42720254</maxSubResource>
                    <maxSubResource fillout="1" year="2040">56.51361919</maxSubResource>
                    <maxSubResource fillout="1" year="2045">57.46855434</maxSubResource>
                    <maxSubResource fillout="1" year="2050">58.40824941</maxSubResource>
                    <maxSubResource fillout="1" year="2055">59.36387163</maxSubResource>
                    <maxSubResource fillout="1" year="2060">60.25916457</maxSubResource>
                    <maxSubResource fillout="1" year="2065">61.17372145</maxSubResource>
                    <maxSubResource fillout="1" year="2070">62.16496117</maxSubResource>
                    <maxSubResource fillout="1" year="2075">63.17407353</maxSubResource>
                    <maxSubResource fillout="1" year="2080">64.20210665</maxSubResource>
                    <maxSubResource fillout="1" year="2085">65.25966064</maxSubResource>
                    <maxSubResource fillout="1" year="2090">66.34717619</maxSubResource>
                    <maxSubResource fillout="1" year="2095">67.45981173</maxSubResource>
                    <maxSubResource fillout="1" year="2100">68.36505085</maxSubResource>
                </sub-renewable-resource>
            </resource>
            <resource name="Northern Dvina_water withdrawals">
                <sub-renewable-resource name="runoff">
                    <maxSubResource fillout="1" year="1975">72.64559225</maxSubResource>
                    <maxSubResource fillout="1" year="1990">72.64559225</maxSubResource>
                    <maxSubResource fillout="1" year="2005">72.64559225</maxSubResource>
                    <maxSubResource fillout="1" year="2010">72.64559225</maxSubResource>
                    <maxSubResource fillout="1" year="2015">80.76562561</maxSubResource>
                    <maxSubResource fillout="1" year="2020">82.48389226</maxSubResource>
                    <maxSubResource fillout="1" year="2025">84.34674194</maxSubResource>
                    <maxSubResource fillout="1" year="2030">86.13558796</maxSubResource>
                    <maxSubResource fillout="1" year="2035">87.46683506</maxSubResource>
                    <maxSubResource fillout="1" year="2040">88.19573136</maxSubResource>
                    <maxSubResource fillout="1" year="2045">88.59503395</maxSubResource>
                    <maxSubResource fillout="1" year="2050">88.97610954</maxSubResource>
                    <maxSubResource fillout="1" year="2055">89.40173552</maxSubResource>
                    <maxSubResource fillout="1" year="2060">89.65820004</maxSubResource>
                    <maxSubResource fillout="1" year="2065">90.0185911</maxSubResource>
                    <maxSubResource fillout="1" year="2070">90.67342934</maxSubResource>
                    <maxSubResource fillout="1" year="2075">91.40678009</maxSubResource>
                    <maxSubResource fillout="1" year="2080">92.23153907</maxSubResource>
                    <maxSubResource fillout="1" year="2085">93.19516588</maxSubResource>
                    <maxSubResource fillout="1" year="2090">94.3010417</maxSubResource>
                    <maxSubResource fillout="1" year="2095">95.52855051</maxSubResource>
                    <maxSubResource fillout="1" year="2100">96.58545004</maxSubResource>
                </sub-renewable-resource>
            </resource>
            <resource name="Ob_water withdrawals">
                <sub-renewable-resource name="runoff">
                    <maxSubResource fillout="1" year="1975">593.7615144</maxSubResource>
                    <maxSubResource fillout="1" year="1990">593.7615144</maxSubResource>
                    <maxSubResource fillout="1" year="2005">593.7615144</maxSubResource>
                    <maxSubResource fillout="1" year="2010">593.7615144</maxSubResource>
                    <maxSubResource fillout="1" year="2015">680.299909</maxSubResource>
                    <maxSubResource fillout="1" year="2020">702.2595173</maxSubResource>
                    <maxSubResource fillout="1" year="2025">728.0047808</maxSubResource>
                    <maxSubResource fillout="1" year="2030">754.1154737</maxSubResource>
                    <maxSubResource fillout="1" year="2035">775.3551637</maxSubResource>
                    <maxSubResource fillout="1" year="2040">791.5872246</maxSubResource>
                    <maxSubResource fillout="1" year="2045">805.5230528</maxSubResource>
                    <maxSubResource fillout="1" year="2050">818.9373588</maxSubResource>
                    <maxSubResource fillout="1" year="2055">832.2974526</maxSubResource>
                    <maxSubResource fillout="1" year="2060">844.4098765</maxSubResource>
                    <maxSubResource fillout="1" year="2065">856.467917</maxSubResource>
                    <maxSubResource fillout="1" year="2070">869.2778321</maxSubResource>
                    <maxSubResource fillout="1" year="2075">881.7900818</maxSubResource>
                    <maxSubResource fillout="1" year="2080">894.138891</maxSubResource>
                    <maxSubResource fillout="1" year="2085">906.625286</maxSubResource>
                    <maxSubResource fillout="1" year="2090">919.2880997</maxSubResource>
                    <maxSubResource fillout="1" year="2095">932.0009325</maxSubResource>
                    <maxSubResource fillout="1" year="2100">942.1267051</maxSubResource>
                </sub-renewable-resource>
            </resource>
            <resource name="Russia-Barents Sea Coast_water withdrawals">
                <sub-renewable-resource name="runoff">
                    <maxSubResource fillout="1" year="1975">217.3119226</maxSubResource>
                    <maxSubResource fillout="1" year="1990">217.3119226</maxSubResource>
                    <maxSubResource fillout="1" year="2005">217.3119226</maxSubResource>
                    <maxSubResource fillout="1" year="2010">217.3119226</maxSubResource>
                    <maxSubResource fillout="1" year="2015">231.4942694</maxSubResource>
                    <maxSubResource fillout="1" year="2020">235.1762772</maxSubResource>
                    <maxSubResource fillout="1" year="2025">239.5248389</maxSubResource>
                    <maxSubResource fillout="1" year="2030">243.9556431</maxSubResource>
                    <maxSubResource fillout="1" year="2035">247.551352</maxSubResource>
                    <maxSubResource fillout="1" year="2040">250.4125741</maxSubResource>
                    <maxSubResource fillout="1" year="2045">252.86238</maxSubResource>
                    <maxSubResource fillout="1" year="2050">254.9364279</maxSubResource>
                    <maxSubResource fillout="1" year="2055">256.4364922</maxSubResource>
                    <maxSubResource fillout="1" year="2060">257.3034173</maxSubResource>
                    <maxSubResource fillout="1" year="2065">258.2711858</maxSubResource>
                    <maxSubResource fillout="1" year="2070">259.8450219</maxSubResource>
                    <maxSubResource fillout="1" year="2075">261.4812663</maxSubResource>
                    <maxSubResource fillout="1" year="2080">263.1914992</maxSubResource>
                    <maxSubResource fillout="1" year="2085">265.0751178</maxSubResource>
                    <maxSubResource fillout="1" year="2090">267.1415136</maxSubResource>
                    <maxSubResource fillout="1" year="2095">269.3474845</maxSubResource>
                    <maxSubResource fillout="1" year="2100">271.1857099</maxSubResource>
                </sub-renewable-resource>
            </resource>
            <resource name="Russia-South East Coast_water withdrawals">
                <sub-renewable-resource name="runoff">
                    <maxSubResource fillout="1" year="1975">42.99186584</maxSubResource>
                    <maxSubResource fillout="1" year="1990">42.99186584</maxSubResource>
                    <maxSubResource fillout="1" year="2005">42.99186584</maxSubResource>
                    <maxSubResource fillout="1" year="2010">42.99186584</maxSubResource>
                    <maxSubResource fillout="1" year="2015">44.42813703</maxSubResource>
                    <maxSubResource fillout="1" year="2020">44.75901018</maxSubResource>
                    <maxSubResource fillout="1" year="2025">45.22924297</maxSubResource>
                    <maxSubResource fillout="1" year="2030">45.68722124</maxSubResource>
                    <maxSubResource fillout="1" year="2035">45.91910574</maxSubResource>
                    <maxSubResource fillout="1" year="2040">46.05388373</maxSubResource>
                    <maxSubResource fillout="1" year="2045">46.0977283</maxSubResource>
                    <maxSubResource fillout="1" year="2050">45.90261696</maxSubResource>
                    <maxSubResource fillout="1" year="2055">45.29059712</maxSubResource>
                    <maxSubResource fillout="1" year="2060">44.35221767</maxSubResource>
                    <maxSubResource fillout="1" year="2065">43.48999339</maxSubResource>
                    <maxSubResource fillout="1" year="2070">42.9705598</maxSubResource>
                    <maxSubResource fillout="1" year="2075">42.4730632</maxSubResource>
                    <maxSubResource fillout="1" year="2080">42.00647067</maxSubResource>
                    <maxSubResource fillout="1" year="2085">41.63084521</maxSubResource>
                    <maxSubResource fillout="1" year="2090">41.35666907</maxSubResource>
                    <maxSubResource fillout="1" year="2095">41.15894238</maxSubResource>
                    <maxSubResource fillout="1" year="2100">41.03936643</maxSubResource>
                </sub-renewable-resource>
            </resource>
            <resource name="Siberia-North Coast_water withdrawals">
                <sub-renewable-resource name="runoff">
                    <maxSubResource fillout="1" year="1975">223.3565705</maxSubResource>
                    <maxSubResource fillout="1" year="1990">223.3565705</maxSubResource>
                    <maxSubResource fillout="1" year="2005">223.3565705</maxSubResource>
                    <maxSubResource fillout="1" year="2010">223.3565705</maxSubResource>
                    <maxSubResource fillout="1" year="2015">239.594056</maxSubResource>
                    <maxSubResource fillout="1" year="2020">245.3217533</maxSubResource>
                    <maxSubResource fillout="1" year="2025">252.2853141</maxSubResource>
                    <maxSubResource fillout="1" year="2030">259.8463265</maxSubResource>
                    <maxSubResource fillout="1" year="2035">267.0767529</maxSubResource>
                    <maxSubResource fillout="1" year="2040">274.1670287</maxSubResource>
                    <maxSubResource fillout="1" year="2045">281.3982435</maxSubResource>
                    <maxSubResource fillout="1" year="2050">288.6910523</maxSubResource>
                    <maxSubResource fillout="1" year="2055">296.0624797</maxSubResource>
                    <maxSubResource fillout="1" year="2060">303.6040063</maxSubResource>
                    <maxSubResource fillout="1" year="2065">311.1909196</maxSubResource>
                    <maxSubResource fillout="1" year="2070">318.7366654</maxSubResource>
                    <maxSubResource fillout="1" year="2075">326.330291</maxSubResource>
                    <maxSubResource fillout="1" year="2080">333.9450816</maxSubResource>
                    <maxSubResource fillout="1" year="2085">341.539761</maxSubResource>
                    <maxSubResource fillout="1" year="2090">349.117307</maxSubResource>
                    <maxSubResource fillout="1" year="2095">356.6983285</maxSubResource>
                    <maxSubResource fillout="1" year="2100">362.7775951</maxSubResource>
                </sub-renewable-resource>
            </resource>
            <resource name="Siberia-West Coast_water withdrawals">
                <sub-renewable-resource name="runoff">
                    <maxSubResource fillout="1" year="1975">805.3214444</maxSubResource>
                    <maxSubResource fillout="1" year="1990">805.3214444</maxSubResource>
                    <maxSubResource fillout="1" year="2005">805.3214444</maxSubResource>
                    <maxSubResource fillout="1" year="2010">805.3214444</maxSubResource>
                    <maxSubResource fillout="1" year="2015">829.3700073</maxSubResource>
                    <maxSubResource fillout="1" year="2020">838.3729335</maxSubResource>
                    <maxSubResource fillout="1" year="2025">850.95236</maxSubResource>
                    <maxSubResource fillout="1" year="2030">864.4533949</maxSubResource>
                    <maxSubResource fillout="1" year="2035">875.3020269</maxSubResource>
                    <maxSubResource fillout="1" year="2040">884.1068132</maxSubResource>
                    <maxSubResource fillout="1" year="2045">892.3139939</maxSubResource>
                    <maxSubResource fillout="1" year="2050">900.166712</maxSubResource>
                    <maxSubResource fillout="1" year="2055">906.6378985</maxSubResource>
                    <maxSubResource fillout="1" year="2060">911.3603163</maxSubResource>
                    <maxSubResource fillout="1" year="2065">918.1940815</maxSubResource>
                    <maxSubResource fillout="1" year="2070">929.7050608</maxSubResource>
                    <maxSubResource fillout="1" year="2075">942.7727265</maxSubResource>
                    <maxSubResource fillout="1" year="2080">957.6928495</maxSubResource>
                    <maxSubResource fillout="1" year="2085">975.2572033</maxSubResource>
                    <maxSubResource fillout="1" year="2090">995.5355733</maxSubResource>
                    <maxSubResource fillout="1" year="2095">1018.187841</maxSubResource>
                    <maxSubResource fillout="1" year="2100">1037.807584</maxSubResource>
                </sub-renewable-resource>
            </resource>
            <resource name="Ural_water withdrawals">
                <sub-renewable-resource name="runoff">
                    <maxSubResource fillout="1" year="1975">30.54847248</maxSubResource>
                    <maxSubResource fillout="1" year="1990">30.54847248</maxSubResource>
                    <maxSubResource fillout="1" year="2005">30.54847248</maxSubResource>
                    <maxSubResource fillout="1" year="2010">30.54847248</maxSubResource>
                    <maxSubResource fillout="1" year="2015">36.98745142</maxSubResource>
                    <maxSubResource fillout="1" year="2020">37.70256464</maxSubResource>
                    <maxSubResource fillout="1" year="2025">38.18197036</maxSubResource>
                    <maxSubResource fillout="1" year="2030">38.4272008</maxSubResource>
                    <maxSubResource fillout="1" year="2035">38.34909617</maxSubResource>
                    <maxSubResource fillout="1" year="2040">37.40844179</maxSubResource>
                    <maxSubResource fillout="1" year="2045">36.02618686</maxSubResource>
                    <maxSubResource fillout="1" year="2050">35.05762675</maxSubResource>
                    <maxSubResource fillout="1" year="2055">34.97181953</maxSubResource>
                    <maxSubResource fillout="1" year="2060">35.24483736</maxSubResource>
                    <maxSubResource fillout="1" year="2065">35.63612341</maxSubResource>
                    <maxSubResource fillout="1" year="2070">35.98888032</maxSubResource>
                    <maxSubResource fillout="1" year="2075">36.44439915</maxSubResource>
                    <maxSubResource fillout="1" year="2080">37.01459686</maxSubResource>
                    <maxSubResource fillout="1" year="2085">37.68793032</maxSubResource>
                    <maxSubResource fillout="1" year="2090">38.46358916</maxSubResource>
                    <maxSubResource fillout="1" year="2095">39.34753273</maxSubResource>
                    <maxSubResource fillout="1" year="2100">40.13647643</maxSubResource>
                </sub-renewable-resource>
            </resource>
            <resource name="Volga_water withdrawals">
                <sub-renewable-resource name="runoff">
                    <maxSubResource fillout="1" year="1975">347.9220514</maxSubResource>
                    <maxSubResource fillout="1" year="1990">347.9220514</maxSubResource>
                    <maxSubResource fillout="1" year="2005">347.9220514</maxSubResource>
                    <maxSubResource fillout="1" year="2010">347.9220514</maxSubResource>
                    <maxSubResource fillout="1" year="2015">393.7381867</maxSubResource>
                    <maxSubResource fillout="1" year="2020">403.3588207</maxSubResource>
                    <maxSubResource fillout="1" year="2025">413.6903196</maxSubResource>
                    <maxSubResource fillout="1" year="2030">423.587055</maxSubResource>
                    <maxSubResource fillout="1" year="2035">430.9890286</maxSubResource>
                    <maxSubResource fillout="1" year="2040">434.5695061</maxSubResource>
                    <maxSubResource fillout="1" year="2045">436.1369611</maxSubResource>
                    <maxSubResource fillout="1" year="2050">438.1564302</maxSubResource>
                    <maxSubResource fillout="1" year="2055">441.6436146</maxSubResource>
                    <maxSubResource fillout="1" year="2060">445.06629</maxSubResource>
                    <maxSubResource fillout="1" year="2065">448.9446753</maxSubResource>
                    <maxSubResource fillout="1" year="2070">453.6547141</maxSubResource>
                    <maxSubResource fillout="1" year="2075">458.6856268</maxSubResource>
                    <maxSubResource fillout="1" year="2080">464.0926059</maxSubResource>
                    <maxSubResource fillout="1" year="2085">470.011437</maxSubResource>
                    <maxSubResource fillout="1" year="2090">476.4633195</maxSubResource>
                    <maxSubResource fillout="1" year="2095">483.3911465</maxSubResource>
                    <maxSubResource fillout="1" year="2100">489.2389642</maxSubResource>
                </sub-renewable-resource>
            </resource>
            <resource name="Yenisey_water withdrawals">
                <sub-renewable-resource name="runoff">
                    <maxSubResource fillout="1" year="1975">526.7765317</maxSubResource>
                    <maxSubResource fillout="1" year="1990">526.7765317</maxSubResource>
                    <maxSubResource fillout="1" year="2005">526.7765317</maxSubResource>
                    <maxSubResource fillout="1" year="2010">526.7765317</maxSubResource>
                    <maxSubResource fillout="1" year="2015">580.5279734</maxSubResource>
                    <maxSubResource fillout="1" year="2020">593.5768418</maxSubResource>
                    <maxSubResource fillout="1" year="2025">607.7672987</maxSubResource>
                    <maxSubResource fillout="1" year="2030">622.0479435</maxSubResource>
                    <maxSubResource fillout="1" year="2035">634.4861462</maxSubResource>
                    <maxSubResource fillout="1" year="2040">644.325311</maxSubResource>
                    <maxSubResource fillout="1" year="2045">652.8971519</maxSubResource>
                    <maxSubResource fillout="1" year="2050">661.7329404</maxSubResource>
                    <maxSubResource fillout="1" year="2055">671.4341629</maxSubResource>
                    <maxSubResource fillout="1" year="2060">681.0347934</maxSubResource>
                    <maxSubResource fillout="1" year="2065">690.9417846</maxSubResource>
                    <maxSubResource fillout="1" year="2070">701.4652272</maxSubResource>
                    <maxSubResource fillout="1" year="2075">712.2795038</maxSubResource>
                    <maxSubResource fillout="1" year="2080">723.3757127</maxSubResource>
                    <maxSubResource fillout="1" year="2085">734.7976818</maxSubResource>
                    <maxSubResource fillout="1" year="2090">746.5518568</maxSubResource>
                    <maxSubResource fillout="1" year="2095">758.6189728</maxSubResource>
                    <maxSubResource fillout="1" year="2100">768.4854272</maxSubResource>
                </sub-renewable-resource>
            </resource>
        </region>
        <region name="South Africa">
            <resource name="Limpopo_water withdrawals">
                <sub-renewable-resource name="runoff">
                    <maxSubResource fillout="1" year="1975">30.78220957</maxSubResource>
                    <maxSubResource fillout="1" year="1990">30.78220957</maxSubResource>
                    <maxSubResource fillout="1" year="2005">30.78220957</maxSubResource>
                    <maxSubResource fillout="1" year="2010">30.78220957</maxSubResource>
                    <maxSubResource fillout="1" year="2015">34.72258507</maxSubResource>
                    <maxSubResource fillout="1" year="2020">35.64568456</maxSubResource>
                    <maxSubResource fillout="1" year="2025">36.66594172</maxSubResource>
                    <maxSubResource fillout="1" year="2030">37.63216033</maxSubResource>
                    <maxSubResource fillout="1" year="2035">38.28022031</maxSubResource>
                    <maxSubResource fillout="1" year="2040">38.38233523</maxSubResource>
                    <maxSubResource fillout="1" year="2045">38.23079308</maxSubResource>
                    <maxSubResource fillout="1" year="2050">38.25628968</maxSubResource>
                    <maxSubResource fillout="1" year="2055">38.6528198</maxSubResource>
                    <maxSubResource fillout="1" year="2060">39.14047246</maxSubResource>
                    <maxSubResource fillout="1" year="2065">39.72602344</maxSubResource>
                    <maxSubResource fillout="1" year="2070">40.41827178</maxSubResource>
                    <maxSubResource fillout="1" year="2075">41.19624528</maxSubResource>
                    <maxSubResource fillout="1" year="2080">42.0775443</maxSubResource>
                    <maxSubResource fillout="1" year="2085">43.08205163</maxSubResource>
                    <maxSubResource fillout="1" year="2090">44.20203491</maxSubResource>
                    <maxSubResource fillout="1" year="2095">45.42877488</maxSubResource>
                    <maxSubResource fillout="1" year="2100">46.4834862</maxSubResource>
                </sub-renewable-resource>
            </resource>
            <resource name="Orange_water withdrawals">
                <sub-renewable-resource name="runoff">
                    <maxSubResource fillout="1" year="1975">47.94777557</maxSubResource>
                    <maxSubResource fillout="1" year="1990">47.94777557</maxSubResource>
                    <maxSubResource fillout="1" year="2005">47.94777557</maxSubResource>
                    <maxSubResource fillout="1" year="2010">47.94777557</maxSubResource>
                    <maxSubResource fillout="1" year="2015">49.15577884</maxSubResource>
                    <maxSubResource fillout="1" year="2020">48.67026278</maxSubResource>
                    <maxSubResource fillout="1" year="2025">47.7315883</maxSubResource>
                    <maxSubResource fillout="1" year="2030">46.57060348</maxSubResource>
                    <maxSubResource fillout="1" year="2035">45.41582944</maxSubResource>
                    <maxSubResource fillout="1" year="2040">43.89012054</maxSubResource>
                    <maxSubResource fillout="1" year="2045">42.06350136</maxSubResource>
                    <maxSubResource fillout="1" year="2050">40.3452348</maxSubResource>
                    <maxSubResource fillout="1" year="2055">38.94494868</maxSubResource>
                    <maxSubResource fillout="1" year="2060">37.63919507</maxSubResource>
                    <maxSubResource fillout="1" year="2065">36.4182959</maxSubResource>
                    <maxSubResource fillout="1" year="2070">35.28666332</maxSubResource>
                    <maxSubResource fillout="1" year="2075">34.24879918</maxSubResource>
                    <maxSubResource fillout="1" year="2080">33.27609962</maxSubResource>
                    <maxSubResource fillout="1" year="2085">32.33940467</maxSubResource>
                    <maxSubResource fillout="1" year="2090">31.4416699</maxSubResource>
                    <maxSubResource fillout="1" year="2095">30.59640809</maxSubResource>
                    <maxSubResource fillout="1" year="2100">29.9654274</maxSubResource>
                </sub-renewable-resource>
            </resource>
            <resource name="South Africa-South Coast_water withdrawals">
                <sub-renewable-resource name="runoff">
                    <maxSubResource fillout="1" year="1975">69.37353032</maxSubResource>
                    <maxSubResource fillout="1" year="1990">69.37353032</maxSubResource>
                    <maxSubResource fillout="1" year="2005">69.37353032</maxSubResource>
                    <maxSubResource fillout="1" year="2010">69.37353032</maxSubResource>
                    <maxSubResource fillout="1" year="2015">75.73967527</maxSubResource>
                    <maxSubResource fillout="1" year="2020">77.16621346</maxSubResource>
                    <maxSubResource fillout="1" year="2025">78.76681457</maxSubResource>
                    <maxSubResource fillout="1" year="2030">80.28843176</maxSubResource>
                    <maxSubResource fillout="1" year="2035">81.30052457</maxSubResource>
                    <maxSubResource fillout="1" year="2040">81.53644592</maxSubResource>
                    <maxSubResource fillout="1" year="2045">81.38768228</maxSubResource>
                    <maxSubResource fillout="1" year="2050">81.38009678</maxSubResource>
                    <maxSubResource fillout="1" year="2055">81.73837949</maxSubResource>
                    <maxSubResource fillout="1" year="2060">82.12556136</maxSubResource>
                    <maxSubResource fillout="1" year="2065">82.60414206</maxSubResource>
                    <maxSubResource fillout="1" year="2070">83.22164633</maxSubResource>
                    <maxSubResource fillout="1" year="2075">83.90897598</maxSubResource>
                    <maxSubResource fillout="1" year="2080">84.68342818</maxSubResource>
                    <maxSubResource fillout="1" year="2085">85.57221377</maxSubResource>
                    <maxSubResource fillout="1" year="2090">86.5697261</maxSubResource>
                    <maxSubResource fillout="1" year="2095">87.66462066</maxSubResource>
                    <maxSubResource fillout="1" year="2100">88.60526419</maxSubResource>
                </sub-renewable-resource>
            </resource>
            <resource name="South Africa-West Coast_water withdrawals">
                <sub-renewable-resource name="runoff">
                    <maxSubResource fillout="1" year="1975">9.428839937</maxSubResource>
                    <maxSubResource fillout="1" year="1990">9.428839937</maxSubResource>
                    <maxSubResource fillout="1" year="2005">9.428839937</maxSubResource>
                    <maxSubResource fillout="1" year="2010">9.428839937</maxSubResource>
                    <maxSubResource fillout="1" year="2015">9.150733583</maxSubResource>
                    <maxSubResource fillout="1" year="2020">8.916775959</maxSubResource>
                    <maxSubResource fillout="1" year="2025">8.568568856</maxSubResource>
                    <maxSubResource fillout="1" year="2030">8.171420801</maxSubResource>
                    <maxSubResource fillout="1" year="2035">7.811461568</maxSubResource>
                    <maxSubResource fillout="1" year="2040">7.438347084</maxSubResource>
                    <maxSubResource fillout="1" year="2045">7.056019481</maxSubResource>
                    <maxSubResource fillout="1" year="2050">6.73137006</maxSubResource>
                    <maxSubResource fillout="1" year="2055">6.511405916</maxSubResource>
                    <maxSubResource fillout="1" year="2060">6.349469174</maxSubResource>
                    <maxSubResource fillout="1" year="2065">6.177774263</maxSubResource>
                    <maxSubResource fillout="1" year="2070">5.951465936</maxSubResource>
                    <maxSubResource fillout="1" year="2075">5.721565411</maxSubResource>
                    <maxSubResource fillout="1" year="2080">5.489112242</maxSubResource>
                    <maxSubResource fillout="1" year="2085">5.246867458</maxSubResource>
                    <maxSubResource fillout="1" year="2090">4.992391889</maxSubResource>
                    <maxSubResource fillout="1" year="2095">4.72872103</maxSubResource>
                    <maxSubResource fillout="1" year="2100">4.513398056</maxSubResource>
                </sub-renewable-resource>
            </resource>
        </region>
        <region name="South America_Northern">
            <resource name="Caribbean Coast_water withdrawals">
                <sub-renewable-resource name="runoff">
                    <maxSubResource fillout="1" year="1975">236.5635439</maxSubResource>
                    <maxSubResource fillout="1" year="1990">236.5635439</maxSubResource>
                    <maxSubResource fillout="1" year="2005">236.5635439</maxSubResource>
                    <maxSubResource fillout="1" year="2010">236.5635439</maxSubResource>
                    <maxSubResource fillout="1" year="2015">253.9544856</maxSubResource>
                    <maxSubResource fillout="1" year="2020">257.8379873</maxSubResource>
                    <maxSubResource fillout="1" year="2025">262.6044234</maxSubResource>
                    <maxSubResource fillout="1" year="2030">267.7158287</maxSubResource>
                    <maxSubResource fillout="1" year="2035">272.3192493</maxSubResource>
                    <maxSubResource fillout="1" year="2040">278.4359059</maxSubResource>
                    <maxSubResource fillout="1" year="2045">284.4213827</maxSubResource>
                    <maxSubResource fillout="1" year="2050">286.5733279</maxSubResource>
                    <maxSubResource fillout="1" year="2055">282.4041501</maxSubResource>
                    <maxSubResource fillout="1" year="2060">274.4403149</maxSubResource>
                    <maxSubResource fillout="1" year="2065">265.9045632</maxSubResource>
                    <maxSubResource fillout="1" year="2070">258.960117</maxSubResource>
                    <maxSubResource fillout="1" year="2075">251.2847844</maxSubResource>
                    <maxSubResource fillout="1" year="2080">242.6884584</maxSubResource>
                    <maxSubResource fillout="1" year="2085">233.3679648</maxSubResource>
                    <maxSubResource fillout="1" year="2090">223.4969888</maxSubResource>
                    <maxSubResource fillout="1" year="2095">212.9922406</maxSubResource>
                    <maxSubResource fillout="1" year="2100">204.0492757</maxSubResource>
                </sub-renewable-resource>
            </resource>
            <resource name="Northeast South America-South Atlantic Coast_water withdrawals">
                <sub-renewable-resource name="runoff">
                    <maxSubResource fillout="1" year="1975">554.286766</maxSubResource>
                    <maxSubResource fillout="1" year="1990">554.286766</maxSubResource>
                    <maxSubResource fillout="1" year="2005">554.286766</maxSubResource>
                    <maxSubResource fillout="1" year="2010">554.286766</maxSubResource>
                    <maxSubResource fillout="1" year="2015">515.2947571</maxSubResource>
[truncated: 96,148 more chars]
